# Supplementary material for: KRSR and RGD Adsorption on TiO2 and Influence of Ion Concentration: A Molecular Dynamics Study
Source: Biomolecules. 2026 Feb 23;16(2):336. doi: 10.3390/biom16020336 (PMC12938479; doi:10.3390/biom16020336)
Supplement: Supplementary file 1 [file biomolecules-16-00336-s001.zip]

Archive with 184 entries (149 files):
- Supplementary data/
- Supplementary data/analysis scripts/
- Supplementary data/analysis scripts/KRSR/
- Supplementary data/analysis scripts/KRSR/01_rmsd_processing_script.pde
- Supplementary data/analysis scripts/KRSR/02_rmsd_stat_processing_script.pde
- Supplementary data/analysis scripts/KRSR/03_mindist_processing_script.pde
- Supplementary data/analysis scripts/KRSR/05_mindist_terminal_processing_script.pde
- Supplementary data/analysis scripts/KRSR/06_mindist_terminal_stat_processing_script.pde
- Supplementary data/analysis scripts/KRSR/07_ratio_conc_processing_script.pde
- Supplementary data/analysis scripts/RGD/
- Supplementary data/analysis scripts/RGD/01_rmsd_rgd_processing_script.pde
- Supplementary data/analysis scripts/RGD/02_rmsd_rgd_statistics_processing_script.pde
- Supplementary data/analysis scripts/RGD/03_mindist_rgds_processing_script.pde
- Supplementary data/analysis scripts/RGD/04_mindist_nocond_processing_script.pde
- Supplementary data/analysis scripts/RGD/05_mindist_stat_processing_script.pde
- Supplementary data/analysis scripts/RGD/06_mindist_terminal_processing_script.pde
- Supplementary data/analysis scripts/RGD/07_mindist_terminal_stat_processing_script.pde
- Supplementary data/analysis scripts/RGD/08_ratio_conc_processing_script.pde
- Supplementary data/coordinate and topology/
- Supplementary data/coordinate and topology/KRSR/
- Supplementary data/coordinate and topology/KRSR/01_bash_prepare.sh
- Supplementary data/coordinate and topology/KRSR/02_test_bash_md.sh
- Supplementary data/coordinate and topology/KRSR/03_test_bash_trjconv.sh
- Supplementary data/coordinate and topology/KRSR/04_test_bash_rms.sh
- Supplementary data/coordinate and topology/KRSR/05_test_bash_mindist.sh
- Supplementary data/coordinate and topology/KRSR/06_test_bash_make_res_ndx+mindist_res.sh
- Supplementary data/coordinate and topology/KRSR/example/
- Supplementary data/coordinate and topology/KRSR/example/index.ndx
- Supplementary data/coordinate and topology/KRSR/example/KRSR.final.gro
- Supplementary data/coordinate and topology/KRSR/example/KRSR.itp
- Supplementary data/coordinate and topology/KRSR/example/md.gro
- Supplementary data/coordinate and topology/KRSR/example/posre.itp
- Supplementary data/coordinate and topology/KRSR/example/TI.itp
- Supplementary data/coordinate and topology/KRSR/example/topol.top
- Supplementary data/coordinate and topology/KRSR/mdp/
- Supplementary data/coordinate and topology/KRSR/mdp/ions.mdp
- Supplementary data/coordinate and topology/KRSR/mdp/md.mdp
- Supplementary data/coordinate and topology/KRSR/mdp/minim.mdp
- Supplementary data/coordinate and topology/KRSR/mdp/npt.mdp
- Supplementary data/coordinate and topology/KRSR/mdp/nvt.mdp
- Supplementary data/coordinate and topology/RGD/
- Supplementary data/coordinate and topology/RGD/01_bash_script_prepare.sh
- Supplementary data/coordinate and topology/RGD/02_test_bash_md.sh
- Supplementary data/coordinate and topology/RGD/03_test_bash_trjconv.sh
- Supplementary data/coordinate and topology/RGD/04_test_bash_rms.sh
- Supplementary data/coordinate and topology/RGD/05_test_bash_mindist.sh
- Supplementary data/coordinate and topology/RGD/06_test_bash_make_res_ndx+mindist_res.sh
- Supplementary data/coordinate and topology/RGD/07_HPC_md_job.qsub
- Supplementary data/coordinate and topology/RGD/example/
- Supplementary data/coordinate and topology/RGD/example/index.ndx
- Supplementary data/coordinate and topology/RGD/example/md.gro
- Supplementary data/coordinate and topology/RGD/example/md.log
- Supplementary data/coordinate and topology/RGD/example/md_job.qsub
- Supplementary data/coordinate and topology/RGD/example/posre.itp
- Supplementary data/coordinate and topology/RGD/example/RGD.itp
- Supplementary data/coordinate and topology/RGD/example/RGD.processed.gro
- Supplementary data/coordinate and topology/RGD/example/run.out
- Supplementary data/coordinate and topology/RGD/example/TI.itp
- Supplementary data/coordinate and topology/RGD/example/topol.top
- Supplementary data/coordinate and topology/RGD/mdp/
- Supplementary data/coordinate and topology/RGD/mdp/ions.mdp
- Supplementary data/coordinate and topology/RGD/mdp/md.mdp
- Supplementary data/coordinate and topology/RGD/mdp/minim.mdp
- Supplementary data/coordinate and topology/RGD/mdp/npt.mdp
- Supplementary data/coordinate and topology/RGD/mdp/nvt.mdp
- Supplementary data/data/
- Supplementary data/data/KRSR/
- Supplementary data/data/KRSR/12Na15Cl/
- Supplementary data/data/KRSR/12Na15Cl/md.tpr
- Supplementary data/data/KRSR/12Na15Cl/mindist.xvg
- Supplementary data/data/KRSR/12Na15Cl/rmsd.xvg
- Supplementary data/data/KRSR/18Na21Cl/
- Supplementary data/data/KRSR/18Na21Cl/md.tpr
- Supplementary data/data/KRSR/18Na21Cl/mindist.xvg
- Supplementary data/data/KRSR/18Na21Cl/rmsd.xvg
- Supplementary data/data/KRSR/1Na4Cl/
- Supplementary data/data/KRSR/1Na4Cl/md.tpr
- Supplementary data/data/KRSR/1Na4Cl/mindist.xvg
- Supplementary data/data/KRSR/1Na4Cl/rmsd.xvg
- Supplementary data/data/KRSR/24Na27Cl/
- Supplementary data/data/KRSR/24Na27Cl/md.tpr
- Supplementary data/data/KRSR/24Na27Cl/mindist.xvg
- Supplementary data/data/KRSR/24Na27Cl/rmsd.xvg
- Supplementary data/data/KRSR/30Na33Cl/
- Supplementary data/data/KRSR/30Na33Cl/md.tpr
- Supplementary data/data/KRSR/30Na33Cl/mindist.xvg
- Supplementary data/data/KRSR/30Na33Cl/rmsd.xvg
- Supplementary data/data/KRSR/37Na40Cl/
- Supplementary data/data/KRSR/37Na40Cl/md.tpr
- Supplementary data/data/KRSR/37Na40Cl/mindist.xvg
- Supplementary data/data/KRSR/37Na40Cl/rmsd.xvg
- Supplementary data/data/KRSR/41Na44Cl/
- Supplementary data/data/KRSR/41Na44Cl/md.tpr
- Supplementary data/data/KRSR/41Na44Cl/mindist.xvg
- Supplementary data/data/KRSR/41Na44Cl/rmsd.xvg
- Supplementary data/data/KRSR/47Na50Cl/
- Supplementary data/data/KRSR/47Na50Cl/md.tpr
- Supplementary data/data/KRSR/47Na50Cl/mindist.xvg
- Supplementary data/data/KRSR/47Na50Cl/rmsd.xvg
- Supplementary data/data/KRSR/6Na9Cl/
- Supplementary data/data/KRSR/6Na9Cl/md.tpr
- Supplementary data/data/KRSR/6Na9Cl/mindist.xvg
- Supplementary data/data/KRSR/6Na9Cl/rmsd.xvg
- Supplementary data/data/KRSR/KRSR_mindist.csv
- Supplementary data/data/KRSR/KRSR_rmsd.csv
- Supplementary data/data/RGD/
- Supplementary data/data/RGD/12Na12Cl/
- Supplementary data/data/RGD/12Na12Cl/md.tpr
- Supplementary data/data/RGD/12Na12Cl/mindist.xvg
- Supplementary data/data/RGD/12Na12Cl/rmsd.xvg
- Supplementary data/data/RGD/18Na18Cl/
- Supplementary data/data/RGD/18Na18Cl/md.tpr
- Supplementary data/data/RGD/18Na18Cl/mindist.xvg
- Supplementary data/data/RGD/18Na18Cl/rmsd.xvg
- Supplementary data/data/RGD/1Na1Cl/
- Supplementary data/data/RGD/1Na1Cl/md.tpr
- Supplementary data/data/RGD/1Na1Cl/mindist.xvg
- Supplementary data/data/RGD/1Na1Cl/rmsd.xvg
- Supplementary data/data/RGD/24Na24Cl/
- Supplementary data/data/RGD/24Na24Cl/md.tpr
- Supplementary data/data/RGD/24Na24Cl/mindist.xvg
- Supplementary data/data/RGD/24Na24Cl/rmsd.xvg
- Supplementary data/data/RGD/30Na30Cl/
- Supplementary data/data/RGD/30Na30Cl/md.tpr
- Supplementary data/data/RGD/30Na30Cl/mindist.xvg
- Supplementary data/data/RGD/30Na30Cl/rmsd.xvg
- Supplementary data/data/RGD/37Na37Cl/
- Supplementary data/data/RGD/37Na37Cl/md.tpr
- Supplementary data/data/RGD/37Na37Cl/mindist.xvg
- Supplementary data/data/RGD/37Na37Cl/rmsd.xvg
- Supplementary data/data/RGD/41Na41Cl/
- Supplementary data/data/RGD/41Na41Cl/md.tpr
- Supplementary data/data/RGD/41Na41Cl/mindist.xvg
- Supplementary data/data/RGD/41Na41Cl/rmsd.xvg
- Supplementary data/data/RGD/47Na47Cl/
- Supplementary data/data/RGD/47Na47Cl/md.tpr
- Supplementary data/data/RGD/47Na47Cl/mindist.xvg
- Supplementary data/data/RGD/47Na47Cl/rmsd.xvg
- Supplementary data/data/RGD/6Na6Cl/
- Supplementary data/data/RGD/6Na6Cl/md.tpr
- Supplementary data/data/RGD/6Na6Cl/mindist.xvg
- Supplementary data/data/RGD/6Na6Cl/rmsd.xvg
- Supplementary data/data/RGD/RGD_mindist.csv
- Supplementary data/data/RGD/RGD_rmsd.csv
- Supplementary data/energy/
- Supplementary data/energy/krsr/
- Supplementary data/energy/krsr/12Na15Cl_1_npt_energy.xvg
- Supplementary data/energy/krsr/12Na15Cl_1_nvt_energy.xvg
- Supplementary data/energy/krsr/18Na21Cl_1_npt_energy.xvg
- Supplementary data/energy/krsr/18Na21Cl_1_nvt_energy.xvg
- Supplementary data/energy/krsr/1Na4Cl_1_npt_energy.xvg
- Supplementary data/energy/krsr/1Na4Cl_1_nvt_energy.xvg
- Supplementary data/energy/krsr/24Na27Cl_1_npt_energy.xvg
- Supplementary data/energy/krsr/24Na27Cl_1_nvt_energy.xvg
- Supplementary data/energy/krsr/30Na33Cl_1_npt_energy.xvg
- Supplementary data/energy/krsr/30Na33Cl_1_nvt_energy.xvg
- Supplementary data/energy/krsr/37Na40Cl_1_npt_energy.xvg
- Supplementary data/energy/krsr/37Na40Cl_1_nvt_energy.xvg
- Supplementary data/energy/krsr/41Na44Cl_1_npt_energy.xvg
- Supplementary data/energy/krsr/41Na44Cl_1_nvt_energy.xvg
- Supplementary data/energy/krsr/47Na50Cl_1_npt_energy.xvg
- Supplementary data/energy/krsr/47Na50Cl_1_nvt_energy.xvg
- Supplementary data/energy/krsr/6Na9Cl_1_npt_energy.xvg
- Supplementary data/energy/krsr/6Na9Cl_1_nvt_energy.xvg
- Supplementary data/energy/rgd/
- Supplementary data/energy/rgd/12Na12Cl_1_npt_energy.xvg
- Supplementary data/energy/rgd/12Na12Cl_1_nvt_energy.xvg
- Supplementary data/energy/rgd/18Na18Cl_1_npt_energy.xvg
- Supplementary data/energy/rgd/18Na18Cl_1_nvt_energy.xvg
- Supplementary data/energy/rgd/1Na1Cl_1_npt_energy.xvg
- Supplementary data/energy/rgd/1Na1Cl_1_nvt_energy.xvg
- Supplementary data/energy/rgd/24Na24Cl_1_npt_energy.xvg
- Supplementary data/energy/rgd/24Na24Cl_1_nvt_energy.xvg
- Supplementary data/energy/rgd/30Na30Cl_1_npt_energy.xvg
- Supplementary data/energy/rgd/30Na30Cl_1_nvt_energy.xvg
- Supplementary data/energy/rgd/37Na37Cl_1_npt_energy.xvg
- Supplementary data/energy/rgd/37Na37Cl_1_nvt_energy.xvg
- Supplementary data/energy/rgd/41Na41Cl_1_npt_energy.xvg
- Supplementary data/energy/rgd/41Na41Cl_1_nvt_energy.xvg
- Supplementary data/energy/rgd/47Na47Cl_1_npt_energy.xvg
- Supplementary data/energy/rgd/47Na47Cl_1_nvt_energy.xvg
- Supplementary data/energy/rgd/6Na6Cl_1_npt_energy.xvg
- Supplementary data/energy/rgd/6Na6Cl_1_nvt_energy.xvg
- Supplementary data/energy/save_energy.sh
