# Supplementary material for: KRSR and RGD Adsorption on TiO2 and Influence of Ion Concentration: A Molecular Dynamics Study
Source: Biomolecules. 2026 Feb 23;16(2):336. doi: 10.3390/biom16020336 (PMC12938479; doi:10.3390/biom16020336)
Supplement: Supplementary file 1 [file biomolecules-16-00336-s001.zip › Supplementary data/analysis scripts/KRSR/01_rmsd_processing_script.pde]

// Koncentrációk és futtatások
String[] concentrations = {"1Na4Cl", "6Na9Cl", "12Na15Cl", "18Na21Cl", "24Na27Cl", "30Na33Cl", "37Na40Cl", "41Na44Cl", "47Na50Cl"};
int numRuns = 7;
String rootDir = ".."; // Módosítsd, ha máshol vannak a fájlok
String outputFile = "rmsd_output.csv";

void setup() {
  // Tároljuk az összes adatot
  ArrayList<float[]> times = new ArrayList<float[]>();
  ArrayList<float[]> rmsds = new ArrayList<float[]>();
  ArrayList<float[]> dists = new ArrayList<float[]>();
  ArrayList<float[]> conditionals = new ArrayList<float[]>();
  ArrayList<String> headers = new ArrayList<String>();
  
  // Maximum sorok száma inicializálása
  int maxRows = 0;
  
  // Ciklus a koncentrációkon és futtatásokon
  for (String conc : concentrations) {
    for (int run = 1; run <= numRuns; run++) {
      String folderName = conc + "_" + run;
      
      // RMSD fájl path
      String rmsdFilePath = rootDir + "/" + folderName + "/md/rmsd.xvg";
      // Mindist fájl path
      String mindistFilePath = rootDir + "/" + folderName + "/md/mindist.xvg";
      
      // RMSD fájl beolvasása (19. sortól)
      String[] rmsdLines = loadStrings(rmsdFilePath);
      if (rmsdLines == null || rmsdLines.length < 19) {
        println("Hiba: Nem található vagy üres RMSD fájl: " + rmsdFilePath);
        continue;
      }
      
      // Mindist fájl beolvasása (25. sortól)
      String[] mindistLines = loadStrings(mindistFilePath);
      if (mindistLines == null || mindistLines.length < 25) {
        println("Hiba: Nem található vagy üres mindist fájl: " + mindistFilePath);
        continue;
      }
      
      // Adatok hosszának ellenőrzése
      int rmsdDataLength = rmsdLines.length - 18; // 19. sor = index 18
      int mindistDataLength = mindistLines.length - 24; // 25. sor = index 24
      int dataLength = min(rmsdDataLength, mindistDataLength); // A rövidebbhez igazítunk
      
      if (rmsdDataLength != mindistDataLength) {
        println("Figyelem: Az RMSD és mindist fájlok különböző hosszúságúak, a rövidebbhez igazítok: " + folderName);
      }
      
      // Adatok tárolása
      float[] timeCol = new float[dataLength];
      float[] rmsdCol = new float[dataLength];
      float[] distCol = new float[dataLength];
      float[] condCol = new float[dataLength];
      
      for (int i = 0; i < dataLength; i++) {
        // RMSD sor feldolgozása (19. sortól, index 18)
        String[] rmsdParts = splitTokens(rmsdLines[i + 18]);
        if (rmsdParts.length >= 2) {
          timeCol[i] = float(rmsdParts[0]);
          rmsdCol[i] = float(rmsdParts[1]);
        }
        
        // Mindist sor feldolgozása (25. sortól, index 24)
        String[] mindistParts = splitTokens(mindistLines[i + 24]);
        if (mindistParts.length >= 2) {
          distCol[i] = float(mindistParts[1]);
        }
        
        // Feltételes oszlop: RMSD ha dist < 1, különben NaN
        if (distCol[i] < 1.0) {
          condCol[i] = rmsdCol[i];
        } else {
          condCol[i] = Float.NaN;
        }
      }
      
      // Hozzáadás a listákhoz
      times.add(timeCol);
      rmsds.add(rmsdCol);
      dists.add(distCol);
      conditionals.add(condCol);
      
      // Fejléc hozzáadása
      headers.add(folderName + "_time");
      headers.add(folderName + "_rmsd");
      headers.add(folderName + "_dist");
      headers.add(folderName + "_conditional_rmsd");
      
      // Frissítjük a max sorok számát
      maxRows = max(maxRows, dataLength);
    }
  }
  
  // CSV fájl létrehozása
  String[] outputLines = new String[maxRows + 1]; // +1 a fejlécnek
  outputLines[0] = join(headers.toArray(new String[0]), ",");
  
  // Adatok soronkénti összeállítása
  for (int i = 0; i < maxRows; i++) {
    String[] row = new String[times.size() * 4];
    for (int j = 0; j < times.size(); j++) {
      int baseIdx = j * 4;
      // Idő oszlop
      row[baseIdx] = (i < times.get(j).length) ? str(times.get(j)[i]) : "";
      // RMSD oszlop
      row[baseIdx + 1] = (i < rmsds.get(j).length) ? str(rmsds.get(j)[i]) : "";
      // Távolság oszlop
      row[baseIdx + 2] = (i < dists.get(j).length) ? str(dists.get(j)[i]) : "";
      // Feltételes RMSD oszlop
      row[baseIdx + 3] = (i < conditionals.get(j).length) ? (Float.isNaN(conditionals.get(j)[i]) ? "NaN" : str(conditionals.get(j)[i])) : "";
    }
    outputLines[i + 1] = join(row, ",");
  }
  
  // CSV mentése
  saveStrings(outputFile, outputLines);
  println("Kész! Az adatok az '" + outputFile + "' fájlban vannak.");
  exit(); // Kilépés a programból
}
