# Supplementary material for: KRSR and RGD Adsorption on TiO2 and Influence of Ion Concentration: A Molecular Dynamics Study
Source: Biomolecules. 2026 Feb 23;16(2):336. doi: 10.3390/biom16020336 (PMC12938479; doi:10.3390/biom16020336)
Supplement: Supplementary file 1 [file biomolecules-16-00336-s001.zip › Supplementary data/analysis scripts/KRSR/05_mindist_terminal_processing_script.pde]

// Koncentrációk és futtatások
String[] concentrations = {"1Na4Cl", "6Na9Cl", "12Na15Cl", "18Na21Cl", "24Na27Cl", "30Na33Cl", "37Na40Cl", "41Na44Cl", "47Na50Cl"};
int numRuns = 7;
String rootDir = ".."; // Módosítsd, ha máshol vannak a fájlok
String outputFile = "KRSR_mindist_r4.csv";

void setup() {
  // Tároljuk az összes adatot
  ArrayList<float[]> times = new ArrayList<float[]>();
  ArrayList<float[]> distances = new ArrayList<float[]>();
  ArrayList<String> headers = new ArrayList<String>();
  
  // Maximum sorok száma inicializálása
  int maxRows = 0;
  
  // Ciklus a koncentrációkon és futtatásokon
  for (String conc : concentrations) {
    for (int run = 1; run <= numRuns; run++) {
      String folderName = conc + "_" + run;
      String filePath = rootDir + "/" + folderName + "/md/mindist_r4.xvg";
      
      // Fájl beolvasása
      String[] lines = loadStrings(filePath);
      if (lines == null || lines.length < 25) {
        println("Hiba: Nem található vagy üres fájl: " + filePath);
        continue;
      }
      
      // Adatok tárolása (25. sortól)
      float[] timeCol = new float[lines.length - 24];
      float[] distCol = new float[lines.length - 24];
      for (int i = 24; i < lines.length; i++) {
        String[] parts = splitTokens(lines[i]);
        if (parts.length >= 2) {
          timeCol[i - 24] = float(parts[0]);
          distCol[i - 24] = float(parts[1]);
        }
      }
      
      // Hozzáadás a listákhoz
      times.add(timeCol);
      distances.add(distCol);
      headers.add(folderName + "_time");
      headers.add(folderName + "_distance");
      
      // Frissítjük a max sorok számát
      maxRows = max(maxRows, timeCol.length);
    }
  }
  
  // CSV fájl létrehozása
  String[] outputLines = new String[maxRows + 1]; // +1 a fejlécnek
  outputLines[0] = join(headers.toArray(new String[0]), ",");
  
  // Adatok soronkénti összeállítása
  for (int i = 0; i < maxRows; i++) {
    String[] row = new String[times.size() * 2];
    for (int j = 0; j < times.size(); j++) {
      // Idő oszlop
      row[j * 2] = (i < times.get(j).length) ? str(times.get(j)[i]) : "";
      // Távolság oszlop
      row[j * 2 + 1] = (i < distances.get(j).length) ? str(distances.get(j)[i]) : "";
    }
    outputLines[i + 1] = join(row, ",");
  }
  
  // CSV mentése
  saveStrings(outputFile, outputLines);
  println("Kész! Az adatok az '" + outputFile + "' fájlban vannak.");
  exit(); // Kilépés a programból
}
