# Supplementary material for: KRSR and RGD Adsorption on TiO2 and Influence of Ion Concentration: A Molecular Dynamics Study
Source: Biomolecules. 2026 Feb 23;16(2):336. doi: 10.3390/biom16020336 (PMC12938479; doi:10.3390/biom16020336)
Supplement: Supplementary file 1 [file biomolecules-16-00336-s001.zip › Supplementary data/analysis scripts/KRSR/06_mindist_terminal_stat_processing_script.pde]

// Koncentrációk és futtatások
String[] concentrations = {"1Na4Cl", "6Na9Cl", "12Na15Cl", "18Na21Cl", "24Na27Cl", "30Na33Cl", "37Na40Cl", "41Na44Cl", "47Na50Cl"};
int numRuns = 7;
String inputFile = "../mindist_terminal/KRSR_mindist_r4.csv";
String outputFile = "mindist_stats_r4_output.csv";

void setup() {
  // CSV beolvasása
  Table table = loadTable(inputFile, "header, csv");
  if (table == null) {
    println("Hiba: Nem található a bemeneti fájl: " + inputFile);
    exit();
    return;
  }
  
  // Kimeneti tábla létrehozása
  Table statsTable = new Table();
  statsTable.addColumn("conc");
  statsTable.addColumn("run");
  statsTable.addColumn("mean_distance");
  statsTable.addColumn("std_distance");
  statsTable.addColumn("median_distance");
  statsTable.addColumn("se_distance");
  
  // Ciklus a koncentrációkon és futtatásokon
  for (String conc : concentrations) {
    for (int run = 1; run <= numRuns; run++) {
      String folderName = conc + "_" + run;
      String distColName = folderName + "_distance";
      
      // Ellenőrizzük, létezik-e az oszlop
      if (table.getColumnIndex(distColName) == -1) {
        println("Figyelem: Hiányzó oszlop: " + folderName);
        continue;
      }
      
      // Távolság értékek gyűjtése
      ArrayList<Float> distValues = new ArrayList<Float>();
      
      for (TableRow row : table.rows()) {
        String distStr = row.getString(distColName);
        
        if (distStr != null && !distStr.isEmpty()) {
          try {
            float val = Float.parseFloat(distStr);
            distValues.add(val);
          } catch (NumberFormatException e) {
            // Hiba esetén kihagy
          }
        }
      }
      
      // Statisztikák számítása
      float[] distStats = computeStats(distValues);
      
      // Sor hozzáadása a kimeneti táblához
      TableRow newRow = statsTable.addRow();
      newRow.setString("conc", conc);
      newRow.setInt("run", run);
      newRow.setFloat("mean_distance", distStats[0]);
      newRow.setFloat("std_distance", distStats[1]);
      newRow.setFloat("median_distance", distStats[2]);
      newRow.setFloat("se_distance", distStats[3]);
    }
  }
  
  // Kimeneti fájl mentése
  saveTable(statsTable, outputFile);
  println("Kész! A statisztikák az '" + outputFile + "' fájlban vannak.");
  exit(); // Kilépés a programból
}

// Függvény a statisztikák számítására: [mean, std, median, se]
float[] computeStats(ArrayList<Float> values) {
  float[] stats = new float[4];
  int n = values.size();
  
  if (n == 0) {
    stats[0] = Float.NaN; // mean
    stats[1] = Float.NaN; // std
    stats[2] = Float.NaN; // median
    stats[3] = Float.NaN; // se
    return stats;
  }
  
  // Átlag (mean)
  float sum = 0;
  for (float val : values) {
    sum += val;
  }
  float mean = sum / n;
  stats[0] = mean;
  
  // Szórás (std dev, sample std: / (n-1))
  float varianceSum = 0;
  for (float val : values) {
    varianceSum += pow(val - mean, 2);
  }
  float std = (n > 1) ? sqrt(varianceSum / (n - 1)) : Float.NaN;
  stats[1] = std;
  
  // Medián
  float[] sorted = new float[n];
  for (int i = 0; i < n; i++) {
    sorted[i] = values.get(i);
  }
  sorted = sort(sorted);
  float median;
  if (n % 2 == 1) {
    median = sorted[n / 2];
  } else {
    median = (sorted[n / 2 - 1] + sorted[n / 2]) / 2;
  }
  stats[2] = median;
  
  // Standard hiba (se = std / sqrt(n))
  float se = (n > 1) ? std / sqrt(n) : Float.NaN;
  stats[3] = se;
  
  return stats;
}
