# Supplementary material for: KRSR and RGD Adsorption on TiO2 and Influence of Ion Concentration: A Molecular Dynamics Study
Source: Biomolecules. 2026 Feb 23;16(2):336. doi: 10.3390/biom16020336 (PMC12938479; doi:10.3390/biom16020336)
Supplement: Supplementary file 1 [file biomolecules-16-00336-s001.zip › Supplementary data/analysis scripts/RGD/02_rmsd_rgd_statistics_processing_script.pde]

// Koncentrációk és futtatások
String[] concentrations = {"1Na1Cl", "6Na6Cl", "12Na12Cl", "18Na18Cl", "24Na24Cl", "30Na30Cl", "37Na37Cl", "41Na41Cl", "47Na47Cl"};
int numRuns = 7;
String inputFile = "rmsd_output.csv";
String outputFile = "stats_output.csv";

void setup() {
  // CSV beolvasása
  Table table = loadTable(inputFile, "header, csv");
  if (table == null) {
    println("Hiba: Nem található a bemeneti fájl: " + inputFile);
    exit();
    return;
  }
  
  // Kimeneti tábla létrehozása
  Table statsTable = new Table();
  statsTable.addColumn("conc");
  statsTable.addColumn("run");
  statsTable.addColumn("mean_rmsd");
  statsTable.addColumn("std_rmsd");
  statsTable.addColumn("median_rmsd");
  statsTable.addColumn("se_rmsd");
  statsTable.addColumn("mean_cond_rmsd");
  statsTable.addColumn("std_cond_rmsd");
  statsTable.addColumn("median_cond_rmsd");
  statsTable.addColumn("se_cond_rmsd");
  
  // Ciklus a koncentrációkon és futtatásokon
  for (String conc : concentrations) {
    for (int run = 1; run <= numRuns; run++) {
      String folderName = conc + "_" + run;
      String rmsdColName = folderName + "_rmsd";
      String condColName = folderName + "_conditional_rmsd";
      
      // Ellenőrizzük, léteznek-e az oszlopok
      if (table.getColumnIndex(rmsdColName) == -1 || table.getColumnIndex(condColName) == -1) {
        println("Figyelem: Hiányzó oszlopok: " + folderName);
        continue;
      }
      
      // RMSD értékek gyűjtése
      ArrayList<Float> rmsdValues = new ArrayList<Float>();
      ArrayList<Float> condValues = new ArrayList<Float>();
      
      for (TableRow row : table.rows()) {
        String rmsdStr = row.getString(rmsdColName);
        String condStr = row.getString(condColName);
        
        if (rmsdStr != null && !rmsdStr.isEmpty()) {
          try {
            float val = Float.parseFloat(rmsdStr);
            rmsdValues.add(val);
          } catch (NumberFormatException e) {
            // Hiba esetén kihagy
          }
        }
        
        if (condStr != null && !condStr.isEmpty() && !condStr.equals("NaN")) {
          try {
            float val = Float.parseFloat(condStr);
            condValues.add(val);
          } catch (NumberFormatException e) {
            // Hiba esetén kihagy
          }
        }
      }
      
      // Statisztikák számítása
      float[] rmsdStats = computeStats(rmsdValues);
      float[] condStats = computeStats(condValues);
      
      // Sor hozzáadása a kimeneti táblához
      TableRow newRow = statsTable.addRow();
      newRow.setString("conc", conc);
      newRow.setInt("run", run);
      newRow.setFloat("mean_rmsd", rmsdStats[0]);
      newRow.setFloat("std_rmsd", rmsdStats[1]);
      newRow.setFloat("median_rmsd", rmsdStats[2]);
      newRow.setFloat("se_rmsd", rmsdStats[3]);
      newRow.setFloat("mean_cond_rmsd", condStats[0]);
      newRow.setFloat("std_cond_rmsd", condStats[1]);
      newRow.setFloat("median_cond_rmsd", condStats[2]);
      newRow.setFloat("se_cond_rmsd", condStats[3]);
    }
  }
  
  // Kimeneti fájl mentése
  saveTable(statsTable, outputFile);
  println("Kész! A statisztikák az '" + outputFile + "' fájlban vannak.");
  exit(); // Kilépés a programból
}

// Függvény a statisztikák számítására: [mean, std, median, se]
float[] computeStats(ArrayList<Float> values) {
  float[] stats = new float[4];
  int n = values.size();
  
  if (n == 0) {
    stats[0] = Float.NaN; // mean
    stats[1] = Float.NaN; // std
    stats[2] = Float.NaN; // median
    stats[3] = Float.NaN; // se
    return stats;
  }
  
  // Átlag (mean)
  float sum = 0;
  for (float val : values) {
    sum += val;
  }
  float mean = sum / n;
  stats[0] = mean;
  
  // Szórás (std dev, sample std: / (n-1))
  float varianceSum = 0;
  for (float val : values) {
    varianceSum += pow(val - mean, 2);
  }
  float std = (n > 1) ? sqrt(varianceSum / (n - 1)) : Float.NaN;
  stats[1] = std;
  
  // Medián
  float[] sorted = new float[n];
  for (int i = 0; i < n; i++) {
    sorted[i] = values.get(i);
  }
  sorted = sort(sorted);
  float median;
  if (n % 2 == 1) {
    median = sorted[n / 2];
  } else {
    median = (sorted[n / 2 - 1] + sorted[n / 2]) / 2;
  }
  stats[2] = median;
  
  // Standard hiba (se = std / sqrt(n))
  float se = (n > 1) ? std / sqrt(n) : Float.NaN;
  stats[3] = se;
  
  return stats;
}
