# Supplementary material for: KRSR and RGD Adsorption on TiO2 and Influence of Ion Concentration: A Molecular Dynamics Study
Source: Biomolecules. 2026 Feb 23;16(2):336. doi: 10.3390/biom16020336 (PMC12938479; doi:10.3390/biom16020336)
Supplement: Supplementary file 1 [file biomolecules-16-00336-s001.zip › Supplementary data/coordinate and topology/KRSR/04_test_bash_rms.sh]

#!/bin/bash

source /usr/local/gromacs/bin/GMXRC

echo "8\n" "8" | gmx rms -s 47Na50Cl_1/md/md.tpr -f 47Na50Cl_1/md/md_noPBC.xtc -o 47Na50Cl_1/md/rmsd.xvg -tu ns
echo "8\n" "8" | gmx rms -s 47Na50Cl_2/md/md.tpr -f 47Na50Cl_2/md/md_noPBC.xtc -o 47Na50Cl_2/md/rmsd.xvg -tu ns
echo "8\n" "8" | gmx rms -s 47Na50Cl_3/md/md.tpr -f 47Na50Cl_3/md/md_noPBC.xtc -o 47Na50Cl_3/md/rmsd.xvg -tu ns

echo "8\n" "8" | gmx rms -s 1Na4Cl_1/md/md.tpr -f 1Na4Cl_1/md/md_noPBC.xtc -o 1Na4Cl_1/md/rmsd.xvg -tu ns
echo "8\n" "8" | gmx rms -s 1Na4Cl_2/md/md.tpr -f 1Na4Cl_2/md/md_noPBC.xtc -o 1Na4Cl_2/md/rmsd.xvg -tu ns
echo "8\n" "8" | gmx rms -s 1Na4Cl_3/md/md.tpr -f 1Na4Cl_3/md/md_noPBC.xtc -o 1Na4Cl_3/md/rmsd.xvg -tu ns

echo "8\n" "8" | gmx rms -s 41Na44Cl_1/md/md.tpr -f 41Na44Cl_1/md/md_noPBC.xtc -o 41Na44Cl_1/md/rmsd.xvg -tu ns
echo "8\n" "8" | gmx rms -s 41Na44Cl_2/md/md.tpr -f 41Na44Cl_2/md/md_noPBC.xtc -o 41Na44Cl_2/md/rmsd.xvg -tu ns
echo "8\n" "8" | gmx rms -s 41Na44Cl_3/md/md.tpr -f 41Na44Cl_3/md/md_noPBC.xtc -o 41Na44Cl_3/md/rmsd.xvg -tu ns

echo "8\n" "8" | gmx rms -s 37Na40Cl_1/md/md.tpr -f 37Na40Cl_1/md/md_noPBC.xtc -o 37Na40Cl_1/md/rmsd.xvg -tu ns
echo "8\n" "8" | gmx rms -s 37Na40Cl_2/md/md.tpr -f 37Na40Cl_2/md/md_noPBC.xtc -o 37Na40Cl_2/md/rmsd.xvg -tu ns
echo "8\n" "8" | gmx rms -s 37Na40Cl_3/md/md.tpr -f 37Na40Cl_3/md/md_noPBC.xtc -o 37Na40Cl_3/md/rmsd.xvg -tu ns

echo "8\n" "8" | gmx rms -s 30Na33Cl_1/md/md.tpr -f 30Na33Cl_1/md/md_noPBC.xtc -o 30Na33Cl_1/md/rmsd.xvg -tu ns
echo "8\n" "8" | gmx rms -s 30Na33Cl_2/md/md.tpr -f 30Na33Cl_2/md/md_noPBC.xtc -o 30Na33Cl_2/md/rmsd.xvg -tu ns
echo "8\n" "8" | gmx rms -s 30Na33Cl_3/md/md.tpr -f 30Na33Cl_3/md/md_noPBC.xtc -o 30Na33Cl_3/md/rmsd.xvg -tu ns

echo "8\n" "8" | gmx rms -s 24Na27Cl_1/md/md.tpr -f 24Na27Cl_1/md/md_noPBC.xtc -o 24Na27Cl_1/md/rmsd.xvg -tu ns
echo "8\n" "8" | gmx rms -s 24Na27Cl_2/md/md.tpr -f 24Na27Cl_2/md/md_noPBC.xtc -o 24Na27Cl_2/md/rmsd.xvg -tu ns
echo "8\n" "8" | gmx rms -s 24Na27Cl_3/md/md.tpr -f 24Na27Cl_3/md/md_noPBC.xtc -o 24Na27Cl_3/md/rmsd.xvg -tu ns

echo "8\n" "8" | gmx rms -s 18Na21Cl_1/md/md.tpr -f 18Na21Cl_1/md/md_noPBC.xtc -o 18Na21Cl_1/md/rmsd.xvg -tu ns
echo "8\n" "8" | gmx rms -s 18Na21Cl_2/md/md.tpr -f 18Na21Cl_2/md/md_noPBC.xtc -o 18Na21Cl_2/md/rmsd.xvg -tu ns
echo "8\n" "8" | gmx rms -s 18Na21Cl_3/md/md.tpr -f 18Na21Cl_3/md/md_noPBC.xtc -o 18Na21Cl_3/md/rmsd.xvg -tu ns

echo "8\n" "8" | gmx rms -s 12Na15Cl_1/md/md.tpr -f 12Na15Cl_1/md/md_noPBC.xtc -o 12Na15Cl_1/md/rmsd.xvg -tu ns
echo "8\n" "8" | gmx rms -s 12Na15Cl_2/md/md.tpr -f 12Na15Cl_2/md/md_noPBC.xtc -o 12Na15Cl_2/md/rmsd.xvg -tu ns
echo "8\n" "8" | gmx rms -s 12Na15Cl_3/md/md.tpr -f 12Na15Cl_3/md/md_noPBC.xtc -o 12Na15Cl_3/md/rmsd.xvg -tu ns

echo "8\n" "8" | gmx rms -s 6Na9Cl_1/md/md.tpr -f 6Na9Cl_1/md/md_noPBC.xtc -o 6Na9Cl_1/md/rmsd.xvg -tu ns
echo "8\n" "8" | gmx rms -s 6Na9Cl_2/md/md.tpr -f 6Na9Cl_2/md/md_noPBC.xtc -o 6Na9Cl_2/md/rmsd.xvg -tu ns
echo "8\n" "8" | gmx rms -s 6Na9Cl_3/md/md.tpr -f 6Na9Cl_3/md/md_noPBC.xtc -o 6Na9Cl_3/md/rmsd.xvg -tu ns
