# Supplementary material for: KRSR and RGD Adsorption on TiO2 and Influence of Ion Concentration: A Molecular Dynamics Study
Source: Biomolecules. 2026 Feb 23;16(2):336. doi: 10.3390/biom16020336 (PMC12938479; doi:10.3390/biom16020336)
Supplement: Supplementary file 1 [file biomolecules-16-00336-s001.zip › Supplementary data/coordinate and topology/KRSR/05_test_bash_mindist.sh]

#!/bin/bash

source /usr/local/gromacs/bin/GMXRC

echo "5\n" "2" | gmx mindist -s 6Na9Cl_1/md/md.tpr -f 6Na9Cl_1/md/md_noPBC.xtc -od 6Na9Cl_1/md/mindist.xvg -tu ns -on numcont.xvg
echo "5\n" "2" | gmx mindist -s 6Na9Cl_2/md/md.tpr -f 6Na9Cl_2/md/md_noPBC.xtc -od 6Na9Cl_2/md/mindist.xvg -tu ns -on numcont.xvg
echo "5\n" "2" | gmx mindist -s 6Na9Cl_3/md/md.tpr -f 6Na9Cl_3/md/md_noPBC.xtc -od 6Na9Cl_3/md/mindist.xvg -tu ns -on numcont.xvg
echo "5\n" "2" | gmx mindist -s 6Na9Cl_4/md/md.tpr -f 6Na9Cl_4/md/md_noPBC.xtc -od 6Na9Cl_4/md/mindist.xvg -tu ns -on numcont.xvg
echo "5\n" "2" | gmx mindist -s 6Na9Cl_5/md/md.tpr -f 6Na9Cl_5/md/md_noPBC.xtc -od 6Na9Cl_5/md/mindist.xvg -tu ns -on numcont.xvg
echo "5\n" "2" | gmx mindist -s 6Na9Cl_6/md/md.tpr -f 6Na9Cl_6/md/md_noPBC.xtc -od 6Na9Cl_6/md/mindist.xvg -tu ns -on numcont.xvg
echo "5\n" "2" | gmx mindist -s 6Na9Cl_7/md/md.tpr -f 6Na9Cl_7/md/md_noPBC.xtc -od 6Na9Cl_7/md/mindist.xvg -tu ns -on numcont.xvg

echo "5\n" "2" | gmx mindist -s 12Na15Cl_1/md/md.tpr -f 12Na15Cl_1/md/md_noPBC.xtc -od 12Na15Cl_1/md/mindist.xvg -tu ns -on numcont.xvg
echo "5\n" "2" | gmx mindist -s 12Na15Cl_2/md/md.tpr -f 12Na15Cl_2/md/md_noPBC.xtc -od 12Na15Cl_2/md/mindist.xvg -tu ns -on numcont.xvg
echo "5\n" "2" | gmx mindist -s 12Na15Cl_3/md/md.tpr -f 12Na15Cl_3/md/md_noPBC.xtc -od 12Na15Cl_3/md/mindist.xvg -tu ns -on numcont.xvg
echo "5\n" "2" | gmx mindist -s 12Na15Cl_4/md/md.tpr -f 12Na15Cl_4/md/md_noPBC.xtc -od 12Na15Cl_4/md/mindist.xvg -tu ns -on numcont.xvg
echo "5\n" "2" | gmx mindist -s 12Na15Cl_5/md/md.tpr -f 12Na15Cl_5/md/md_noPBC.xtc -od 12Na15Cl_5/md/mindist.xvg -tu ns -on numcont.xvg
echo "5\n" "2" | gmx mindist -s 12Na15Cl_6/md/md.tpr -f 12Na15Cl_6/md/md_noPBC.xtc -od 12Na15Cl_6/md/mindist.xvg -tu ns -on numcont.xvg
echo "5\n" "2" | gmx mindist -s 12Na15Cl_7/md/md.tpr -f 12Na15Cl_7/md/md_noPBC.xtc -od 12Na15Cl_7/md/mindist.xvg -tu ns -on numcont.xvg

echo "5\n" "2" | gmx mindist -s 18Na21Cl_1/md/md.tpr -f 18Na21Cl_1/md/md_noPBC.xtc -od 18Na21Cl_1/md/mindist.xvg -tu ns -on numcont.xvg
echo "5\n" "2" | gmx mindist -s 18Na21Cl_2/md/md.tpr -f 18Na21Cl_2/md/md_noPBC.xtc -od 18Na21Cl_2/md/mindist.xvg -tu ns -on numcont.xvg
echo "5\n" "2" | gmx mindist -s 18Na21Cl_3/md/md.tpr -f 18Na21Cl_3/md/md_noPBC.xtc -od 18Na21Cl_3/md/mindist.xvg -tu ns -on numcont.xvg
echo "5\n" "2" | gmx mindist -s 18Na21Cl_4/md/md.tpr -f 18Na21Cl_4/md/md_noPBC.xtc -od 18Na21Cl_4/md/mindist.xvg -tu ns -on numcont.xvg
echo "5\n" "2" | gmx mindist -s 18Na21Cl_5/md/md.tpr -f 18Na21Cl_5/md/md_noPBC.xtc -od 18Na21Cl_5/md/mindist.xvg -tu ns -on numcont.xvg
echo "5\n" "2" | gmx mindist -s 18Na21Cl_6/md/md.tpr -f 18Na21Cl_6/md/md_noPBC.xtc -od 18Na21Cl_6/md/mindist.xvg -tu ns -on numcont.xvg
echo "5\n" "2" | gmx mindist -s 18Na21Cl_7/md/md.tpr -f 18Na21Cl_7/md/md_noPBC.xtc -od 18Na21Cl_7/md/mindist.xvg -tu ns -on numcont.xvg

echo "5\n" "2" | gmx mindist -s 24Na27Cl_1/md/md.tpr -f 24Na27Cl_1/md/md_noPBC.xtc -od 24Na27Cl_1/md/mindist.xvg -tu ns -on numcont.xvg
echo "5\n" "2" | gmx mindist -s 24Na27Cl_2/md/md.tpr -f 24Na27Cl_2/md/md_noPBC.xtc -od 24Na27Cl_2/md/mindist.xvg -tu ns -on numcont.xvg
echo "5\n" "2" | gmx mindist -s 24Na27Cl_3/md/md.tpr -f 24Na27Cl_3/md/md_noPBC.xtc -od 24Na27Cl_3/md/mindist.xvg -tu ns -on numcont.xvg
echo "5\n" "2" | gmx mindist -s 24Na27Cl_4/md/md.tpr -f 24Na27Cl_4/md/md_noPBC.xtc -od 24Na27Cl_4/md/mindist.xvg -tu ns -on numcont.xvg
echo "5\n" "2" | gmx mindist -s 24Na27Cl_5/md/md.tpr -f 24Na27Cl_5/md/md_noPBC.xtc -od 24Na27Cl_5/md/mindist.xvg -tu ns -on numcont.xvg
echo "5\n" "2" | gmx mindist -s 24Na27Cl_6/md/md.tpr -f 24Na27Cl_6/md/md_noPBC.xtc -od 24Na27Cl_6/md/mindist.xvg -tu ns -on numcont.xvg
echo "5\n" "2" | gmx mindist -s 24Na27Cl_7/md/md.tpr -f 24Na27Cl_7/md/md_noPBC.xtc -od 24Na27Cl_7/md/mindist.xvg -tu ns -on numcont.xvg

echo "5\n" "2" | gmx mindist -s 30Na33Cl_1/md/md.tpr -f 30Na33Cl_1/md/md_noPBC.xtc -od 30Na33Cl_1/md/mindist.xvg -tu ns -on numcont.xvg
echo "5\n" "2" | gmx mindist -s 30Na33Cl_2/md/md.tpr -f 30Na33Cl_2/md/md_noPBC.xtc -od 30Na33Cl_2/md/mindist.xvg -tu ns -on numcont.xvg
echo "5\n" "2" | gmx mindist -s 30Na33Cl_3/md/md.tpr -f 30Na33Cl_3/md/md_noPBC.xtc -od 30Na33Cl_3/md/mindist.xvg -tu ns -on numcont.xvg
echo "5\n" "2" | gmx mindist -s 30Na33Cl_4/md/md.tpr -f 30Na33Cl_4/md/md_noPBC.xtc -od 30Na33Cl_4/md/mindist.xvg -tu ns -on numcont.xvg
echo "5\n" "2" | gmx mindist -s 30Na33Cl_5/md/md.tpr -f 30Na33Cl_5/md/md_noPBC.xtc -od 30Na33Cl_5/md/mindist.xvg -tu ns -on numcont.xvg
echo "5\n" "2" | gmx mindist -s 30Na33Cl_6/md/md.tpr -f 30Na33Cl_6/md/md_noPBC.xtc -od 30Na33Cl_6/md/mindist.xvg -tu ns -on numcont.xvg
echo "5\n" "2" | gmx mindist -s 30Na33Cl_7/md/md.tpr -f 30Na33Cl_7/md/md_noPBC.xtc -od 30Na33Cl_7/md/mindist.xvg -tu ns -on numcont.xvg

echo "5\n" "2" | gmx mindist -s 37Na40Cl_1/md/md.tpr -f 37Na40Cl_1/md/md_noPBC.xtc -od 37Na40Cl_1/md/mindist.xvg -tu ns -on numcont.xvg
echo "5\n" "2" | gmx mindist -s 37Na40Cl_2/md/md.tpr -f 37Na40Cl_2/md/md_noPBC.xtc -od 37Na40Cl_2/md/mindist.xvg -tu ns -on numcont.xvg
echo "5\n" "2" | gmx mindist -s 37Na40Cl_3/md/md.tpr -f 37Na40Cl_3/md/md_noPBC.xtc -od 37Na40Cl_3/md/mindist.xvg -tu ns -on numcont.xvg
echo "5\n" "2" | gmx mindist -s 37Na40Cl_4/md/md.tpr -f 37Na40Cl_4/md/md_noPBC.xtc -od 37Na40Cl_4/md/mindist.xvg -tu ns -on numcont.xvg
echo "5\n" "2" | gmx mindist -s 37Na40Cl_5/md/md.tpr -f 37Na40Cl_5/md/md_noPBC.xtc -od 37Na40Cl_5/md/mindist.xvg -tu ns -on numcont.xvg
echo "5\n" "2" | gmx mindist -s 37Na40Cl_6/md/md.tpr -f 37Na40Cl_6/md/md_noPBC.xtc -od 37Na40Cl_6/md/mindist.xvg -tu ns -on numcont.xvg
echo "5\n" "2" | gmx mindist -s 37Na40Cl_7/md/md.tpr -f 37Na40Cl_7/md/md_noPBC.xtc -od 37Na40Cl_7/md/mindist.xvg -tu ns -on numcont.xvg

echo "5\n" "2" | gmx mindist -s 40Na44Cl_1/md/md.tpr -f 40Na44Cl_1/md/md_noPBC.xtc -od 40Na44Cl_1/md/mindist.xvg -tu ns -on numcont.xvg
echo "5\n" "2" | gmx mindist -s 40Na44Cl_2/md/md.tpr -f 40Na44Cl_2/md/md_noPBC.xtc -od 40Na44Cl_2/md/mindist.xvg -tu ns -on numcont.xvg
echo "5\n" "2" | gmx mindist -s 40Na44Cl_3/md/md.tpr -f 40Na44Cl_3/md/md_noPBC.xtc -od 40Na44Cl_3/md/mindist.xvg -tu ns -on numcont.xvg
echo "5\n" "2" | gmx mindist -s 40Na44Cl_4/md/md.tpr -f 40Na44Cl_4/md/md_noPBC.xtc -od 40Na44Cl_4/md/mindist.xvg -tu ns -on numcont.xvg
echo "5\n" "2" | gmx mindist -s 40Na44Cl_5/md/md.tpr -f 40Na44Cl_5/md/md_noPBC.xtc -od 40Na44Cl_5/md/mindist.xvg -tu ns -on numcont.xvg
echo "5\n" "2" | gmx mindist -s 40Na44Cl_6/md/md.tpr -f 40Na44Cl_6/md/md_noPBC.xtc -od 40Na44Cl_6/md/mindist.xvg -tu ns -on numcont.xvg
echo "5\n" "2" | gmx mindist -s 40Na44Cl_7/md/md.tpr -f 40Na44Cl_7/md/md_noPBC.xtc -od 40Na44Cl_7/md/mindist.xvg -tu ns -on numcont.xvg

echo "5\n" "2" | gmx mindist -s 47Na50Cl_1/md/md.tpr -f 47Na50Cl_1/md/md_noPBC.xtc -od 47Na50Cl_1/md/mindist.xvg -tu ns -on numcont.xvg
echo "5\n" "2" | gmx mindist -s 47Na50Cl_2/md/md.tpr -f 47Na50Cl_2/md/md_noPBC.xtc -od 47Na50Cl_2/md/mindist.xvg -tu ns -on numcont.xvg
echo "5\n" "2" | gmx mindist -s 47Na50Cl_3/md/md.tpr -f 47Na50Cl_3/md/md_noPBC.xtc -od 47Na50Cl_3/md/mindist.xvg -tu ns -on numcont.xvg
echo "5\n" "2" | gmx mindist -s 47Na50Cl_4/md/md.tpr -f 47Na50Cl_4/md/md_noPBC.xtc -od 47Na50Cl_4/md/mindist.xvg -tu ns -on numcont.xvg
echo "5\n" "2" | gmx mindist -s 47Na50Cl_5/md/md.tpr -f 47Na50Cl_5/md/md_noPBC.xtc -od 47Na50Cl_5/md/mindist.xvg -tu ns -on numcont.xvg
echo "5\n" "2" | gmx mindist -s 47Na50Cl_6/md/md.tpr -f 47Na50Cl_6/md/md_noPBC.xtc -od 47Na50Cl_6/md/mindist.xvg -tu ns -on numcont.xvg
echo "5\n" "2" | gmx mindist -s 47Na50Cl_7/md/md.tpr -f 47Na50Cl_7/md/md_noPBC.xtc -od 47Na50Cl_7/md/mindist.xvg -tu ns -on numcont.xvg
