# Supplementary material for: KRSR and RGD Adsorption on TiO2 and Influence of Ion Concentration: A Molecular Dynamics Study
Source: Biomolecules. 2026 Feb 23;16(2):336. doi: 10.3390/biom16020336 (PMC12938479; doi:10.3390/biom16020336)
Supplement: Supplementary file 1 [file biomolecules-16-00336-s001.zip › Supplementary data/coordinate and topology/KRSR/06_test_bash_make_res_ndx+mindist_res.sh]

#!/bin/bash

source /usr/local/gromacs/bin/GMXRC

echo -e "r1 & ! 2\nr2 & ! 2\nr3 & ! 2\nr4 & ! 2\nq\n" | gmx make_ndx -f 24Na27Cl_1/md/md.gro -o 24Na27Cl_1/md/index.ndx
echo "21\n" "2" | gmx mindist -s 24Na27Cl_1/md/md.tpr -f 24Na27Cl_1/md/md_noPBC.xtc -od 24Na27Cl_1/md/mindist_r1.xvg -tu ns -on 24Na27Cl_1/md/numcont_r1.xvg -n 24Na27Cl_1/md/index.ndx
echo "22\n" "2" | gmx mindist -s 24Na27Cl_1/md/md.tpr -f 24Na27Cl_1/md/md_noPBC.xtc -od 24Na27Cl_1/md/mindist_r2.xvg -tu ns -on 24Na27Cl_1/md/numcont_r2.xvg -n 24Na27Cl_1/md/index.ndx
echo "23\n" "2" | gmx mindist -s 24Na27Cl_1/md/md.tpr -f 24Na27Cl_1/md/md_noPBC.xtc -od 24Na27Cl_1/md/mindist_r3.xvg -tu ns -on 24Na27Cl_1/md/numcont_r3.xvg -n 24Na27Cl_1/md/index.ndx
echo "24\n" "2" | gmx mindist -s 24Na27Cl_1/md/md.tpr -f 24Na27Cl_1/md/md_noPBC.xtc -od 24Na27Cl_1/md/mindist_r4.xvg -tu ns -on 24Na27Cl_1/md/numcont_r4.xvg -n 24Na27Cl_1/md/index.ndx

echo -e "r1 & ! 2\nr2 & ! 2\nr3 & ! 2\nr4 & ! 2\nq\n" | gmx make_ndx -f 24Na27Cl_2/md/md.gro -o 24Na27Cl_2/md/index.ndx
echo "21\n" "2" | gmx mindist -s 24Na27Cl_2/md/md.tpr -f 24Na27Cl_2/md/md_noPBC.xtc -od 24Na27Cl_2/md/mindist_r1.xvg -tu ns -on 24Na27Cl_2/md/numcont_r1.xvg -n 24Na27Cl_2/md/index.ndx
echo "22\n" "2" | gmx mindist -s 24Na27Cl_2/md/md.tpr -f 24Na27Cl_2/md/md_noPBC.xtc -od 24Na27Cl_2/md/mindist_r2.xvg -tu ns -on 24Na27Cl_2/md/numcont_r2.xvg -n 24Na27Cl_2/md/index.ndx
echo "23\n" "2" | gmx mindist -s 24Na27Cl_2/md/md.tpr -f 24Na27Cl_2/md/md_noPBC.xtc -od 24Na27Cl_2/md/mindist_r3.xvg -tu ns -on 24Na27Cl_2/md/numcont_r3.xvg -n 24Na27Cl_2/md/index.ndx
echo "24\n" "2" | gmx mindist -s 24Na27Cl_2/md/md.tpr -f 24Na27Cl_2/md/md_noPBC.xtc -od 24Na27Cl_2/md/mindist_r4.xvg -tu ns -on 24Na27Cl_2/md/numcont_r4.xvg -n 24Na27Cl_1/md/index.ndx

echo -e "r1 & ! 2\nr2 & ! 2\nr3 & ! 2\nr4 & ! 2\nq\n" | gmx make_ndx -f 24Na27Cl_3/md/md.gro -o 24Na27Cl_3/md/index.ndx
echo "21\n" "2" | gmx mindist -s 24Na27Cl_3/md/md.tpr -f 24Na27Cl_3/md/md_noPBC.xtc -od 24Na27Cl_3/md/mindist_r1.xvg -tu ns -on 24Na27Cl_3/md/numcont_r1.xvg -n 24Na27Cl_3/md/index.ndx
echo "22\n" "2" | gmx mindist -s 24Na27Cl_3/md/md.tpr -f 24Na27Cl_3/md/md_noPBC.xtc -od 24Na27Cl_3/md/mindist_r2.xvg -tu ns -on 24Na27Cl_3/md/numcont_r2.xvg -n 24Na27Cl_3/md/index.ndx
echo "23\n" "2" | gmx mindist -s 24Na27Cl_3/md/md.tpr -f 24Na27Cl_3/md/md_noPBC.xtc -od 24Na27Cl_3/md/mindist_r3.xvg -tu ns -on 24Na27Cl_3/md/numcont_r3.xvg -n 24Na27Cl_3/md/index.ndx
echo "24\n" "2" | gmx mindist -s 24Na27Cl_3/md/md.tpr -f 24Na27Cl_3/md/md_noPBC.xtc -od 24Na27Cl_3/md/mindist_r4.xvg -tu ns -on 24Na27Cl_3/md/numcont_r4.xvg -n 24Na27Cl_1/md/index.ndx

echo -e "r1 & ! 2\nr2 & ! 2\nr3 & ! 2\nr4 & ! 2\nq\n" | gmx make_ndx -f 24Na27Cl_4/md/md.gro -o 24Na27Cl_4/md/index.ndx
echo "21\n" "2" | gmx mindist -s 24Na27Cl_4/md/md.tpr -f 24Na27Cl_4/md/md_noPBC.xtc -od 24Na27Cl_4/md/mindist_r1.xvg -tu ns -on 24Na27Cl_4/md/numcont_r1.xvg -n 24Na27Cl_4/md/index.ndx
echo "22\n" "2" | gmx mindist -s 24Na27Cl_4/md/md.tpr -f 24Na27Cl_4/md/md_noPBC.xtc -od 24Na27Cl_4/md/mindist_r2.xvg -tu ns -on 24Na27Cl_4/md/numcont_r2.xvg -n 24Na27Cl_4/md/index.ndx
echo "23\n" "2" | gmx mindist -s 24Na27Cl_4/md/md.tpr -f 24Na27Cl_4/md/md_noPBC.xtc -od 24Na27Cl_4/md/mindist_r3.xvg -tu ns -on 24Na27Cl_4/md/numcont_r3.xvg -n 24Na27Cl_4/md/index.ndx
echo "24\n" "2" | gmx mindist -s 24Na27Cl_4/md/md.tpr -f 24Na27Cl_4/md/md_noPBC.xtc -od 24Na27Cl_4/md/mindist_r4.xvg -tu ns -on 24Na27Cl_4/md/numcont_r4.xvg -n 24Na27Cl_4/md/index.ndx

echo -e "r1 & ! 2\nr2 & ! 2\nr3 & ! 2\nr4 & ! 2\nq\n" | gmx make_ndx -f 24Na27Cl_5/md/md.gro -o 24Na27Cl_5/md/index.ndx
echo "21\n" "2" | gmx mindist -s 24Na27Cl_5/md/md.tpr -f 24Na27Cl_5/md/md_noPBC.xtc -od 24Na27Cl_5/md/mindist_r1.xvg -tu ns -on 24Na27Cl_5/md/numcont_r1.xvg -n 24Na27Cl_5/md/index.ndx
echo "22\n" "2" | gmx mindist -s 24Na27Cl_5/md/md.tpr -f 24Na27Cl_5/md/md_noPBC.xtc -od 24Na27Cl_5/md/mindist_r2.xvg -tu ns -on 24Na27Cl_5/md/numcont_r2.xvg -n 24Na27Cl_5/md/index.ndx
echo "23\n" "2" | gmx mindist -s 24Na27Cl_5/md/md.tpr -f 24Na27Cl_5/md/md_noPBC.xtc -od 24Na27Cl_5/md/mindist_r3.xvg -tu ns -on 24Na27Cl_5/md/numcont_r3.xvg -n 24Na27Cl_5/md/index.ndx
echo "24\n" "2" | gmx mindist -s 24Na27Cl_5/md/md.tpr -f 24Na27Cl_5/md/md_noPBC.xtc -od 24Na27Cl_5/md/mindist_r4.xvg -tu ns -on 24Na27Cl_5/md/numcont_r4.xvg -n 24Na27Cl_5/md/index.ndx

echo -e "r1 & ! 2\nr2 & ! 2\nr3 & ! 2\nr4 & ! 2\nq\n" | gmx make_ndx -f 24Na27Cl_6/md/md.gro -o 24Na27Cl_6/md/index.ndx
echo "21\n" "2" | gmx mindist -s 24Na27Cl_6/md/md.tpr -f 24Na27Cl_6/md/md_noPBC.xtc -od 24Na27Cl_6/md/mindist_r1.xvg -tu ns -on 24Na27Cl_6/md/numcont_r1.xvg -n 24Na27Cl_6/md/index.ndx
echo "22\n" "2" | gmx mindist -s 24Na27Cl_6/md/md.tpr -f 24Na27Cl_6/md/md_noPBC.xtc -od 24Na27Cl_6/md/mindist_r2.xvg -tu ns -on 24Na27Cl_6/md/numcont_r2.xvg -n 24Na27Cl_6/md/index.ndx
echo "23\n" "2" | gmx mindist -s 24Na27Cl_6/md/md.tpr -f 24Na27Cl_6/md/md_noPBC.xtc -od 24Na27Cl_6/md/mindist_r3.xvg -tu ns -on 24Na27Cl_6/md/numcont_r3.xvg -n 24Na27Cl_6/md/index.ndx
echo "24\n" "2" | gmx mindist -s 24Na27Cl_6/md/md.tpr -f 24Na27Cl_6/md/md_noPBC.xtc -od 24Na27Cl_6/md/mindist_r4.xvg -tu ns -on 24Na27Cl_6/md/numcont_r4.xvg -n 24Na27Cl_6/md/index.ndx

echo -e "r1 & ! 2\nr2 & ! 2\nr3 & ! 2\nr4 & ! 2\nq\n" | gmx make_ndx -f 24Na27Cl_7/md/md.gro -o 24Na27Cl_7/md/index.ndx
echo "21\n" "2" | gmx mindist -s 24Na27Cl_7/md/md.tpr -f 24Na27Cl_7/md/md_noPBC.xtc -od 24Na27Cl_7/md/mindist_r1.xvg -tu ns -on 24Na27Cl_7/md/numcont_r1.xvg -n 24Na27Cl_7/md/index.ndx
echo "22\n" "2" | gmx mindist -s 24Na27Cl_7/md/md.tpr -f 24Na27Cl_7/md/md_noPBC.xtc -od 24Na27Cl_7/md/mindist_r2.xvg -tu ns -on 24Na27Cl_7/md/numcont_r2.xvg -n 24Na27Cl_7/md/index.ndx
echo "23\n" "2" | gmx mindist -s 24Na27Cl_7/md/md.tpr -f 24Na27Cl_7/md/md_noPBC.xtc -od 24Na27Cl_7/md/mindist_r3.xvg -tu ns -on 24Na27Cl_7/md/numcont_r3.xvg -n 24Na27Cl_7/md/index.ndx
echo "24\n" "2" | gmx mindist -s 24Na27Cl_7/md/md.tpr -f 24Na27Cl_7/md/md_noPBC.xtc -od 24Na27Cl_7/md/mindist_r4.xvg -tu ns -on 24Na27Cl_7/md/numcont_r4.xvg -n 24Na27Cl_7/md/index.ndx
