# Supplementary material for: KRSR and RGD Adsorption on TiO2 and Influence of Ion Concentration: A Molecular Dynamics Study
Source: Biomolecules. 2026 Feb 23;16(2):336. doi: 10.3390/biom16020336 (PMC12938479; doi:10.3390/biom16020336)
Supplement: Supplementary file 1 [file biomolecules-16-00336-s001.zip › Supplementary data/coordinate and topology/KRSR/example/KRSR.final.gro]

UNNAMED
   84
    1LYS      N    1   0.656   0.472   0.060
    1LYS     H1    2   0.756   0.469   0.060
    1LYS     H2    3   0.625   0.520  -0.022
    1LYS     H3    4   0.625   0.520   0.141
    1LYS     CA    5   0.604   0.337   0.060
    1LYS     HA    6   0.642   0.289  -0.031
    1LYS     CB    7   0.651   0.260   0.183
    1LYS    HB1    8   0.760   0.255   0.184
    1LYS    HB2    9   0.616   0.311   0.273
    1LYS     CG   10   0.594   0.118   0.179
    1LYS    HG1   11   0.485   0.123   0.178
    1LYS    HG2   12   0.629   0.067   0.089
    1LYS     CD   13   0.641   0.041   0.302
    1LYS    HD1   14   0.749   0.037   0.303
    1LYS    HD2   15   0.605   0.092   0.392
    1LYS     CE   16   0.584  -0.100   0.298
    1LYS    HE1   17   0.475  -0.095   0.298
    1LYS    HE2   18   0.618  -0.151   0.209
    1LYS     NZ   19   0.628  -0.174   0.417
    1LYS    HZ1   20   0.591  -0.268   0.415
    1LYS    HZ2   21   0.729  -0.178   0.418
    1LYS    HZ3   22   0.596  -0.127   0.500
    1LYS      C   23   0.452   0.337   0.060
    1LYS      O   24   0.380   0.436   0.060
    2ARG      N   25   0.399   0.200   0.060
    2ARG     HN   26   0.463   0.121   0.060
    2ARG     CA   27   0.257   0.173   0.060
    2ARG     HA   28   0.216   0.218   0.150
    2ARG     CB   29   0.189   0.232  -0.064
    2ARG    HB1   30   0.204   0.340  -0.065
    2ARG    HB2   31   0.233   0.189  -0.154
    2ARG     CG   32   0.040   0.202  -0.060
    2ARG    HG1   33   0.025   0.094  -0.059
    2ARG    HG2   34  -0.004   0.245   0.030
    2ARG     CD   35  -0.027   0.262  -0.183
    2ARG    HD1   36  -0.011   0.369  -0.185
    2ARG    HD2   37   0.017   0.216  -0.272
    2ARG     NE   38  -0.173   0.234  -0.183
    2ARG     HE   39  -0.212   0.181  -0.106
    2ARG     CZ   40  -0.254   0.275  -0.279
    2ARG    NH1   41  -0.211   0.345  -0.384
    2ARG   HH11   42  -0.112   0.368  -0.391
    2ARG   HH12   43  -0.275   0.375  -0.455
    2ARG    NH2   44  -0.383   0.245  -0.269
    2ARG   HH21   45  -0.416   0.192  -0.190
    2ARG   HH22   46  -0.448   0.275  -0.341
    2ARG      C   47   0.229   0.023   0.060
    2ARG      O   48   0.314  -0.066   0.060
    3SER      N   49   0.085  -0.005   0.060
    3SER     HN   50   0.019   0.072   0.060
    3SER     CA   51   0.032  -0.140   0.060
    3SER     HA   52   0.070  -0.188  -0.031
    3SER     CB   53   0.079  -0.217   0.183
    3SER    HB1   54   0.188  -0.221   0.184
    3SER    HB2   55   0.044  -0.166   0.273
    3SER     OG   56   0.026  -0.349   0.179
    3SER    HG1   57   0.055  -0.398   0.257
    3SER      C   58  -0.120  -0.140   0.060
    3SER      O   59  -0.192  -0.040   0.060
    4ARG      N   60  -0.173  -0.277   0.060
    4ARG     HN   61  -0.109  -0.355   0.060
    4ARG     CA   62  -0.315  -0.304   0.060
    4ARG     HA   63  -0.356  -0.258   0.150
    4ARG     CB   64  -0.382  -0.244  -0.064
    4ARG    HB1   65  -0.367  -0.136  -0.065
    4ARG    HB2   66  -0.339  -0.288  -0.154
    4ARG     CG   67  -0.532  -0.275  -0.060
    4ARG    HG1   68  -0.547  -0.382  -0.059
    4ARG    HG2   69  -0.576  -0.231   0.030
    4ARG     CD   70  -0.599  -0.215  -0.183
    4ARG    HD1   71  -0.583  -0.107  -0.185
    4ARG    HD2   72  -0.555  -0.261  -0.272
    4ARG     NE   73  -0.744  -0.242  -0.183
    4ARG     HE   74  -0.783  -0.295  -0.106
    4ARG     CZ   75  -0.826  -0.201  -0.279
    4ARG    NH1   76  -0.782  -0.132  -0.384
    4ARG   HH11   77  -0.684  -0.109  -0.391
    4ARG   HH12   78  -0.847  -0.102  -0.455
    4ARG    NH2   79  -0.955  -0.232  -0.269
    4ARG   HH21   80  -0.988  -0.285  -0.190
    4ARG   HH22   81  -1.020  -0.202  -0.341
    4ARG      C   82  -0.343  -0.453   0.060
    4ARG    OT1   83  -0.250  -0.534   0.060
    4ARG    OT2   84  -0.473  -0.492   0.060
   1.77960   1.05378   0.95570
