# Supplementary material for: KRSR and RGD Adsorption on TiO2 and Influence of Ion Concentration: A Molecular Dynamics Study
Source: Biomolecules. 2026 Feb 23;16(2):336. doi: 10.3390/biom16020336 (PMC12938479; doi:10.3390/biom16020336)
Supplement: Supplementary file 1 [file biomolecules-16-00336-s001.zip › Supplementary data/coordinate and topology/KRSR/example/KRSR.itp]

[ moleculetype ]
; Name            nrexcl
KRSR             3

[ atoms ]
;   nr       type  resnr residue  atom   cgnr     charge       mass  typeB    chargeB      massB
; residue   1 LYS rtp LYS  q +2.0
     1        NH3      1    LYS      N      1       -0.3    14.0027   ; qtot -0.3
     2         HC      1    LYS     H1      2       0.33      1.008   ; qtot 0.03
     3         HC      1    LYS     H2      3       0.33      1.008   ; qtot 0.36
     4         HC      1    LYS     H3      4       0.33      1.008   ; qtot 0.69
     5        CT1      1    LYS     CA      5       0.21     12.011   ; qtot 0.9
     6         HB      1    LYS     HA      6        0.1      1.008   ; qtot 1
     7        CT2      1    LYS     CB      7      -0.18     12.011   ; qtot 0.82
     8         HA      1    LYS    HB1      8       0.09      1.008   ; qtot 0.91
     9         HA      1    LYS    HB2      9       0.09      1.008   ; qtot 1
    10        CT2      1    LYS     CG     10      -0.18     12.011   ; qtot 0.82
    11         HA      1    LYS    HG1     11       0.09      1.008   ; qtot 0.91
    12         HA      1    LYS    HG2     12       0.09      1.008   ; qtot 1
    13        CT2      1    LYS     CD     13      -0.18     12.011   ; qtot 0.82
    14         HA      1    LYS    HD1     14       0.09      1.008   ; qtot 0.91
    15         HA      1    LYS    HD2     15       0.09      1.008   ; qtot 1
    16        CT2      1    LYS     CE     16       0.21     12.011   ; qtot 1.21
    17         HA      1    LYS    HE1     17       0.05      1.008   ; qtot 1.26
    18         HA      1    LYS    HE2     18       0.05      1.008   ; qtot 1.31
    19        NH3      1    LYS     NZ     19       -0.3     14.007   ; qtot 1.01
    20         HC      1    LYS    HZ1     20       0.33      1.008   ; qtot 1.34
    21         HC      1    LYS    HZ2     21       0.33      1.008   ; qtot 1.67
    22         HC      1    LYS    HZ3     22       0.33      1.008   ; qtot 2
    23          C      1    LYS      C     23       0.51     12.011   ; qtot 2.51
    24          O      1    LYS      O     24      -0.51     15.999   ; qtot 2
; residue   2 ARG rtp ARG  q +1.0
    25        NH1      2    ARG      N     25      -0.47     14.007   ; qtot 1.53
    26          H      2    ARG     HN     26       0.31      1.008   ; qtot 1.84
    27        CT1      2    ARG     CA     27       0.07     12.011   ; qtot 1.91
    28         HB      2    ARG     HA     28       0.09      1.008   ; qtot 2
    29        CT2      2    ARG     CB     29      -0.18     12.011   ; qtot 1.82
    30         HA      2    ARG    HB1     30       0.09      1.008   ; qtot 1.91
    31         HA      2    ARG    HB2     31       0.09      1.008   ; qtot 2
    32        CT2      2    ARG     CG     32      -0.18     12.011   ; qtot 1.82
    33         HA      2    ARG    HG1     33       0.09      1.008   ; qtot 1.91
    34         HA      2    ARG    HG2     34       0.09      1.008   ; qtot 2
    35        CT2      2    ARG     CD     35        0.2     12.011   ; qtot 2.2
    36         HA      2    ARG    HD1     36       0.09      1.008   ; qtot 2.29
    37         HA      2    ARG    HD2     37       0.09      1.008   ; qtot 2.38
    38        NC2      2    ARG     NE     38       -0.7     14.007   ; qtot 1.68
    39         HC      2    ARG     HE     39       0.44      1.008   ; qtot 2.12
    40          C      2    ARG     CZ     40       0.64     12.011   ; qtot 2.76
    41        NC2      2    ARG    NH1     41       -0.8     14.007   ; qtot 1.96
    42         HC      2    ARG   HH11     42       0.46      1.008   ; qtot 2.42
    43         HC      2    ARG   HH12     43       0.46      1.008   ; qtot 2.88
    44        NC2      2    ARG    NH2     44       -0.8     14.007   ; qtot 2.08
    45         HC      2    ARG   HH21     45       0.46      1.008   ; qtot 2.54
    46         HC      2    ARG   HH22     46       0.46      1.008   ; qtot 3
    47          C      2    ARG      C     47       0.51     12.011   ; qtot 3.51
    48          O      2    ARG      O     48      -0.51     15.999   ; qtot 3
; residue   3 SER rtp SER  q  0.0
    49        NH1      3    SER      N     49      -0.47     14.007   ; qtot 2.53
    50          H      3    SER     HN     50       0.31      1.008   ; qtot 2.84
    51        CT1      3    SER     CA     51       0.07     12.011   ; qtot 2.91
    52         HB      3    SER     HA     52       0.09      1.008   ; qtot 3
    53        CT2      3    SER     CB     53       0.05     12.011   ; qtot 3.05
    54         HA      3    SER    HB1     54       0.09      1.008   ; qtot 3.14
    55         HA      3    SER    HB2     55       0.09      1.008   ; qtot 3.23
    56        OH1      3    SER     OG     56      -0.66     15.999   ; qtot 2.57
    57          H      3    SER    HG1     57       0.43      1.008   ; qtot 3
    58          C      3    SER      C     58       0.51     12.011   ; qtot 3.51
    59          O      3    SER      O     59      -0.51     15.999   ; qtot 3
; residue   4 ARG rtp ARG  q  0.0
    60        NH1      4    ARG      N     60      -0.47     14.007   ; qtot 2.53
    61          H      4    ARG     HN     61       0.31      1.008   ; qtot 2.84
    62        CT1      4    ARG     CA     62       0.07     12.011   ; qtot 2.91
    63         HB      4    ARG     HA     63       0.09      1.008   ; qtot 3
    64        CT2      4    ARG     CB     64      -0.18     12.011   ; qtot 2.82
    65         HA      4    ARG    HB1     65       0.09      1.008   ; qtot 2.91
    66         HA      4    ARG    HB2     66       0.09      1.008   ; qtot 3
    67        CT2      4    ARG     CG     67      -0.18     12.011   ; qtot 2.82
    68         HA      4    ARG    HG1     68       0.09      1.008   ; qtot 2.91
    69         HA      4    ARG    HG2     69       0.09      1.008   ; qtot 3
    70        CT2      4    ARG     CD     70        0.2     12.011   ; qtot 3.2
    71         HA      4    ARG    HD1     71       0.09      1.008   ; qtot 3.29
    72         HA      4    ARG    HD2     72       0.09      1.008   ; qtot 3.38
    73        NC2      4    ARG     NE     73       -0.7     14.007   ; qtot 2.68
    74         HC      4    ARG     HE     74       0.44      1.008   ; qtot 3.12
    75          C      4    ARG     CZ     75       0.64     12.011   ; qtot 3.76
    76        NC2      4    ARG    NH1     76       -0.8     14.007   ; qtot 2.96
    77         HC      4    ARG   HH11     77       0.46      1.008   ; qtot 3.42
    78         HC      4    ARG   HH12     78       0.46      1.008   ; qtot 3.88
    79        NC2      4    ARG    NH2     79       -0.8     14.007   ; qtot 3.08
    80         HC      4    ARG   HH21     80       0.46      1.008   ; qtot 3.54
    81         HC      4    ARG   HH22     81       0.46      1.008   ; qtot 4
    82         CC      4    ARG      C     82       0.34     12.011   ; qtot 4.34
    83         OC      4    ARG    OT1     83      -0.67    15.9994   ; qtot 3.67
    84         OC      4    ARG    OT2     84      -0.67    15.9994   ; qtot 3

[ bonds ]
;  ai    aj funct            c0            c1            c2            c3
    1     2     1 
    1     3     1 
    1     4     1 
    1     5     1 
    5     6     1 
    5     7     1 
    5    23     1 
    7     8     1 
    7     9     1 
    7    10     1 
   10    11     1 
   10    12     1 
   10    13     1 
   13    14     1 
   13    15     1 
   13    16     1 
   16    17     1 
   16    18     1 
   16    19     1 
   19    20     1 
   19    21     1 
   19    22     1 
   23    24     1 
   23    25     1 
   25    26     1 
   25    27     1 
   27    28     1 
   27    29     1 
   27    47     1 
   29    30     1 
   29    31     1 
   29    32     1 
   32    33     1 
   32    34     1 
   32    35     1 
   35    36     1 
   35    37     1 
   35    38     1 
   38    39     1 
   38    40     1 
   40    41     1 
   40    44     1 
   41    42     1 
   41    43     1 
   44    45     1 
   44    46     1 
   47    48     1 
   47    49     1 
   49    50     1 
   49    51     1 
   51    52     1 
   51    53     1 
   51    58     1 
   53    54     1 
   53    55     1 
   53    56     1 
   56    57     1 
   58    59     1 
   58    60     1 
   60    61     1 
   60    62     1 
   62    63     1 
   62    64     1 
   62    82     1 
   64    65     1 
   64    66     1 
   64    67     1 
   67    68     1 
   67    69     1 
   67    70     1 
   70    71     1 
   70    72     1 
   70    73     1 
   73    74     1 
   73    75     1 
   75    76     1 
   75    79     1 
   76    77     1 
   76    78     1 
   79    80     1 
   79    81     1 
   82    83     1 
   82    84     1 

[ pairs ]
;  ai    aj funct            c0            c1            c2            c3
    1     8     1 
    1     9     1 
    1    10     1 
    1    24     1 
    1    25     1 
    2     6     1 
    2     7     1 
    2    23     1 
    3     6     1 
    3     7     1 
    3    23     1 
    4     6     1 
    4     7     1 
    4    23     1 
    5    11     1 
    5    12     1 
    5    13     1 
    5    26     1 
    5    27     1 
    6     8     1 
    6     9     1 
    6    10     1 
    6    24     1 
    6    25     1 
    7    14     1 
    7    15     1 
    7    16     1 
    7    24     1 
    7    25     1 
    8    11     1 
    8    12     1 
    8    13     1 
    8    23     1 
    9    11     1 
    9    12     1 
    9    13     1 
    9    23     1 
   10    17     1 
   10    18     1 
   10    19     1 
   10    23     1 
   11    14     1 
   11    15     1 
   11    16     1 
   12    14     1 
   12    15     1 
   12    16     1 
   13    20     1 
   13    21     1 
   13    22     1 
   14    17     1 
   14    18     1 
   14    19     1 
   15    17     1 
   15    18     1 
   15    19     1 
   17    20     1 
   17    21     1 
   17    22     1 
   18    20     1 
   18    21     1 
   18    22     1 
   23    28     1 
   23    29     1 
   23    47     1 
   24    26     1 
   24    27     1 
   25    30     1 
   25    31     1 
   25    32     1 
   25    48     1 
   25    49     1 
   26    28     1 
   26    29     1 
   26    47     1 
   27    33     1 
   27    34     1 
   27    35     1 
   27    50     1 
   27    51     1 
   28    30     1 
   28    31     1 
   28    32     1 
   28    48     1 
   28    49     1 
   29    36     1 
   29    37     1 
   29    38     1 
   29    48     1 
   29    49     1 
   30    33     1 
   30    34     1 
   30    35     1 
   30    47     1 
   31    33     1 
   31    34     1 
   31    35     1 
   31    47     1 
   32    39     1 
   32    40     1 
   32    47     1 
   33    36     1 
   33    37     1 
   33    38     1 
   34    36     1 
   34    37     1 
   34    38     1 
   35    41     1 
   35    44     1 
   36    39     1 
   36    40     1 
   37    39     1 
   37    40     1 
   38    42     1 
   38    43     1 
   38    45     1 
   38    46     1 
   39    41     1 
   39    44     1 
   41    45     1 
   41    46     1 
   42    44     1 
   43    44     1 
   47    52     1 
   47    53     1 
   47    58     1 
   48    50     1 
   48    51     1 
   49    54     1 
   49    55     1 
   49    56     1 
   49    59     1 
   49    60     1 
   50    52     1 
   50    53     1 
   50    58     1 
   51    57     1 
   51    61     1 
   51    62     1 
   52    54     1 
   52    55     1 
   52    56     1 
   52    59     1 
   52    60     1 
   53    59     1 
   53    60     1 
   54    57     1 
   54    58     1 
   55    57     1 
   55    58     1 
   56    58     1 
   58    63     1 
   58    64     1 
   58    82     1 
   59    61     1 
   59    62     1 
   60    65     1 
   60    66     1 
   60    67     1 
   60    83     1 
   60    84     1 
   61    63     1 
   61    64     1 
   61    82     1 
   62    68     1 
   62    69     1 
   62    70     1 
   63    65     1 
   63    66     1 
   63    67     1 
   63    83     1 
   63    84     1 
   64    71     1 
   64    72     1 
   64    73     1 
   64    83     1 
   64    84     1 
   65    68     1 
   65    69     1 
   65    70     1 
   65    82     1 
   66    68     1 
   66    69     1 
   66    70     1 
   66    82     1 
   67    74     1 
   67    75     1 
   67    82     1 
   68    71     1 
   68    72     1 
   68    73     1 
   69    71     1 
   69    72     1 
   69    73     1 
   70    76     1 
   70    79     1 
   71    74     1 
   71    75     1 
   72    74     1 
   72    75     1 
   73    77     1 
   73    78     1 
   73    80     1 
   73    81     1 
   74    76     1 
   74    79     1 
   76    80     1 
   76    81     1 
   77    79     1 
   78    79     1 

[ angles ]
;  ai    aj    ak funct            c0            c1            c2            c3
    2     1     3     5 
    2     1     4     5 
    2     1     5     5 
    3     1     4     5 
    3     1     5     5 
    4     1     5     5 
    1     5     6     5 
    1     5     7     5 
    1     5    23     5 
    6     5     7     5 
    6     5    23     5 
    7     5    23     5 
    5     7     8     5 
    5     7     9     5 
    5     7    10     5 
    8     7     9     5 
    8     7    10     5 
    9     7    10     5 
    7    10    11     5 
    7    10    12     5 
    7    10    13     5 
   11    10    12     5 
   11    10    13     5 
   12    10    13     5 
   10    13    14     5 
   10    13    15     5 
   10    13    16     5 
   14    13    15     5 
   14    13    16     5 
   15    13    16     5 
   13    16    17     5 
   13    16    18     5 
   13    16    19     5 
   17    16    18     5 
   17    16    19     5 
   18    16    19     5 
   16    19    20     5 
   16    19    21     5 
   16    19    22     5 
   20    19    21     5 
   20    19    22     5 
   21    19    22     5 
    5    23    24     5 
    5    23    25     5 
   24    23    25     5 
   23    25    26     5 
   23    25    27     5 
   26    25    27     5 
   25    27    28     5 
   25    27    29     5 
   25    27    47     5 
   28    27    29     5 
   28    27    47     5 
   29    27    47     5 
   27    29    30     5 
   27    29    31     5 
   27    29    32     5 
   30    29    31     5 
   30    29    32     5 
   31    29    32     5 
   29    32    33     5 
   29    32    34     5 
   29    32    35     5 
   33    32    34     5 
   33    32    35     5 
   34    32    35     5 
   32    35    36     5 
   32    35    37     5 
   32    35    38     5 
   36    35    37     5 
   36    35    38     5 
   37    35    38     5 
   35    38    39     5 
   35    38    40     5 
   39    38    40     5 
   38    40    41     5 
   38    40    44     5 
   41    40    44     5 
   40    41    42     5 
   40    41    43     5 
   42    41    43     5 
   40    44    45     5 
   40    44    46     5 
   45    44    46     5 
   27    47    48     5 
   27    47    49     5 
   48    47    49     5 
   47    49    50     5 
   47    49    51     5 
   50    49    51     5 
   49    51    52     5 
   49    51    53     5 
   49    51    58     5 
   52    51    53     5 
   52    51    58     5 
   53    51    58     5 
   51    53    54     5 
   51    53    55     5 
   51    53    56     5 
   54    53    55     5 
   54    53    56     5 
   55    53    56     5 
   53    56    57     5 
   51    58    59     5 
   51    58    60     5 
   59    58    60     5 
   58    60    61     5 
   58    60    62     5 
   61    60    62     5 
   60    62    63     5 
   60    62    64     5 
   60    62    82     5 
   63    62    64     5 
   63    62    82     5 
   64    62    82     5 
   62    64    65     5 
   62    64    66     5 
   62    64    67     5 
   65    64    66     5 
   65    64    67     5 
   66    64    67     5 
   64    67    68     5 
   64    67    69     5 
   64    67    70     5 
   68    67    69     5 
   68    67    70     5 
   69    67    70     5 
   67    70    71     5 
   67    70    72     5 
   67    70    73     5 
   71    70    72     5 
   71    70    73     5 
   72    70    73     5 
   70    73    74     5 
   70    73    75     5 
   74    73    75     5 
   73    75    76     5 
   73    75    79     5 
   76    75    79     5 
   75    76    77     5 
   75    76    78     5 
   77    76    78     5 
   75    79    80     5 
   75    79    81     5 
   80    79    81     5 
   62    82    83     5 
   62    82    84     5 
   83    82    84     5 

[ dihedrals ]
;  ai    aj    ak    al funct            c0            c1            c2            c3            c4            c5
    2     1     5     6     9 
    2     1     5     7     9 
    2     1     5    23     9 
    3     1     5     6     9 
    3     1     5     7     9 
    3     1     5    23     9 
    4     1     5     6     9 
    4     1     5     7     9 
    4     1     5    23     9 
    1     5     7     8     9 
    1     5     7     9     9 
    1     5     7    10     9 
    6     5     7     8     9 
    6     5     7     9     9 
    6     5     7    10     9 
   23     5     7     8     9 
   23     5     7     9     9 
   23     5     7    10     9 
    1     5    23    24     9 
    1     5    23    25     9 
    6     5    23    24     9 
    6     5    23    25     9 
    7     5    23    24     9 
    7     5    23    25     9 
    5     7    10    11     9 
    5     7    10    12     9 
    5     7    10    13     9 
    8     7    10    11     9 
    8     7    10    12     9 
    8     7    10    13     9 
    9     7    10    11     9 
    9     7    10    12     9 
    9     7    10    13     9 
    7    10    13    14     9 
    7    10    13    15     9 
    7    10    13    16     9 
   11    10    13    14     9 
   11    10    13    15     9 
   11    10    13    16     9 
   12    10    13    14     9 
   12    10    13    15     9 
   12    10    13    16     9 
   10    13    16    17     9 
   10    13    16    18     9 
   10    13    16    19     9 
   14    13    16    17     9 
   14    13    16    18     9 
   14    13    16    19     9 
   15    13    16    17     9 
   15    13    16    18     9 
   15    13    16    19     9 
   13    16    19    20     9 
   13    16    19    21     9 
   13    16    19    22     9 
   17    16    19    20     9 
   17    16    19    21     9 
   17    16    19    22     9 
   18    16    19    20     9 
   18    16    19    21     9 
   18    16    19    22     9 
    5    23    25    26     9 
    5    23    25    27     9 
   24    23    25    26     9 
   24    23    25    27     9 
   23    25    27    28     9 
   23    25    27    29     9 
   23    25    27    47     9 
   26    25    27    28     9 
   26    25    27    29     9 
   26    25    27    47     9 
   25    27    29    30     9 
   25    27    29    31     9 
   25    27    29    32     9 
   28    27    29    30     9 
   28    27    29    31     9 
   28    27    29    32     9 
   47    27    29    30     9 
   47    27    29    31     9 
   47    27    29    32     9 
   25    27    47    48     9 
   25    27    47    49     9 
   28    27    47    48     9 
   28    27    47    49     9 
   29    27    47    48     9 
   29    27    47    49     9 
   27    29    32    33     9 
   27    29    32    34     9 
   27    29    32    35     9 
   30    29    32    33     9 
   30    29    32    34     9 
   30    29    32    35     9 
   31    29    32    33     9 
   31    29    32    34     9 
   31    29    32    35     9 
   29    32    35    36     9 
   29    32    35    37     9 
   29    32    35    38     9 
   33    32    35    36     9 
   33    32    35    37     9 
   33    32    35    38     9 
   34    32    35    36     9 
   34    32    35    37     9 
   34    32    35    38     9 
   32    35    38    39     9 
   32    35    38    40     9 
   36    35    38    39     9 
   36    35    38    40     9 
   37    35    38    39     9 
   37    35    38    40     9 
   35    38    40    41     9 
   35    38    40    44     9 
   39    38    40    41     9 
   39    38    40    44     9 
   38    40    41    42     9 
   38    40    41    43     9 
   44    40    41    42     9 
   44    40    41    43     9 
   38    40    44    45     9 
   38    40    44    46     9 
   41    40    44    45     9 
   41    40    44    46     9 
   27    47    49    50     9 
   27    47    49    51     9 
   48    47    49    50     9 
   48    47    49    51     9 
   47    49    51    52     9 
   47    49    51    53     9 
   47    49    51    58     9 
   50    49    51    52     9 
   50    49    51    53     9 
   50    49    51    58     9 
   49    51    53    54     9 
   49    51    53    55     9 
   49    51    53    56     9 
   52    51    53    54     9 
   52    51    53    55     9 
   52    51    53    56     9 
   58    51    53    54     9 
   58    51    53    55     9 
   58    51    53    56     9 
   49    51    58    59     9 
   49    51    58    60     9 
   52    51    58    59     9 
   52    51    58    60     9 
   53    51    58    59     9 
   53    51    58    60     9 
   51    53    56    57     9 
   54    53    56    57     9 
   55    53    56    57     9 
   51    58    60    61     9 
   51    58    60    62     9 
   59    58    60    61     9 
   59    58    60    62     9 
   58    60    62    63     9 
   58    60    62    64     9 
   58    60    62    82     9 
   61    60    62    63     9 
   61    60    62    64     9 
   61    60    62    82     9 
   60    62    64    65     9 
   60    62    64    66     9 
   60    62    64    67     9 
   63    62    64    65     9 
   63    62    64    66     9 
   63    62    64    67     9 
   82    62    64    65     9 
   82    62    64    66     9 
   82    62    64    67     9 
   60    62    82    83     9 
   60    62    82    84     9 
   63    62    82    83     9 
   63    62    82    84     9 
   64    62    82    83     9 
   64    62    82    84     9 
   62    64    67    68     9 
   62    64    67    69     9 
   62    64    67    70     9 
   65    64    67    68     9 
   65    64    67    69     9 
   65    64    67    70     9 
   66    64    67    68     9 
   66    64    67    69     9 
   66    64    67    70     9 
   64    67    70    71     9 
   64    67    70    72     9 
   64    67    70    73     9 
   68    67    70    71     9 
   68    67    70    72     9 
   68    67    70    73     9 
   69    67    70    71     9 
   69    67    70    72     9 
   69    67    70    73     9 
   67    70    73    74     9 
   67    70    73    75     9 
   71    70    73    74     9 
   71    70    73    75     9 
   72    70    73    74     9 
   72    70    73    75     9 
   70    73    75    76     9 
   70    73    75    79     9 
   74    73    75    76     9 
   74    73    75    79     9 
   73    75    76    77     9 
   73    75    76    78     9 
   79    75    76    77     9 
   79    75    76    78     9 
   73    75    79    80     9 
   73    75    79    81     9 
   76    75    79    80     9 
   76    75    79    81     9 

[ dihedrals ]
;  ai    aj    ak    al funct            c0            c1            c2            c3
   23     5    25    24     2 
   25    23    27    26     2 
   38    44    41    40     2 
   47    27    49    48     2 
   49    47    51    50     2 
   58    51    60    59     2 
   60    58    62    61     2 
   73    79    76    75     2 
   82    62    84    83     2 

[ cmap ]
;  ai    aj    ak    al    am funct
   23    25    27    47    49     1 
   47    49    51    58    60     1 
