# Supplementary material for: KRSR and RGD Adsorption on TiO2 and Influence of Ion Concentration: A Molecular Dynamics Study
Source: Biomolecules. 2026 Feb 23;16(2):336. doi: 10.3390/biom16020336 (PMC12938479; doi:10.3390/biom16020336)
Supplement: Supplementary file 1 [file biomolecules-16-00336-s001.zip › Supplementary data/coordinate and topology/KRSR/example/md.gro]

Protein in water
50061
    1TI     TiO    1   1.764   3.964  10.514  0.6383  0.2129 -0.0225
    2TI     TiO    2   1.643   3.784  10.264  0.0432 -0.7865  0.6364
    3TI     TiO    3   1.839   3.996  10.094  0.0041  0.6447 -0.1611
    4TI     TiO    4   1.710   3.837   9.742 -0.3922 -0.2914  0.4682
    5TI     TiO    5   1.706   3.682   9.450 -0.4151  0.2923 -0.0281
    6TI     TiO    6   1.839   3.753   9.058  0.0601 -0.6829 -0.5817
    7TI     TiO    7   1.683   3.808   8.610 -0.1073 -0.1621 -0.6485
    8TI     TiO    8   1.517   3.942   8.382 -0.8810 -0.6366  0.2244
    9TI     TiO    9   1.698   3.914   8.102 -0.7504 -0.2025  0.0551
   10TI     TiO   10   1.890   3.909   7.824 -0.2480 -0.3239  0.0034
   11TI     TiO   11   1.785   3.787   7.400  0.1860 -0.3303  0.6367
   12TI     TiO   12   1.830   3.882   7.099  0.3328  0.0543  0.6048
   13TI     TiO   13   1.452   3.913   6.955 -0.3326  0.6961 -0.2078
   14TI     TiO   14   1.396   4.022   6.658  0.2072 -0.1129 -0.3747
   15TI     TiO   15   1.647   3.929   6.360 -0.7088  0.4715 -0.5246
   16TI     TiO   16   1.691   4.060   6.054 -0.6018 -0.1074  0.1679
   17TI     TiO   17   1.810   3.761   5.751 -0.1236  0.6812  0.1821
   18TI     TiO   18   1.880   3.842   5.242  0.0584 -0.3316  0.8042
   19TI     TiO   19   1.971   3.805   4.888  0.0317  0.5789  0.2121
   20TI     TiO   20   1.718   3.930   4.784 -0.3866 -0.6178  0.1836
   21TI     TiO   21   1.843   3.842   4.456 -0.3483  0.5417  0.2917
   22TI     TiO   22   1.858   3.916   4.126 -0.1171  0.3730  0.3690
   23TI     TiO   23   1.864   3.795   3.829  0.1161 -0.0935  0.3513
   24TI     TiO   24   1.680   3.863   3.585  0.0766  0.4683  0.2330
   25TI     TiO   25   1.626   3.972   3.315  0.4752  0.1756 -0.3632
   26TI     TiO   26   1.710   3.890   2.893 -0.0562 -0.4562  0.0085
   27TI     TiO   27   1.709   3.813   2.620  0.3117  0.1088 -0.1023
   28TI     TiO   28   1.789   3.590   2.440 -0.3496 -0.8820 -0.2532
   29TI     TiO   29   1.677   3.768   2.161 -0.4096 -0.1464  0.2169
   30TI     TiO   30   1.508   3.946   1.616  0.0287 -0.0967  0.1907
   31TI     TiO   31   1.971   3.817   1.261  0.2944  0.7661 -0.1136
   32TI     TiO   32   2.011   3.885   0.879  0.4687 -0.1587  0.8462
   33TI     TiO   33   1.877   3.955   0.642 -0.1056  0.4040  1.0614
   34TI     TiO   34   1.803   3.902   0.319 -0.5482 -0.1104 -0.3533
   35TI     TiO   35   1.990   4.124   0.238 -0.2168 -0.2200 -0.7329
   36TI     TiO   36   2.030   3.786   0.149 -0.1163  0.3150 -0.8540
   37TI     TiO   37   2.079   3.592  10.470 -0.3581  0.3410  0.2777
   38TI     TiO   38   1.869   3.562  10.224 -0.1074  0.0707  1.1059
   39TI     TiO   39   1.870   3.457   9.941 -0.1290  0.8393  0.7754
   40TI     TiO   40   1.837   3.503   9.639  0.6290  0.2180 -0.4918
   41TI     TiO   41   1.659   3.287   9.309  0.4076  0.7304  0.4900
   42TI     TiO   42   1.636   3.370   8.986  0.2655 -0.2725 -0.0608
   43TI     TiO   43   1.637   3.370   8.674 -0.3129 -0.0056 -0.3578
   44TI     TiO   44   1.660   3.627   8.374 -0.4621  0.4989 -0.1590
   45TI     TiO   45   1.715   3.394   8.219  0.4557 -0.0047 -0.5457
   46TI     TiO   46   1.839   3.401   7.894  0.2075  0.1487  0.2863
   47TI     TiO   47   1.750   3.489   7.460 -0.3120  0.1737 -0.2649
   48TI     TiO   48   1.681   3.547   7.163  0.6650  0.0159 -0.1457
   49TI     TiO   49   1.789   3.638   6.878  0.5356 -0.3653  0.1702
   50TI     TiO   50   1.843   3.390   6.749  0.3997  0.4607 -0.3792
   51TI     TiO   51   1.650   3.565   6.426  0.5990  0.0097 -0.0255
   52TI     TiO   52   1.804   3.351   6.099 -0.4826 -0.3146  0.6345
   53TI     TiO   53   1.916   3.374   5.662  0.0475 -1.0049  0.7873
   54TI     TiO   54   1.976   3.314   5.350  0.7360 -0.4234  0.9104
   55TI     TiO   55   2.011   3.475   4.868 -0.5167  0.1731 -0.0249
   56TI     TiO   56   1.724   3.344   4.667 -0.1026  0.4358 -0.0352
   57TI     TiO   57   1.899   3.438   4.446  0.3446  0.6279  0.0166
   58TI     TiO   58   1.760   3.462   4.176 -0.0792 -0.2878  0.2359
   59TI     TiO   59   1.749   3.261   3.751  0.1888 -0.2415 -0.4623
   60TI     TiO   60   1.805   3.527   3.355  0.2675  0.9058 -0.9169
   61TI     TiO   61   1.918   3.367   2.987 -0.6820  0.9063  0.2901
   62TI     TiO   62   1.593   3.386   3.028 -0.1073 -0.1487 -0.5652
   63TI     TiO   63   1.809   3.093   2.623 -0.1981  0.2153 -0.4525
   64TI     TiO   64   1.707   3.275   2.360 -0.5487 -0.3414 -0.4392
   65TI     TiO   65   1.760   3.459   2.129  0.9150 -0.1411  0.1441
   66TI     TiO   66   1.844   3.665   1.739  0.2067 -0.1086 -0.1351
   67TI     TiO   67   1.747   3.405   1.842 -1.1343  0.3220  0.1491
   68TI     TiO   68   1.780   3.322   1.353  0.3252  0.5684 -0.6755
   69TI     TiO   69   1.879   3.455   0.802  0.1697 -0.3012  0.3805
   70TI     TiO   70   2.161   3.596   0.711 -0.1492  0.1144 -0.2959
   71TI     TiO   71   1.860   3.233   0.332 -0.2521 -0.7259  0.2831
   72TI     TiO   72   1.487   3.479  10.857  0.7925  0.2429 -0.0101
   73TI     TiO   73   1.927   3.130  10.571 -0.2506 -0.9106  0.2830
   74TI     TiO   74   1.728   3.018  10.399 -0.2755 -0.0281 -0.6608
   75TI     TiO   75   1.861   3.035   9.967  0.0177  0.1850  0.1175
   76TI     TiO   76   1.831   2.998   9.619 -0.0483 -0.1157 -0.0021
   77TI     TiO   77   1.847   3.062   9.240  0.4694  0.1191  0.1119
   78TI     TiO   78   1.774   3.066   8.906 -0.4480 -0.0353  0.4816
   79TI     TiO   79   1.834   2.974   8.632 -0.3120  0.1054 -0.2545
   80TI     TiO   80   1.726   3.145   8.430 -0.2957 -0.5943  0.2318
   81TI     TiO   81   1.919   3.003   8.194 -0.3644  0.0724 -0.3461
   82TI     TiO   82   1.982   2.813   7.978  0.0464 -0.1900  0.1309
   83TI     TiO   83   2.069   2.820   7.386 -0.6796 -0.1266 -0.5786
   84TI     TiO   84   2.028   2.976   7.147  0.0807 -0.5626  0.1741
   85TI     TiO   85   1.793   3.142   6.970  0.2226  0.2015 -0.3739
   86TI     TiO   86   1.757   2.879   6.489  0.3492 -0.2547  0.6414
   87TI     TiO   87   1.936   3.085   6.052 -0.1124 -0.0450 -0.7178
   88TI     TiO   88   1.828   2.841   5.747  0.3915 -0.0504 -0.0286
   89TI     TiO   89   1.764   2.873   5.436 -0.1641  0.3427 -0.2087
   90TI     TiO   90   1.773   2.862   4.919 -0.6603 -0.3898 -0.3771
   91TI     TiO   91   2.061   2.828   4.786 -0.6600 -0.3678  0.0356
   92TI     TiO   92   1.556   3.000   4.522 -0.2165 -0.1867 -0.4217
   93TI     TiO   93   1.761   2.894   4.296 -0.1102  0.6175 -0.8145
   94TI     TiO   94   1.972   2.783   4.148  0.2115  0.0549 -0.8390
   95TI     TiO   95   1.875   2.989   3.847  0.2965 -0.4468  0.6992
   96TI     TiO   96   1.749   2.997   3.535 -0.2258 -0.5175 -0.1721
   97TI     TiO   97   1.640   3.008   3.107  0.5457  0.0806  0.1363
   98TI     TiO   98   1.648   3.140   2.849  0.3709  0.0142  0.1329
   99TI     TiO   99   1.539   3.010   2.472  0.0585  0.2329 -0.8508
  100TI     TiO  100   1.656   2.887   2.135  0.0783 -0.1461 -0.1923
  101TI     TiO  101   1.799   2.808   1.871 -0.1631 -0.1003  0.5033
  102TI     TiO  102   1.751   2.932   1.550  0.0784  0.4210  0.2706
  103TI     TiO  103   1.816   2.705   1.407  0.5042 -0.2285 -0.3284
  104TI     TiO  104   1.831   3.008   1.270  0.1236 -0.4481  0.7032
  105TI     TiO  105   1.962   3.183   0.763  0.1678  0.4173  0.0959
  106TI     TiO  106   2.132   3.012   0.615 -0.6076 -0.1459  0.7343
  107TI     TiO  107   2.093   3.077   0.355 -0.0180 -0.1129 -1.0642
  108TI     TiO  108   1.975   3.021  10.842 -0.1102  0.1308  0.9992
  109TI     TiO  109   1.778   2.573  10.464  0.4737 -0.0939 -0.6868
  110TI     TiO  110   1.919   2.425  10.233  0.1675 -0.4512 -0.0212
  111TI     TiO  111   2.011   2.493   9.889  0.2521  0.3460 -0.7958
  112TI     TiO  112   1.927   2.629   9.582  0.0429 -0.0007 -1.4963
  113TI     TiO  113   1.801   2.408   9.411 -0.2163  0.1772  0.0046
  114TI     TiO  114   1.785   2.554   9.153  0.6025 -0.1903  0.2054
  115TI     TiO  115   1.735   2.554   8.803 -0.0052  0.1026  0.2889
  116TI     TiO  116   1.834   2.535   8.513  0.2305  0.4770 -0.0270
  117TI     TiO  117   1.887   2.624   8.237  0.3584  0.1376 -0.5710
  118TI     TiO  118   2.044   2.521   8.001 -0.5546  0.7129  0.2312
  119TI     TiO  119   1.944   2.326   7.534 -0.2964  0.5760  0.1419
  120TI     TiO  120   1.750   2.405   7.155  0.0535  0.2152  0.4658
  121TI     TiO  121   1.861   2.590   6.912 -0.0530  0.6251 -0.1681
  122TI     TiO  122   1.762   2.591   6.634 -0.0079 -0.6978  0.4530
  123TI     TiO  123   1.756   2.595   6.298 -0.1503  0.2844  0.2858
  124TI     TiO  124   1.729   2.560   5.922  0.1791  0.1501 -0.0691
  125TI     TiO  125   1.724   2.555   5.571  0.1386  0.1207  0.0883
  126TI     TiO  126   1.758   2.546   5.238 -0.1971 -0.6402 -0.0425
  127TI     TiO  127   1.867   2.410   4.774  0.7273  0.0283 -0.1168
  128TI     TiO  128   2.042   2.298   4.563  0.0051 -0.0430 -0.5166
  129TI     TiO  129   1.808   2.521   4.256 -0.2125 -0.5105 -0.1284
  130TI     TiO  130   1.792   2.267   4.083  0.1769  0.4535  0.4148
  131TI     TiO  131   1.727   2.428   3.823 -0.1717  0.0318  0.4657
  132TI     TiO  132   1.701   2.454   3.527 -0.3364 -0.1615  0.3546
  133TI     TiO  133   1.682   2.461   3.167 -0.8578 -0.1293  0.3871
  134TI     TiO  134   1.594   2.399   2.883  0.0838  0.0977 -0.2866
  135TI     TiO  135   1.737   2.373   2.610 -0.1042 -0.0434 -0.3083
  136TI     TiO  136   1.493   2.302   2.470  0.2400 -0.7668 -0.4424
  137TI     TiO  137   1.434   2.327   1.796  0.3496  0.1431  0.2588
  138TI     TiO  138   1.706   2.425   1.665  0.0846 -0.1541 -0.1875
  139TI     TiO  139   1.783   2.369   1.236 -0.4701 -0.7760 -0.1046
  140TI     TiO  140   1.989   2.442   0.971  0.1139 -0.5068 -0.1514
  141TI     TiO  141   1.832   2.342   0.686 -0.2356  0.5984 -0.3243
  142TI     TiO  142   1.986   2.596   0.703 -0.6339 -0.9664 -0.0873
  143TI     TiO  143   2.008   2.461   0.399  0.2762  0.0523 -0.0757
  144TI     TiO  144   1.784   2.257  10.839 -0.6693  0.5764  0.0318
  145TI     TiO  145   1.984   2.217  10.628  0.1081  0.3327  0.5382
  146TI     TiO  146   2.021   1.836  10.375 -0.2013 -0.1299  0.5936
  147TI     TiO  147   1.974   2.002  10.095 -0.0361  0.3125  0.4533
  148TI     TiO  148   1.606   2.141   9.611 -0.2448  0.6400  0.1743
  149TI     TiO  149   1.828   2.126   9.293 -0.4245 -0.1994 -0.3266
  150TI     TiO  150   1.751   2.194   8.985  0.0943 -0.5337 -0.1401
  151TI     TiO  151   1.534   1.813   8.848  0.6746 -0.1887 -0.0141
  152TI     TiO  152   1.710   2.229   8.385 -0.3349  0.3341  0.2122
  153TI     TiO  153   1.608   2.132   8.069  0.1037  0.1256 -0.8866
  154TI     TiO  154   1.859   2.160   7.932 -0.5396 -0.4090 -0.3953
  155TI     TiO  155   1.856   2.085   7.351  0.5562  0.1125 -0.2382
  156TI     TiO  156   1.746   1.798   7.337 -0.0175 -0.1487 -0.5410
  157TI     TiO  157   1.796   2.030   6.995  0.1212  0.1685 -0.8061
  158TI     TiO  158   1.758   2.050   6.629 -0.0817 -0.2834 -0.4774
  159TI     TiO  159   1.746   2.062   6.273  0.2549  0.2014 -0.5921
  160TI     TiO  160   1.728   2.078   5.921 -0.3607  0.6826 -0.4136
  161TI     TiO  161   1.719   2.048   5.570 -0.5542  0.3622 -0.4004
  162TI     TiO  162   1.748   2.126   5.194 -0.3385  0.2195  0.1236
  163TI     TiO  163   1.735   2.168   4.852 -0.5249  0.2982  0.3533
  164TI     TiO  164   1.682   2.027   4.612  0.0578  0.2778  0.0703
  165TI     TiO  165   1.859   1.819   4.405  0.0626 -0.8630  0.0666
  166TI     TiO  166   1.738   1.905   4.178  0.2516 -0.3424  0.0710
  167TI     TiO  167   1.728   1.841   3.678  0.5425 -0.1519 -0.0667
  168TI     TiO  168   1.712   1.905   3.369  0.0262  0.5045  0.6094
  169TI     TiO  169   1.607   2.141   3.147 -0.1143  0.4499 -0.1842
  170TI     TiO  170   1.561   2.051   2.649 -0.8021  0.1749 -0.1122
  171TI     TiO  171   1.737   2.146   2.404  0.1890  0.2932 -0.0956
  172TI     TiO  172   1.513   1.963   2.330 -0.7111  0.0437 -0.7560
  173TI     TiO  173   1.681   2.094   2.095  0.0739  0.2279  0.0787
  174TI     TiO  174   1.615   2.120   1.691  0.1175  1.1263 -0.1227
  175TI     TiO  175   1.637   1.880   1.517 -0.3264  0.1384 -0.2375
  176TI     TiO  176   1.748   1.928   1.149 -0.2656  0.7569 -0.2631
  177TI     TiO  177   1.902   2.032   0.788 -0.3890 -0.0140 -0.4298
  178TI     TiO  178   2.001   1.798   0.638  0.2319  0.0642 -0.1804
  179TI     TiO  179   1.802   2.020   0.468 -0.2035 -0.2911  0.0817
  180TI     TiO  180   2.318   1.983   0.020  0.6021 -0.0562  0.0173
  181TI     TiO  181   2.109   1.526  10.712  0.5413 -0.3512 -0.3879
  182TI     TiO  182   2.181   1.574  10.391 -0.2523  0.3178 -0.0161
  183TI     TiO  183   2.427   1.445  10.198 -0.3145  0.4511 -0.1429
  184TI     TiO  184   1.899   1.498   9.855 -0.8251  0.3237  0.7894
  185TI     TiO  185   1.837   1.786   9.495 -0.0410  0.1784 -0.5680
  186TI     TiO  186   1.698   1.686   9.252 -0.2374  0.6364  0.0334
  187TI     TiO  187   1.748   1.614   8.832  0.8113  0.4660  0.1544
  188TI     TiO  188   1.675   1.613   8.461 -0.1594  0.1031 -0.0395
  189TI     TiO  189   1.653   1.662   8.112 -0.2758  0.2532  0.2028
  190TI     TiO  190   1.651   1.650   7.771 -0.3226 -0.2799  0.1224
  191TI     TiO  191   1.794   1.372   7.654 -0.4452 -0.0150  0.3082
  192TI     TiO  192   1.792   1.470   7.246  0.7336  0.1783  0.7486
  193TI     TiO  193   1.849   1.438   6.849 -0.0321  0.6799 -0.3071
  194TI     TiO  194   1.769   1.520   6.576  0.2719 -0.3117  0.1427
  195TI     TiO  195   1.748   1.527   6.239  0.2787  0.4414  0.0119
  196TI     TiO  196   1.736   1.502   5.873  0.2452  0.3343  0.0962
  197TI     TiO  197   1.740   1.557   5.498 -0.6704 -0.4777  0.1076
  198TI     TiO  198   1.679   1.576   5.123  0.7128  0.7646  0.3453
  199TI     TiO  199   1.806   1.502   4.843  0.2725 -0.0916  0.0911
  200TI     TiO  200   1.950   1.474   4.528  0.7064  0.2630 -1.0806
  201TI     TiO  201   1.797   1.494   4.235  0.0913  0.3849 -0.2352
  202TI     TiO  202   1.869   1.696   3.973  0.4514 -0.3414 -0.1369
  203TI     TiO  203   1.652   1.516   3.797  0.2832  0.8224  0.0874
  204TI     TiO  204   1.549   1.617   3.299  0.5751  0.1970 -0.3500
  205TI     TiO  205   1.726   1.486   3.053 -0.4884  0.1372 -0.7290
  206TI     TiO  206   1.896   1.721   2.830 -0.3932 -0.8525  0.5655
  207TI     TiO  207   1.667   1.514   2.698 -0.2858 -0.0189  0.1619
  208TI     TiO  208   1.642   1.489   2.325  0.3881 -0.2759 -1.0176
  209TI     TiO  209   1.624   1.472   1.940 -0.1506 -0.4840  0.3997
  210TI     TiO  210   1.585   1.321   1.673 -0.2747 -0.0505  0.1832
  211TI     TiO  211   1.626   1.460   1.380 -0.3222 -0.2344  0.3047
  212TI     TiO  212   1.804   1.356   1.170  0.1543 -0.0701 -0.2248
  213TI     TiO  213   1.765   1.638   0.867 -0.8620  0.1801 -1.1256
  214TI     TiO  214   1.704   1.731   0.583  0.0675  0.0289 -0.3524
  215TI     TiO  215   1.857   1.466   0.238 -0.1478 -0.0494 -0.0607
  216TI     TiO  216   2.242   1.710   0.151  0.0903  0.8048  0.3133
  217TI     TiO  217   2.096   0.970  10.749 -0.1468  0.7724 -0.6189
  218TI     TiO  218   2.198   1.262  10.241 -1.0692  0.2103  0.3628
  219TI     TiO  219   2.173   1.388   9.960  1.0705  0.0751 -1.2540
  220TI     TiO  220   1.887   1.218   9.786 -0.0100 -0.4524 -0.1320
  221TI     TiO  221   1.838   1.249   9.509 -0.4910  0.8917  0.1995
  222TI     TiO  222   1.728   1.087   9.163  0.7390  0.9374  0.3617
  223TI     TiO  223   1.669   1.078   8.822  0.1371  0.1778 -0.0299
  224TI     TiO  224   1.673   1.104   8.448 -0.8210  0.0706  0.2897
  225TI     TiO  225   1.628   1.096   8.085 -0.1510 -0.3924 -0.3652
  226TI     TiO  226   1.645   0.826   7.921  0.0358 -1.0471 -0.2418
  227TI     TiO  227   1.910   0.900   7.582 -0.4202 -0.8705 -0.0310
  228TI     TiO  228   1.900   1.003   7.326 -0.8408 -0.0926 -0.0496
  229TI     TiO  229   1.866   1.106   7.057  0.0170  0.6268  0.1035
  230TI     TiO  230   1.651   0.886   6.606  0.2095 -1.1357  0.2270
  231TI     TiO  231   1.742   0.978   6.234 -0.1334 -0.5393 -0.4883
  232TI     TiO  232   1.687   0.983   5.854 -0.1900 -1.1144 -0.0900
  233TI     TiO  233   1.702   1.012   5.509  0.0982  0.0115 -0.6317
  234TI     TiO  234   1.716   1.056   5.201  0.7407  0.1740 -0.2135
  235TI     TiO  235   1.880   1.069   4.949  0.1532  0.5567  0.5534
  236TI     TiO  236   1.782   1.075   4.660 -0.7950 -0.0764 -0.2713
  237TI     TiO  237   1.677   0.969   4.389  0.5192  0.0503  0.4301
  238TI     TiO  238   1.767   1.082   4.124 -0.5427  0.5127 -0.4151
  239TI     TiO  239   1.772   1.061   3.809  0.3180  0.0421 -0.0552
  240TI     TiO  240   1.442   1.278   3.495 -0.1388  0.3414 -0.0045
  241TI     TiO  241   1.668   1.085   3.278 -0.1014  0.2344 -0.1647
  242TI     TiO  242   1.616   1.218   2.977 -0.1878 -0.0508  0.3984
  243TI     TiO  243   1.592   0.967   2.576  0.0934  0.0707 -0.0780
  244TI     TiO  244   1.577   0.991   2.303  0.1178 -0.1012 -0.1980
  245TI     TiO  245   1.622   1.037   1.909 -0.0265  0.6403 -0.5271
  246TI     TiO  246   1.646   1.061   1.590  0.9274 -0.1417  0.1108
  247TI     TiO  247   1.888   1.111   1.438 -1.1685 -0.0568 -0.0372
  248TI     TiO  248   1.949   1.069   1.099  0.5756 -0.1641 -0.0792
  249TI     TiO  249   1.787   1.032   0.850 -0.2566  0.2433  0.2505
  250TI     TiO  250   1.961   1.115   0.615 -0.1821  0.1812  0.3746
  251TI     TiO  251   1.738   0.814   0.221 -0.0409 -0.0884 -0.3961
  252TI     TiO  252   1.940   0.662   0.056  0.6523 -0.4839 -0.4699
  253TI     TiO  253   2.146   0.490  10.350 -0.4388 -0.2675  0.2593
  254TI     TiO  254   2.150   0.832  10.079 -0.1876 -0.3706 -0.5452
  255TI     TiO  255   1.842   0.550   9.983 -0.1708 -0.3854 -0.1312
  256TI     TiO  256   1.757   0.645   9.603  0.0949  0.2570  0.1670
  257TI     TiO  257   1.944   0.564   9.393 -0.3239 -0.3207 -0.1147
  258TI     TiO  258   1.774   0.559   9.151  0.0019  0.0168 -0.6894
  259TI     TiO  259   1.723   0.537   8.784 -0.1032 -0.0979 -0.2762
  260TI     TiO  260   1.698   0.565   8.418  0.4313  0.3042 -0.2399
  261TI     TiO  261   1.684   0.595   8.077 -0.2537  0.0807  0.3687
  262TI     TiO  262   1.632   0.487   7.794 -0.4536  0.1045  0.2848
  263TI     TiO  263   1.863   0.595   7.529 -0.0838  0.7158  0.2699
  264TI     TiO  264   1.932   0.612   6.967 -0.3139 -0.3105  0.0331
  265TI     TiO  265   1.939   0.574   6.610  0.6132  0.0070  0.0059
  266TI     TiO  266   1.680   0.449   6.549 -0.6095  0.1718  0.5208
  267TI     TiO  267   1.723   0.429   6.252 -0.0010  0.3174 -0.3921
  268TI     TiO  268   1.782   0.452   5.938  0.2019  0.1028 -0.4822
  269TI     TiO  269   1.665   0.396   5.673  0.4767 -0.0431 -0.7157
  270TI     TiO  270   1.637   0.546   5.338 -0.0758  0.3721 -0.2492
  271TI     TiO  271   1.739   0.568   5.069  0.1276  0.2242  0.6725
  272TI     TiO  272   1.864   0.572   4.501  0.0887  0.8185 -0.3594
  273TI     TiO  273   2.085   0.557   4.300 -0.7122 -0.4936  0.4523
  274TI     TiO  274   2.186   0.487   4.058 -0.1675  0.0121  0.3823
  275TI     TiO  275   2.073   0.596   3.690 -0.4411  0.3544  0.8989
  276TI     TiO  276   1.823   0.730   3.741 -0.6577  0.0809 -0.9469
  277TI     TiO  277   1.648   0.589   3.294  0.3211  0.3935 -0.2806
  278TI     TiO  278   1.658   0.555   2.949 -0.3536 -0.2654  0.5145
  279TI     TiO  279   1.694   0.654   2.612  0.2627  0.0949  0.0148
  280TI     TiO  280   1.667   0.591   2.301  0.7173 -0.6647 -0.4772
  281TI     TiO  281   1.609   0.527   1.924  0.2243  0.1101  0.7744
  282TI     TiO  282   1.569   0.623   1.552  0.3928  0.4391 -0.9245
  283TI     TiO  283   2.009   0.519   1.346  0.3255 -0.1048  0.0137
  284TI     TiO  284   1.925   0.648   1.018  0.4913 -0.0890 -0.5375
  285TI     TiO  285   1.828   0.587   0.732  0.0730 -0.2662  0.0918
  286TI     TiO  286   1.813   0.378   0.549  0.3666  0.8168  0.0223
  287TI     TiO  287   1.692   0.644   0.455 -0.5288 -0.0187  0.8911
  288TI     TiO  288   1.875   0.377   0.215  0.1037  0.2056  0.1023
  289TI     TiO  289   1.955   4.934  10.516  0.5144  0.0075 -0.2509
  290TI     TiO  290   1.836   4.946  10.119  0.0447 -0.7202  0.5143
  291TI     TiO  291   1.688   4.873   9.851 -0.2202  0.7301 -0.3601
  292TI     TiO  292   1.709   0.017   9.575  0.7486 -0.0027 -0.8252
  293TI     TiO  293   1.840   4.968   9.266 -0.0316  0.3566 -0.6005
  294TI     TiO  294   1.955   4.947   8.967 -0.6542  0.1527 -0.4104
  295TI     TiO  295   1.897   0.175   8.796  0.2184 -0.0913 -0.2225
  296TI     TiO  296   1.769   0.046   8.389 -0.8458 -0.0087  0.4787
  297TI     TiO  297   1.821   0.121   7.930  0.8210  0.1302 -0.2517
  298TI     TiO  298   1.725   4.961   7.663 -0.0626  0.5610 -0.0878
  299TI     TiO  299   1.538   0.021   7.401 -0.2746 -0.0329  0.1380
  300TI     TiO  300   1.735   0.052   7.126  0.6620 -0.0544 -0.3580
  301TI     TiO  301   1.752   0.079   6.782 -0.4416  0.1934 -0.4319
  302TI     TiO  302   1.717   0.139   6.454  0.2849 -0.3610  0.5098
  303TI     TiO  303   1.794   0.054   6.195  0.1513 -0.3721  0.1662
  304TI     TiO  304   1.748   0.005   5.905  0.0125  0.3679 -0.6684
  305TI     TiO  305   1.799   0.153   5.631 -0.3736 -0.0044  0.0498
  306TI     TiO  306   1.659   0.209   5.343  0.3068 -0.0712  0.3476
  307TI     TiO  307   1.731   0.171   5.061  0.1825 -0.3340  0.3417
  308TI     TiO  308   1.778   0.187   4.765 -0.7596  0.1914 -0.6487
  309TI     TiO  309   1.805   0.137   4.480 -0.5634 -0.0099 -0.2195
  310TI     TiO  310   1.936   0.201   4.063  0.4129 -0.2035  0.2699
  311TI     TiO  311   2.136   0.336   3.788  0.2339  0.0099  0.1506
  312TI     TiO  312   1.884   0.181   3.682 -0.1269  0.4265  0.1096
  313TI     TiO  313   1.872   0.201   3.382 -0.0591  0.3311  0.5233
  314TI     TiO  314   1.736   0.056   2.971 -0.1282 -0.3178  0.2748
  315TI     TiO  315   1.734   0.079   2.636 -0.2981  0.2231  0.2403
  316TI     TiO  316   1.641   0.038   2.332  0.4516 -0.4830  0.2541
  317TI     TiO  317   1.666   0.005   1.945  0.3327 -0.1244  0.0767
  318TI     TiO  318   1.805   0.222   1.774  0.3733 -0.5301 -0.4304
  319TI     TiO  319   1.750   4.887   1.359 -0.1309  0.3373 -0.2350
  320TI     TiO  320   1.938   0.336   1.105  0.0894  0.4303  0.4398
  321TI     TiO  321   2.112   0.158   0.870 -0.2495  0.1857 -0.0764
  322TI     TiO  322   1.845   0.093   0.565 -0.3884  0.6247  0.9258
  323TI     TiO  323   1.983   0.055   0.255  0.3145 -0.1431  0.1271
  324TI     TiO  324   2.247   0.018   0.057 -0.2151  0.1128 -0.8397
  325TI     TiO  325   2.170   4.345  10.547  0.2698 -0.1169  0.3063
  326TI     TiO  326   1.929   4.397  10.244  0.0017 -0.6203 -0.2634
  327TI     TiO  327   1.893   4.627   9.747  0.3362  0.3702 -0.6281
  328TI     TiO  328   1.786   4.426   9.583 -0.0110 -0.1682 -0.3291
  329TI     TiO  329   1.813   4.471   9.241  0.0924 -0.0812  0.1832
  330TI     TiO  330   1.760   4.465   8.914 -0.4794  0.0355 -0.2931
  331TI     TiO  331   1.740   4.691   8.597  0.4231  0.1056  0.0649
  332TI     TiO  332   1.752   4.585   8.298 -0.0100 -0.1356 -0.4465
  333TI     TiO  333   1.931   4.596   8.072 -0.0367 -0.6003  0.3259
  334TI     TiO  334   1.843   4.667   7.607  0.3693  0.4119 -0.5359
  335TI     TiO  335   1.670   4.732   7.369 -0.7335  0.1077  0.5608
  336TI     TiO  336   1.952   4.556   6.907 -0.1337 -0.3786  0.3087
  337TI     TiO  337   1.950   4.598   6.621 -0.1741  0.4612 -0.1810
  338TI     TiO  338   2.271   4.470   6.591 -0.1745 -0.0841  0.1142
  339TI     TiO  339   2.145   4.598   6.114  0.0442  0.0320 -0.2953
  340TI     TiO  340   1.853   4.620   5.939  0.7877 -0.0922 -0.3797
  341TI     TiO  341   1.717   4.619   5.669 -0.1085  0.0710  0.2125
  342TI     TiO  342   1.748   4.784   5.372 -0.1333 -0.6639  0.4991
  343TI     TiO  343   1.897   4.560   5.042  0.9222  0.4076  0.2205
  344TI     TiO  344   1.673   4.904   4.789  0.1253  0.3045  0.0152
  345TI     TiO  345   1.995   4.666   4.282 -0.9620 -0.5341 -0.0407
  346TI     TiO  346   1.861   4.653   4.033 -0.5313  0.6111 -0.2351
  347TI     TiO  347   2.110   4.679   3.854 -0.0905  0.2026 -0.4863
  348TI     TiO  348   1.892   4.704   3.636 -0.2949  0.1082  0.2402
  349TI     TiO  349   1.654   4.678   3.384 -0.4954  0.4978 -0.0337
  350TI     TiO  350   1.811   4.585   3.071 -0.0580  0.6109  0.0416
  351TI     TiO  351   1.950   4.486   2.746  0.8043  0.3618 -0.2034
  352TI     TiO  352   1.686   4.370   2.213  0.2564  0.1817 -0.2614
  353TI     TiO  353   1.830   4.649   2.007 -0.2667 -0.0617  0.7352
  354TI     TiO  354   1.968   4.588   1.757 -0.1974  0.0156  0.0917
  355TI     TiO  355   1.912   4.703   1.500 -0.2651 -0.3418  0.0623
  356TI     TiO  356   1.661   4.589   1.316  0.4983 -0.0338 -0.1355
  357TI     TiO  357   1.856   4.727   1.015  0.0993 -0.5756 -0.1158
  358TI     TiO  358   1.747   4.694   0.633 -0.1482 -0.5519 -0.0675
  359TI     TiO  359   1.866   4.699   0.175  0.2025 -0.0695  0.5838
  360TI     TiO  360   2.155   4.601  10.730  0.4530  0.0053  0.0392
  361TI     TiO  361   1.328   3.726  10.776 -0.6108 -0.8446 -0.2171
  362TI     TiO  362   1.097   3.980  10.177  0.3435 -0.1684 -0.4725
  363TI     TiO  363   0.973   3.754  10.042  0.3468 -0.2834 -0.1638
  364TI     TiO  364   1.136   3.745   9.821  0.1714 -0.5050  0.8206
  365TI     TiO  365   1.127   3.904   9.335 -0.2399 -0.1108 -0.1420
  366TI     TiO  366   1.002   3.896   9.060  0.0147 -0.0192  0.4029
  367TI     TiO  367   1.079   3.790   8.754 -0.3532 -0.2993  0.6493
  368TI     TiO  368   0.994   3.901   8.485  0.3577  0.1545 -0.2912
  369TI     TiO  369   1.109   3.857   8.237 -0.0475 -0.3956  0.5908
  370TI     TiO  370   1.162   3.903   7.963 -0.1326  0.0587  0.4121
  371TI     TiO  371   1.021   3.789   7.411  0.5582 -0.0584  0.0813
  372TI     TiO  372   0.908   3.886   7.166 -0.2407 -0.4481 -0.2160
  373TI     TiO  373   1.023   3.736   6.644 -0.4522 -0.1210  0.1525
  374TI     TiO  374   0.931   3.866   6.379 -0.4139  0.5059 -0.1939
  375TI     TiO  375   0.875   3.852   6.077 -0.1349  0.3062  0.0743
  376TI     TiO  376   1.412   4.067   5.989  0.0324  0.5038 -0.0100
  377TI     TiO  377   1.043   3.784   5.378  0.9689 -0.2580 -0.1067
  378TI     TiO  378   1.047   3.925   5.119 -0.5419  0.3465  0.3006
  379TI     TiO  379   0.971   3.968   4.846 -0.2585 -0.0438  0.5767
  380TI     TiO  380   0.940   3.992   4.559  0.2199 -0.1395 -0.1457
  381TI     TiO  381   1.285   3.671   4.376  0.2313 -0.0102 -0.4696
  382TI     TiO  382   1.031   3.927   4.210 -0.2513 -0.8995  0.0164
  383TI     TiO  383   1.148   3.777   3.801  0.3736 -0.0055  0.2351
  384TI     TiO  384   1.249   3.839   3.542 -0.0680  0.1155 -0.5830
  385TI     TiO  385   0.781   3.972   3.038 -0.2173  0.0640  0.2536
  386TI     TiO  386   0.842   4.034   2.772 -0.6242 -0.1102  0.2535
  387TI     TiO  387   1.216   3.905   2.520  0.9806  0.7813 -0.3199
  388TI     TiO  388   1.037   3.797   2.330 -0.1657  0.2442  0.8637
  389TI     TiO  389   0.971   3.862   2.003  0.0116 -0.0300 -0.2878
  390TI     TiO  390   0.956   4.001   1.584  0.2758 -0.1395  0.3189
  391TI     TiO  391   1.251   3.970   1.369  0.0627 -0.2070  0.2721
  392TI     TiO  392   1.081   3.811   1.105  0.3733 -0.7670 -0.1908
  393TI     TiO  393   0.923   3.843   0.825  0.4332 -0.2617  0.1834
  394TI     TiO  394   0.951   3.778   0.552  0.1403  0.9289 -0.0519
  395TI     TiO  395   1.209   3.880   0.357  0.0082  0.1060 -0.2913
  396TI     TiO  396   0.921   3.906  10.740 -0.4763  0.2448  0.3529
  397TI     TiO  397   0.967   3.548  10.278 -0.5220 -0.2853  0.8510
  398TI     TiO  398   0.900   3.315  10.121 -0.6458 -0.4957  0.0999
  399TI     TiO  399   1.052   3.094   9.929 -0.0645  0.2917  0.4724
  400TI     TiO  400   1.060   3.240   9.665 -0.4663  0.2045  0.3958
  401TI     TiO  401   0.989   3.144   9.351  0.0759 -0.7069  0.3799
  402TI     TiO  402   0.958   3.351   9.151 -0.4911  0.2235 -0.3430
  403TI     TiO  403   0.977   3.459   8.727  0.1911  0.4496 -0.1343
  404TI     TiO  404   0.905   3.375   8.422  0.0402 -0.5340 -0.2303
  405TI     TiO  405   1.058   3.371   8.015  0.0849 -0.0177 -0.1978
  406TI     TiO  406   1.019   3.322   7.731  0.0296  0.7057  0.0266
  407TI     TiO  407   1.106   3.356   7.082  0.6543  0.1742  0.0556
  408TI     TiO  408   1.007   3.423   6.797 -0.3433 -0.7082  0.4701
  409TI     TiO  409   0.948   3.486   6.465  0.3935  0.4379  0.5243
  410TI     TiO  410   1.129   3.596   6.184  0.1827  0.3864  0.0912
  411TI     TiO  411   1.033   3.434   5.977 -0.1273 -0.2785  0.9676
  412TI     TiO  412   1.172   3.411   5.699  0.1452 -0.6438 -0.4742
  413TI     TiO  413   1.383   3.558   5.456  0.3123  0.2074  0.0136
  414TI     TiO  414   1.164   3.339   5.401  0.1403  0.2605 -0.3824
  415TI     TiO  415   1.139   3.271   5.005  0.1626 -0.1782 -0.1940
  416TI     TiO  416   0.987   3.406   4.794  0.1191 -0.3577 -0.3846
  417TI     TiO  417   1.197   3.471   4.592 -0.0983 -0.2751 -0.7383
  418TI     TiO  418   1.174   3.437   4.284 -0.1126 -0.2027 -0.6995
  419TI     TiO  419   1.133   3.429   3.919 -0.8605  0.2832  0.5070
  420TI     TiO  420   1.157   3.539   3.607  0.2432  0.1740 -0.1174
  421TI     TiO  421   1.052   3.459   3.226 -0.7359 -0.4133  0.3321
  422TI     TiO  422   1.031   3.491   2.904  0.2890 -0.2377 -0.1935
  423TI     TiO  423   1.013   3.491   2.537 -0.1112 -0.1530 -0.6209
  424TI     TiO  424   0.965   3.535   2.185  0.1178 -0.9476  0.1120
  425TI     TiO  425   0.946   3.542   1.895 -0.2165 -0.3871  0.3301
  426TI     TiO  426   1.040   3.514   1.558 -0.1596 -0.1253 -0.2380
  427TI     TiO  427   1.217   3.357   1.392 -0.8913  0.6551 -0.4090
  428TI     TiO  428   1.257   3.430   1.043  0.7163  0.2046  0.7421
  429TI     TiO  429   1.222   3.622   0.804 -0.3225  0.6086  0.0159
  430TI     TiO  430   1.016   3.452   0.564  0.7685  0.3344  0.1816
  431TI     TiO  431   0.987   3.557   0.297 -0.1038 -0.2123  0.7026
  432TI     TiO  432   1.025   3.439  10.529 -0.5270 -0.5776 -0.8363
  433TI     TiO  433   1.366   2.911  10.651  0.4679  0.1726 -0.1178
  434TI     TiO  434   1.203   2.978  10.231 -0.1080 -0.3723 -0.0637
  435TI     TiO  435   1.269   2.880   9.929  0.0473 -0.7168  0.1411
  436TI     TiO  436   1.066   2.919   9.687 -0.5781 -0.1703 -0.9059
  437TI     TiO  437   1.301   2.924   9.541  0.1650  0.4737 -0.2634
  438TI     TiO  438   1.063   2.890   9.120 -0.3277  0.3175 -0.1200
  439TI     TiO  439   1.014   2.984   8.764 -0.4469  0.1987 -0.4423
  440TI     TiO  440   1.043   3.083   8.495  0.3322  0.2550  0.1282
  441TI     TiO  441   0.904   3.175   8.203  0.4496 -0.0119 -0.2221
  442TI     TiO  442   1.175   2.823   7.900  0.6302 -0.1778  0.2790
  443TI     TiO  443   1.221   2.868   7.578  0.1252 -0.2975  0.5504
  444TI     TiO  444   1.421   2.884   7.098  0.0489 -0.2502 -0.4255
  445TI     TiO  445   1.289   3.262   6.849  0.0755  0.0666  0.2687
  446TI     TiO  446   1.191   3.089   6.562  0.3600  0.3599 -0.0209
  447TI     TiO  447   1.277   3.089   6.248 -0.3048  0.0609 -0.0757
  448TI     TiO  448   1.285   3.144   5.927  0.0004 -0.2507  0.1887
  449TI     TiO  449   1.192   3.076   5.613 -0.2574 -0.0819 -1.2366
  450TI     TiO  450   0.971   3.092   5.405  0.6782 -0.1360  0.9082
  451TI     TiO  451   1.100   2.887   5.151 -0.1307 -0.3776 -0.0678
  452TI     TiO  452   1.111   2.729   4.842  0.2679 -1.1015  0.3907
  453TI     TiO  453   1.120   2.611   4.484  0.6236  0.1312 -0.0412
  454TI     TiO  454   1.244   2.981   4.453 -0.1556 -0.5249 -0.3597
  455TI     TiO  455   1.282   2.934   4.008 -0.0329  0.6449  0.1196
  456TI     TiO  456   1.182   2.990   3.594 -0.5108 -0.2743  0.1869
  457TI     TiO  457   1.117   3.004   3.250 -0.8163  0.1154 -0.1598
  458TI     TiO  458   1.047   2.969   2.881 -0.3600 -0.0442 -0.8191
  459TI     TiO  459   1.032   2.962   2.538 -0.5320 -0.9390 -0.2185
  460TI     TiO  460   1.032   2.990   2.184 -0.3653  0.5285 -0.0375
  461TI     TiO  461   0.990   2.967   1.850 -0.4652  0.5136 -0.1456
  462TI     TiO  462   0.999   2.971   1.505 -0.3743 -0.2036 -0.5229
  463TI     TiO  463   1.233   2.962   1.322 -0.2264 -0.2023 -0.1765
  464TI     TiO  464   1.100   2.966   1.079 -0.4001  0.1507  0.0063
  465TI     TiO  465   1.127   3.018   0.656 -0.1084 -0.2602 -0.2844
  466TI     TiO  466   0.900   3.214   0.424  0.5758 -0.4931 -0.8860
  467TI     TiO  467   1.435   3.142   0.039  0.1520 -0.6880 -1.2388
  468TI     TiO  468   0.759   2.946  10.524 -0.3894 -0.1416  0.2010
  469TI     TiO  469   0.944   2.477  10.349  0.7749 -0.3829 -0.1331
  470TI     TiO  470   1.196   2.413  10.202  0.0379 -0.2391  0.3072
  471TI     TiO  471   1.264   2.450   9.924 -0.3985 -0.1013  1.1458
  472TI     TiO  472   0.948   2.376   9.792  0.0122  0.4999  0.2072
  473TI     TiO  473   1.263   2.409   9.522 -0.4534 -0.7056 -0.5533
  474TI     TiO  474   1.101   2.613   9.157  0.4727 -0.2716 -0.2888
  475TI     TiO  475   1.058   2.429   8.688  0.4627 -1.4867  0.6198
  476TI     TiO  476   0.856   2.621   8.361 -0.6264 -0.0400 -0.8067
  477TI     TiO  477   1.080   2.647   8.127 -0.5171 -0.4941 -0.1838
  478TI     TiO  478   1.138   2.364   7.989  0.3032 -0.5132  0.4778
  479TI     TiO  479   1.096   2.523   7.752  0.0177 -0.6259 -0.3531
  480TI     TiO  480   1.053   2.469   7.165  0.1790 -0.4184  0.0609
  481TI     TiO  481   0.985   2.556   6.851  0.3316  0.2420  0.1763
  482TI     TiO  482   1.199   2.577   6.665 -0.1246  0.2254 -0.1260
  483TI     TiO  483   1.206   2.616   6.298  0.1099  0.0818  0.3771
  484TI     TiO  484   1.181   2.575   5.957 -0.4882 -0.2240 -0.3207
  485TI     TiO  485   1.176   2.599   5.585 -0.3476  0.2427 -0.0733
  486TI     TiO  486   1.287   2.660   5.170  0.0107 -0.4727  0.1283
  487TI     TiO  487   1.336   2.577   4.728  0.0457 -0.4054 -0.1416
  488TI     TiO  488   0.985   2.322   4.857  0.1523 -0.5836 -0.3170
  489TI     TiO  489   0.938   2.105   4.264  0.4213 -0.2777 -0.1382
  490TI     TiO  490   0.952   2.383   4.299  0.4188 -0.0822  0.4262
  491TI     TiO  491   1.184   2.594   3.972  0.2191 -0.2143 -0.1128
  492TI     TiO  492   1.176   2.516   3.564  0.1268  0.7372  0.0396
  493TI     TiO  493   1.108   2.499   3.230 -0.4050 -0.0122  0.0064
  494TI     TiO  494   1.068   2.499   2.887 -0.0803 -0.1157  0.2659
  495TI     TiO  495   1.053   2.484   2.540 -0.5395  0.3432 -0.1948
  496TI     TiO  496   1.004   2.470   2.190  0.3119 -0.7493 -0.6469
  497TI     TiO  497   1.017   2.488   1.843  0.0016  0.6102 -0.6461
  498TI     TiO  498   0.969   2.473   1.480 -0.6662  0.1380 -0.1155
  499TI     TiO  499   0.972   2.459   1.146 -0.2405 -0.0818 -0.4531
  500TI     TiO  500   1.355   2.486   0.922 -0.0410 -0.2168 -0.2417
  501TI     TiO  501   1.217   2.757   0.722 -0.9169 -0.0931  0.2802
  502TI     TiO  502   1.504   2.677   0.549 -0.4720  0.4269  0.2265
  503TI     TiO  503   1.307   2.684   0.341  0.1229 -0.6084  0.4891
  504TI     TiO  504   1.478   2.564   0.096  0.3513 -0.2008 -0.6993
  505TI     TiO  505   1.269   2.053  10.657  0.3955 -0.2718  0.0299
  506TI     TiO  506   1.146   2.104  10.297  0.5616  0.1847  0.8911
  507TI     TiO  507   1.167   1.878   9.962 -0.2656 -0.6233  0.4679
  508TI     TiO  508   0.773   1.899   9.699  0.3803  0.3001  0.4718
  509TI     TiO  509   1.084   2.124   9.605 -0.5644  0.2369 -0.6174
  510TI     TiO  510   0.968   2.082   9.205 -0.4650  0.2325 -0.4906
  511TI     TiO  511   1.167   2.100   8.874 -1.1754  0.2112 -0.6777
  512TI     TiO  512   1.145   2.135   8.543 -0.2605  0.4087  0.0491
  513TI     TiO  513   0.908   2.183   8.165  0.2807  0.3978 -0.0254
  514TI     TiO  514   1.022   2.089   7.864 -0.0883  0.0194 -0.2996
  515TI     TiO  515   0.992   2.060   7.408  0.2192  0.0219  0.3575
  516TI     TiO  516   1.216   1.955   7.241 -0.6675 -0.4668  0.2960
  517TI     TiO  517   1.265   1.999   6.965  0.2204  0.2289  0.5004
  518TI     TiO  518   1.237   2.048   6.613 -0.2917  0.1235 -0.1771
  519TI     TiO  519   1.217   2.037   6.285  0.3784 -0.7817 -0.1670
  520TI     TiO  520   1.200   2.050   5.919 -0.3560  0.3485 -0.2301
  521TI     TiO  521   1.203   2.076   5.567  0.2576 -0.2296  0.0884
  522TI     TiO  522   1.194   2.118   5.203 -0.0567 -0.0086  1.1260
  523TI     TiO  523   0.960   2.042   4.855 -0.2261 -0.5576  0.5168
  524TI     TiO  524   1.114   1.981   4.616 -0.3779  0.3932  0.4519
  525TI     TiO  525   0.791   1.808   4.618  0.4201 -0.2872 -0.2032
  526TI     TiO  526   0.957   1.763   4.361  0.3174  0.0142  0.0460
  527TI     TiO  527   1.008   1.931   4.012  0.3329  1.0971 -0.4355
  528TI     TiO  528   1.173   1.946   3.503  0.5132  0.0492 -0.0151
  529TI     TiO  529   1.062   1.988   3.259  0.5610 -0.1902  0.2933
  530TI     TiO  530   1.036   1.980   2.912 -0.1973  0.3227  0.1967
  531TI     TiO  531   0.998   1.976   2.529 -0.0914  0.7423  0.8058
  532TI     TiO  532   1.039   2.010   2.219 -0.0022 -0.4600 -0.0093
  533TI     TiO  533   1.048   1.989   1.865 -0.1757  0.5134 -0.5847
  534TI     TiO  534   1.043   1.953   1.512 -0.0986  0.4735  0.4206
  535TI     TiO  535   1.106   1.962   1.190 -0.5957  0.3411  0.1853
  536TI     TiO  536   1.180   2.005   0.810  0.2044 -0.7730 -0.0510
  537TI     TiO  537   1.212   2.182   0.578 -0.3434  0.1794  0.2083
  538TI     TiO  538   1.085   1.932   0.437  0.2174  0.1550  0.2461
  539TI     TiO  539   1.027   1.994  10.860 -0.1373  0.2470 -0.1368
  540TI     TiO  540   0.980   2.281  10.816  0.9460  0.1693 -0.2338
  541TI     TiO  541   1.076   1.390  10.563 -0.4001  0.7085 -0.2349
  542TI     TiO  542   1.298   1.730  10.244  0.6875 -0.5887  0.0105
  543TI     TiO  543   1.118   1.592  10.026  0.3612 -0.5024 -0.0722
  544TI     TiO  544   0.989   1.529   9.763  0.6105  0.4015 -0.3707
  545TI     TiO  545   1.029   1.630   9.452  0.1578 -0.0875 -0.5774
  546TI     TiO  546   1.170   1.577   9.141  0.5254 -0.0930  0.0228
  547TI     TiO  547   1.148   1.591   8.831 -0.1701 -0.2045 -0.0250
  548TI     TiO  548   1.104   1.558   8.533  0.4230  0.0228 -0.8876
  549TI     TiO  549   1.200   1.753   8.121 -0.3632 -0.0080 -0.2752
  550TI     TiO  550   1.173   1.707   7.819  0.2824 -0.0119  0.5320
  551TI     TiO  551   1.109   1.534   7.612 -0.2526 -0.3715 -0.5721
  552TI     TiO  552   1.225   1.502   7.308  0.1543 -0.1387 -0.4406
  553TI     TiO  553   1.287   1.490   6.883  0.0099  0.1101 -0.4363
  554TI     TiO  554   1.262   1.464   6.574 -0.5407 -0.1407 -0.3068
  555TI     TiO  555   1.242   1.499   6.240 -0.9113 -0.0684  0.0294
  556TI     TiO  556   1.210   1.520   5.912 -0.2869 -0.3223 -0.6688
  557TI     TiO  557   1.199   1.553   5.545  0.1469  0.4580  0.3870
  558TI     TiO  558   1.181   1.576   5.170  0.2903  0.3368 -0.6711
  559TI     TiO  559   0.936   1.512   5.042  0.5687 -0.3940  0.0063
  560TI     TiO  560   0.831   1.389   4.797 -0.2490  0.0914  0.3703
  561TI     TiO  561   0.588   1.275   4.356 -0.0862 -0.5433  0.0195
  562TI     TiO  562   0.835   1.317   4.086 -0.4409  0.3479  0.1037
  563TI     TiO  563   1.047   1.421   3.887  0.0135 -0.3962 -0.0309
  564TI     TiO  564   0.901   1.472   3.617  0.1703  0.2898 -0.5653
  565TI     TiO  565   1.234   1.461   3.185 -0.3847  0.1326  0.5995
  566TI     TiO  566   1.111   1.520   2.899 -0.2126 -0.5391  0.2893
  567TI     TiO  567   1.076   1.536   2.589 -0.0986 -0.2357  0.4125
  568TI     TiO  568   1.073   1.515   2.241 -0.6551 -0.0030  0.4316
  569TI     TiO  569   1.008   1.450   1.897 -0.2377  0.3910  0.0524
  570TI     TiO  570   1.046   1.465   1.538  0.1502  0.6050  0.6008
  571TI     TiO  571   1.028   1.438   1.218  0.0320 -0.3071  0.3919
  572TI     TiO  572   1.075   1.353   0.964 -0.1223 -0.6020 -0.3366
  573TI     TiO  573   0.881   1.555   0.836  0.6729  0.1463  0.1471
  574TI     TiO  574   1.055   1.497   0.223  0.1837 -0.3231  0.5407
  575TI     TiO  575   1.123   1.199   0.256 -0.1238 -0.0614 -0.0823
  576TI     TiO  576   1.288   1.499  10.867 -0.0054  0.5272 -0.1266
  577TI     TiO  577   0.912   1.148  10.578  0.3848  0.7710  0.2474
  578TI     TiO  578   1.145   1.147  10.394 -0.9159  0.0360 -0.2595
  579TI     TiO  579   1.365   1.128  10.056 -0.0557 -0.4995 -0.2653
  580TI     TiO  580   1.072   1.271   9.718 -0.2761  0.2854  0.0939
  581TI     TiO  581   1.171   1.066   9.458 -0.2866 -0.0709  0.3104
  582TI     TiO  582   1.151   1.026   9.177 -0.0063 -0.0748  0.3650
  583TI     TiO  583   1.189   1.048   8.838  0.2572 -0.0398  0.8962
  584TI     TiO  584   1.179   1.091   8.499 -0.2098  0.0122  0.0607
  585TI     TiO  585   1.126   1.109   8.138 -0.2068  0.1317 -0.1233
  586TI     TiO  586   1.048   0.961   7.714  0.7645  0.5494 -0.6807
  587TI     TiO  587   1.063   1.055   7.388  0.1419 -0.1451 -0.9102
  588TI     TiO  588   1.478   0.931   7.216 -0.6980  0.9690 -0.2362
  589TI     TiO  589   1.263   1.044   7.005 -0.0126  0.1601  0.1197
  590TI     TiO  590   1.205   0.970   6.614  0.0244  0.1586  0.0739
  591TI     TiO  591   1.170   0.940   6.295 -0.4086  0.0799 -0.7852
  592TI     TiO  592   1.208   1.003   5.893  0.3171 -0.2846 -0.0394
  593TI     TiO  593   1.119   0.911   5.611 -0.2503  0.1183 -0.0063
  594TI     TiO  594   1.172   1.025   5.170 -0.6924 -0.1684  0.3519
  595TI     TiO  595   0.963   1.097   4.899 -0.6104  0.0460  0.2902
  596TI     TiO  596   0.784   1.206   4.573 -0.8659  0.1328  0.4139
  597TI     TiO  597   0.784   0.948   4.381  0.1502 -0.3504 -0.3138
  598TI     TiO  598   0.744   0.841   4.078 -0.3083 -0.1422 -0.3478
  599TI     TiO  599   0.845   1.217   3.783  0.1019  0.6690 -0.5375
  600TI     TiO  600   0.911   1.031   3.542 -0.3356 -0.6878 -0.1868
  601TI     TiO  601   1.067   0.927   3.272 -0.4690 -0.1830  0.0581
  602TI     TiO  602   1.102   1.111   2.946  0.0125  0.2825  0.0363
  603TI     TiO  603   1.029   0.994   2.631  0.0787  0.2372  0.2480
  604TI     TiO  604   1.040   0.999   2.278 -0.2661 -0.1415 -0.2037
  605TI     TiO  605   1.025   0.970   1.920  0.2396  0.3545  0.7997
  606TI     TiO  606   1.060   0.963   1.558  0.6205  0.2091  0.4399
  607TI     TiO  607   1.084   0.852   1.289  0.3006 -0.2324  0.2145
  608TI     TiO  608   0.966   0.997   0.801 -0.2782  0.0376 -0.0541
  609TI     TiO  609   0.989   1.228   0.583 -0.2264 -0.2450 -0.1005
  610TI     TiO  610   0.998   0.947   0.507  0.1021  0.2600 -0.0071
  611TI     TiO  611   1.177   0.920   0.178 -0.1069  0.8171  0.4320
  612TI     TiO  612   1.069   1.171  10.843 -0.4782 -0.2260  0.2230
  613TI     TiO  613   1.121   0.698  10.500 -0.6481 -0.4066  0.1126
  614TI     TiO  614   1.004   0.334  10.539  0.3559  0.1721 -0.4986
  615TI     TiO  615   1.264   0.418   9.885 -0.2254 -0.8319  0.0009
  616TI     TiO  616   1.319   0.623   9.676 -0.4719 -0.3499  0.4510
  617TI     TiO  617   1.037   0.583   9.663  0.0840 -0.7230  0.3288
  618TI     TiO  618   1.217   0.511   9.135  0.1567  0.7050  0.3342
  619TI     TiO  619   1.172   0.546   8.841 -0.1777 -0.0417 -0.3853
  620TI     TiO  620   1.142   0.548   8.477  0.0733  0.3611  0.2412
  621TI     TiO  621   1.114   0.531   8.144 -0.2397  0.6131  0.2285
  622TI     TiO  622   1.178   0.524   7.804 -0.0219 -0.2595 -0.6674
  623TI     TiO  623   1.063   0.459   7.531  0.8403 -0.3562  0.4954
  624TI     TiO  624   1.075   0.500   7.127 -0.3440  0.7622 -0.1628
  625TI     TiO  625   0.972   0.556   6.832 -0.2260  0.1850 -0.4742
  626TI     TiO  626   1.012   0.596   6.550  0.5387 -0.3872 -0.1243
  627TI     TiO  627   0.983   0.649   6.232  0.0693  0.0069  0.1581
  628TI     TiO  628   1.125   0.447   6.011 -0.2812 -0.6783  0.6184
  629TI     TiO  629   1.004   0.322   5.661 -0.2676  0.9046 -0.4574
  630TI     TiO  630   0.923   0.358   5.295  0.0392 -0.5376  0.6120
  631TI     TiO  631   0.959   0.530   5.001 -0.1364 -0.1545  0.4435
  632TI     TiO  632   1.003   0.634   4.635 -0.1738  0.3194 -0.4002
  633TI     TiO  633   1.114   0.502   4.367  0.0229 -0.0860 -0.1895
  634TI     TiO  634   0.884   0.561   4.025  0.5503  0.2689  0.0925
  635TI     TiO  635   0.951   0.759   3.825  0.5578 -0.1985 -0.2594
  636TI     TiO  636   0.978   0.453   3.553 -0.0082  0.0192  0.6693
  637TI     TiO  637   1.138   0.575   3.340  0.1599  0.0582 -0.3114
  638TI     TiO  638   1.049   0.484   2.930 -0.0046  0.0248 -0.4397
  639TI     TiO  639   0.948   0.574   2.667 -0.2196  0.4547 -0.0885
  640TI     TiO  640   1.089   0.487   2.256 -0.6802  0.0170  0.3485
  641TI     TiO  641   1.089   0.481   1.922 -0.7514  1.0423 -0.5816
  642TI     TiO  642   1.120   0.476   1.568 -0.0959 -0.5518 -0.0871
  643TI     TiO  643   1.173   0.473   1.263 -0.0070  0.0716  0.1677
  644TI     TiO  644   1.098   0.477   0.807 -0.5804  0.4196 -0.3734
  645TI     TiO  645   1.069   0.751   0.696 -0.5654  0.0963  0.7745
  646TI     TiO  646   0.977   0.546   0.516  0.0783  0.0606  0.7797
  647TI     TiO  647   1.006   0.617   0.217  0.2405 -0.0211 -0.3031
  648TI     TiO  648   1.067   0.387   0.014 -0.2581  0.0394 -0.5761
  649TI     TiO  649   1.378   4.971  10.663 -0.0316  0.5344  0.5706
  650TI     TiO  650   1.262   0.091  10.261  0.1140  0.4562  0.2939
  651TI     TiO  651   1.041   0.214  10.007  0.1282  0.4519  0.0879
  652TI     TiO  652   1.146   0.039   9.815  0.1699 -0.2744  0.1683
  653TI     TiO  653   1.369   0.171   9.633 -0.3903  0.2778  0.3833
  654TI     TiO  654   1.121   0.067   9.127 -0.4873 -0.3065  0.0805
  655TI     TiO  655   1.136   4.968   8.778 -0.1164 -0.3348 -0.3870
  656TI     TiO  656   1.419   0.031   8.582 -0.0751 -0.6630 -0.0472
  657TI     TiO  657   0.993   0.002   8.169 -0.5283  0.0073  0.2743
  658TI     TiO  658   1.064   4.963   7.896 -0.2208 -0.5470 -0.8771
  659TI     TiO  659   0.990   0.073   7.528 -0.4509  0.1062 -0.4916
  660TI     TiO  660   1.234   0.074   7.160  0.3310 -0.0901  0.0776
  661TI     TiO  661   1.185   0.132   6.892  0.5576 -0.2819  0.1348
  662TI     TiO  662   0.910   0.035   6.541  0.5087  0.2822 -0.5129
  663TI     TiO  663   0.809   0.118   6.273 -0.5861 -0.1759  0.2277
  664TI     TiO  664   0.796   0.056   5.938 -0.0904  0.4305 -0.7705
  665TI     TiO  665   0.958   4.973   5.706  0.1796 -0.1252  0.3530
  666TI     TiO  666   1.154   4.846   5.226 -0.4837  0.2108 -0.2849
  667TI     TiO  667   1.077   0.117   5.034 -0.3874  0.1522 -0.6371
  668TI     TiO  668   1.121   0.222   4.743 -0.1492 -0.6625  0.2120
  669TI     TiO  669   1.076   0.215   4.463 -0.1542  0.0227  0.3674
  670TI     TiO  670   0.997   0.031   4.020 -0.2332  0.2197 -0.1299
  671TI     TiO  671   0.892   0.042   3.736  0.0282 -0.4040 -0.3259
  672TI     TiO  672   0.977   0.157   3.468  0.1401  0.6182 -0.0925
  673TI     TiO  673   1.098   0.028   3.255 -0.1297 -0.5267 -0.0418
  674TI     TiO  674   1.085   0.057   2.921  0.2100  0.0293  0.2119
  675TI     TiO  675   0.998   0.019   2.563 -0.0325 -0.5396 -0.2667
  676TI     TiO  676   0.984   0.025   2.266  0.3501 -0.2992  0.1765
  677TI     TiO  677   1.186   4.953   1.949 -0.2620 -0.5651  0.5850
  678TI     TiO  678   1.079   0.015   1.602  0.3860 -0.4375  0.1122
  679TI     TiO  679   1.229   0.079   1.185  0.1385  0.2009 -0.5683
  680TI     TiO  680   1.163   0.024   0.913  0.0289  0.2933  0.3720
  681TI     TiO  681   1.127   0.078   0.564  0.1600 -0.5952  0.3988
  682TI     TiO  682   0.931   0.272   0.474 -0.1021  0.1306  0.2862
  683TI     TiO  683   1.382   0.146   0.392 -0.1903  0.7932 -0.4576
  684TI     TiO  684   1.052   4.937  10.758  0.2108 -0.4144 -0.2725
  685TI     TiO  685   0.893   4.642  10.441  0.7224  1.0354  0.2907
  686TI     TiO  686   1.307   4.524  10.189  0.2827 -0.2268 -0.4833
  687TI     TiO  687   1.029   4.654   9.894  0.3473  0.0403 -1.5931
  688TI     TiO  688   1.254   4.666   9.345 -0.3995 -0.0078  0.7036
  689TI     TiO  689   1.033   4.481   9.296 -0.2307 -0.2546 -0.2394
  690TI     TiO  690   1.266   4.573   8.900 -0.5249  0.4825 -0.4197
  691TI     TiO  691   0.995   4.396   8.710 -0.3655 -0.3119  0.0966
  692TI     TiO  692   0.970   4.585   8.398 -0.0463  0.1070  0.3024
  693TI     TiO  693   0.910   4.625   8.110  0.0784 -0.9684  0.6453
  694TI     TiO  694   0.968   4.575   7.771 -0.3577 -0.3743 -0.3164
  695TI     TiO  695   1.025   4.547   7.410  0.0942  0.1726  0.4286
  696TI     TiO  696   1.293   4.504   7.062  0.6525 -0.2924  0.3604
  697TI     TiO  697   1.031   4.552   6.645  0.3244  0.0513  0.0712
  698TI     TiO  698   1.065   4.758   6.442  0.1776  0.1247  0.5030
  699TI     TiO  699   0.940   4.551   6.262 -0.1300 -0.1183 -0.1868
  700TI     TiO  700   0.963   4.616   5.937  0.2674 -0.1474 -0.0193
  701TI     TiO  701   1.123   4.540   5.720 -0.3594  0.3688  0.3303
  702TI     TiO  702   1.004   4.492   5.403 -0.4842 -0.4362  1.1383
  703TI     TiO  703   1.080   4.573   4.889  0.2502  0.1705 -0.1456
  704TI     TiO  704   0.923   4.602   4.650 -0.0215  0.2820  0.5210
  705TI     TiO  705   1.024   4.490   4.397  0.1297  0.3362 -0.1273
  706TI     TiO  706   1.157   4.516   4.115 -0.1407  0.9528 -0.3234
  707TI     TiO  707   0.939   4.690   3.887  0.0013 -0.2236 -0.4250
  708TI     TiO  708   0.895   4.610   3.561  0.1260  0.2150 -0.1949
  709TI     TiO  709   1.162   4.626   3.299 -0.1463  0.7045 -0.1779
  710TI     TiO  710   1.008   4.591   2.798 -0.2831  0.2315  0.1569
  711TI     TiO  711   0.804   4.750   2.585  0.0738  0.1506 -0.0518
  712TI     TiO  712   0.904   4.637   2.294 -0.2387  0.2705  0.2324
  713TI     TiO  713   1.002   4.577   1.803 -0.3713 -1.1866  0.0699
  714TI     TiO  714   0.738   4.504   1.710  0.2003 -0.5691  0.7205
  715TI     TiO  715   1.131   4.554   1.530  0.1688 -0.3063  0.3179
  716TI     TiO  716   1.103   4.701   0.872  0.3703 -0.7062 -0.2242
  717TI     TiO  717   0.976   4.470   0.693  0.1732 -0.3003  0.5499
  718TI     TiO  718   1.218   4.557   0.437 -0.1973 -0.5397  0.5261
  719TI     TiO  719   0.940   4.548   0.241  0.0944 -1.0503 -0.0570
  720TI     TiO  720   0.827   4.535  10.807 -0.0175  0.0987  0.4693
  721TI     TiO  721   0.275   3.928  10.495  0.0477  0.2525 -0.2744
  722TI     TiO  722   0.273   3.995  10.136 -0.2690  0.8239 -0.1164
  723TI     TiO  723   0.420   3.852   9.922  0.2059 -0.2226 -0.3230
  724TI     TiO  724   0.386   4.022   9.679 -0.5161 -0.4244 -0.2280
  725TI     TiO  725   0.075   3.954   9.622  0.5864  0.1972 -0.1511
  726TI     TiO  726   0.376   3.978   9.024  0.6004 -0.6144  0.1303
  727TI     TiO  727   0.479   3.963   8.698 -0.0778 -0.2805 -0.4199
  728TI     TiO  728   0.099   3.869   8.514 -0.3291 -0.0389  0.2889
  729TI     TiO  729   0.245   3.873   7.798  0.7989  0.6517 -0.1129
  730TI     TiO  730   0.676   3.808   7.718  0.2063 -0.0319 -0.0489
  731TI     TiO  731   0.075   3.751   7.537 -0.2672  0.1131 -0.4595
  732TI     TiO  732   0.495   3.764   7.268 -0.0709 -0.4281 -0.1431
  733TI     TiO  733   0.353   3.894   6.982 -0.0753 -1.1768  0.2437
  734TI     TiO  734   0.445   3.957   6.521 -0.6737  0.4151  0.1738
  735TI     TiO  735   0.280   3.838   6.154 -0.5016  0.5052 -0.2547
  736TI     TiO  736   0.431   3.806   5.896 -0.5136  0.6203  0.1840
  737TI     TiO  737   0.485   3.668   5.577  0.4579 -0.0604 -0.2180
  738TI     TiO  738   0.238   3.875   5.261  0.3065  0.1289  0.2756
  739TI     TiO  739   0.380   3.724   5.037 -0.4645  0.2505 -0.0069
  740TI     TiO  740   0.313   3.899   4.788 -0.1798 -0.0921 -0.8415
  741TI     TiO  741   0.507   3.630   4.439 -0.3512 -0.4742 -0.2005
  742TI     TiO  742   0.449   3.878   4.115  0.4141  0.4320  0.7652
  743TI     TiO  743   0.470   3.831   3.722  0.9278 -0.6336 -0.0422
  744TI     TiO  744   0.575   4.007   3.460 -0.1206 -0.3003  0.1005
  745TI     TiO  745   0.368   4.059   3.146  0.3753 -0.1329 -0.4615
  746TI     TiO  746   0.288   3.988   2.592 -0.5777 -0.6305 -0.0279
  747TI     TiO  747   0.467   4.056   2.338 -0.2760 -0.3597  0.2829
  748TI     TiO  748   0.441   3.986   2.055 -0.4402 -0.0096  0.0152
  749TI     TiO  749   0.398   4.016   1.728  0.8367  0.1942  0.3901
  750TI     TiO  750   0.392   4.036   1.375  0.7232 -0.3019 -0.4721
  751TI     TiO  751   0.127   4.142   1.090 -0.2901  0.4792  0.4812
  752TI     TiO  752   0.405   3.889   1.011  0.5125  0.0250  0.0066
  753TI     TiO  753   0.380   3.809   0.712 -0.2119 -0.0740 -0.4841
  754TI     TiO  754   0.785   3.692   0.151  1.6792 -0.2241 -0.4327
  755TI     TiO  755   0.651   4.002  10.866 -0.1913  0.3500 -0.0243
  756TI     TiO  756   0.487   4.087  10.615  0.0390  0.2730 -0.5338
  757TI     TiO  757   0.245   3.303  10.400  0.1851 -0.5262 -0.2504
  758TI     TiO  758   0.174   3.355  10.097 -0.0291  0.3340 -0.4304
  759TI     TiO  759   0.216   3.381   9.747  0.8466 -0.1651  0.2359
  760TI     TiO  760   0.406   3.472   9.515 -0.7379 -0.5578 -0.2911
  761TI     TiO  761   0.264   3.374   9.264 -0.6787  0.3803  0.2268
  762TI     TiO  762   0.226   3.380   8.947  0.5730  0.0373  0.4253
  763TI     TiO  763   0.452   3.439   8.779  0.0139 -0.0430  0.3033
  764TI     TiO  764   0.420   3.553   8.277 -0.3657 -0.1367  0.5568
  765TI     TiO  765   0.295   3.684   8.033 -0.0781 -0.3866 -0.0880
  766TI     TiO  766   0.419   3.701   7.639 -0.2359  0.1257  0.3656
  767TI     TiO  767   0.444   3.382   7.490  0.5308 -0.1742  0.1636
  768TI     TiO  768   0.496   3.477   7.222  0.1230 -0.1034 -0.6212
  769TI     TiO  769   0.225   3.540   6.978  0.4052 -0.8955 -0.1675
  770TI     TiO  770   0.421   3.461   6.544  0.0995 -0.0350  0.0117
  771TI     TiO  771   0.397   3.414   6.223 -0.1775  0.3236 -0.0511
  772TI     TiO  772   0.428   3.173   5.812 -0.3877  0.2874  0.5136
  773TI     TiO  773   0.525   3.361   5.562  0.2457 -0.4310  0.3341
  774TI     TiO  774   0.011   3.091   5.628  0.0230  0.2888 -0.2870
  775TI     TiO  775   0.271   3.150   5.497  0.9173  0.2101  0.1597
  776TI     TiO  776   0.309   3.214   4.890  0.2961  0.6275 -0.0579
  777TI     TiO  777   0.386   3.410   4.617  0.3626 -0.1152 -0.1357
  778TI     TiO  778   0.358   3.389   4.275  0.0913 -0.1657  0.0978
  779TI     TiO  779   0.464   3.313   4.016 -0.1518  0.3660 -0.1857
  780TI     TiO  780   0.519   3.408   3.680 -0.3752  0.5777 -0.1029
  781TI     TiO  781   0.542   3.479   3.269 -0.0922 -0.2080  0.3829
  782TI     TiO  782   0.538   3.532   2.940 -0.4405 -0.7881  0.8887
  783TI     TiO  783   0.502   3.491   2.570  0.0349 -0.2842 -0.8161
  784TI     TiO  784   0.465   3.480   2.210  0.1942  0.0473  0.1965
  785TI     TiO  785   0.435   3.485   1.842  0.2121 -0.3695 -0.1243
  786TI     TiO  786   0.476   3.520   1.498  0.3242 -0.3238 -0.3981
  787TI     TiO  787   0.580   3.503   1.113  0.1562  0.3589 -0.2071
  788TI     TiO  788   0.338   3.263   1.132  0.2055  0.3532 -0.8075
  789TI     TiO  789   0.104   3.624   0.687 -0.2269 -0.5619 -0.1330
  790TI     TiO  790   0.223   3.192   0.362  0.2880  0.3211  0.5992
  791TI     TiO  791   0.247   3.687   0.103 -0.2072 -0.0319  0.2644
  792TI     TiO  792   0.466   3.669  10.502  0.1915  0.3857 -0.1925
  793TI     TiO  793  10.249   3.124  10.044  0.3283 -0.2114 -0.3252
  794TI     TiO  794   0.235   2.846   9.908  0.1913  0.2114 -0.4259
  795TI     TiO  795   0.247   3.129   9.874 -0.2656 -0.1019 -0.4817
  796TI     TiO  796   0.171   2.943   9.645 -0.0669 -0.2301  0.0863
  797TI     TiO  797   0.388   2.893   9.384  0.2453 -0.5297  0.0112
  798TI     TiO  798   0.262   2.981   8.809  0.0498 -0.0048 -0.1867
  799TI     TiO  799   0.109   2.981   8.550 -0.3253 -0.0723 -0.4543
  800TI     TiO  800   0.326   3.081   8.264 -0.1520 -0.0331  0.5784
  801TI     TiO  801   0.397   3.173   7.875  0.7434 -0.5885 -0.4401
  802TI     TiO  802   0.349   3.102   7.599  0.3620  0.2609 -0.3665
  803TI     TiO  803   0.580   3.097   7.357 -0.1687  0.1824  0.0492
  804TI     TiO  804   0.167   2.844   6.982  0.0789 -0.0577  0.3726
  805TI     TiO  805   0.427   3.002   6.876  0.0085 -0.6176  0.2706
  806TI     TiO  806   0.347   3.126   6.600  0.2675 -0.0645 -0.2549
  807TI     TiO  807   0.485   2.965   6.233  0.4492  0.3028 -0.0203
  808TI     TiO  808   0.675   2.576   5.918 -0.1212  0.1214 -0.4612
  809TI     TiO  809   0.317   2.865   5.482 -0.3002  0.0387 -0.4038
  810TI     TiO  810   0.062   2.787   5.627  0.0514  0.8034 -0.1595
  811TI     TiO  811   0.310   2.979   5.211 -0.0057 -0.3827 -0.2060
  812TI     TiO  812   0.348   2.927   4.887 -0.2292  0.1931  0.2514
  813TI     TiO  813   0.347   2.808   4.559 -0.3370 -0.1603  0.1896
  814TI     TiO  814   0.386   2.798   4.265 -0.0416 -1.0392  0.0699
  815TI     TiO  815   0.471   2.726   3.918  0.4412  0.0554 -0.6092
  816TI     TiO  816   0.583   2.973   3.618 -0.0734  0.1006 -0.0874
  817TI     TiO  817   0.509   2.951   3.274  0.3651 -1.0291  0.9376
  818TI     TiO  818   0.492   2.980   2.927 -0.5971 -0.3745 -0.3168
  819TI     TiO  819   0.482   2.995   2.577 -0.3385 -0.1152 -0.7310
  820TI     TiO  820   0.470   2.989   2.202  0.4693 -0.2280  0.2134
  821TI     TiO  821   0.445   2.992   1.856 -0.2680 -0.0562  0.0186
  822TI     TiO  822   0.451   2.970   1.507 -0.3944 -0.0919 -0.3849
  823TI     TiO  823   0.438   2.965   1.193 -0.0168 -0.2885 -0.2983
  824TI     TiO  824   0.276   2.818   0.983  0.3069  0.1139 -0.2851
  825TI     TiO  825   0.154   3.051   0.692 -0.1154  0.2474  0.2432
  826TI     TiO  826   0.258   2.933   0.459  0.5375 -0.1153 -0.6335
  827TI     TiO  827   0.251   3.040   0.101 -0.2011 -0.1077 -0.7947
  828TI     TiO  828   0.345   3.047  10.662 -0.7276 -0.1895 -0.2505
  829TI     TiO  829   0.174   2.826  10.370 -0.5656 -0.4258  0.2649
  830TI     TiO  830   0.713   2.608  10.069 -0.0233  0.6438 -0.1812
  831TI     TiO  831   0.404   2.420   9.997 -0.0162 -0.5609  0.0002
  832TI     TiO  832   0.256   2.607   9.719  0.4248 -0.4920 -0.2247
  833TI     TiO  833   0.598   2.594   9.299 -0.2476 -0.5400  0.4101
  834TI     TiO  834   0.557   2.532   8.960  0.1635  0.1513 -0.2008
  835TI     TiO  835   0.337   2.462   8.678 -0.5620 -0.2801 -0.1475
  836TI     TiO  836   0.467   2.513   8.321  0.2729 -0.1665 -0.0357
  837TI     TiO  837   0.408   2.570   8.021 -0.1767  0.1189  0.6972
  838TI     TiO  838   0.317   2.585   7.655  0.3183 -0.6372  0.1240
  839TI     TiO  839   0.469   2.559   7.399 -0.3987 -0.2208  0.0197
  840TI     TiO  840   0.750   2.430   6.947 -0.0240 -0.5067  0.4121
  841TI     TiO  841   0.583   2.675   6.935  0.0944  0.1311  0.0295
  842TI     TiO  842   0.625   2.521   6.475 -0.1133  0.8155  0.4173
  843TI     TiO  843   0.367   2.409   6.371 -0.3512 -0.1505  0.1176
  844TI     TiO  844   0.403   2.560   6.075  0.6870  0.2842 -0.7345
  845TI     TiO  845   0.550   2.411   5.682  0.2573  0.2387 -0.0668
  846TI     TiO  846   0.228   2.235   5.310 -0.1981 -0.0493 -0.2186
  847TI     TiO  847   0.310   2.335   5.029 -0.6202 -0.2883 -0.3392
  848TI     TiO  848   0.353   2.610   4.774 -0.3661 -0.5384 -0.1845
  849TI     TiO  849   0.407   2.553   4.480  0.0581  0.1249 -0.7193
  850TI     TiO  850   0.402   2.306   4.333 -0.4645  0.4092 -0.3182
  851TI     TiO  851   0.597   2.464   3.991  0.2458 -0.5864  0.4030
  852TI     TiO  852   0.446   2.481   3.669  0.3123 -0.1418  0.4246
  853TI     TiO  853   0.522   2.495   3.274 -0.3543  0.0907  0.3351
  854TI     TiO  854   0.491   2.496   2.926  0.0279  0.0190  0.1871
  855TI     TiO  855   0.475   2.495   2.562  0.0968 -0.1724 -0.2048
  856TI     TiO  856   0.457   2.475   2.216  0.0907 -0.7007  0.3816
  857TI     TiO  857   0.471   2.487   1.858 -0.6941 -0.2486 -0.2355
  858TI     TiO  858   0.477   2.473   1.493 -0.5319 -0.0404  0.4022
  859TI     TiO  859   0.269   2.641   1.227 -0.7333  0.1019  0.2047
  860TI     TiO  860   0.212   2.474   0.950 -0.8089  1.0686 -0.4115
  861TI     TiO  861   0.480   2.498   0.764 -0.0985 -0.0310  0.2072
  862TI     TiO  862   0.317   2.512   0.453 -0.2044 -0.2587  0.5227
  863TI     TiO  863   0.199   2.513   0.064 -0.5848  0.1247  0.4710
  864TI     TiO  864   0.490   2.477  10.783 -0.5701  0.6656 -0.6644
  865TI     TiO  865   0.158   2.108  10.449  0.6441 -0.0284  0.2363
  866TI     TiO  866   0.048   2.152  10.062  0.3757  0.4122 -0.2690
  867TI     TiO  867   0.295   2.045  10.014 -0.3092  0.1232  0.0957
  868TI     TiO  868   0.140   2.105   9.626  0.7731 -0.4624 -0.5534
  869TI     TiO  869   0.457   2.139   9.494  0.3754 -0.0451 -0.0479
  870TI     TiO  870   0.500   2.004   8.932 -0.7005 -0.2246  0.0876
  871TI     TiO  871   0.318   2.019   8.660 -0.0776  0.3623  0.6884
  872TI     TiO  872   0.472   1.947   8.444 -0.4699  0.1418  0.4219
  873TI     TiO  873   0.519   2.087   8.154  0.6677  0.5380 -0.1218
  874TI     TiO  874   0.512   2.028   7.763 -0.3789  0.8090  0.3643
  875TI     TiO  875   0.556   1.938   7.458  0.8232  0.3741 -0.3251
  876TI     TiO  876   0.639   1.820   7.035  0.0104 -0.0299 -0.6164
  877TI     TiO  877   0.450   1.685   6.822  0.6894 -0.3102 -0.1523
  878TI     TiO  878   0.605   1.956   6.601  0.5977 -0.0916  0.0817
  879TI     TiO  879   0.448   2.154   6.393  0.0303 -1.0277 -0.9706
  880TI     TiO  880   0.720   2.059   6.011 -0.0834 -0.5019  0.1116
  881TI     TiO  881   0.651   2.029   5.657 -0.1355 -0.1861  0.5071
  882TI     TiO  882   0.520   2.001   5.352 -0.4320 -0.1265 -0.2269
  883TI     TiO  883   0.450   2.089   5.019  0.3723  0.4201 -0.5270
  884TI     TiO  884   0.239   1.956   4.796 -0.3603 -0.2118  0.0733
  885TI     TiO  885  10.269   2.025   4.488  0.1305 -0.0735 -0.4238
  886TI     TiO  886   0.370   1.952   4.306 -0.2509 -0.0812 -0.0914
  887TI     TiO  887   0.541   2.024   3.728  0.5355 -0.3258  0.5900
  888TI     TiO  888   0.425   2.132   3.501 -0.0824  0.4333 -0.6494
  889TI     TiO  889   0.513   1.932   3.283  0.3115 -0.3845  0.5092
  890TI     TiO  890   0.536   1.991   2.934  0.8652 -0.5933 -0.1726
  891TI     TiO  891   0.495   1.969   2.558  0.4963 -0.4657 -0.3457
  892TI     TiO  892   0.463   1.969   2.210 -0.0534  0.4968  0.1096
  893TI     TiO  893   0.479   1.986   1.843  0.1044  0.7989 -0.6619
  894TI     TiO  894   0.563   2.173   1.355 -0.1826 -0.0912  0.6209
  895TI     TiO  895   0.513   1.956   1.109 -0.0560  0.8197  0.1390
  896TI     TiO  896   0.511   2.156   0.825  0.1801  0.6611 -0.7101
  897TI     TiO  897   0.308   1.983   0.696  0.0291  0.2415 -0.0870
  898TI     TiO  898   0.203   1.906   0.352  0.0366 -0.1254 -0.5821
  899TI     TiO  899   0.024   2.009   0.130 -0.0233  0.2689 -0.1090
  900TI     TiO  900   0.425   1.883   0.185 -0.0515  0.3309 -0.6093
  901TI     TiO  901   0.386   1.678  10.398 -0.2983 -0.3569 -0.0856
  902TI     TiO  902   0.533   1.356  10.193  0.2134 -0.0589 -0.2457
  903TI     TiO  903   0.294   1.318   9.868  0.1101  0.0120  0.2635
  904TI     TiO  904   0.106   1.586   9.749  0.4905  0.3565  0.0699
  905TI     TiO  905   0.335   1.662   9.451 -0.0214 -1.0234 -0.1879
  906TI     TiO  906   0.468   1.351   9.059 -0.2326  0.8642 -0.1453
  907TI     TiO  907   0.343   1.774   8.789  0.3672 -0.9419  0.0246
  908TI     TiO  908   0.474   1.629   8.533 -0.8016  0.2770 -0.1403
  909TI     TiO  909   0.645   1.582   7.968 -0.4404 -0.3236 -0.4676
  910TI     TiO  910   0.439   1.500   7.797  0.2780  0.3031  0.7493
  911TI     TiO  911   0.537   1.496   7.496 -0.5605  0.2829 -0.3194
  912TI     TiO  912   0.519   1.337   7.197 -0.2075  0.1039 -0.2030
  913TI     TiO  913   0.425   1.337   6.889 -0.0483  0.0362  0.5832
  914TI     TiO  914   0.355   1.287   6.592 -0.4881 -0.0074  0.5625
  915TI     TiO  915   0.557   1.241   6.257  0.5480  0.1299  0.3356
  916TI     TiO  916   0.682   1.494   5.970 -0.0473  0.1353 -0.3827
  917TI     TiO  917   0.676   1.527   5.608 -0.2104 -0.1493  0.0624
  918TI     TiO  918   0.681   1.592   5.257 -0.3552  0.9703 -0.6752
  919TI     TiO  919   0.383   1.502   5.068  0.4805 -0.6060  0.3647
  920TI     TiO  920   0.055   1.410   4.682  0.3980  0.3240  0.2698
  921TI     TiO  921   0.083   1.530   4.368  0.4255  0.3287 -0.2137
  922TI     TiO  922   0.153   1.615   4.076 -0.2353  0.1054 -0.8348
  923TI     TiO  923   0.238   1.642   3.757  0.7320  0.1420  0.9337
  924TI     TiO  924   0.416   1.505   3.236  0.3527 -0.5472 -0.0600
  925TI     TiO  925   0.259   1.286   3.026 -0.1257 -1.1209 -0.3507
  926TI     TiO  926   0.323   1.557   2.951 -0.3357  0.0659 -0.7817
  927TI     TiO  927   0.420   1.468   2.599  0.7696  0.1518 -0.0592
  928TI     TiO  928   0.448   1.438   2.223  0.4044  0.4003 -0.4760
  929TI     TiO  929   0.488   1.455   1.875  0.0217 -0.0959  0.1792
  930TI     TiO  930   0.505   1.449   1.519 -0.4294 -0.0184  0.5306
  931TI     TiO  931   0.219   1.457   1.364  0.1571  0.0142 -0.4533
  932TI     TiO  932   0.222   1.553   1.043 -0.6447  0.2606 -0.0349
  933TI     TiO  933   0.204   1.704   0.617  0.6200 -0.2996  0.3464
  934TI     TiO  934   0.405   1.667   0.410 -0.5860 -0.6031 -0.3898
  935TI     TiO  935   0.150   1.526   0.305 -0.0714  0.5998  0.5108
  936TI     TiO  936   0.218   1.551  10.693 -0.6897 -0.2405  0.1072
  937TI     TiO  937   0.605   0.960  10.419  0.4793  0.2600 -0.0791
  938TI     TiO  938   0.480   0.895   9.976 -0.5760  0.4635  0.7538
  939TI     TiO  939   0.129   0.938   9.877 -0.4388 -0.7793  0.2726
  940TI     TiO  940   0.229   1.130   9.674  1.0796 -1.0823 -0.2051
  941TI     TiO  941   0.241   1.186   9.315  0.1756  0.0754  0.2208
  942TI     TiO  942   0.570   1.021   9.137  0.5794  0.4496  0.3161
  943TI     TiO  943   0.387   1.082   8.693 -0.2775 -0.5412  0.7716
  944TI     TiO  944   0.689   1.140   8.531  0.2573 -0.1091  0.0387
  945TI     TiO  945   0.618   1.086   8.155 -0.2153 -0.2189  0.2841
  946TI     TiO  946   0.476   0.990   7.877  0.1698  0.1245 -0.0355
  947TI     TiO  947   0.469   1.040   7.525 -0.4106  0.6418  0.3935
  948TI     TiO  948   0.552   0.879   7.297  0.1287 -0.1676 -0.7404
  949TI     TiO  949   0.410   0.932   6.853 -0.0771  0.3810 -0.1308
  950TI     TiO  950   0.501   0.981   6.545 -0.9735 -0.3883 -0.4588
  951TI     TiO  951   0.487   0.949   6.202  0.0987  0.2119  0.3244
  952TI     TiO  952   0.513   1.141   5.922 -0.5656  0.2088  1.4003
  953TI     TiO  953   0.511   1.161   5.612  0.0920  0.1215  0.8769
  954TI     TiO  954   0.513   0.978   5.346 -0.0516 -0.4626  0.3468
  955TI     TiO  955   0.273   1.016   5.052  0.4267 -0.4400 -0.3287
  956TI     TiO  956   0.164   0.850   4.520 -0.8219 -0.3085  0.0122
  957TI     TiO  957   0.138   0.993   4.284 -0.5443  0.1856  0.9440
  958TI     TiO  958   0.047   1.082   3.975  0.4424  0.2573  0.8809
  959TI     TiO  959   0.142   1.097   3.692 -0.0081  0.1515  0.0629
  960TI     TiO  960   0.381   1.254   3.439 -0.1661  0.2367  0.3802
  961TI     TiO  961   0.349   0.995   3.276  0.1369 -0.2412  0.2288
  962TI     TiO  962   0.364   1.005   2.978 -0.6015  0.3831 -0.5971
  963TI     TiO  963   0.414   0.841   2.521  0.1749 -0.6944 -0.2230
  964TI     TiO  964   0.487   0.940   2.250 -0.3038 -0.4122 -0.5347
  965TI     TiO  965   0.525   0.971   1.874 -0.1536  0.1853  0.5196
  966TI     TiO  966   0.534   0.940   1.544 -0.4281 -0.4526 -0.3059
  967TI     TiO  967   0.350   1.103   1.164  0.1425 -0.3260  0.4936
  968TI     TiO  968   0.274   1.052   0.892 -0.1427 -0.3316  1.2657
  969TI     TiO  969   0.430   1.115   0.649  0.2920  0.3611 -0.1629
  970TI     TiO  970   0.293   1.356   0.546 -0.0932 -0.2636 -0.0190
  971TI     TiO  971   0.253   1.152   0.328 -0.2072 -0.3105 -0.8030
  972TI     TiO  972   0.278   1.020  10.795  0.1926 -0.0988 -0.4643
  973TI     TiO  973   0.262   0.520  10.350  0.1181 -0.9079  0.5540
  974TI     TiO  974   0.407   0.782  10.252 -0.3184  0.2986  0.0580
  975TI     TiO  975   0.215   0.637   9.758  0.5116  0.3448  0.6005
  976TI     TiO  976   0.492   0.349   9.549  0.1070  0.6307  0.0503
  977TI     TiO  977   0.465   0.645   9.522 -0.2433 -0.1296  0.5273
  978TI     TiO  978   0.722   0.481   9.291 -0.0994 -0.5387 -0.2090
  979TI     TiO  979   0.629   0.545   8.852  0.1613  0.0733 -0.4035
  980TI     TiO  980   0.599   0.583   8.509  0.0200  0.4411  0.1144
  981TI     TiO  981   0.613   0.608   8.168 -0.1173 -0.2742 -0.0735
  982TI     TiO  982   0.539   0.522   7.826 -0.3075 -0.1055  0.1910
  983TI     TiO  983   0.460   0.536   7.504 -0.2264 -0.5195  0.1837
  984TI     TiO  984   0.376   0.369   7.268 -0.4018  0.4114 -0.1966
  985TI     TiO  985   0.439   0.573   6.943  0.1300  0.2649  0.2858
  986TI     TiO  986   0.409   0.403   6.691  0.3127  0.6153 -0.1690
  987TI     TiO  987   0.498   0.584   6.358  0.2096  0.1907  0.2112
  988TI     TiO  988   0.436   0.682   6.052 -0.5776  0.0443 -0.0042
  989TI     TiO  989   0.433   0.751   5.711 -0.2530 -0.0091  0.5403
  990TI     TiO  990   0.477   0.381   5.350 -0.1906 -0.2024  0.0612
  991TI     TiO  991   0.412   0.480   5.048  0.1264 -0.1049  0.3451
  992TI     TiO  992   0.204   0.417   4.701 -0.0431 -0.5702  0.6690
  993TI     TiO  993   0.070   0.496   4.462  0.1258 -0.5292  1.0044
  994TI     TiO  994   0.024   0.479   4.034  0.1273 -0.0050 -0.4898
  995TI     TiO  995   0.317   0.414   3.950 -0.2160  0.4780 -0.3547
  996TI     TiO  996   0.115   0.495   3.476  0.2109 -0.1581 -0.3005
  997TI     TiO  997   0.425   0.517   3.317  0.1797 -0.0474  0.4072
  998TI     TiO  998   0.448   0.473   3.011 -0.1586 -0.1859 -1.0366
  999TI     TiO  999   0.359   0.543   2.646  0.0571 -0.4070 -0.5255
 1000TI     TiO 1000   0.468   0.357   2.154 -0.6600  0.1228 -0.2189
 1001TI     TiO 1001   0.370   0.463   1.864 -0.5264 -0.4861 -0.5656
 1002TI     TiO 1002   0.424   0.496   1.566  0.6464  0.2716  0.2674
 1003TI     TiO 1003   0.240   0.459   1.249 -0.2311  0.0425 -0.3228
 1004TI     TiO 1004   0.361   0.483   0.995  0.7524 -0.3257 -0.1719
 1005TI     TiO 1005   0.228   0.543   0.394  0.0042  0.5762 -0.1838
 1006TI     TiO 1006   0.486   0.596   0.281 -0.3814 -0.8110 -0.2979
 1007TI     TiO 1007   0.370   0.591  10.792  0.0204 -0.3626 -0.3605
 1008TI     TiO 1008   0.714   0.761  10.661 -0.6781 -0.5406 -0.6947
 1009TI     TiO 1009   0.420   0.218  10.422  0.0115 -0.4486 -0.4694
 1010TI     TiO 1010   0.492   4.943  10.279 -0.0482  0.6966 -0.0436
 1011TI     TiO 1011   0.211   4.953   9.856  0.2843  0.3824  0.3017
 1012TI     TiO 1012   0.455   0.062   9.634 -0.0419 -0.5103 -0.2730
 1013TI     TiO 1013   0.215   0.528   9.470 -0.5469 -0.1148  0.2915
 1014TI     TiO 1014   0.531   4.949   9.137  0.0288 -0.1987  0.2373
 1015TI     TiO 1015   0.532   0.096   8.871 -0.2786  0.1096 -0.4217
 1016TI     TiO 1016   0.492   0.089   8.544 -0.0964  0.2016  0.2788
 1017TI     TiO 1017   0.521   0.047   8.256 -0.0210 -0.3669  0.1446
 1018TI     TiO 1018   0.458   0.064   7.908  0.3060 -0.1225 -0.1593
 1019TI     TiO 1019   0.325   4.933   7.594 -0.1150 -0.0165 -0.2739
 1020TI     TiO 1020   0.242   4.902   7.297  0.6132  0.4581  0.3937
 1021TI     TiO 1021   0.440   4.976   7.075 -0.0922  0.3203  0.0965
 1022TI     TiO 1022   0.492   0.075   6.799  0.0352  0.0041 -0.0444
 1023TI     TiO 1023   0.503   0.310   6.419  0.5633  0.4885 -0.2869
 1024TI     TiO 1024   0.539   0.481   5.826 -0.0426  0.6465  0.1578
 1025TI     TiO 1025   0.297   0.225   6.134  0.0084  0.1887 -0.2820
 1026TI     TiO 1026   0.344   0.124   5.446 -0.7887 -0.1328  0.6425
 1027TI     TiO 1027   0.410   0.103   5.002 -0.2311 -0.6524 -0.3009
 1028TI     TiO 1028   0.158   0.143   4.749 -0.2244  0.2005 -0.7089
 1029TI     TiO 1029   0.200   0.186   4.443 -0.1306 -0.1227 -0.1489
 1030TI     TiO 1030   0.270   0.129   4.055 -0.5172 -0.8145 -0.6582
 1031TI     TiO 1031   0.269   0.197   3.769  0.1597  0.4795  0.4317
 1032TI     TiO 1032   0.579   0.062   3.811  0.3312 -0.6304  0.4398
 1033TI     TiO 1033   0.158   0.047   3.091  0.3766  0.3809 -0.0881
 1034TI     TiO 1034   0.362   0.165   2.924  0.4745  1.1420 -0.0890
 1035TI     TiO 1035   0.162   0.271   2.676 -0.1824  0.0579 -0.4886
 1036TI     TiO 1036   0.410   0.105   2.560 -0.2482  0.4180  0.2431
 1037TI     TiO 1037   0.337   0.109   1.980  0.2914  0.3168  0.2277
 1038TI     TiO 1038   0.350   0.178   1.628 -0.0188  0.0737  0.2677
 1039TI     TiO 1039   0.494   4.958   1.452 -0.4977  0.4129 -0.3597
 1040TI     TiO 1040   0.490   0.003   1.033 -0.1268 -0.3067 -0.4774
 1041TI     TiO 1041   0.293   0.197   0.875 -0.3905 -0.5173  0.1962
 1042TI     TiO 1042   0.080   0.198   0.475 -0.5827 -0.6043  0.1878
 1043TI     TiO 1043   0.121   0.173   0.192 -0.8508 -1.0830  0.2536
 1044TI     TiO 1044   0.575   0.114  10.768  0.8158  0.2690 -0.0339
 1045TI     TiO 1045   0.318   4.606  10.528 -0.1300  0.0514 -0.1296
 1046TI     TiO 1046   0.106   4.719  10.021 -0.0447 -0.6752  0.1135
 1047TI     TiO 1047   0.314   4.646   9.816  0.6018 -0.4251  0.4453
 1048TI     TiO 1048   0.786   4.629   9.727  0.2502 -0.1175 -0.0723
 1049TI     TiO 1049   0.259   4.687   9.345  0.4246  0.8037  0.0352
 1050TI     TiO 1050   0.410   4.527   9.092 -0.0495  0.0268  0.1262
 1051TI     TiO 1051   0.255   4.522   8.835 -0.1946  0.3976 -0.2435
 1052TI     TiO 1052   0.293   4.516   8.429 -0.1402 -0.0458  0.2513
 1053TI     TiO 1053   0.503   4.569   8.192  0.3727 -0.1392 -0.3581
 1054TI     TiO 1054   0.479   4.481   7.927  0.6827  0.4914  0.5510
 1055TI     TiO 1055   0.443   4.424   7.339  0.0317 -0.3649 -0.5833
 1056TI     TiO 1056   0.725   4.201   7.039  0.0393 -0.0662  0.1732
 1057TI     TiO 1057   0.405   4.624   7.017  0.4972 -0.0707 -0.5630
 1058TI     TiO 1058   0.282   4.496   6.496 -0.4731 -0.5041  0.3954
 1059TI     TiO 1059   0.273   4.747   6.114 -0.0656  0.2612 -0.1161
 1060TI     TiO 1060   0.325   4.659   5.836 -0.2961  0.2436  0.1499
 1061TI     TiO 1061   0.382   4.302   5.572  0.6396 -0.2129 -0.1892
 1062TI     TiO 1062   0.445   4.299   5.240  0.2378 -0.7159 -0.4123
 1063TI     TiO 1063   0.573   4.494   5.034  0.1232  0.4126 -0.0307
 1064TI     TiO 1064   0.239   4.759   4.649 -0.3266  0.3317 -0.0939
 1065TI     TiO 1065   0.463   4.642   4.464  0.1100 -0.3526  0.3674
 1066TI     TiO 1066   0.358   4.476   4.229  0.2832  0.0803 -0.4496
 1067TI     TiO 1067   0.359   4.599   3.869 -0.4454 -0.5168  0.2123
 1068TI     TiO 1068   0.352   4.419   3.652 -0.8477 -0.2286 -0.2099
 1069TI     TiO 1069   0.285   4.594   3.327 -0.7621  0.4064 -0.2549
 1070TI     TiO 1070   0.193   4.629   3.025 -0.8431 -0.3820 -0.7492
 1071TI     TiO 1071   0.222   4.667   2.740 -0.2292  0.3647  0.3607
 1072TI     TiO 1072   0.457   4.281   2.168 -0.1951 -0.0075 -0.2508
 1073TI     TiO 1073   0.313   4.510   1.928  0.1519 -0.2084 -0.4084
 1074TI     TiO 1074   0.099   4.745   1.854 -0.1609  0.3887 -0.2984
 1075TI     TiO 1075   0.137   4.753   1.593 -0.3059  0.0141  0.1230
 1076TI     TiO 1076   0.277   4.804   1.095 -0.0802  0.1132  0.0939
 1077TI     TiO 1077   0.406   4.441   0.848  0.2388  0.1524 -0.4936
 1078TI     TiO 1078   0.492   4.741   0.511 -0.4216 -0.4577 -0.2811
 1079TI     TiO 1079   0.278   4.687   0.320 -0.3683  0.1903  0.2494
 1080TI     TiO 1080   0.387   4.777   0.069 -0.3903 -0.1646  0.2791
 1081TI     TiO 1081   9.841   3.880  10.360 -0.1922 -0.4882 -0.4704
 1082TI     TiO 1082   9.756   3.902  10.054 -0.1855 -0.7157 -0.1573
 1083TI     TiO 1083   9.831   3.854   9.791  0.3440  0.3283 -0.0020
 1084TI     TiO 1084   9.799   3.739   9.486  0.6335 -0.0659 -0.1500
 1085TI     TiO 1085  10.003   3.747   9.237  0.0856 -0.6579  0.3804
 1086TI     TiO 1086   9.711   3.789   9.206  0.1445  0.2610  0.1395
 1087TI     TiO 1087   9.900   3.790   8.718 -0.2906 -0.3454  0.2891
 1088TI     TiO 1088   9.711   3.950   8.567 -0.3071  0.0821  0.3667
 1089TI     TiO 1089  10.234   3.900   7.965 -0.5698 -0.3421  0.0622
 1090TI     TiO 1090   9.854   3.872   7.692  0.2487  0.2655  0.1567
 1091TI     TiO 1091   9.857   3.940   7.335 -0.2291 -0.1857 -0.1752
 1092TI     TiO 1092  10.152   3.874   6.980  0.1527 -0.4140 -0.4121
 1093TI     TiO 1093  10.111   4.020   6.670  0.4793  0.3295 -0.4765
 1094TI     TiO 1094  10.166   3.969   6.337  0.2519  0.0803  0.2884
 1095TI     TiO 1095   0.108   4.092   6.076  0.4255 -0.0009  0.1592
 1096TI     TiO 1096  10.071   4.013   5.968 -0.5373 -0.2916  0.9026
 1097TI     TiO 1097  10.188   4.071   5.679 -0.1485  0.4627  0.0025
 1098TI     TiO 1098   9.929   4.015   5.444  0.5155  0.5938  0.6280
 1099TI     TiO 1099   9.892   3.617   5.045 -0.1806  0.4438 -0.2004
 1100TI     TiO 1100  10.050   3.808   4.840 -0.2389 -0.7929 -0.6397
 1101TI     TiO 1101  10.117   4.017   4.347  0.3499  0.1399  0.2195
 1102TI     TiO 1102   9.905   3.900   4.139  1.1979  0.0341 -0.6591
 1103TI     TiO 1103  10.115   3.847   3.922 -0.6689  0.3755 -0.3718
 1104TI     TiO 1104  10.064   3.751   3.614  0.0426 -0.1348 -0.6031
 1105TI     TiO 1105  10.121   3.977   3.407  0.9393 -0.2264 -0.2269
 1106TI     TiO 1106   9.991   3.959   2.775 -0.0662 -0.6755 -0.3948
 1107TI     TiO 1107  10.227   4.169   2.445  0.1591  0.0554  0.6679
 1108TI     TiO 1108  10.007   3.831   2.418  0.0408  0.3688 -0.2238
 1109TI     TiO 1109  10.110   3.998   1.787  0.2616 -0.1100  0.3224
 1110TI     TiO 1110   9.979   3.759   1.467 -0.3066 -0.3923  0.2768
 1111TI     TiO 1111   9.813   3.962   1.319 -0.0471 -0.3383 -0.3877
 1112TI     TiO 1112  10.087   4.037   1.113  0.5129  0.6353 -0.3781
 1113TI     TiO 1113   9.988   4.086   0.570 -0.0881  0.2714  0.0338
 1114TI     TiO 1114   9.931   3.952   0.311  0.4009  0.2243  0.1489
 1115TI     TiO 1115  10.221   4.006   0.326 -0.6105 -0.1283 -0.4362
 1116TI     TiO 1116  10.033   3.916   0.004  0.2912  0.4673  0.1977
 1117TI     TiO 1117   9.860   3.566  10.471  0.6594 -0.1430  0.5607
 1118TI     TiO 1118   9.702   3.360   9.992  0.0411 -0.6449 -0.3430
 1119TI     TiO 1119   9.577   3.384   9.717  0.4423  0.3684  0.2845
 1120TI     TiO 1120   9.821   3.483   9.600 -0.3048  0.0776  0.7545
 1121TI     TiO 1121   9.662   3.490   9.322 -0.5975  0.1312 -0.2846
 1122TI     TiO 1122   9.957   3.202   8.944 -0.5147  0.0235  0.2474
 1123TI     TiO 1123   9.729   3.491   8.741  0.0489  0.8753 -0.6319
 1124TI     TiO 1124   9.811   3.664   8.463 -0.0725 -0.7086  0.0357
 1125TI     TiO 1125   9.990   3.665   8.179  0.3037 -0.2703  0.5885
 1126TI     TiO 1126   9.839   3.409   7.690  0.7810 -0.1425  0.2934
 1127TI     TiO 1127   9.728   3.643   7.527  0.1417 -0.0595 -0.5393
 1128TI     TiO 1128   9.747   3.299   7.437 -0.2389 -1.3065 -0.1372
 1129TI     TiO 1129  10.188   3.305   7.122  0.2847  0.9723 -0.4066
 1130TI     TiO 1130  10.071   3.380   6.630 -0.7781 -0.0191 -0.2141
 1131TI     TiO 1131  10.055   3.496   6.334  0.3512 -0.3423  0.4702
 1132TI     TiO 1132   9.958   3.611   5.847  0.0812  0.4112 -0.1652
 1133TI     TiO 1133   9.725   3.515   5.727 -0.4212  0.3046 -0.4555
 1134TI     TiO 1134   9.865   3.454   5.488  0.2156  0.5483 -0.2168
 1135TI     TiO 1135   9.854   3.340   5.193  0.0447 -0.4718  0.2023
 1136TI     TiO 1136   9.877   3.344   4.838  0.0643 -0.4403 -0.0626
 1137TI     TiO 1137   9.961   3.454   4.455  0.1152 -0.0501 -0.6401
 1138TI     TiO 1138  10.101   3.373   4.233  0.0987  0.2721  0.6043
 1139TI     TiO 1139  10.122   3.322   3.941 -0.1210 -0.3884  0.0536
 1140TI     TiO 1140  10.262   3.391   3.650  0.4291 -0.2173 -0.5628
 1141TI     TiO 1141  10.045   3.529   3.378 -0.5715 -0.5091 -0.5612
 1142TI     TiO 1142  10.222   3.474   2.945  0.0972  0.1848  0.5415
 1143TI     TiO 1143  10.215   3.490   2.580 -0.5746 -0.0569  0.2108
 1144TI     TiO 1144  10.231   3.533   2.265  0.6732  0.5001 -0.4495
 1145TI     TiO 1145  10.135   3.434   1.904 -0.5076  0.0124 -0.8159
 1146TI     TiO 1146  10.003   3.456   1.637  0.1829  0.3643  0.7030
 1147TI     TiO 1147  10.134   3.482   1.363 -0.2998  0.3735  0.3140
 1148TI     TiO 1148   9.992   3.471   1.102 -0.2764 -0.0468 -0.2379
 1149TI     TiO 1149   9.924   3.587   0.688  0.2996  0.2424  0.3500
 1150TI     TiO 1150   9.813   3.714   0.468  0.1869 -0.1429  0.5452
 1151TI     TiO 1151   9.791   3.438   0.285 -0.5371  0.2181 -0.5561
 1152TI     TiO 1152   9.709   3.445  10.724  0.2018 -0.2070  0.4771
 1153TI     TiO 1153   9.675   3.161  10.498  0.0065  0.2012  0.1552
 1154TI     TiO 1154   9.659   3.080  10.144 -0.5667  0.1930 -0.0792
 1155TI     TiO 1155   9.650   2.970   9.792  0.2100 -0.2601  0.0395
 1156TI     TiO 1156   9.841   3.199   9.323 -0.5153 -0.4253  0.8436
 1157TI     TiO 1157   9.923   2.979   9.128 -0.3279  0.8879 -0.4427
 1158TI     TiO 1158  10.134   2.863   8.931 -0.0009 -0.3980  0.0731
 1159TI     TiO 1159  10.058   3.054   8.529  0.4615  0.4453 -0.4913
 1160TI     TiO 1160   9.831   3.080   8.314 -0.3593  0.1822  0.1722
 1161TI     TiO 1161  10.100   3.054   8.185 -0.2584  0.4837  0.0976
 1162TI     TiO 1162   9.895   2.820   7.797 -0.0764 -0.0705  0.3564
 1163TI     TiO 1163   9.674   2.982   7.572  0.5716 -0.1842  0.0605
 1164TI     TiO 1164   9.954   2.747   7.290  0.4196  0.3712  0.1792
 1165TI     TiO 1165  10.044   2.999   7.137  0.1101 -0.6184 -0.3441
 1166TI     TiO 1166  10.008   3.077   6.711 -0.1053  0.0874 -0.5471
 1167TI     TiO 1167  10.044   3.162   6.396  0.2217 -0.3122  0.2837
 1168TI     TiO 1168   9.880   2.906   5.945 -0.3628 -0.8273  0.5767
 1169TI     TiO 1169   9.613   3.040   5.835  0.1058  0.2679  0.3492
 1170TI     TiO 1170   9.696   2.816   5.599  0.3924 -0.0037 -0.1447
 1171TI     TiO 1171  10.055   2.914   5.210  0.0322  0.2376 -0.7686
 1172TI     TiO 1172  10.041   3.051   4.839  0.2824  0.5488  0.8986
 1173TI     TiO 1173   9.971   3.097   4.508  0.0106  0.2399  0.0368
 1174TI     TiO 1174  10.085   2.993   4.256 -0.2276 -0.2741 -1.0488
 1175TI     TiO 1175  10.142   3.040   3.936 -0.9049  0.4341 -0.2251
 1176TI     TiO 1176  10.191   3.058   3.617  0.1883  0.3322 -0.3657
 1177TI     TiO 1177  10.212   2.978   3.267  0.0254 -0.2035  0.1263
 1178TI     TiO 1178  10.196   2.969   2.960 -0.0015 -0.7520  0.0334
 1179TI     TiO 1179  10.212   3.026   2.596 -0.3985  0.4149 -0.7341
 1180TI     TiO 1180  10.225   2.997   2.228 -0.3235 -0.5704  0.2108
 1181TI     TiO 1181  10.236   2.752   1.691 -0.6158 -0.4814  0.0679
 1182TI     TiO 1182   9.931   3.119   1.597 -0.2936  0.2407  0.5488
 1183TI     TiO 1183   9.946   2.751   1.518  0.2981 -0.0684 -0.0777
 1184TI     TiO 1184   9.877   2.818   0.972  0.0076 -0.5698  0.0082
 1185TI     TiO 1185   9.859   3.064   0.851  1.0251 -0.6340 -0.9813
 1186TI     TiO 1186   9.760   3.035   0.551  0.3300  0.2440 -0.2311
 1187TI     TiO 1187   9.749   3.062   0.205 -0.0395 -0.5485 -0.1289
 1188TI     TiO 1188   9.864   3.066  10.803 -0.0148 -0.5459 -0.1313
 1189TI     TiO 1189   9.921   2.679  10.467 -0.1685  0.2207 -0.5226
 1190TI     TiO 1190  10.043   2.380   9.638 -0.2042 -0.5825 -0.1648
 1191TI     TiO 1191   9.851   2.611   9.653 -0.2887 -0.2195  0.4474
 1192TI     TiO 1192   9.484   2.114   9.844 -0.0021 -0.0914 -0.1098
 1193TI     TiO 1193   9.752   2.486   9.366 -0.0468 -0.0965  0.1556
 1194TI     TiO 1194   9.798   2.432   9.078  0.2771  0.4180  0.1950
 1195TI     TiO 1195  10.027   2.270   8.928  0.5307 -0.0983  0.0452
 1196TI     TiO 1196  10.139   2.533   8.393 -0.3208  0.1064 -0.4681
 1197TI     TiO 1197  10.145   2.433   8.085 -0.1107 -0.2191  0.1332
 1198TI     TiO 1198  10.024   2.551   7.732  0.4298 -0.1103 -0.0209
 1199TI     TiO 1199  10.018   2.204   7.436 -0.0629  0.5942  0.0111
 1200TI     TiO 1200   0.098   2.132   6.994  0.1048  0.2844  0.8105
 1201TI     TiO 1201   0.018   2.610   6.828 -0.1439  0.7425  0.1919
 1202TI     TiO 1202  10.086   2.464   6.590  0.2767  0.2283 -0.1985
 1203TI     TiO 1203  10.137   2.271   6.319 -0.3999 -0.5924  0.0022
 1204TI     TiO 1204  10.138   2.393   5.981 -0.5862  0.3529  0.2426
 1205TI     TiO 1205  10.090   2.427   5.576 -0.2753  0.3674 -0.4018
 1206TI     TiO 1206  10.252   2.466   5.336  0.0357 -0.4081 -0.0601
 1207TI     TiO 1207   9.816   2.416   5.227  0.2711 -0.6627  0.3552
 1208TI     TiO 1208   9.897   2.632   4.817  0.5688 -0.1235  0.3648
 1209TI     TiO 1209   9.945   2.500   4.572  0.2390 -0.2928  0.3472
 1210TI     TiO 1210  10.070   2.510   3.930  0.6629 -0.2325 -0.3911
 1211TI     TiO 1211   9.904   2.587   3.604 -0.1658  0.0926  0.2565
 1212TI     TiO 1212  10.235   2.509   3.644  0.1905 -0.2818 -0.6155
 1213TI     TiO 1213  10.218   2.484   3.328 -0.2116  0.3603 -0.0455
 1214TI     TiO 1214  10.254   2.483   2.924  0.2970 -0.0364  0.2697
 1215TI     TiO 1215  10.191   2.450   2.623 -0.7521  0.0553  0.1879
 1216TI     TiO 1216  10.184   2.468   2.181  0.1898 -0.2013 -0.2946
 1217TI     TiO 1217  10.195   2.468   1.867  0.3700  0.0404 -0.2006
 1218TI     TiO 1218   9.826   2.411   1.453  0.3336 -0.5504 -0.2511
 1219TI     TiO 1219  10.085   2.251   1.431  0.3791  0.6978 -0.3445
 1220TI     TiO 1220   9.854   2.505   0.998  0.6062 -0.3418 -0.1974
 1221TI     TiO 1221   9.942   2.636   0.746  0.2316 -0.5047 -0.4245
 1222TI     TiO 1222   9.747   2.744   0.543  0.2292  0.6207  0.1628
 1223TI     TiO 1223   9.782   2.677   0.274 -0.2163 -0.0652  0.1885
 1224TI     TiO 1224   9.919   2.534  10.733  0.5627  0.2848  0.2118
 1225TI     TiO 1225  10.132   2.020  10.333  0.3463  0.1721 -0.5291
 1226TI     TiO 1226   9.795   2.115  10.344 -0.2609  0.1898 -0.3432
 1227TI     TiO 1227   9.741   2.147  10.037 -0.2762  0.2068 -0.6878
 1228TI     TiO 1228   9.680   2.020   9.604  0.6373  0.0057 -0.1914
 1229TI     TiO 1229   9.652   2.049   9.296  0.0450 -0.0717 -0.5386
 1230TI     TiO 1230   9.826   2.119   9.077  0.1081  0.2597  0.3703
 1231TI     TiO 1231   9.856   2.087   8.689  0.0340  0.0034  0.4762
 1232TI     TiO 1232  10.062   1.944   8.475  0.2074 -0.3251  0.0623
 1233TI     TiO 1233  10.056   1.967   8.185 -0.4073 -0.7385  0.0354
 1234TI     TiO 1234  10.207   2.005   7.733  0.1128 -0.0726  0.6533
 1235TI     TiO 1235  10.252   1.826   7.491 -0.2080 -0.0899  0.0902
 1236TI     TiO 1236   0.068   1.833   6.984  0.2654  1.1235  0.9404
 1237TI     TiO 1237  10.151   2.172   6.767  0.0020 -0.5137 -0.1997
 1238TI     TiO 1238   0.017   1.846   6.260 -0.4920  0.0659 -0.4410
 1239TI     TiO 1239  10.110   1.929   6.024 -0.6521  0.3869 -0.1972
 1240TI     TiO 1240   0.098   1.900   5.919 -0.2113  0.0239  0.1125
 1241TI     TiO 1241  10.156   2.000   5.719  0.1441 -0.6649  0.1783
 1242TI     TiO 1242   9.929   1.998   5.518  0.3305  0.2208 -0.3437
 1243TI     TiO 1243  10.177   2.001   4.952 -0.7034  0.0454 -0.0284
 1244TI     TiO 1244  10.046   2.145   4.747  0.4093  0.2048  0.3999
 1245TI     TiO 1245   9.822   2.292   4.396 -0.1142 -0.2387 -0.0881
 1246TI     TiO 1246  10.099   2.068   4.114 -0.4279  0.6048  0.7432
 1247TI     TiO 1247   9.707   2.147   3.804 -0.1216  0.1539 -0.4370
 1248TI     TiO 1248  10.128   2.094   3.612  0.0919 -0.1100 -0.0270
 1249TI     TiO 1249   0.044   1.911   3.430  0.5280  0.1358  0.0689
 1250TI     TiO 1250  10.030   2.118   2.886 -0.2463  0.3641 -0.1458
 1251TI     TiO 1251  10.089   2.040   2.596  0.1671 -0.2653  0.4794
 1252TI     TiO 1252  10.199   1.971   2.201 -0.0419  0.1856 -0.0511
 1253TI     TiO 1253  10.247   1.980   1.851 -0.3360  0.1353  0.3196
 1254TI     TiO 1254  10.099   1.809   1.672 -0.0190  0.4857 -0.1632
 1255TI     TiO 1255  10.236   1.996   1.444 -0.4171  0.4296 -0.2943
 1256TI     TiO 1256   9.714   1.742   0.878 -0.0278 -0.3931 -0.1112
 1257TI     TiO 1257   9.961   1.981   0.625  0.0433  0.2580 -0.5402
 1258TI     TiO 1258   9.738   2.242   0.329 -0.2826  0.2734 -0.1444
 1259TI     TiO 1259   9.754   2.048   0.065 -0.5452  0.1102  0.3713
 1260TI     TiO 1260   9.733   1.940  10.650 -0.2118 -0.1543 -0.0447
 1261TI     TiO 1261   9.726   1.565  10.408 -0.1686 -0.1256  0.3585
 1262TI     TiO 1262   9.953   1.686  10.067 -0.6894 -0.4790 -0.1866
 1263TI     TiO 1263   9.814   1.546   9.740  0.3137  0.3792 -0.1303
 1264TI     TiO 1264   9.802   1.789   9.550 -0.1376  0.6136  0.3897
 1265TI     TiO 1265  10.014   1.600   9.415 -0.0559  0.1970 -0.0941
 1266TI     TiO 1266   9.940   1.487   8.949  0.1299  0.4311 -0.6318
 1267TI     TiO 1267  10.184   1.390   8.795  0.5057 -0.4580  0.3154
 1268TI     TiO 1268  10.152   1.518   8.262  0.2833  0.6025  0.2800
 1269TI     TiO 1269  10.016   1.434   7.992  0.2096  0.5347 -0.0808
 1270TI     TiO 1270  10.105   1.466   7.707  0.4397 -0.2284  0.2378
 1271TI     TiO 1271   0.081   1.477   7.526  0.6811 -0.7959 -0.3593
 1272TI     TiO 1272  10.015   1.397   7.165 -0.2598  0.0561  0.0765
 1273TI     TiO 1273   9.863   1.322   6.898  0.4712  0.2438 -0.4185
 1274TI     TiO 1274   9.933   1.349   6.569 -0.8317  0.0372 -0.0767
 1275TI     TiO 1275  10.003   1.332   6.200 -0.2294  0.0729  0.4312
 1276TI     TiO 1276   0.035   1.465   5.969 -0.4406 -0.1930 -0.0030
 1277TI     TiO 1277  10.080   1.460   5.642  0.4217 -0.3203 -0.4991
 1278TI     TiO 1278   0.101   1.572   5.542 -0.3232 -0.2703  0.3533
 1279TI     TiO 1279  10.140   1.578   5.319 -0.7226  0.3893  0.7625
 1280TI     TiO 1280   9.937   1.442   4.916 -0.0140 -0.7214  0.0590
 1281TI     TiO 1281   9.918   1.537   4.446  0.1637 -0.1167  0.0192
 1282TI     TiO 1282   9.906   1.671   3.938  0.4763 -0.4216  0.5097
 1283TI     TiO 1283   9.911   1.440   3.742 -0.1522 -0.0296 -0.8922
 1284TI     TiO 1284   9.655   1.538   3.397 -0.0345 -0.2723  0.4381
 1285TI     TiO 1285   9.825   1.718   3.185  0.2659 -0.2855 -0.0567
 1286TI     TiO 1286  10.137   1.562   2.898 -0.0818 -0.4112 -0.1560
 1287TI     TiO 1287  10.172   1.438   2.538  0.2833 -0.2030  0.1984
 1288TI     TiO 1288  10.212   1.457   2.214 -0.5600 -0.0747 -0.0922
 1289TI     TiO 1289  10.144   1.440   1.921  0.0572  0.5629  0.0607
 1290TI     TiO 1290  10.003   1.543   1.691  0.6742  0.0285 -0.2005
 1291TI     TiO 1291   9.861   1.431   1.366  0.0135 -0.3732  0.7019
 1292TI     TiO 1292   9.659   1.527   1.083 -0.4478 -0.0378  0.3973
 1293TI     TiO 1293   9.662   1.307   0.821 -0.6765 -0.6648  0.1525
 1294TI     TiO 1294   9.815   1.396   0.604  0.2072 -0.1764  0.0879
 1295TI     TiO 1295   9.540   1.604   0.310 -0.4553  0.2215  0.3448
 1296TI     TiO 1296   9.675   1.521  10.751 -0.3119 -0.1130 -0.8161
 1297TI     TiO 1297   9.715   1.267  10.543 -0.5270  0.1746 -0.2166
 1298TI     TiO 1298   9.740   1.208  10.228  0.1782  0.0497  0.3020
 1299TI     TiO 1299   9.815   1.082   9.982 -0.4344  0.0088 -0.0467
 1300TI     TiO 1300  10.033   1.173   9.522  0.2837  0.1400 -0.4321
 1301TI     TiO 1301  10.023   1.344   9.213  0.7570 -0.4968 -0.0020
 1302TI     TiO 1302  10.193   1.181   8.983  0.3610  0.1173 -0.1347
 1303TI     TiO 1303   0.069   1.073   8.560 -0.6219  0.4461  0.0403
 1304TI     TiO 1304  10.225   1.153   8.308 -0.0507  0.1836 -0.2551
 1305TI     TiO 1305  10.170   1.035   8.011 -0.4059 -0.1688 -0.5254
 1306TI     TiO 1306   9.963   1.148   7.849 -0.6556 -0.1035  0.1074
 1307TI     TiO 1307  10.019   1.036   7.571  0.0984 -0.2641 -0.2542
 1308TI     TiO 1308  10.065   0.962   7.286  0.0320  0.2914 -0.4363
 1309TI     TiO 1309   9.859   1.006   6.876 -0.0216  0.6302 -0.1203
 1310TI     TiO 1310   9.938   1.045   6.539  0.0110  0.1778  0.2967
 1311TI     TiO 1311   9.947   1.051   6.227 -0.0855 -0.9063 -0.3395
 1312TI     TiO 1312   9.841   1.176   5.900 -0.1309 -0.2415 -0.3538
 1313TI     TiO 1313  10.006   1.041   5.653  0.4726  0.0125 -0.3528
 1314TI     TiO 1314  10.064   1.065   5.368 -0.3092 -0.8093 -0.0776
 1315TI     TiO 1315  10.010   0.888   5.105  0.3966  0.6734  0.6811
 1316TI     TiO 1316   9.966   0.897   4.773  0.3244 -0.2486 -0.0162
 1317TI     TiO 1317   9.899   1.079   4.457 -0.7200 -0.2978  0.1038
 1318TI     TiO 1318   9.827   1.064   4.054  0.2025  0.5202 -0.4116
 1319TI     TiO 1319   9.486   1.285   3.823 -0.0109 -0.5440 -0.7249
 1320TI     TiO 1320   9.615   1.228   3.301 -0.2629  0.1104  0.5137
 1321TI     TiO 1321  10.108   1.200   3.231 -0.1218 -0.4193 -0.1074
 1322TI     TiO 1322  10.091   0.987   2.890 -0.4025 -0.0375  0.7146
 1323TI     TiO 1323   9.927   1.037   2.489  0.1554 -0.1629 -0.0882
 1324TI     TiO 1324  10.032   1.110   2.219  0.0894 -0.0875 -0.2147
 1325TI     TiO 1325  10.023   1.015   1.880 -0.7369  0.0462  0.2097
 1326TI     TiO 1326   9.917   1.225   1.674 -0.1423 -0.6201 -0.2646
 1327TI     TiO 1327   9.934   1.129   1.386 -0.6580 -0.0393  0.7468
 1328TI     TiO 1328   9.913   0.882   0.989  0.1657  0.2279  0.2373
 1329TI     TiO 1329   9.921   1.164   0.883  0.5941 -0.2690  0.3012
 1330TI     TiO 1330   9.669   1.065   0.519 -0.3011  0.3146  0.0678
 1331TI     TiO 1331   9.817   1.161   0.220 -0.2336  0.0391  0.2187
 1332TI     TiO 1332  10.138   1.125  10.632  0.8653 -0.4416 -0.2858
 1333TI     TiO 1333  10.142   0.523  10.438 -0.3114 -0.0473 -0.4723
 1334TI     TiO 1334   9.984   0.564  10.203  0.1957 -0.1478 -0.2570
 1335TI     TiO 1335   9.905   0.638   9.582  0.5303 -0.2947  0.2518
 1336TI     TiO 1336   9.898   0.935   9.706 -0.0774 -0.4535 -0.5845
 1337TI     TiO 1337  10.046   0.519   9.328  0.1166  0.6512 -0.6161
 1338TI     TiO 1338  10.069   0.709   9.090  0.4327  0.3205 -0.0659
 1339TI     TiO 1339  10.254   0.627   8.868 -0.1336 -0.0545 -0.1013
 1340TI     TiO 1340  10.129   0.576   8.512  0.1530 -0.5460  0.5139
 1341TI     TiO 1341  10.093   0.486   8.247 -0.1850  0.3554 -0.5397
 1342TI     TiO 1342  10.132   0.632   7.758 -0.7949 -0.2053 -0.1851
 1343TI     TiO 1343   9.952   0.721   7.491 -0.0467  0.0851  0.5968
 1344TI     TiO 1344   9.846   0.554   7.267 -0.2785  0.3991  0.6537
 1345TI     TiO 1345  10.068   0.467   7.027 -0.2649  0.1583 -0.0756
 1346TI     TiO 1346   9.938   0.672   6.522  0.0360 -0.1348  0.0181
 1347TI     TiO 1347   9.933   0.535   6.175 -0.4448  0.9128 -0.0568
 1348TI     TiO 1348  10.101   0.669   5.788 -0.2098  0.4114 -0.2943
 1349TI     TiO 1349   9.909   0.602   5.566 -0.3758  0.1545  0.4614
 1350TI     TiO 1350   9.866   0.411   5.339  0.1770 -0.5715 -0.3460
 1351TI     TiO 1351   9.837   0.610   5.111 -0.6070  0.0384 -0.0922
 1352TI     TiO 1352   9.795   0.643   4.796  0.1705 -1.0107  0.7401
 1353TI     TiO 1353   9.757   0.532   4.334  0.0991  0.2712  0.5284
 1354TI     TiO 1354   9.710   0.537   4.043  0.5014 -0.5511  0.5101
 1355TI     TiO 1355   9.600   0.519   3.778 -0.1280  0.0279  0.1597
 1356TI     TiO 1356   9.837   0.635   3.624  0.2539  0.1178  0.4285
 1357TI     TiO 1357   9.888   0.609   3.184  0.2561  0.0830 -0.2225
 1358TI     TiO 1358   9.727   0.518   2.920 -0.4541  0.1919 -0.3797
 1359TI     TiO 1359   9.884   0.605   2.678 -0.2920  0.8109  0.0824
 1360TI     TiO 1360  10.062   0.507   2.430  0.6534 -0.4972 -0.2384
 1361TI     TiO 1361  10.076   0.573   2.002  0.4425  0.3079 -0.2569
 1362TI     TiO 1362  10.106   0.617   1.727  0.2389 -0.2497 -0.0711
 1363TI     TiO 1363   9.754   0.708   1.398 -0.1882  0.4598  0.7546
 1364TI     TiO 1364   9.862   0.478   0.866  0.5426 -0.2582 -1.2151
 1365TI     TiO 1365   9.878   0.763   0.632  0.1015 -0.0424 -0.3966
 1366TI     TiO 1366   9.688   0.809   0.407  0.2952 -0.6469  0.7670
 1367TI     TiO 1367   9.934   0.570   0.379 -0.2853  0.4403 -0.5605
 1368TI     TiO 1368   9.906   0.700  10.709 -0.8757  0.2641  0.3446
 1369TI     TiO 1369   9.774   0.354  10.186  0.3642  0.3275  0.4435
 1370TI     TiO 1370   9.985   0.025  10.122  0.0637  0.2596  0.3886
 1371TI     TiO 1371   9.842   0.160   9.911 -0.8392  0.2661  0.2431
 1372TI     TiO 1372   9.889   0.273   9.504  0.0472 -0.5938  0.9060
 1373TI     TiO 1373  10.091   0.287   9.143 -0.4100 -0.3773 -0.0799
 1374TI     TiO 1374  10.264   0.108   8.972  0.0667  1.0696 -0.0170
 1375TI     TiO 1375  10.072   0.369   8.839 -0.8476  0.2251 -0.4450
 1376TI     TiO 1376  10.234   0.197   8.558 -0.1540  0.7622  0.1829
 1377TI     TiO 1377  10.139   0.208   8.268  0.6056 -0.3878 -0.1284
 1378TI     TiO 1378  10.050   0.405   7.896 -0.0633  0.1413  0.4070
 1379TI     TiO 1379   9.983   0.066   7.441 -0.3252  0.0091 -0.2404
 1380TI     TiO 1380   9.949   0.242   7.189  0.9577 -0.0398  0.2762
 1381TI     TiO 1381  10.092   0.138   6.862  0.3257  0.7021  0.7306
 1382TI     TiO 1382  10.243   0.163   6.507  0.2745  0.0711 -0.4297
 1383TI     TiO 1383  10.104   0.164   6.236  0.3932 -0.6796 -0.0399
 1384TI     TiO 1384  10.022   0.180   5.916 -0.3744 -0.0613 -0.4212
 1385TI     TiO 1385   9.853   0.024   5.682  0.0975 -0.5237  0.1899
 1386TI     TiO 1386   9.937   4.950   5.404  0.0937 -0.3690 -0.1483
 1387TI     TiO 1387   9.931   0.098   4.951  0.1262  0.1753  0.6805
 1388TI     TiO 1388   9.891   0.109   4.661 -0.3653 -0.3875  0.4855
 1389TI     TiO 1389  10.068   4.960   4.272  0.6697 -0.6958 -0.8621
 1390TI     TiO 1390  10.048   4.853   3.979  0.0289 -0.8737  0.4571
 1391TI     TiO 1391   9.728   0.030   3.888 -0.4843  0.3189  0.0480
 1392TI     TiO 1392   9.981   0.045   3.750 -0.4782 -0.4845  0.1347
 1393TI     TiO 1393   9.857   0.081   3.453 -0.0790  0.1647 -0.0629
 1394TI     TiO 1394   9.764   0.122   3.088  0.1453  0.2754 -0.0474
 1395TI     TiO 1395   9.866   0.018   2.751 -0.3345  0.6093 -0.1545
 1396TI     TiO 1396   9.826   0.229   2.438 -0.2945 -0.3760  0.0476
 1397TI     TiO 1397   9.964   0.096   2.198 -0.2643  0.9386 -0.3987
 1398TI     TiO 1398  10.068   0.303   1.929 -0.2472  0.3781  0.1594
 1399TI     TiO 1399   9.885   0.121   1.449 -0.4039  1.0448  0.2506
 1400TI     TiO 1400   9.925   0.148   1.160 -0.7561  0.5707 -0.5106
 1401TI     TiO 1401   9.898   0.152   0.854 -0.3490 -0.5228  0.2081
 1402TI     TiO 1402  10.024   0.192   0.612  0.1880  0.3196  0.5646
 1403TI     TiO 1403   9.866   0.257   0.362 -0.6646 -0.0753 -0.1459
 1404TI     TiO 1404   9.565   0.040  10.772  0.5156  0.4274 -0.2768
 1405TI     TiO 1405   9.858   4.585  10.494  0.0944  0.3095 -0.5617
 1406TI     TiO 1406   9.854   4.685  10.201 -0.1167  0.1188  0.1202
 1407TI     TiO 1407   9.766   4.447   9.962  0.6620 -0.0089 -0.8085
 1408TI     TiO 1408   9.710   4.725   9.618 -0.5792 -0.0803  0.1927
 1409TI     TiO 1409   9.931   4.639   9.446  0.2063  0.0380 -0.4472
 1410TI     TiO 1410  10.204   4.814   9.005 -0.4153  0.6935 -0.1201
 1411TI     TiO 1411  10.140   4.625   8.701  0.4449  0.2058  0.0460
 1412TI     TiO 1412   9.917   4.564   8.494  0.4320  0.4664 -0.3265
 1413TI     TiO 1413  10.165   4.555   8.052  0.0195 -0.6028  0.5601
 1414TI     TiO 1414   0.090   4.834   7.918  0.3212 -0.1214  0.1211
 1415TI     TiO 1415  10.036   4.389   7.547  0.0978 -0.0209  0.2080
 1416TI     TiO 1416  10.024   4.271   7.280 -0.3504  0.6654  0.2928
 1417TI     TiO 1417   9.868   4.888   6.873  0.1342  0.5036 -0.3136
 1418TI     TiO 1418  10.086   4.614   6.567 -0.1739 -0.0038 -0.3687
 1419TI     TiO 1419  10.080   4.569   6.125  0.5349 -0.3043  0.1607
 1420TI     TiO 1420  10.152   4.517   5.790 -0.6174  0.7660  0.4023
 1421TI     TiO 1421   9.976   4.556   5.557  0.7966  0.3558  0.5659
 1422TI     TiO 1422  10.007   4.513   5.263 -0.3687 -0.0747 -0.1691
 1423TI     TiO 1423  10.044   4.558   4.980  0.0879  0.4173  0.5267
 1424TI     TiO 1424   9.996   4.527   4.679  0.6202  0.3456  0.4250
 1425TI     TiO 1425  10.034   4.385   4.312  0.2916 -0.0364 -0.4829
 1426TI     TiO 1426   9.813   4.708   3.989 -0.8255  0.0632 -1.2838
 1427TI     TiO 1427   9.829   4.435   3.777 -0.5626  0.6919 -0.1573
 1428TI     TiO 1428  10.011   4.489   3.563  0.3845  0.5365 -0.2856
 1429TI     TiO 1429   9.782   4.585   3.344 -0.0608  0.4210 -0.8111
 1430TI     TiO 1430   9.842   4.529   3.034  0.6042 -0.1222 -0.2615
 1431TI     TiO 1431   9.827   4.651   2.648 -0.1943 -0.0082 -0.6861
 1432TI     TiO 1432   9.818   4.645   2.333  0.5224 -0.3442 -0.1462
 1433TI     TiO 1433   9.858   4.826   2.035  1.1575 -0.2754 -0.6294
 1434TI     TiO 1434  10.038   4.492   1.678 -0.4620  0.0252  0.3361
 1435TI     TiO 1435   9.833   4.806   1.583  0.4659  0.1497  0.2530
 1436TI     TiO 1436   9.742   4.533   1.140  0.1685 -0.3169  0.1248
 1437TI     TiO 1437   9.881   4.479   0.836  0.0965 -0.2169  0.2952
 1438TI     TiO 1438   9.958   4.659   0.562  0.2691 -0.0413 -0.3021
 1439TI     TiO 1439  10.016   4.730   0.269 -0.1202  0.0875  0.3947
 1440TI     TiO 1440   9.715   4.746  10.786  0.3933  0.0335 -0.2319
 1441TI      Ti 1441   2.112   3.821  10.491 -0.0901  0.4332  0.1005
 1442TI     TiO 1442   2.519   3.546  10.473 -0.6809 -0.8389 -0.1159
 1443TI      Ti 1443   1.835   3.764  10.151 -0.1019  0.1423  0.2273
 1444TI     TiO 1444   2.308   3.617  10.309 -0.1148 -0.1550 -0.4507
 1445TI      Ti 1445   2.136   3.789   9.835  0.0716  0.0526  0.3105
 1446TI     TiO 1446   2.347   3.655   9.868  0.7896 -0.0628 -0.4509
 1447TI      Ti 1447   2.218   3.700   9.490  0.2546 -0.0292  0.1095
 1448TI     TiO 1448   2.403   3.593   9.591 -0.0523  0.5639  0.3214
 1449TI      Ti 1449   1.887   3.756   9.291 -0.0064 -0.0453  0.2904
 1450TI     TiO 1450   2.379   3.415   9.271  0.2983  0.4003  0.3538
 1451TI      Ti 1451   2.074   3.703   8.935 -0.1019  0.1948  0.1107
 1452TI     TiO 1452   2.320   3.729   8.980  0.2144 -0.2943  1.0364
 1453TI      Ti 1453   1.918   3.863   8.552 -0.1781  0.1419 -0.0940
 1454TI     TiO 1454   2.368   3.629   8.520 -0.0144 -0.6631  0.0211
 1455TI      Ti 1455   1.820   4.054   8.258 -0.0089  0.1887 -0.3557
 1456TI     TiO 1456   2.072   3.813   8.087 -0.0939 -0.3045 -0.6687
 1457TI      Ti 1457   1.960   3.710   7.917 -0.1100  0.4030 -0.1983
 1458TI     TiO 1458   2.517   3.426   7.900 -0.3743  0.2751 -0.8984
 1459TI      Ti 1459   1.848   3.857   7.602 -0.1482  0.2620 -0.2241
 1460TI     TiO 1460   2.397   3.513   7.655  0.1068  0.0632  0.0462
 1461TI      Ti 1461   2.348   3.545   7.440  0.0231 -0.1098 -0.0491
 1462TI     TiO 1462   2.643   3.327   7.632 -0.3975 -0.1988  0.2686
 1463TI      Ti 1463   1.977   3.814   7.267  0.2261 -0.1507 -0.0680
 1464TI     TiO 1464   2.169   3.824   7.143  0.2093 -0.3377  0.4428
 1465TI      Ti 1465   1.936   3.914   6.757 -0.0183  0.3949 -0.3566
 1466TI     TiO 1466   2.208   3.543   6.965  0.7642  0.4515  0.1450
 1467TI      Ti 1467   1.618   3.990   6.587 -0.2505  0.0977  0.0383
 1468TI     TiO 1468   2.088   3.512   6.662 -0.3652  0.5549  0.1756
 1469TI      Ti 1469   1.956   3.940   6.377  0.0771 -0.0190 -0.0441
 1470TI     TiO 1470   2.249   3.514   6.415 -0.0522  0.8124 -0.3324
 1471TI      Ti 1471   2.020   3.702   6.082  0.3682 -0.1038  0.2129
 1472TI     TiO 1472   2.237   3.600   6.040 -0.1549 -0.3601  0.0376
 1473TI      Ti 1473   2.020   3.732   5.673 -0.0620 -0.3240  0.2440
 1474TI     TiO 1474   2.246   3.827   5.647  0.0237 -0.2757  0.0402
 1475TI      Ti 1475   2.040   3.667   5.276 -0.3577 -0.3599  0.0910
 1476TI     TiO 1476   2.196   3.808   5.368 -0.0097  0.2460 -0.1403
 1477TI      Ti 1477   2.155   3.657   4.875 -0.0055  0.2153  0.0210
 1478TI     TiO 1478   2.569   3.431   5.014  0.2488 -0.2492  0.5189
 1479TI      Ti 1479   2.117   4.007   4.902  0.1124  0.1795  0.0281
 1480TI     TiO 1480   2.382   3.528   4.608 -0.3130 -0.0415 -0.0933
 1481TI      Ti 1481   1.999   3.910   4.295 -0.0821 -0.1984  0.0344
 1482TI     TiO 1482   2.509   3.686   4.355  0.7592  0.6684  0.1974
 1483TI      Ti 1483   2.111   3.553   4.171 -0.0995  0.0777 -0.0552
 1484TI     TiO 1484   2.475   3.677   4.034  0.2162  1.1253  0.0325
 1485TI      Ti 1485   2.053   3.662   3.796 -0.5556 -0.2455  0.0383
 1486TI     TiO 1486   2.262   3.602   3.770 -0.2662  0.0870 -0.0545
 1487TI      Ti 1487   1.969   3.974   3.534  0.2286 -0.4079 -0.2145
 1488TI     TiO 1488   2.209   3.502   3.482 -0.0956  0.1775 -0.0161
 1489TI      Ti 1489   2.076   3.856   3.132  0.0779 -0.4339 -0.2928
 1490TI     TiO 1490   1.957   3.644   3.142 -0.3493  0.4657  0.7734
 1491TI      Ti 1491   1.863   3.748   2.786  0.0752  0.0198  0.1811
 1492TI     TiO 1492   2.248   3.785   2.995  0.0260 -0.2727 -0.5610
 1493TI      Ti 1493   2.021   3.993   2.465 -0.3111  0.2063 -0.3025
 1494TI     TiO 1494   2.386   3.386   2.457  0.1746  0.0838 -0.2817
 1495TI      Ti 1495   2.000   3.669   2.410  0.3300 -0.2272 -0.1010
 1496TI     TiO 1496   2.607   3.525   2.199  0.1765 -0.1330 -0.2414
 1497TI      Ti 1497   2.070   3.712   1.815 -0.1032  0.2437  0.0378
 1498TI     TiO 1498   2.236   3.690   1.991  0.0397  0.2735  0.5163
 1499TI      Ti 1499   2.030   3.929   1.472  0.1503  0.1924 -0.3630
 1500TI     TiO 1500   2.252   3.667   1.682 -0.5296  0.5647  0.2163
 1501TI      Ti 1501   2.225   3.557   1.474  0.0963 -0.1529 -0.0456
 1502TI     TiO 1502   2.462   3.519   1.539  0.1990 -0.3532  0.1762
 1503TI      Ti 1503   2.126   3.698   1.151 -0.0631 -0.0786  0.2129
 1504TI     TiO 1504   2.594   3.787   1.282  0.6378  0.1391 -0.2625
 1505TI      Ti 1505   2.214   4.001   0.882  0.2516  0.1968 -0.0198
 1506TI     TiO 1506   2.446   3.967   0.808 -0.0595 -0.4848 -0.3581
 1507TI      Ti 1507   1.947   4.060   0.458  0.1520 -0.0137  0.0103
 1508TI     TiO 1508   2.443   3.743   0.552 -0.1884  0.3731  0.7296
 1509TI      Ti 1509   1.908   3.701   0.319 -0.0228 -0.0580  0.0878
 1510TI     TiO 1510   2.022   3.493   0.292  0.4905  0.0080 -0.4645
 1511TI      Ti 1511   2.213   3.669   0.076  0.1509 -0.0306 -0.3496
 1512TI     TiO 1512   2.435   3.675  10.851 -0.7215  0.2026 -0.1767
 1513TI      Ti 1513   2.369   3.143  10.374 -0.2844  0.0646  0.0386
 1514TI     TiO 1514   2.456   2.937  10.399  0.5404  0.0672  0.2260
 1515TI      Ti 1515   2.036   3.426  10.313  0.2098 -0.0830 -0.1652
 1516TI     TiO 1516   2.551   3.284  10.345  0.0224  0.3012 -0.5170
 1517TI      Ti 1517   2.042   3.296   9.974 -0.2039  0.1809  0.2230
 1518TI     TiO 1518   2.146   3.095   9.972 -0.5130 -0.4321  0.3967
 1519TI      Ti 1519   2.033   3.395   9.618  0.2362 -0.3425  0.3264
 1520TI     TiO 1520   2.200   3.250   9.577  0.1666 -0.4404  0.2856
 1521TI      Ti 1521   2.038   3.368   9.252  0.0282 -0.0220  0.3198
 1522TI     TiO 1522   2.171   3.179   9.260  0.0608 -0.3964  0.3364
 1523TI      Ti 1523   2.080   3.347   8.866 -0.4050 -0.0970 -0.3057
 1524TI     TiO 1524   2.406   3.272   8.996 -0.2642  0.5469 -0.0088
 1525TI      Ti 1525   2.143   3.574   8.554  0.0007  0.3472 -0.1631
 1526TI     TiO 1526   2.277   3.283   8.737 -0.5495 -0.1599 -0.5753
 1527TI      Ti 1527   2.217   3.359   8.279  0.1640  0.3979  0.1071
 1528TI     TiO 1528   2.370   3.225   8.381  0.5056  0.0619  0.7108
 1529TI      Ti 1529   2.050   3.319   7.969 -0.1222 -0.3611  0.0784
 1530TI     TiO 1530   2.184   3.199   8.114 -0.1285  0.0646 -0.0236
 1531TI      Ti 1531   2.051   3.126   7.671 -0.4404  0.0296  0.3881
 1532TI     TiO 1532   2.209   2.965   7.689 -0.4898  0.0331 -0.0955
 1533TI      Ti 1533   2.274   3.165   7.328 -0.0623 -0.4304 -0.0755
 1534TI     TiO 1534   2.435   2.823   7.592  0.1062  0.1726 -0.2595
 1535TI      Ti 1535   1.956   3.399   7.379  0.1493 -0.1641 -0.0344
 1536TI     TiO 1536   2.337   2.948   7.323 -0.4193  0.8550 -0.2314
 1537TI      Ti 1537   1.983   3.521   6.884 -0.1236  0.0335  0.1840
 1538TI     TiO 1538   2.401   3.136   6.913 -0.1887  0.0904  0.6354
 1539TI      Ti 1539   2.023   3.296   6.637 -0.0657 -0.3234  0.1491
 1540TI     TiO 1540   2.196   3.163   6.593  0.3801  0.6230  0.6996
 1541TI      Ti 1541   1.971   3.304   6.235 -0.1573  0.3077  0.1050
 1542TI     TiO 1542   2.184   3.002   6.187 -0.0736  0.6070  0.5969
 1543TI      Ti 1543   1.916   3.324   5.887 -0.2311  0.1627  0.0628
 1544TI     TiO 1544   2.400   3.266   6.121 -0.4178  0.2348 -0.5206
 1545TI      Ti 1545   2.093   3.396   5.524  0.0705 -0.4356 -0.3788
 1546TI     TiO 1546   2.094   3.152   5.596  0.4532 -0.0654 -0.1369
 1547TI      Ti 1547   2.079   3.137   5.221 -0.2359 -0.4360 -0.1264
 1548TI     TiO 1548   2.249   2.985   5.160  0.3344  0.0481  0.1759
 1549TI      Ti 1549   2.144   3.253   4.876  0.0852 -0.3434 -0.1797
 1550TI     TiO 1550   2.365   3.205   4.949 -0.5078  0.5565  0.0457
 1551TI      Ti 1551   1.932   3.444   4.664  0.1116  0.0427 -0.0285
 1552TI     TiO 1552   2.141   3.339   4.656  0.5758  0.1542  0.7159
 1553TI      Ti 1553   2.301   3.306   4.504 -0.2134 -0.2257  0.0436
 1554TI     TiO 1554   2.330   3.125   4.168  0.5548 -0.2454 -0.2485
 1555TI      Ti 1555   2.168   3.210   4.026 -0.0384 -0.3126 -0.1907
 1556TI     TiO 1556   2.512   2.949   4.012 -0.3549 -0.4493 -0.8036
 1557TI      Ti 1557   2.043   3.085   3.716 -0.1880 -0.2285  0.3588
 1558TI     TiO 1558   2.203   3.038   3.880 -0.0744  0.1448 -0.3553
 1559TI      Ti 1559   2.157   3.288   3.435 -0.0291  0.1818  0.0325
 1560TI     TiO 1560   2.143   3.109   3.294  0.1446 -0.6590  0.2215
 1561TI      Ti 1561   1.983   3.173   3.143  0.3151 -0.1037 -0.0190
 1562TI     TiO 1562   2.406   3.062   3.126 -0.2971 -0.0659  0.5414
 1563TI      Ti 1563   1.855   3.231   2.794  0.0603  0.3539  0.3907
 1564TI     TiO 1564   2.308   3.175   2.696  0.1434  0.1713  0.0626
 1565TI      Ti 1565   2.200   3.324   2.575  0.0610 -0.1598 -0.0430
 1566TI     TiO 1566   2.196   3.012   2.444 -0.7607 -0.2242  0.4906
 1567TI      Ti 1567   2.038   3.051   2.051  0.1504  0.1502  0.2460
 1568TI     TiO 1568   2.263   3.009   2.097 -0.4725 -0.2067 -0.0541
 1569TI      Ti 1569   1.897   3.315   2.239  0.2415 -0.0015  0.4428
 1570TI     TiO 1570   2.370   3.320   2.071 -0.2286 -0.5435 -0.2796
 1571TI      Ti 1571   2.040   3.301   1.736  0.0760 -0.0445 -0.0585
 1572TI     TiO 1572   2.203   3.148   1.832  0.2070 -0.1389  0.1527
 1573TI      Ti 1573   1.848   3.125   1.467  0.0877 -0.7142  0.3571
 1574TI     TiO 1574   2.311   3.075   1.539  0.1973 -0.3091  0.0269
 1575TI      Ti 1575   2.202   3.262   1.181  0.1101  0.1582 -0.2022
 1576TI     TiO 1576   2.394   3.311   1.070 -0.4553  0.1645 -0.0202
 1577TI      Ti 1577   2.085   3.464   0.885 -0.0927 -0.0853 -0.3295
 1578TI     TiO 1578   2.647   3.375   0.960 -0.0285  0.0457 -0.1710
 1579TI      Ti 1579   2.319   3.429   0.640 -0.0999  0.2273  0.1216
 1580TI     TiO 1580   2.493   3.267   0.629  0.1168  0.7158  0.0771
 1581TI      Ti 1581   2.207   3.344   0.290  0.0666 -0.0654  0.1960
 1582TI     TiO 1582   2.359   3.172   0.299  1.0117  0.4336 -0.2039
 1583TI      Ti 1583   2.104   3.164  10.721  0.3426 -0.0845 -0.1087
 1584TI     TiO 1584   2.292   3.072  10.807  0.4054  0.3624  0.0604
 1585TI      Ti 1585   1.981   2.956  10.448 -0.3133 -0.0803  0.3375
 1586TI     TiO 1586   2.295   2.762  10.658 -0.3226  0.0611 -0.1484
 1587TI      Ti 1587   2.055   2.896  10.025 -0.0684  0.0066 -0.1184
 1588TI     TiO 1588   2.489   2.636  10.376  0.1842  0.0960  0.1832
 1589TI      Ti 1589   2.100   2.524  10.092  0.0962  0.1012  0.0358
 1590TI     TiO 1590   2.312   2.456   9.989  0.3974  0.1644 -0.4576
 1591TI      Ti 1591   1.987   2.844   9.645  0.2679 -0.0988 -0.3966
 1592TI     TiO 1592   2.213   2.657   9.673  0.2409  0.6545 -0.7373
 1593TI      Ti 1593   2.023   2.917   9.242  0.0143  0.2502 -0.0048
 1594TI     TiO 1594   2.397   2.594   9.232 -0.0245  0.0398  0.4998
 1595TI      Ti 1595   2.287   2.693   9.055 -0.0598 -0.3962 -0.1132
 1596TI     TiO 1596   2.498   2.699   8.939 -0.1928  0.3504 -0.4610
 1597TI      Ti 1597   1.972   3.002   8.837  0.1448  0.0383 -0.1004
 1598TI     TiO 1598   2.223   2.777   8.859 -0.5715 -0.3292  0.1182
 1599TI      Ti 1599   1.881   2.977   8.411  0.3036  0.2351  0.1091
 1600TI     TiO 1600   1.999   2.781   8.478  0.4130 -0.1950 -0.0903
 1601TI      Ti 1601   2.159   2.990   8.191  0.1723 -0.1863  0.0644
 1602TI     TiO 1602   2.366   2.954   8.290  0.1040  0.1421 -0.1244
 1603TI      Ti 1603   2.198   2.694   8.007 -0.3790  0.0199  0.0147
 1604TI     TiO 1604   2.424   2.710   8.097 -0.3596 -0.0288  0.0622
 1605TI      Ti 1605   2.199   2.758   7.567 -0.1077 -0.3373  0.2628
 1606TI     TiO 1606   2.351   2.499   7.601  0.0795 -0.0068  0.3279
 1607TI      Ti 1607   2.195   2.762   7.199 -0.0816 -0.1469  0.0052
 1608TI     TiO 1608   2.451   2.469   7.167  0.0524  0.1492  0.0340
 1609TI      Ti 1609   2.016   3.158   7.010 -0.2749 -0.1000  0.4014
 1610TI     TiO 1610   2.334   2.613   6.854  0.1379 -0.3020 -0.0385
 1611TI      Ti 1611   1.928   2.903   6.651  0.2086  0.3213 -0.0342
 1612TI     TiO 1612   2.102   2.732   6.670  0.2577  0.0444 -0.4917
 1613TI      Ti 1613   1.980   2.913   6.211  0.0603 -0.2209 -0.0137
 1614TI     TiO 1614   2.105   2.715   6.238  0.3238 -0.3710 -0.1267
 1615TI      Ti 1615   2.039   2.752   5.815  0.2546 -0.1912  0.0559
 1616TI     TiO 1616   2.229   2.631   5.872  0.4609 -0.5317 -0.4071
 1617TI      Ti 1617   2.135   2.780   5.409  0.0459  0.5947  0.0834
 1618TI     TiO 1618   2.252   2.603   5.526  0.2313 -0.6778  0.0558
 1619TI      Ti 1619   1.977   2.526   5.188 -0.3104 -0.3496 -0.2196
 1620TI     TiO 1620   2.423   2.432   5.303 -0.1679  0.0381 -0.1849
 1621TI      Ti 1621   2.143   2.856   4.994 -0.1138 -0.1442  0.1547
 1622TI     TiO 1622   2.350   2.850   4.881 -0.0147  0.0013  0.1703
 1623TI      Ti 1623   2.057   2.995   4.620  0.0064 -0.1452  0.0287
 1624TI     TiO 1624   2.314   2.681   4.576  0.1072 -0.3046  0.6185
 1625TI      Ti 1625   2.191   2.958   4.275 -0.1143 -0.0795 -0.2923
 1626TI     TiO 1626   2.480   2.611   4.316  0.3884  0.1900 -0.5449
 1627TI      Ti 1627   2.125   2.631   4.089 -0.0961  0.0006 -0.0363
 1628TI     TiO 1628   2.306   2.489   4.081 -0.2532  0.1394  0.5041
 1629TI      Ti 1629   2.064   2.652   3.669 -0.1830  0.0865 -0.1238
 1630TI     TiO 1630   2.659   2.452   3.783  0.0136 -0.8965 -0.6940
 1631TI      Ti 1631   1.887   2.840   3.450 -0.1497 -0.2421 -0.1619
 1632TI     TiO 1632   2.282   2.647   3.554  0.1655  0.1601 -0.3457
 1633TI      Ti 1633   1.851   2.622   3.107 -0.1528  0.0060  0.0262
 1634TI     TiO 1634   2.064   2.583   3.152  0.0290  0.8109 -0.0279
 1635TI      Ti 1635   1.729   2.909   2.914  0.0348 -0.1009 -0.1976
 1636TI     TiO 1636   1.938   2.777   2.944  0.0744  0.7222  0.3983
 1637TI      Ti 1637   1.974   3.026   2.483  0.0472 -0.1014  0.0739
 1638TI     TiO 1638   2.013   2.784   2.474  0.6327  0.2243  0.4794
 1639TI      Ti 1639   1.874   2.735   2.298 -0.0800  0.5899 -0.0443
 1640TI     TiO 1640   2.326   2.389   2.136 -0.0898  0.0179  0.6208
 1641TI      Ti 1641   1.991   2.704   1.962 -0.2025  0.0620 -0.0234
 1642TI     TiO 1642   2.195   2.618   2.009  0.6035 -0.5575 -0.3801
 1643TI      Ti 1643   1.820   2.735   1.654  0.0108  0.1772  0.1148
 1644TI     TiO 1644   2.238   2.536   1.719  0.2786 -0.2031 -0.5230
 1645TI      Ti 1645   2.048   2.666   1.418 -0.1318 -0.3186  0.0768
 1646TI     TiO 1646   2.256   2.569   1.386  0.1520 -0.0497  0.4407
 1647TI      Ti 1647   2.051   2.851   1.093 -0.1656  0.0380  0.1145
 1648TI     TiO 1648   2.183   2.688   0.981 -0.1499  0.6418 -0.3745
 1649TI      Ti 1649   2.165   3.082   0.829 -0.1074  0.4103  0.1970
 1650TI     TiO 1650   2.494   2.711   0.911 -0.7065 -0.1153  0.6971
 1651TI      Ti 1651   2.445   2.781   0.699 -0.0745 -0.2562  0.1255
 1652TI     TiO 1652   2.397   2.505   0.740  0.5335 -0.5708  0.3481
 1653TI      Ti 1653   2.233   2.912   0.416 -0.0561 -0.0230  0.2487
 1654TI     TiO 1654   2.348   2.716   0.394 -0.0141  0.2061 -0.0490
 1655TI      Ti 1655   2.241   2.729   0.017 -0.3382 -0.0249  0.2767
 1656TI     TiO 1656   2.435   2.665   0.130 -0.1366  0.8285 -0.3040
 1657TI      Ti 1657   2.189   2.319  10.705 -0.0170  0.2432 -0.0475
 1658TI     TiO 1658   2.664   2.175  10.663  0.0334  0.1273  0.3164
 1659TI      Ti 1659   2.302   2.185  10.378  0.1080 -0.1889 -0.0377
 1660TI     TiO 1660   2.490   2.090  10.459  0.3209  0.5175  0.2171
 1661TI      Ti 1661   2.277   2.238   9.939 -0.0322 -0.1514 -0.4640
 1662TI     TiO 1662   2.430   2.277  10.208  0.6691  0.4644  0.3901
 1663TI      Ti 1663   2.064   2.468   9.670 -0.2438  0.0480 -0.0295
 1664TI     TiO 1664   2.440   2.098   9.630 -0.6647 -0.4708 -0.5013
 1665TI      Ti 1665   1.956   2.549   9.314 -0.2303  0.2034 -0.0722
 1666TI     TiO 1666   2.261   2.270   9.204 -0.3604  0.5581 -0.3279
 1667TI      Ti 1667   2.135   2.315   9.003  0.0247 -0.1730 -0.2125
 1668TI     TiO 1668   2.591   2.386   9.086  0.9797  0.5248 -0.1176
 1669TI      Ti 1669   1.916   2.409   8.693 -0.2649 -0.2271 -0.3190
 1670TI     TiO 1670   2.010   2.226   8.816  0.0934 -0.1976  0.3926
 1671TI      Ti 1671   2.095   2.598   8.361 -0.1324 -0.2873 -0.1817
 1672TI     TiO 1672   2.268   2.070   8.492 -0.0577 -0.7430 -0.2392
 1673TI      Ti 1673   2.125   2.157   8.342 -0.3271  0.1914 -0.0777
 1674TI     TiO 1674   2.222   1.968   8.223 -0.2671  0.3203 -0.2120
 1675TI      Ti 1675   2.034   2.289   8.028  0.1262  0.0004  0.0451
 1676TI     TiO 1676   2.215   2.005   7.939  0.4209 -0.7886  0.4990
 1677TI      Ti 1677   2.168   2.365   7.606  0.2935  0.3115 -0.0981
 1678TI     TiO 1678   2.324   2.194   7.644  0.1469 -0.4076 -0.1762
 1679TI      Ti 1679   2.120   2.141   7.284  0.1331 -0.2133  0.4014
 1680TI     TiO 1680   2.329   2.040   7.305  0.2498 -0.1649  0.6697
 1681TI      Ti 1681   1.954   2.458   7.073 -0.2735  0.0715 -0.2415
 1682TI     TiO 1682   2.265   2.217   7.103  0.2799 -0.5223 -0.6598
 1683TI      Ti 1683   1.900   2.421   6.655 -0.3760 -0.0554 -0.2272
 1684TI     TiO 1684   2.063   2.272   6.631  0.2032  0.1598 -0.2650
 1685TI      Ti 1685   1.901   2.416   6.289 -0.0232  0.1472 -0.0709
 1686TI     TiO 1686   2.085   2.281   6.279 -0.2804  0.5628  0.0765
 1687TI      Ti 1687   1.892   2.399   5.920  0.1708  0.2592 -0.0129
 1688TI     TiO 1688   2.057   2.237   5.910  0.4054 -0.4085 -0.1102
 1689TI      Ti 1689   1.906   2.425   5.562  0.1628  0.0272 -0.0784
 1690TI     TiO 1690   2.036   1.988   5.394 -0.5538 -0.0214  0.0486
 1691TI      Ti 1691   1.979   2.169   5.223  0.2313  0.1397  0.1430
 1692TI     TiO 1692   2.202   2.102   5.204  0.0409 -0.4668 -0.0471
 1693TI      Ti 1693   2.049   2.389   4.898 -0.1451 -0.1099 -0.2478
 1694TI     TiO 1694   2.135   2.188   4.899 -0.1781 -0.9846  0.0433
 1695TI      Ti 1695   2.234   2.163   4.489  0.0968  0.0195  0.3130
 1696TI     TiO 1696   2.456   2.137   4.558 -0.7944  0.1772  0.3562
 1697TI      Ti 1697   2.237   2.023   4.146 -0.0361  0.3701 -0.1506
 1698TI     TiO 1698   2.344   2.180   4.281 -0.3773 -0.2553 -0.4694
 1699TI      Ti 1699   1.893   2.067   4.128 -0.0850 -0.0756 -0.1472
 1700TI     TiO 1700   2.450   2.024   4.030 -0.3321  0.0627 -0.3790
 1701TI      Ti 1701   2.055   2.313   3.890  0.1642 -0.1790  0.2689
 1702TI     TiO 1702   2.066   2.139   3.747  0.2370  0.0279 -0.1498
 1703TI      Ti 1703   1.901   2.347   3.507 -0.1644 -0.2783 -0.0079
 1704TI     TiO 1704   2.101   2.247   3.474  0.0319  1.0133  0.0732
 1705TI      Ti 1705   1.798   2.244   3.100 -0.1050 -0.0967 -0.1440
 1706TI     TiO 1706   2.018   2.292   3.177 -0.2066 -0.1928  0.7921
 1707TI      Ti 1707   1.917   2.345   2.761  0.2694  0.3013  0.2212
 1708TI     TiO 1708   2.119   2.283   2.849 -0.0040 -0.6734  0.1398
 1709TI      Ti 1709   1.857   2.335   2.410 -0.0018  0.4203  0.2016
 1710TI     TiO 1710   2.237   2.379   2.448 -0.2119 -0.0583 -0.1508
 1711TI      Ti 1711   2.090   1.883   2.235  0.0193  0.3699  0.0699
 1712TI     TiO 1712   2.164   2.037   2.374 -0.1111  0.1702  0.1411
 1713TI      Ti 1713   1.903   2.173   2.042  0.1258 -0.5275 -0.1515
 1714TI     TiO 1714   2.306   1.791   2.305 -0.0114 -0.0725  0.0438
 1715TI      Ti 1715   1.920   2.329   1.735  0.0703 -0.0537 -0.2333
 1716TI     TiO 1716   2.225   2.060   2.103 -0.3053 -0.2104 -0.0252
 1717TI      Ti 1717   2.047   2.243   1.404  0.1914  0.1469  0.1360
 1718TI     TiO 1718   2.218   2.082   1.424  0.1526 -0.6166 -0.1282
 1719TI      Ti 1719   2.307   2.215   1.078 -0.0425  0.2117 -0.0050
 1720TI     TiO 1720   2.426   2.040   1.167  0.5576  0.0065 -0.1977
 1721TI      Ti 1721   2.177   2.529   0.803  0.2892 -0.2367  0.1014
 1722TI     TiO 1722   2.515   2.257   1.005 -0.8692  0.6319 -0.2484
 1723TI      Ti 1723   2.265   2.185   0.583  0.5395 -0.1611  0.1743
 1724TI     TiO 1724   2.478   2.205   0.638  0.3129 -0.6864 -0.2376
 1725TI      Ti 1725   2.213   2.538   0.358  0.5495  0.2865 -0.2790
 1726TI     TiO 1726   2.322   2.041   0.374  0.2002 -0.3435  0.4627
 1727TI      Ti 1727   2.294   2.157   0.170 -0.1193  0.1833 -0.1377
 1728TI     TiO 1728   2.386   2.258  10.816 -0.3309  0.4072 -0.1448
 1729TI      Ti 1729   2.045   1.997  10.555 -0.2792 -0.0547 -0.0681
 1730TI     TiO 1730   2.437   1.759  10.374  0.0752 -0.4388 -0.1207
 1731TI      Ti 1731   2.228   1.773  10.262 -0.2783 -0.0279 -0.1156
 1732TI     TiO 1732   2.682   1.749  10.200 -0.1287 -0.0791  0.3399
 1733TI      Ti 1733   2.253   1.805   9.897  0.3088  0.1815  0.1371
 1734TI     TiO 1734   2.464   1.793   9.787  0.4545  0.1409  1.0412
 1735TI      Ti 1735   2.210   2.125   9.636  0.2393  0.1952  0.1263
 1736TI     TiO 1736   2.171   1.904   9.684  0.3361  0.0151 -0.3002
 1737TI      Ti 1737   2.087   2.140   9.285  0.2099  0.2279  0.1376
 1738TI     TiO 1738   2.037   1.921   9.285  0.1681  0.2700  0.0642
 1739TI      Ti 1739   2.146   1.626   9.031 -0.0588 -0.0254 -0.0333
 1740TI     TiO 1740   2.418   1.967   9.207  0.5086 -0.4960 -0.1847
 1741TI      Ti 1741   1.889   2.029   8.912 -0.1893  0.0599  0.2937
 1742TI     TiO 1742   2.047   1.645   8.816  0.6378  0.5324  0.0640
 1743TI      Ti 1743   1.811   2.046   8.491  0.2516 -0.1573  0.0442
 1744TI     TiO 1744   1.957   1.559   8.562 -0.3224 -0.4781 -0.1804
 1745TI      Ti 1745   1.803   2.001   8.092 -0.1446  0.4165  0.0351
 1746TI     TiO 1746   1.961   1.833   8.035 -0.5381 -0.1596  0.3753
 1747TI      Ti 1747   1.880   1.744   7.827 -0.1065  0.0058  0.4728
 1748TI     TiO 1748   1.866   1.703   7.596  0.3071  0.4271  0.4968
 1749TI      Ti 1749   1.924   1.900   7.476  0.0270 -0.4942 -0.0558
 1750TI     TiO 1750   2.361   1.651   7.410  0.3574  0.0877 -0.1334
 1751TI      Ti 1751   2.205   1.736   7.249 -0.2808 -0.0837  0.2201
 1752TI     TiO 1752   2.404   1.808   7.147  0.0085  0.3109  0.2103
 1753TI      Ti 1753   1.956   1.875   6.955 -0.0448  0.0313 -0.1009
 1754TI     TiO 1754   2.135   1.742   6.907  0.0594  0.0832 -0.6286
 1755TI      Ti 1755   1.927   1.894   6.602 -0.3064  0.1468 -0.1036
 1756TI     TiO 1756   2.124   1.789   6.590  0.3234 -0.5821  0.4174
 1757TI      Ti 1757   1.889   1.887   6.250 -0.0984  0.5732 -0.3149
 1758TI     TiO 1758   2.086   1.766   6.275  0.1318  0.5351 -0.3270
 1759TI      Ti 1759   1.887   1.916   5.900 -0.2150 -0.1764 -0.1024
 1760TI     TiO 1760   2.056   1.775   5.876  0.5645  0.0573 -0.4571
 1761TI      Ti 1761   1.887   1.886   5.551  0.1751 -0.0618  0.2221
 1762TI     TiO 1762   2.022   1.715   5.511 -0.1264  0.3362 -0.2261
 1763TI      Ti 1763   1.976   1.799   5.233  0.0198  0.4708 -0.1472
 1764TI     TiO 1764   2.368   1.561   5.157 -0.6037  0.4741 -0.3696
 1765TI      Ti 1765   1.950   1.877   4.870  0.1749  0.0950  0.2028
 1766TI     TiO 1766   2.186   1.877   4.861 -0.2174 -0.5265 -0.1728
 1767TI      Ti 1767   2.043   1.872   4.513 -0.1104  0.0891 -0.0056
 1768TI     TiO 1768   2.352   1.602   4.653 -0.3937  0.6121 -0.0913
 1769TI      Ti 1769   2.274   1.627   4.262 -0.0924  0.3085 -0.2795
 1770TI     TiO 1770   2.452   1.542   4.372 -0.2906 -0.3666 -0.0639
 1771TI      Ti 1771   2.106   1.736   3.945  0.3234  0.2409  0.0241
 1772TI     TiO 1772   2.313   1.681   4.034  0.7532 -0.6732  0.1772
 1773TI      Ti 1773   1.910   1.977   3.696  0.0029  0.2479  0.1188
 1774TI     TiO 1774   2.305   1.708   3.744 -0.3120  0.4165  0.2114
 1775TI      Ti 1775   1.925   1.887   3.273  0.2808  0.2614  0.1253
 1776TI     TiO 1776   1.972   1.648   3.320 -0.5653 -0.0632  0.6153
 1777TI      Ti 1777   1.934   1.564   3.086 -0.3514 -0.0468  0.3454
 1778TI     TiO 1778   2.386   1.602   3.102 -0.4721  0.0979 -0.3900
 1779TI      Ti 1779   1.836   1.941   2.879  0.1872 -0.0773  0.1414
 1780TI     TiO 1780   2.341   1.629   2.790  0.0235  0.1115 -0.4958
 1781TI      Ti 1781   2.048   2.010   2.562 -0.2190  0.0240 -0.1342
 1782TI     TiO 1782   2.088   1.587   2.644 -0.3660  0.4556  0.4433
 1783TI      Ti 1783   1.829   1.631   2.312  0.2330  0.0110 -0.2365
 1784TI     TiO 1784   2.045   1.669   2.323  0.2010  0.2118 -0.0653
 1785TI      Ti 1785   1.907   1.770   1.948 -0.1626 -0.0829 -0.2299
 1786TI     TiO 1786   2.134   1.748   2.055  0.1398 -0.0267  0.6561
 1787TI      Ti 1787   1.798   1.976   1.659  0.0871 -0.3266  0.5619
 1788TI     TiO 1788   2.337   1.766   1.530  0.1875  0.1195 -0.4348
 1789TI      Ti 1789   2.119   1.817   1.582  0.3293 -0.1494  0.2628
 1790TI     TiO 1790   2.444   1.431   1.605 -0.0577  0.2011 -0.0206
 1791TI      Ti 1791   1.938   1.874   1.265 -0.0391  0.0759  0.3736
 1792TI     TiO 1792   2.167   1.827   1.303  0.2866 -0.5234 -0.2632
 1793TI      Ti 1793   2.085   1.893   0.852 -0.0239  0.0205  0.1750
 1794TI     TiO 1794   2.351   1.534   1.031  0.4665  0.4269 -0.2645
 1795TI      Ti 1795   2.124   1.598   0.620  0.0996  0.2160 -0.4118
 1796TI     TiO 1796   2.342   1.630   0.679 -0.5275 -0.3751 -0.7744
 1797TI      Ti 1797   2.019   1.928   0.440  0.2385 -0.0322  0.0414
 1798TI     TiO 1798   2.548   1.785   0.155  1.1951 -0.1694  0.0394
 1799TI      Ti 1799   2.273   1.781  10.812 -0.1565  0.3098  0.2038
 1800TI     TiO 1800   2.394   1.590  10.806 -0.6458 -0.0487 -0.2139
 1801TI      Ti 1801   2.324   1.393  10.398 -0.0332 -0.1122  0.2507
 1802TI     TiO 1802   2.750   1.231  10.487  0.0621  0.2182  0.1871
 1803TI      Ti 1803   2.344   1.264  10.064  0.2585  0.0187  0.2267
 1804TI     TiO 1804   2.561   1.198  10.088 -0.1682  0.5602 -0.4309
 1805TI      Ti 1805   2.285   1.422   9.765  0.0561 -0.3177  0.1602
 1806TI     TiO 1806   2.378   1.223   9.828 -0.6071 -0.1533  0.2946
 1807TI      Ti 1807   2.011   1.738   9.637  0.0725 -0.3244  0.0190
 1808TI     TiO 1808   2.181   1.317   9.585  0.0649 -0.0340  0.3333
 1809TI      Ti 1809   1.856   1.548   9.352  0.3530  0.0097 -0.1094
 1810TI     TiO 1810   2.064   1.357   9.317  0.2473  0.3916  0.0074
 1811TI      Ti 1811   1.952   1.243   9.123 -0.2238  0.2014  0.1061
 1812TI     TiO 1812   2.183   1.172   9.081  0.0891  0.0254  0.4323
 1813TI      Ti 1813   1.914   1.448   8.799  0.2723  0.1851 -0.2507
 1814TI     TiO 1814   2.239   1.086   8.816 -0.3894 -0.3431  0.0668
 1815TI      Ti 1815   1.815   1.433   8.437 -0.0735  0.2757  0.1150
 1816TI     TiO 1816   2.011   1.316   8.401  0.0671 -0.0377  0.0779
 1817TI      Ti 1817   1.785   1.478   8.094  0.0607 -0.0239 -0.3990
 1818TI     TiO 1818   1.934   1.302   8.066  0.3836  0.1074 -0.4300
 1819TI      Ti 1819   1.889   1.285   7.842 -0.1717 -0.6195  0.0515
 1820TI     TiO 1820   2.046   1.209   7.693 -0.1393  0.5210  0.3566
 1821TI      Ti 1821   2.009   1.096   7.497 -0.0690  0.0158 -0.2961
 1822TI     TiO 1822   2.231   1.073   7.493 -0.3074 -0.0334  0.4520
 1823TI      Ti 1823   2.148   1.363   7.256 -0.2870  0.2358  0.3904
 1824TI     TiO 1824   2.361   1.304   7.183 -0.1466 -0.3497 -0.3524
 1825TI      Ti 1825   2.069   1.523   6.907  0.3291 -0.3672 -0.0565
 1826TI     TiO 1826   2.258   1.381   6.884  0.4180 -0.0963  0.1248
 1827TI      Ti 1827   1.902   1.347   6.631 -0.0877 -0.0956 -0.0202
 1828TI     TiO 1828   2.079   1.214   6.562 -0.7206 -0.5295 -0.0713
 1829TI      Ti 1829   1.896   1.352   6.230 -0.2907  0.1673  0.0677
 1830TI     TiO 1830   2.067   1.199   6.202  0.4443  0.1284  0.0837
 1831TI      Ti 1831   1.901   1.327   5.863  0.1951 -0.0277 -0.1449
 1832TI     TiO 1832   2.095   1.177   5.873 -0.1079 -0.6788 -0.4324
 1833TI      Ti 1833   1.952   1.488   5.483  0.0063  0.1513 -0.2139
 1834TI     TiO 1834   2.104   1.200   5.565 -0.5840  0.0886 -0.0799
 1835TI      Ti 1835   1.922   1.170   5.184 -0.0500 -0.1294  0.1874
 1836TI     TiO 1836   2.366   1.130   5.307 -0.3474 -0.4949  0.0782
 1837TI      Ti 1837   1.878   1.494   5.067  0.1667  0.1972 -0.2952
 1838TI     TiO 1838   2.040   1.338   5.071 -0.1065  0.1787  0.2821
 1839TI      Ti 1839   2.170   1.473   4.606 -0.3964 -0.0768 -0.1393
 1840TI     TiO 1840   2.269   1.254   4.677 -0.1862 -0.0636  0.4967
 1841TI      Ti 1841   1.983   1.380   4.319  0.0962  0.2572 -0.0009
 1842TI     TiO 1842   2.412   1.087   4.256  0.6334  0.1294 -0.5772
 1843TI      Ti 1843   2.190   1.327   3.978  0.0210  0.0193 -0.2602
 1844TI     TiO 1844   2.332   1.148   3.977 -0.0378  0.4374  0.5529
 1845TI      Ti 1845   1.876   1.514   3.826  0.0071  0.2785 -0.0302
 1846TI     TiO 1846   2.125   1.239   3.778  0.1173 -0.0251 -0.2622
 1847TI      Ti 1847   1.953   1.451   3.433  0.2557  0.1065  0.1412
 1848TI     TiO 1848   2.208   1.389   3.342  0.1909 -0.0588 -0.3167
 1849TI      Ti 1849   2.093   1.186   3.256  0.0413  0.3278 -0.2648
 1850TI     TiO 1850   2.281   1.062   3.238  0.1280  0.6210 -0.1117
 1851TI      Ti 1851   2.042   1.239   2.876  0.0445 -0.2354  0.1175
 1852TI     TiO 1852   2.329   1.046   2.892  0.6332 -0.0074 -0.1808
 1853TI      Ti 1853   1.882   1.507   2.695 -0.1771 -0.4541  0.3489
 1854TI     TiO 1854   2.204   1.278   2.731  0.4398 -0.4874  0.4244
 1855TI      Ti 1855   1.830   1.289   2.315 -0.1338 -0.0916 -0.3210
 1856TI     TiO 1856   2.199   1.126   2.306  0.2495  0.8244 -0.6572
 1857TI      Ti 1857   1.818   1.352   1.978  0.0572  0.1276  0.1403
 1858TI     TiO 1858   2.147   1.115   1.854  0.4974 -0.8880  0.1471
 1859TI      Ti 1859   1.936   1.548   1.671 -0.2324  0.1051  0.1422
 1860TI     TiO 1860   2.173   1.296   1.645 -0.1428  0.0760 -0.9431
 1861TI      Ti 1861   2.307   1.301   1.458 -0.0676  0.2397  0.1898
 1862TI     TiO 1862   2.691   1.231   1.522 -0.5336 -0.1264  0.2890
 1863TI      Ti 1863   1.964   1.468   1.307 -0.1389 -0.0686 -0.1455
 1864TI     TiO 1864   2.466   1.283   1.285 -0.2488 -0.1014 -0.0022
 1865TI      Ti 1865   2.177   1.446   0.924 -0.0641 -0.1959  0.3463
 1866TI     TiO 1866   2.316   1.252   0.927  0.3969 -0.1446 -0.4185
 1867TI      Ti 1867   2.018   1.290   0.481  0.3002  0.1712  0.0162
 1868TI     TiO 1868   2.238   1.199   0.486  0.2659  0.4916  0.6589
 1869TI      Ti 1869   2.348   1.364   0.344  0.3363  0.0909 -0.1392
 1870TI     TiO 1870   2.452   1.156   0.276  0.2305  0.1642 -0.3076
 1871TI      Ti 1871   2.263   1.398  10.808  0.3624  0.0586 -0.0366
 1872TI     TiO 1872   2.309   1.185  10.867  0.3695 -0.0955  0.3367
 1873TI      Ti 1873   2.181   0.812  10.580  0.3287 -0.0132 -0.0863
 1874TI     TiO 1874   2.363   0.683  10.515 -0.3041 -0.1788  0.1920
 1875TI      Ti 1875   2.145   1.025  10.229  0.2623 -0.0465 -0.2741
 1876TI     TiO 1876   2.121   0.780  10.353 -0.1682  0.2486 -0.1227
 1877TI      Ti 1877   2.111   0.896   9.865 -0.3419 -0.0312  0.1736
 1878TI     TiO 1878   2.108   0.721   9.716 -0.0762 -0.6028  0.0752
 1879TI      Ti 1879   1.964   0.742   9.534  0.1662  0.4580  0.0397
 1880TI     TiO 1880   2.444   0.411   9.652  0.6095 -0.3322 -0.3420
 1881TI      Ti 1881   2.049   1.140   9.496 -0.0395 -0.4566  0.1504
 1882TI     TiO 1882   2.161   0.755   9.410  0.2510 -0.6916  0.1097
 1883TI      Ti 1883   1.864   0.910   9.161 -0.1428  0.1094  0.1446
 1884TI     TiO 1884   2.218   0.530   9.127  0.6163 -0.3118 -0.1070
 1885TI      Ti 1885   1.838   0.938   8.813  0.0207 -0.0830 -0.2791
 1886TI     TiO 1886   2.031   0.825   8.810 -0.0102  0.4266 -0.2707
 1887TI      Ti 1887   1.831   0.940   8.447  0.0395 -0.1144  0.3607
 1888TI     TiO 1888   2.027   0.807   8.422  0.5057 -0.3289  0.2089
 1889TI      Ti 1889   1.788   0.942   8.066 -0.1145  0.0120  0.0313
 1890TI     TiO 1890   2.286   0.790   8.060 -0.7927  0.4829  0.4066
 1891TI      Ti 1891   2.079   0.691   7.698 -0.5642  0.1001 -0.0101
 1892TI     TiO 1892   2.457   0.531   7.891  0.0837  0.6620  0.3863
 1893TI      Ti 1893   2.340   0.882   7.560  0.4800  0.1264  0.0829
 1894TI     TiO 1894   2.329   0.665   7.664 -0.1059  0.1427  0.1152
 1895TI      Ti 1895   2.224   0.678   7.245  0.1835  0.0895  0.0532
 1896TI     TiO 1896   2.355   0.645   7.060  0.1264  0.5105 -0.0565
 1897TI      Ti 1897   2.075   1.009   7.047 -0.0344  0.2715 -0.0263
 1898TI     TiO 1898   2.161   0.831   6.903 -0.2464  0.1621 -0.2656
 1899TI      Ti 1899   2.024   1.009   6.644  0.0172 -0.1202 -0.2688
 1900TI     TiO 1900   2.156   0.823   6.601 -0.3056 -0.1530 -0.0812
 1901TI      Ti 1901   1.909   0.817   6.265 -0.1400  0.1615 -0.1499
 1902TI     TiO 1902   2.023   0.617   6.288 -0.4793  0.3289 -0.1643
 1903TI      Ti 1903   1.857   0.815   5.857 -0.0061  0.2471  0.1483
 1904TI     TiO 1904   2.042   0.666   5.864 -0.1226  0.5781  0.2841
 1905TI      Ti 1905   1.908   1.097   5.523  0.4851 -0.0458  0.2168
 1906TI     TiO 1906   2.208   0.881   5.540 -0.1406 -0.0008  0.3895
 1907TI      Ti 1907   2.086   0.811   5.359 -0.0333  0.1484  0.0568
 1908TI     TiO 1908   2.254   0.847   5.200 -1.1295  0.0306 -0.2512
 1909TI      Ti 1909   2.038   0.892   4.966  0.0131  0.0789  0.1751
 1910TI     TiO 1910   2.229   0.786   4.915  0.5523  0.0084 -0.1776
 1911TI      Ti 1911   2.000   1.069   4.596  0.0371 -0.3385 -0.0008
 1912TI     TiO 1912   2.248   0.758   4.531  0.7894  0.2382 -0.2932
 1913TI      Ti 1913   1.969   1.052   4.228  0.5110 -0.2217 -0.0603
 1914TI     TiO 1914   2.291   0.730   4.236  0.8704 -0.1383  0.1526
 1915TI      Ti 1915   2.088   0.725   4.127 -0.1973 -0.0019  0.0961
 1916TI     TiO 1916   2.472   0.502   4.061 -0.0432  0.1086 -0.2541
 1917TI      Ti 1917   2.277   0.525   3.830 -0.1306 -0.0694  0.0397
 1918TI     TiO 1918   2.472   0.662   3.796 -0.0249 -0.1445 -0.9806
 1919TI      Ti 1919   1.949   1.133   3.675 -0.0218  0.4368  0.0185
 1920TI     TiO 1920   2.086   0.954   3.742  0.6101  0.3766 -0.0788
 1921TI      Ti 1921   1.769   0.889   3.342 -0.3389 -0.1183 -0.1139
 1922TI     TiO 1922   2.160   0.848   3.438 -0.3056 -0.1948  0.5093
 1923TI      Ti 1923   1.893   0.910   2.966 -0.1410 -0.3101 -0.1468
 1924TI     TiO 1924   2.106   0.840   3.007  0.1130  0.0469 -0.0188
 1925TI      Ti 1925   1.758   1.112   2.628  0.1155 -0.1599 -0.3710
 1926TI     TiO 1926   2.072   0.815   2.607 -0.2182 -0.0050 -0.6972
 1927TI      Ti 1927   1.923   0.734   2.199 -0.1318  0.0784 -0.1435
 1928TI     TiO 1928   2.099   0.843   2.303 -0.4451  0.5590 -0.1046
 1929TI      Ti 1929   1.804   0.881   1.905 -0.2456  0.2339  0.0300
 1930TI     TiO 1930   2.135   0.628   2.096 -0.2319 -0.1803 -0.6282
 1931TI      Ti 1931   2.011   1.139   1.653 -0.1784  0.0619  0.3015
 1932TI     TiO 1932   2.341   0.672   1.897  0.0431  0.1140 -0.0585
 1933TI      Ti 1933   2.315   0.887   1.556  0.1371  0.6592 -0.1757
 1934TI     TiO 1934   2.688   0.919   1.470  0.3315 -0.1861  0.0756
 1935TI      Ti 1935   2.055   1.055   1.293 -0.1001 -0.2039  0.3148
 1936TI     TiO 1936   2.394   0.798   1.362 -0.4668 -0.1818 -0.0702
 1937TI      Ti 1937   2.136   1.048   0.955 -0.4483  0.2295 -0.1725
 1938TI     TiO 1938   2.243   0.842   1.002 -0.0929 -0.4654  0.0792
 1939TI      Ti 1939   2.096   0.926   0.621  0.1314 -0.2665 -0.3240
 1940TI     TiO 1940   2.565   0.789   0.531  0.0368 -0.2313  0.2147
 1941TI      Ti 1941   2.167   0.734   0.343  0.2180  0.2822 -0.3569
 1942TI     TiO 1942   2.425   0.756   0.274  0.2554 -0.2353  0.3042
 1943TI      Ti 1943   2.344   0.788   0.042  0.1558 -0.1811 -0.1052
 1944TI     TiO 1944   2.512   0.949   0.077  0.4997 -0.4732  0.0410
 1945TI      Ti 1945   2.328   0.456  10.491  0.1007  0.3102 -0.0157
 1946TI     TiO 1946   2.542   0.394  10.546 -0.2887  0.0746 -0.1373
 1947TI      Ti 1947   2.230   0.641  10.183 -0.3308 -0.2672 -0.1324
 1948TI     TiO 1948   2.280   0.258  10.157  0.5383  0.4405  0.0657
 1949TI      Ti 1949   1.994   0.384   9.913 -0.0315  0.1087  0.3338
 1950TI     TiO 1950   2.210   0.289   9.847  0.1764  0.4212  0.2348
 1951TI      Ti 1951   1.996   0.362   9.483 -0.1731 -0.0558 -0.3575
 1952TI     TiO 1952   2.376   0.134   9.497 -0.0493  0.3703 -0.4943
 1953TI      Ti 1953   1.997   0.542   9.162 -0.1289  0.3493  0.0968
 1954TI     TiO 1954   2.456   4.927   9.269  0.1681 -0.3866  0.0967
 1955TI      Ti 1955   2.310   0.041   9.106 -0.1874  0.4038 -0.1583
 1956TI     TiO 1956   2.484   0.100   8.973 -0.8925 -0.3878 -0.6460
 1957TI      Ti 1957   1.898   0.395   8.749 -0.1503 -0.2657  0.4204
 1958TI     TiO 1958   2.123   0.315   8.718  0.8678 -0.2816 -0.5649
 1959TI      Ti 1959   1.887   0.437   8.385 -0.0241  0.0994 -0.0395
 1960TI     TiO 1960   2.082   0.316   8.382 -0.1202  0.1479 -0.7802
 1961TI      Ti 1961   1.906   0.606   8.011 -0.3436 -0.1679  0.3970
 1962TI     TiO 1962   2.208   0.344   8.034 -0.0792 -0.5233 -0.9404
 1963TI      Ti 1963   2.092   0.342   7.831 -0.1563 -0.1456 -0.1568
 1964TI     TiO 1964   2.306   0.304   7.742 -0.4283  0.2936 -0.5639
 1965TI      Ti 1965   1.963   0.380   7.478 -0.1279 -0.1030 -0.1947
 1966TI     TiO 1966   2.170   0.315   7.400  0.8735  0.4215 -0.3558
 1967TI      Ti 1967   1.941   0.427   7.107  0.0906 -0.4359 -0.2245
 1968TI     TiO 1968   2.381   0.221   7.072 -0.0442  0.4577  0.0709
 1969TI      Ti 1969   2.049   0.677   6.775  0.0584  0.0502 -0.1867
 1970TI     TiO 1970   2.209   0.515   6.793  0.0591  0.6751 -0.4348
 1971TI      Ti 1971   1.876   0.478   6.412  0.1550 -0.0376 -0.3511
 1972TI     TiO 1972   2.195   0.396   6.473  0.0757 -0.1107  0.3810
 1973TI      Ti 1973   2.001   0.152   6.139 -0.3086  0.0482  0.0731
 1974TI     TiO 1974   2.345   0.307   6.208 -0.0022  0.2944 -0.2421
 1975TI      Ti 1975   2.004   0.445   5.908  0.3264  0.0633  0.1088
 1976TI     TiO 1976   2.233   0.426   5.886 -0.4576 -0.3989 -0.0397
 1977TI      Ti 1977   1.814   0.532   5.539 -0.1767 -0.3464  0.0273
 1978TI     TiO 1978   2.118   0.270   5.452  0.5475 -0.0673  0.4579
 1979TI      Ti 1979   2.099   0.425   5.266 -0.5042 -0.1564  0.1273
 1980TI     TiO 1980   2.274   0.305   5.189  0.3179 -0.4278 -0.2858
 1981TI      Ti 1981   2.009   0.515   4.911 -0.0928  0.1920 -0.0545
 1982TI     TiO 1982   2.106   0.302   4.872  0.0439  0.0769 -0.2095
 1983TI      Ti 1983   2.087   0.579   4.523 -0.3140 -0.2007 -0.5519
 1984TI     TiO 1984   2.351   0.236   4.685  0.0770  0.2551  0.0979
 1985TI      Ti 1985   2.207   0.205   4.505 -0.0354  0.4244 -0.0266
 1986TI     TiO 1986   2.285   4.977   4.401  1.3167 -0.4692 -0.0515
 1987TI      Ti 1987   1.999   0.400   4.160 -0.2848  0.1838 -0.1181
 1988TI     TiO 1988   2.265   0.164   3.984  0.3179  0.2322 -0.7039
 1989TI      Ti 1989   2.272   0.160   3.760 -0.0911  0.0613 -0.2465
 1990TI     TiO 1990   2.473   0.078   3.661  0.6235 -0.0798 -0.2319
 1991TI      Ti 1991   1.955   0.405   3.658 -0.0807 -0.3852 -0.0312
 1992TI     TiO 1992   2.206   0.200   3.519 -0.2816  0.2900 -0.0908
 1993TI      Ti 1993   1.856   0.478   3.324 -0.1218  0.1479 -0.1144
 1994TI     TiO 1994   2.195   0.303   3.221 -0.1018 -0.1347 -0.4958
 1995TI      Ti 1995   1.873   0.498   2.959 -0.5884  0.3495  0.3189
 1996TI     TiO 1996   2.078   0.416   2.934  0.5154 -0.4963  0.8973
 1997TI      Ti 1997   1.915   0.665   2.569 -0.5309 -0.0615 -0.3060
 1998TI     TiO 1998   2.073   0.495   2.615  0.3305  0.2913 -0.0193
 1999TI      Ti 1999   1.810   0.406   2.251 -0.0084  0.3211  0.0883
 2000TI     TiO 2000   2.017   0.304   2.226  0.1762 -0.3562  0.3926
 2001TI      Ti 2001   1.822   0.429   1.880 -0.2960  0.1168  0.1196
 2002TI     TiO 2002   2.033   0.334   1.896 -0.4094 -0.2608  0.3266
 2003TI      Ti 2003   2.005   0.566   1.586  0.4109 -0.1521  0.0387
 2004TI     TiO 2004   2.198   0.468   1.680  0.5237  0.0749  0.3887
 2005TI      Ti 2005   2.384   0.389   1.568 -0.0662 -0.1138 -0.0759
 2006TI     TiO 2006   2.576   0.350   1.427  0.3667  0.6824  0.2654
 2007TI      Ti 2007   2.424   0.281   1.259  0.0651 -0.2503 -0.1475
 2008TI     TiO 2008   2.606   0.174   1.160 -0.5987 -0.2834  0.3256
 2009TI      Ti 2009   2.141   0.668   0.889  0.1233  0.4998 -0.1232
 2010TI     TiO 2010   2.336   0.530   0.811  0.2835 -0.2172 -0.8533
 2011TI      Ti 2011   2.005   0.494   0.600  0.0081  0.3054 -0.1106
 2012TI     TiO 2012   2.527   0.421   0.574  0.0658  0.4670 -0.0999
 2013TI      Ti 2013   2.243   0.387   0.285 -0.1443 -0.0108 -0.0808
 2014TI     TiO 2014   2.480   0.446   0.254  0.0691  0.0949  0.0996
 2015TI      Ti 2015   2.300   0.200  10.794 -0.1384  0.0965  0.0951
 2016TI     TiO 2016   2.494   0.295   0.002  0.2315  0.2297  0.7668
 2017TI      Ti 2017   2.178   0.007  10.485  0.1692  0.2060  0.3447
 2018TI     TiO 2018   2.382   4.918  10.403 -0.5982  0.2704 -0.6216
 2019TI      Ti 2019   2.028   4.830  10.180 -0.5609 -0.1845  0.5040
 2020TI     TiO 2020   2.404   4.897  10.079  0.3063  0.0195 -0.9499
 2021TI      Ti 2021   2.284   4.759   9.930 -0.2966 -0.0591  0.0977
 2022TI     TiO 2022   2.499   4.673   9.882  0.0859  0.1442  0.1378
 2023TI      Ti 2023   2.208   0.004   9.585 -0.0425 -0.1665  0.4630
 2024TI     TiO 2024   2.493   4.813   9.530 -0.0111 -0.0978  0.1039
 2025TI      Ti 2025   2.031   4.805   9.289  0.2260 -0.3155  0.1656
 2026TI     TiO 2026   2.248   4.769   9.147 -0.4091  0.3339 -0.1024
 2027TI      Ti 2027   2.148   4.676   8.962  0.4166 -0.2009  0.0456
 2028TI     TiO 2028   2.564   4.772   8.860 -0.1276  0.1271  0.4439
 2029TI      Ti 2029   2.092   0.043   8.803  0.1321 -0.1650  0.5954
 2030TI     TiO 2030   2.379   4.844   8.575  0.3542  0.3248  0.4294
 2031TI      Ti 2031   2.182   4.827   8.445  0.0728  0.1494  0.1753
 2032TI     TiO 2032   2.224   4.833   8.218  0.5783 -0.0649  0.2533
 2033TI      Ti 2033   2.024   4.819   8.091 -0.3956  0.2532 -0.3290
 2034TI     TiO 2034   2.343   4.879   7.823  0.3298  0.1491  0.3653
 2035TI      Ti 2035   1.940   0.023   7.747  0.0984 -0.3656  0.1766
 2036TI     TiO 2036   2.053   4.855   7.615 -0.0810  0.1112 -0.5981
 2037TI      Ti 2037   1.904   4.766   7.414 -0.0481 -0.4789 -0.1044
 2038TI     TiO 2038   2.373   4.911   7.513  0.5525 -0.4313 -0.1765
 2039TI      Ti 2039   2.147   4.852   7.019  0.2876  0.0155  0.3590
 2040TI     TiO 2040   2.328   4.951   6.918  0.5471 -0.2002 -0.2985
 2041TI      Ti 2041   1.980   0.110   6.823  0.1015  0.1218 -0.1052
 2042TI     TiO 2042   2.178   0.148   6.737 -0.1248 -0.3408 -0.1660
 2043TI      Ti 2043   2.103   0.186   6.508 -0.4297 -0.1083  0.0530
 2044TI     TiO 2044   2.537   4.905   6.425 -0.1095 -0.0189 -0.7428
 2045TI      Ti 2045   2.139   4.794   6.231  0.0891 -0.1756  0.1154
 2046TI     TiO 2046   2.336   4.907   6.196  0.6063  0.2310 -0.0591
 2047TI      Ti 2047   2.142   4.945   5.852 -0.0017 -0.1965 -0.1385
 2048TI     TiO 2048   2.366   4.890   5.835  0.6428 -0.1799 -0.3383
 2049TI      Ti 2049   2.001   0.083   5.528  0.2293  0.1987  0.0035
 2050TI     TiO 2050   2.452   4.745   5.547 -0.8092 -0.1065  0.5858
 2051TI      Ti 2051   2.036   4.877   5.206 -0.0920 -0.2362 -0.1488
 2052TI     TiO 2052   2.298   4.576   5.274  0.0394 -0.7709  0.2995
 2053TI      Ti 2053   1.926   0.183   4.945 -0.2630  0.5703  0.1281
 2054TI     TiO 2054   2.133   4.759   5.033  0.4536  0.3041  0.5612
 2055TI      Ti 2055   1.847   4.968   4.647 -0.2179  0.3283  0.0724
 2056TI     TiO 2056   2.075   4.716   4.659  0.0707 -0.0704  0.1946
 2057TI      Ti 2057   2.097   4.828   4.439  0.1900 -0.1583  0.1636
 2058TI     TiO 2058   2.263   4.663   4.430 -0.7218 -0.4208 -0.4012
 2059TI      Ti 2059   2.232   0.062   4.181  0.2887  0.0672  0.0605
 2060TI     TiO 2060   2.240   4.820   4.147  0.2599  0.7510 -0.7147
 2061TI      Ti 2061   2.277   4.748   3.713 -0.0303 -0.3014  0.0453
 2062TI     TiO 2062   2.339   4.839   3.514 -0.6749 -0.3820 -0.1143
 2063TI      Ti 2063   1.928   4.925   3.654  0.2499 -0.0090  0.0950
 2064TI     TiO 2064   2.045   4.910   3.443  0.0067  0.2549  0.2862
 2065TI      Ti 2065   2.088   0.124   3.333  0.0462 -0.1673 -0.0625
 2066TI     TiO 2066   2.137   4.795   3.138  0.0107  0.1818  0.0074
 2067TI      Ti 2067   2.081   4.942   2.971 -0.1270  0.0958  0.3799
 2068TI     TiO 2068   2.258   4.820   2.884  0.0037  0.6832 -0.4052
 2069TI      Ti 2069   1.919   4.911   2.656  0.1065 -0.1017 -0.1124
 2070TI     TiO 2070   2.145   4.889   2.579 -0.1758 -0.2239 -0.1266
 2071TI      Ti 2071   2.110   4.836   2.327 -0.1717 -0.0127 -0.2324
 2072TI     TiO 2072   2.336   4.907   2.344 -0.0888  0.1546  0.0701
 2073TI      Ti 2073   2.310   4.901   1.961 -0.0758 -0.2107 -0.0642
 2074TI     TiO 2074   2.416   4.738   2.085  0.6804 -0.2995  0.0732
 2075TI      Ti 2075   2.006   0.136   1.733 -0.0844  0.0189 -0.1241
 2076TI     TiO 2076   2.487   4.895   1.817 -0.5142 -0.2057 -0.3450
 2077TI      Ti 2077   2.255   4.962   1.420 -0.2236  0.2451  0.0442
 2078TI     TiO 2078   2.435   4.880   1.528  0.3062  0.9969 -0.3557
 2079TI      Ti 2079   1.983   0.245   1.321  0.0525 -0.3288  0.2419
 2080TI     TiO 2080   2.383   4.962   1.230  0.6224  0.3738 -0.3102
 2081TI      Ti 2081   2.157   0.334   1.008 -0.0271  0.1223 -0.3548
 2082TI     TiO 2082   2.365   4.938   0.861 -0.0010 -0.1739  0.3737
 2083TI      Ti 2083   2.222   0.036   0.693 -0.2847 -0.0366  0.0899
 2084TI     TiO 2084   2.310   4.803   0.593  0.4807  0.4424  0.0065
 2085TI      Ti 2085   2.207   4.969   0.293 -0.2167 -0.0973  0.0115
 2086TI     TiO 2086   2.415   4.858   0.310  0.2904  0.1287  0.1367
 2087TI      Ti 2087   2.189   4.786  10.855 -0.1135 -0.0244  0.0576
 2088TI     TiO 2088   2.407   4.704   0.000  0.4327  0.0600 -0.2262
 2089TI      Ti 2089   2.255   4.162  10.444 -0.2624  0.0574  0.0421
 2090TI     TiO 2090   2.555   4.397  10.597 -0.1470 -0.0652  0.5785
 2091TI      Ti 2091   2.122   4.425  10.132  0.1223 -0.2193  0.4206
 2092TI     TiO 2092   2.206   4.203  10.208 -0.6753  0.2194 -0.1824
 2093TI      Ti 2093   2.094   4.248   9.809  0.3790 -0.1416 -0.5658
 2094TI     TiO 2094   2.187   4.147   9.630  0.4648 -0.3802  0.2393
 2095TI      Ti 2095   2.081   4.631   9.581  0.3196 -0.1331 -0.3514
 2096TI     TiO 2096   2.138   4.424   9.640 -0.1272  0.3493 -0.4638
 2097TI      Ti 2097   2.027   4.384   9.227 -0.2760  0.1374  0.0206
 2098TI     TiO 2098   2.237   4.304   9.318  0.3115  0.4089 -0.2072
 2099TI      Ti 2099   2.095   4.125   8.856  0.3991  0.1764  0.1359
 2100TI     TiO 2100   2.471   4.347   8.930 -0.1033 -0.3574 -0.1727
 2101TI      Ti 2101   1.829   4.513   8.701  0.1610  0.1255 -0.0938
 2102TI     TiO 2102   2.219   4.300   8.780  0.6293 -0.2644  0.0910
 2103TI      Ti 2103   1.984   4.510   8.304  0.2695  0.2494  0.2240
 2104TI     TiO 2104   2.200   4.601   8.452 -0.6680 -0.3745 -0.1751
 2105TI      Ti 2105   2.109   4.499   7.936 -0.3544 -0.4420 -0.2771
 2106TI     TiO 2106   2.330   4.406   7.921  0.8623 -0.2198  0.0106
 2107TI      Ti 2107   1.941   4.462   7.628  0.1838  0.1479  0.2366
 2108TI     TiO 2108   2.596   4.360   7.676  0.3260 -0.7450  0.3238
 2109TI      Ti 2109   1.972   4.518   7.134  0.0050 -0.3095  0.1556
 2110TI     TiO 2110   2.267   4.660   7.443 -0.1963  0.1734  0.0070
 2111TI      Ti 2111   2.342   4.538   7.014 -0.1063 -0.1669  0.0203
 2112TI     TiO 2112   2.375   4.465   7.233 -0.0798 -0.1914  0.7523
 2113TI      Ti 2113   2.118   4.500   6.746 -0.1388 -0.0806 -0.3062
 2114TI     TiO 2114   2.493   4.497   6.853  0.3958  0.5591 -0.2802
 2115TI      Ti 2115   2.490   4.416   6.643 -0.1900  0.3443  0.0564
 2116TI     TiO 2116   2.392   4.225   6.748 -0.1563 -0.0546  0.4432
 2117TI      Ti 2117   2.269   4.437   6.345  0.0346 -0.1900 -0.1197
 2118TI     TiO 2118   2.444   4.512   6.197 -0.3583  0.4501  0.1122
 2119TI      Ti 2119   2.049   4.507   5.930  0.3170 -0.2780  0.2164
 2120TI     TiO 2120   2.258   4.283   6.190  0.2764  0.4312  0.3376
 2121TI      Ti 2121   2.132   4.501   5.419 -0.1127  0.3358  0.2574
 2122TI     TiO 2122   2.221   4.377   5.900 -0.1227 -0.6313  0.0683
 2123TI      Ti 2123   1.811   4.586   5.274 -0.1247  0.1113 -0.1372
 2124TI     TiO 2124   2.266   4.312   5.407 -0.0459 -0.4088  0.3620
 2125TI      Ti 2125   1.895   4.336   5.046  0.0658 -0.0987  0.1199
 2126TI     TiO 2126   2.050   4.181   5.035  0.4319  0.0992 -0.2481
 2127TI      Ti 2127   1.984   4.499   4.702 -0.3711  0.0897  0.1206
 2128TI     TiO 2128   2.210   4.167   4.752 -0.4578 -0.0177 -0.6136
 2129TI      Ti 2129   2.267   4.436   4.425  0.2704 -0.4240 -0.1066
 2130TI     TiO 2130   2.468   4.417   4.307 -0.0560  0.2921  0.5075
 2131TI      Ti 2131   2.113   4.622   4.084  0.3084  0.2388 -0.1694
 2132TI     TiO 2132   2.382   4.257   4.061 -0.1727  0.0115 -0.1102
 2133TI      Ti 2133   1.895   4.536   3.826 -0.0858 -0.4366  0.0662
 2134TI     TiO 2134   2.035   4.418   3.963 -0.4187  0.2702  0.0539
 2135TI      Ti 2135   1.824   4.562   3.478 -0.1526 -0.0716 -0.1096
 2136TI     TiO 2136   1.931   4.409   3.632  0.0280 -0.0699 -0.0147
 2137TI      Ti 2137   1.967   4.452   3.182  0.1270  0.2669  0.2971
 2138TI     TiO 2138   2.202   4.054   3.105 -0.9299  0.0357 -0.0971
 2139TI      Ti 2139   2.131   4.377   2.824 -0.0212 -0.1220 -0.1190
 2140TI     TiO 2140   2.326   4.253   2.861  0.1231  0.2763  0.0359
 2141TI      Ti 2141   2.250   4.484   2.514 -0.0747  0.1324 -0.1068
 2142TI     TiO 2142   2.439   4.369   2.525 -0.1174 -0.3321  0.0082
 2143TI      Ti 2143   1.968   4.508   2.308 -0.2471 -0.1203 -0.0328
 2144TI     TiO 2144   2.182   4.398   2.327  0.0572 -0.3428  0.1291
 2145TI      Ti 2145   2.052   4.567   1.965 -0.2656 -0.2664 -0.3321
 2146TI     TiO 2146   2.252   4.467   2.049  0.3678 -0.5899 -0.9063
 2147TI      Ti 2147   2.077   4.761   1.655  0.0928  0.0040  0.0162
 2148TI     TiO 2148   2.444   4.554   1.744  0.4496 -0.0804 -0.2798
 2149TI      Ti 2149   2.211   4.526   1.334  0.3142 -0.2269  0.1899
 2150TI     TiO 2150   2.255   4.305   1.302  0.1712 -0.0862  0.1149
 2151TI      Ti 2151   2.060   4.254   1.189 -0.2063 -0.3468 -0.0229
 2152TI     TiO 2152   2.511   4.365   1.157 -0.4644 -0.2812 -0.1621
 2153TI      Ti 2153   2.014   4.559   0.994 -0.2406  0.0428 -0.2245
 2154TI     TiO 2154   2.169   4.401   1.043  0.4258  0.1197  0.5798
 2155TI      Ti 2155   2.163   4.663   0.694  0.1143  0.1581  0.0351
 2156TI     TiO 2156   2.301   4.483   0.699  0.0678  0.1404  0.2326
 2157TI      Ti 2157   2.027   4.568   0.294 -0.2712  0.0038 -0.1413
 2158TI     TiO 2158   2.174   4.418   0.395  0.5120  0.4279 -0.2180
 2159TI      Ti 2159   2.136   4.378  10.770  0.1577  0.0311 -0.3016
 2160TI     TiO 2160   2.412   4.270   0.240 -0.4123  0.2144 -0.3901
 2161TI      Ti 2161   1.155   3.591  10.418  0.5876 -0.2444 -0.2911
 2162TI     TiO 2162   1.429   3.658  10.430 -0.1144  0.2244 -0.0538
 2163TI      Ti 2163   1.182   3.825  10.035  0.1539 -0.3623 -0.2927
 2164TI     TiO 2164   1.374   3.702   9.976  0.3645 -0.1937 -0.4542
 2165TI      Ti 2165   1.337   3.646   9.760  0.2292 -0.2262 -0.3121
 2166TI     TiO 2166   1.669   3.630  10.023  0.5782 -0.7807 -0.2319
 2167TI      Ti 2167   1.223   3.901   9.542  0.0051  0.1985 -0.2807
 2168TI     TiO 2168   1.555   3.576   9.719  0.1720  0.1993  0.4752
 2169TI      Ti 2169   1.094   3.727   9.184  0.0271  0.0157  0.3027
 2170TI     TiO 2170   1.576   3.658   9.109  0.1911 -0.0854  0.0683
 2171TI      Ti 2171   1.289   3.892   8.859 -0.1602 -0.1636 -0.1909
 2172TI     TiO 2172   1.656   3.629   8.841 -0.6004  0.1647  0.1500
 2173TI      Ti 2173   1.172   3.566   8.731  0.1091  0.3294  0.1246
 2174TI     TiO 2174   1.344   3.679   8.837  0.0925  0.2878  0.0693
 2175TI      Ti 2175   1.222   3.863   8.449 -0.5336  0.2631 -0.3127
 2176TI     TiO 2176   1.365   3.715   8.325  0.0508 -0.1635  0.1896
 2177TI      Ti 2177   1.253   3.743   8.090 -0.1118 -0.2448 -0.3012
 2178TI     TiO 2178   1.479   3.653   8.058 -0.1043  0.1159  0.5116
 2179TI      Ti 2179   1.401   3.629   7.755  0.1433 -0.0071 -0.0848
 2180TI     TiO 2180   1.592   3.532   7.811 -0.0456 -0.2268  0.1357
 2181TI      Ti 2181   1.197   3.657   7.452  0.1078 -0.1379 -0.4971
 2182TI     TiO 2182   1.506   3.708   7.562 -0.6658  0.0253  0.3270
 2183TI      Ti 2183   1.288   3.743   6.962 -0.0115 -0.4372  0.0338
 2184TI     TiO 2184   1.551   3.803   7.203 -0.0558 -0.3974 -0.2393
 2185TI      Ti 2185   1.261   3.815   6.619 -0.2867 -0.1431  0.1174
 2186TI     TiO 2186   1.514   3.654   6.872  0.3231  0.4175  0.0707
 2187TI      Ti 2187   1.146   3.926   6.310  0.4467  0.1106 -0.0053
 2188TI     TiO 2188   1.512   3.772   6.593  0.2856  0.1244  0.3734
 2189TI      Ti 2189   1.321   3.881   5.883 -0.2037  0.1993 -0.1218
 2190TI     TiO 2190   1.436   3.795   6.195  0.8601  0.6209 -0.2757
 2191TI      Ti 2191   1.478   4.223   5.837  0.0352  0.1204 -0.2300
 2192TI     TiO 2192   1.800   3.774   6.054 -0.1813  0.0917  0.0001
 2193TI      Ti 2193   1.488   3.987   5.556 -0.2704  0.3793  0.2985
 2194TI     TiO 2194   1.593   3.569   5.662  0.2239  0.2595 -0.1802
 2195TI      Ti 2195   1.225   3.895   5.268  0.1146  0.0015  0.2373
 2196TI     TiO 2196   1.696   3.468   5.421 -0.1371  0.3691 -0.3652
 2197TI      Ti 2197   1.404   3.596   5.050 -0.1156 -0.0978 -0.2102
 2198TI     TiO 2198   1.623   3.663   4.907 -0.0394  0.0117  0.0086
 2199TI      Ti 2199   1.129   3.771   4.908  0.2994  0.0855 -0.1303
 2200TI     TiO 2200   1.422   3.691   4.700 -0.0570  0.1121  0.1617
 2201TI      Ti 2201   1.322   3.820   4.534 -0.0282 -0.0955  0.2007
 2202TI     TiO 2202   1.779   3.633   4.649  0.6529  0.5721 -0.0205
 2203TI      Ti 2203   1.579   3.577   4.091 -0.2776  0.0890  0.3870
 2204TI     TiO 2204   1.641   3.737   4.245  0.0088  0.2832  0.6508
 2205TI      Ti 2205   1.344   3.813   3.910  0.0358 -0.0249  0.2261
 2206TI     TiO 2206   1.701   3.543   3.890  0.6166  0.6023 -0.1942
 2207TI      Ti 2207   1.369   3.609   3.563 -0.1944  0.0944  0.1720
 2208TI     TiO 2208   1.643   3.576   3.578  1.2492  0.3356 -0.4321
 2209TI      Ti 2209   1.393   3.637   3.193 -0.5294 -0.0640 -0.0586
 2210TI     TiO 2210   1.629   3.683   3.179  0.0250 -0.2023 -0.5609
 2211TI      Ti 2211   1.288   3.874   2.923  0.3008  0.0769  0.4068
 2212TI     TiO 2212   1.439   3.687   2.964 -0.1866 -0.5594 -0.0562
 2213TI      Ti 2213   1.313   3.684   2.590 -0.0827 -0.2806 -0.3838
 2214TI     TiO 2214   1.518   3.576   2.635  0.0509  0.0756 -0.7283
 2215TI      Ti 2215   1.357   3.634   2.213 -0.0359 -0.1199  0.3062
 2216TI     TiO 2216   1.520   3.501   2.308 -0.4114 -1.1463 -0.0308
 2217TI      Ti 2217   1.190   3.901   2.004 -0.0502 -0.0933 -0.1528
 2218TI     TiO 2218   1.489   3.582   2.024  0.0546 -0.0275  0.1492
 2219TI      Ti 2219   1.342   3.623   1.813  0.0346 -0.2324 -0.2274
 2220TI     TiO 2220   1.558   3.614   1.739  0.7179  0.2159 -0.0176
 2221TI      Ti 2221   1.674   3.789   1.639 -0.0588  0.2195  0.0454
 2222TI     TiO 2222   1.670   3.608   1.482  0.2361  0.4254  0.0347
 2223TI      Ti 2223   1.558   3.658   1.279  0.0635  0.0523 -0.3121
 2224TI     TiO 2224   1.765   3.581   1.214 -0.3389  0.2384  0.5931
 2225TI      Ti 2225   1.365   4.048   0.823  0.1157 -0.0936  0.3395
 2226TI     TiO 2226   1.774   3.718   0.787 -0.1372  0.0331 -0.0961
 2227TI      Ti 2227   1.388   3.786   0.476  0.0625 -0.1404 -0.2154
 2228TI     TiO 2228   1.516   3.659   0.617 -0.2697 -0.0354  0.0412
 2229TI      Ti 2229   0.922   3.781   0.323 -0.0485 -0.2603 -0.0038
 2230TI     TiO 2230   1.506   3.752   0.286  0.7464 -0.3416  0.2729
 2231TI      Ti 2231   1.549   3.550   0.200  0.4750 -0.2819  0.1430
 2232TI     TiO 2232   1.776   3.625   0.162 -0.0517  0.3499 -0.3621
 2233TI      Ti 2233   1.197   3.289  10.524  0.1774 -0.4214 -0.0187
 2234TI     TiO 2234   1.569   3.374  10.616  0.1184  0.4819  0.4311
 2235TI      Ti 2235   1.406   3.261  10.225  0.2326  0.4819 -0.1203
 2236TI     TiO 2236   1.643   3.275  10.294  0.4533 -0.3206  0.2055
 2237TI      Ti 2237   1.206   3.268   9.845  0.0914  0.0278 -0.2361
 2238TI     TiO 2238   1.690   3.244  10.001 -0.0787 -0.4155  0.2675
 2239TI      Ti 2239   1.220   3.449   9.481 -0.0122 -0.4117 -0.4149
 2240TI     TiO 2240   1.684   3.250   9.612  0.1783  0.2748 -0.3007
 2241TI      Ti 2241   1.416   3.209   9.271 -0.1724 -0.0206  0.7584
 2242TI     TiO 2242   1.550   3.020   9.388 -0.0986 -0.0933 -0.3662
 2243TI      Ti 2243   1.173   3.378   9.068 -0.0412 -0.0004  0.0503
 2244TI     TiO 2244   1.512   3.098   9.090  0.1283  0.4229 -0.4008
 2245TI      Ti 2245   1.406   3.280   8.671 -0.3688  0.0558 -0.2192
 2246TI     TiO 2246   1.533   3.122   8.762  0.6925  0.2377  0.4090
 2247TI      Ti 2247   1.291   3.495   8.396  0.1993  0.2261 -0.0051
 2248TI     TiO 2248   1.438   3.234   8.454  0.1298  0.1342  0.2019
 2249TI      Ti 2249   1.265   3.310   8.089 -0.1503  0.1098 -0.2491
 2250TI     TiO 2250   1.666   3.131   8.050 -0.5422 -0.0048  0.5300
 2251TI      Ti 2251   1.531   3.137   7.849 -0.0282  0.4832 -0.1118
 2252TI     TiO 2252   1.703   2.990   7.796 -0.0233 -0.1523 -0.6121
 2253TI      Ti 2253   1.431   3.266   7.520 -0.4917  0.0912 -0.1303
 2254TI     TiO 2254   1.681   2.988   7.450  0.3196 -0.6542 -0.3877
 2255TI      Ti 2255   1.279   3.419   7.224 -0.0628  0.1707 -0.0744
 2256TI     TiO 2256   1.505   3.349   7.316 -0.4402 -0.1625 -0.1187
 2257TI      Ti 2257   1.398   3.459   6.836 -0.3243  0.0236  0.2298
 2258TI     TiO 2258   1.582   3.337   6.925 -0.7131  0.4451  0.3617
 2259TI      Ti 2259   1.160   3.515   6.398 -0.1680  0.0476 -0.1522
 2260TI     TiO 2260   1.614   3.202   6.554  0.2837  0.1921 -0.4103
 2261TI      Ti 2261   1.343   3.600   6.120 -0.1602 -0.5013  0.0130
 2262TI     TiO 2262   1.593   3.256   6.272 -0.1265  0.0394  0.5361
 2263TI      Ti 2263   1.569   3.328   6.039 -0.2722  0.1563 -0.1298
 2264TI     TiO 2264   1.832   3.125   5.789 -0.1139  0.1609 -0.1935
 2265TI      Ti 2265   1.683   3.350   5.610 -0.0212 -0.3646 -0.3089
 2266TI     TiO 2266   1.729   3.157   5.492  1.0810  0.3312 -0.0349
 2267TI      Ti 2267   1.375   3.265   5.354  0.0272  0.1521 -0.1701
 2268TI     TiO 2268   1.839   3.122   5.189  0.1450  0.0870 -0.5806
 2269TI      Ti 2269   1.494   3.244   5.037  0.2872  0.0037  0.0973
 2270TI     TiO 2270   1.713   3.308   5.020  0.0004  0.3268  0.3062
 2271TI      Ti 2271   1.234   3.359   4.794  0.3444 -0.0702 -0.1644
 2272TI     TiO 2272   1.437   3.339   4.641  0.1656  0.1604 -0.4928
 2273TI      Ti 2273   1.354   3.444   4.429 -0.0379 -0.2050  0.0200
 2274TI     TiO 2274   1.680   3.223   4.377  0.5799 -0.6557  0.5745
 2275TI      Ti 2275   1.517   3.212   4.196  0.1695  0.1670  0.3096
 2276TI     TiO 2276   1.783   3.188   4.102  0.0724 -0.4977  0.3355
 2277TI      Ti 2277   1.350   3.369   3.904  0.1208 -0.3800  0.0741
 2278TI     TiO 2278   1.610   3.011   3.959  0.1175 -0.2166 -0.3154
 2279TI      Ti 2279   1.369   3.240   3.573 -0.0298 -0.1065 -0.2609
 2280TI     TiO 2280   1.594   3.256   3.491  0.1783 -0.1060  0.6420
 2281TI      Ti 2281   1.226   3.320   3.247 -0.2273  0.1438  0.0896
 2282TI     TiO 2282   1.420   3.197   3.236 -0.1335 -0.1663 -0.1125
 2283TI      Ti 2283   1.203   3.348   2.880  0.3542  0.0547 -0.0284
 2284TI     TiO 2284   1.403   3.262   2.839  0.1023 -0.3920  0.2313
 2285TI      Ti 2285   1.200   3.355   2.521  0.1646  0.0615 -0.1222
 2286TI     TiO 2286   1.451   3.172   2.212 -0.2370 -0.3962  0.6324
 2287TI      Ti 2287   1.234   3.106   2.161 -0.1945 -0.2591  0.2174
 2288TI     TiO 2288   1.702   3.189   2.082  0.2736 -0.4757 -0.1829
 2289TI      Ti 2289   1.106   3.452   2.027  0.2033 -0.0954 -0.0612
 2290TI     TiO 2290   1.578   2.988   1.793  0.1558 -0.1800  0.0503
 2291TI      Ti 2291   1.300   3.234   1.764 -0.0450 -0.0111  0.2735
 2292TI     TiO 2292   1.488   3.262   1.901  0.1848  0.4683 -0.3304
 2293TI      Ti 2293   1.415   3.237   1.402 -0.0625  0.2090 -0.2138
 2294TI     TiO 2294   1.721   3.219   1.638 -0.4574 -0.4522  0.2210
 2295TI      Ti 2295   1.470   3.358   1.074 -0.4279 -0.0263 -0.2384
 2296TI     TiO 2296   1.578   3.073   1.379 -0.5090  0.2934 -0.1805
 2297TI      Ti 2297   1.387   3.488   0.688  0.2459  0.4464 -0.2118
 2298TI     TiO 2298   1.726   3.363   1.035  0.0709  0.0625 -0.1798
 2299TI      Ti 2299   1.206   3.442   0.340 -0.1226  0.2323 -0.0567
 2300TI     TiO 2300   1.768   3.308   0.581 -0.1511 -0.4744 -0.0993
 2301TI      Ti 2301   1.632   3.290   0.392  0.0931  0.3256 -0.0966
 2302TI     TiO 2302   1.588   3.075   0.371  0.2872 -0.1452 -0.2963
 2303TI      Ti 2303   1.266   3.471  10.845  0.2665 -0.1921 -0.0568
 2304TI     TiO 2304   1.668   3.354   0.155  0.4737 -0.0414 -0.3083
 2305TI      Ti 2305   1.594   2.900  10.537 -0.1475  0.2509  0.1520
 2306TI     TiO 2306   1.536   2.690  10.594 -0.4853  0.1587 -0.4411
 2307TI      Ti 2307   1.388   2.871  10.131 -0.3310  0.0731  0.0058
 2308TI     TiO 2308   1.552   2.556  10.269 -0.0972 -0.2054 -0.2097
 2309TI      Ti 2309   1.700   2.764   9.928  0.4105  0.0506 -0.1176
 2310TI     TiO 2310   1.743   2.570  10.034  0.4122 -0.0998  0.6006
 2311TI      Ti 2311   1.402   2.893   9.742 -0.1346  0.0162  0.1528
 2312TI     TiO 2312   1.703   2.605   9.760  0.6204  0.1955 -0.4954
 2313TI      Ti 2313   1.443   2.814   9.404  0.1596 -0.0328  0.0009
 2314TI     TiO 2314   1.572   2.635   9.353 -0.8106 -0.1023 -0.4041
 2315TI      Ti 2315   1.240   2.762   9.048  0.4246  0.0735 -0.2864
 2316TI     TiO 2316   1.679   2.788   9.028  0.2725  0.1234 -0.7121
 2317TI      Ti 2317   1.205   2.873   8.693  0.2558  0.0256  0.2938
 2318TI     TiO 2318   1.602   2.808   8.754  0.1016  0.0149 -0.0223
 2319TI      Ti 2319   1.254   3.095   8.394  0.2777 -0.0096 -0.4404
 2320TI     TiO 2320   1.366   2.900   8.439 -0.5655 -0.2385  0.4898
 2321TI      Ti 2321   1.281   2.938   8.076 -0.0628 -0.0235 -0.1528
 2322TI     TiO 2322   1.694   2.804   8.025  0.1199 -0.4333  0.1602
 2323TI      Ti 2323   1.500   2.726   7.930 -0.0515  0.3776  0.4219
 2324TI     TiO 2324   1.804   2.667   7.768 -0.0955  0.7942  0.1274
 2325TI      Ti 2325   1.360   2.708   7.515 -0.1814  0.4967  0.2832
 2326TI     TiO 2326   1.768   2.685   7.469 -0.9224 -0.3240 -0.3417
 2327TI      Ti 2327   1.399   2.655   7.132  0.0777  0.0674  0.4639
 2328TI     TiO 2328   1.754   2.911   7.187 -0.2154  0.2034  0.0851
 2329TI      Ti 2329   1.548   2.972   7.265 -0.3206 -0.3418 -0.0132
 2330TI     TiO 2330   1.619   2.657   7.055  0.1620 -0.0280 -0.6063
 2331TI      Ti 2331   1.389   2.960   6.641 -0.0601  0.1570  0.0159
 2332TI     TiO 2332   1.523   2.776   6.664  0.3351 -0.0815  0.5290
 2333TI      Ti 2333   1.331   2.871   6.304  0.1376  0.2267  0.0132
 2334TI     TiO 2334   1.516   2.744   6.284 -0.6439  0.2082  0.1736
 2335TI      Ti 2335   1.402   2.951   5.918 -0.3239 -0.0021  0.0912
 2336TI     TiO 2336   1.597   2.813   5.926 -0.3208 -0.3576  0.4637
 2337TI      Ti 2337   1.348   2.902   5.579  0.1268 -0.0115  0.0532
 2338TI     TiO 2338   1.532   2.774   5.575 -0.0559  0.5000  0.1518
 2339TI      Ti 2339   1.325   2.886   5.226  0.1657  0.2384 -0.0752
 2340TI     TiO 2340   1.549   2.821   5.262  0.1733  0.2526 -0.5184
 2341TI      Ti 2341   1.544   2.868   4.858 -0.1197 -0.2802 -0.1353
 2342TI     TiO 2342   1.837   2.911   4.636  0.0465 -0.1307 -0.1932
 2343TI      Ti 2343   1.552   2.523   4.614 -0.4071  0.1060 -0.1719
 2344TI     TiO 2344   1.671   2.659   4.465  0.2510  0.0145  0.1579
 2345TI      Ti 2345   1.288   2.592   4.326 -0.1192  0.0046 -0.0098
 2346TI     TiO 2346   1.456   2.709   4.195 -0.2580  0.2645  0.1792
 2347TI      Ti 2347   1.367   2.448   4.013 -0.2582 -0.1504 -0.4157
 2348TI     TiO 2348   1.554   2.432   4.154 -0.5887 -0.4879 -0.4897
 2349TI      Ti 2349   1.494   2.813   3.975  0.3997 -0.2916  0.0017
 2350TI     TiO 2350   1.595   2.821   3.757 -0.2379 -0.4880 -0.0366
 2351TI      Ti 2351   1.377   2.853   3.556  0.0562  0.3513 -0.0480
 2352TI     TiO 2352   1.515   2.675   3.522  0.1429 -0.2819 -0.3872
 2353TI      Ti 2353   1.311   2.857   3.207  0.1731  0.0295  0.2466
 2354TI     TiO 2354   1.436   2.660   3.205  0.2280 -0.2476 -0.5202
 2355TI      Ti 2355   1.242   2.838   2.860  0.0978 -0.3081  0.1074
 2356TI     TiO 2356   1.561   2.904   2.757 -0.1112  0.6045  0.1768
 2357TI      Ti 2357   1.224   2.843   2.503 -0.0864 -0.1824 -0.1169
 2358TI     TiO 2358   1.431   2.720   2.502  0.8246  0.1348  0.4195
 2359TI      Ti 2359   1.262   2.696   2.155  0.3749  0.4031 -0.4985
 2360TI     TiO 2360   1.490   2.615   2.188 -0.6445 -0.0131  0.1973
 2361TI      Ti 2361   1.179   2.850   1.850  0.1020  0.0017  0.1990
 2362TI     TiO 2362   1.561   2.587   1.898  0.5451  0.2083 -0.1804
 2363TI      Ti 2363   1.184   2.804   1.488 -0.1764 -0.1229 -0.0664
 2364TI     TiO 2364   1.598   2.718   1.654 -0.2496  0.0035  0.7967
 2365TI      Ti 2365   1.422   2.599   1.285 -0.0685 -0.1117  0.1823
 2366TI     TiO 2366   1.631   2.617   1.193 -0.4388 -0.0095 -0.7661
 2367TI      Ti 2367   1.328   2.956   1.115  0.0404  0.0701 -0.2964
 2368TI     TiO 2368   1.835   2.786   1.073 -0.7723 -0.1018 -0.2094
 2369TI      Ti 2369   1.393   3.123   0.720 -0.3305  0.2365  0.1510
 2370TI     TiO 2370   1.523   2.753   0.835  0.2094 -0.3357 -0.2995
 2371TI      Ti 2371   1.620   2.900   0.534  0.0481 -0.2583 -0.5029
 2372TI     TiO 2372   1.784   2.783   0.753  0.5024 -0.5013  1.0328
 2373TI      Ti 2373   1.538   2.978   0.171 -0.0905 -0.0194  0.0101
 2374TI     TiO 2374   1.874   2.852   0.190  0.2222  0.1909  0.4576
 2375TI      Ti 2375   1.400   2.706  10.785 -0.3494  0.1841 -0.6137
 2376TI     TiO 2376   1.778   2.591  10.798 -0.3202 -0.2269 -0.0909
 2377TI      Ti 2377   1.562   2.482  10.484 -0.0305  0.1349  0.1118
 2378TI     TiO 2378   1.548   2.111  10.640 -0.2690  0.8026  0.0197
 2379TI      Ti 2379   1.518   2.146  10.310 -0.2988 -0.0139 -0.1405
 2380TI     TiO 2380   1.818   2.010  10.518 -0.5740  0.5741  0.1140
 2381TI      Ti 2381   1.459   2.164   9.927 -0.1629  0.2564 -0.0211
 2382TI     TiO 2382   1.835   2.241   9.995 -0.2844 -0.4944 -0.2657
 2383TI      Ti 2383   1.368   2.464   9.727  0.3505  0.1313  0.4971
 2384TI     TiO 2384   1.863   2.346   9.684  0.2504  0.6278 -0.0172
 2385TI      Ti 2385   1.442   2.247   9.498 -0.1292 -0.0490  0.5580
 2386TI     TiO 2386   1.561   2.275   9.312  0.5624  0.0736  0.2051
 2387TI      Ti 2387   1.349   2.319   9.067 -0.1250  0.0283 -0.0142
 2388TI     TiO 2388   1.572   2.397   9.040  0.1569 -0.0845 -0.3978
 2389TI      Ti 2389   1.496   2.572   8.749  0.2501 -0.4493 -0.0565
 2390TI     TiO 2390   1.613   2.340   8.638 -0.2910 -0.2796  0.0146
 2391TI      Ti 2391   1.156   2.539   8.508  0.4738  0.0267  0.1863
 2392TI     TiO 2392   1.561   2.633   8.549 -0.0099  0.1889  0.2115
 2393TI      Ti 2393   1.245   2.487   8.149  0.4970 -0.0254  0.0312
 2394TI     TiO 2394   1.595   2.505   8.286  0.8846  0.7644 -0.3159
 2395TI      Ti 2395   1.285   2.414   7.800 -0.3054  0.2700 -0.0824
 2396TI     TiO 2396   1.743   2.349   7.732  0.8809  0.4617  0.6123
 2397TI      Ti 2397   1.458   2.343   7.441  0.4799  0.4100 -0.0609
 2398TI     TiO 2398   1.679   2.414   7.460 -0.2440 -0.4988 -0.0540
 2399TI      Ti 2399   1.370   2.103   7.158  0.3050  0.0708  0.1555
 2400TI     TiO 2400   1.560   2.191   7.311  0.3414  0.0930 -0.6061
 2401TI      Ti 2401   1.117   2.406   6.959  0.0424  0.2628 -0.2588
 2402TI     TiO 2402   1.549   2.174   7.034 -0.5692 -0.4562  0.0072
 2403TI      Ti 2403   1.371   2.408   6.645  0.3033  0.1810  0.2005
 2404TI     TiO 2404   1.526   2.237   6.639  0.1112 -0.3736 -0.4603
 2405TI      Ti 2405   1.376   2.452   6.284  0.0629 -0.1253  0.0427
 2406TI     TiO 2406   1.542   2.277   6.281  0.3251  0.5101  0.2570
 2407TI      Ti 2407   1.366   2.433   5.936  0.2028 -0.0493  0.3539
 2408TI     TiO 2408   1.536   2.288   5.918  0.4168 -0.3424  0.8579
 2409TI      Ti 2409   1.354   2.443   5.576  0.0688  0.2465  0.0206
 2410TI     TiO 2410   1.517   2.267   5.551 -0.7033  0.6882 -0.1307
 2411TI      Ti 2411   1.360   2.451   5.208  0.1149 -0.1431 -0.1298
 2412TI     TiO 2412   1.525   2.300   5.243  0.5468 -0.2295  0.2046
 2413TI      Ti 2413   1.299   2.380   4.834 -0.0803 -0.0946  0.1487
 2414TI     TiO 2414   1.486   2.074   5.030 -0.5333 -0.1481 -0.9561
 2415TI      Ti 2415   1.388   2.211   4.526 -0.2024 -0.1698  0.0390
 2416TI     TiO 2416   1.696   2.348   4.518  0.2310  0.1703 -0.1319
 2417TI      Ti 2417   1.105   2.239   4.209  0.0542  0.1771 -0.2287
 2418TI     TiO 2418   1.530   2.133   4.352 -0.5183 -0.1645  0.9583
 2419TI      Ti 2419   1.350   1.981   4.257  0.1676  0.0072  0.0040
 2420TI     TiO 2420   1.472   1.860   4.416 -0.1349 -0.0887 -0.2664
 2421TI      Ti 2421   1.359   2.056   3.900 -0.1542 -0.2038  0.0753
 2422TI     TiO 2422   1.557   2.031   3.798 -0.6176 -0.2815 -0.1967
 2423TI      Ti 2423   1.289   2.317   3.579 -0.0734 -0.0657  0.0866
 2424TI     TiO 2424   1.488   2.176   3.546  0.4514 -0.0781 -0.5731
 2425TI      Ti 2425   1.234   2.317   3.232 -0.6485  0.2172  0.3775
 2426TI     TiO 2426   1.336   2.109   3.226 -0.1917  0.1301 -0.1878
 2427TI      Ti 2427   1.228   2.339   2.877  0.4194 -0.1529  0.0422
 2428TI     TiO 2428   1.378   2.156   2.848  0.4724 -0.0670 -0.0538
 2429TI      Ti 2429   1.215   2.316   2.515 -0.1654  0.2144 -0.4145
 2430TI     TiO 2430   1.341   2.399   2.693  0.2561  0.1283  0.5149
 2431TI      Ti 2431   1.178   2.338   2.189  0.0539 -0.3621 -0.4692
 2432TI     TiO 2432   1.497   2.308   2.077  0.1887 -0.3166  0.1604
 2433TI      Ti 2433   1.204   2.358   1.840  0.0934  0.0298 -0.1574
 2434TI     TiO 2434   1.444   2.006   1.928  0.3592 -0.2322  0.0660
 2435TI      Ti 2435   1.179   2.378   1.484 -0.2319 -0.1999  0.0977
 2436TI     TiO 2436   1.352   2.215   1.445  0.1856 -0.5196 -0.3036
 2437TI      Ti 2437   1.294   2.180   1.204 -0.2649 -0.4028 -0.0902
 2438TI     TiO 2438   1.629   2.159   1.382 -0.8943 -0.3610 -0.1052
 2439TI      Ti 2439   1.550   2.353   0.929  0.2445  0.0219  0.1657
 2440TI     TiO 2440   1.514   2.234   1.121  0.0821  0.2092  0.6290
 2441TI      Ti 2441   1.382   2.610   0.738 -0.2675 -0.0961  0.1025
 2442TI     TiO 2442   1.573   2.079   0.657  0.3673 -0.1552 -0.4779
 2443TI      Ti 2443   1.448   2.257   0.572 -0.2945 -0.4406  0.4156
 2444TI     TiO 2444   1.643   2.276   0.456  0.1482  0.0698 -0.3995
 2445TI      Ti 2445   1.520   2.595   0.325 -0.0526 -0.1661  0.0752
 2446TI     TiO 2446   1.849   2.216   0.262 -0.0107  0.3643  0.0908
 2447TI      Ti 2447   1.657   2.425   0.050 -0.1962  0.2839 -0.0477
 2448TI     TiO 2448   1.581   2.384  10.695  0.3890 -0.7079 -0.0119
 2449TI      Ti 2449   1.427   1.883  10.597 -0.0105 -0.0864  0.4594
 2450TI     TiO 2450   1.825   1.456  10.662 -0.7071  0.2610  0.1155
 2451TI      Ti 2451   1.250   1.941  10.173 -0.3747 -0.1835  0.0398
 2452TI     TiO 2452   1.294   1.690  10.553 -0.2917  0.0386  0.1486
 2453TI      Ti 2453   1.557   1.840   9.962 -0.3248 -0.0329  0.0368
 2454TI     TiO 2454   2.113   1.726  10.074  0.4978  0.4474  0.1938
 2455TI      Ti 2455   1.185   2.036   9.791 -0.0631 -0.0646 -0.0087
 2456TI     TiO 2456   1.686   1.747   9.790  0.3336  0.0528  0.7753
 2457TI      Ti 2457   1.401   1.831   9.359  0.4441  0.0986 -0.0614
 2458TI     TiO 2458   1.612   1.937   9.377 -0.2114  0.0855 -0.0017
 2459TI      Ti 2459   1.333   1.920   8.943  0.1216  0.0133  0.0064
 2460TI     TiO 2460   1.441   1.826   9.128  0.5160 -1.1173  0.0566
 2461TI      Ti 2461   1.069   1.753   8.659 -0.0076  0.2929 -0.0574
 2462TI     TiO 2462   1.253   1.856   8.741  0.2377 -0.2195 -0.5420
 2463TI      Ti 2463   1.315   1.974   8.551 -0.3434  0.0850 -0.0938
 2464TI     TiO 2464   1.504   1.844   8.510  0.3634 -0.6123  0.1654
 2465TI      Ti 2465   1.384   2.093   8.167  0.0808 -0.3683 -0.2388
 2466TI     TiO 2466   1.468   1.874   8.157 -0.0255 -0.0003 -0.5234
 2467TI      Ti 2467   1.382   2.080   7.739 -0.2475  0.2739  0.0425
 2468TI     TiO 2468   1.452   1.852   7.746  0.4147 -0.0759 -1.0694
 2469TI      Ti 2469   1.271   1.764   7.623 -0.2004  0.1300  0.1115
 2470TI     TiO 2470   1.661   1.563   7.487 -0.0853  0.1265 -0.4264
 2471TI      Ti 2471   1.327   1.762   7.288 -0.0728  0.2687  0.2102
 2472TI     TiO 2472   1.486   1.609   7.247 -0.1907 -0.3109  0.0906
 2473TI      Ti 2473   1.397   1.817   6.939  0.3317 -0.2526  0.0153
 2474TI     TiO 2474   1.609   1.716   6.954 -0.0301 -0.2454 -0.4714
 2475TI      Ti 2475   1.394   1.877   6.607 -0.2799  0.0614  0.0990
 2476TI     TiO 2476   1.558   1.720   6.620  0.0390  0.1497  0.4736
 2477TI      Ti 2477   1.378   1.871   6.255 -0.0017  0.0615  0.2704
 2478TI     TiO 2478   1.551   1.734   6.234  0.1401 -0.1890  0.3674
 2479TI      Ti 2479   1.370   1.887   5.903 -0.6104  0.0822 -0.3433
 2480TI     TiO 2480   1.537   1.719   5.892 -0.6633 -0.2567 -0.0699
 2481TI      Ti 2481   1.362   1.902   5.549  0.0356  0.0250 -0.1061
 2482TI     TiO 2482   1.514   1.726   5.532 -0.4541 -0.1096  0.2551
 2483TI      Ti 2483   1.348   1.951   5.186 -0.3968  0.0873 -0.0514
 2484TI     TiO 2484   1.485   1.779   5.150 -0.1160 -0.0671  0.2649
 2485TI      Ti 2485   1.224   1.942   4.816  0.3627 -0.1881 -0.1706
 2486TI     TiO 2486   1.712   1.833   4.880 -0.5617  0.2012  0.7194
 2487TI      Ti 2487   1.023   1.778   4.573  0.0938  0.0844  0.3669
 2488TI     TiO 2488   1.563   1.622   4.709  0.5719 -0.0808  0.4944
 2489TI      Ti 2489   1.428   1.640   4.530  0.1936  0.1840  0.0595
 2490TI     TiO 2490   1.636   1.596   4.435 -0.3295 -1.1591  0.2825
 2491TI      Ti 2491   1.141   1.624   4.292  0.2478 -0.1288  0.2047
 2492TI     TiO 2492   1.586   1.647   4.051  0.0086  0.4607  0.5903
 2493TI      Ti 2493   1.101   1.727   3.949 -0.1797 -0.0892  0.0140
 2494TI     TiO 2494   1.279   1.609   4.021 -0.4214  0.2207  0.4031
 2495TI      Ti 2495   1.295   1.802   3.631 -0.1164 -0.0581  0.4065
 2496TI     TiO 2496   1.460   1.739   3.795  0.3410 -0.2909 -0.8670
 2497TI      Ti 2497   1.261   1.890   3.296  0.4085  0.1404  0.0192
 2498TI     TiO 2498   1.462   1.872   3.184  0.4559  0.7185  0.6158
 2499TI      Ti 2499   1.357   1.949   2.697 -0.1979  0.0108 -0.0073
 2500TI     TiO 2500   1.618   1.907   2.942  0.1126  0.0169  0.1033
 2501TI      Ti 2501   1.262   1.973   2.318 -0.0442  0.0545  0.4730
 2502TI     TiO 2502   1.447   1.795   2.552  0.5686 -0.1439  0.6580
 2503TI      Ti 2503   1.254   1.652   2.187 -0.0835  0.0762  0.1659
 2504TI     TiO 2504   1.483   1.659   2.145  0.0973  0.1631  0.3232
 2505TI      Ti 2505   1.243   1.867   1.885  0.4598  0.5531  0.1753
 2506TI     TiO 2506   1.415   1.716   1.865 -0.7219  0.5212  0.5322
 2507TI      Ti 2507   1.213   1.799   1.532 -0.2317 -0.2346 -0.2433
 2508TI     TiO 2508   1.421   1.651   1.533  0.1809  0.3616  0.3201
 2509TI      Ti 2509   1.276   1.806   1.185 -0.0169  0.0567  0.1183
 2510TI     TiO 2510   1.501   1.744   1.222  0.1618  0.2464 -0.2500
 2511TI      Ti 2511   1.376   1.527   0.914 -0.3578 -0.1080  0.2860
 2512TI     TiO 2512   1.562   1.521   1.056 -0.1893  0.0943 -0.3000
 2513TI      Ti 2513   1.417   1.981   0.837  0.1587  0.0539 -0.2833
 2514TI     TiO 2514   1.623   1.897   0.882 -0.7981  0.6519  0.1967
 2515TI      Ti 2515   1.327   1.878   0.405 -0.1980 -0.0444  0.2289
 2516TI     TiO 2516   1.546   1.864   0.336  0.3839  0.1293 -0.2852
 2517TI      Ti 2517   1.326   2.211   0.217  0.0824 -0.2528  0.0204
 2518TI     TiO 2518   1.897   1.754   0.334 -0.3172 -0.4445  0.0558
 2519TI      Ti 2519   1.462   1.645   0.036 -0.0382 -0.0238 -0.1968
 2520TI     TiO 2520   1.958   1.670   0.051  0.1284  0.5913 -0.6367
 2521TI      Ti 2521   1.672   1.605  10.575  0.1580 -0.2805 -0.1208
 2522TI     TiO 2522   1.885   1.323  10.411 -0.2435 -0.3183 -0.1227
 2523TI      Ti 2523   1.444   1.269  10.445 -0.2856  0.0014 -0.6361
 2524TI     TiO 2524   1.814   0.794  10.159  0.0549 -0.3643  0.2220
 2525TI      Ti 2525   1.329   1.535  10.127  0.3456 -0.2355  0.1891
 2526TI     TiO 2526   1.619   1.117   9.894  0.1223  0.1098 -0.0516
 2527TI      Ti 2527   1.196   1.681   9.827  0.3319 -0.5056 -0.3538
 2528TI     TiO 2528   1.585   1.424   9.762  0.5868 -0.4408  0.2652
 2529TI      Ti 2529   1.473   1.529   9.572  0.2071 -0.4129  0.5988
 2530TI     TiO 2530   1.684   1.498   9.498 -0.0378  0.1831  0.6175
 2531TI      Ti 2531   1.340   1.445   9.202 -0.0272 -0.0614 -0.0761
 2532TI     TiO 2532   1.508   1.288   9.191 -0.4130 -1.1804  0.1605
 2533TI      Ti 2533   1.347   1.468   8.842 -0.2509 -0.3668 -0.0058
 2534TI     TiO 2534   1.513   1.307   8.827  0.4372 -0.0525  0.0615
 2535TI      Ti 2535   1.313   1.475   8.495 -0.0610  0.3309  0.1628
 2536TI     TiO 2536   1.474   1.308   8.468 -0.6000  0.3648 -0.0411
 2537TI      Ti 2537   1.282   1.519   8.152 -0.2178  0.0529 -0.0606
 2538TI     TiO 2538   1.430   1.318   8.117  0.1994 -0.0075  0.2835
 2539TI      Ti 2539   1.246   1.464   7.796  0.2859  0.0885 -0.0551
 2540TI     TiO 2540   1.427   1.340   7.781 -0.0770  0.0918  0.7268
 2541TI      Ti 2541   1.442   1.105   7.519  0.0810  0.3250  0.0322
 2542TI     TiO 2542   1.549   1.060   7.722 -0.1064  0.6234  0.3750
 2543TI      Ti 2543   1.469   1.380   7.297 -0.1105 -0.0230  0.0336
 2544TI     TiO 2544   1.624   1.222   7.226  0.0716  0.2157  0.2812
 2545TI      Ti 2545   1.450   1.331   6.926  0.2029 -0.0565 -0.0921
 2546TI     TiO 2546   1.623   1.189   6.935  0.7907  0.2112 -0.4534
 2547TI      Ti 2547   1.428   1.313   6.586 -0.1169 -0.3060  0.2201
 2548TI     TiO 2548   1.571   1.145   6.619 -0.0952  0.1811  0.3086
 2549TI      Ti 2549   1.400   1.340   6.244  0.2903 -0.1273 -0.4459
 2550TI     TiO 2550   1.574   1.198   6.264  0.1844  0.5142 -0.1988
 2551TI      Ti 2551   1.358   1.351   5.894 -0.1012 -0.1688  0.0095
 2552TI     TiO 2552   1.533   1.206   5.887 -0.4181 -0.3276 -0.3116
 2553TI      Ti 2553   1.342   1.378   5.520 -0.0741 -0.0491 -0.1710
 2554TI     TiO 2554   1.505   1.217   5.516 -0.2389  0.5795  0.1886
 2555TI      Ti 2555   1.335   1.391   5.158  0.0802 -0.2052  0.2316
 2556TI     TiO 2556   1.472   1.192   5.177  0.2435  0.4703  0.4922
 2557TI      Ti 2557   1.350   1.319   4.800  0.6045 -0.3217 -0.0104
 2558TI     TiO 2558   1.555   1.206   4.842  0.6017 -0.5130 -0.5757
 2559TI      Ti 2559   0.988   1.336   4.562 -0.0984 -0.4005 -0.1338
 2560TI     TiO 2560   1.700   1.342   4.620  0.2582  0.2702 -0.3559
 2561TI      Ti 2561   1.299   1.281   4.392  0.2957  0.1592 -0.0609
 2562TI     TiO 2562   1.536   1.300   4.343 -0.1915  0.6071 -0.1328
 2563TI      Ti 2563   1.003   1.212   3.959 -0.3210 -0.0127  0.3123
 2564TI     TiO 2564   1.525   1.368   4.044 -0.0162  0.8052  0.2950
 2565TI      Ti 2565   1.345   1.177   3.701  0.0894  0.3901  0.0060
 2566TI     TiO 2566   1.559   1.241   3.758  0.6405 -0.7114  0.1118
 2567TI      Ti 2567   1.117   1.434   3.672  0.0131  0.1386 -0.2440
 2568TI     TiO 2568   1.476   1.564   3.566 -0.1940  0.2952  0.0621
 2569TI      Ti 2569   1.384   1.473   3.368  0.2045 -0.0239  0.3265
 2570TI     TiO 2570   1.491   1.324   3.216  0.0232  0.3107  0.4795
 2571TI      Ti 2571   1.123   1.766   2.920 -0.3226  0.4177  0.0835
 2572TI     TiO 2572   1.543   1.215   2.699  0.3524  0.7849 -0.1723
 2573TI      Ti 2573   1.204   1.383   2.712 -0.0913  0.0959  0.0864
 2574TI     TiO 2574   1.270   1.273   2.518 -0.0901 -0.1180 -0.7244
 2575TI      Ti 2575   1.191   1.324   2.292  0.0956 -0.2578  0.1697
 2576TI     TiO 2576   1.407   1.241   2.259  0.3144  0.1408  0.5776
 2577TI      Ti 2577   1.199   1.320   1.901 -0.1319  0.0985 -0.1655
 2578TI     TiO 2578   1.433   1.230   1.954 -0.0577  0.1075  0.4119
 2579TI      Ti 2579   1.227   1.320   1.525  0.1572 -0.2018 -0.0756
 2580TI     TiO 2580   1.341   1.118   1.540 -0.4948 -0.4735 -0.5313
 2581TI      Ti 2581   1.178   1.282   1.165 -0.2943  0.0162  0.0285
 2582TI     TiO 2582   1.614   1.166   1.317 -0.0399 -0.2556 -0.0646
 2583TI      Ti 2583   1.412   1.119   0.910  0.1090 -0.1793  0.3320
 2584TI     TiO 2584   1.604   1.187   1.029  0.1484  0.4098 -0.1671
 2585TI      Ti 2585   1.371   1.292   0.585  0.0952 -0.3726 -0.1896
 2586TI     TiO 2586   1.766   1.332   0.781 -0.5020  0.4187  0.2315
 2587TI      Ti 2587   1.278   1.431   0.216  0.3583 -0.3087 -0.1520
 2588TI     TiO 2588   1.474   1.249   0.393 -0.2940  1.0427  0.3318
 2589TI      Ti 2589   1.659   1.330   0.278  0.1455 -0.2727 -0.1160
 2590TI     TiO 2590   1.797   1.248   0.434 -0.4497  0.3696  0.5518
 2591TI      Ti 2591   1.498   1.275  10.802  0.0207  0.0932  0.2442
 2592TI     TiO 2592   1.504   1.045  10.813 -0.1923  0.2451  0.0331
 2593TI      Ti 2593   1.288   0.852  10.471 -0.3048  0.0006 -0.3191
 2594TI     TiO 2594   1.653   0.354  10.362 -0.1866 -0.5791  0.1704
 2595TI      Ti 2595   1.400   0.732  10.154 -0.0678 -0.3503  0.1397
 2596TI     TiO 2596   1.591   0.605  10.143  0.3225  0.1578  0.4139
 2597TI      Ti 2597   1.416   0.980   9.880 -0.1422  0.1046  0.1082
 2598TI     TiO 2598   1.559   0.886  10.078  0.8022 -0.8036 -0.0859
 2599TI      Ti 2599   1.483   1.296   9.929  0.0733 -0.0379 -0.2419
 2600TI     TiO 2600   1.603   0.843   9.790 -0.2584  0.0102  0.0794
 2601TI      Ti 2601   1.371   1.115   9.549  0.0696 -0.1632  0.0680
 2602TI     TiO 2602   1.601   1.093   9.575 -0.4271  0.9141  0.6379
 2603TI      Ti 2603   1.348   0.916   9.180  0.1718  0.0122  0.1162
 2604TI     TiO 2604   1.481   0.733   9.149 -0.2673 -0.6294  0.3085
 2605TI      Ti 2605   1.366   0.898   8.836 -0.0525  0.3173  0.1231
 2606TI     TiO 2606   1.476   0.697   8.826 -0.1347  0.2999 -0.1823
 2607TI      Ti 2607   1.322   0.921   8.476  0.0860 -0.1395 -0.1171
 2608TI     TiO 2608   1.497   0.769   8.463 -0.1090 -0.4886 -0.5351
 2609TI      Ti 2609   1.260   0.930   8.118 -0.1830  0.0204 -0.1186
 2610TI     TiO 2610   1.418   0.765   8.119 -0.9793 -0.5641  0.4880
 2611TI      Ti 2611   1.267   0.926   7.760  0.1514 -0.1354 -0.2255
 2612TI     TiO 2612   1.375   0.723   7.771 -0.3487  0.4481  0.3654
 2613TI      Ti 2613   1.235   0.614   7.587  0.4178 -0.0790  0.0032
 2614TI     TiO 2614   1.615   0.733   7.602 -0.4630  0.4703  0.0866
 2615TI      Ti 2615   1.516   0.785   7.403  0.0119 -0.2887 -0.2025
 2616TI     TiO 2616   1.742   0.774   7.263 -0.0497 -0.2714  0.1907
 2617TI      Ti 2617   1.395   0.860   7.017 -0.4057 -0.0926  0.2651
 2618TI     TiO 2618   1.651   0.636   6.832  0.4291 -0.0884 -0.2265
 2619TI      Ti 2619   1.421   0.879   6.598  0.0788 -0.1842  0.0822
 2620TI     TiO 2620   1.495   0.661   6.617  0.2720  0.3128 -0.1771
 2621TI      Ti 2621   1.369   0.826   6.239  0.1148  0.1572  0.3372
 2622TI     TiO 2622   1.472   0.615   6.246 -0.3097 -0.4348  0.3753
 2623TI      Ti 2623   1.370   0.856   5.904  0.3295 -0.3044  0.6054
 2624TI     TiO 2624   1.545   0.725   5.936  0.2721 -0.0934 -0.6851
 2625TI      Ti 2625   1.311   0.806   5.555  0.3281  0.1036 -0.5715
 2626TI     TiO 2626   1.428   0.606   5.515  0.1976  0.2354 -0.0122
 2627TI      Ti 2627   1.303   0.824   5.198 -0.2237  0.2468  0.4249
 2628TI     TiO 2628   1.537   0.844   5.274  0.6503 -0.4461 -0.0955
 2629TI      Ti 2629   1.178   0.997   4.946 -0.1491 -0.2452 -0.0395
 2630TI     TiO 2630   1.669   0.846   4.997 -0.3836 -0.3123 -1.0190
 2631TI      Ti 2631   1.232   0.964   4.586 -0.0971 -0.2250 -0.1738
 2632TI     TiO 2632   1.644   0.712   4.639 -0.0678  0.2292  0.0385
 2633TI      Ti 2633   0.928   0.875   4.226  0.0340 -0.1401  0.2866
 2634TI     TiO 2634   1.652   0.693   4.283 -0.1008 -0.5490 -0.2862
 2635TI      Ti 2635   1.232   0.695   4.335 -0.1245 -0.1008  0.0245
 2636TI     TiO 2636   1.604   0.493   4.055 -0.1260  0.0113 -0.1500
 2637TI      Ti 2637   1.262   0.991   4.057 -0.0222 -0.4280  0.4002
 2638TI     TiO 2638   1.541   0.679   3.747 -0.0337  0.1093 -0.2783
 2639TI      Ti 2639   1.297   0.768   3.698  0.3294  0.0697 -0.4691
 2640TI     TiO 2640   1.634   0.811   3.521  0.6680 -0.0177  0.0825
 2641TI      Ti 2641   1.243   0.788   3.353 -0.2065 -0.0546 -0.2290
 2642TI     TiO 2642   1.457   0.837   3.266 -0.1518 -0.3878 -0.1270
 2643TI      Ti 2643   1.204   0.897   2.962  0.2719  0.3115  0.0663
 2644TI     TiO 2644   1.483   0.795   2.912 -0.0026 -0.0167 -0.3079
 2645TI      Ti 2645   1.226   0.852   2.621 -0.1575 -0.1916  0.2388
 2646TI     TiO 2646   1.414   0.732   2.588 -0.0685 -0.6584  0.1456
 2647TI      Ti 2647   1.228   0.859   2.274 -0.0384  0.1238  0.5120
 2648TI     TiO 2648   1.417   0.738   2.280 -0.6666  0.0263  0.4346
 2649TI      Ti 2649   1.222   0.863   1.931 -0.2602  0.0520 -0.2660
 2650TI     TiO 2650   1.422   0.758   1.957 -0.1787 -0.0636 -0.5033
 2651TI      Ti 2651   1.274   0.906   1.573 -0.1117 -0.2195  0.3572
 2652TI     TiO 2652   1.468   0.854   1.672  0.9402 -0.0115 -0.9246
 2653TI      Ti 2653   1.467   0.622   1.307 -0.1610 -0.1894  0.3831
 2654TI     TiO 2654   1.857   0.726   1.484 -0.2191  0.5594 -0.4409
 2655TI      Ti 2655   1.195   0.889   1.102 -0.0799  0.1054  0.0420
 2656TI     TiO 2656   1.375   0.751   1.136 -0.1560 -0.0332  0.6642
 2657TI      Ti 2657   1.153   0.987   0.674 -0.1590 -0.1117  0.1291
 2658TI     TiO 2658   1.543   0.930   0.958  0.1281 -0.4584  0.0536
 2659TI      Ti 2659   1.310   1.081   0.291 -0.0168  0.0267 -0.1444
 2660TI     TiO 2660   1.688   0.976   0.494 -0.1635  0.0480  0.0085
 2661TI      Ti 2661   1.573   0.915   0.108 -0.2857  0.1298  0.0820
 2662TI     TiO 2662   1.452   0.906   0.307  0.7367 -0.6349  0.4157
 2663TI      Ti 2663   1.531   0.623  10.769 -0.0767 -0.0941  0.2323
 2664TI     TiO 2664   1.613   0.554  10.571 -0.0177  0.6577 -0.1264
 2665TI      Ti 2665   1.455   0.456  10.411  0.1623  0.1436 -0.3281
 2666TI     TiO 2666   1.926   0.256  10.465  0.1392  0.0712 -0.0271
 2667TI      Ti 2667   1.480   0.159  10.226  0.4553 -0.1529  0.0588
 2668TI     TiO 2668   1.654   0.274  10.090  0.6474 -0.6680 -0.0556
 2669TI      Ti 2669   1.482   0.378   9.960 -0.4334 -0.0418 -0.2623
 2670TI     TiO 2670   1.597   0.229   9.816 -0.0972  0.5282 -0.1183
 2671TI      Ti 2671   1.544   0.660   9.664  0.2065  0.3075  0.1082
 2672TI     TiO 2672   1.767   0.364   9.485 -0.7403  0.3964 -0.5155
 2673TI      Ti 2673   1.354   0.587   9.305 -0.1595  0.1149  0.0827
 2674TI     TiO 2674   1.992   0.333   9.245  0.9769  0.5549  0.3437
 2675TI      Ti 2675   1.529   0.253   9.151 -0.1592  0.0215  0.1689
 2676TI     TiO 2676   1.588   0.168   9.358 -0.0105  0.2788  0.0768
 2677TI      Ti 2677   1.370   0.434   8.805 -0.1874  0.0767 -0.1206
 2678TI     TiO 2678   1.522   0.260   8.722  0.1663  0.2633  0.2110
 2679TI      Ti 2679   1.308   0.389   8.449 -0.3808  0.4033 -0.3458
 2680TI     TiO 2680   1.477   0.226   8.371  0.2318 -0.7998  0.0274
 2681TI      Ti 2681   1.388   0.271   8.161 -0.3573 -0.0546 -0.0998
 2682TI     TiO 2682   1.582   0.186   8.071 -0.2621 -0.3395 -0.0406
 2683TI      Ti 2683   1.323   0.348   7.816  0.0202  0.0247  0.1238
 2684TI     TiO 2684   1.517   0.216   7.759  0.4576 -0.4769 -0.1010
 2685TI      Ti 2685   1.132   0.243   7.472  0.3535  0.2643 -0.2290
 2686TI     TiO 2686   1.557   0.268   7.225  0.0281  0.0861 -0.1389
 2687TI      Ti 2687   1.428   0.475   7.217  0.2149 -0.2771 -0.1190
 2688TI     TiO 2688   1.714   0.461   7.098  0.6861  0.0222 -0.1819
 2689TI      Ti 2689   1.443   0.517   6.826 -0.1074  0.0438 -0.4172
 2690TI     TiO 2690   1.590   0.342   6.830 -0.1544 -0.0067 -0.6013
 2691TI      Ti 2691   1.101   0.384   6.571  0.0923  0.1340 -0.0224
 2692TI     TiO 2692   1.448   0.291   6.415 -0.3301 -0.0582 -0.1104
 2693TI      Ti 2693   1.105   0.321   6.209 -0.1533 -0.0371  0.7257
 2694TI     TiO 2694   1.324   0.249   6.145 -0.3691  0.1413 -0.0859
 2695TI      Ti 2695   1.380   0.257   5.927  0.1300  0.0741  0.6304
 2696TI     TiO 2696   1.603   0.206   6.046  0.0847  0.2585 -0.4109
 2697TI      Ti 2697   1.222   0.265   5.603 -0.1895 -0.4013  0.2544
 2698TI     TiO 2698   1.523   0.169   5.758  0.8655  0.3821  0.1134
 2699TI      Ti 2699   1.100   0.223   5.254  0.0949 -0.4420 -0.1512
 2700TI     TiO 2700   1.416   0.289   5.484 -0.4290  0.6794  0.1246
 2701TI      Ti 2701   1.370   0.457   4.983  0.2427  0.1911 -0.0309
 2702TI     TiO 2702   1.507   0.381   5.147 -0.0434 -0.1374 -0.6179
 2703TI      Ti 2703   1.454   0.568   4.612 -0.1912 -0.1687  0.5353
 2704TI     TiO 2704   1.499   0.324   4.854 -0.5921 -0.9893  0.2160
 2705TI      Ti 2705   1.292   0.238   4.404 -0.2377 -0.3891 -0.2506
 2706TI     TiO 2706   1.605   0.425   4.511  0.6329 -0.0861  0.3464
 2707TI      Ti 2707   1.108   0.227   4.041 -0.3977  0.1831 -0.1039
 2708TI     TiO 2708   1.670   0.143   4.084  0.4348  0.4647 -0.4880
 2709TI      Ti 2709   1.093   0.628   3.944 -0.3361 -0.3897 -0.2128
 2710TI     TiO 2710   1.321   0.193   3.938 -0.4813 -0.2265 -0.2062
 2711TI      Ti 2711   1.211   0.470   3.531 -0.2068 -0.0567 -0.5076
 2712TI     TiO 2712   1.441   0.413   3.588 -0.0212  0.0932 -0.0076
 2713TI      Ti 2713   1.414   0.281   3.207 -0.0866 -0.0242  0.1111
 2714TI     TiO 2714   1.607   0.254   3.314 -1.2778 -0.2657 -0.0133
 2715TI      Ti 2715   1.313   0.132   2.925  0.0613 -0.1013  0.3652
 2716TI     TiO 2716   1.504   0.249   2.998 -0.5349  0.0170 -0.0789
 2717TI      Ti 2717   1.150   0.459   2.739  0.1316 -0.3350  0.5816
 2718TI     TiO 2718   1.572   0.354   2.682  0.2967 -0.1180  0.2209
 2719TI      Ti 2719   1.282   0.382   2.324 -0.0893 -0.2192 -0.0663
 2720TI     TiO 2720   1.581   0.312   2.278  0.1023 -0.0374 -0.0357
 2721TI      Ti 2721   1.281   0.352   1.958 -0.2200  0.0789  0.0927
 2722TI     TiO 2722   1.471   0.219   1.936 -0.0487 -0.7484  0.8840
 2723TI      Ti 2723   1.304   0.349   1.609 -0.5407  0.0292 -0.1189
 2724TI     TiO 2724   1.524   0.297   1.646  0.2799 -0.2141 -0.2983
 2725TI      Ti 2725   1.318   0.293   1.252  0.3847 -0.2123 -0.2913
 2726TI     TiO 2726   1.688   0.553   1.301 -0.2211  0.4954 -0.7687
 2727TI      Ti 2727   1.408   0.335   0.916  0.1247  0.2722  0.0103
 2728TI     TiO 2728   1.652   0.643   0.962  0.6918 -0.2595 -0.0347
 2729TI      Ti 2729   1.637   0.513   0.627  0.2024 -0.1659 -0.0581
 2730TI     TiO 2730   1.838   0.237   0.848 -0.3349 -0.2922 -0.0516
 2731TI      Ti 2731   1.214   0.605   0.615  0.0753  0.1905  0.3157
 2732TI     TiO 2732   1.525   0.287   0.594  0.8304  0.5364  0.2651
 2733TI      Ti 2733   1.236   0.695   0.175 -0.1182  0.1023  0.3781
 2734TI     TiO 2734   1.693   0.138   0.257 -0.3540  0.2238  0.4144
 2735TI      Ti 2735   1.699   0.300   0.088  0.3856  0.0884 -0.0846
 2736TI     TiO 2736   1.825   0.131   0.017  0.4865 -0.3070  0.1083
 2737TI      Ti 2737   1.532   4.869  10.550 -0.1495 -0.0752  0.2945
 2738TI     TiO 2738   1.709   4.740  10.462 -0.2113  0.2518 -0.1572
 2739TI      Ti 2739   1.661   4.827  10.236 -0.6756 -0.0721 -0.3741
 2740TI     TiO 2740   1.845   4.676  10.214  0.2172  0.2797 -0.1197
 2741TI      Ti 2741   1.490   4.765   9.919 -0.3696  0.2075 -0.1517
 2742TI     TiO 2742   1.594   4.564   9.866  0.6744  0.1485 -0.3323
 2743TI      Ti 2743   1.246   4.949   9.631  0.2596  0.0504  0.1084
 2744TI     TiO 2744   1.628   4.714   9.568 -0.1743  0.2965  0.0921
 2745TI      Ti 2745   1.277   4.951   9.264 -0.0045  0.1609 -0.3653
 2746TI     TiO 2746   1.675   4.725   9.275  0.2001 -0.4789  0.0597
 2747TI      Ti 2747   1.469   4.820   8.998  0.1623  0.0435  0.2140
 2748TI     TiO 2748   1.682   4.808   8.941 -0.3788  0.5643  0.0054
 2749TI      Ti 2749   1.339   0.111   8.776  0.2341  0.3296  0.2136
 2750TI     TiO 2750   1.540   4.832   8.408  0.4369  0.3375 -0.6352
 2751TI      Ti 2751   1.320   4.935   8.393 -0.1205  0.1594 -0.0447
 2752TI     TiO 2752   1.768   4.839   8.154  0.2976 -0.3091 -0.5160
 2753TI      Ti 2753   1.353   4.837   8.013  0.0534 -0.0633 -0.0608
 2754TI     TiO 2754   1.569   4.805   7.931  0.0350  0.0942 -0.1614
 2755TI      Ti 2755   1.133   4.969   7.688 -0.0393  0.0273 -0.4443
 2756TI     TiO 2756   1.514   4.764   7.630  0.2974  0.4712 -0.0830
 2757TI      Ti 2757   1.322   4.907   7.312 -0.2359 -0.0273  0.1200
 2758TI     TiO 2758   1.330   4.685   7.342  0.3217  0.2148  0.2730
 2759TI      Ti 2759   1.303   4.934   6.974 -0.0595  0.2947  0.4285
 2760TI     TiO 2760   1.672   4.795   6.914 -0.2848  0.0802  0.0481
 2761TI      Ti 2761   1.577   4.913   6.743  0.1487 -0.2659 -0.1789
 2762TI     TiO 2762   1.738   4.832   6.595 -0.2922  0.4123 -0.1635
 2763TI      Ti 2763   1.347   0.075   6.454  0.3503  0.3227  0.1417
 2764TI     TiO 2764   1.612   4.579   6.461 -0.1129 -0.3076 -0.3789
 2765TI      Ti 2765   1.465   4.695   6.336 -0.2660  0.3950 -0.2252
 2766TI     TiO 2766   1.646   4.765   6.220  0.3488  0.1218 -0.3271
 2767TI      Ti 2767   1.202   4.950   6.083  0.0685 -0.1590 -0.1735
 2768TI     TiO 2768   1.574   4.753   5.924 -0.2112 -0.5095  0.2220
 2769TI      Ti 2769   1.414   4.871   5.792 -0.0863 -0.4401  0.0095
 2770TI     TiO 2770   1.610   4.881   5.660  0.1939  0.5979  0.1562
 2771TI      Ti 2771   1.281   4.914   5.404 -0.2330  0.0851 -0.1417
 2772TI     TiO 2772   1.525   4.948   5.394  0.4690  0.9483 -0.0067
 2773TI      Ti 2773   1.278   4.941   5.048  0.0717 -0.1922 -0.5015
 2774TI     TiO 2774   1.546   4.934   5.064  0.5826  0.5241  0.0969
 2775TI      Ti 2775   1.192   0.016   4.702 -0.0923  0.2286  0.1055
 2776TI     TiO 2776   1.312   4.786   4.652  0.8936  0.2331  0.0993
 2777TI      Ti 2777   1.375   4.787   4.428  0.2805 -0.0176 -0.0209
 2778TI     TiO 2778   1.589   4.683   4.456 -0.6560 -0.4373  0.5909
 2779TI      Ti 2779   1.443   0.100   4.122 -0.2815  0.0932  0.0607
 2780TI     TiO 2780   1.450   4.900   4.252 -0.0037  0.5810  0.1628
 2781TI      Ti 2781   1.328   4.819   3.822 -0.2342 -0.0325 -0.4943
 2782TI     TiO 2782   1.679   4.647   3.826  0.2003  0.3704  0.2442
 2783TI      Ti 2783   1.201   0.065   3.469 -0.0475 -0.0154 -0.0383
 2784TI     TiO 2784   1.463   4.774   3.649 -0.0687  0.5694 -0.4628
 2785TI      Ti 2785   1.252   4.837   3.196 -0.2625  0.0080  0.0462
 2786TI     TiO 2786   1.653   4.929   3.255  0.1225 -0.1284 -0.4900
 2787TI      Ti 2787   1.446   4.800   2.772  0.0887 -0.2635 -0.0490
 2788TI     TiO 2788   1.609   4.731   2.916 -0.0379  0.1448  1.0444
 2789TI      Ti 2789   1.221   0.111   2.565 -0.4910 -0.1386  0.2828
 2790TI     TiO 2790   1.602   4.297   2.541  0.0607 -0.4247 -0.0776
 2791TI      Ti 2791   1.196   0.009   2.169 -0.5552 -0.2134 -0.1642
 2792TI     TiO 2792   1.512   4.703   2.274 -0.5314  0.4657  0.1735
 2793TI      Ti 2793   1.375   4.842   1.898 -0.1618 -0.0171  0.0301
 2794TI     TiO 2794   1.549   4.724   1.954  0.0516 -0.8843 -0.0028
 2795TI      Ti 2795   1.321   4.934   1.512 -0.2405 -0.3438 -0.0588
 2796TI     TiO 2796   1.676   4.918   1.662 -0.3937 -0.1762 -0.3722
 2797TI      Ti 2797   1.684   4.731   1.496  0.2958  0.1367  0.0995
 2798TI     TiO 2798   1.676   4.641   1.697 -0.3066  0.4185 -0.7660
 2799TI      Ti 2799   1.379   4.950   1.021 -0.1238  0.1030  0.0845
 2800TI     TiO 2800   1.820   0.044   1.120 -0.2034 -0.1159 -0.0356
 2801TI      Ti 2801   1.346   0.072   0.620  0.1482  0.1091 -0.1399
 2802TI     TiO 2802   1.483   0.115   0.842 -0.1740  0.6943 -0.5764
 2803TI      Ti 2803   1.571   4.757   0.479  0.3140  0.0529  0.3000
 2804TI     TiO 2804   1.756   4.938   0.815  0.3365  0.2021  0.0062
 2805TI      Ti 2805   1.416   0.370   0.405  0.1435  0.0142  0.2274
 2806TI     TiO 2806   1.603   4.852   0.120 -0.5073 -0.2629 -0.2151
 2807TI      Ti 2807   1.462   0.040   0.209  0.2239  0.2284 -0.3107
 2808TI     TiO 2808   1.688   4.648  10.762 -0.1625  0.1073  0.4104
 2809TI      Ti 2809   1.336   4.603  10.402 -0.3069 -0.2994 -0.0437
 2810TI     TiO 2810   1.063   4.357  10.429  0.5938 -0.2423  0.5147
 2811TI      Ti 2811   1.481   4.466  10.051 -0.4032  0.0532 -0.3183
 2812TI     TiO 2812   1.748   4.290  10.445  0.3417  0.2242 -0.3400
 2813TI      Ti 2813   1.155   4.539   9.755 -0.1168 -0.0269 -0.0405
 2814TI     TiO 2814   1.650   4.339  10.114  0.3406  0.3320 -0.2474
 2815TI      Ti 2815   1.403   4.659   9.532 -0.0095 -0.3674 -0.1901
 2816TI     TiO 2816   1.607   4.291   9.765 -0.2497 -0.6654 -0.2600
 2817TI      Ti 2817   1.461   4.302   9.279 -0.2468 -0.2305  0.4089
 2818TI     TiO 2818   1.654   4.232   9.367 -0.2647 -0.2732  0.3779
 2819TI      Ti 2819   1.447   4.429   8.943 -0.0802  0.3640 -0.2938
 2820TI     TiO 2820   1.596   4.304   9.073  0.3369 -0.1492 -0.0332
 2821TI      Ti 2821   1.461   4.386   8.620 -0.2573 -0.1212  0.0415
 2822TI     TiO 2822   1.559   4.286   8.800  0.5410  0.3952  0.2243
 2823TI      Ti 2823   1.312   4.582   8.342  0.2154 -0.4449  0.0311
 2824TI     TiO 2824   1.712   4.370   8.548  0.1876  0.6197 -0.4691
 2825TI      Ti 2825   1.314   4.363   8.049  0.1806  0.0207 -0.1477
 2826TI     TiO 2826   1.652   4.418   8.090  0.5539 -0.2193 -0.3100
 2827TI      Ti 2827   1.216   4.576   7.763 -0.0394  0.3288 -0.0406
 2828TI     TiO 2828   1.416   4.505   7.890 -0.0968 -0.2865 -0.3458
 2829TI      Ti 2829   1.315   4.268   7.549  0.3423  0.1321  0.3941
 2830TI     TiO 2830   1.506   4.245   7.678  0.5636  0.2110  0.4188
 2831TI      Ti 2831   1.604   4.331   7.154 -0.1504 -0.1754 -0.0263
 2832TI     TiO 2832   1.825   4.342   7.078 -0.6113  0.4808  0.3672
 2833TI      Ti 2833   1.460   4.577   6.914  0.1520  0.5911 -0.0179
 2834TI     TiO 2834   1.512   4.358   6.939 -0.1311 -0.8195  0.0105
 2835TI      Ti 2835   1.226   4.680   6.601  0.2566  0.0849  0.1118
 2836TI     TiO 2836   1.780   4.371   6.533  0.0809  0.1633  0.4610
 2837TI      Ti 2837   1.353   4.350   6.298 -0.2792 -0.0001 -0.2839
 2838TI     TiO 2838   1.772   4.474   6.212  0.6412  0.1603  0.6019
 2839TI      Ti 2839   1.100   4.432   5.940 -0.2554  0.0952  0.2577
 2840TI     TiO 2840   1.649   4.352   5.950  0.5908 -0.2377 -0.1200
 2841TI      Ti 2841   1.328   4.463   5.630  0.1941 -0.1909  0.1882
 2842TI     TiO 2842   1.627   4.516   5.417 -0.2852 -0.0629  0.2811
 2843TI      Ti 2843   1.405   4.551   5.182 -0.1603  0.4017  0.2429
 2844TI     TiO 2844   1.490   4.326   5.172 -0.3224  0.5773 -0.2940
 2845TI      Ti 2845   1.292   4.643   4.831  0.3361 -0.1922  0.2817
 2846TI     TiO 2846   1.607   4.327   4.745  0.8688  0.4873 -0.5429
 2847TI      Ti 2847   1.388   4.298   4.798  0.2911  0.1192  0.0647
 2848TI     TiO 2848   1.831   4.471   4.528  0.1189  0.1335 -0.2171
 2849TI      Ti 2849   1.228   4.391   4.451 -0.1104 -0.2073 -0.2538
 2850TI     TiO 2850   1.779   4.435   4.232  0.6865 -0.6411  0.4556
 2851TI      Ti 2851   1.386   4.533   4.122  0.1711  0.2606  0.2273
 2852TI     TiO 2852   1.475   4.345   4.043 -1.0191  0.1104  0.7993
 2853TI      Ti 2853   1.120   4.542   3.890  0.2233 -0.0863  0.4249
 2854TI     TiO 2854   1.422   4.323   3.719 -0.2274 -0.3681 -0.0261
 2855TI      Ti 2855   1.326   4.264   3.509  0.1330 -0.1445  0.2966
 2856TI     TiO 2856   1.457   4.311   3.331  0.3420  0.6141  0.3493
 2857TI      Ti 2857   1.317   4.463   3.224 -0.2309 -0.3642 -0.1263
 2858TI     TiO 2858   1.453   4.403   3.057 -0.5433  0.0817  0.2321
 2859TI      Ti 2859   1.535   4.272   2.909  0.0495  0.1046  0.4643
 2860TI     TiO 2860   1.672   4.427   2.820  0.3495 -0.8437  0.0255
 2861TI      Ti 2861   1.371   4.297   2.543 -0.1384  0.1832 -0.4310
 2862TI     TiO 2862   1.430   4.083   2.597  0.0713 -0.3110  0.4155
 2863TI      Ti 2863   1.314   4.723   2.389  0.2053  0.2686  0.1613
 2864TI     TiO 2864   1.161   4.452   2.230  0.1680 -0.3175  0.2464
 2865TI      Ti 2865   1.223   4.544   1.746 -0.4875 -0.0732 -0.2276
 2866TI     TiO 2866   1.375   4.510   2.456  0.0653  0.0047  0.5045
 2867TI      Ti 2867   1.312   4.256   1.720 -0.0757 -0.2760  0.2913
 2868TI     TiO 2868   1.829   4.324   1.803  0.6467  0.5568  0.4120
 2869TI      Ti 2869   1.180   4.367   1.394  0.1167  0.2268  0.0368
 2870TI     TiO 2870   1.749   4.405   1.537 -0.4003  0.1504 -0.4499
 2871TI      Ti 2871   1.450   4.654   1.228 -0.1857  0.1912 -0.0357
 2872TI     TiO 2872   1.602   4.349   1.150  0.3359 -0.1108 -0.1899
 2873TI      Ti 2873   1.322   4.653   0.831 -0.1015 -0.0148  0.2338
 2874TI     TiO 2874   1.732   4.493   0.855 -0.0163  0.2571  0.3221
 2875TI      Ti 2875   1.356   4.412   0.554 -0.0023  0.2173  0.1960
 2876TI     TiO 2876   1.613   4.383   0.568 -0.0454 -0.2235  0.2310
 2877TI      Ti 2877   1.244   4.682   0.239 -0.2481  0.0959 -0.1165
 2878TI     TiO 2878   1.441   4.330   0.355  0.3668  0.3954 -0.5775
 2879TI      Ti 2879   1.400   4.486  10.748  0.3042  0.0414  0.3066
 2880TI     TiO 2880   1.326   4.273  10.804  0.0155  0.2052  0.7626
 2881TI      Ti 2881   0.615   3.649  10.313 -0.2906  0.4506 -0.0891
 2882TI     TiO 2882   0.721   3.504  10.451  0.2731 -0.2445 -0.1040
 2883TI      Ti 2883   0.499   3.973  10.102 -0.2223  0.0847 -0.2486
 2884TI     TiO 2884   0.684   3.579  10.097  0.7369 -0.1781 -0.6592
 2885TI      Ti 2885   0.578   3.693   9.913 -0.1156  0.1010  0.1750
 2886TI     TiO 2886   0.831   3.608   9.826 -1.7926  0.0298 -0.4644
 2887TI      Ti 2887   0.520   3.881   9.549  0.1593  0.1666 -0.0189
 2888TI     TiO 2888   0.987   3.478   9.492 -0.1175 -0.1099  0.2224
 2889TI      Ti 2889   0.663   3.685   9.239 -0.0004  0.4121 -0.0512
 2890TI     TiO 2890   0.691   3.470   9.326  1.1085  0.0413  0.2520
 2891TI      Ti 2891   0.401   3.507   9.005 -0.3057  0.1222  0.2324
 2892TI     TiO 2892   0.616   3.608   9.016  0.3329 -0.4737  0.0862
 2893TI      Ti 2893   0.567   3.754   8.794  0.0136  0.4505  0.2115
 2894TI     TiO 2894   0.717   3.568   8.758 -0.5424  0.1721 -0.1970
 2895TI      Ti 2895   0.507   3.885   8.478 -0.1656  0.3362  0.3773
 2896TI     TiO 2896   0.908   3.640   8.333  0.0351 -0.8069 -0.0604
 2897TI      Ti 2897   0.482   3.745   8.146 -0.0674  0.1505  0.2912
 2898TI     TiO 2898   0.891   3.594   8.031 -0.0573 -0.3694  0.6079
 2899TI      Ti 2899   0.768   3.752   7.917 -0.7340 -0.0323 -0.0428
 2900TI     TiO 2900   1.009   3.567   7.579  0.6336 -0.2297  0.0200
 2901TI      Ti 2901   0.842   3.735   7.567  0.0378 -0.0229  0.2345
 2902TI     TiO 2902   1.097   3.510   7.315  0.5962  0.4214 -0.3708
 2903TI      Ti 2903   0.716   3.789   7.222 -0.2346  0.1336 -0.1845
 2904TI     TiO 2904   0.769   3.580   6.874 -0.1984  0.0202  0.0459
 2905TI      Ti 2905   0.643   3.786   6.829 -0.2629 -0.2345  0.0157
 2906TI     TiO 2906   0.736   3.736   6.631  0.2890 -0.4492  0.1506
 2907TI      Ti 2907   0.588   3.637   6.485 -0.3230  0.2067 -0.2872
 2908TI     TiO 2908   0.663   3.500   6.318 -0.0315 -0.0839 -0.2257
 2909TI      Ti 2909   0.438   3.891   6.302 -0.2021 -0.0822 -0.1099
 2910TI     TiO 2910   0.709   3.599   6.011  0.5536  0.2555 -0.0051
 2911TI      Ti 2911   0.576   3.650   5.815  0.3620  0.2639  0.2259
 2912TI     TiO 2912   0.948   3.654   5.823  0.7809  0.5366 -0.7717
 2913TI      Ti 2913   0.655   3.563   5.473 -0.2705  0.1413 -0.2096
 2914TI     TiO 2914   0.952   3.523   5.532  0.5154 -0.8360 -0.2784
 2915TI      Ti 2915   0.872   3.757   5.223  0.0596 -0.2153 -0.0546
 2916TI     TiO 2916   0.990   3.515   5.252  0.5825  0.5789  0.6969
 2917TI      Ti 2917   0.600   3.641   5.012  0.2214 -0.1096  0.3725
 2918TI     TiO 2918   0.952   3.681   5.025 -0.3050 -0.2089 -0.5006
 2919TI      Ti 2919   0.835   3.830   4.703 -0.2093 -0.0545  0.0786
 2920TI     TiO 2920   1.021   3.705   4.717 -0.3369 -0.2905 -0.3796
 2921TI      Ti 2921   0.584   3.762   4.260 -0.1987  0.0187 -0.1160
 2922TI     TiO 2922   0.967   3.668   4.418  0.2241  0.4535  0.6675
 2923TI      Ti 2923   0.739   3.519   4.016  0.0456 -0.2294  0.0735
 2924TI     TiO 2924   0.953   3.509   4.119  0.4575  0.1270 -0.6091
 2925TI      Ti 2925   0.701   3.781   3.741 -0.0932  0.2406  0.3049
 2926TI     TiO 2926   0.869   3.726   3.887  0.2722 -0.0891  0.0209
 2927TI      Ti 2927   0.781   3.871   3.402 -0.0767  0.3625  0.1818
 2928TI     TiO 2928   0.945   3.703   3.610  0.8602 -0.1758 -0.3500
 2929TI      Ti 2929   0.599   4.055   3.185 -0.0791  0.2027 -0.2433
 2930TI     TiO 2930   0.887   3.705   3.284  0.3788  0.2311  0.1877
 2931TI      Ti 2931   0.684   3.880   2.862 -0.4456  0.3775 -0.0621
 2932TI     TiO 2932   0.844   3.718   2.885 -0.1630  0.2603  0.2230
 2933TI      Ti 2933   0.501   3.931   2.543 -0.0072 -0.0891 -0.4658
 2934TI     TiO 2934   0.900   3.765   2.581 -0.4422 -0.1380  0.0798
 2935TI      Ti 2935   0.580   3.901   2.210 -0.4136  0.3183  0.3522
 2936TI     TiO 2936   0.773   3.771   2.248  0.8288  0.5746  0.0483
 2937TI      Ti 2937   0.511   3.873   1.861  0.1311  0.0869 -0.1050
 2938TI     TiO 2938   0.769   3.758   1.834 -0.2951  0.1669 -0.2410
 2939TI      Ti 2939   0.881   3.660   1.298 -0.5381 -0.1041 -0.1847
 2940TI     TiO 2940   1.044   3.782   1.729  0.5882 -0.2034 -0.5795
 2941TI      Ti 2941   0.527   4.004   1.177  0.2106 -0.2135 -0.2142
 2942TI     TiO 2942   1.056   3.520   1.236  0.5510 -0.5375 -0.1864
 2943TI      Ti 2943   0.740   3.521   0.930  0.2468  0.3006  0.0236
 2944TI     TiO 2944   0.972   3.514   0.904  0.0333 -0.7369 -0.4745
 2945TI      Ti 2945   0.586   3.680   0.634 -0.0829  0.2360  0.1296
 2946TI     TiO 2946   0.775   3.573   0.707  0.2562 -0.5012 -0.2039
 2947TI      Ti 2947   0.567   3.712   0.254 -0.6161 -0.3466  0.3345
 2948TI     TiO 2948   0.713   3.628   0.422  0.5746  0.6784 -0.3146
 2949TI      Ti 2949   0.731   3.788  10.821 -0.0947  0.2195 -0.2404
 2950TI     TiO 2950   0.776   3.375   0.216 -0.4013 -0.2408  0.3956
 2951TI      Ti 2951   0.448   3.859  10.632  0.0287 -0.6139 -0.0832
 2952TI     TiO 2952   0.780   3.569  10.773 -0.6829 -0.1852 -0.0962
 2953TI      Ti 2953   0.462   3.255  10.313 -0.4459  0.0700 -0.0527
 2954TI     TiO 2954   1.114   3.046  10.620  0.2652 -0.8150 -0.0622
 2955TI      Ti 2955   0.331   3.330   9.942  0.1506  0.2523 -0.0874
 2956TI     TiO 2956   1.045   3.195  10.370 -0.2590  0.3109  0.1088
 2957TI      Ti 2957   0.708   3.212  10.051 -0.0107  0.1887 -0.1077
 2958TI     TiO 2958   0.845   3.039  10.141  0.2070  0.6199 -1.0308
 2959TI      Ti 2959   0.645   3.167   9.689 -0.2586 -0.4415  0.2325
 2960TI     TiO 2960   0.700   2.992   9.564 -0.1231  0.0222  0.4619
 2961TI      Ti 2961   0.484   3.371   9.337 -0.1604  0.3156  0.0367
 2962TI     TiO 2962   1.040   2.873   9.415  0.0547  0.4253 -0.1374
 2963TI      Ti 2963   0.634   3.156   9.041 -0.3864 -0.0608  0.1505
 2964TI     TiO 2964   0.829   3.041   9.014 -0.5547  0.0626 -0.4851
 2965TI      Ti 2965   0.642   3.338   8.734  0.0307 -0.0903 -0.0638
 2966TI     TiO 2966   0.719   2.930   8.668  0.0408 -0.3967 -0.4510
 2967TI      Ti 2967   0.538   3.373   8.330  0.0805  0.5036  0.1287
 2968TI     TiO 2968   0.820   3.215   8.646 -0.2646 -0.6435 -0.2079
 2969TI      Ti 2969   0.637   3.401   7.975 -0.1700 -0.4327  0.1144
 2970TI     TiO 2970   0.615   3.166   8.397  0.3402  0.2872 -0.3065
 2971TI      Ti 2971   0.631   3.405   7.622 -0.0773 -0.0140  0.4117
 2972TI     TiO 2972   0.978   3.035   7.847 -0.2817 -0.2097  0.6071
 2973TI      Ti 2973   0.850   3.162   7.710  0.0860 -0.1197  0.1199
 2974TI     TiO 2974   1.060   3.107   7.563  0.2133 -0.3863 -0.0487
 2975TI      Ti 2975   0.974   3.167   7.065 -0.0565 -0.1096 -0.0021
 2976TI     TiO 2976   1.184   3.081   7.122 -0.1900 -0.1510 -0.1953
 2977TI      Ti 2977   0.606   3.442   7.027  0.0178  0.0758  0.2977
 2978TI     TiO 2978   0.982   3.111   6.840  0.1799 -0.3186  0.4670
 2979TI      Ti 2979   0.530   3.274   6.636 -0.1161  0.0651  0.1278
 2980TI     TiO 2980   0.921   3.196   6.570 -0.1022 -0.2466 -0.2384
 2981TI      Ti 2981   0.610   3.420   6.103 -0.0063 -0.2534  0.4641
 2982TI     TiO 2982   1.024   3.088   6.112  0.2349  0.8602 -0.5489
 2983TI      Ti 2983   0.830   3.152   6.002 -0.1517 -0.1874 -0.2652
 2984TI     TiO 2984   1.004   3.197   5.820 -0.1198 -0.6110 -0.1726
 2985TI      Ti 2985   0.628   3.213   5.705  0.1974  0.1450  0.0546
 2986TI     TiO 2986   0.835   3.263   5.604  0.1504 -0.2157 -0.2948
 2987TI      Ti 2987   0.472   3.055   5.364  0.2315  0.2513 -0.1850
 2988TI     TiO 2988   0.553   3.027   5.580 -0.3388 -0.4443 -0.5352
 2989TI      Ti 2989   0.651   3.296   5.156  0.5753 -0.1934 -0.1636
 2990TI     TiO 2990   0.898   3.241   5.154  0.0943  0.2585  0.1266
 2991TI      Ti 2991   0.465   3.369   4.853 -0.0789  0.2595  0.1006
 2992TI     TiO 2992   0.966   3.000   4.930  0.0064  0.6987  0.2601
 2993TI      Ti 2993   0.689   3.157   4.552 -0.2347 -0.3760 -0.6524
 2994TI     TiO 2994   0.894   3.278   4.528 -0.1182  0.3807 -0.1757
 2995TI      Ti 2995   0.553   3.239   4.219 -0.5204  0.3898 -0.0350
 2996TI     TiO 2996   1.081   3.144   4.277  0.0804 -0.0910 -0.7245
 2997TI      Ti 2997   0.786   3.078   3.970 -0.2308  0.1540 -0.2720
 2998TI     TiO 2998   0.998   3.148   3.941  0.3120 -0.1426  0.1863
 2999TI      Ti 2999   0.739   3.314   3.650 -0.3051 -0.0912 -0.3072
 3000TI     TiO 3000   0.901   3.150   3.624  0.0904 -0.3766  0.5318
 3001TI      Ti 3001   0.729   3.339   3.273  0.2135  0.4106 -0.3407
 3002TI     TiO 3002   0.889   3.168   3.269 -0.4022 -1.3858 -0.1479
 3003TI      Ti 3003   0.694   3.353   2.924 -0.0768  0.0785  0.3807
 3004TI     TiO 3004   0.868   3.204   2.918 -0.2472  0.0991 -0.1087
 3005TI      Ti 3005   0.671   3.339   2.567 -0.1711  0.1855 -0.0421
 3006TI     TiO 3006   0.842   3.197   2.545 -0.1739 -0.1868 -0.3153
 3007TI      Ti 3007   0.640   3.344   2.206 -0.0982  0.0322  0.2006
 3008TI     TiO 3008   0.814   3.187   2.209 -0.0305 -0.1473 -0.9915
 3009TI      Ti 3009   0.633   3.358   1.846  0.0418  0.0931 -0.2639
 3010TI     TiO 3010   0.809   3.207   1.850  0.3427  0.4171  0.0130
 3011TI      Ti 3011   0.645   3.364   1.500 -0.1923  0.0931 -0.4581
 3012TI     TiO 3012   0.811   3.200   1.511 -0.1803 -0.0079  0.6136
 3013TI      Ti 3013   0.582   3.274   1.126 -0.3391  0.1904  0.0393
 3014TI     TiO 3014   1.013   3.204   1.254 -0.7449 -0.4878 -0.5933
 3015TI      Ti 3015   0.776   3.133   0.875 -0.0893 -0.4161 -0.3189
 3016TI     TiO 3016   1.002   3.204   0.879  0.3401 -0.6652  0.2163
 3017TI      Ti 3017   0.396   3.334   0.794  0.1596 -0.3385  0.3778
 3018TI     TiO 3018   0.818   3.254   0.683  0.1649  0.1744 -0.0240
 3019TI      Ti 3019   0.408   3.359   0.408  0.1076 -0.1293 -0.1476
 3020TI     TiO 3020   0.627   3.308   0.456 -0.0028  0.3573 -0.1965
 3021TI      Ti 3021   0.660   3.219   0.094 -0.0898 -0.3532 -0.1590
 3022TI     TiO 3022   0.817   3.056   0.180 -0.0918 -0.6737  0.7293
 3023TI      Ti 3023   0.385   3.519   0.016 -0.1385  0.2198  0.0863
 3024TI     TiO 3024   0.853   3.275  10.830 -0.3097 -0.1717 -0.3459
 3025TI      Ti 3025   0.380   2.862  10.287 -0.2231  0.1593  0.3105
 3026TI     TiO 3026   1.081   2.757  10.444 -0.4044 -0.5868  0.1858
 3027TI      Ti 3027   0.755   2.827  10.123 -0.1892 -0.1662  0.3409
 3028TI     TiO 3028   0.989   2.803  10.109  0.2595  0.0108  0.2605
 3029TI      Ti 3029   0.411   2.989   9.962  0.1215  0.0316  0.2956
 3030TI     TiO 3030   0.813   2.806   9.901  0.0624 -0.4446  0.0979
 3031TI      Ti 3031   0.641   2.842   9.732 -0.0003 -0.1178 -0.1747
 3032TI     TiO 3032   0.785   2.675   9.644  0.0451  0.5639 -0.4816
 3033TI      Ti 3033   0.587   3.001   9.359 -0.1609 -0.1524  0.3490
 3034TI     TiO 3034   0.984   2.594   9.424  0.3626 -0.2580  0.7103
 3035TI      Ti 3035   0.621   2.709   9.096  0.0162  0.0037 -0.1086
 3036TI     TiO 3036   0.842   2.702   9.025  0.3258  0.4041  0.1219
 3037TI      Ti 3037   0.496   2.951   8.745 -0.0522 -0.0726  0.1629
 3038TI     TiO 3038   0.859   2.688   8.741 -0.3558 -0.5458 -0.2898
 3039TI      Ti 3039   0.514   2.975   8.333 -0.2346 -0.1388  0.2291
 3040TI     TiO 3040   0.826   2.929   8.381  0.3489 -0.2084  0.4812
 3041TI      Ti 3041   0.573   2.800   8.015 -0.3040  0.3140 -0.3285
 3042TI     TiO 3042   0.897   2.836   8.053  0.3039  0.1473  0.0798
 3043TI      Ti 3043   0.493   3.018   7.747 -0.2698  0.2097  0.1105
 3044TI     TiO 3044   0.880   2.699   7.712 -0.6216 -0.6017  0.5317
 3045TI      Ti 3045   0.692   2.767   7.616 -0.3617 -0.1217 -0.2203
 3046TI     TiO 3046   0.912   2.608   7.418 -0.2417  0.2297  0.2164
 3047TI      Ti 3047   0.788   3.004   7.353 -0.1517  0.0023 -0.3409
 3048TI     TiO 3048   0.998   2.902   7.323 -0.6001 -0.1386 -0.5538
 3049TI      Ti 3049   0.633   3.058   6.980 -0.0471  0.0781 -0.3383
 3050TI     TiO 3050   1.002   2.783   7.016  0.6068  0.2888  0.6068
 3051TI      Ti 3051   0.835   3.003   6.681 -0.1391 -0.2856 -0.0019
 3052TI     TiO 3052   0.999   2.833   6.666  0.6636  0.1680 -0.0574
 3053TI      Ti 3053   0.706   2.903   6.296 -0.3051  0.2056 -0.1317
 3054TI     TiO 3054   1.093   2.869   6.303  0.0659 -0.1516  0.7065
 3055TI      Ti 3055   0.733   2.805   5.889  0.2379 -0.0508  0.1134
 3056TI     TiO 3056   0.963   2.785   5.919  0.3434 -0.0219 -0.2396
 3057TI      Ti 3057   0.693   2.728   5.443  0.2436 -0.1123 -0.3276
 3058TI     TiO 3058   0.998   2.825   5.624 -0.1557  0.0422  0.3051
 3059TI      Ti 3059   0.327   2.756   5.276 -0.1366 -0.2102 -0.0270
 3060TI     TiO 3060   1.009   2.579   5.246  0.0418  0.1049 -0.2869
 3061TI      Ti 3061   0.637   2.709   5.037  0.2529  0.1110  0.2805
 3062TI     TiO 3062   0.860   2.676   4.987 -0.9713  0.8544  0.5179
 3063TI      Ti 3063   0.561   3.009   4.856 -0.1882  0.2549  0.2890
 3064TI     TiO 3064   0.843   2.631   4.670 -0.4823  0.6119 -0.1463
 3065TI      Ti 3065   0.897   2.553   4.457  0.0697  0.0296 -0.2081
 3066TI     TiO 3066   0.890   2.356   4.574  0.0338 -0.2767  0.1145
 3067TI      Ti 3067   0.735   2.879   4.288 -0.3959  0.4519 -0.2071
 3068TI     TiO 3068   0.906   2.714   4.295  0.4429 -0.0100 -0.1694
 3069TI      Ti 3069   0.687   2.676   3.924 -0.3299 -0.1711  0.2138
 3070TI     TiO 3070   1.039   2.820   3.870  0.6126 -0.2494  0.0756
 3071TI      Ti 3071   0.760   2.830   3.621  0.4070  0.0897  0.0592
 3072TI     TiO 3072   0.969   2.726   3.595  0.0875  0.1358  0.0187
 3073TI      Ti 3073   0.709   2.839   3.266  0.2177 -0.1350  0.3189
 3074TI     TiO 3074   0.906   2.719   3.253  0.0826 -0.0887 -0.7306
 3075TI      Ti 3075   0.668   2.842   2.913 -0.1568  0.2310 -0.1260
 3076TI     TiO 3076   0.839   2.688   2.907  0.4367 -0.2407  0.0459
 3077TI      Ti 3077   0.649   2.842   2.561  0.2349  0.3169  0.1382
 3078TI     TiO 3078   0.819   2.697   2.554  0.0730  0.9062 -0.1206
 3079TI      Ti 3079   0.637   2.836   2.211  0.1168  0.6124 -0.0398
 3080TI     TiO 3080   0.822   2.702   2.197 -0.2733  0.6165  0.4840
 3081TI      Ti 3081   0.613   2.832   1.856 -0.0604 -0.2415 -0.3047
 3082TI     TiO 3082   0.803   2.702   1.849 -0.4345 -0.5789  0.5632
 3083TI      Ti 3083   0.644   2.850   1.500  0.0744 -0.6394  0.0588
 3084TI     TiO 3084   0.787   2.680   1.496  0.1088 -0.1279 -0.6012
 3085TI      Ti 3085   0.628   2.866   1.138  0.2877 -0.2051  0.2601
 3086TI     TiO 3086   1.036   2.759   1.312 -0.0211  0.1228  0.0403
 3087TI      Ti 3087   0.812   2.705   0.898  0.0301 -0.2123  0.2076
 3088TI     TiO 3088   1.041   2.702   0.949  0.0942 -0.3709 -0.5492
 3089TI      Ti 3089   0.398   2.994   0.675  0.0960 -0.1923  0.0506
 3090TI     TiO 3090   0.826   2.632   0.680 -0.1516 -0.5031 -0.2170
 3091TI      Ti 3091   0.832   2.709   0.462 -0.0580  0.0438  0.2920
 3092TI     TiO 3092   0.852   2.925   0.511  0.1833 -0.3093  0.7805
 3093TI      Ti 3093   0.390   2.973   0.278  0.2304 -0.2256  0.2027
 3094TI     TiO 3094   1.143   2.947   0.321  0.6878 -0.0444  0.0443
 3095TI      Ti 3095   0.548   2.942  10.619  0.0486 -0.0160  0.0082
 3096TI     TiO 3096   0.691   2.635   0.062 -0.2793 -0.2120  0.5395
 3097TI      Ti 3097   0.357   2.448  10.230  0.0853  0.0628  0.3053
 3098TI     TiO 3098   0.680   2.213  10.332 -0.0856 -0.1093  0.2419
 3099TI      Ti 3099   0.763   2.429  10.212 -0.0504  0.5220  0.4733
 3100TI     TiO 3100   0.948   2.244  10.176 -0.0289 -0.6352 -0.6248
 3101TI      Ti 3101   0.541   2.284   9.866 -0.0837  0.3344 -0.1979
 3102TI     TiO 3102   0.968   2.100   9.875 -0.6166  0.0306  0.1447
 3103TI      Ti 3103   0.635   2.538   9.532  0.2473 -0.2577 -0.0516
 3104TI     TiO 3104   0.689   2.176   9.718 -0.4029  0.5467 -0.2175
 3105TI      Ti 3105   0.805   2.219   9.297 -0.0711  0.0467 -0.0181
 3106TI     TiO 3106   0.819   2.069   9.479  0.0739 -0.0794 -0.6068
 3107TI      Ti 3107   0.651   2.322   8.982  0.0239 -0.3042  0.1209
 3108TI     TiO 3108   0.790   2.138   8.941 -0.0181  0.5923  0.2501
 3109TI      Ti 3109   0.716   2.295   8.628  0.1033  0.0614 -0.3948
 3110TI     TiO 3110   1.155   2.381   8.959  0.4286 -0.5085  0.7191
 3111TI      Ti 3111   0.708   2.461   8.304  0.4900  0.1736  0.1381
 3112TI     TiO 3112   0.832   2.300   8.433  0.6016 -0.1662 -0.1360
 3113TI      Ti 3113   0.614   2.479   7.966 -0.0859  0.2868  0.0560
 3114TI     TiO 3114   0.847   2.496   7.946  0.0898 -0.2344  0.4126
 3115TI      Ti 3115   0.481   2.436   7.604  0.0977  0.0123  0.1679
 3116TI     TiO 3116   0.901   2.301   7.728  0.7103 -0.0561  0.4774
 3117TI      Ti 3117   0.747   2.117   7.387 -0.1441 -0.1952 -0.1602
 3118TI     TiO 3118   1.027   2.332   7.493 -0.3574 -0.0938  0.0199
 3119TI      Ti 3119   0.753   2.200   7.004 -0.2310  0.3198  0.1226
 3120TI     TiO 3120   0.915   2.127   7.143  0.3550 -0.1527 -0.2806
 3121TI      Ti 3121   0.808   2.683   6.932  0.0318  0.4473 -0.0136
 3122TI     TiO 3122   0.967   2.243   6.888  0.1513  0.2065 -0.6989
 3123TI      Ti 3123   0.869   2.436   6.698 -0.2677 -0.2533  0.0714
 3124TI     TiO 3124   0.979   2.238   6.618  0.1624 -0.2706 -0.4100
 3125TI      Ti 3125   0.779   2.535   6.315 -0.0065  0.0491  0.1129
 3126TI     TiO 3126   1.002   2.247   6.274  0.4949 -0.5507 -0.0939
 3127TI      Ti 3127   0.852   2.428   5.976 -0.0272  0.3070 -0.2025
 3128TI     TiO 3128   1.024   2.278   5.963 -0.0035 -0.6678  0.1653
 3129TI      Ti 3129   0.775   2.401   5.636 -0.0133  0.1314 -0.2644
 3130TI     TiO 3130   0.974   2.267   5.579  0.1626 -0.3350 -0.0779
 3131TI      Ti 3131   0.811   2.437   5.267  0.1320  0.2372 -0.0391
 3132TI     TiO 3132   0.968   2.288   5.235  0.6987  0.1274 -0.2963
 3133TI      Ti 3133   0.529   2.306   4.976 -0.2173 -0.2355 -0.1003
 3134TI     TiO 3134   0.706   2.220   4.857  0.0997 -0.6945 -0.2326
 3135TI      Ti 3135   0.531   2.682   4.637 -0.1014  0.1170  0.0966
 3136TI     TiO 3136   0.843   2.077   4.549  0.0146  0.2990  0.3164
 3137TI      Ti 3137   0.435   2.327   4.563 -0.2883  0.0654 -0.1365
 3138TI     TiO 3138   0.590   2.183   4.493  0.0510 -0.1213  0.1009
 3139TI      Ti 3139   0.485   2.124   4.212  0.0561  0.2399  0.3070
 3140TI     TiO 3140   0.666   1.964   4.302  0.0997  0.2218 -0.2064
 3141TI      Ti 3141   0.785   2.329   3.998  0.1988  0.0571  0.0846
 3142TI     TiO 3142   1.000   2.253   4.005 -0.3368 -0.6067 -0.3259
 3143TI      Ti 3143   0.822   2.403   3.623 -0.2467 -0.1510  0.0158
 3144TI     TiO 3144   0.921   2.190   3.632 -0.0098  0.4904 -0.3302
 3145TI      Ti 3145   0.711   2.352   3.280 -0.1048  0.0296 -0.0110
 3146TI     TiO 3146   0.845   2.167   3.288  0.4024  0.2932  0.2863
 3147TI      Ti 3147   0.677   2.355   2.917  0.0700  0.4179  0.3330
 3148TI     TiO 3148   0.826   2.174   2.916 -0.1518 -0.5929  0.3662
 3149TI      Ti 3149   0.646   2.346   2.571  0.0911  0.1259  0.2061
 3150TI     TiO 3150   0.812   2.201   2.555  0.1076  0.0943 -0.0613
 3151TI      Ti 3151   0.627   2.330   2.212  0.0629  0.1146 -0.2138
 3152TI     TiO 3152   0.812   2.196   2.192  0.2376  0.2662 -0.1316
 3153TI      Ti 3153   0.641   2.324   1.853 -0.0450  0.1003  0.2050
 3154TI     TiO 3154   0.827   2.181   1.852  0.8374 -0.2153  0.5688
 3155TI      Ti 3155   0.659   2.319   1.494 -0.1903 -0.1424  0.1966
 3156TI     TiO 3156   0.841   2.177   1.496 -0.4695 -0.1360  0.4099
 3157TI      Ti 3157   0.466   2.513   1.266  0.1224 -0.0251  0.1846
 3158TI     TiO 3158   0.868   2.132   1.131  0.1881 -0.3152  0.9142
 3159TI      Ti 3159   0.780   2.338   1.098  0.3567  0.1358 -0.0168
 3160TI     TiO 3160   1.156   2.196   1.022  0.5440  0.0667 -0.5113
 3161TI      Ti 3161   0.867   2.402   0.724  0.1139  0.0649 -0.1184
 3162TI     TiO 3162   0.985   2.369   0.544  0.4689  0.4767 -0.3876
 3163TI      Ti 3163   0.220   2.402   0.265  0.1053  0.0463 -0.0739
 3164TI     TiO 3164   1.129   2.265   0.316  0.0193 -0.6033 -0.0191
 3165TI      Ti 3165   0.463   2.656   0.094  0.6436  0.2594  0.1709
 3166TI     TiO 3166   0.444   2.448   0.198 -0.7479  0.1039  0.0724
 3167TI      Ti 3167   0.474   2.287   0.035 -0.2475 -0.1620 -0.2136
 3168TI     TiO 3168   0.698   2.290   0.006 -0.0541  0.2110 -0.2659
 3169TI      Ti 3169   0.566   1.810  10.361  0.3109  0.4555 -0.0347
 3170TI     TiO 3170   0.605   1.769  10.581  0.2704  0.4986 -0.3104
 3171TI      Ti 3171   0.578   2.106  10.160 -0.1691  0.0100  0.1976
 3172TI     TiO 3172   1.030   1.857  10.232  0.2850 -0.1301 -0.4284
 3173TI      Ti 3173   0.755   1.593   9.827  0.2242  0.4576 -0.0094
 3174TI     TiO 3174   0.772   1.992  10.131  0.2134 -0.7736 -0.3060
 3175TI      Ti 3175   0.426   1.867   9.959 -0.1294  0.1125  0.3639
 3176TI     TiO 3176   0.904   1.764   9.924 -0.6869 -0.5164  0.0283
 3177TI      Ti 3177   0.608   2.001   9.585 -0.0764  0.0036 -0.4772
 3178TI     TiO 3178   0.869   1.824   9.337  0.4069  0.6140 -0.0756
 3179TI      Ti 3179   0.662   1.825   9.230 -0.0296 -0.0882  0.0543
 3180TI     TiO 3180   0.886   1.585   9.100 -0.1294  0.0456 -0.2925
 3181TI      Ti 3181   0.704   1.952   8.853  0.1094  0.0330  0.0418
 3182TI     TiO 3182   0.934   1.915   8.782 -0.3858  0.5588  0.0651
 3183TI      Ti 3183   0.698   1.892   8.495  0.2793  0.0003  0.0310
 3184TI     TiO 3184   0.879   1.734   8.525  0.2460  0.1025  0.4862
 3185TI      Ti 3185   0.738   2.028   8.143  0.2863 -0.0072  0.2715
 3186TI     TiO 3186   0.929   1.897   8.097  0.2842  0.5191 -0.5986
 3187TI      Ti 3187   0.719   1.952   7.785 -0.1077 -0.3218 -0.3438
 3188TI     TiO 3188   0.906   1.832   7.805 -0.3925  0.0803 -0.2180
 3189TI      Ti 3189   0.651   1.704   7.487 -0.1945 -0.0272  0.4858
 3190TI     TiO 3190   0.866   1.668   7.526 -0.0246 -0.3791  0.0766
 3191TI      Ti 3191   0.819   1.680   7.039 -0.3853  0.1368  0.1126
 3192TI     TiO 3192   0.972   1.641   7.202  0.0371 -0.5535 -1.4097
 3193TI      Ti 3193   0.792   2.090   6.624 -0.2883 -0.2170 -0.3032
 3194TI     TiO 3194   1.018   1.582   6.933 -0.3446 -0.0080  0.6054
 3195TI      Ti 3195   0.870   1.835   6.326  0.2298 -0.1515 -0.3462
 3196TI     TiO 3196   1.024   1.604   6.622  0.3468 -0.3599 -0.3212
 3197TI      Ti 3197   0.793   2.158   6.227  0.0070 -0.3839 -0.0578
 3198TI     TiO 3198   1.049   1.718   6.280  0.1521 -0.3861  0.1572
 3199TI      Ti 3199   0.856   1.888   5.964 -0.1456  0.2839 -0.0666
 3200TI     TiO 3200   1.019   1.738   5.921  0.2550  0.0072  0.6053
 3201TI      Ti 3201   0.830   1.899   5.617  0.1976  0.2210 -0.2067
 3202TI     TiO 3202   0.995   1.752   5.572 -0.1672  0.3535 -0.2466
 3203TI      Ti 3203   0.772   1.919   5.279  0.1560  0.3513 -0.3622
 3204TI     TiO 3204   0.944   1.764   5.228  0.2348 -0.7813  0.3353
 3205TI      Ti 3205   0.735   1.988   4.931 -0.1988  0.0221 -0.2912
 3206TI     TiO 3206   0.835   1.765   4.925 -0.6362  0.4010 -0.5384
 3207TI      Ti 3207   0.382   1.770   4.750 -0.0824 -0.1190 -0.3218
 3208TI     TiO 3208   0.661   1.514   4.597 -0.2891  0.1517  0.5574
 3209TI      Ti 3209   0.197   1.920   4.451 -0.4836 -0.2628 -0.0443
 3210TI     TiO 3210   0.367   1.617   4.258 -0.3029  0.3016 -0.3491
 3211TI      Ti 3211   0.319   1.793   4.115  0.2698  0.4309  0.0973
 3212TI     TiO 3212   0.462   1.719   3.951  0.1322 -0.0624  0.7271
 3213TI      Ti 3213   0.626   1.895   3.904  0.1305 -0.3961 -0.0835
 3214TI     TiO 3214   0.880   1.674   3.863 -0.3605 -0.3977 -0.6584
 3215TI      Ti 3215   0.560   1.916   3.522  0.2233 -0.1627  0.1123
 3216TI     TiO 3216   0.926   1.695   3.417  0.0064  0.5524  0.4587
 3217TI      Ti 3217   0.766   1.771   3.261  0.1637  0.0454  0.1964
 3218TI     TiO 3218   0.895   1.596   3.150 -0.2313 -0.7540  0.7677
 3219TI      Ti 3219   0.705   1.831   2.907 -0.0556 -0.0331 -0.4519
 3220TI     TiO 3220   0.898   1.706   2.886 -0.1893  0.3258  0.0907
 3221TI      Ti 3221   0.657   1.815   2.556  0.0437 -0.1555 -0.0398
 3222TI     TiO 3222   0.825   1.666   2.560 -0.1139  0.3499 -0.6813
 3223TI      Ti 3223   0.648   1.830   2.221  0.0188 -0.0773  0.0704
 3224TI     TiO 3224   0.824   1.692   2.233 -0.3726  0.2046  0.1793
 3225TI      Ti 3225   0.650   1.834   1.863  0.1613 -0.1482  0.0333
 3226TI     TiO 3226   0.824   1.687   1.886  0.4150  0.2971  0.4704
 3227TI      Ti 3227   0.665   1.833   1.510 -0.1330 -0.2257  0.0412
 3228TI     TiO 3228   0.828   1.673   1.540  0.6300  0.2343  0.8710
 3229TI      Ti 3229   0.697   1.819   1.141  0.1096 -0.0675  0.0229
 3230TI     TiO 3230   0.870   1.677   1.157  0.6446  0.6298  0.1702
 3231TI      Ti 3231   0.745   1.737   0.784  0.4106 -0.1175 -0.0362
 3232TI     TiO 3232   1.077   1.787   0.958 -0.3297  0.7822  0.0678
 3233TI      Ti 3233   0.611   2.092   0.638  0.4527 -0.2164  0.0461
 3234TI     TiO 3234   0.954   1.799   0.681 -0.0917  0.2659 -0.0499
 3235TI      Ti 3235   0.730   1.947   0.332 -0.3289 -0.0267  0.0474
 3236TI     TiO 3236   0.971   1.775   0.238  0.6865  0.0646  0.0192
 3237TI      Ti 3237   0.379   2.053   0.341  0.0035 -0.3298 -0.1158
 3238TI     TiO 3238   0.872   2.111   0.271 -0.2957 -0.0864  0.0950
 3239TI      Ti 3239   0.563   1.800   0.024  0.0255 -0.1533 -0.0773
 3240TI     TiO 3240   0.720   1.944   0.104 -0.2952  0.2067 -0.0259
 3241TI      Ti 3241   0.478   1.335  10.416 -0.3133  0.1283 -0.1151
 3242TI     TiO 3242   0.761   1.718  10.810  0.4026  0.0921  0.5304
 3243TI      Ti 3243   0.716   1.305  10.076  0.1958  0.1378 -0.2413
 3244TI     TiO 3244   0.852   1.283  10.277  0.2847  0.5273 -0.3919
 3245TI      Ti 3245   0.469   1.354   9.731  0.2025 -0.2986  0.1626
 3246TI     TiO 3246   0.888   1.220   9.932 -0.0231 -0.4538 -0.1357
 3247TI      Ti 3247   0.284   1.729   9.664 -0.1528  0.0787  0.1371
 3248TI     TiO 3248   0.747   1.624   9.604 -0.0546  0.1261 -0.6452
 3249TI      Ti 3249   0.553   1.568   9.477  0.1609 -0.3926  0.2237
 3250TI     TiO 3250   0.926   1.300   9.468  0.2668  0.7667 -0.0585
 3251TI      Ti 3251   0.670   1.455   9.101  0.4023  0.2513  0.1588
 3252TI     TiO 3252   0.961   1.298   9.132 -0.7482  0.1874 -0.3246
 3253TI      Ti 3253   0.763   1.271   8.711 -0.1482  0.0604  0.1664
 3254TI     TiO 3254   0.976   1.317   8.825  0.6124 -0.5290  0.4278
 3255TI      Ti 3255   0.576   1.576   8.733 -0.3911  0.2263  0.1582
 3256TI     TiO 3256   0.968   1.301   8.524 -0.5457 -0.3837 -0.1510
 3257TI      Ti 3257   0.786   1.688   8.104  0.1876  0.2724  0.3893
 3258TI     TiO 3258   0.893   1.317   8.250 -0.1174 -0.3345 -0.9412
 3259TI      Ti 3259   0.620   1.387   7.874 -0.7125 -0.5493 -0.0614
 3260TI     TiO 3260   1.051   1.293   7.777 -0.2108  0.1438  0.5071
 3261TI      Ti 3261   0.704   1.350   7.535  0.0867  0.0792  0.4464
 3262TI     TiO 3262   0.946   1.329   7.492 -0.2589 -0.2761  0.6953
 3263TI      Ti 3263   0.767   1.316   7.192  0.0437 -0.0270  0.1538
 3264TI     TiO 3264   1.005   1.351   7.196 -0.0562 -0.5318  0.1161
 3265TI      Ti 3265   0.666   1.345   6.859  0.0958  0.3563  0.2601
 3266TI     TiO 3266   1.097   1.283   6.933  0.0994  0.5667  0.1593
 3267TI      Ti 3267   0.795   1.502   6.553 -0.0106 -0.5437 -0.0970
 3268TI     TiO 3268   1.087   1.235   6.623  0.5114 -0.3211  0.2933
 3269TI      Ti 3269   0.814   1.322   6.276 -0.1657  0.3984  0.1737
 3270TI     TiO 3270   0.996   1.182   6.263  0.0892  0.6121 -0.8677
 3271TI      Ti 3271   0.854   1.359   5.922  0.0857  0.0581 -0.1870
 3272TI     TiO 3272   1.034   1.229   5.910 -0.2199 -0.2200 -0.4061
 3273TI      Ti 3273   0.846   1.380   5.563 -0.2051 -0.1385  0.0798
 3274TI     TiO 3274   1.000   1.218   5.534  0.2810  0.1530  0.3026
 3275TI      Ti 3275   0.805   1.411   5.205  0.1703 -0.5393  0.0052
 3276TI     TiO 3276   0.938   1.241   5.160  0.0528  0.0603  0.2864
 3277TI      Ti 3277   0.451   1.304   4.986 -0.0569 -0.1167  0.0916
 3278TI     TiO 3278   0.623   1.169   4.877  0.2845 -0.0366 -0.7718
 3279TI      Ti 3279   0.263   1.306   4.640  0.0858 -0.1712 -0.6917
 3280TI     TiO 3280   0.469   1.172   4.613 -0.4634  0.5261  0.4332
 3281TI      Ti 3281   0.254   1.410   4.289 -0.2408 -0.1874  0.0667
 3282TI     TiO 3282   0.474   1.013   4.279 -0.1697  0.5029  0.1853
 3283TI      Ti 3283   0.262   1.194   3.971  0.1422 -0.1516 -0.0776
 3284TI     TiO 3284   0.593   1.124   4.018 -0.0817  0.4237  0.4890
 3285TI      Ti 3285   0.432   1.533   3.823 -0.2342 -0.1851  0.0474
 3286TI     TiO 3286   0.629   1.145   3.570 -0.8954 -0.3181 -0.2292
 3287TI      Ti 3287   0.500   1.463   3.436  0.2292  0.0488 -0.1062
 3288TI     TiO 3288   0.940   1.233   3.349  0.4299  0.3985 -0.1142
 3289TI      Ti 3289   0.761   1.255   3.184 -0.3800  0.0481  0.0391
 3290TI     TiO 3290   0.758   1.105   2.989  0.9711 -0.6312  0.2412
 3291TI      Ti 3291   0.459   1.399   3.035 -0.1148 -0.3775 -0.0699
 3292TI     TiO 3292   0.959   1.319   3.070 -0.1051 -0.2655  0.8138
 3293TI      Ti 3293   0.577   1.287   2.642  0.2860  0.2441  0.2542
 3294TI     TiO 3294   0.788   1.180   2.616  0.1479 -0.2108  0.0807
 3295TI      Ti 3295   0.631   1.312   2.258  0.0308 -0.1103 -0.1306
 3296TI     TiO 3296   0.795   1.148   2.263  0.1504  0.2065 -0.3277
 3297TI      Ti 3297   0.677   1.323   1.882 -0.2594  0.1409 -0.1379
 3298TI     TiO 3298   0.838   1.171   1.902 -0.1275 -0.2611 -0.1622
 3299TI      Ti 3299   0.669   1.295   1.529 -0.2370 -0.0344 -0.2877
 3300TI     TiO 3300   0.822   1.127   1.534 -0.6404  0.1928 -0.3253
 3301TI      Ti 3301   0.639   1.291   1.183 -0.0666  0.0775 -0.2723
 3302TI     TiO 3302   0.825   1.162   1.200  0.5302  0.2615 -0.1046
 3303TI      Ti 3303   0.444   1.542   0.976  0.6932 -0.1671  0.0989
 3304TI     TiO 3304   0.607   1.123   1.005  1.1815  0.2529 -0.9154
 3305TI      Ti 3305   0.605   1.254   0.793 -0.1070  0.1579  0.1279
 3306TI     TiO 3306   0.838   1.257   0.820  0.0870 -0.1208 -0.8660
 3307TI      Ti 3307   0.622   1.578   0.407  0.3488  0.1452 -0.0014
 3308TI     TiO 3308   0.953   1.506   0.538 -0.3234  0.0737  0.0837
 3309TI      Ti 3309   0.686   1.278   0.188 -0.0232 -0.3864 -0.1117
 3310TI     TiO 3310   0.838   1.171   0.332  0.0400  0.7127 -0.6082
 3311TI      Ti 3311   0.391   1.400  10.785  0.2261 -0.3947  0.2666
 3312TI     TiO 3312   0.564   1.292  10.864 -0.3818  0.4911 -0.0031
 3313TI      Ti 3313   0.813   1.075  10.374 -0.0706  0.0378 -0.0149
 3314TI     TiO 3314   0.963   0.966  10.206 -0.0095 -0.5244 -0.0963
 3315TI      Ti 3315   0.875   0.794  10.080 -0.1385  0.3125 -0.5152
 3316TI     TiO 3316   1.269   0.894  10.244 -0.3788 -0.0959  0.5463
 3317TI      Ti 3317   0.340   1.038   9.861 -0.0597  0.0651  0.0589
 3318TI     TiO 3318   1.016   0.695   9.920 -0.3530  0.5354 -0.0110
 3319TI      Ti 3319   0.644   0.939   9.792  0.4644  0.2214 -0.2473
 3320TI     TiO 3320   1.032   0.892   9.647  0.4775 -0.1071  0.4443
 3321TI      Ti 3321   0.723   1.183   9.463 -0.2550 -0.1394 -0.0430
 3322TI     TiO 3322   0.914   0.672   9.414  0.8691 -0.2582  0.5026
 3323TI      Ti 3323   0.760   0.913   9.213  0.4951 -0.3542 -0.1778
 3324TI     TiO 3324   0.973   0.813   9.161 -0.5823 -0.0651  0.7230
 3325TI      Ti 3325   0.654   0.947   8.910  0.3437  0.3175 -0.2066
 3326TI     TiO 3326   0.983   0.775   8.860 -0.3338 -0.2130 -1.0936
 3327TI      Ti 3327   0.807   0.942   8.527 -0.0859  0.0975  0.0793
 3328TI     TiO 3328   0.941   0.759   8.505 -0.8060 -0.1370 -0.7264
 3329TI      Ti 3329   0.779   0.926   8.144 -0.3053  0.6908  0.3194
 3330TI     TiO 3330   0.932   0.758   8.133 -0.6498  0.2976 -0.2577
 3331TI      Ti 3331   0.843   0.905   7.784  0.0052  0.0142  0.3337
 3332TI     TiO 3332   0.936   0.690   7.765  0.4487 -0.5372 -0.1820
 3333TI      Ti 3333   0.676   0.979   7.471 -0.3663  0.1384 -0.1701
 3334TI     TiO 3334   0.842   0.588   7.331 -0.2677 -0.2671  0.2907
 3335TI      Ti 3335   0.717   0.724   7.200  0.3099 -0.2454  0.0153
 3336TI     TiO 3336   0.916   0.761   7.095  1.0102 -0.0502 -0.3397
 3337TI      Ti 3337   0.827   0.979   6.951 -0.1118  0.1322 -0.3604
 3338TI     TiO 3338   1.003   0.843   6.844 -0.4147 -0.2967  0.3614
 3339TI      Ti 3339   0.746   1.054   6.592  0.4181  0.0625 -0.0132
 3340TI     TiO 3340   0.938   0.907   6.528  0.0256  0.0877  0.2552
 3341TI      Ti 3341   0.731   0.976   6.135 -0.1301  0.2485  0.3408
 3342TI     TiO 3342   0.962   0.919   6.089 -0.3077 -0.3572 -0.2513
 3343TI      Ti 3343   0.666   1.052   5.750 -0.0832  0.4123  0.2305
 3344TI     TiO 3344   1.002   0.663   5.790 -0.0059 -0.2760 -0.6022
 3345TI      Ti 3345   0.914   0.808   5.625  0.0100 -0.5945  0.1862
 3346TI     TiO 3346   0.934   0.617   5.527  0.6139  0.0179  0.6845
 3347TI      Ti 3347   0.715   0.850   5.342 -0.1395  0.1248  0.2005
 3348TI     TiO 3348   0.855   0.692   5.241  0.4955 -0.6085  0.4650
 3349TI      Ti 3349   0.485   0.939   5.118  0.0300 -0.0750 -0.0530
 3350TI     TiO 3350   0.856   0.779   4.913  0.3379  0.2739 -0.2629
 3351TI      Ti 3351   0.561   0.746   4.715  0.4322  0.0029 -0.3897
 3352TI     TiO 3352   0.748   0.899   4.682 -0.5023 -0.0775 -0.2238
 3353TI      Ti 3353   0.326   0.841   4.352 -0.1274  0.0377 -0.0166
 3354TI     TiO 3354   0.496   0.729   4.222  0.4991  0.1653 -0.4175
 3355TI      Ti 3355   0.081   0.892   4.092 -0.0385 -0.1397  0.1129
 3356TI     TiO 3356   0.501   0.804   3.890 -0.1486 -0.3379 -0.1886
 3357TI      Ti 3357   0.300   0.886   3.772 -0.1296  0.1560  0.1957
 3358TI     TiO 3358   0.740   0.922   3.764  0.3753  0.1309 -1.3758
 3359TI      Ti 3359   0.529   1.001   3.415  0.0724 -0.2254  0.4606
 3360TI     TiO 3360   0.738   0.649   3.664 -0.4382  0.2631 -0.2537
 3361TI      Ti 3361   0.859   0.864   3.202  0.0306 -0.4274  0.1678
 3362TI     TiO 3362   0.915   0.638   3.125 -0.1326  0.0613 -0.4373
 3363TI      Ti 3363   0.583   0.958   2.937 -0.2245 -0.0378 -0.0262
 3364TI     TiO 3364   0.968   0.876   3.006 -0.5954 -0.6050  0.0540
 3365TI      Ti 3365   0.620   0.846   2.632  0.1070  0.1481 -0.0917
 3366TI     TiO 3366   0.689   0.653   2.548 -0.1436 -0.8276 -0.1241
 3367TI      Ti 3367   0.677   0.810   2.289 -0.1758 -0.2735  0.4680
 3368TI     TiO 3368   0.864   0.679   2.281  0.2948 -0.1244 -0.0611
 3369TI      Ti 3369   0.680   0.802   1.896  0.0089 -0.5661 -0.1467
 3370TI     TiO 3370   0.879   0.688   1.910  0.2797  0.3571 -0.5475
 3371TI      Ti 3371   0.715   0.808   1.531  0.0990  0.1670 -0.0922
 3372TI     TiO 3372   0.912   0.684   1.553 -0.3741 -0.0845  0.1185
 3373TI      Ti 3373   0.721   0.710   1.188  0.0984  0.0434 -0.0569
 3374TI     TiO 3374   0.928   0.599   1.217 -0.3704  0.0329 -0.0258
 3375TI      Ti 3375   0.443   0.961   1.011 -0.2759  0.3381 -0.0343
 3376TI     TiO 3376   0.843   0.585   0.943 -0.1868  0.2841 -0.2592
 3377TI      Ti 3377   0.500   0.881   0.639  0.1747 -0.2279  0.1887
 3378TI     TiO 3378   0.775   0.734   0.663  0.2445  0.3765 -0.7796
 3379TI      Ti 3379   0.443   1.210   0.444 -0.1292  0.0407 -0.0406
 3380TI     TiO 3380   0.738   0.652   0.399  0.3489  0.2139  0.1947
 3381TI      Ti 3381   0.588   0.803   0.304 -0.1604  0.1114  0.3589
 3382TI     TiO 3382   0.844   0.888   0.256  0.1955 -0.2133  0.0666
 3383TI      Ti 3383   0.683   0.886  10.849 -0.1287  0.0025 -0.4574
 3384TI     TiO 3384   0.921   0.862  10.844 -0.5844  0.3149 -0.2378
 3385TI      Ti 3385   0.675   0.727  10.433 -0.0864  0.1648  0.0879
 3386TI     TiO 3386   0.850   0.568  10.432  0.7957  0.2910  0.3679
 3387TI      Ti 3387   0.578   0.309   9.982  0.0784 -0.1558  0.4409
 3388TI     TiO 3388   1.241   0.441  10.481 -0.1804 -0.1446 -0.2704
 3389TI      Ti 3389   0.508   0.656  10.045  0.0139  0.3000  0.4882
 3390TI     TiO 3390   0.916   0.413   9.866 -0.1018  0.6218 -0.1435
 3391TI      Ti 3391   0.843   0.607   9.790  0.4385  0.0673 -0.2014
 3392TI     TiO 3392   1.067   0.281   9.631 -0.3027 -0.6763 -0.2351
 3393TI      Ti 3393   0.674   0.619   9.460 -0.1663  0.0929  0.0804
 3394TI     TiO 3394   1.210   0.482   9.449 -0.4534 -0.1757 -0.2446
 3395TI      Ti 3395   0.788   0.266   9.239  0.0260 -0.2328  0.1098
 3396TI     TiO 3396   0.956   0.261   8.966 -0.0375  0.2980  0.6688
 3397TI      Ti 3397   0.793   0.368   8.851  0.0704  0.2051 -0.3830
 3398TI     TiO 3398   0.849   0.016   8.859  0.0499  0.1757 -0.1246
 3399TI      Ti 3399   0.754   0.405   8.520  0.2084 -0.2226  0.0086
 3400TI     TiO 3400   0.892   0.227   8.539  0.1516  0.5161 -0.7621
 3401TI      Ti 3401   0.731   0.424   8.169 -0.1889  0.3300 -0.0835
 3402TI     TiO 3402   0.883   0.253   8.171  0.0549 -0.4659 -0.5152
 3403TI      Ti 3403   0.705   0.368   7.815  0.2229 -0.0562 -0.0155
 3404TI     TiO 3404   0.853   0.205   7.822  0.6829  0.0772 -0.0447
 3405TI      Ti 3405   0.522   0.303   7.459 -0.1574  0.1625  0.0445
 3406TI     TiO 3406   0.714   0.036   7.476 -0.0162  0.0616  0.0663
 3407TI      Ti 3407   0.531   0.400   7.088  0.0142  0.0956 -0.4573
 3408TI     TiO 3408   0.996   0.214   7.277 -0.3161 -0.2547 -0.0628
 3409TI      Ti 3409   0.804   0.390   6.845  0.0493  0.4231 -0.1692
 3410TI     TiO 3410   0.944   0.290   7.001  0.2318 -0.2339 -0.6140
 3411TI      Ti 3411   0.581   0.518   6.564  0.0699  0.0506  0.0195
 3412TI     TiO 3412   0.946   0.278   6.693 -0.0613  0.2499 -0.0076
 3413TI      Ti 3413   0.765   0.554   6.237 -0.2573  0.0463  0.0023
 3414TI     TiO 3414   0.895   0.383   6.158 -0.4277 -0.0519  0.5104
 3415TI      Ti 3415   0.604   0.686   5.911 -0.0069 -0.0339 -0.0129
 3416TI     TiO 3416   0.814   0.337   5.870 -0.0908 -0.5704  0.0909
 3417TI      Ti 3417   0.540   0.573   5.620  0.0613  0.0387  0.1575
 3418TI     TiO 3418   0.742   0.140   5.487  0.3160 -0.2761  0.5420
 3419TI      Ti 3419   0.710   0.317   5.344 -0.5001 -0.3779 -0.0472
 3420TI     TiO 3420   0.919   0.072   5.261  0.3516  0.4989 -0.4672
 3421TI      Ti 3421   0.550   0.288   5.016 -0.1342 -0.0605 -0.5115
 3422TI     TiO 3422   0.806   0.227   4.984  0.1080  0.1381  0.2246
 3423TI      Ti 3423   0.693   0.376   4.684  0.1262  0.4733  0.1601
 3424TI     TiO 3424   0.904   0.392   4.755  0.3030 -0.0821  0.7781
 3425TI      Ti 3425   0.556   0.543   4.369 -0.0991 -0.2781 -0.1786
 3426TI     TiO 3426   0.852   0.394   4.457  0.2147  0.1678  0.5614
 3427TI      Ti 3427   0.515   0.407   4.056 -0.4858 -0.0440 -0.2916
 3428TI     TiO 3428   0.931   0.252   4.199 -0.5024 -0.3200 -0.1744
 3429TI      Ti 3429   0.608   0.461   3.651  0.2758  0.0773 -0.1981
 3430TI     TiO 3430   0.724   0.265   3.668 -0.1684  0.4689  0.7417
 3431TI      Ti 3431   0.354   0.685   3.461  0.1713 -0.1068  0.0211
 3432TI     TiO 3432   0.683   0.451   3.444 -0.5027 -0.5532  0.1506
 3433TI      Ti 3433   0.536   0.315   3.314 -0.0970 -0.1486  0.0487
 3434TI     TiO 3434   0.971   0.369   3.208 -0.0539  0.5403  0.2545
 3435TI      Ti 3435   0.627   0.341   2.964 -0.3194  0.3436 -0.2882
 3436TI     TiO 3436   0.832   0.228   2.934  0.6429 -0.0358 -0.1664
 3437TI      Ti 3437   0.737   0.444   2.641  0.2141 -0.3160 -0.1955
 3438TI     TiO 3438   0.894   0.282   2.655  0.3111  0.0330 -0.3499
 3439TI      Ti 3439   0.662   0.418   2.262 -0.0645 -0.3357 -0.2612
 3440TI     TiO 3440   0.764   0.211   2.254  0.0034  0.3954  0.0843
 3441TI      Ti 3441   0.773   0.312   1.887 -0.3529 -0.4824  0.0904
 3442TI     TiO 3442   0.938   0.185   1.996  0.3581 -0.0047 -0.5659
 3443TI      Ti 3443   0.659   0.484   1.574  0.1688  0.0597  0.3107
 3444TI     TiO 3444   0.886   0.196   1.714  0.1006 -0.1752 -0.0705
 3445TI      Ti 3445   0.736   0.283   1.272 -0.1073 -0.1906  0.1093
 3446TI     TiO 3446   0.959   0.199   1.277 -0.1337 -0.4263 -0.2075
 3447TI      Ti 3447   0.729   0.381   0.920 -0.0768 -0.0463  0.1436
 3448TI     TiO 3448   0.933   0.109   0.763 -0.1501  0.1284 -0.0299
 3449TI      Ti 3449   0.389   0.594   0.792  0.2528  0.0834  0.0793
 3450TI     TiO 3450   0.843   0.365   0.714  0.7481  0.7791 -0.0970
 3451TI      Ti 3451   0.429   0.455   0.449  0.1138 -0.1149  0.5310
 3452TI     TiO 3452   0.625   0.342   0.522 -0.0810  0.0008  0.1867
 3453TI      Ti 3453   0.519   0.517   0.072  0.1552  0.0360  0.1350
 3454TI     TiO 3454   0.565   0.312   0.176  0.4382 -0.1473 -0.5403
 3455TI      Ti 3455   0.723   0.189   0.084 -0.2786 -0.2667  0.4453
 3456TI     TiO 3456   0.690   0.416  10.822 -0.3280  0.2184  0.4243
 3457TI      Ti 3457   0.618   0.130  10.358  0.1215 -0.3404  0.0749
 3458TI     TiO 3458   1.035   0.019  10.457  0.2127  0.0957  0.4914
 3459TI      Ti 3459   0.586   4.923  10.056 -0.0461  0.3227 -0.0297
 3460TI     TiO 3460   1.043   4.883  10.129  0.3547  0.4764  0.3980
 3461TI      Ti 3461   0.412   4.870   9.786 -0.2546 -0.3219  0.2876
 3462TI     TiO 3462   0.630   4.835   9.846 -0.8310 -0.3672  0.2674
 3463TI      Ti 3463   0.661   0.183   9.593 -0.1566 -0.1029  0.3016
 3464TI     TiO 3464   0.819   4.743   9.424  0.0016 -0.2302 -0.0399
 3465TI      Ti 3465   0.701   4.862   9.262  0.5297 -0.0935 -0.4022
 3466TI     TiO 3466   1.015   4.746   9.207 -0.0193  1.0524  0.1943
 3467TI      Ti 3467   0.838   4.582   8.988 -0.3376  0.0595 -0.0097
 3468TI     TiO 3468   1.013   4.720   8.917 -0.7706  0.3531 -0.5852
 3469TI      Ti 3469   0.652   4.871   8.859 -0.0506  0.0859 -0.2686
 3470TI     TiO 3470   0.986   4.752   8.637 -0.3770 -0.1135 -0.3846
 3471TI      Ti 3471   0.622   4.895   8.442 -0.4498  0.0866  0.6211
 3472TI     TiO 3472   1.118   0.020   8.477 -0.0656 -0.1987  0.1439
 3473TI      Ti 3473   0.572   4.907   8.065  0.2104 -0.0979  0.3176
 3474TI     TiO 3474   0.716   4.814   8.216 -0.2340  0.3110  0.0771
 3475TI      Ti 3475   0.541   4.625   7.730 -0.2549  0.1157  0.3202
 3476TI     TiO 3476   0.891   4.853   7.707 -0.2480 -0.5522  0.0290
 3477TI      Ti 3477   0.506   4.875   7.468 -0.0961  0.3294  0.0518
 3478TI     TiO 3478   1.085   4.841   7.310  0.5095 -0.3176  0.2220
 3479TI      Ti 3479   0.707   4.709   7.175  0.1766 -0.0540  0.3159
 3480TI     TiO 3480   0.912   4.639   7.084  0.5529 -0.0915 -0.0942
 3481TI      Ti 3481   0.655   0.022   6.960 -0.6344 -0.4664  0.3858
 3482TI     TiO 3482   1.099   4.831   6.740  0.0207  0.2607  0.1202
 3483TI      Ti 3483   0.617   4.802   6.499 -0.0273 -0.0878 -0.0181
 3484TI     TiO 3484   0.802   4.749   6.634 -0.0211  0.5293  0.1798
 3485TI      Ti 3485   0.382   0.009   6.185  0.1280  0.1153 -0.0990
 3486TI     TiO 3486   0.777   4.787   6.335  0.2024 -0.2908  0.1809
 3487TI      Ti 3487   0.606   4.933   5.860 -0.4168 -0.2273 -0.1984
 3488TI     TiO 3488   0.640   4.742   5.973  0.0107  0.1060  0.2528
 3489TI      Ti 3489   0.537   0.054   5.549  0.1170  0.0909 -0.0616
 3490TI     TiO 3490   0.855   4.648   5.640 -0.4405  0.9458  0.2000
 3491TI      Ti 3491   0.692   4.687   5.491 -0.1935  0.0151  0.0322
 3492TI     TiO 3492   0.852   4.779   5.361 -0.1814  0.5787  0.3715
 3493TI      Ti 3493   0.703   4.669   5.083 -0.1691  0.1334 -0.2355
 3494TI     TiO 3494   0.920   4.769   5.062  0.0150  0.5421  0.0864
 3495TI      Ti 3495   0.635   0.018   4.702 -0.3052 -0.1406  0.0746
 3496TI     TiO 3496   0.715   4.824   4.569  0.4272 -0.3222  0.1156
 3497TI      Ti 3497   0.439   0.199   4.405  0.2275 -0.0897  0.1515
 3498TI     TiO 3498   0.885   4.913   4.311 -0.6148  0.3033 -0.6629
 3499TI      Ti 3499   0.557   4.930   4.172  0.3617 -0.3402 -0.0474
 3500TI     TiO 3500   0.594   4.701   4.193  0.4029 -0.2418 -0.2035
 3501TI      Ti 3501   0.361   0.008   3.838 -0.3189  0.1666  0.1161
 3502TI     TiO 3502   0.676   4.716   3.782 -0.2738 -0.2152 -0.2997
 3503TI      Ti 3503   0.599   0.078   3.582  0.2820  0.4255 -0.1873
 3504TI     TiO 3504   0.849   4.739   3.271  0.4115  0.4670 -0.9442
 3505TI      Ti 3505   0.729   4.823   3.027 -0.1657 -0.1920 -0.2721
 3506TI     TiO 3506   1.041   4.859   3.503  0.4546  0.0760 -0.1083
 3507TI      Ti 3507   0.403   0.024   3.120  0.2951  0.1609 -0.2805
 3508TI     TiO 3508   1.083   4.746   3.058 -0.1895  0.3935  0.2868
 3509TI      Ti 3509   0.428   4.975   2.768  0.2964  0.3498  0.0430
 3510TI     TiO 3510   0.883   4.848   2.850  0.2739 -0.6115  0.2635
 3511TI      Ti 3511   0.567   4.929   2.439  0.0265  0.0347  0.0335
 3512TI     TiO 3512   0.653   4.836   2.052  0.3050  0.4399 -0.4372
 3513TI      Ti 3513   0.495   4.917   1.917 -0.0172  0.0078 -0.0536
 3514TI     TiO 3514   0.900   4.882   1.927 -0.2437  0.6904  0.2023
 3515TI      Ti 3515   0.575   0.129   1.596 -0.1041  0.1057 -0.3430
 3516TI     TiO 3516   0.839   4.794   1.633 -0.0610  0.5507  0.5579
 3517TI      Ti 3517   0.705   4.835   1.456  0.2765 -0.2626 -0.1937
 3518TI     TiO 3518   0.899   4.750   1.366  0.3205  0.2919  0.2618
 3519TI      Ti 3519   0.724   4.899   1.025  0.0129  0.3213  0.0809
 3520TI     TiO 3520   0.942   4.921   1.102 -0.3985  0.0258 -0.8645
 3521TI      Ti 3521   0.454   0.037   0.813  0.1170  0.2527  0.4854
 3522TI     TiO 3522   0.744   4.552   0.532  0.0869 -0.2062 -0.1358
 3523TI      Ti 3523   0.731   4.779   0.564  0.0914 -0.0326 -0.0171
 3524TI     TiO 3524   0.828   0.013   0.485  0.1039  0.1112 -0.0110
 3525TI      Ti 3525   0.388   0.162   0.183 -0.0866 -0.1973  0.2670
 3526TI     TiO 3526   0.885   0.032   0.174  0.6086  0.6120  0.0316
 3527TI      Ti 3527   0.549   4.848  10.799  0.1457  0.2849 -0.0528
 3528TI     TiO 3528   0.740   4.840  10.678 -0.6457 -0.0107  0.3537
 3529TI      Ti 3529   0.401   4.780  10.415  0.0212 -0.2313  0.0607
 3530TI     TiO 3530   0.740   4.404  10.522 -0.6315  0.0924  0.5402
 3531TI      Ti 3531   0.627   4.324  10.015  0.1374 -0.4316  0.0433
 3532TI     TiO 3532   1.021   4.290  10.136  0.3898 -0.5018 -0.2101
 3533TI      Ti 3533   0.797   4.639   9.959 -0.2186  0.2932 -0.3571
 3534TI     TiO 3534   0.826   4.415   9.915 -0.8954 -0.0949  0.3821
 3535TI      Ti 3535   0.776   4.402   9.661 -0.0169 -0.0245  0.3874
 3536TI     TiO 3536   0.862   4.203   9.696 -0.0135 -0.3354 -0.2295
 3537TI      Ti 3537   0.553   4.464   9.285  0.4333 -0.2293  0.0687
 3538TI     TiO 3538   0.734   4.381   9.430 -0.4477  0.0864  0.0744
 3539TI      Ti 3539   0.493   4.513   8.860 -0.0045 -0.1331 -0.2199
 3540TI     TiO 3540   1.015   4.448   9.016  0.3121  0.0825 -0.4770
 3541TI      Ti 3541   0.521   4.548   8.418  0.2300  0.3018  0.3130
 3542TI     TiO 3542   0.703   4.414   8.896  0.2807 -0.1054 -0.1664
 3543TI      Ti 3543   0.739   4.225   8.405 -0.0197  0.3830 -0.0733
 3544TI     TiO 3544   0.713   4.390   8.581  0.5756  0.2731  0.2642
 3545TI      Ti 3545   0.664   4.481   8.063  0.0276  0.0165 -0.1940
 3546TI     TiO 3546   0.960   4.300   8.425  0.2122  0.2059 -0.2364
 3547TI      Ti 3547   0.538   4.265   7.855 -0.0056  0.2026  0.2953
 3548TI     TiO 3548   0.738   4.374   7.871  0.4927  0.6054  0.0261
 3549TI      Ti 3549   0.636   4.410   7.465  0.1271 -0.3300 -0.2516
 3550TI     TiO 3550   0.818   4.297   7.574 -0.2292 -0.1077  0.3012
 3551TI      Ti 3551   0.841   4.385   7.080 -0.2217  0.1293 -0.0116
 3552TI     TiO 3552   1.066   4.397   7.187  0.7456  0.5856  0.1439
 3553TI      Ti 3553   0.562   4.572   6.855  0.2175  0.1016 -0.1477
 3554TI     TiO 3554   1.001   4.358   6.916 -0.2485 -0.6467  0.3854
 3555TI      Ti 3555   0.571   4.145   6.605 -0.4637  0.4444 -0.0403
 3556TI     TiO 3556   0.870   4.386   6.483  0.6758 -0.1916 -0.3780
 3557TI      Ti 3557   0.601   4.410   6.307  0.1919  0.1755 -0.1546
 3558TI     TiO 3558   0.922   4.338   6.053 -0.5823  0.0768 -0.3437
 3559TI      Ti 3559   0.458   4.589   6.010  0.1267  0.0732  0.3669
 3560TI     TiO 3560   0.801   4.340   5.770 -0.3511 -0.3556  1.1260
 3561TI      Ti 3561   0.587   4.354   5.651 -0.0063 -0.3398  0.0824
 3562TI     TiO 3562   1.175   4.303   5.577 -0.0658  0.0035 -0.6728
 3563TI      Ti 3563   0.837   4.326   5.316  0.1648  0.2620 -0.1015
 3564TI     TiO 3564   0.933   4.231   5.495  0.7131 -0.4920 -0.1293
 3565TI      Ti 3565   0.663   4.331   4.918  0.4500 -0.2799  0.0190
 3566TI     TiO 3566   1.033   4.235   5.195  0.1973  0.0322 -0.1975
 3567TI      Ti 3567   0.616   4.634   4.656 -0.0521  0.1479  0.0399
 3568TI     TiO 3568   0.904   4.295   4.913 -0.2623  0.4400 -0.3786
 3569TI      Ti 3569   0.564   4.509   4.306  0.0611 -0.3970  0.3608
 3570TI     TiO 3570   0.738   4.396   4.196  0.2972  0.6949 -0.5567
 3571TI      Ti 3571   0.704   4.271   4.001  0.5252 -0.3813  0.1052
 3572TI     TiO 3572   0.936   4.399   3.961  0.2297  0.3511  0.2501
 3573TI      Ti 3573   0.539   4.533   3.726  0.1107 -0.1251 -0.1221
 3574TI     TiO 3574   0.773   4.221   3.797  0.3282 -0.1089  0.4341
 3575TI      Ti 3575   0.722   4.587   3.426 -0.1118  0.0144 -0.2373
 3576TI     TiO 3576   0.905   4.223   3.552  0.4018 -0.0066 -0.3019
 3577TI      Ti 3577   0.679   4.383   3.070  0.1292  0.1207 -0.0539
 3578TI     TiO 3578   0.987   4.288   2.821  0.0257 -0.0132 -0.4602
 3579TI      Ti 3579   0.383   4.632   2.903 -0.0704  0.0082  0.3817
 3580TI     TiO 3580   1.141   4.369   2.570 -0.6034  0.3190  0.4436
 3581TI      Ti 3581   0.779   4.590   2.755 -0.2374 -0.2833  0.3345
 3582TI     TiO 3582   0.856   4.455   2.573  0.3459 -1.0314  0.0321
 3583TI      Ti 3583   0.694   4.667   2.211 -0.2981 -0.1104 -0.1780
 3584TI     TiO 3584   0.895   4.311   2.290 -0.4719  0.5821 -0.4272
 3585TI      Ti 3585   0.497   4.370   1.959 -0.1304  0.0988  0.0155
 3586TI     TiO 3586   0.722   4.325   1.943 -0.5313  0.2851 -0.1633
 3587TI      Ti 3587   0.304   4.666   1.769 -0.1075  0.0072  0.2521
 3588TI     TiO 3588   0.487   4.325   1.728 -0.4933  0.5586  0.4962
 3589TI      Ti 3589   0.576   4.445   1.561  0.1043  0.1829  0.0452
 3590TI     TiO 3590   0.972   4.253   1.379 -0.1777 -0.1799 -0.1098
 3591TI      Ti 3591   0.658   4.607   1.196  0.0394 -0.2887  0.2358
 3592TI     TiO 3592   0.742   4.402   1.133 -0.1438  0.2159 -0.3977
 3593TI      Ti 3593   0.898   4.587   0.875 -0.3150  0.3495 -0.3174
 3594TI     TiO 3594   0.995   4.398   0.958  0.1993  0.3446  0.2545
 3595TI      Ti 3595   0.721   4.346   0.621 -0.0886  0.5240 -0.0424
 3596TI     TiO 3596   0.877   4.322   0.427 -0.2731  0.4446 -0.0312
 3597TI      Ti 3597   0.499   4.796   0.275 -0.2585  0.0638  0.0646
 3598TI     TiO 3598   0.784   4.298   0.109  0.4782 -0.0439  0.0556
 3599TI      Ti 3599   0.646   4.491   0.080  0.1784  0.1524 -0.1148
 3600TI     TiO 3600   1.020   4.273  10.801 -0.0721 -0.1260  0.2550
 3601TI      Ti 3601  10.063   3.909  10.308  0.0674 -0.2942 -0.1486
 3602TI     TiO 3602   0.178   3.654  10.436  0.3585 -0.1335 -0.2101
 3603TI      Ti 3603   9.920   3.752   9.996  0.3904 -0.0867  0.2146
 3604TI     TiO 3604  10.087   3.631  10.100  0.0561 -0.1511 -0.0203
 3605TI      Ti 3605   9.828   3.366   9.794  0.3314 -0.1676 -0.5528
 3606TI     TiO 3606  10.089   3.754   9.831 -0.2368  0.0478  0.1519
 3607TI      Ti 3607   9.945   3.691   9.660  0.1508  0.0993  0.1710
 3608TI     TiO 3608   0.103   3.528   9.523  0.1183 -0.2923  0.0833
 3609TI      Ti 3609  10.151   3.647   9.369 -0.2416 -0.0063 -0.3840
 3610TI     TiO 3610   0.080   3.763   9.343  0.1035 -0.3417  0.3387
 3611TI      Ti 3611  10.052   3.761   8.893  0.3570 -0.3899 -0.0190
 3612TI     TiO 3612   0.229   3.619   9.103  0.0834  0.0436 -0.0145
 3613TI      Ti 3613  10.268   3.667   8.575  0.2567  0.0532 -0.0519
 3614TI     TiO 3614   0.124   3.576   8.745  0.5990  0.1518  0.6133
 3615TI      Ti 3615   9.921   3.873   8.501 -0.0007  0.3851  0.2441
 3616TI     TiO 3616   0.161   3.581   8.446 -0.2298  0.2479  0.2033
 3617TI      Ti 3617  10.179   3.690   8.031  0.2127  0.0093 -0.0333
 3618TI     TiO 3618   0.068   3.756   8.197 -0.5874  0.1818 -0.1809
 3619TI      Ti 3619  10.246   3.559   7.626  0.0264 -0.0933 -0.1333
 3620TI     TiO 3620   0.199   3.493   7.647  0.1999 -0.0128  0.3000
 3621TI      Ti 3621   9.989   3.878   7.508  0.0035  0.0907 -0.1829
 3622TI     TiO 3622  10.263   3.521   7.399  0.3827 -0.4018  0.0197
 3623TI      Ti 3623   0.041   3.722   7.314 -0.2527 -0.0783  0.3299
 3624TI     TiO 3624   0.244   3.628   7.314 -0.3746  0.1781  0.2164
 3625TI      Ti 3625   0.013   3.693   6.926  0.0237  0.4191 -0.1970
 3626TI     TiO 3626  10.238   3.470   6.854  0.8299 -0.4276 -0.5708
 3627TI      Ti 3627  10.205   3.845   6.546 -0.0178 -0.0935  0.1531
 3628TI     TiO 3628   0.135   3.502   6.584 -0.1654  0.5777 -0.2785
 3629TI      Ti 3629  10.200   3.601   6.199  0.1437 -0.6105 -0.1298
 3630TI     TiO 3630   0.125   3.507   6.193  0.3735 -0.4933  0.1857
 3631TI      Ti 3631  10.097   3.777   5.917 -0.1388 -0.3763 -0.1778
 3632TI     TiO 3632  10.176   3.516   5.994  0.0783 -0.7880  0.1183
 3633TI      Ti 3633   0.072   3.922   5.598  0.0269 -0.1373  0.2574
 3634TI     TiO 3634  10.176   3.356   5.722  0.3913 -0.0352  0.7995
 3635TI      Ti 3635  10.249   3.666   5.358 -0.1440 -0.2055 -0.0762
 3636TI     TiO 3636   0.212   3.387   5.658  0.4273 -0.1246  0.0043
 3637TI      Ti 3637  10.125   3.680   5.015  0.0156 -0.1682 -0.0993
 3638TI     TiO 3638   0.349   3.567   5.320 -0.5189  0.3093  0.1886
 3639TI      Ti 3639   0.087   3.588   4.749 -0.0641  0.0524 -0.0676
 3640TI     TiO 3640   0.253   3.496   4.880  0.1861 -0.3099  0.4612
 3641TI      Ti 3641  10.171   3.811   4.483  0.5164 -0.0538 -0.0152
 3642TI     TiO 3642   0.225   3.685   4.590  0.2179 -0.3603 -0.2297
 3643TI      Ti 3643  10.126   3.899   4.146 -0.2859  0.0373 -0.3607
 3644TI     TiO 3644   0.291   3.678   4.234 -0.4023 -0.0680  0.2779
 3645TI      Ti 3645   0.086   3.812   3.866  0.1069  0.0602  0.0616
 3646TI     TiO 3646   0.264   3.682   3.933 -0.4330  0.0093 -0.1125
 3647TI      Ti 3647   0.047   3.920   3.497  0.1219 -0.0626 -0.4113
 3648TI     TiO 3648   0.380   3.596   3.520 -0.5032  0.3032  0.0007
 3649TI      Ti 3649   0.125   3.719   3.196 -0.0357  0.1578 -0.6509
 3650TI     TiO 3650   0.345   3.761   3.278 -0.3635  0.7729  0.3978
 3651TI      Ti 3651  10.179   3.922   2.912  0.1921  0.0678 -0.2262
 3652TI     TiO 3652   0.259   3.787   2.831 -0.4354  0.1014 -0.0153
 3653TI      Ti 3653   0.124   3.812   2.644  0.0788 -0.4135  0.1681
 3654TI     TiO 3654   0.292   3.686   2.576 -0.2621 -0.2159  0.1042
 3655TI      Ti 3655   0.059   3.778   2.214 -0.3219  0.2173 -0.2130
 3656TI     TiO 3656   0.256   3.680   2.206 -0.2226  0.4247 -0.1116
 3657TI      Ti 3657   0.065   3.770   1.828 -0.3096 -0.1919  0.3580
 3658TI     TiO 3658   0.300   3.744   1.867  0.2079 -0.0221 -0.4329
 3659TI      Ti 3659  10.135   3.904   1.563  0.0700  0.2043 -0.3892
 3660TI     TiO 3660   0.523   3.724   1.691 -0.4733  0.1570 -0.3200
 3661TI      Ti 3661   0.085   3.664   1.252  0.0517  0.1131 -0.3033
 3662TI     TiO 3662   0.321   3.780   1.505 -0.1876  0.2211  0.2133
 3663TI      Ti 3663  10.090   3.836   1.007 -0.0261 -0.1024 -0.0192
 3664TI     TiO 3664   0.150   3.721   1.002 -0.2709  0.7275  0.2534
 3665TI      Ti 3665  10.170   4.019   0.703 -0.1385  0.1980  0.0750
 3666TI     TiO 3666  10.121   3.661   0.873  0.0602 -0.0246  0.1910
 3667TI      Ti 3667  10.106   3.810   0.342 -0.0399 -0.1060 -0.0022
 3668TI     TiO 3668  10.269   3.677   0.431 -0.6838  0.5412  0.0684
 3669TI      Ti 3669  10.108   3.703  10.856 -0.0242  0.0855 -0.4319
 3670TI     TiO 3670  10.258   3.765   0.159  0.5336 -0.7155  0.1920
 3671TI      Ti 3671   0.153   4.085   0.431 -0.1644 -0.3111 -0.0797
 3672TI     TiO 3672   0.008   3.822  10.735 -0.1493  0.4060  0.2222
 3673TI      Ti 3673   9.977   3.521  10.268 -0.0855  0.3864  0.3050
 3674TI     TiO 3674   9.961   3.110  10.297 -0.4129 -0.0116  0.3767
 3675TI      Ti 3675   9.845   3.201  10.122  0.1944 -0.3549  0.1360
 3676TI     TiO 3676   9.995   3.357  10.081  0.7866 -0.6496 -0.4023
 3677TI      Ti 3677   9.939   3.037   9.717 -0.0074 -0.2709 -0.3672
 3678TI     TiO 3678   0.030   3.174   9.692 -0.3020  0.3353  0.5434
 3679TI      Ti 3679  10.252   3.399   9.675  0.2396 -0.4914 -0.2634
 3680TI     TiO 3680   0.161   3.160   9.449  0.2141  0.2652 -0.2531
 3681TI      Ti 3681   9.968   3.318   9.476 -0.0773  0.0566  0.0788
 3682TI     TiO 3682   0.122   2.876   9.369  0.2348  0.1802 -0.0124
 3683TI      Ti 3683   9.904   3.413   8.872 -0.0191 -0.1778 -0.1607
 3684TI     TiO 3684   0.185   3.073   9.088  0.1460 -0.4227  0.2950
 3685TI      Ti 3685  10.176   3.247   8.601  0.0253 -0.1027 -0.1650
 3686TI     TiO 3686   0.131   3.265   8.659 -0.2685  0.5600  0.1119
 3687TI      Ti 3687   9.980   3.531   8.376  0.1957  0.0455 -0.1498
 3688TI     TiO 3688   0.190   3.348   8.209 -0.0107 -0.1103 -0.1059
 3689TI      Ti 3689  10.239   3.273   8.179 -0.1075 -0.1852  0.4651
 3690TI     TiO 3690   0.217   3.385   7.917  0.1553 -0.6558 -0.3313
 3691TI      Ti 3691  10.153   3.158   7.790 -0.3562 -0.0579 -0.2777
 3692TI     TiO 3692   0.107   3.149   7.758  0.2967 -0.6951 -0.2627
 3693TI      Ti 3693   9.951   3.263   7.547  0.1900 -0.0188 -0.0886
 3694TI     TiO 3694   0.143   3.252   7.494  0.0680 -0.6342  0.3417
 3695TI      Ti 3695  10.266   3.305   7.337 -0.2165 -0.3967 -0.1599
 3696TI     TiO 3696   0.310   3.051   7.292  0.2089  0.7343 -0.3321
 3697TI      Ti 3697   0.109   3.336   7.002  0.0286  0.1688 -0.3118
 3698TI     TiO 3698   0.187   3.122   7.022 -0.1008  0.5819  0.0738
 3699TI      Ti 3699   0.017   3.328   6.666 -0.0385 -0.1616  0.1369
 3700TI     TiO 3700   0.128   2.895   6.690  0.5028 -0.4175  0.1481
 3701TI      Ti 3701  10.268   3.132   6.326  0.1100  0.2094 -0.1670
 3702TI     TiO 3702   0.192   2.995   6.353 -0.0784 -0.2183 -0.4283
 3703TI      Ti 3703  10.164   3.301   5.944  0.1525  0.3033 -0.2089
 3704TI     TiO 3704   0.279   2.854   6.054 -0.3312 -0.2948  0.1380
 3705TI      Ti 3705   9.896   3.656   5.629  0.0685  0.1416 -0.2689
 3706TI     TiO 3706  10.266   2.879   5.912  0.1395 -0.6654 -0.2237
 3707TI      Ti 3707  10.068   3.176   5.625  0.3878 -0.2181  0.0482
 3708TI     TiO 3708   9.999   2.957   5.612  0.4422 -0.3190  0.4454
 3709TI      Ti 3709  10.240   3.302   5.270  0.1044 -0.1076  0.1902
 3710TI     TiO 3710   0.063   3.097   5.302 -0.4821  0.1166  0.0089
 3711TI      Ti 3711  10.109   3.280   4.879  0.2173 -0.1317 -0.1824
 3712TI     TiO 3712   0.029   3.150   4.900 -0.2402  0.8123  0.2547
 3713TI      Ti 3713  10.189   3.404   4.479 -0.0115 -0.1104  0.0104
 3714TI     TiO 3714   0.258   3.175   4.452  0.1174 -0.3607  0.2854
 3715TI      Ti 3715   0.161   3.264   4.264 -0.3306  0.5653 -0.2381
 3716TI     TiO 3716   0.358   3.091   4.207 -0.2834  0.0579  0.6478
 3717TI      Ti 3717   0.049   3.401   3.866  0.2078 -0.1041 -0.1794
 3718TI     TiO 3718   0.332   3.039   3.907 -0.4926 -0.6613  0.1018
 3719TI      Ti 3719   0.096   3.192   3.561  0.2698  0.1679 -0.0752
 3720TI     TiO 3720   0.347   3.192   3.614 -0.4070  0.3924  0.0685
 3721TI      Ti 3721  10.264   3.480   3.443 -0.0060 -0.4389 -0.0394
 3722TI     TiO 3722   0.377   3.199   3.318  0.4882 -0.4544  0.9781
 3723TI      Ti 3723   0.161   3.388   2.969  0.1042 -0.0254 -0.1421
 3724TI     TiO 3724   0.326   3.222   2.951 -0.4346 -0.3411  0.3630
 3725TI      Ti 3725   0.120   3.355   2.602 -0.0587  0.2886 -0.2142
 3726TI     TiO 3726   0.286   3.196   2.577  0.1072 -0.2121 -0.1241
 3727TI      Ti 3727   0.106   3.359   2.231  0.1070  0.3513 -0.1684
 3728TI     TiO 3728   0.277   3.209   2.222  0.1757  0.1077 -0.4192
 3729TI      Ti 3729   0.070   3.352   1.866  0.1897  0.0511  0.2725
 3730TI     TiO 3730   0.245   3.211   1.851  0.0572 -0.1060  0.1551
 3731TI      Ti 3731  10.220   3.525   1.574  0.1137  0.1544  0.2566
 3732TI     TiO 3732   0.270   3.207   1.496  0.2419  0.3116 -0.2235
 3733TI      Ti 3733   0.295   3.365   1.332 -0.3098 -0.0350 -0.3073
 3734TI     TiO 3734   0.058   3.256   1.301 -0.0930  0.1972 -0.3523
 3735TI      Ti 3735  10.155   3.335   1.183 -0.1954  0.4887  0.0391
 3736TI     TiO 3736   0.071   3.041   0.966  0.2280 -0.1386  0.0186
 3737TI      Ti 3737  10.257   3.185   0.806 -0.0938  0.3075  0.0094
 3738TI     TiO 3738   0.178   3.302   0.835 -0.0395 -0.2101  0.4371
 3739TI      Ti 3739   9.822   3.488   0.507 -0.0513 -0.0286 -0.2148
 3740TI     TiO 3740  10.239   3.043   0.282  0.4162 -0.2914  0.0766
 3741TI      Ti 3741  10.041   3.435   0.244  0.2699  0.0249 -0.0646
 3742TI     TiO 3742  10.263   3.375   0.298  0.3877 -0.8417 -0.9575
 3743TI      Ti 3743  10.099   3.360  10.759 -0.2893  0.5128 -0.0821
 3744TI     TiO 3744  10.264   3.263  10.629  0.3273  0.6958  0.5275
 3745TI      Ti 3745   9.912   2.891  10.386 -0.0656 -0.1130 -0.2806
 3746TI     TiO 3746  10.155   2.819  10.348 -0.0309  0.2386 -0.1456
 3747TI      Ti 3747  10.043   2.716   9.978  0.1565 -0.0468  0.1648
 3748TI     TiO 3748  10.142   2.568  10.116  0.4155  0.3629 -0.4257
 3749TI      Ti 3749  10.042   2.716   9.597  0.5080 -0.3052 -0.1001
 3750TI     TiO 3750  10.129   2.629   9.793 -0.2908  0.6023 -0.0998
 3751TI      Ti 3751   9.911   2.964   9.352  0.7094  0.1382 -0.0296
 3752TI     TiO 3752   0.021   2.684   9.565 -0.1416 -0.1331 -0.1315
 3753TI      Ti 3753   0.010   2.682   9.310 -0.1733  0.3941 -0.2550
 3754TI     TiO 3754   0.252   2.621   9.362  0.3437  0.0084 -0.0947
 3755TI      Ti 3755  10.227   2.655   8.960 -0.0918 -0.2329 -0.1088
 3756TI     TiO 3756   0.292   2.450   9.078  0.4338 -0.8196  0.2420
 3757TI      Ti 3757   0.175   2.800   8.654  0.1501 -0.0398 -0.2941
 3758TI     TiO 3758   0.154   2.685   8.842 -0.2048  0.3995 -0.3044
 3759TI      Ti 3759  10.008   2.924   8.345 -0.0709  0.0200  0.0794
 3760TI     TiO 3760   0.248   2.675   8.459  0.2467  0.2995  0.2479
 3761TI      Ti 3761  10.253   2.894   8.077 -0.2800  0.0070  0.0453
 3762TI     TiO 3762   0.155   2.723   8.066 -0.2236 -0.0917 -0.3812
 3763TI      Ti 3763  10.116   2.768   7.753  0.1199 -0.0779 -0.0105
 3764TI     TiO 3764   0.068   2.737   7.752  0.1120 -0.3025 -0.2031
 3765TI      Ti 3765  10.095   2.913   7.378 -0.2014 -0.1472  0.1779
 3766TI     TiO 3766   0.308   2.766   7.220  0.6007 -0.0692 -0.0300
 3767TI      Ti 3767   0.310   2.536   7.214 -0.1284  0.2389 -0.3898
 3768TI     TiO 3768   0.531   2.487   7.153 -0.1813  0.6709  0.1274
 3769TI      Ti 3769  10.241   2.733   7.014 -0.0641  0.0206 -0.2749
 3770TI     TiO 3770   0.326   2.579   6.974 -0.2297 -0.1189  0.3731
 3771TI      Ti 3771  10.178   2.938   6.655  0.0126  0.1247  0.2089
 3772TI     TiO 3772   0.365   2.751   6.732  0.0702 -0.5004  0.7744
 3773TI      Ti 3773   0.192   2.814   6.489 -0.2569 -0.3244  0.0450
 3774TI     TiO 3774  10.208   2.577   6.303 -0.7237  0.6774  0.2026
 3775TI      Ti 3775  10.260   2.759   6.141  0.1105  0.1459 -0.0110
 3776TI     TiO 3776   0.112   2.616   6.005  0.0106  0.5830  0.1946
 3777TI      Ti 3777  10.069   2.876   5.819  0.0229 -0.4890  0.1017
 3778TI     TiO 3778   0.199   2.439   5.535 -0.6719  0.2279 -0.2144
 3779TI      Ti 3779   0.011   2.567   5.545  0.0638  0.2715  0.1291
 3780TI     TiO 3780   0.327   2.534   5.294 -0.7436  0.7991 -0.0631
 3781TI      Ti 3781  10.199   2.740   5.162 -0.1560 -0.2578  0.4108
 3782TI     TiO 3782   0.111   2.605   5.073  0.3219  0.4130  0.5735
 3783TI      Ti 3783  10.239   2.932   4.815 -0.0292  0.0996 -0.2862
 3784TI     TiO 3784   0.084   2.734   4.771  0.9197 -0.1779 -0.0084
 3785TI      Ti 3785  10.183   2.999   4.479 -0.1928 -0.1224  0.0805
 3786TI     TiO 3786   0.132   2.573   4.360 -0.3522  0.1073  0.2658
 3787TI      Ti 3787   0.062   2.726   4.215  0.1693 -0.1187 -0.2817
 3788TI     TiO 3788   0.366   2.522   4.135  0.2229  0.8267 -0.2392
 3789TI      Ti 3789   0.103   2.991   3.923 -0.0188  0.0523  0.1836
 3790TI     TiO 3790   0.188   2.538   3.816  0.0962  0.1461  0.7016
 3791TI      Ti 3791   0.163   2.659   3.621  0.0499  0.0830  0.2292
 3792TI     TiO 3792   0.350   2.774   3.557 -0.2856 -0.4688 -1.0755
 3793TI      Ti 3793   0.131   2.851   3.292  0.2903 -0.1324 -0.2071
 3794TI     TiO 3794   0.322   2.721   3.278  0.1489 -0.9347  0.3343
 3795TI      Ti 3795   0.118   2.850   2.942  0.4450  0.1051 -0.2108
 3796TI     TiO 3796   0.297   2.703   2.937  0.1169 -0.2960 -0.0507
 3797TI      Ti 3797   0.102   2.864   2.589 -0.2188 -0.0807 -0.1174
 3798TI     TiO 3798   0.279   2.709   2.582  0.3520  0.3843 -0.3572
 3799TI      Ti 3799   0.113   2.848   2.217 -0.1222 -0.4892  0.2461
 3800TI     TiO 3800   0.269   2.684   2.208 -0.2211  0.9338  0.3051
 3801TI      Ti 3801   0.109   2.853   1.838  0.0457 -0.0806  0.0087
 3802TI     TiO 3802   0.282   2.706   1.848 -0.3917 -0.2416  0.1604
 3803TI      Ti 3803  10.043   2.890   1.686 -0.2916 -0.0719 -0.1538
 3804TI     TiO 3804   0.247   2.706   1.530 -0.1508 -0.4516 -0.4856
 3805TI      Ti 3805  10.058   2.820   1.337 -0.0234  0.1867  0.4855
 3806TI     TiO 3806   0.158   2.932   1.234 -0.1652 -0.1437  0.5531
 3807TI      Ti 3807  10.043   2.648   1.000 -0.1418  0.1289  0.1495
 3808TI     TiO 3808  10.251   2.615   1.086 -0.3840 -0.4543  0.3140
 3809TI      Ti 3809  10.150   2.738   0.641  0.1387 -0.0877  0.0022
 3810TI     TiO 3810   0.077   2.624   0.667  0.4586  0.3366 -0.4927
 3811TI      Ti 3811   9.974   3.100   0.517  0.1590 -0.0703  0.0969
 3812TI     TiO 3812  10.268   2.830   0.467 -0.6233  0.2077  0.0946
 3813TI      Ti 3813   9.968   3.114   0.129  0.2042  0.2171 -0.0680
 3814TI     TiO 3814   0.062   2.809   0.080  0.5136  0.4833 -0.0168
 3815TI      Ti 3815   9.964   2.867  10.732  0.0040 -0.2521 -0.1113
 3816TI     TiO 3816  10.150   2.737  10.697 -0.1682 -0.7081 -0.0409
 3817TI      Ti 3817  10.000   2.198  10.394 -0.0260 -0.0091  0.1785
 3818TI     TiO 3818  10.186   2.228  10.539 -0.2864 -0.1219  0.1402
 3819TI      Ti 3819  10.054   2.543  10.331  0.0705  0.2085 -0.0593
 3820TI     TiO 3820  10.125   2.330  10.266  0.0158 -0.2532 -0.0409
 3821TI      Ti 3821  10.086   2.204   9.770 -0.2438  0.0408  0.2884
 3822TI     TiO 3822   0.017   2.304   9.830 -0.4334 -0.7449  0.2399
 3823TI      Ti 3823   9.805   2.401   9.593  0.3217 -0.4536  0.2871
 3824TI     TiO 3824   0.079   2.377   9.557 -0.0393 -0.2356 -0.4352
 3825TI      Ti 3825  10.158   2.334   9.431  0.0501  0.1143  0.1875
 3826TI     TiO 3826  10.245   2.167   9.301 -0.3164  0.1399 -0.2529
 3827TI      Ti 3827   0.121   2.297   9.144  0.2134  0.3120  0.2741
 3828TI     TiO 3828   0.278   2.119   9.082 -0.2609  0.1509  0.0833
 3829TI      Ti 3829  10.243   2.258   8.821 -0.1813  0.4719  0.1394
 3830TI     TiO 3830   0.192   2.216   8.806  0.3401  0.0432  0.6052
 3831TI      Ti 3831   0.041   2.395   8.441  0.2169 -0.0971 -0.1612
 3832TI     TiO 3832   0.225   2.255   8.461 -0.2303 -0.0887 -0.0173
 3833TI      Ti 3833   0.088   2.340   8.056 -0.2710  0.1234 -0.1617
 3834TI     TiO 3834   0.297   2.253   8.107  0.1971  0.6034 -0.6118
 3835TI      Ti 3835   0.104   2.278   7.708  0.1830  0.0858  0.0459
 3836TI     TiO 3836   0.284   2.272   7.567  0.0756 -0.3132 -0.2516
 3837TI      Ti 3837   0.154   2.225   7.338 -0.1714 -0.2725 -0.0231
 3838TI     TiO 3838   0.338   2.086   7.343  0.4085 -0.1841  0.4899
 3839TI      Ti 3839   0.304   2.150   6.875 -0.1245 -0.1411 -0.1309
 3840TI     TiO 3840   0.381   1.946   6.934 -0.3278  0.4370 -0.5248
 3841TI      Ti 3841   0.200   2.090   6.530  0.1107 -0.1339 -0.3904
 3842TI     TiO 3842   0.504   2.243   6.944 -0.1267  0.1982 -0.2790
 3843TI      Ti 3843   0.232   2.562   6.768  0.0483  0.1048 -0.1016
 3844TI     TiO 3844   0.282   1.892   6.448  0.0510  0.1598 -0.1607
 3845TI      Ti 3845   0.139   2.481   6.355  0.0452  0.0233  0.3188
 3846TI     TiO 3846   0.409   2.009   6.136 -0.7438 -0.3507 -0.0357
 3847TI      Ti 3847   0.088   2.397   5.936 -0.0830  0.1973 -0.2356
 3848TI     TiO 3848   0.472   2.278   6.000 -0.3004 -0.7739 -0.5833
 3849TI      Ti 3849   0.186   2.224   5.623 -0.1567  0.3451  0.7465
 3850TI     TiO 3850   0.210   1.983   5.629 -0.3161 -0.3497 -0.0873
 3851TI      Ti 3851   0.062   2.073   5.266 -0.0894 -0.1067 -0.1240
 3852TI     TiO 3852   0.198   1.896   5.328 -0.3200  0.5866 -0.3860
 3853TI      Ti 3853  10.162   2.226   4.942 -0.2822 -0.3981  0.1183
 3854TI     TiO 3854   0.175   2.000   5.071  0.4083 -0.3077  0.3971
 3855TI      Ti 3855  10.118   2.641   4.751  0.1869 -0.1783  0.3038
 3856TI     TiO 3856  10.103   2.435   4.873  0.2942 -0.1251  0.0499
 3857TI      Ti 3857  10.104   2.485   4.412  0.4261  0.0394 -0.0534
 3858TI     TiO 3858   0.073   2.243   4.342  0.6552 -0.7602 -0.1340
 3859TI      Ti 3859  10.086   2.298   3.998 -0.1106  0.0018  0.0092
 3860TI     TiO 3860   0.258   2.189   4.117 -0.1520 -0.3897  0.6357
 3861TI      Ti 3861  10.259   2.636   3.896  0.2054  0.1454  0.0503
 3862TI     TiO 3862   0.164   2.112   3.694  0.1327 -0.2452 -0.2364
 3863TI      Ti 3863  10.247   2.280   3.674  0.1183  0.0420 -0.2159
 3864TI     TiO 3864   0.074   2.242   3.472 -0.3132  0.6179  0.4224
 3865TI      Ti 3865   0.150   2.364   3.302 -0.0339 -0.2043 -0.1028
 3866TI     TiO 3866   0.278   2.170   3.257  0.2674 -0.4488  0.3637
 3867TI      Ti 3867   0.148   2.332   2.934 -0.0946 -0.0745 -0.0839
 3868TI     TiO 3868   0.274   2.145   2.938  0.1016  0.5879 -0.3205
 3869TI      Ti 3869   0.115   2.335   2.564  0.4189 -0.0197 -0.2670
 3870TI     TiO 3870   0.283   2.177   2.576  0.3332 -0.6059 -0.4900
 3871TI      Ti 3871   0.099   2.339   2.196  0.1883  0.3230  0.0026
 3872TI     TiO 3872   0.261   2.172   2.213  0.1230 -0.0094  1.1486
 3873TI      Ti 3873   0.085   2.316   1.842  0.1368  0.1180  0.3087
 3874TI     TiO 3874   0.271   2.174   1.841  0.4831  0.3766  0.0749
 3875TI      Ti 3875   0.046   2.599   1.549  0.1639  0.2559  0.0614
 3876TI     TiO 3876   0.446   1.931   1.502  0.2573  0.0590  0.0376
 3877TI      Ti 3877   0.031   2.212   1.404  0.2908  0.4086 -0.0429
 3878TI     TiO 3878   0.291   2.142   1.001 -0.6732  0.0762  0.0794
 3879TI      Ti 3879   0.081   2.072   1.038 -0.1382  0.5891 -0.2084
 3880TI     TiO 3880   0.179   1.887   0.959  0.3914 -0.6242  0.3309
 3881TI      Ti 3881   0.069   2.426   0.777  0.2604 -0.1954  0.3456
 3882TI     TiO 3882   0.265   2.317   0.711  0.3704 -0.2763  0.3760
 3883TI      Ti 3883  10.170   2.820   0.242  0.0456 -0.1525 -0.3287
 3884TI     TiO 3884   0.012   2.341   0.566 -0.4401 -0.5900  0.4863
 3885TI      Ti 3885  10.171   2.401   0.372 -0.1959  0.1934  0.3437
 3886TI     TiO 3886   0.013   2.311   0.199 -0.0406  0.0636  0.1294
 3887TI      Ti 3887  10.025   2.332  10.704  0.0969  0.1066 -0.2572
 3888TI     TiO 3888  10.111   2.151  10.818  0.0155 -0.4816  0.2700
 3889TI      Ti 3889  10.254   1.974  10.514 -0.0767  0.0572 -0.4061
 3890TI     TiO 3890  10.215   1.765  10.416  0.4996  0.0052 -0.0224
 3891TI      Ti 3891  10.086   1.826  10.221  0.0760  0.2836  0.0011
 3892TI     TiO 3892   0.065   1.576  10.194  1.1472 -0.2853 -0.1144
 3893TI      Ti 3893  10.009   1.870   9.903 -0.0275  0.2569  0.1773
 3894TI     TiO 3894  10.059   1.694   9.780  0.2564  0.8558  0.3168
 3895TI      Ti 3895   9.901   1.996   9.516 -0.0009 -0.2390  0.3459
 3896TI     TiO 3896  10.090   1.859   9.512 -0.0504 -0.0220  0.9623
 3897TI      Ti 3897  10.063   2.129   9.115  0.1437 -0.3134  0.0307
 3898TI     TiO 3898   0.234   1.990   9.359  0.2299 -0.0471 -0.7135
 3899TI      Ti 3899  10.254   1.768   8.976  0.0298 -0.0216 -0.2633
 3900TI     TiO 3900   0.252   1.581   9.177 -0.0305  0.5245 -0.4211
 3901TI      Ti 3901  10.194   1.863   8.644  0.2407  0.2251 -0.1138
 3902TI     TiO 3902   0.197   1.825   9.056 -0.0135  0.2772  0.0559
 3903TI      Ti 3903  10.267   2.017   8.324 -0.3478 -0.0019 -0.1152
 3904TI     TiO 3904   0.276   1.701   8.336 -0.3795  0.2228 -0.6743
 3905TI      Ti 3905   0.202   1.797   8.137  0.1235 -0.0793  0.1221
 3906TI     TiO 3906   0.350   1.900   7.988  0.0995 -0.3107  0.3843
 3907TI      Ti 3907   0.131   1.902   7.776 -0.2615  0.0366 -0.3478
 3908TI     TiO 3908   0.293   1.731   7.762 -0.1919  0.2033 -0.1000
 3909TI      Ti 3909   0.197   1.844   7.382 -0.1169  0.0618 -0.3973
 3910TI     TiO 3910   0.303   1.667   7.455  0.2627  0.7449  0.1486
 3911TI      Ti 3911   0.280   1.734   6.977  0.0081  0.0737 -0.1268
 3912TI     TiO 3912   0.332   1.532   7.087  0.2036 -0.5691 -0.3253
 3913TI      Ti 3913  10.241   1.599   6.691 -0.0467 -0.3647 -0.2135
 3914TI     TiO 3914   0.177   1.577   6.806  0.5121  0.1961 -0.4152
 3915TI      Ti 3915   0.216   1.698   6.339 -0.2498 -0.1125 -0.0053
 3916TI     TiO 3916   0.334   1.552   6.485 -0.4326  0.5660  0.0750
 3917TI      Ti 3917   0.320   1.882   5.979  0.4002  0.2109 -0.1422
 3918TI     TiO 3918   0.124   1.504   6.253  0.7955 -0.1977  0.4083
 3919TI      Ti 3919  10.238   1.746   6.052  0.0305  0.0443  0.2838
 3920TI     TiO 3920   0.484   1.711   5.979  0.0809  0.5434  0.2972
 3921TI      Ti 3921   0.048   1.835   5.696 -0.1698 -0.1175  0.2936
 3922TI     TiO 3922   0.180   1.646   5.813  0.2004 -0.0396  0.3297
 3923TI      Ti 3923   0.068   1.700   5.341 -0.3503  0.0695 -0.2503
 3924TI     TiO 3924   0.435   1.732   5.268 -0.0716  0.6276 -0.2228
 3925TI      Ti 3925   0.078   1.848   4.925  0.2127  0.1178  0.0277
 3926TI     TiO 3926   0.061   1.712   5.111 -0.2665 -0.0457  0.1146
 3927TI      Ti 3927  10.017   1.914   4.829  0.1368  0.2585  0.3456
 3928TI     TiO 3928   0.176   1.653   4.843  0.4506 -0.6815  0.1908
 3929TI      Ti 3929   9.942   1.789   4.446  0.2950  0.3903 -0.1162
 3930TI     TiO 3930  10.158   1.742   4.429  0.3530 -0.2047 -0.3418
 3931TI      Ti 3931   9.981   1.869   4.033 -0.1454 -0.0439  0.3214
 3932TI     TiO 3932   9.979   1.759   4.224 -0.3331 -0.0571 -0.7799
 3933TI      Ti 3933   9.901   2.113   3.685  0.0914 -0.2798  0.2707
 3934TI     TiO 3934   0.004   1.784   3.677 -0.2220 -0.3026 -0.2450
 3935TI      Ti 3935  10.106   1.879   3.545  0.0026 -0.4875 -0.1886
 3936TI     TiO 3936   9.990   1.698   3.605 -0.1545  0.2808  0.2843
 3937TI      Ti 3937  10.268   1.801   3.219 -0.2130 -0.1127  0.1980
 3938TI     TiO 3938  10.149   1.606   3.217 -0.0621 -0.1284  0.3464
 3939TI      Ti 3939   0.149   1.925   2.941 -0.3350  0.0526  0.0415
 3940TI     TiO 3940   0.083   1.720   3.021 -0.5446  0.0018  0.1411
 3941TI      Ti 3941   0.076   1.790   2.574 -0.3556 -0.0328  0.2937
 3942TI     TiO 3942   0.286   1.723   2.527 -0.1505  0.1981 -0.4833
 3943TI      Ti 3943   0.107   1.832   2.216  0.0375 -0.1025  0.2828
 3944TI     TiO 3944   0.269   1.668   2.211  0.2907  0.3426 -0.5053
 3945TI      Ti 3945   0.132   1.819   1.850  0.1831 -0.1882 -0.3142
 3946TI     TiO 3946   0.295   1.670   1.865  0.1885 -0.1747 -0.5161
 3947TI      Ti 3947   0.217   1.876   1.437 -0.1121 -0.1262  0.2545
 3948TI     TiO 3948   0.301   1.674   1.528  0.3018 -0.0312  0.2731
 3949TI      Ti 3949  10.113   1.854   1.290 -0.0938 -0.1052 -0.0567
 3950TI     TiO 3950   0.278   1.727   1.259  0.1156  0.8676  0.2758
 3951TI      Ti 3951  10.039   1.692   0.935 -0.2249 -0.1929  0.2188
 3952TI     TiO 3952   0.362   1.706   0.841  0.6410  0.7394  0.3660
 3953TI      Ti 3953  10.124   1.824   0.598  0.5426  0.2878  0.3268
 3954TI     TiO 3954  10.216   1.777   0.803 -0.2822 -0.0124  0.0752
 3955TI      Ti 3955   9.889   2.142   0.474  0.2009 -0.3503  0.0918
 3956TI     TiO 3956  10.204   1.628   0.524  0.0976  0.5750  0.0424
 3957TI      Ti 3957   9.946   1.763   0.248 -0.1074 -0.0363 -0.1242
 3958TI     TiO 3958   0.115   1.700   0.065 -0.0184 -0.1768  0.0334
 3959TI      Ti 3959   9.910   2.001  10.777  0.1253  0.1630 -0.0588
 3960TI     TiO 3960  10.180   1.635  10.738  0.0210 -0.0662 -0.1569
 3961TI      Ti 3961  10.096   1.594  10.522 -0.2019 -0.1352 -0.2755
 3962TI     TiO 3962  10.245   1.222  10.354  0.9692 -0.3796  0.4144
 3963TI      Ti 3963  10.197   1.394  10.189  0.0402  0.3109  0.0057
 3964TI     TiO 3964   0.380   1.140  10.070 -0.0228 -0.1842  0.7388
 3965TI      Ti 3965   9.999   1.475   9.857 -0.1786  0.0410  0.0586
 3966TI     TiO 3966   0.106   1.265  10.094 -0.7634  0.5351  0.7574
 3967TI      Ti 3967  10.187   1.662   9.589 -0.3640 -0.0362 -0.0892
 3968TI     TiO 3968   0.024   1.544   9.421 -0.5608  0.0867  0.1592
 3969TI      Ti 3969   0.213   1.432   9.356  0.1285 -0.2995 -0.3899
 3970TI     TiO 3970   0.438   1.402   9.343  0.3383  0.4703  0.3552
 3971TI      Ti 3971  10.141   1.412   9.022  0.1406  0.1821  0.0136
 3972TI     TiO 3972   0.348   1.463   8.830  0.2865  0.4556 -0.0335
 3973TI      Ti 3973   0.136   1.440   8.720  0.1928  0.0099 -0.0479
 3974TI     TiO 3974   0.278   1.317   8.554 -0.2361  0.9078 -0.2177
 3975TI      Ti 3975   0.058   1.593   8.393 -0.0654  0.1357 -0.2872
 3976TI     TiO 3976   0.504   1.337   8.339  0.1930 -0.7410 -0.0134
 3977TI      Ti 3977   0.249   1.396   8.033  0.0487  0.0356 -0.4041
 3978TI     TiO 3978   0.482   1.326   8.045  0.5029  0.2513 -0.5503
 3979TI      Ti 3979  10.227   1.534   7.912 -0.0772  0.0940  0.2408
 3980TI     TiO 3980   0.264   1.218   7.889 -0.0932  0.2452  0.0057
 3981TI      Ti 3981   0.110   1.254   7.484 -0.2528 -0.1551 -0.3049
 3982TI     TiO 3982   0.300   1.303   7.587 -0.2471 -0.0800 -0.3505
 3983TI      Ti 3983  10.225   1.490   7.209  0.1641 -0.0756  0.4271
 3984TI     TiO 3984   0.318   1.079   7.119 -0.5607 -0.2282  0.2179
 3985TI      Ti 3985  10.263   1.269   6.872  0.4909  0.0792  0.0382
 3986TI     TiO 3986   0.180   1.134   6.872 -0.2129  0.1994  0.6847
 3987TI      Ti 3987   0.102   1.193   6.479 -0.0898 -0.1536  0.2288
 3988TI     TiO 3988   0.203   1.018   6.595  0.5875 -0.5955  0.2737
 3989TI      Ti 3989  10.223   1.384   6.171 -0.4291 -0.3468 -0.1523
 3990TI     TiO 3990   0.227   1.008   6.047  0.3842 -0.7938  0.0982
 3991TI      Ti 3991   0.264   1.519   5.994 -0.0144 -0.0662 -0.3057
 3992TI     TiO 3992   0.267   1.281   5.979 -0.2996 -0.0926 -0.4030
 3993TI      Ti 3993   0.014   1.474   5.745  0.0726 -0.0564 -0.3299
 3994TI     TiO 3994   0.204   1.348   5.688  0.4793  0.2259  0.4444
 3995TI      Ti 3995   0.179   1.373   5.456 -0.3457 -0.0604  0.5891
 3996TI     TiO 3996   0.017   1.087   5.168 -0.5739  0.3504  0.8846
 3997TI      Ti 3997  10.051   1.546   5.097 -0.1236  0.0102 -0.3368
 3998TI     TiO 3998  10.146   1.184   4.938  0.0785 -0.6887  0.0884
 3999TI      Ti 3999  10.134   1.357   4.803 -0.0105  0.1771  0.1751
 4000TI     TiO 4000   0.119   1.124   4.713 -0.0235 -0.9850  0.2183
 4001TI      Ti 4001   9.959   1.312   4.429  0.3776 -0.0686 -0.0759
 4002TI     TiO 4002  10.170   1.203   4.382  0.3583 -0.2616  0.3441
 4003TI      Ti 4003  10.002   1.461   3.963  0.3777 -0.0490 -0.0779
 4004TI     TiO 4004  10.095   1.255   3.934  0.0733  0.1553 -0.1756
 4005TI      Ti 4005  10.099   1.489   3.624  0.0062  0.1971 -0.0740
 4006TI     TiO 4006  10.245   1.319   3.663 -0.0564  0.1119 -0.5684
 4007TI      Ti 4007  10.203   1.399   3.304  0.4158 -0.3179  0.1889
 4008TI     TiO 4008   0.111   1.283   3.387 -0.2025  0.0421  0.4450
 4009TI      Ti 4009   9.982   1.600   3.065  0.2140  0.3528 -0.0194
 4010TI     TiO 4010   0.099   1.074   3.154 -0.1934  0.4788 -0.1674
 4011TI      Ti 4011  10.212   1.161   3.008  0.2584 -0.2953 -0.0440
 4012TI     TiO 4012   0.126   1.340   2.781  0.0052  0.5696 -0.3213
 4013TI      Ti 4013   0.071   1.290   2.563  0.3483  0.0325 -0.0162
 4014TI     TiO 4014   0.258   1.143   2.594  0.4714 -0.2414 -0.5307
 4015TI      Ti 4015   0.129   1.322   2.208  0.1164 -0.3307  0.1588
 4016TI     TiO 4016   0.289   1.172   2.222  0.1621 -0.0789 -0.2694
 4017TI      Ti 4017   0.065   1.395   1.815  0.0106 -0.3672 -0.0167
 4018TI     TiO 4018   0.275   1.120   1.881 -0.5274  0.0536 -0.7540
 4019TI      Ti 4019  10.170   1.610   1.550 -0.2907  0.1907 -0.3473
 4020TI     TiO 4020   0.301   1.113   1.517  0.0910 -0.0474  0.1566
 4021TI      Ti 4021  10.134   1.226   1.314  0.3966 -0.2286  0.0062
 4022TI     TiO 4022   0.098   1.212   1.279 -0.4120  0.0342  0.3483
 4023TI      Ti 4023   9.866   1.449   1.133 -0.2448  0.2818  0.2221
 4024TI     TiO 4024   0.047   1.220   0.937  0.1559  0.0923  0.1005
 4025TI      Ti 4025  10.099   1.308   0.906 -0.4405  0.3081 -0.0491
 4026TI     TiO 4026   0.137   1.465   0.754  0.0570 -0.3782 -0.6235
 4027TI      Ti 4027  10.028   1.483   0.540  0.2393  0.1179 -0.0107
 4028TI     TiO 4028   0.002   1.343   0.471  0.9000  0.0013 -0.3915
 4029TI      Ti 4029   9.722   1.472   0.397  0.1473 -0.0299 -0.6734
 4030TI     TiO 4030  10.203   1.379   0.118  0.3895 -0.6048 -0.1867
 4031TI      Ti 4031   9.902   1.514  10.804 -0.2655 -0.0997  0.2589
 4032TI     TiO 4032   0.070   1.297  10.716 -0.3315  0.3032  0.6007
 4033TI      Ti 4033   9.927   1.085  10.182  0.0805  0.0514 -0.1524
 4034TI     TiO 4034   0.059   0.804  10.422 -0.5507  0.4910 -0.5518
 4035TI      Ti 4035  10.093   0.771  10.069  0.2138  0.0685 -0.0955
 4036TI     TiO 4036   0.281   0.630  10.045  0.4575 -0.9674 -0.4759
 4037TI      Ti 4037  10.061   1.095   9.745 -0.0456 -0.2214 -0.1776
 4038TI     TiO 4038  10.091   1.215  10.087  0.0892  0.7306  0.0284
 4039TI      Ti 4039  10.102   1.370   9.432  0.0644 -0.1640 -0.2015
 4040TI     TiO 4040   0.204   0.866   9.521  0.3920 -0.3551  0.2419
 4041TI      Ti 4041   0.094   1.157   9.129  0.2151  0.0592  0.0635
 4042TI     TiO 4042  10.247   1.065   9.309 -0.0360 -0.5356 -0.3514
 4043TI      Ti 4043   0.283   0.890   9.015  0.2391  0.0865 -0.2179
 4044TI     TiO 4044   0.334   0.853   9.242  0.5718 -0.0426 -0.1229
 4045TI      Ti 4045   0.247   0.934   8.590 -0.3746  0.0371 -0.2400
 4046TI     TiO 4046   0.451   0.836   8.864 -0.2498  0.3722 -0.1019
 4047TI      Ti 4047   0.150   1.222   8.387 -0.0337  0.0953 -0.5847
 4048TI     TiO 4048   0.416   0.796   8.540 -0.1441  0.3393  0.4236
 4049TI      Ti 4049   0.000   0.829   8.029 -0.1091  0.0110  0.0894
 4050TI     TiO 4050   0.440   0.833   8.150 -0.1679 -0.5386 -0.0053
 4051TI      Ti 4051   0.057   1.105   7.852  0.0516  0.0203 -0.0456
 4052TI     TiO 4052   0.331   0.721   7.797 -0.4260  0.2948 -0.5005
 4053TI      Ti 4053   0.161   0.801   7.656  0.1827  0.3244 -0.1779
 4054TI     TiO 4054   0.291   0.788   7.469 -0.2482  0.4443 -0.1276
 4055TI      Ti 4055   0.012   0.865   7.290 -0.0401 -0.4497 -0.4511
 4056TI     TiO 4056   0.246   0.809   7.204  0.0099  0.2118  0.1762
 4057TI      Ti 4057  10.101   0.960   6.927 -0.0689 -0.3285 -0.4474
 4058TI     TiO 4058   0.206   0.747   6.821  0.0945  0.1437  0.4404
 4059TI      Ti 4059  10.084   0.857   6.511 -0.2534  0.1877 -0.2414
 4060TI     TiO 4060   0.433   0.698   6.648  0.4109 -0.2411 -0.3971
 4061TI      Ti 4061  10.150   0.969   6.183  0.2908  0.0405  0.0774
 4062TI     TiO 4062   0.295   0.813   6.376 -0.2188 -0.3825  0.6000
 4063TI      Ti 4063   0.091   1.116   5.894  0.2905  0.0052  0.0279
 4064TI     TiO 4064   0.182   0.746   5.918  0.0660  0.0677  0.1019
 4065TI      Ti 4065  10.225   1.025   5.544  0.0595 -0.0938  0.4036
 4066TI     TiO 4066   0.158   0.915   5.491  0.3076 -0.0706 -0.7190
 4067TI      Ti 4067   0.024   0.644   5.434  0.0257 -0.3487  0.2345
 4068TI     TiO 4068   0.234   0.560   5.389  0.0625  0.1400 -0.1348
 4069TI      Ti 4069  10.193   0.742   5.084  0.3184 -0.2109  0.0873
 4070TI     TiO 4070   0.329   0.792   5.207  0.1063  0.1415  0.4637
 4071TI      Ti 4071  10.158   0.784   4.730 -0.2155  0.1760  0.5358
 4072TI     TiO 4072   0.070   0.648   4.781  0.0773  0.5070 -0.3713
 4073TI      Ti 4073  10.004   0.896   4.381  0.0175  0.0763  0.1819
 4074TI     TiO 4074  10.118   0.709   4.339  0.1285  0.1678 -0.1101
 4075TI      Ti 4075   9.974   0.892   4.038  0.2818 -0.2290 -0.3567
 4076TI     TiO 4076  10.176   0.754   4.049  0.5302  0.1603 -0.4731
 4077TI      Ti 4077   9.964   0.849   3.676 -0.0969  0.1463 -0.1019
 4078TI     TiO 4078  10.160   0.731   3.672 -0.3318  0.3156  0.0162
 4079TI      Ti 4079  10.049   1.020   3.360 -0.1354  0.3495  0.4007
 4080TI     TiO 4080   9.952   0.824   3.457 -0.4872  0.1009 -0.4078
 4081TI      Ti 4081  10.108   0.730   3.130  0.0501  0.0630  0.1354
 4082TI     TiO 4082  10.115   0.557   3.406 -0.1706  0.2681  0.0186
 4083TI      Ti 4083  10.257   0.848   2.792  0.3187 -0.4116  0.2316
 4084TI     TiO 4084   0.365   0.729   3.063 -0.1677 -0.3577  0.5630
 4085TI      Ti 4085  10.152   1.015   2.412 -0.0102 -0.0994 -0.3567
 4086TI     TiO 4086   0.191   0.749   2.744  0.1991 -0.1159  0.0929
 4087TI      Ti 4087   0.086   0.763   2.193 -0.0974 -0.0991 -0.0660
 4088TI     TiO 4088   0.246   0.626   2.299  0.1256 -0.0136  0.0752
 4089TI      Ti 4089   0.073   1.026   1.923  0.3312  0.1921  0.1519
 4090TI     TiO 4090   0.151   0.619   2.003  0.3387 -0.6627 -0.7162
 4091TI      Ti 4091  10.082   1.062   1.672 -0.0237  0.0055 -0.0836
 4092TI     TiO 4092   0.253   0.849   1.400  0.4814  0.3047  0.1296
 4093TI      Ti 4093   0.101   0.803   1.564 -0.3243  0.1335 -0.1992
 4094TI     TiO 4094   0.262   0.849   1.097  0.3941 -0.7094  0.0541
 4095TI      Ti 4095  10.115   0.840   1.069 -0.0829 -0.0734  0.1254
 4096TI     TiO 4096  10.250   0.690   1.163 -0.1525  0.7392  0.3133
 4097TI      Ti 4097   0.097   0.893   0.751  0.2476  0.0321 -0.2050
 4098TI     TiO 4098   0.272   0.824   0.622 -1.0325  0.0078  0.3471
 4099TI      Ti 4099  10.180   1.123   0.539  0.1147 -0.1721 -0.2535
 4100TI     TiO 4100   0.023   0.929   0.447 -0.1434  0.6411 -0.7417
 4101TI      Ti 4101  10.012   1.264   0.166  0.1731 -0.1630  0.3102
 4102TI     TiO 4102  10.113   0.750   0.104 -0.1726 -0.1393  0.1087
 4103TI      Ti 4103   9.985   0.868  10.833 -0.1344  0.5829 -0.2773
 4104TI     TiO 4104  10.204   0.861  10.733  0.1455  0.0238  0.1511
 4105TI      Ti 4105  10.201   0.696  10.578 -0.2048 -0.1494 -0.2010
 4106TI     TiO 4106   0.039   0.312  10.389 -0.0614  0.5121  0.5412
 4107TI      Ti 4107  10.174   0.423  10.225  0.5233 -0.1535  0.1642
 4108TI     TiO 4108   0.101   0.372  10.100 -0.1327  0.6933  0.0264
 4109TI      Ti 4109  10.062   0.582   9.729 -0.5256 -0.0120  0.0456
 4110TI     TiO 4110   0.239   0.350   9.810  0.4129  0.0427 -0.1846
 4111TI      Ti 4111  10.179   0.865   9.216 -0.1009 -0.0575  0.1264
 4112TI     TiO 4112  10.222   0.682   9.874 -0.3102  0.1807 -0.5111
 4113TI      Ti 4113  10.259   0.523   9.422 -0.0474 -0.2142  0.3028
 4114TI     TiO 4114   0.069   0.433   9.224 -0.0944 -0.2533  0.1580
 4115TI      Ti 4115   0.107   0.222   9.141  0.0208  0.0440  0.0613
 4116TI     TiO 4116   0.314   0.277   9.230  0.2880 -0.1290 -0.4945
 4117TI      Ti 4117   0.196   0.523   8.873  0.7160  0.0230 -0.5693
 4118TI     TiO 4118   0.358   0.342   8.915  0.8474 -0.3699 -0.2530
 4119TI      Ti 4119   0.209   0.539   8.526 -0.0259 -0.1092 -0.2574
 4120TI     TiO 4120   0.346   0.352   8.533  0.4372  0.7469 -0.5713
 4121TI      Ti 4121   0.172   0.538   8.171 -0.0963  0.1570  0.0296
 4122TI     TiO 4122   0.283   0.265   8.191 -0.0369  0.6028 -0.5063
 4123TI      Ti 4123   0.010   0.460   7.848  0.1762  0.0137 -0.5287
 4124TI     TiO 4124   0.367   0.511   8.061 -0.1896 -0.2567  0.9800
 4125TI      Ti 4125   0.086   0.356   7.511  0.2634 -0.0685 -0.2163
 4126TI     TiO 4126   0.230   0.376   7.852 -0.2768 -0.4882 -0.2911
 4127TI      Ti 4127  10.224   0.481   7.198  0.0308 -0.5012  0.2115
 4128TI     TiO 4128   0.124   0.171   7.374  0.4877  0.1366 -0.2028
 4129TI      Ti 4129  10.206   0.335   6.909 -0.2172 -0.0459 -0.0514
 4130TI     TiO 4130   0.353   0.268   7.015  0.4430  0.6718  0.3774
 4131TI      Ti 4131   0.040   0.364   6.571  0.2823 -0.6880 -0.0806
 4132TI     TiO 4132   0.281   0.100   6.614  0.2459  0.7212 -0.1614
 4133TI      Ti 4133  10.265   0.630   6.267 -0.0588 -0.3296 -0.1803
 4134TI     TiO 4134   0.163   0.550   6.625 -0.4207 -0.6963  0.4724
 4135TI      Ti 4135   0.041   0.579   5.852  0.4582 -0.0370  0.2679
 4136TI     TiO 4136   0.205   0.408   5.882 -0.4900  0.6429  0.2125
 4137TI      Ti 4137  10.013   0.431   5.670 -0.0110  0.0059 -0.0672
 4138TI     TiO 4138   0.243   0.133   5.779 -0.2247  0.7327  0.3686
 4139TI      Ti 4139  10.209   0.255   5.422 -0.0622 -0.3152 -0.0940
 4140TI     TiO 4140   0.112   0.255   5.561 -0.0335  0.4866 -0.1264
 4141TI      Ti 4141  10.232   0.338   5.080 -0.1851  0.0368 -0.0128
 4142TI     TiO 4142   0.184   0.311   4.989 -0.8267 -0.2064 -0.6263
 4143TI      Ti 4143   9.965   0.473   4.779 -0.2548 -0.3795 -0.0520
 4144TI     TiO 4144  10.134   0.293   4.725 -0.0215 -0.2258  0.1720
 4145TI      Ti 4145   9.954   0.558   4.430 -0.3353 -0.0346 -0.2682
 4146TI     TiO 4146  10.190   0.202   4.423  0.3366 -0.4049 -0.1519
 4147TI      Ti 4147  10.062   0.214   4.241  0.1267 -0.2678  0.2306
 4148TI     TiO 4148   0.016   0.215   4.142  0.0418  0.2101  0.5534
 4149TI      Ti 4149   9.827   0.536   3.837 -0.1898  0.3093  0.0912
 4150TI     TiO 4150   0.070   0.431   3.755  0.1159 -0.1810 -0.4790
 4151TI      Ti 4151  10.059   0.029   3.535  0.0134 -0.2990  0.5226
 4152TI     TiO 4152   0.117   0.220   3.490  0.0427  0.5748 -0.2923
 4153TI      Ti 4153  10.114   0.269   3.079 -0.1443 -0.4902  0.3308
 4154TI     TiO 4154   0.039   0.294   3.218 -0.0780  0.3759  0.1878
 4155TI      Ti 4155   9.969   0.533   2.873  0.2091  0.0439 -0.1956
 4156TI     TiO 4156   0.187   0.471   2.898 -0.4237  0.5709  0.0593
 4157TI      Ti 4157   0.020   0.434   2.744 -0.0835  0.1109  0.3940
 4158TI     TiO 4158  10.202   0.218   2.492  0.8650 -0.3756 -0.3880
 4159TI      Ti 4159   0.002   0.408   2.379 -0.0382 -0.1531  0.0318
 4160TI     TiO 4160   0.226   0.324   2.382  0.2911  0.1240  0.2735
 4161TI      Ti 4161  10.261   0.443   2.025  0.1868  0.1076  0.1504
 4162TI     TiO 4162   0.198   0.346   2.065  0.2741 -0.1229 -0.1888
 4163TI      Ti 4163  10.247   0.472   1.618 -0.3232 -0.0778 -0.4092
 4164TI     TiO 4164   0.130   0.324   1.534 -0.2535  0.0605 -0.4975
 4165TI      Ti 4165  10.110   0.565   1.292 -0.0582 -0.0161 -0.1062
 4166TI     TiO 4166   0.346   0.196   1.243  0.1097  0.0785 -0.2520
 4167TI      Ti 4167  10.153   0.171   1.178  0.7451 -0.2588  0.3019
 4168TI     TiO 4168   0.105   0.120   1.101 -0.1916 -0.0868 -0.4220
 4169TI      Ti 4169  10.258   0.540   0.804  0.0255  0.0893  0.6252
 4170TI     TiO 4170   0.082   0.454   0.993  0.2267  0.2496  0.0305
 4171TI      Ti 4171  10.089   0.746   0.545  0.0528 -0.2750  0.0713
 4172TI     TiO 4172  10.264   0.324   0.736  0.1811  0.2742 -0.2391
 4173TI      Ti 4173  10.097   0.546   0.200 -0.0196 -0.0738 -0.1672
 4174TI     TiO 4174   0.043   0.480   0.137  0.4793  0.4454  0.1994
 4175TI      Ti 4175   9.900   0.477  10.773  0.3566  0.1182 -0.0606
 4176TI     TiO 4176  10.003   0.302   0.045 -0.2483  0.2444  0.3795
 4177TI      Ti 4177   9.952   0.067  10.339  0.2229 -0.0382  0.4440
 4178TI     TiO 4178  10.187   0.005  10.322  0.2086  0.0421 -0.0019
 4179TI      Ti 4179   9.982   4.783  10.046 -0.4639 -0.0665 -0.3843
 4180TI     TiO 4180   0.020   0.183   9.898 -0.1361 -0.8290 -0.3692
 4181TI      Ti 4181  10.073   0.137   9.932 -0.2349  0.2287  0.1887
 4182TI     TiO 4182  10.144   4.879   9.908 -0.5727 -0.0591  0.2724
 4183TI      Ti 4183  10.065   0.130   9.478  0.2762 -0.2335 -0.0329
 4184TI     TiO 4184   0.183   4.785   9.600  0.0015  0.1287  0.0449
 4185TI      Ti 4185   0.103   4.863   9.404 -0.2618  0.2715  0.0421
 4186TI     TiO 4186   0.284   0.004   9.339 -0.0119  0.2959  0.6812
 4187TI      Ti 4187   0.124   4.893   8.914 -0.5634  0.1676 -0.2019
 4188TI     TiO 4188   0.189   4.725   9.060 -0.1272  0.5245 -0.0941
 4189TI      Ti 4189  10.258   0.245   8.788 -0.1569 -0.1888  0.0242
 4190TI     TiO 4190   0.236   4.839   8.726  0.2629 -0.3615 -0.2104
 4191TI      Ti 4191   0.111   0.007   8.583 -0.1271  0.4194  0.0488
 4192TI     TiO 4192   0.110   4.769   8.482  0.0310 -0.7439 -0.0032
 4193TI      Ti 4193   0.070   0.168   8.151  0.0995 -0.0822  0.0424
 4194TI     TiO 4194   0.372   4.820   8.117 -0.0059 -0.4090  0.3159
 4195TI      Ti 4195  10.177   4.960   7.831  0.0779 -0.3134 -0.0330
 4196TI     TiO 4196   0.077   0.041   7.689  0.1533  0.3451  0.2253
 4197TI      Ti 4197   0.002   4.692   7.288 -0.0081  0.3068  0.1680
 4198TI     TiO 4198   0.093   4.720   7.499  0.7735 -0.3264  0.2508
 4199TI      Ti 4199  10.130   0.131   7.272 -0.1560 -0.1538 -0.0631
 4200TI     TiO 4200   0.222   4.605   7.251  0.5660 -0.1414  0.6092
 4201TI      Ti 4201  10.217   4.942   6.959 -0.0391 -0.1879  0.1028
 4202TI     TiO 4202   0.276   4.827   6.865  0.7763 -0.2213  0.7536
 4203TI      Ti 4203   0.103   4.969   6.532  0.0087 -0.0110  0.1253
 4204TI     TiO 4204   0.191   4.761   6.524 -0.1142 -0.3035 -0.1686
 4205TI      Ti 4205   0.078   0.185   6.225 -0.0653 -0.0865  0.0882
 4206TI     TiO 4206   0.194   0.011   6.317  0.0592 -0.3819  0.6593
 4207TI      Ti 4207   0.047   0.217   5.872 -0.0028 -0.0808  0.1281
 4208TI     TiO 4208   0.117   4.795   5.706 -0.5771 -0.0462  0.5309
 4209TI      Ti 4209  10.068   4.966   5.588 -0.4735 -0.0492  0.0341
 4210TI     TiO 4210   0.184   4.812   5.437  0.4540 -0.6177  0.0838
 4211TI      Ti 4211   0.037   4.837   5.275  0.0364  0.2451  0.0279
 4212TI     TiO 4212   0.301   4.543   5.388 -0.1063  0.3966  0.2555
 4213TI      Ti 4213  10.216   4.708   4.947 -0.0254 -0.1216 -0.2152
 4214TI     TiO 4214   0.413   4.745   5.101  0.4850  0.9267 -0.8190
 4215TI      Ti 4215  10.090   0.077   4.781 -0.3538 -0.0374 -0.0328
 4216TI     TiO 4216   0.146   4.829   4.920  0.5886  0.2485 -0.5044
 4217TI      Ti 4217  10.179   4.829   4.438  0.0934  0.0510  0.2089
 4218TI     TiO 4218   0.133   4.882   4.403 -0.1230 -0.0986 -0.4228
 4219TI      Ti 4219  10.242   4.914   3.878  0.2415  0.2275 -0.5290
 4220TI     TiO 4220   0.188   4.854   3.853 -0.1854  0.3712  0.1413
 4221TI      Ti 4221  10.048   0.261   3.808 -0.1143  0.0885 -0.2182
 4222TI     TiO 4222   0.055   4.609   3.950 -0.0478  0.0839 -0.1615
 4223TI      Ti 4223  10.213   4.675   3.539  0.2300 -0.1034 -0.1074
 4224TI     TiO 4224   0.165   4.651   3.602 -0.8853  0.2667 -0.4001
 4225TI      Ti 4225  10.110   4.843   3.230  0.2807  0.1606 -0.3220
 4226TI     TiO 4226   0.036   4.759   3.326  0.1619  0.0434  0.0508
 4227TI      Ti 4227   9.880   4.946   2.970  0.0391 -0.0807 -0.1487
 4228TI     TiO 4228  10.213   4.761   3.049  0.4322  0.2211  0.2862
 4229TI      Ti 4229   9.986   4.812   2.658  0.0186 -0.0880 -0.3561
 4230TI     TiO 4230   0.199   4.948   2.737  0.5225  0.0349  0.0259
 4231TI      Ti 4231  10.268   4.702   2.359  0.0427  0.1262 -0.1624
 4232TI     TiO 4232   0.220   4.706   2.388  0.0007 -0.1842 -0.0173
 4233TI      Ti 4233  10.186   0.065   2.234  0.1667  0.2060  0.2944
 4234TI     TiO 4234   0.044   4.755   2.134  0.0958 -0.4115 -0.1231
 4235TI      Ti 4235  10.166   0.147   1.798 -0.1914  0.0914  0.0337
 4236TI     TiO 4236  10.226   0.013   1.602 -0.2406 -0.0965  0.0306
 4237TI      Ti 4237  10.018   4.933   1.518 -0.2027  0.0367 -0.2853
 4238TI     TiO 4238   0.212   4.917   1.374  0.2718  0.6667  0.0745
 4239TI      Ti 4239  10.045   4.811   1.161 -0.1407 -0.1292  0.3548
 4240TI     TiO 4240  10.266   4.757   1.172 -0.7982 -0.5137  0.4220
 4241TI      Ti 4241  10.124   0.134   0.813 -0.0598 -0.0371  0.0723
 4242TI     TiO 4242   0.372   4.798   0.799  0.6539  0.4279 -0.0883
 4243TI      Ti 4243  10.125   4.803   0.479  0.3273  0.1893 -0.4654
 4244TI     TiO 4244   0.074   4.838   0.519  0.1153 -0.1431 -0.2865
 4245TI      Ti 4245  10.012   0.153   0.225 -0.2330 -0.2985 -0.3449
 4246TI     TiO 4246   0.082   4.876   0.153 -0.9185  0.1569  1.2277
 4247TI      Ti 4247   9.951   0.120  10.766 -0.0683  0.0616 -0.1605
 4248TI     TiO 4248  10.122   0.119  10.609 -0.3141  0.7088  0.2104
 4249TI      Ti 4249  10.035   4.614  10.358  0.0013 -0.0079  0.3000
 4250TI     TiO 4250   0.124   4.378  10.540 -0.0629  0.1903  0.1185
 4251TI      Ti 4251  10.254   4.524  10.060  0.1758  0.3369 -0.1477
 4252TI     TiO 4252   0.391   4.390  10.176 -0.4295  0.2681  0.0074
 4253TI      Ti 4253   9.964   4.388   9.874  0.0071  0.0183 -0.3379
 4254TI     TiO 4254   0.185   4.427   9.998 -0.1075  0.0743 -0.4096
 4255TI      Ti 4255  10.151   4.574   9.515 -0.0132 -0.0795 -0.2369
 4256TI     TiO 4256   0.016   4.565   9.814  0.4890  0.3530  0.4026
 4257TI      Ti 4257   0.061   4.298   9.433  0.0131  0.1559 -0.1998
 4258TI     TiO 4258   0.299   4.381   9.709 -0.0536 -0.1071 -0.3497
 4259TI      Ti 4259  10.122   4.637   9.136 -0.0444  0.1757 -0.0912
 4260TI     TiO 4260   0.245   4.183   9.483 -0.1269 -0.4479 -0.2058
 4261TI      Ti 4261  10.201   4.410   8.775 -0.2081  0.3278 -0.1407
 4262TI     TiO 4262   0.199   4.252   8.991 -0.2576  0.3269  0.0239
 4263TI      Ti 4263  10.161   4.563   8.475 -0.4988 -0.1422 -0.0089
 4264TI     TiO 4264   0.219   4.187   8.670 -0.3310  0.5865  0.0154
 4265TI      Ti 4265   0.042   4.388   8.131  0.2477  0.1157  0.3924
 4266TI     TiO 4266   0.222   4.296   8.238 -0.2360 -0.4226 -0.0191
 4267TI      Ti 4267   0.190   4.338   7.765 -0.2350  0.0772  0.3726
 4268TI     TiO 4268   0.327   4.193   7.866  0.1073 -0.2705 -0.2893
 4269TI      Ti 4269  10.180   4.569   7.601 -0.0769  0.0858  0.4473
 4270TI     TiO 4270   0.267   4.299   7.545  0.2769  0.0436  0.0407
 4271TI      Ti 4271  10.264   4.297   7.286  0.0276 -0.1834  0.0306
 4272TI     TiO 4272   0.222   4.267   7.250 -0.0437  0.1818 -0.1391
 4273TI      Ti 4273  10.227   4.577   6.949  0.3186  0.0325  0.2402
 4274TI     TiO 4274   0.157   4.453   6.996  0.0722  0.3243  0.1906
 4275TI      Ti 4275  10.176   4.410   6.641  0.3619  0.1297 -0.6420
 4276TI     TiO 4276   0.091   4.283   6.605  0.2437 -0.3991 -0.1083
 4277TI      Ti 4277  10.217   4.400   6.209 -0.1099 -0.3013 -0.3615
 4278TI     TiO 4278   0.160   4.317   6.281  0.6766  0.8004  0.4391
 4279TI      Ti 4279   0.118   4.485   5.869 -0.0759  0.2106  0.2586
 4280TI     TiO 4280   0.276   4.420   6.014  0.5369 -0.3597 -0.5191
 4281TI      Ti 4281  10.203   4.603   5.586  0.3651  0.0885 -0.1280
 4282TI     TiO 4282   0.153   4.125   5.515  0.2297  0.0325 -0.1333
 4283TI      Ti 4283  10.093   3.990   5.261  0.3393  0.0116  0.1316
 4284TI     TiO 4284   0.148   4.327   5.209  0.2597 -0.0039 -0.1499
 4285TI      Ti 4285  10.207   4.427   5.209 -0.0681 -0.2159  0.3531
 4286TI     TiO 4286   0.270   4.508   5.005 -0.4406 -0.0201 -0.3452
 4287TI      Ti 4287  10.069   4.373   4.835  0.0844  0.0233  0.4330
 4288TI     TiO 4288   0.180   4.316   4.753  0.4873  0.3780 -0.2245
 4289TI      Ti 4289   0.042   4.431   4.608 -0.2452  0.2571 -0.0071
 4290TI     TiO 4290   0.254   4.460   4.526  0.1665 -0.1944 -0.0312
 4291TI      Ti 4291  10.232   4.492   4.199 -0.0493  0.0840 -0.0454
 4292TI     TiO 4292   0.108   4.355   4.100 -0.0118  0.1568 -0.0717
 4293TI      Ti 4293  10.053   4.477   3.800 -0.1324  0.0878 -0.3554
 4294TI     TiO 4294   0.152   4.274   3.807 -0.1661  0.7818  0.6683
 4295TI      Ti 4295  10.174   4.316   3.522  0.3997  0.4061 -0.7104
 4296TI     TiO 4296   0.077   4.177   3.484  0.1960  0.0977  0.5854
 4297TI      Ti 4297   9.908   4.433   3.244 -0.0115  0.2852 -0.4588
 4298TI     TiO 4298   0.211   4.358   3.174 -0.2269  0.1009 -0.5007
 4299TI      Ti 4299  10.073   4.584   2.979 -0.4296 -0.3114  0.3254
 4300TI     TiO 4300  10.235   4.439   3.041 -0.2412 -0.0119  0.2251
 4301TI      Ti 4301  10.147   4.467   2.638 -0.1684  0.2470  0.1041
 4302TI     TiO 4302   0.029   4.481   2.473  0.2648  0.3364 -0.2308
 4303TI      Ti 4303   0.022   4.340   2.298  0.1750  0.4084 -0.1206
 4304TI     TiO 4304   0.166   4.477   2.174 -0.5959  0.0620  0.4564
 4305TI      Ti 4305  10.112   4.686   2.051 -0.2388 -0.1730  0.2301
 4306TI     TiO 4306  10.202   4.517   1.926  0.8451 -0.0808  0.2783
 4307TI      Ti 4307  10.225   4.635   1.708 -0.2351  0.0707 -0.1834
 4308TI     TiO 4308   0.012   4.512   1.479 -0.0766  0.7105 -0.1425
 4309TI      Ti 4309  10.052   4.505   1.453 -0.2002  0.3329  0.1602
 4310TI     TiO 4310   0.244   4.551   1.315 -0.0101 -0.0189 -1.1076
 4311TI      Ti 4311   9.953   4.479   1.075  0.3570  0.5556  0.2383
 4312TI     TiO 4312   0.199   4.457   1.035  0.2729  0.4361 -0.1632
 4313TI      Ti 4313   0.009   4.471   0.915  0.4643  0.1731  0.2147
 4314TI     TiO 4314   0.128   4.358   0.753  0.0106  0.2464  0.1010
 4315TI      Ti 4315   0.028   4.425   0.555  0.0621 -0.5275 -0.1462
 4316TI     TiO 4316   0.229   4.573   0.571 -0.1058  0.4717  0.1999
 4317TI      Ti 4317  10.066   4.495   0.263  0.0220  0.3656 -0.3165
 4318TI     TiO 4318   0.232   4.447   0.163  0.4457  0.1777  0.2083
 4319TI      Ti 4319  10.118   4.787   0.032 -0.0827  0.0953 -0.1636
 4320TI     TiO 4320   0.183   4.566  10.774  0.6272 -0.1069  0.3668
 4321TI     TiO 4321   2.316   3.741  10.560 -0.2116 -0.1410 -0.4578
 4322TI     TiO 4322   2.262   3.948  10.352  0.3971 -0.7601 -0.1630
 4323TI     TiO 4323   2.185   3.772  10.055  0.1424  0.6468  0.1342
 4324TI     TiO 4324   2.288   3.853   9.665 -0.3186 -0.0711 -0.2507
 4325TI     TiO 4325   2.027   3.799   9.464  0.5969 -0.1561 -0.4472
 4326TI     TiO 4326   2.099   3.726   9.178  0.3245  0.0683 -0.5343
 4327TI     TiO 4327   2.140   3.802   8.553  0.1303 -0.2261  0.2445
 4328TI     TiO 4328   2.034   4.059   8.367  0.5023 -0.1168  0.0410
 4329TI     TiO 4329   1.949   4.094   8.074  0.4101  0.0724 -0.1617
 4330TI     TiO 4330   2.145   3.737   7.769  0.6413 -0.3992  0.2704
 4331TI     TiO 4331   2.309   4.077   7.464  0.5441 -0.3577 -0.4967
 4332TI     TiO 4332   2.047   3.864   7.487 -0.2921  0.4233  0.1403
 4333TI     TiO 4333   2.048   3.754   6.873 -0.0853  0.5346 -0.9215
 4334TI     TiO 4334   2.318   3.724   6.719  0.5145  0.0245  0.1931
 4335TI     TiO 4335   2.128   3.808   6.469  0.2198  0.3358  0.2719
 4336TI     TiO 4336   2.072   3.899   6.188 -0.0528  0.2620  0.2763
 4337TI     TiO 4337   2.095   3.788   5.881  0.3031  0.6645 -0.0727
 4338TI     TiO 4338   1.976   3.921   5.554  0.0064  0.2365 -0.3982
 4339TI     TiO 4339   2.167   3.714   5.088 -0.1866  0.4277  0.5326
 4340TI     TiO 4340   2.263   3.851   4.825 -0.0214 -0.7388  0.5711
 4341TI     TiO 4341   1.976   4.132   4.378 -0.0507 -0.1017 -0.2065
 4342TI     TiO 4342   2.236   3.740   4.247  0.6076 -0.5027  0.1651
 4343TI     TiO 4343   1.979   3.536   3.962  0.5600 -0.0127  0.4608
 4344TI     TiO 4344   2.097   3.861   3.678 -0.1428 -0.3474 -0.3011
 4345TI     TiO 4345   2.068   3.991   3.333 -0.5429 -0.3056  0.2456
 4346TI     TiO 4346   2.004   3.913   2.892  0.0430  0.0325 -0.5082
 4347TI     TiO 4347   1.990   3.804   2.597 -0.5999  0.0896 -0.3705
 4348TI     TiO 4348   2.186   3.813   2.385 -1.2840  0.0614 -0.4288
 4349TI     TiO 4349   1.933   3.744   1.998  0.3475 -0.1107 -0.1978
 4350TI     TiO 4350   2.069   3.906   1.701  0.5809 -0.3682 -0.2284
 4351TI     TiO 4351   2.271   3.715   1.325  0.4942 -0.0409 -0.0515
 4352TI     TiO 4352   2.088   3.500   1.285 -0.1396 -0.2349  0.0091
 4353TI     TiO 4353   2.268   3.845   1.049 -0.1175  0.2632  0.0544
 4354TI     TiO 4354   2.194   4.126   0.435  0.6528 -0.1074 -0.3625
 4355TI     TiO 4355   2.062   3.855   0.438 -0.5856  0.5829  0.4544
 4356TI     TiO 4356   2.300   3.728   0.286  0.6412 -0.0025  0.0684
 4357TI     TiO 4357   2.214   3.860  10.811  0.2005  0.0323 -0.3947
 4358TI     TiO 4358   2.402   3.406  10.690 -0.4755  0.2113 -0.3794
 4359TI     TiO 4359   2.237   3.327  10.389 -0.0196 -0.2520 -0.3975
 4360TI     TiO 4360   2.145   3.450  10.120 -0.0472  0.5123  0.2257
 4361TI     TiO 4361   2.217   3.354   9.830  0.5036 -0.4687 -0.5549
 4362TI     TiO 4362   2.128   3.499   9.430 -0.0670  0.1501  0.1077
 4363TI     TiO 4363   2.161   3.454   9.069  0.3192 -0.1835  0.9181
 4364TI     TiO 4364   2.182   3.553   8.778 -0.1396  0.8237 -0.7638
 4365TI     TiO 4365   2.125   3.588   8.322 -1.2649 -0.3630 -0.1168
 4366TI     TiO 4366   2.118   3.547   8.008 -0.4311  1.2662 -0.3891
 4367TI     TiO 4367   2.198   3.269   7.784  0.6030  0.3648 -0.0406
 4368TI     TiO 4368   1.938   3.311   7.595 -0.0594  0.1942 -0.0832
 4369TI     TiO 4369   2.411   3.190   7.525  0.4829  0.2248  0.2066
 4370TI     TiO 4370   2.210   3.231   7.119 -0.3462  0.7067 -0.1435
 4371TI     TiO 4371   2.109   3.302   6.857 -0.2185  0.0960  0.0703
 4372TI     TiO 4372   1.941   3.391   6.444 -0.5643 -0.3055  0.1404
 4373TI     TiO 4373   2.042   3.519   6.222  0.3966 -0.1968 -0.1773
 4374TI     TiO 4374   2.161   3.550   5.709 -0.4020  0.2262 -0.3652
 4375TI     TiO 4375   2.197   3.503   5.324 -0.8201 -0.0024  0.1095
 4376TI     TiO 4376   2.129   3.317   5.099 -0.1068 -0.4946  0.1695
 4377TI     TiO 4377   2.299   3.491   4.917  0.5144 -0.1534  0.2156
 4378TI     TiO 4378   2.463   3.245   4.678  0.0117 -0.1814 -0.1891
 4379TI     TiO 4379   2.219   3.482   4.372  0.3767  0.2788  0.2344
 4380TI     TiO 4380   2.262   3.426   4.035 -0.0303  0.2851 -0.0590
 4381TI     TiO 4381   2.232   3.191   3.617 -0.0086 -0.0007  0.4317
 4382TI     TiO 4382   2.034   3.386   3.266  0.5129 -0.1467  0.4800
 4383TI     TiO 4383   2.171   3.225   2.994 -0.2719  0.1887  0.3781
 4384TI     TiO 4384   2.058   3.641   2.822 -0.5732 -0.3752 -0.3101
 4385TI     TiO 4385   2.069   3.274   2.094 -0.2743 -0.1956 -0.0697
 4386TI     TiO 4386   2.330   3.563   2.239  0.4559 -0.6720  0.2464
 4387TI     TiO 4387   2.071   3.485   1.875 -0.0778  0.1666  0.0571
 4388TI     TiO 4388   2.212   3.384   1.629 -0.0378  0.3368 -0.0249
 4389TI     TiO 4389   2.312   3.334   1.362 -0.2996  0.1035 -0.1429
 4390TI     TiO 4390   2.252   3.549   1.012 -0.1081 -0.4508  0.0657
 4391TI     TiO 4391   2.464   3.541   0.782 -0.6171  0.2419 -0.5083
 4392TI     TiO 4392   2.379   3.461   0.419 -0.2586  0.0439 -0.3017
 4393TI     TiO 4393   2.310   3.462   0.128  0.0917  0.6040  0.1046
 4394TI     TiO 4394   2.119   3.384  10.644 -0.0699  0.6995 -0.0867
 4395TI     TiO 4395   2.198   3.048  10.530 -0.6551  0.0164  0.2406
 4396TI     TiO 4396   1.704   2.844  10.151 -0.1177  0.5273  0.3228
 4397TI     TiO 4397   2.195   2.716   9.968  0.2073 -0.1801 -0.0587
 4398TI     TiO 4398   2.178   2.944   9.726  0.3366  0.6407  0.5499
 4399TI     TiO 4399   2.118   2.880   9.451  0.8143 -0.3809  0.3069
 4400TI     TiO 4400   2.241   2.890   9.163  0.3311  0.4962 -0.9063
 4401TI     TiO 4401   2.128   3.130   8.940 -0.2188  0.0589  0.1741
 4402TI     TiO 4402   2.141   2.986   8.668  0.4676 -0.4303 -0.3020
 4403TI     TiO 4403   2.096   3.077   8.390  0.1190 -0.3552  0.1482
 4404TI     TiO 4404   2.257   2.916   7.992  0.1260  0.2436 -0.3998
 4405TI     TiO 4405   2.276   2.702   7.786  0.3652 -0.6823 -0.1424
 4406TI     TiO 4406   2.324   2.680   7.370 -0.3600 -0.5139  0.1222
 4407TI     TiO 4407   2.328   2.878   7.037 -0.0648  0.3822 -0.1889
 4408TI     TiO 4408   2.056   2.992   6.835 -0.1673  0.8869  0.3759
 4409TI     TiO 4409   2.057   2.913   6.457 -0.2374  0.1702  0.1719
 4410TI     TiO 4410   2.127   2.966   5.867 -0.1443  0.2036 -0.2562
 4411TI     TiO 4411   2.079   2.850   5.616 -0.3890 -0.2307  0.2000
 4412TI     TiO 4412   2.318   2.932   5.466  0.0601  0.0605  0.0957
 4413TI     TiO 4413   2.090   2.734   5.181  0.6652  0.3094 -0.2337
 4414TI     TiO 4414   2.215   3.073   4.755  0.3404 -0.2333  0.4475
 4415TI     TiO 4415   2.220   3.101   4.457 -0.3560 -0.2585 -0.0780
 4416TI     TiO 4416   2.264   2.817   4.118 -0.6291  0.4437 -0.0667
 4417TI     TiO 4417   2.171   2.702   3.867  0.3026  0.3199 -0.4339
 4418TI     TiO 4418   2.048   2.882   3.613 -0.2226 -0.3153  0.2596
 4419TI     TiO 4419   2.094   2.798   3.345 -0.2993  0.6807  0.1406
 4420TI     TiO 4420   1.870   3.000   3.278 -0.4477 -0.0880  0.2601
 4421TI     TiO 4421   2.071   2.965   2.690  0.4050 -0.0893  0.0060
 4422TI     TiO 4422   1.779   2.917   2.400 -0.5762  0.6243 -0.4352
 4423TI     TiO 4423   2.008   2.843   2.151 -0.6065 -0.2671  0.3321
 4424TI     TiO 4424   2.099   2.889   1.877 -0.4623 -0.2396  0.7134
 4425TI     TiO 4425   2.028   2.803   1.601  0.4557 -0.2246 -0.3826
 4426TI     TiO 4426   2.132   2.857   1.304  0.7635 -0.4153  0.5008
 4427TI     TiO 4427   2.177   3.045   1.071  0.3691 -0.3474 -0.7577
 4428TI     TiO 4428   2.358   2.973   0.844 -0.4449 -0.1131  0.5816
 4429TI     TiO 4429   2.421   2.950   0.538 -0.1813 -0.0623 -0.1406
 4430TI     TiO 4430   2.251   2.909   0.170  0.4856 -0.5286  1.3070
 4431TI     TiO 4431   2.526   2.910  10.860  0.0632 -0.2646  0.0985
 4432TI     TiO 4432   2.560   2.567  10.745 -0.6058  0.3304 -0.3660
 4433TI     TiO 4433   2.339   2.365  10.515 -0.0765  0.7468  0.1474
 4434TI     TiO 4434   2.243   2.546  10.278 -0.4434 -0.1909 -0.2117
 4435TI     TiO 4435   2.248   2.335   9.725 -0.0263 -0.1980  0.1249
 4436TI     TiO 4436   2.114   2.455   9.451 -0.3596 -0.4823 -0.2003
 4437TI     TiO 4437   2.301   2.473   8.963 -0.5877  0.0093  0.7324
 4438TI     TiO 4438   2.004   2.491   8.894 -0.2293 -0.1965 -0.1853
 4439TI     TiO 4439   2.107   2.526   8.603  0.2209  0.6469  0.1101
 4440TI     TiO 4440   2.305   2.536   8.270  0.2640 -0.4022  0.0370
 4441TI     TiO 4441   2.234   2.229   8.134 -0.1997  0.1452  0.0470
 4442TI     TiO 4442   2.323   2.495   7.968 -0.2404 -0.4462  0.0144
 4443TI     TiO 4443   2.219   2.330   7.387 -1.1635  0.2535 -0.1225
 4444TI     TiO 4444   2.171   2.529   7.157 -0.6556  0.4645 -0.2339
 4445TI     TiO 4445   2.099   2.383   6.904  0.7318  0.7054  1.1116
 4446TI     TiO 4446   2.006   2.535   6.448  0.1393 -0.1976 -0.8475
 4447TI     TiO 4447   2.009   2.494   6.085 -0.9699 -0.6585  0.2565
 4448TI     TiO 4448   2.100   2.347   5.616 -0.0837 -0.2479  0.1782
 4449TI     TiO 4449   2.099   2.355   5.311  0.3662  0.2372  0.4184
 4450TI     TiO 4450   2.202   2.457   5.063 -0.6136  0.5857  0.6004
 4451TI     TiO 4451   2.200   2.505   4.762 -0.3910  0.2802  0.1624
 4452TI     TiO 4452   2.300   2.382   4.462 -0.7214  0.0587  0.2397
 4453TI     TiO 4453   2.076   2.173   4.063 -0.8221  0.1306 -0.3477
 4454TI     TiO 4454   2.269   2.359   3.819 -0.2645 -0.4307 -0.1930
 4455TI     TiO 4455   2.006   2.436   3.702  0.1821  0.6953  0.3927
 4456TI     TiO 4456   2.016   2.544   3.453  0.3057 -0.1099 -0.4635
 4457TI     TiO 4457   1.903   2.444   2.968 -0.2251 -0.5162  0.3805
 4458TI     TiO 4458   2.007   2.536   2.656  0.5248 -0.0892  0.0656
 4459TI     TiO 4459   1.969   2.519   2.360 -0.3907  0.5239 -0.4466
 4460TI     TiO 4460   1.989   2.250   2.238 -0.3217 -0.1372 -0.4421
 4461TI     TiO 4461   2.064   2.308   1.936  0.5065  0.4779  0.1320
 4462TI     TiO 4462   2.116   2.263   1.624 -0.6012  0.0924 -0.0550
 4463TI     TiO 4463   2.189   2.317   1.239  0.3103 -0.7701  0.9813
 4464TI     TiO 4464   2.478   2.505   1.163 -0.5008 -0.2836  0.4416
 4465TI     TiO 4465   2.289   2.419   0.968 -0.2462  0.1647  0.1796
 4466TI     TiO 4466   2.313   2.387   0.488  0.0494  0.1154  0.3946
 4467TI     TiO 4467   2.305   2.377   0.211 -0.9615 -0.1948 -0.0444
 4468TI     TiO 4468   2.261   2.513  10.812  0.6006 -0.3107 -0.4113
 4469TI     TiO 4469   2.247   2.109  10.614  0.4348  0.1067  0.0545
 4470TI     TiO 4470   2.325   1.989  10.246  0.0511  0.1720  0.2473
 4471TI     TiO 4471   2.394   1.761  10.081 -0.2753 -0.0097 -0.0405
 4472TI     TiO 4472   2.330   2.021   9.900  0.1727  0.1552  0.1264
 4473TI     TiO 4473   2.260   2.036   9.417 -0.2738  0.6281  0.3441
 4474TI     TiO 4474   2.036   2.097   9.058 -0.8946  0.8657 -0.9055
 4475TI     TiO 4475   2.278   2.158   8.915 -0.5525  0.1952 -0.0918
 4476TI     TiO 4476   2.031   1.948   8.750  0.6357 -0.4865  0.3853
 4477TI     TiO 4477   2.016   1.950   8.456 -0.4775 -0.0516 -0.2104
 4478TI     TiO 4478   1.959   2.130   8.192  0.5278 -0.0272  0.3484
 4479TI     TiO 4479   1.982   1.913   7.712 -0.8941  0.1025 -0.7648
 4480TI     TiO 4480   2.121   1.800   7.441 -0.3763  0.9255  0.0804
 4481TI     TiO 4481   2.087   1.917   7.156  0.2427 -0.0709  0.1195
 4482TI     TiO 4482   2.038   1.997   6.784  0.1241  0.1129 -0.5898
 4483TI     TiO 4483   1.993   2.013   6.424  0.1685 -0.4595  0.2350
 4484TI     TiO 4484   2.004   2.002   6.097 -1.1257 -0.2201 -0.0704
 4485TI     TiO 4485   1.978   2.014   5.710 -0.7145  0.2249  0.6411
 4486TI     TiO 4486   2.199   1.778   5.272  0.0396  0.1759 -0.3988
 4487TI     TiO 4487   1.980   1.980   5.084  0.3879 -0.5378 -0.0280
 4488TI     TiO 4488   2.238   1.956   4.583 -0.5670 -0.6293 -0.0065
 4489TI     TiO 4489   2.311   1.850   4.274 -0.5361  0.6664 -0.1992
 4490TI     TiO 4490   2.026   1.868   4.140 -0.1434 -0.4409  0.6051
 4491TI     TiO 4491   2.205   1.937   3.924  0.1349 -0.5329  0.3022
 4492TI     TiO 4492   1.991   1.897   3.490  0.2251 -0.4913  0.1822
 4493TI     TiO 4493   2.152   1.953   3.241  0.0542 -0.2299 -0.0437
 4494TI     TiO 4494   2.099   1.715   3.048 -0.1716  0.2676 -0.2187
 4495TI     TiO 4495   2.072   1.971   2.810 -0.1075 -0.3364 -0.2524
 4496TI     TiO 4496   1.897   1.915   2.371 -0.5679  0.3610  0.0273
 4497TI     TiO 4497   1.949   1.961   2.068 -0.0123  0.3024  0.8441
 4498TI     TiO 4498   1.949   1.797   1.724 -0.3336  0.1522 -0.1313
 4499TI     TiO 4499   2.241   1.973   1.716  0.0012 -0.5942 -0.3084
 4500TI     TiO 4500   1.943   1.925   1.489  0.3856 -0.4071 -0.1583
 4501TI     TiO 4501   2.299   1.840   0.933  0.0049  0.0387  0.0166
 4502TI     TiO 4502   2.238   1.989   0.692 -0.7268  0.5059  0.0777
 4503TI     TiO 4503   2.180   1.760   0.422 -0.8167  0.0828  0.3161
 4504TI     TiO 4504   2.528   2.166   0.201  0.6310 -0.1465 -0.2412
 4505TI     TiO 4505   2.455   1.850  10.664  0.7065 -0.0530  0.4949
 4506TI     TiO 4506   2.739   1.589  10.443  0.0396 -0.4945 -0.3210
 4507TI     TiO 4507   2.465   1.219  10.394 -0.8163  0.0246  0.1442
 4508TI     TiO 4508   2.446   1.496   9.905  0.2729  0.6450 -1.0409
 4509TI     TiO 4509   2.164   1.630   9.783  0.0412  0.1991  0.1065
 4510TI     TiO 4510   2.146   1.691   9.455 -0.1276 -0.2808  0.3184
 4511TI     TiO 4511   2.294   1.598   9.223 -0.3579 -0.3195 -0.1806
 4512TI     TiO 4512   2.062   1.417   8.992 -0.4214  0.0778 -0.0237
 4513TI     TiO 4513   2.101   1.322   8.724  0.3754 -0.0338  0.2563
 4514TI     TiO 4514   1.927   1.547   8.263 -0.1557 -0.2816  0.2396
 4515TI     TiO 4515   1.908   1.531   7.907 -0.8264 -0.2286  0.8055
 4516TI     TiO 4516   2.086   1.507   7.614  0.2692 -0.0524  0.7022
 4517TI     TiO 4517   2.241   1.562   7.113 -0.1484  0.2515  0.5897
 4518TI     TiO 4518   2.528   1.615   6.917 -0.3373  0.8056  0.3696
 4519TI     TiO 4519   2.071   1.511   6.676  0.0298 -0.2744  0.0623
 4520TI     TiO 4520   2.045   1.447   6.372  0.3043  0.0294 -0.3939
 4521TI     TiO 4521   2.000   1.453   6.023 -0.7835  0.4085 -0.2074
 4522TI     TiO 4522   2.007   1.465   5.716 -1.1252  0.0344 -0.3788
 4523TI     TiO 4523   2.177   1.459   5.414  0.1795  0.5356  0.3014
 4524TI     TiO 4524   1.936   1.566   5.273 -0.0917 -0.4209 -0.0213
 4525TI     TiO 4525   2.195   1.464   4.856  0.2500 -0.3347 -0.3500
 4526TI     TiO 4526   2.208   1.383   4.411  0.2829  0.6626  0.1950
 4527TI     TiO 4527   2.319   1.417   4.143  0.3328  0.2069 -0.7500
 4528TI     TiO 4528   2.088   1.514   3.911 -0.3656 -0.0878 -0.1158
 4529TI     TiO 4529   2.111   1.520   3.587  0.6436 -1.1666  0.3584
 4530TI     TiO 4530   1.938   1.372   3.212  0.2319 -0.2413 -0.0027
 4531TI     TiO 4531   2.180   1.245   3.055 -0.1485  0.0978  0.0133
 4532TI     TiO 4532   1.995   1.457   2.900  0.7958  1.0454  0.3467
 4533TI     TiO 4533   1.879   1.453   2.469  0.2467 -0.1969 -0.1109
 4534TI     TiO 4534   1.879   1.457   2.171  0.0836 -0.4134  0.0667
 4535TI     TiO 4535   1.905   1.558   1.884 -0.6303 -0.1135 -0.4059
 4536TI     TiO 4536   2.163   1.613   1.712 -0.2639  0.5577  0.0083
 4537TI     TiO 4537   2.027   1.637   1.464  0.5511 -0.0942  0.1428
 4538TI     TiO 4538   2.084   1.522   1.133  0.0353 -0.1758  1.0536
 4539TI     TiO 4539   2.197   1.389   0.686  0.1338  1.1178  0.0479
 4540TI     TiO 4540   2.432   1.592   0.359 -0.1727  0.5061 -0.3258
 4541TI     TiO 4541   2.438   1.401   0.127  0.4250  0.3553  0.2077
 4542TI     TiO 4542   2.498   1.482  10.523 -0.5897 -0.2479  0.4374
 4543TI     TiO 4543   2.592   0.968  10.504  0.1112 -0.2676 -0.2368
 4544TI     TiO 4544   2.238   1.010  10.456  0.0677  0.0376  0.5227
 4545TI     TiO 4545   2.348   1.042  10.138 -0.7430  0.2611 -0.1891
 4546TI     TiO 4546   2.149   1.035   9.691  0.7395  0.2614  0.1552
 4547TI     TiO 4547   2.276   1.090   9.429  0.3296 -0.6265 -0.3119
 4548TI     TiO 4548   1.981   1.076   9.284 -0.0246 -0.2170 -0.1844
 4549TI     TiO 4549   1.946   1.033   8.992 -0.4215 -0.2557  0.1243
 4550TI     TiO 4550   1.954   1.036   8.627 -0.2006 -0.2202 -0.0970
 4551TI     TiO 4551   1.902   1.043   8.257  0.1479 -0.7151  0.0099
 4552TI     TiO 4552   2.184   0.893   7.746 -0.3144 -0.3595 -0.1954
 4553TI     TiO 4553   2.341   1.194   7.802  0.1426  0.5055 -0.1853
 4554TI     TiO 4554   2.356   0.866   7.326  0.3035 -0.3215 -0.3634
 4555TI     TiO 4555   2.145   1.125   7.223 -0.5254 -0.3994 -0.1104
 4556TI     TiO 4556   2.125   1.103   6.844  0.1470 -0.1332  0.1794
 4557TI     TiO 4557   1.900   0.965   6.467  0.0195  0.5045 -0.8912
 4558TI     TiO 4558   1.948   0.950   6.019 -0.3033  0.2500 -0.0054
 4559TI     TiO 4559   1.972   0.942   5.692  0.1008 -0.6029 -0.0728
 4560TI     TiO 4560   2.007   1.021   5.338 -0.2454  0.2705  0.3508
 4561TI     TiO 4561   2.165   1.070   5.045  0.7523  0.1775  0.1109
 4562TI     TiO 4562   2.126   0.998   4.765 -0.0795  0.1869  0.4141
 4563TI     TiO 4563   2.129   1.022   4.404 -0.6608  0.0350 -0.8660
 4564TI     TiO 4564   2.112   0.952   4.083  0.4225  0.3496  0.6334
 4565TI     TiO 4565   2.210   0.725   3.925 -0.2708  0.0890  0.4486
 4566TI     TiO 4566   2.317   1.142   3.537  0.6313 -0.1865  1.1716
 4567TI     TiO 4567   2.022   1.231   3.482 -0.2451 -0.1658 -0.0956
 4568TI     TiO 4568   1.976   0.957   3.240  0.1439 -0.6871 -0.3889
 4569TI     TiO 4569   2.025   1.013   2.808  0.3541 -0.9558  0.3881
 4570TI     TiO 4570   1.923   1.120   2.472 -0.0058 -0.1698  0.2655
 4571TI     TiO 4571   1.952   1.198   2.108  0.1166 -0.6220  0.4428
 4572TI     TiO 4572   1.980   0.898   2.044 -0.0810 -0.4586  0.0446
 4573TI     TiO 4573   1.913   0.956   1.727  0.2626 -0.4332 -0.0902
 4574TI     TiO 4574   2.417   1.101   1.541  0.1971 -0.2610 -0.2742
 4575TI     TiO 4575   2.245   1.092   1.158 -0.0314  0.1017  0.1159
 4576TI     TiO 4576   2.243   1.039   0.752 -0.0412  0.1780 -0.2869
 4577TI     TiO 4577   2.267   0.891   0.478  0.1209 -0.2500 -0.2976
 4578TI     TiO 4578   2.202   0.907   0.174 -0.3386 -0.2119 -0.2090
 4579TI     TiO 4579   2.384   0.895  10.700  0.2573  0.0653 -0.1271
 4580TI     TiO 4580   2.484   0.645  10.804  0.5519  0.0110  0.6142
 4581TI     TiO 4581   2.419   0.502  10.277  0.7605  1.0693  0.0377
 4582TI     TiO 4582   2.167   0.531   9.990 -0.4357  0.0658  0.1135
 4583TI     TiO 4583   2.013   0.454   9.687  0.9667 -0.2400 -0.5122
 4584TI     TiO 4584   2.209   0.430   9.485  0.1237  0.3982  0.2921
 4585TI     TiO 4585   2.365   0.250   9.198 -0.1133 -0.4647  0.0900
 4586TI     TiO 4586   1.996   0.449   8.946  0.0368 -0.1149  0.2327
 4587TI     TiO 4587   1.972   0.535   8.576  0.0245  0.2135  0.3759
 4588TI     TiO 4588   1.967   0.550   8.213 -0.2370  0.2817 -0.2074
 4589TI     TiO 4589   2.117   0.579   7.907  0.3634 -0.3281 -0.0837
 4590TI     TiO 4590   2.104   0.473   7.635  0.5132 -0.1324  0.2070
 4591TI     TiO 4591   2.006   0.576   7.284  0.4954 -0.6228  0.7033
 4592TI     TiO 4592   2.164   0.401   7.098 -0.4028 -1.0351  0.5771
 4593TI     TiO 4593   2.446   0.652   6.749 -0.1912  0.3680  0.5447
 4594TI     TiO 4594   2.321   0.642   6.414  0.6561 -0.2959  0.5572
 4595TI     TiO 4595   2.072   0.389   6.119 -0.0324 -0.0230 -0.4376
 4596TI     TiO 4596   2.315   0.589   5.666  0.1554 -0.0945 -0.3004
 4597TI     TiO 4597   2.174   0.601   5.396 -0.1161 -0.2459  0.0900
 4598TI     TiO 4598   2.134   0.564   5.099  0.2609 -0.2342 -0.5918
 4599TI     TiO 4599   2.153   0.558   4.737 -0.0832  0.3748 -0.6693
 4600TI     TiO 4600   2.286   0.453   4.482  0.0356 -0.1548  0.1967
 4601TI     TiO 4601   2.131   0.266   4.295  0.6208 -0.1376  0.9079
 4602TI     TiO 4602   2.420   0.341   3.824  0.2656 -0.7231 -0.4290
 4603TI     TiO 4603   2.352   0.524   3.584  0.1422  0.4753 -0.1169
 4604TI     TiO 4604   2.036   0.431   3.447  0.0845 -0.3439  0.0574
 4605TI     TiO 4605   1.943   0.604   3.154  0.2458  0.4487  0.7874
 4606TI     TiO 4606   1.911   0.691   2.836 -0.3052 -0.6105  0.1232
 4607TI     TiO 4607   1.959   0.573   2.365 -0.2132  0.2543  0.1477
 4608TI     TiO 4608   1.861   0.547   2.078 -0.1108  0.1042  0.2553
 4609TI     TiO 4609   1.975   0.609   1.805  0.3872 -0.3672  0.7538
 4610TI     TiO 4610   2.176   0.712   1.512  0.4883 -0.0719  0.3003
 4611TI     TiO 4611   2.310   0.465   1.379 -0.1158  0.3970 -0.4867
 4612TI     TiO 4612   2.195   0.551   1.096 -0.6650 -0.1102 -0.0522
 4613TI     TiO 4613   2.116   0.699   0.667  0.0267  0.4832  0.4918
 4614TI     TiO 4614   2.279   0.553   0.440  0.2956  0.8283  0.0803
 4615TI     TiO 4615   2.221   0.591   0.159 -0.6287 -1.0216 -0.5416
 4616TI     TiO 4616   2.255   0.422  10.694 -0.2799  0.0374 -0.3286
 4617TI     TiO 4617   2.449   0.092  10.635 -0.4445  0.1444 -0.4150
 4618TI     TiO 4618   2.104   0.050  10.275  0.1280 -1.0521  0.2015
 4619TI     TiO 4619   2.132   4.918   9.997 -0.5395 -0.3559 -0.4916
 4620TI     TiO 4620   2.332   4.953   9.791  0.5884 -0.4967 -0.2067
 4621TI     TiO 4621   2.205   4.800   9.447  0.0041  0.3534  0.5998
 4622TI     TiO 4622   2.127   0.022   9.231  0.0560 -0.1642 -0.5055
 4623TI     TiO 4623   2.259   4.893   8.902  0.6633 -0.9447 -0.1731
 4624TI     TiO 4624   2.295   0.115   8.707 -0.1304  0.1958  1.0511
 4625TI     TiO 4625   2.007   0.051   8.159 -0.1423 -0.4883 -0.0435
 4626TI     TiO 4626   2.124   0.120   7.870 -0.3909  0.4457 -0.1641
 4627TI     TiO 4627   1.954   0.238   7.669 -0.2113  0.0583  0.2046
 4628TI     TiO 4628   2.241   4.942   7.217  0.6355  0.2898 -0.4480
 4629TI     TiO 4629   2.083   0.106   7.031  0.0255  0.6825  0.7014
 4630TI     TiO 4630   2.326   0.123   6.482 -0.0591  0.1195  0.3183
 4631TI     TiO 4631   2.077   0.031   6.325 -0.0136 -0.2299 -0.9155
 4632TI     TiO 4632   2.200   0.135   6.002  0.0920  0.0236 -0.5406
 4633TI     TiO 4633   2.154   0.135   5.696 -0.4421  0.3182  0.0267
 4634TI     TiO 4634   2.175   4.965   5.367 -0.4030  0.0492 -0.0316
 4635TI     TiO 4635   2.307   0.031   4.916 -0.0152 -0.2082  0.2149
 4636TI     TiO 4636   1.965   4.963   4.846 -0.2503  0.2129 -0.3598
 4637TI     TiO 4637   2.070   0.025   4.587  0.2158  0.1104 -0.4709
 4638TI     TiO 4638   2.031   0.005   4.281 -0.3719  0.2033  0.0745
 4639TI     TiO 4639   2.408   4.871   3.861  0.7588  0.2876  0.7186
 4640TI     TiO 4640   2.149   4.945   3.722 -0.1951 -0.7237  0.9748
 4641TI     TiO 4641   2.298   0.024   3.284  0.0076 -0.0930  0.3037
 4642TI     TiO 4642   2.237   0.123   2.996 -0.6110 -0.8100  0.3236
 4643TI     TiO 4643   2.010   0.089   2.793  0.0105 -0.5048  0.2288
 4644TI     TiO 4644   1.904   4.885   2.418 -0.1858  0.3817  0.0189
 4645TI     TiO 4645   2.145   4.968   2.141 -0.5502  0.1021 -0.0941
 4646TI     TiO 4646   2.192   0.099   1.885 -0.4957  0.2715 -0.2277
 4647TI     TiO 4647   2.481   0.255   1.738 -0.1819  0.1431  0.1448
 4648TI     TiO 4648   2.361   0.179   1.456  0.2240  0.2650 -0.4325
 4649TI     TiO 4649   2.383   0.301   1.004 -0.1991 -0.8582 -0.1806
 4650TI     TiO 4650   2.369   0.200   0.665 -0.2419  0.2578  0.0308
 4651TI     TiO 4651   2.324   0.183   0.352  0.3589  0.2116 -0.1681
 4652TI     TiO 4652   2.590   0.123   0.269 -0.4956  0.2674  0.0510
 4653TI     TiO 4653   2.574   4.938   0.007  0.4735  0.2318  0.0606
 4654TI     TiO 4654   2.402   4.640  10.520  0.4588 -0.5894 -0.1883
 4655TI     TiO 4655   2.270   4.487  10.294 -0.1948 -0.1678  0.2557
 4656TI     TiO 4656   2.244   4.336   9.965 -0.7751  0.6170 -0.1036
 4657TI     TiO 4657   2.263   4.678   9.723  0.2598  0.0947  0.2346
 4658TI     TiO 4658   2.073   4.557   9.357  0.5875 -0.0649  0.0558
 4659TI     TiO 4659   2.163   4.457   9.060  0.3111 -0.0559  0.0577
 4660TI     TiO 4660   2.313   4.592   8.826 -0.0522  0.7189 -0.3959
 4661TI     TiO 4661   1.970   4.468   8.532  0.9407 -0.3445 -0.1008
 4662TI     TiO 4662   2.192   4.695   7.983 -0.2820 -0.4744  0.0044
 4663TI     TiO 4663   2.130   4.563   7.711  0.4903 -0.1975 -0.5351
 4664TI     TiO 4664   1.995   4.560   7.386 -0.4381  0.4076  0.5167
 4665TI     TiO 4665   2.166   4.647   7.139 -0.7731 -0.6215  0.8708
 4666TI     TiO 4666   2.233   4.667   6.858  0.2643  0.3008 -0.2285
 4667TI     TiO 4667   2.539   4.599   6.522  0.0692  0.0659 -0.2524
 4668TI     TiO 4668   2.290   4.669   6.370 -0.0010  0.0968  0.4413
 4669TI     TiO 4669   2.143   4.696   5.823 -0.2866 -0.2171 -0.3058
 4670TI     TiO 4670   2.249   4.521   5.607 -0.1771  0.1010 -0.3695
 4671TI     TiO 4671   2.027   4.672   5.298 -0.3640 -0.2870 -0.1293
 4672TI     TiO 4672   2.085   4.402   5.203 -0.3056  0.3481  0.5353
 4673TI     TiO 4673   2.163   4.481   4.850  0.6296  0.4415 -0.3199
 4674TI     TiO 4674   2.393   4.420   4.620 -0.0041  0.3897  0.2634
 4675TI     TiO 4675   2.354   4.589   4.020  0.1196  0.3310 -0.7213
 4676TI     TiO 4676   2.438   4.588   3.745  0.3880  0.3900 -0.1180
 4677TI     TiO 4677   2.192   4.594   3.551  0.2427  0.3525  0.5661
 4678TI     TiO 4678   1.988   4.613   3.333 -0.5922  0.1003 -0.6498
 4679TI     TiO 4679   2.133   4.490   3.024  0.3157  0.2515 -0.2202
 4680TI     TiO 4680   2.250   4.556   2.730 -0.4434 -0.0615  0.1996
 4681TI     TiO 4681   2.081   4.633   2.450  0.4121 -0.7007  0.5249
 4682TI     TiO 4682   2.079   4.671   2.171 -0.1485 -0.4288  0.4570
 4683TI     TiO 4683   2.193   4.729   1.859  0.1826  0.0102  0.2681
 4684TI     TiO 4684   2.199   4.733   1.455  0.0791 -0.7225 -0.1019
 4685TI     TiO 4685   2.344   4.653   1.183  0.4551 -0.4152 -0.6905
 4686TI     TiO 4686   2.048   4.634   1.216  0.0574  1.0002  0.1881
 4687TI     TiO 4687   2.202   4.671   0.913  0.2103 -0.1347 -0.2371
 4688TI     TiO 4688   2.040   4.678   0.499  0.0496  0.1197  0.1614
 4689TI     TiO 4689   2.116   4.434   0.117 -0.6433 -0.6691 -0.5250
 4690TI     TiO 4690   2.366   4.372  10.805 -0.3832 -0.1874  0.2769
 4691TI     TiO 4691   2.387   4.082  10.624 -0.6547  0.2313  0.5899
 4692TI     TiO 4692   2.452   4.263  10.357 -0.0997 -0.1041 -0.3194
 4693TI     TiO 4693   2.375   4.008  10.087 -0.2657  0.2437  0.6651
 4694TI     TiO 4694   2.001   3.936   9.720 -0.3159 -0.2489 -0.3063
 4695TI     TiO 4695   2.239   3.979   9.386 -0.2891  0.0227  0.1962
 4696TI     TiO 4696   2.194   4.166   9.062  0.4479 -0.2484  0.6128
 4697TI     TiO 4697   2.312   4.040   8.803  0.3648  0.9999 -0.0120
 4698TI     TiO 4698   2.171   4.292   8.494 -0.1314  0.1166  0.1402
 4699TI     TiO 4699   2.238   4.023   7.976  0.0380  0.0848 -0.2759
 4700TI     TiO 4700   2.114   4.056   7.715  0.0772 -0.0290 -0.4001
 4701TI     TiO 4701   2.074   4.316   7.524  0.0482  0.1561  0.2423
 4702TI     TiO 4702   2.012   4.055   7.270 -0.4316 -0.4421 -0.4715
 4703TI     TiO 4703   2.329   3.978   6.902 -0.0326  0.7279  0.7120
 4704TI     TiO 4704   2.144   3.997   6.692 -0.1569 -0.0474  0.3324
 4705TI     TiO 4705   2.397   4.031   6.400  0.5862  0.4676  0.2197
 4706TI     TiO 4706   2.116   4.095   6.404  0.1004 -0.0837  0.0807
 4707TI     TiO 4707   2.244   4.070   5.980  0.0587  0.0304  0.4539
 4708TI     TiO 4708   2.218   4.162   5.667  0.5420 -0.2649 -0.4219
 4709TI     TiO 4709   2.057   4.096   5.346  0.0096 -0.1792  0.1462
 4710TI     TiO 4710   1.979   4.032   4.702 -0.0251  0.4616  0.0753
 4711TI     TiO 4711   1.907   4.319   4.807  0.1449  0.4392 -0.3988
 4712TI     TiO 4712   2.298   4.200   4.411 -0.0322  0.2212 -0.4132
 4713TI     TiO 4713   2.155   4.016   4.156  0.3686 -0.3552  0.2303
 4714TI     TiO 4714   2.154   4.086   3.879 -0.2013  0.1084 -0.3262
 4715TI     TiO 4715   2.092   4.337   3.347 -0.1274 -0.1491  0.2598
 4716TI     TiO 4716   2.379   3.982   2.817 -0.3732 -0.4309  0.1251
 4717TI     TiO 4717   2.189   3.999   2.611  0.0013 -0.1879  0.1455
 4718TI     TiO 4718   2.145   4.096   2.298  0.7864 -0.0055  0.0264
 4719TI     TiO 4719   1.898   4.070   1.927 -0.0550 -0.1533 -0.0242
 4720TI     TiO 4720   2.293   4.131   1.727  0.6166 -0.3506  0.0171
 4721TI     TiO 4721   2.006   4.166   1.595  0.3415 -0.1242 -0.0570
 4722TI     TiO 4722   2.370   4.113   1.052 -0.2156  0.7425  0.4457
 4723TI     TiO 4723   2.068   4.131   1.005  0.0606 -0.0604  0.1198
 4724TI     TiO 4724   2.265   4.209   0.782 -0.2027 -0.4089  0.2429
 4725TI     TiO 4725   2.285   4.003   0.211  0.1491 -0.4341  0.6238
 4726TI     TiO 4726   2.521   4.038   0.002  0.1238  0.0771 -0.6609
 4727TI     TiO 4727   2.160   4.182   0.010 -0.6792 -0.3897  0.0532
 4728TI     TiO 4728   1.551   3.828  10.625 -0.3577  0.4113 -0.5488
 4729TI     TiO 4729   1.400   3.905  10.227 -0.5077  0.3486  0.4535
 4730TI     TiO 4730   1.312   3.997   9.950 -0.3464  0.2813 -0.1619
 4731TI     TiO 4731   1.397   3.847   9.683 -0.3004 -0.0388 -0.1885
 4732TI     TiO 4732   1.429   3.854   9.389  0.0997  0.3774 -0.0001
 4733TI     TiO 4733   1.285   3.832   9.107 -0.3201  0.9962 -0.3272
 4734TI     TiO 4734   1.512   3.892   8.935  0.0211  0.1167 -0.3540
 4735TI     TiO 4735   1.360   3.913   8.641 -0.1204  1.4348  0.0843
 4736TI     TiO 4736   1.410   3.943   8.123 -0.2502  0.1930  0.1437
 4737TI     TiO 4737   1.455   3.856   7.813  0.2061  0.1216  0.2076
 4738TI     TiO 4738   1.232   3.771   7.653 -0.3689 -0.1985 -0.2785
 4739TI     TiO 4739   1.302   3.874   7.395 -0.4746 -0.0475 -0.4046
 4740TI     TiO 4740   1.204   3.888   7.128 -1.0014  0.5891 -0.1690
 4741TI     TiO 4741   1.143   3.986   6.529 -0.2701 -0.1677 -0.0895
 4742TI     TiO 4742   1.318   4.065   6.299 -0.4428  1.4818  0.2238
 4743TI     TiO 4743   1.545   3.808   5.917  0.2723  0.5657  0.1727
 4744TI     TiO 4744   1.415   3.806   5.680  0.1116  0.0364 -0.0895
 4745TI     TiO 4745   1.676   3.855   5.487 -0.3184 -0.2133 -0.0756
 4746TI     TiO 4746   1.574   3.653   5.198 -0.4681  0.7251  0.4682
 4747TI     TiO 4747   1.339   3.808   4.988 -0.2120  0.3361 -0.5014
 4748TI     TiO 4748   1.487   3.956   4.598 -0.0456  0.1789 -0.0285
 4749TI     TiO 4749   1.454   3.970   4.305 -0.2627  0.1504  0.6209
 4750TI     TiO 4750   1.575   3.798   3.970  0.2531 -0.4767 -0.1820
 4751TI     TiO 4751   1.448   3.748   3.713  0.3816  0.1419 -0.6461
 4752TI     TiO 4752   1.477   3.743   3.412  0.2026 -0.5602 -0.0340
 4753TI     TiO 4753   1.373   3.872   3.151  0.3144  0.2624 -0.0843
 4754TI     TiO 4754   1.453   4.041   2.913 -0.0040 -0.4187 -0.5346
 4755TI     TiO 4755   1.456   3.767   2.416  0.5974  0.1145  0.5179
 4756TI     TiO 4756   1.335   3.868   2.178 -0.0307  0.0081 -0.6390
 4757TI     TiO 4757   1.365   3.835   1.868  1.0225 -0.0928  0.5312
 4758TI     TiO 4758   1.229   4.049   1.713  0.8183 -0.6298 -0.5842
 4759TI     TiO 4759   1.580   3.868   1.314  0.3208  0.4204 -0.3068
 4760TI     TiO 4760   1.726   3.812   1.055  0.4382 -0.5013 -0.6820
 4761TI     TiO 4761   1.584   3.983   0.769  0.1649 -0.7373  0.1197
 4762TI     TiO 4762   1.506   4.001   0.440 -0.1801  0.8207  0.0793
 4763TI     TiO 4763   1.610   3.858   0.039 -0.0432 -0.1014  0.1180
 4764TI     TiO 4764   1.205   3.993  10.802  0.1877  0.0453 -0.1366
 4765TI     TiO 4765   1.715   3.618  10.701  0.0839  0.7843 -0.5960
 4766TI     TiO 4766   1.247   3.395  10.332  0.3555 -0.1256  0.4009
 4767TI     TiO 4767   1.492   3.460  10.156 -0.3537 -0.3929 -0.3949
 4768TI     TiO 4768   1.276   3.436   9.713 -0.2860  0.6536 -0.2643
 4769TI     TiO 4769   1.442   3.438   9.435 -0.3981  0.8767 -0.4899
 4770TI     TiO 4770   1.394   3.397   9.124 -0.0205  0.1262  0.5415
 4771TI     TiO 4771   1.313   3.396   8.854  0.0916 -0.1590  0.9340
 4772TI     TiO 4772   1.433   3.529   8.586 -0.0315  0.3258 -0.2982
 4773TI     TiO 4773   1.428   3.394   8.225 -0.0431  0.0090  0.2129
 4774TI     TiO 4774   1.454   3.326   7.961 -0.2122 -0.2262  0.3759
 4775TI     TiO 4775   1.610   3.269   7.673  0.1213 -0.5428 -0.0529
 4776TI     TiO 4776   1.368   3.595   7.329 -0.1397 -0.2659  0.0330
 4777TI     TiO 4777   1.314   3.531   7.039 -0.4437 -0.2305  0.1801
 4778TI     TiO 4778   1.535   3.452   6.656  0.1132 -0.0631  0.5517
 4779TI     TiO 4779   1.376   3.518   6.332 -0.0664  0.3848 -0.0405
 4780TI     TiO 4780   1.591   3.565   6.079 -0.3473  0.1291  0.1181
 4781TI     TiO 4781   1.423   3.395   5.827  0.3840  0.5470 -0.5069
 4782TI     TiO 4782   1.582   3.245   5.258 -0.2251  0.2638  0.4303
 4783TI     TiO 4783   1.386   3.401   5.175  0.2093 -0.1579  0.1587
 4784TI     TiO 4784   1.457   3.428   4.905  0.6045  0.5609 -0.1379
 4785TI     TiO 4785   1.568   3.546   4.483  0.0275  0.1752 -0.3806
 4786TI     TiO 4786   1.372   3.217   4.387  0.4188 -0.2806  0.1714
 4787TI     TiO 4787   1.551   3.330   3.994  0.1403  0.1855  0.2055
 4788TI     TiO 4788   1.411   3.431   3.693 -0.1816  0.9599  0.4191
 4789TI     TiO 4789   1.362   3.469   3.362  0.5695 -0.2408  0.3927
 4790TI     TiO 4790   1.305   3.451   3.069  0.0818 -0.0362 -0.1252
 4791TI     TiO 4791   1.259   3.493   2.705 -0.4726  0.2348 -0.0439
 4792TI     TiO 4792   1.424   3.296   2.545 -0.3601  0.0491 -0.3761
 4793TI     TiO 4793   1.302   3.407   2.131  0.1971 -0.3274 -0.5973
 4794TI     TiO 4794   1.256   3.060   1.935  0.0630 -0.0474 -0.5326
 4795TI     TiO 4795   1.454   3.365   1.613 -0.1910  0.2099 -0.1212
 4796TI     TiO 4796   1.479   3.431   1.293 -0.5161  0.0055  0.0505
 4797TI     TiO 4797   1.499   3.588   1.055 -0.7300  0.3923  0.3888
 4798TI     TiO 4798   1.595   3.470   0.804  0.0438  0.1723  0.0479
 4799TI     TiO 4799   1.488   3.297   0.585 -0.6633 -0.1770 -0.5797
 4800TI     TiO 4800   1.424   3.376   0.316  0.5418 -0.0918 -0.5265
 4801TI     TiO 4801   1.294   3.503  10.611 -0.3762 -0.0131 -0.7706
 4802TI     TiO 4802   1.628   3.094  10.662  0.6319  0.1624 -0.4448
 4803TI     TiO 4803   1.433   2.860  10.374  0.2298 -0.3263 -0.2698
 4804TI     TiO 4804   1.501   3.065  10.163 -0.3568 -0.1478  0.5130
 4805TI     TiO 4805   1.606   2.956   9.849  0.0960 -0.2160  1.1066
 4806TI     TiO 4806   1.557   2.795   9.598 -0.0967  0.2619 -0.1469
 4807TI     TiO 4807   1.416   2.807   9.181 -0.7556  0.3170 -0.0556
 4808TI     TiO 4808   1.307   2.928   8.890  0.2963  0.1308  0.5866
 4809TI     TiO 4809   1.267   3.102   8.654  0.1306  0.3524  0.1647
 4810TI     TiO 4810   1.379   3.105   8.201 -0.3216 -0.1868  0.4125
 4811TI     TiO 4811   1.436   2.940   7.907 -0.3199  0.3125  0.3787
 4812TI     TiO 4812   1.518   2.758   7.689  0.3220 -0.0718 -0.0966
 4813TI     TiO 4813   1.386   3.051   7.399  0.4001 -0.5098  1.0051
 4814TI     TiO 4814   1.830   3.205   7.281  0.0796 -0.2198 -0.3856
 4815TI     TiO 4815   1.502   3.069   6.796 -0.2387  0.4217 -0.2808
 4816TI     TiO 4816   1.481   2.986   6.427  0.0044  0.0872 -0.0006
 4817TI     TiO 4817   1.580   3.103   5.986 -0.0172 -0.0533 -0.1424
 4818TI     TiO 4818   1.458   3.041   5.722  0.2322 -0.3979  0.2811
 4819TI     TiO 4819   1.423   3.034   5.412  0.5059 -0.8501  0.2789
 4820TI     TiO 4820   1.595   3.044   5.057  0.1543  0.6900  0.1360
 4821TI     TiO 4821   1.636   3.071   4.783  0.5192 -0.0833  0.5794
 4822TI     TiO 4822   1.365   2.909   4.714 -0.1890  0.1973 -0.4549
 4823TI     TiO 4823   1.478   2.984   4.228 -0.2476  0.1584 -0.2802
 4824TI     TiO 4824   1.714   2.749   4.018 -0.2407  0.0183 -0.3128
 4825TI     TiO 4825   1.469   3.048   3.637 -0.1868 -0.3643 -0.3537
 4826TI     TiO 4826   1.467   2.937   3.360 -0.1235  0.1768 -0.3419
 4827TI     TiO 4827   1.354   2.980   3.019 -0.3757 -0.4713 -0.0699
 4828TI     TiO 4828   1.299   2.979   2.671 -0.3640  0.5303  0.0902
 4829TI     TiO 4829   1.305   2.903   2.279 -0.4762 -0.6666  0.6599
 4830TI     TiO 4830   1.365   2.793   1.981 -0.1866  0.3807 -1.1848
 4831TI     TiO 4831   1.324   2.842   1.673 -0.0948  0.2295 -0.1120
 4832TI     TiO 4832   1.476   2.798   1.393  0.3012 -0.2963  0.2476
 4833TI     TiO 4833   1.557   2.907   1.115 -0.0922  0.2867  0.1008
 4834TI     TiO 4834   1.774   3.089   0.977 -0.0315 -0.3421 -0.4006
 4835TI     TiO 4835   1.614   3.036   0.733 -0.2462 -0.3623 -0.3125
 4836TI     TiO 4836   1.854   2.966   0.540 -0.2134  0.6600  0.1912
 4837TI     TiO 4837   1.720   3.082   0.099 -0.3744 -0.8955  0.4111
 4838TI     TiO 4838   1.598   2.837  10.862 -1.0822  0.1215  0.0793
 4839TI     TiO 4839   1.282   2.287   0.001  0.2127  0.9072  0.2595
 4840TI     TiO 4840   1.666   2.286  10.430  0.0560  0.0205 -0.0093
 4841TI     TiO 4841   1.458   2.280  10.135 -0.0221 -0.3780 -0.3653
 4842TI     TiO 4842   1.540   2.375   9.886  0.0006 -0.0425 -0.0697
 4843TI     TiO 4843   1.546   2.432   9.590  0.4518  0.2713  0.9456
 4844TI     TiO 4844   1.360   2.507   9.187 -0.0636 -0.2948 -0.0712
 4845TI     TiO 4845   1.419   2.657   8.939 -0.8289 -0.8465 -0.0185
 4846TI     TiO 4846   1.294   2.657   8.645  0.2403 -0.3441  0.1151
 4847TI     TiO 4847   1.307   2.590   8.333 -0.7750  0.1175 -0.6065
 4848TI     TiO 4848   1.620   2.534   7.953  0.7543 -0.0368  0.3973
 4849TI     TiO 4849   1.373   2.491   7.593 -0.7001  0.2783 -0.0127
 4850TI     TiO 4850   1.511   2.757   7.354 -0.4428 -0.1713  1.1284
 4851TI     TiO 4851   1.472   2.493   7.273  0.2114  0.2597  0.5654
 4852TI     TiO 4852   1.487   2.506   6.807 -0.2973  0.6093 -0.1381
 4853TI     TiO 4853   1.473   2.530   6.473 -0.1222 -0.5623  0.6003
 4854TI     TiO 4854   1.488   2.535   6.095  0.1004  0.4241  0.4115
 4855TI     TiO 4855   1.467   2.541   5.752 -0.3717  0.0291 -0.4206
 4856TI     TiO 4856   1.454   2.545   5.404  0.2287  0.4434  0.2624
 4857TI     TiO 4857   1.469   2.399   4.983 -0.0552  0.0250  0.1454
 4858TI     TiO 4858   1.487   2.318   4.706 -0.2501 -0.2652 -0.3906
 4859TI     TiO 4859   1.420   2.427   4.435 -0.6438 -0.2761  0.1832
 4860TI     TiO 4860   1.460   2.257   3.933 -0.2578  0.4035 -0.0497
 4861TI     TiO 4861   1.504   2.596   3.913  0.0723 -0.3154 -0.6205
 4862TI     TiO 4862   1.450   2.420   3.701  0.0402 -0.2710  0.3648
 4863TI     TiO 4863   1.416   2.384   3.361 -0.0521  0.1378 -0.1557
 4864TI     TiO 4864   1.359   2.384   3.055  0.4904  0.2280 -0.1355
 4865TI     TiO 4865   1.370   2.664   2.891  0.1557  0.5987 -0.0094
 4866TI     TiO 4866   1.295   2.460   2.355 -0.1205  0.0445  0.0094
 4867TI     TiO 4867   1.254   2.491   2.029  0.0628  0.1576 -0.4911
 4868TI     TiO 4868   1.265   2.504   1.679  0.0994 -0.4541  0.2207
 4869TI     TiO 4869   1.520   2.484   1.460  0.1537 -0.1946 -0.1350
 4870TI     TiO 4870   1.299   2.410   1.201 -0.2516 -0.3632  0.1209
 4871TI     TiO 4871   1.699   2.522   0.924 -0.3750 -0.4177  0.0271
 4872TI     TiO 4872   1.552   2.435   0.711 -0.7013  0.7370 -0.4174
 4873TI     TiO 4873   1.789   2.657   0.501 -0.3833 -0.6026 -0.1223
 4874TI     TiO 4874   1.730   2.531   0.245 -0.4340  0.1013 -0.3778
 4875TI     TiO 4875   1.331   2.508  10.697  0.7656  0.1546  0.2226
 4876TI     TiO 4876   1.601   1.796  10.455  0.7776  0.6387 -0.1886
 4877TI     TiO 4877   1.381   1.987  10.400  0.1964 -0.0362  0.6251
 4878TI     TiO 4878   1.730   2.070  10.251  0.3565  0.2773  0.5558
 4879TI     TiO 4879   1.658   2.038   9.893 -0.1720  0.0279  0.6600
 4880TI     TiO 4880   1.337   2.050   9.446  0.2269  0.3199  0.2183
 4881TI     TiO 4881   1.234   2.251   9.255  0.5445  0.1127 -0.1603
 4882TI     TiO 4882   1.431   2.122   8.996 -0.5438 -0.3806  0.4062
 4883TI     TiO 4883   1.404   2.125   8.694 -0.4072  0.1236 -0.1885
 4884TI     TiO 4884   1.418   2.110   8.389  0.3119 -0.2047 -0.0220
 4885TI     TiO 4885   1.442   2.272   7.866 -0.0518 -0.3963  0.0328
 4886TI     TiO 4886   1.516   2.185   7.593  0.0917 -0.5899 -0.0337
 4887TI     TiO 4887   1.423   1.832   7.468  0.0303  0.2380 -0.7237
 4888TI     TiO 4888   1.478   1.896   7.154  0.0398  0.3834  0.9498
 4889TI     TiO 4889   1.490   1.963   6.790 -0.3548  1.0178 -0.2532
 4890TI     TiO 4890   1.487   1.985   6.426 -0.0270 -0.3154 -0.0576
 4891TI     TiO 4891   1.449   2.013   6.086 -0.6448 -0.5419 -0.1108
 4892TI     TiO 4892   1.472   2.002   5.736 -0.3854 -0.2040 -0.6759
 4893TI     TiO 4893   1.473   2.008   5.366 -0.2360  0.2897  0.2434
 4894TI     TiO 4894   1.419   1.824   4.856  0.4511  0.5341  0.5310
 4895TI     TiO 4895   1.398   2.045   4.676 -0.3510  0.3692  0.3662
 4896TI     TiO 4896   1.215   1.699   4.503 -0.3259 -0.3600 -0.3170
 4897TI     TiO 4897   1.202   1.825   4.210 -0.1035  0.1008 -0.2568
 4898TI     TiO 4898   1.473   1.923   4.052 -0.3277 -0.6832 -0.2764
 4899TI     TiO 4899   1.214   1.898   3.831 -0.2853 -0.3280  0.5550
 4900TI     TiO 4900   1.451   1.891   3.471 -0.2369 -0.3441 -1.0171
 4901TI     TiO 4901   1.329   1.884   2.915 -0.2770  0.2906 -0.3894
 4902TI     TiO 4902   1.279   2.078   2.524  0.1404  0.3202 -0.5215
 4903TI     TiO 4903   1.320   2.176   2.251  0.5635 -0.1813  0.4880
 4904TI     TiO 4904   1.305   1.872   2.114 -0.5089 -0.2251 -0.3997
 4905TI     TiO 4905   1.329   1.938   1.667  0.1587 -0.6394 -0.3817
 4906TI     TiO 4906   1.332   1.928   1.374 -0.4389 -0.1862  0.5333
 4907TI     TiO 4907   1.387   1.751   0.860  0.2539  0.3669 -0.5222
 4908TI     TiO 4908   1.747   2.230   0.960 -0.2552 -0.0123  0.3530
 4909TI     TiO 4909   1.356   1.907   0.632  0.1159  0.3234 -0.1956
 4910TI     TiO 4910   1.419   2.105   0.395  0.6196 -0.3467 -0.7839
 4911TI     TiO 4911   1.274   1.991   0.200  0.2344  0.3156 -0.3528
 4912TI     TiO 4912   1.669   1.689   0.122  0.3350 -1.0497 -0.7516
 4913TI     TiO 4913   1.589   1.784  10.743  0.0211 -0.1788 -1.2017
 4914TI     TiO 4914   1.587   1.449  10.428  0.3105  0.2862  0.0010
 4915TI     TiO 4915   1.540   1.436  10.099  0.0625 -0.2677 -0.6028
 4916TI     TiO 4916   1.738   1.786  10.109 -0.0248 -0.2716 -0.0288
 4917TI     TiO 4917   1.482   1.756   9.568  0.4052  0.1553  0.2610
 4918TI     TiO 4918   1.403   1.589   9.358 -1.1962 -0.1173  0.5954
 4919TI     TiO 4919   1.463   1.542   9.026  0.9582 -0.3227  0.1444
 4920TI     TiO 4920   1.438   1.574   8.660  0.4181 -0.7757  0.0854
 4921TI     TiO 4921   1.403   1.599   8.326  0.4231 -0.0626 -0.2009
 4922TI     TiO 4922   1.390   1.575   7.968 -0.3047 -0.2967 -0.0234
 4923TI     TiO 4923   1.386   1.576   7.644  0.2001  0.2379  0.6019
 4924TI     TiO 4924   1.529   1.306   7.506  0.6011  0.6234 -0.2395
 4925TI     TiO 4925   1.606   1.456   7.039  0.4599 -0.2982  0.1069
 4926TI     TiO 4926   1.548   1.422   6.751  0.2274  0.2510 -0.2518
 4927TI     TiO 4927   1.511   1.449   6.422  0.2930  0.3045  0.2757
 4928TI     TiO 4928   1.485   1.451   6.055  0.8815 -0.0312  0.5025
 4929TI     TiO 4929   1.472   1.458   5.693 -0.5302 -0.1931 -0.4878
 4930TI     TiO 4930   1.443   1.484   5.328 -0.3916 -0.4641 -0.5626
 4931TI     TiO 4931   1.414   1.484   4.965  0.1671 -0.0653  0.2962
 4932TI     TiO 4932   1.370   1.410   4.594 -0.3473 -0.2026 -0.3559
 4933TI     TiO 4933   1.360   1.538   4.326 -0.2472 -0.2947  0.0874
 4934TI     TiO 4934   1.247   1.155   4.208  0.1798  0.0431  0.3041
 4935TI     TiO 4935   1.002   1.610   4.119 -0.3869  0.1989  0.1344
 4936TI     TiO 4936   1.319   1.405   3.765  0.1826  0.2948 -0.2919
 4937TI     TiO 4937   1.163   1.427   3.449  0.1576  0.2891  0.0651
 4938TI     TiO 4938   1.471   1.584   2.954  0.0849  0.8097  0.3895
 4939TI     TiO 4939   1.390   1.495   2.671 -0.3681  0.3867  0.4456
 4940TI     TiO 4940   1.346   1.510   2.341  0.2044 -0.6483  0.1324
 4941TI     TiO 4941   1.292   1.459   2.067 -0.2313  0.5033  0.2166
 4942TI     TiO 4942   1.323   1.414   1.716 -0.4824 -0.1497 -0.6288
 4943TI     TiO 4943   1.347   1.362   1.312  0.0184  0.1186  0.2203
 4944TI     TiO 4944   1.359   1.328   1.030  0.4112 -0.3101 -0.2752
 4945TI     TiO 4945   1.487   1.458   0.727 -0.7693  0.0255  0.7727
 4946TI     TiO 4946   1.635   1.485   0.465  0.9347  0.1282  0.3980
 4947TI     TiO 4947   1.497   1.485   0.201  0.0237 -0.1646 -0.3127
 4948TI     TiO 4948   1.708   1.329   0.025  0.0471 -0.3422  0.2852
 4949TI     TiO 4949   1.627   1.211  10.596 -0.4041  0.5880 -0.7444
 4950TI     TiO 4950   1.823   1.006  10.648  0.3779 -0.2705 -0.1788
 4951TI     TiO 4951   1.687   0.902  10.416  0.0871  0.5570 -0.2871
 4952TI     TiO 4952   1.595   1.190  10.290  0.3496 -0.2249  0.3364
 4953TI     TiO 4953   1.381   1.174   9.770  0.5980 -0.2855  0.2429
 4954TI     TiO 4954   1.444   1.318   9.486  0.2964  0.6152  0.1639
 4955TI     TiO 4955   1.444   1.044   9.342  0.2830  0.4275 -0.5728
 4956TI     TiO 4956   1.451   1.021   9.009 -0.0263  0.5479 -0.5480
 4957TI     TiO 4957   1.441   1.006   8.648  0.4672  0.0983  0.0795
 4958TI     TiO 4958   1.396   1.025   8.287  0.3454  0.4874  0.0738
 4959TI     TiO 4959   1.349   1.041   7.939  0.3776  0.0599  0.2245
 4960TI     TiO 4960   1.359   0.886   7.531 -0.3330 -0.7110  0.0116
 4961TI     TiO 4961   1.632   0.988   7.443 -0.3965  0.3761  0.3430
 4962TI     TiO 4962   1.678   0.897   6.998  0.3571 -0.4768 -0.1950
 4963TI     TiO 4963   1.471   0.926   6.816 -0.3326  0.5998 -0.4180
 4964TI     TiO 4964   1.479   0.943   6.388 -0.2897 -0.2916 -0.0434
 4965TI     TiO 4965   1.462   0.963   6.082  0.3011  0.5442  0.2572
 4966TI     TiO 4966   1.431   0.952   5.696  0.0267 -0.0879 -0.4872
 4967TI     TiO 4967   1.332   0.980   5.410  0.0167  0.2224  0.0427
 4968TI     TiO 4968   1.388   0.936   5.010  0.2121  0.2805  0.0859
 4969TI     TiO 4969   1.278   1.107   4.779 -0.4395  0.4458 -0.0841
 4970TI     TiO 4970   1.408   1.087   4.511 -0.1134  0.3637 -0.3402
 4971TI     TiO 4971   1.372   0.856   4.224 -0.2365  0.1125  0.7628
 4972TI     TiO 4972   1.491   1.047   4.024 -0.4977  0.8247  0.3148
 4973TI     TiO 4973   1.428   0.957   3.715 -0.1928  0.2612  0.4797
 4974TI     TiO 4974   1.302   1.005   3.444  0.2422 -0.2103 -0.2268
 4975TI     TiO 4975   1.383   1.033   3.053  0.1039 -0.2560 -0.3919
 4976TI     TiO 4976   1.317   0.982   2.769  0.0562  0.7482 -0.7708
 4977TI     TiO 4977   1.310   0.979   2.451 -0.2273 -0.0150 -0.0025
 4978TI     TiO 4978   1.311   0.988   2.110  0.2356  0.3677 -0.4487
 4979TI     TiO 4979   1.287   1.030   1.798 -0.6758 -0.1091  0.3769
 4980TI     TiO 4980   1.554   0.836   1.361  0.4931 -0.2105  0.2826
 4981TI     TiO 4981   1.355   1.048   1.135  0.5177  0.0323  0.1741
 4982TI     TiO 4982   1.274   0.935   0.878 -0.3790 -0.3815  0.5283
 4983TI     TiO 4983   1.523   1.166   0.711  0.3212  0.2001  0.2420
 4984TI     TiO 4984   1.658   1.103   0.216 -0.3574  0.3339  0.6825
 4985TI     TiO 4985   1.673   0.806  10.793  0.3727 -0.6680  0.1008
 4986TI     TiO 4986   1.437   0.790  10.647  0.4589  0.7628  0.2544
 4987TI     TiO 4987   1.398   0.438  10.721 -0.3816  0.2661 -0.7279
 4988TI     TiO 4988   1.835   0.567  10.363  0.1557 -0.4116  0.1845
 4989TI     TiO 4989   1.411   0.385  10.198 -0.2911 -0.1013  0.2878
 4990TI     TiO 4990   1.558   0.573   9.870  0.4085  0.2753  0.7045
 4991TI     TiO 4991   1.807   0.793   9.342  0.4763 -0.2822 -0.5862
 4992TI     TiO 4992   1.523   0.442   9.286  0.2063 -0.1275 -0.0649
 4993TI     TiO 4993   1.519   0.422   8.990 -0.2939 -0.2950 -0.6189
 4994TI     TiO 4994   1.438   0.508   8.598  0.4864 -0.0874 -0.2477
 4995TI     TiO 4995   1.413   0.484   8.276 -0.0242  0.2060  0.3094
 4996TI     TiO 4996   1.445   0.422   7.984  0.0108 -0.1255  0.8091
 4997TI     TiO 4997   1.398   0.454   7.612 -0.5436 -0.4715  0.1684
 4998TI     TiO 4998   1.336   0.632   7.374 -0.1163  0.1419 -0.2605
 4999TI     TiO 4999   1.594   0.563   7.363  0.4011 -0.7075 -0.3461
 5000TI     TiO 5000   1.293   0.466   6.653  0.2257  0.1159  0.1980
 5001TI     TiO 5001   1.208   0.456   6.359  0.4181  0.4986 -0.0562
 5002TI     TiO 5002   1.492   0.448   5.963 -0.3858  0.5301  0.0900
 5003TI     TiO 5003   1.332   0.403   5.740  0.3752  0.6844  0.0134
 5004TI     TiO 5004   1.185   0.407   5.382  0.2682 -0.8274  0.2608
 5005TI     TiO 5005   1.366   0.611   5.169  0.2102  0.0542  0.3648
 5006TI     TiO 5006   1.477   0.616   4.850 -0.1281 -0.0695 -0.3599
 5007TI     TiO 5007   1.306   0.745   4.552  0.0377  0.6639 -0.2108
 5008TI     TiO 5008   1.411   0.558   4.354 -0.7741 -0.1011 -0.0569
 5009TI     TiO 5009   1.154   0.440   4.058 -0.3623 -0.0732 -0.3644
 5010TI     TiO 5010   1.192   0.571   3.751  0.4497 -0.7393  0.0909
 5011TI     TiO 5011   1.355   0.657   3.502  0.1505 -0.6925 -0.2399
 5012TI     TiO 5012   1.386   0.505   3.176  0.5979  0.2847 -0.2984
 5013TI     TiO 5013   1.338   0.529   2.836  0.2246 -0.0723  0.7419
 5014TI     TiO 5014   1.217   0.493   2.527 -0.1870 -0.2683  0.3546
 5015TI     TiO 5015   1.378   0.482   2.138 -0.1449 -0.1499  0.5270
 5016TI     TiO 5016   1.353   0.483   1.786  0.5464 -0.0844  0.3602
 5017TI     TiO 5017   1.430   0.415   1.411 -0.0318  0.0004 -0.5393
 5018TI     TiO 5018   1.448   0.454   1.129  0.4535  0.3026  0.2515
 5019TI     TiO 5019   1.616   0.387   0.836  0.0917  0.0705  1.2778
 5020TI     TiO 5020   1.586   0.754   0.713 -0.3063 -0.0714  0.5344
 5021TI     TiO 5021   1.432   0.561   0.528  0.2548 -0.5730  0.4701
 5022TI     TiO 5022   1.679   0.521   0.033 -0.0624 -0.7775  0.3701
 5023TI     TiO 5023   1.674   0.266  10.660  0.1187 -0.1097 -0.3664
 5024TI     TiO 5024   1.701   4.949  10.676  0.4750  0.1280  0.1981
 5025TI     TiO 5025   1.603   0.031  10.367 -0.0381  0.0893 -1.5272
 5026TI     TiO 5026   1.564   4.968  10.083 -0.0763 -0.3128  0.2408
 5027TI     TiO 5027   1.398   4.794   9.727 -0.1025 -0.1928  0.1542
 5028TI     TiO 5028   1.413   4.877   9.448 -0.1801  0.2702  0.0446
 5029TI     TiO 5029   1.502   4.950   9.183 -0.7340  0.6323  0.4301
 5030TI     TiO 5030   1.505   0.061   8.930 -0.2679 -0.2342  0.3472
 5031TI     TiO 5031   1.676   4.956   8.670  0.4946 -0.0138 -0.7405
 5032TI     TiO 5032   1.357   0.029   8.180  0.1987 -0.0339  1.3196
 5033TI     TiO 5033   1.343   4.941   7.797  0.4194 -0.2326  0.2837
 5034TI     TiO 5034   1.270   0.047   7.501 -0.0468  0.7363 -0.1021
 5035TI     TiO 5035   1.449   4.863   7.133 -0.7604  0.4161  0.6002
 5036TI     TiO 5036   1.495   0.080   6.920  0.2175  0.5104 -0.0824
 5037TI     TiO 5037   1.500   0.107   6.626 -0.8458  0.0915 -0.5717
 5038TI     TiO 5038   1.504   0.036   6.277  0.0540  0.1003 -0.3601
 5039TI     TiO 5039   1.342   4.791   6.166 -0.5680  0.2116  0.5313
 5040TI     TiO 5040   1.414   0.026   5.981  0.2154 -0.0216 -0.0210
 5041TI     TiO 5041   1.326   0.011   5.611  0.6462 -0.5672 -0.0053
 5042TI     TiO 5042   1.299   0.090   5.232 -0.6720 -0.0292 -0.6015
 5043TI     TiO 5043   1.359   0.056   4.857  0.0074 -0.0793  0.0533
 5044TI     TiO 5044   1.335   0.049   4.513 -0.1970 -0.2795 -0.4734
 5045TI     TiO 5045   1.481   0.270   4.273 -0.1974  0.3603 -0.0371
 5046TI     TiO 5046   1.488   4.914   3.948 -0.1584 -0.2672 -0.7338
 5047TI     TiO 5047   1.261   0.017   3.697  0.1983  0.4425 -0.5602
 5048TI     TiO 5048   1.471   0.105   3.521  0.0426 -0.3881  0.6279
 5049TI     TiO 5049   1.375   0.053   3.188  0.1807  0.0629  0.0337
 5050TI     TiO 5050   1.474   0.069   2.774  0.0163 -0.0579 -0.4415
 5051TI     TiO 5051   1.393   0.218   2.461 -0.4731 -0.4582  0.6798
 5052TI     TiO 5052   1.419   4.948   2.096 -0.0521  0.1450  0.4041
 5053TI     TiO 5053   1.399   0.015   1.716 -0.3954  0.5428 -0.4033
 5054TI     TiO 5054   1.464   0.107   1.406 -0.0251 -0.0936  1.0066
 5055TI     TiO 5055   1.536   4.867   1.174  0.4059 -0.2918 -0.5766
 5056TI     TiO 5056   1.488   0.175   1.114  0.1575  0.1105 -0.4409
 5057TI     TiO 5057   1.550   4.954   0.587  0.3115  0.2258 -0.3991
 5058TI     TiO 5058   1.755   4.858   0.385  0.3525  0.3718  0.3847
 5059TI     TiO 5059   1.494   0.190   0.043  0.5674  0.0176  0.9301
 5060TI     TiO 5060   1.264   4.971   0.078  0.7113 -0.8949  0.3156
 5061TI     TiO 5061   1.944   4.587  10.520  0.1905 -1.0130  0.3441
 5062TI     TiO 5062   1.547   4.495  10.371 -0.2609  0.4676  0.3375
 5063TI     TiO 5063   1.549   4.663  10.123  0.0553 -0.1359  0.6100
 5064TI     TiO 5064   1.313   4.563   9.914 -0.5970  0.1562  0.0508
 5065TI     TiO 5065   1.513   4.497   9.402 -0.4708 -0.0319  0.1597
 5066TI     TiO 5066   1.515   4.604   9.066 -0.2983  0.3739 -0.1704
 5067TI     TiO 5067   1.530   4.558   8.750  0.5353  0.2635 -0.4153
 5068TI     TiO 5068   1.507   4.542   8.458 -0.2814  0.4502  0.5457
 5069TI     TiO 5069   1.443   4.663   8.152 -0.0370  0.1933 -0.9422
 5070TI     TiO 5070   1.707   4.557   7.849  0.5471 -0.5757  0.7831
 5071TI     TiO 5071   1.352   4.495   7.596  0.5572 -0.1683 -0.2277
 5072TI     TiO 5072   1.515   4.397   7.356 -0.1304  0.1134 -0.0189
 5073TI     TiO 5073   1.656   4.562   6.772 -0.3300  0.1892  0.3332
 5074TI     TiO 5074   1.378   4.530   6.705  0.0219  0.3429  0.0713
 5075TI     TiO 5075   1.311   4.562   6.424  0.3855 -0.1741 -0.1531
 5076TI     TiO 5076   1.463   4.507   6.174 -0.6568 -0.7344 -0.0116
 5077TI     TiO 5077   1.387   4.680   5.654  0.2964  0.0654 -0.3445
 5078TI     TiO 5078   1.396   4.719   5.337 -0.1771  0.2258 -0.5815
 5079TI     TiO 5079   1.623   4.608   5.134  0.0292 -0.0974  0.1334
 5080TI     TiO 5080   1.529   4.626   4.805 -0.1618 -0.1535 -0.0481
 5081TI     TiO 5081   1.339   4.561   4.346  0.3242  0.3327  0.2077
 5082TI     TiO 5082   1.581   4.652   4.126  0.4200  0.2764  0.1839
 5083TI     TiO 5083   1.366   4.586   3.886  0.0039 -0.1474  0.2161
 5084TI     TiO 5084   1.088   4.445   3.686  0.4438  0.8044  0.2579
 5085TI     TiO 5085   1.335   4.507   3.511 -0.0592  0.5268 -0.3570
 5086TI     TiO 5086   1.415   4.670   3.185  0.1554  0.5456 -0.7872
 5087TI     TiO 5087   1.290   4.639   2.809 -0.5000 -0.5519 -0.0474
 5088TI     TiO 5088   1.485   4.802   2.552 -0.4468  0.0056 -0.0248
 5089TI     TiO 5089   1.249   4.652   1.945  0.5128  0.0948  0.6463
 5090TI     TiO 5090   1.623   4.438   1.951 -0.6528  0.5593  0.1054
 5091TI     TiO 5091   1.415   4.461   1.664 -0.2603 -0.4422  0.5468
 5092TI     TiO 5092   1.460   4.765   1.451 -0.0007  0.1663 -0.0765
 5093TI     TiO 5093   1.486   4.787   0.895  0.5398  0.1140 -0.1661
 5094TI     TiO 5094   1.456   4.623   0.632 -0.3342  0.2885 -0.2536
 5095TI     TiO 5095   1.586   4.581   0.315 -0.0647  0.3260  0.3824
 5096TI     TiO 5096   1.381   4.680   0.043  0.4650  0.0533  0.2886
 5097TI     TiO 5097   1.336   4.405  10.536 -0.3030  0.9752 -0.8843
 5098TI     TiO 5098   1.430   4.074  10.538 -0.0080 -0.4203  0.2981
 5099TI     TiO 5099   1.607   4.101  10.287  0.2955 -0.4431  0.0176
 5100TI     TiO 5100   1.393   4.264   9.978  0.6388 -0.8973 -0.4557
 5101TI     TiO 5101   1.545   4.076   9.592  0.1087  0.1013  0.3895
 5102TI     TiO 5102   1.701   3.906   9.287 -0.3092 -0.4774 -0.9791
 5103TI     TiO 5103   1.742   4.026   9.037  0.4599  0.1122 -0.2837
 5104TI     TiO 5104   1.719   4.049   8.763 -0.5414  0.3332 -0.5902
 5105TI     TiO 5105   1.475   4.208   8.494  0.2642 -0.0366 -0.1185
 5106TI     TiO 5106   1.419   4.367   8.250  0.3067  0.1683 -0.5979
 5107TI     TiO 5107   1.449   4.213   7.957  0.0857  0.2562 -0.0523
 5108TI     TiO 5108   1.646   3.962   7.606  0.2135 -0.0815 -0.1366
 5109TI     TiO 5109   1.470   4.089   7.426 -0.4063 -0.4222  0.1971
 5110TI     TiO 5110   1.635   4.104   7.064  0.7799 -0.5924  0.1119
 5111TI     TiO 5111   1.373   4.181   7.112  0.1583  0.4509  0.0338
 5112TI     TiO 5112   1.412   4.287   6.517  0.1416  0.3612  0.0925
 5113TI     TiO 5113   1.555   4.236   6.242  0.5038 -0.1079  0.4059
 5114TI     TiO 5114   1.611   4.060   5.742  0.2257 -0.3164  0.0615
 5115TI     TiO 5115   1.541   4.363   5.652  0.0814 -0.2624 -0.0942
 5116TI     TiO 5116   1.606   3.909   5.048 -0.1149 -0.2560  0.1956
 5117TI     TiO 5117   1.451   4.103   4.882  0.5119  0.0451  0.4795
 5118TI     TiO 5118   1.571   4.348   4.450  0.0369 -0.2899  0.6327
 5119TI     TiO 5119   1.311   4.030   4.038 -0.0154 -0.5967 -0.1662
 5120TI     TiO 5120   1.611   4.103   3.976  0.2241 -0.2387 -0.5378
 5121TI     TiO 5121   1.560   4.154   3.550 -0.9646  0.5696  0.1436
 5122TI     TiO 5122   1.655   4.149   3.084 -0.2897  0.8731  0.5094
 5123TI     TiO 5123   1.692   4.152   2.791 -0.4859  0.3556 -0.3343
 5124TI     TiO 5124   1.837   4.094   2.534 -0.1258  0.0101 -0.1574
 5125TI     TiO 5125   1.603   4.008   2.348 -0.6667 -0.7103 -0.4811
 5126TI     TiO 5126   1.311   4.098   1.987 -1.1406  0.2431 -0.2657
 5127TI     TiO 5127   1.529   4.213   1.747  0.4560  0.1141 -0.4675
 5128TI     TiO 5128   1.349   4.231   1.483 -0.6588  0.6373  0.7441
 5129TI     TiO 5129   1.685   4.146   1.348  0.6115 -0.1115  0.0717
 5130TI     TiO 5130   1.494   4.230   0.899  0.3809 -0.1033  0.0048
 5131TI     TiO 5131   1.382   4.184   0.623  0.0736 -0.1339  0.3396
 5132TI     TiO 5132   1.752   4.176   0.434 -0.0050 -0.0451  0.5674
 5133TI     TiO 5133   1.624   4.195   0.178 -0.5764  0.3783 -0.3341
 5134TI     TiO 5134   1.620   4.093  10.756 -0.9063  0.2024  0.3846
 5135TI     TiO 5135   0.791   3.807  10.308  0.3989 -0.1515 -0.6760
 5136TI     TiO 5136   0.544   4.074  10.310  0.0312  0.4551 -0.0752
 5137TI     TiO 5137   0.684   3.862  10.030 -0.4319 -0.1930 -0.2222
 5138TI     TiO 5138   0.733   3.899   9.698 -0.1062 -0.3238 -0.2207
 5139TI     TiO 5139   0.712   3.830   9.417  0.4202  0.2637 -0.1290
 5140TI     TiO 5140   0.644   3.874   9.128 -0.0611 -0.0975  0.1658
 5141TI     TiO 5141   0.762   3.863   8.858  0.4230 -0.2407  0.0933
 5142TI     TiO 5142   0.741   3.794   8.581 -0.0246 -0.1808  0.4763
 5143TI     TiO 5143   0.647   3.783   8.291  0.6385  0.4959 -0.6682
 5144TI     TiO 5144   0.862   3.896   8.061  0.0739  0.4533  0.4903
 5145TI     TiO 5145   0.954   3.743   7.784 -0.1929 -0.0675  0.2329
 5146TI     TiO 5146   0.722   3.880   7.432 -0.5839 -0.0866 -0.2975
 5147TI     TiO 5147   0.652   3.886   7.028  0.0580  0.1219 -0.6524
 5148TI     TiO 5148   0.543   4.001   6.789 -0.2761  0.3385 -0.3492
 5149TI     TiO 5149   0.643   3.815   6.348  0.3333 -0.2705 -0.0196
 5150TI     TiO 5150   0.569   3.985   6.138 -0.7216 -0.3638 -0.0862
 5151TI     TiO 5151   0.675   3.848   5.766  0.1767 -0.1691  0.1640
 5152TI     TiO 5152   0.763   3.766   5.477 -0.3278 -0.3663  0.2243
 5153TI     TiO 5153   0.682   3.822   4.893  0.2764  0.6517 -0.5023
 5154TI     TiO 5154   0.646   3.931   4.624  0.0580 -0.2089  0.3779
 5155TI     TiO 5155   0.689   3.952   4.336 -0.6861 -0.3569  0.0913
 5156TI     TiO 5156   0.777   3.759   4.143  1.0505  0.0364  0.0351
 5157TI     TiO 5157   0.682   3.932   3.909  0.0731 -0.4874  0.0346
 5158TI     TiO 5158   0.799   3.957   3.634  0.2249 -0.3359 -0.2357
 5159TI     TiO 5159   0.788   4.083   3.303 -0.6432  0.4363 -0.5679
 5160TI     TiO 5160   0.598   4.181   2.988 -0.6117  0.1640  0.3343
 5161TI     TiO 5161   0.511   4.024   2.772  0.3612  0.0120  0.2227
 5162TI     TiO 5162   0.712   3.962   2.451  0.1662  0.5639  0.3060
 5163TI     TiO 5163   0.675   4.022   1.812  0.2894 -0.4878  0.6728
 5164TI     TiO 5164   0.634   3.973   1.499 -0.8356 -0.5598 -0.6610
 5165TI     TiO 5165   1.051   3.753   1.418  0.1422  0.4463  0.2686
 5166TI     TiO 5166   0.835   3.884   1.277 -0.1564 -0.0663 -0.0055
 5167TI     TiO 5167   0.581   3.681   0.882 -0.4163 -0.2602 -0.6283
 5168TI     TiO 5168   0.664   3.887   0.663 -0.1238  0.2986 -0.0236
 5169TI     TiO 5169   0.724   3.919   0.322 -0.1734  0.4738 -0.0891
 5170TI     TiO 5170   1.054   3.802   0.122 -0.7076 -0.1454  0.1061
 5171TI     TiO 5171   0.679   3.834  10.605 -0.6179 -0.6687 -0.9057
 5172TI     TiO 5172   0.809   3.234  10.549  0.1941 -0.5342 -0.1014
 5173TI     TiO 5173   0.461   3.477  10.283  0.4300 -0.1109 -0.1941
 5174TI     TiO 5174   0.767   3.310   9.853  0.2106  0.2305 -0.0266
 5175TI     TiO 5175   0.779   3.301   9.565  0.2217 -0.3093 -0.1577
 5176TI     TiO 5176   0.706   3.174   9.269 -0.2876 -0.2288  0.2668
 5177TI     TiO 5177   0.507   3.333   9.098  0.0787 -0.2455 -0.4430
 5178TI     TiO 5178   0.757   3.332   8.932 -0.0849 -0.2365 -0.4349
 5179TI     TiO 5179   0.644   3.435   8.528 -0.3325 -0.4689  0.0823
 5180TI     TiO 5180   0.714   3.424   8.195 -0.0906 -0.3141 -0.3693
 5181TI     TiO 5181   0.771   3.502   7.777  0.3054  0.4185  0.2639
 5182TI     TiO 5182   0.820   3.319   7.536  0.1228 -0.5340 -0.0206
 5183TI     TiO 5183   0.974   3.190   7.305 -0.4179  0.2402  0.1783
 5184TI     TiO 5184   0.810   3.326   7.019 -0.4807 -0.4196  0.2380
 5185TI     TiO 5185   0.704   3.431   6.589  0.1079 -0.2242 -0.3447
 5186TI     TiO 5186   0.825   3.331   6.160  0.5345  0.3007 -0.4322
 5187TI     TiO 5187   0.740   3.330   5.882 -0.6162  0.7222  0.1516
 5188TI     TiO 5188   0.713   3.525   5.690  0.3741 -0.4774 -0.1332
 5189TI     TiO 5189   0.735   3.389   5.343  0.2820  0.3518 -0.3538
 5190TI     TiO 5190   0.446   3.269   5.283 -0.0419  0.0489  0.4393
 5191TI     TiO 5191   0.755   3.469   5.028 -0.2058  0.4885 -0.5494
 5192TI     TiO 5192   0.647   3.315   4.711  0.0011  0.4180  0.9651
 5193TI     TiO 5193   0.625   3.334   4.417 -0.2106  0.0442  0.0672
 5194TI     TiO 5194   0.752   3.282   4.101 -0.1119 -0.2798 -0.2761
 5195TI     TiO 5195   0.832   3.452   3.815  0.5816  0.4216 -0.1555
 5196TI     TiO 5196   0.855   3.432   3.465  0.3736 -0.7351 -0.8087
 5197TI     TiO 5197   0.786   3.469   3.092 -0.4020  0.8503  0.6341
 5198TI     TiO 5198   0.786   3.447   2.735 -0.1009  0.2353  0.1392
 5199TI     TiO 5199   0.741   3.461   2.381 -0.8546  0.0033 -0.1526
 5200TI     TiO 5200   0.711   3.473   2.029  0.4009 -0.2418 -1.2286
 5201TI     TiO 5201   0.748   3.449   1.684  0.4759 -0.3434  0.4821
 5202TI     TiO 5202   0.808   3.440   1.364 -0.1028  0.1226  0.2880
 5203TI     TiO 5203   0.808   3.321   1.061 -0.3347  0.4763  0.5704
 5204TI     TiO 5204   0.604   3.323   0.890  0.0757  0.0779  0.1175
 5205TI     TiO 5205   0.453   3.489   0.627  0.5825  0.4058  0.3849
 5206TI     TiO 5206   0.478   3.509   0.237 -0.1149 -0.5175 -0.5370
 5207TI     TiO 5207   0.566   3.376  10.841  0.0217 -0.0069  0.5159
 5208TI     TiO 5208   0.495   3.340  10.533 -0.2060 -0.1629 -0.1742
 5209TI     TiO 5209   0.667   3.048  10.792 -0.2699 -0.1756  0.4547
 5210TI     TiO 5210   0.262   2.989  10.149  0.0238 -0.0617  0.0156
 5211TI     TiO 5211   0.552   2.919  10.142  0.5781 -0.3087  0.1524
 5212TI     TiO 5212   0.655   3.051   9.896  0.1481  0.0071 -0.1689
 5213TI     TiO 5213   0.458   2.987   9.720 -0.2671 -0.6219  0.0024
 5214TI     TiO 5214   0.725   2.848   9.258  0.0790 -0.3610  0.3830
 5215TI     TiO 5215   0.627   2.858   8.913 -0.1408 -0.3414 -0.1382
 5216TI     TiO 5216   0.406   3.010   8.537  0.5089  0.3334 -0.0906
 5217TI     TiO 5217   0.653   2.971   8.145  0.1512  0.7602  0.1307
 5218TI     TiO 5218   0.676   2.945   7.858 -0.0526 -0.0417 -0.0661
 5219TI     TiO 5219   0.788   2.973   7.583 -0.0371  0.1888  0.0270
 5220TI     TiO 5220   0.534   2.899   7.123 -0.0637 -0.8553  0.5356
 5221TI     TiO 5221   0.803   3.040   7.128 -0.3188 -0.5102  0.8849
 5222TI     TiO 5222   0.676   3.159   6.771  0.1625 -0.2340 -0.4935
 5223TI     TiO 5223   0.840   3.091   6.338  0.0004  0.0325  0.4418
 5224TI     TiO 5224   0.751   2.944   6.076  0.6640  0.2270 -0.3832
 5225TI     TiO 5225   0.771   3.037   5.789  0.4070  0.0127 -0.1650
 5226TI     TiO 5226   0.868   2.823   5.339 -0.4145 -0.3626 -0.3956
 5227TI     TiO 5227   0.542   2.848   5.326 -0.0164  0.0213 -0.4255
 5228TI     TiO 5228   0.706   2.932   5.038 -0.0196 -0.1885  0.5660
 5229TI     TiO 5229   0.739   3.001   4.720  0.1667  0.1618 -0.9822
 5230TI     TiO 5230   0.833   3.023   4.426 -0.0294  0.0025  0.2890
 5231TI     TiO 5231   0.891   2.937   4.116 -0.9804  0.5695  0.0981
 5232TI     TiO 5232   0.758   2.879   3.841 -0.4037  0.0996 -0.4049
 5233TI     TiO 5233   0.834   2.935   3.439  0.1094 -0.5243  0.0289
 5234TI     TiO 5234   0.783   2.941   3.081 -0.6914 -0.4762 -0.3634
 5235TI     TiO 5235   0.754   2.956   2.734  0.4921 -0.3945 -0.1413
 5236TI     TiO 5236   0.749   2.938   2.377  0.1387  0.9115 -0.1791
 5237TI     TiO 5237   0.722   2.945   2.027  0.2746 -0.5187  0.4891
 5238TI     TiO 5238   0.714   2.956   1.682 -0.5475 -0.0975  0.4872
 5239TI     TiO 5239   0.762   2.927   1.313 -0.7549 -0.7958 -0.1304
 5240TI     TiO 5240   0.787   2.700   1.123  0.3297  0.1279 -0.3232
 5241TI     TiO 5241   0.872   2.925   0.857 -0.4636 -0.1480 -0.5309
 5242TI     TiO 5242   0.629   3.039   0.740 -0.1083  0.2724  0.9488
 5243TI     TiO 5243   0.911   2.762   0.246  0.5990 -0.3216  0.2118
 5244TI     TiO 5244   0.533   2.973   0.464 -0.0530 -0.2919  0.4065
 5245TI     TiO 5245   0.562   2.869   0.162  0.0449 -0.1650 -0.7477
 5246TI     TiO 5246   0.685   2.661  10.639  0.2030 -0.2872  0.4754
 5247TI     TiO 5247   0.815   2.724  10.330  0.4723  0.2339  0.3852
 5248TI     TiO 5248   0.962   2.513  10.052  0.8718 -0.2366  0.6154
 5249TI     TiO 5249   0.650   2.455   9.766  0.2048  0.0238  0.2254
 5250TI     TiO 5250   0.736   2.348   9.490  0.0307  0.3197  0.0899
 5251TI     TiO 5251   0.807   2.380   9.141 -0.1503 -0.2132  0.3285
 5252TI     TiO 5252   0.794   2.403   8.825 -1.0586 -0.1832  0.4034
 5253TI     TiO 5253   0.656   2.507   8.541  0.2481  0.1923  0.2829
 5254TI     TiO 5254   0.668   2.625   8.137  0.0750 -0.6501 -0.5066
 5255TI     TiO 5255   0.607   2.668   7.832  0.5278 -0.0035 -0.2266
 5256TI     TiO 5256   0.689   2.535   7.572 -0.6038 -0.2063  0.0225
 5257TI     TiO 5257   0.802   2.329   7.325  0.1889  0.4914 -0.0278
 5258TI     TiO 5258   0.800   2.650   7.153  0.2741 -0.4946  0.3756
 5259TI     TiO 5259   0.740   2.627   6.714 -0.7528  0.5313 -0.4007
 5260TI     TiO 5260   0.931   2.512   6.489 -0.5804 -0.0394 -0.4484
 5261TI     TiO 5261   0.927   2.577   6.128 -0.3538  0.1614 -0.3464
 5262TI     TiO 5262   0.934   2.514   5.778  0.2887  0.0074  0.4840
 5263TI     TiO 5263   0.855   2.566   5.493 -0.5150  0.4740 -0.0485
 5264TI     TiO 5264   0.675   2.611   5.235  0.2445  0.7527 -0.0283
 5265TI     TiO 5265   0.648   2.498   4.942  0.0973 -0.4744  0.3516
 5266TI     TiO 5266   0.613   2.461   4.654  0.3035  0.1162 -0.1917
 5267TI     TiO 5267   0.680   2.238   4.176  0.2928 -0.8773 -0.7835
 5268TI     TiO 5268   0.861   2.567   4.017 -0.2293 -0.1424 -0.2028
 5269TI     TiO 5269   0.975   2.467   3.771  0.1731  0.2646 -0.2626
 5270TI     TiO 5270   0.877   2.460   3.409  0.4539  0.0616 -0.7314
 5271TI     TiO 5271   0.811   2.428   3.086 -0.4377  0.2561  0.1744
 5272TI     TiO 5272   0.777   2.444   2.738 -0.8775 -0.1543 -0.0709
 5273TI     TiO 5273   0.735   2.452   2.382 -0.1171 -0.1572  0.0474
 5274TI     TiO 5274   0.727   2.441   2.021  0.1862  0.4877  0.1260
 5275TI     TiO 5275   0.743   2.423   1.675  0.6576 -0.0969  0.1907
 5276TI     TiO 5276   0.704   2.441   1.293  0.3674  0.2199  0.0425
 5277TI     TiO 5277   0.773   2.472   0.919 -0.0624 -0.1635 -0.2150
 5278TI     TiO 5278   1.067   2.445   0.843  0.2028 -0.2768 -0.4643
 5279TI     TiO 5279   0.648   2.583   0.434 -0.3205  0.4395 -0.3390
 5280TI     TiO 5280   1.061   2.672   0.465 -0.1324  0.3007  0.0767
 5281TI     TiO 5281   0.888   2.865  10.764 -0.4078  0.3210 -0.1715
 5282TI     TiO 5282   0.669   2.368  10.588  0.4168 -0.2346  0.2540
 5283TI     TiO 5283   0.930   2.196  10.472  0.1388 -0.2576 -0.0397
 5284TI     TiO 5284   0.398   2.219  10.226 -0.1205 -0.0533  0.3110
 5285TI     TiO 5285   0.753   1.948  10.427 -0.2092  0.3235 -0.8469
 5286TI     TiO 5286   0.571   2.050   9.943  0.1261 -0.4116 -0.1131
 5287TI     TiO 5287   0.626   1.755   9.945  0.1599  0.1207  0.2629
 5288TI     TiO 5288   0.644   2.054   9.247  0.0281 -0.3027  0.7147
 5289TI     TiO 5289   0.800   1.878   9.050 -0.8914  0.3241 -0.0402
 5290TI     TiO 5290   0.706   2.069   8.635 -0.0516  0.1366  0.2759
 5291TI     TiO 5291   0.902   1.999   8.383 -0.6067  0.4567  0.2931
 5292TI     TiO 5292   0.746   2.127   7.934 -0.2441 -0.2810  0.1917
 5293TI     TiO 5293   0.801   2.042   7.602  0.1138 -0.2190 -0.0288
 5294TI     TiO 5294   0.783   1.898   7.292 -0.4158 -0.7090  0.6899
 5295TI     TiO 5295   0.965   1.855   7.012  0.2748 -0.1175  0.4462
 5296TI     TiO 5296   0.973   1.967   6.733  0.1809  0.8797 -0.1164
 5297TI     TiO 5297   0.940   2.011   6.438  0.3240 -0.1379  0.2774
 5298TI     TiO 5298   0.946   1.992   6.142  0.2372  0.7960  0.6004
 5299TI     TiO 5299   0.925   2.017   5.785 -0.0552  0.2244 -0.4723
 5300TI     TiO 5300   0.908   2.020   5.433 -0.3324 -0.1935  0.0627
 5301TI     TiO 5301   0.869   2.032   5.112 -0.1271 -0.5622 -0.1452
 5302TI     TiO 5302   0.584   1.943   4.765  0.7853  0.1621 -0.5777
 5303TI     TiO 5303   0.491   1.780   4.534 -0.4853 -0.0948 -0.1985
 5304TI     TiO 5304   0.777   2.072   3.937 -0.2583 -0.1903 -0.1009
 5305TI     TiO 5305   0.731   1.776   4.069 -0.3236  0.4507 -0.5650
 5306TI     TiO 5306   0.938   1.912   3.694 -0.3664 -0.0717  0.0177
 5307TI     TiO 5307   0.773   1.930   3.442  0.1034  0.1228  0.2879
 5308TI     TiO 5308   0.800   1.921   3.094 -0.0780  0.2119 -0.0059
 5309TI     TiO 5309   0.766   1.947   2.721  0.1773 -0.7151 -0.2723
 5310TI     TiO 5310   0.736   1.942   2.387  0.3390 -0.0506 -0.0719
 5311TI     TiO 5311   0.746   1.942   2.045 -0.7198 -0.1530 -0.2166
 5312TI     TiO 5312   0.764   1.942   1.686 -0.0038  0.3219 -0.5917
 5313TI     TiO 5313   0.779   1.918   1.337  0.2745  0.3665 -0.6047
 5314TI     TiO 5314   0.806   1.897   0.947  0.2699  0.3929  0.9036
 5315TI     TiO 5315   0.938   2.190   0.811  0.1763  0.0473 -0.1587
 5316TI     TiO 5316   0.801   2.052   0.533 -0.1847 -0.3406  0.0826
 5317TI     TiO 5317   0.556   2.133   0.220 -0.0921 -0.4940 -0.1518
 5318TI     TiO 5318   0.486   2.150  10.704 -0.2523 -0.1241 -0.1829
 5319TI     TiO 5319   0.801   2.044  10.699 -0.2610 -0.3062  0.2979
 5320TI     TiO 5320   0.272   1.392  10.331  0.7953  0.3568  0.1244
 5321TI     TiO 5321   1.043   1.576  10.298 -0.3025  0.2690  0.4583
 5322TI     TiO 5322   0.847   1.490  10.020  0.4904  0.4174  0.6910
 5323TI     TiO 5323   0.474   1.588   9.699  0.7639 -0.6921 -0.3586
 5324TI     TiO 5324   0.584   1.831   9.446  0.1204  0.9605  0.0154
 5325TI     TiO 5325   0.651   1.599   9.282  0.9432 -0.2077 -0.2881
 5326TI     TiO 5326   0.719   1.438   8.878  0.0518 -0.4311  0.0706
 5327TI     TiO 5327   0.760   1.480   8.602 -0.0971  0.3394 -0.6865
 5328TI     TiO 5328   0.952   1.653   8.251  0.5481 -0.7868  0.0937
 5329TI     TiO 5329   0.931   1.586   7.965 -0.7426  0.2233 -0.0319
 5330TI     TiO 5330   0.759   1.471   7.715  0.0863  0.5927  0.6145
 5331TI     TiO 5331   0.766   1.477   7.349 -0.2821  0.6978  0.1825
 5332TI     TiO 5332   0.723   1.474   7.037 -0.6273 -0.1721 -0.0656
 5333TI     TiO 5333   0.862   1.414   6.758 -0.4916 -0.0540 -0.2208
 5334TI     TiO 5334   0.960   1.456   6.403  1.3091  0.7013 -0.1580
 5335TI     TiO 5335   0.929   1.467   6.108  0.1140 -0.0436 -0.8929
 5336TI     TiO 5336   0.959   1.472   5.742  0.1030 -0.5072 -0.6492
 5337TI     TiO 5337   0.940   1.485   5.387 -0.2027  0.1602 -0.6553
 5338TI     TiO 5338   0.646   1.416   5.044  0.7080  0.3108  0.1344
 5339TI     TiO 5339   0.435   1.384   4.779  0.2371 -0.0245  0.0193
 5340TI     TiO 5340   0.349   1.461   4.496  0.9440 -0.2999 -0.4179
 5341TI     TiO 5341   0.390   1.312   4.124  0.2009  0.1019 -0.5201
 5342TI     TiO 5342   0.607   1.442   3.944 -0.9558  0.9059  0.1364
 5343TI     TiO 5343   0.548   1.436   3.651 -0.2033  0.2341 -0.0973
 5344TI     TiO 5344   0.698   1.372   3.380  0.2490 -0.0767 -0.6653
 5345TI     TiO 5345   0.686   1.412   3.048  0.3649 -0.1337  0.0594
 5346TI     TiO 5346   0.743   1.440   2.753 -0.4110 -0.3278  0.4473
 5347TI     TiO 5347   0.684   1.410   2.458 -0.2706 -0.1190  0.4972
 5348TI     TiO 5348   0.761   1.423   2.077 -0.4744 -0.0885 -0.7310
 5349TI     TiO 5349   0.781   1.413   1.702  0.3030 -0.2908  0.0439
 5350TI     TiO 5350   0.757   1.411   1.353 -0.5537 -0.4081 -0.0578
 5351TI     TiO 5351   0.645   1.401   0.972 -0.0271 -0.2074  0.0157
 5352TI     TiO 5352   0.593   1.619   0.632  0.5371  0.2856 -0.1221
 5353TI     TiO 5353   0.765   1.754   0.452  0.1129 -0.1948  0.0488
 5354TI     TiO 5354   0.796   1.453   0.295  0.1203 -0.6733 -0.4720
 5355TI     TiO 5355   0.485   1.494  10.592  0.7197 -0.1347 -0.5794
 5356TI     TiO 5356   0.829   1.398   0.004  0.0838  0.2230  0.1869
 5357TI     TiO 5357   0.657   1.253  10.511  0.0637 -0.1884  0.5732
 5358TI     TiO 5358   1.134   1.010   9.918  0.2388 -0.1611  0.3962
 5359TI     TiO 5359   1.116   1.289  10.128  0.0266 -0.1416  0.0693
 5360TI     TiO 5360   0.534   1.144   9.814 -0.1649 -0.1442 -0.2037
 5361TI     TiO 5361   0.769   1.077   9.656 -0.0301  0.1093 -0.1981
 5362TI     TiO 5362   0.887   1.028   9.358 -0.8582 -0.1141  0.2208
 5363TI     TiO 5363   0.835   1.015   9.013  0.0590 -0.1908  0.2804
 5364TI     TiO 5364   0.912   1.065   8.694 -0.1928  0.5008  0.5430
 5365TI     TiO 5365   0.898   1.024   8.324  0.1330 -0.7064 -0.1475
 5366TI     TiO 5366   0.894   1.029   7.965 -0.1606  0.2493  0.4991
 5367TI     TiO 5367   0.811   1.080   7.635  0.3169  0.1959 -0.2827
 5368TI     TiO 5368   0.825   0.873   7.334  0.1121 -0.0921  0.1263
 5369TI     TiO 5369   0.986   1.036   7.107 -0.0955 -0.3847 -0.0906
 5370TI     TiO 5370   0.909   1.095   6.777  0.6733  0.0428 -0.0184
 5371TI     TiO 5371   0.702   0.766   6.227 -0.2554  0.1538 -0.3181
 5372TI     TiO 5372   0.782   1.203   6.078  0.1929 -0.5783  0.6374
 5373TI     TiO 5373   0.899   0.994   5.760  0.0802  0.3825 -0.2322
 5374TI     TiO 5374   0.915   0.961   5.378 -0.4881  0.0196  0.0097
 5375TI     TiO 5375   0.712   0.969   5.130 -0.5581  0.4238 -0.2409
 5376TI     TiO 5376   0.555   0.881   4.899 -0.2650 -0.2823 -0.1648
 5377TI     TiO 5377   0.505   0.872   4.517 -0.4872 -0.5608 -0.4379
 5378TI     TiO 5378   0.309   0.974   4.043  0.0925  0.2502 -0.0550
 5379TI     TiO 5379   0.406   1.098   3.807  0.3736  0.3171  0.1521
 5380TI     TiO 5380   0.417   0.894   3.583 -0.0804  0.2644 -0.2560
 5381TI     TiO 5381   0.849   0.746   3.399 -0.3935  0.3068 -0.0283
 5382TI     TiO 5382   0.786   0.901   2.781 -0.1174 -0.2233  0.1320
 5383TI     TiO 5383   0.539   1.047   2.730 -0.0295  0.2915  0.6068
 5384TI     TiO 5384   0.746   0.930   2.456 -0.8326 -0.4474  0.4519
 5385TI     TiO 5385   0.768   0.888   2.098 -0.5514  0.0367 -0.2882
 5386TI     TiO 5386   0.801   0.893   1.725 -0.1732 -0.6331  0.1044
 5387TI     TiO 5387   0.797   0.873   1.336  0.3980 -0.1923 -0.0253
 5388TI     TiO 5388   0.787   0.876   1.018  0.8219 -0.3553  0.3081
 5389TI     TiO 5389   0.681   1.012   0.744 -0.4797  0.2461 -0.5464
 5390TI     TiO 5390   0.644   0.952   0.474 -0.4649  0.2072 -0.2931
 5391TI     TiO 5391   0.511   1.106   0.252 -0.1027  0.6883  0.3488
 5392TI     TiO 5392   0.590   1.047  10.709 -0.1302 -0.1790  0.0800
 5393TI     TiO 5393   0.780   1.108   0.045 -0.2444  0.1103 -0.1022
 5394TI     TiO 5394   0.934   0.579  10.155  0.8339  0.3141 -0.3462
 5395TI     TiO 5395   1.102   0.344  10.251 -0.6169  0.3226  0.2705
 5396TI     TiO 5396   0.615   0.479  10.130 -0.0926  0.2153  0.2632
 5397TI     TiO 5397   0.699   0.691   9.934  0.1349 -0.2474 -0.2642
 5398TI     TiO 5398   0.710   0.760   9.655  0.2353  0.2152  0.3370
 5399TI     TiO 5399   0.990   0.368   9.255  0.3006  0.0293  0.0887
 5400TI     TiO 5400   0.865   0.534   9.008 -0.4598  0.0866 -0.0844
 5401TI     TiO 5401   0.880   0.508   8.682  0.7646 -0.2523 -0.1738
 5402TI     TiO 5402   0.860   0.504   8.346 -0.1307 -0.7129  0.1131
 5403TI     TiO 5403   0.843   0.473   7.971  0.0065  0.5783  0.1988
 5404TI     TiO 5404   0.751   0.449   7.610  0.4477  0.0669 -0.1356
 5405TI     TiO 5405   0.675   0.325   7.277  0.0381  0.8305  0.4294
 5406TI     TiO 5406   0.734   0.514   7.042 -0.2819 -0.0724 -0.0931
 5407TI     TiO 5407   0.691   0.581   6.756 -0.6231 -0.1236 -0.2929
 5408TI     TiO 5408   0.705   0.716   6.517  0.3428  0.4359 -0.0813
 5409TI     TiO 5409   0.803   0.619   5.999 -0.4271  0.2089  0.3028
 5410TI     TiO 5410   0.720   0.678   5.712 -0.0958  0.0872 -0.7823
 5411TI     TiO 5411   0.712   0.427   5.554 -1.1950 -0.6586 -0.6011
 5412TI     TiO 5412   0.673   0.445   5.160  0.3579  0.0391  0.7786
 5413TI     TiO 5413   0.653   0.559   4.835  0.3239  0.5688  0.2480
 5414TI     TiO 5414   0.678   0.638   4.547  0.3403  0.0188 -0.3202
 5415TI     TiO 5415   0.686   0.466   4.203 -0.4738  0.0115 -0.0583
 5416TI     TiO 5416   0.622   0.502   3.880  0.5694  0.0981  0.2188
 5417TI     TiO 5417   0.392   0.538   3.629 -0.5781  0.0513  0.5648
 5418TI     TiO 5418   0.531   0.775   3.350 -0.3607 -0.1249  0.4195
 5419TI     TiO 5419   0.682   0.457   3.164 -0.4170 -0.7122  0.0242
 5420TI     TiO 5420   0.737   0.523   2.859  0.5592  1.1094 -0.3388
 5421TI     TiO 5421   0.834   0.428   2.420 -0.4509 -0.5226  0.2390
 5422TI     TiO 5422   0.781   0.457   2.069 -0.2595  0.3498  0.2505
 5423TI     TiO 5423   0.834   0.471   1.729 -0.0849  0.1907 -0.0279
 5424TI     TiO 5424   0.831   0.379   1.456 -0.0318 -0.0711 -0.3037
 5425TI     TiO 5425   0.921   0.320   1.012  0.2887 -0.1485 -0.4604
 5426TI     TiO 5426   0.606   0.510   0.784 -0.0114  0.4705 -0.4453
 5427TI     TiO 5427   0.489   0.647   0.578 -0.2942  0.2841  0.3191
 5428TI     TiO 5428   0.852   0.346   0.185 -0.6115 -0.0164 -0.8965
 5429TI     TiO 5429   0.696   0.665   0.094  0.5587  0.5562  0.2453
 5430TI     TiO 5430   0.935   0.581  10.714 -0.5188 -0.8167 -0.6298
 5431TI     TiO 5431   0.731   0.213  10.534 -0.5543 -0.6781  0.3491
 5432TI     TiO 5432   0.665   0.155  10.137 -0.3285 -0.7860 -0.0296
 5433TI     TiO 5433   0.471   0.091   9.920  0.6727 -0.3393 -0.2629
 5434TI     TiO 5434   0.851   0.005   9.685 -0.2488  0.0247 -0.5966
 5435TI     TiO 5435   0.834   0.248   9.466 -0.5325  0.5304 -0.2392
 5436TI     TiO 5436   0.824   0.051   9.192 -0.0531 -0.1276  0.1811
 5437TI     TiO 5437   0.771   4.786   9.052  0.2300  0.1842  0.4231
 5438TI     TiO 5438   0.703   4.922   8.646  0.0041  0.4880  0.3487
 5439TI     TiO 5439   0.856   4.939   8.423  0.6186 -0.2154 -0.0908
 5440TI     TiO 5440   0.763   4.948   7.943 -0.1139  0.1848  0.1207
 5441TI     TiO 5441   0.596   4.842   7.677 -0.3553 -0.0020 -0.2004
 5442TI     TiO 5442   0.801   4.762   7.374 -0.5747  0.0416 -0.3059
 5443TI     TiO 5443   0.770   4.940   7.149  0.1837 -0.0284  0.3212
 5444TI     TiO 5444   0.856   4.955   6.852 -0.1542 -0.3012  0.1113
 5445TI     TiO 5445   0.624   0.059   6.518 -0.0842 -0.1316 -0.6753
 5446TI     TiO 5446   0.565   0.097   6.077 -0.1119  0.0877  0.1267
 5447TI     TiO 5447   0.675   4.881   5.647 -0.0214  0.3845  0.3428
 5448TI     TiO 5448   0.565   4.886   5.380 -0.4231 -0.2678  0.3456
 5449TI     TiO 5449   0.654   4.894   5.074  0.0788 -0.0636 -0.2657
 5450TI     TiO 5450   0.820   4.937   4.839 -0.0971 -0.7001 -0.1994
 5451TI     TiO 5451   0.761   0.170   4.594 -0.0972 -0.0626  0.1710
 5452TI     TiO 5452   0.637   0.106   4.327  0.0827  0.1038 -0.8886
 5453TI     TiO 5453   0.728   4.898   4.036  0.1954  0.6752  1.0491
 5454TI     TiO 5454   0.745   4.885   3.529  0.4050 -0.8787  0.5779
 5455TI     TiO 5455   0.683   0.146   3.375  0.0172  0.0104 -0.5696
 5456TI     TiO 5456   0.841   0.015   3.130 -0.1019  0.3016  0.2334
 5457TI     TiO 5457   0.634   0.014   2.854 -0.3090  0.6190  0.2770
 5458TI     TiO 5458   0.717   0.086   2.535  0.0792  0.0602  0.1380
 5459TI     TiO 5459   0.486   0.072   2.264  0.1157  0.2179  0.0205
 5460TI     TiO 5460   0.631   4.947   1.736  0.4048 -0.7324 -0.2927
 5461TI     TiO 5461   0.776   0.083   1.453  0.5559 -0.0081  0.1476
 5462TI     TiO 5462   0.713   0.145   1.090 -0.1423  0.3547  0.5206
 5463TI     TiO 5463   0.836   4.815   0.828  0.0483  0.0495 -0.0328
 5464TI     TiO 5464   0.625   4.949   0.674  0.2095 -0.0342  0.7878
 5465TI     TiO 5465   0.569   0.013   0.154 -0.3397  0.0462 -0.3430
 5466TI     TiO 5466   1.117   0.203   0.234 -0.3566  0.2661  0.0064
 5467TI     TiO 5467   0.440   4.909  10.591  0.0695  0.3241  0.1093
 5468TI     TiO 5468   0.585   4.665  10.455  0.0796  0.0853 -0.0180
 5469TI     TiO 5469   0.934   4.589  10.164  0.2227  0.4518  0.3741
 5470TI     TiO 5470   0.760   4.802  10.120 -0.0722 -0.8555  0.4254
 5471TI     TiO 5471   0.996   4.475   9.591  0.1707  0.2771  0.2941
 5472TI     TiO 5472   0.454   4.444   9.483 -0.7859 -0.3111 -0.3843
 5473TI     TiO 5473   0.743   4.475   9.167  0.1586  0.0144 -0.4484
 5474TI     TiO 5474   0.738   4.665   8.789  0.7552  0.1849  0.2213
 5475TI     TiO 5475   0.708   4.679   8.475  0.2829 -0.1894  0.0220
 5476TI     TiO 5476   0.745   4.405   8.257  0.4881  0.2118 -0.4564
 5477TI     TiO 5477   0.684   4.667   7.923 -0.2683 -0.5960  0.4182
 5478TI     TiO 5478   0.727   4.572   7.573 -0.6975 -0.2961  0.6129
 5479TI     TiO 5479   0.794   4.415   7.304 -0.0475  0.3201 -0.2144
 5480TI     TiO 5480   0.646   4.499   7.069 -0.3078  0.1921  0.5470
 5481TI     TiO 5481   0.796   4.537   6.819 -0.1345  0.0704  0.3014
 5482TI     TiO 5482   0.647   4.576   6.452  0.0314 -0.9381 -0.2930
 5483TI     TiO 5483   0.679   4.509   6.118 -0.1109  0.4820 -0.1639
 5484TI     TiO 5484   0.539   4.408   5.867  0.9475 -0.1583 -0.4156
 5485TI     TiO 5485   0.742   4.433   5.495  0.6532 -0.8483  0.5525
 5486TI     TiO 5486   0.880   4.504   5.148  0.4804 -0.4892 -0.1342
 5487TI     TiO 5487   0.738   4.638   4.856 -1.0303  0.7655 -0.3644
 5488TI     TiO 5488   0.728   4.557   4.456  1.2393 -0.3702 -0.0955
 5489TI     TiO 5489   0.903   4.656   4.172  0.2656  0.2178  0.5998
 5490TI     TiO 5490   0.639   4.478   3.920 -0.0223 -0.3260  0.6820
 5491TI     TiO 5491   0.531   4.659   3.539  0.4154  0.4115 -0.0017
 5492TI     TiO 5492   0.891   4.455   3.322 -0.3026 -0.1234  0.1096
 5493TI     TiO 5493   0.804   4.586   3.018 -0.4014  0.8622 -0.3216
 5494TI     TiO 5494   0.608   4.701   2.871 -0.0098  0.2573  0.3801
 5495TI     TiO 5495   0.753   4.873   2.317 -0.2925  0.1354  0.0278
 5496TI     TiO 5496   0.836   4.613   2.018 -0.1433  0.3714  0.4471
 5497TI     TiO 5497   0.527   4.688   1.830 -0.8244 -0.1478  0.0918
 5498TI     TiO 5498   0.374   4.550   1.584 -0.1747 -0.0357  0.2751
 5499TI     TiO 5499   1.066   4.505   1.237  0.0032 -0.2580  0.1117
 5500TI     TiO 5500   0.849   4.661   1.084  0.2481 -0.2080 -0.0854
 5501TI     TiO 5501   0.713   4.464   0.833 -0.2231 -0.1549 -0.4366
 5502TI     TiO 5502   0.729   4.772   0.342 -0.1684  0.2441 -0.0000
 5503TI     TiO 5503   0.681   4.731   0.070  0.0225 -0.0979 -0.4315
 5504TI     TiO 5504   0.532   4.598  10.756  0.6245  0.0265  0.5082
 5505TI     TiO 5505   0.795   4.120  10.602  0.4517 -0.5741  0.0318
 5506TI     TiO 5506   0.701   4.349  10.242  0.3717  0.1486  0.3778
 5507TI     TiO 5507   0.768   4.147  10.026  0.1707  0.0215 -0.3296
 5508TI     TiO 5508   1.001   3.920   9.601  0.1901  0.2362 -0.5649
 5509TI     TiO 5509   0.964   4.188   9.440 -0.5607  0.2214  0.2941
 5510TI     TiO 5510   1.017   4.176   9.128  0.5281  0.1059 -0.1139
 5511TI     TiO 5511   0.872   4.152   8.870  0.3509  0.0533  0.0941
 5512TI     TiO 5512   0.771   4.108   8.602 -0.4545 -0.3759 -0.6036
 5513TI     TiO 5513   0.863   4.084   8.263  0.2699 -0.6374  0.3666
 5514TI     TiO 5514   0.950   4.290   8.051 -0.3024 -0.6194  0.4006
 5515TI     TiO 5515   0.918   3.967   7.618  0.0002  0.4639  0.7288
 5516TI     TiO 5516   0.899   4.129   7.369  0.0092 -0.1628  0.2523
 5517TI     TiO 5517   1.060   4.124   7.092  0.1543  0.0671 -0.7561
 5518TI     TiO 5518   0.748   4.059   6.491  0.5118 -0.0949  0.9232
 5519TI     TiO 5519   0.755   4.232   6.251  0.4898 -0.5378 -0.3798
 5520TI     TiO 5520   0.776   4.097   5.948  0.0298  0.2737  0.9803
 5521TI     TiO 5521   1.109   3.917   5.800 -0.4085  0.0119 -0.1952
 5522TI     TiO 5522   1.169   4.043   5.433  0.5619  0.1670 -0.6310
 5523TI     TiO 5523   0.762   3.956   5.191  0.5242  0.3349  0.4029
 5524TI     TiO 5524   0.694   4.101   4.890 -0.6879  0.2975 -0.5787
 5525TI     TiO 5525   0.774   4.210   4.459 -0.2158 -0.9260 -0.0227
 5526TI     TiO 5526   1.336   4.209   4.598 -0.4689  0.0666  0.2682
 5527TI     TiO 5527   0.833   4.120   4.117 -0.3494 -0.0545 -0.0994
 5528TI     TiO 5528   1.007   4.021   3.855 -0.4141 -0.0919  0.0084
 5529TI     TiO 5529   1.004   3.940   3.435 -0.0848  0.3577 -0.2195
 5530TI     TiO 5530   0.879   4.287   3.099 -0.2166  0.1546  0.8742
 5531TI     TiO 5531   0.710   4.382   2.830 -0.3907  0.2466  0.1889
 5532TI     TiO 5532   0.965   4.097   2.508 -1.1693  0.1196  0.4537
 5533TI     TiO 5533   0.624   4.238   2.576  0.2526 -0.1289  0.1788
 5534TI     TiO 5534   0.749   4.052   2.158  0.0993 -0.5055  0.0701
 5535TI     TiO 5535   0.698   4.248   1.529 -0.4350  0.2466 -0.3748
 5536TI     TiO 5536   0.689   4.139   1.244 -0.1103 -0.0346 -0.4622
 5537TI     TiO 5537   0.980   4.085   1.107 -0.2808  0.0456 -0.5221
 5538TI     TiO 5538   0.852   4.205   0.746 -0.7257  0.1134  0.4419
 5539TI     TiO 5539   0.696   4.131   0.509  0.9379  0.1000  0.2419
 5540TI     TiO 5540   0.962   4.023   0.431 -0.1742 -0.3630  0.3438
 5541TI     TiO 5541   0.952   4.067   0.141  0.6841 -0.2531  0.7483
 5542TI     TiO 5542   0.011   3.892  10.355  0.4574  0.8915  0.5012
 5543TI     TiO 5543  10.043   3.932  10.088  0.1601 -0.5339 -0.0918
 5544TI     TiO 5544   9.867   3.582   9.854 -0.5670 -0.0038  0.6882
 5545TI     TiO 5545  10.047   4.052   9.796 -0.1913 -0.1454 -0.5640
 5546TI     TiO 5546  10.054   3.837   9.504  0.0514 -0.0362  0.1988
 5547TI     TiO 5547  10.251   3.728   9.003 -0.2638 -0.2493 -0.4289
 5548TI     TiO 5548  10.195   3.818   8.725 -0.5652 -0.0391  0.1032
 5549TI     TiO 5549  10.059   4.039   8.563  0.4011  0.3073  0.1562
 5550TI     TiO 5550  10.204   4.034   8.243  0.5384  0.4815  0.1738
 5551TI     TiO 5551   0.028   3.636   7.834  0.2193  0.5379  0.3342
 5552TI     TiO 5552   0.343   3.997   7.562  0.2506 -0.1142 -0.0869
 5553TI     TiO 5553   0.176   3.972   7.337  0.2332  0.3120  0.4084
 5554TI     TiO 5554   0.130   3.805   7.118 -0.2662  0.5877  0.8734
 5555TI     TiO 5555   0.179   3.742   6.775  0.1219  0.7632 -0.1065
 5556TI     TiO 5556   0.053   3.731   6.350  0.0148  0.4286 -0.3532
 5557TI     TiO 5557   0.007   3.794   6.062 -0.1986  0.7097 -0.1572
 5558TI     TiO 5558  10.271   3.760   5.751  0.6664 -0.5284 -0.0874
 5559TI     TiO 5559   0.146   3.691   5.521 -0.4336 -0.0805 -0.3927
 5560TI     TiO 5560   0.061   3.639   5.154 -0.3321 -0.5097 -1.0193
 5561TI     TiO 5561   0.078   3.761   4.895  0.2835  0.3802 -0.0941
 5562TI     TiO 5562   0.015   3.904   4.655  0.2830 -0.3371  0.4588
 5563TI     TiO 5563   0.099   3.864   4.387 -0.0735  0.3436  0.3136
 5564TI     TiO 5564   0.072   3.889   4.085 -0.0284 -0.0887  0.1786
 5565TI     TiO 5565   0.184   3.743   3.672  0.2237  0.2386  0.2282
 5566TI     TiO 5566   0.110   3.934   3.270  0.8042 -0.0984 -0.3985
 5567TI     TiO 5567   0.110   4.010   2.976 -0.7998  0.1939  0.1854
 5568TI     TiO 5568   0.016   4.000   2.699  0.3689 -0.1638 -0.5481
 5569TI     TiO 5569   0.187   3.956   2.269 -0.4821 -0.5586 -0.3311
 5570TI     TiO 5570   0.104   3.971   1.947 -0.0754 -0.3032  0.8045
 5571TI     TiO 5571   0.090   3.925   1.656 -0.3735 -0.3051  0.2078
 5572TI     TiO 5572  10.241   4.015   1.388  0.1382 -0.0515 -0.8770
 5573TI     TiO 5573   0.178   3.870   1.231 -0.5065 -0.2371 -0.3861
 5574TI     TiO 5574  10.259   3.929   0.895  0.2278 -0.0067  0.3660
 5575TI     TiO 5575   0.285   4.067   0.815  0.0632 -0.6120 -0.2342
 5576TI     TiO 5576   0.088   3.932   0.593 -0.2020  0.4055  0.7568
 5577TI     TiO 5577   0.219   3.883   0.346  0.1305  0.2370 -0.2629
 5578TI     TiO 5578   0.033   4.075   0.006 -0.1236 -0.2337 -0.1656
 5579TI     TiO 5579  10.143   3.368  10.311 -0.2739 -0.2610 -0.4225
 5580TI     TiO 5580   9.806   3.630  10.170 -0.6180 -0.1370  0.0621
 5581TI     TiO 5581  10.232   3.462   9.899 -0.0410  0.6628  0.2985
 5582TI     TiO 5582   0.179   3.709   9.804  0.5686 -0.0182  0.4135
 5583TI     TiO 5583  10.269   3.494   9.217 -0.0717  0.1501  0.2454
 5584TI     TiO 5584   9.973   3.497   9.335 -0.0818  0.7045 -0.5289
 5585TI     TiO 5585  10.253   3.263   9.031  0.1671 -0.6317 -0.7744
 5586TI     TiO 5586  10.159   3.462   8.526 -0.5137 -0.0645  0.0224
 5587TI     TiO 5587  10.254   3.497   8.131  0.0277 -0.6581  0.4312
 5588TI     TiO 5588   9.990   3.654   7.902  0.3582  0.2041  0.3192
 5589TI     TiO 5589  10.143   3.334   7.641  0.3003 -0.6627  0.8536
 5590TI     TiO 5590  10.040   3.350   7.351 -0.5386  0.0013  0.2599
 5591TI     TiO 5591   0.196   3.330   7.212  0.0649 -0.1189 -0.8384
 5592TI     TiO 5592   0.214   3.313   6.784 -0.2294 -0.1395  0.3638
 5593TI     TiO 5593   0.175   3.278   6.375  0.3257  0.1176  0.0014
 5594TI     TiO 5594   0.286   3.183   6.109 -0.6254 -0.5460  0.1479
 5595TI     TiO 5595   0.106   3.267   5.904 -0.1608 -0.2435  0.8721
 5596TI     TiO 5596  10.065   3.110   5.853 -0.5927 -0.6860  0.2051
 5597TI     TiO 5597   0.084   3.428   5.417  0.3743 -0.0036  0.0546
 5598TI     TiO 5598   0.159   3.330   5.137  0.0244  0.5331  0.4686
 5599TI     TiO 5599   0.093   3.378   4.657 -0.3577  0.1797 -0.5608
 5600TI     TiO 5600   0.103   3.459   4.372  0.2306  0.3368  0.6985
 5601TI     TiO 5601   0.138   3.407   4.082  0.2284  0.0861 -0.0741
 5602TI     TiO 5602   0.274   3.426   3.828  0.0017 -0.0475  0.2760
 5603TI     TiO 5603   0.197   3.374   3.460  0.4666 -0.1966  0.1226
 5604TI     TiO 5604   0.271   3.572   3.068  0.3195 -0.4640  0.8338
 5605TI     TiO 5605   0.239   3.473   2.772  0.0310 -0.4904 -0.2951
 5606TI     TiO 5606   0.226   3.442   2.413 -0.1530  0.0674  0.4903
 5607TI     TiO 5607   0.180   3.466   2.038  0.0371  0.0675  0.0361
 5608TI     TiO 5608   0.120   3.561   1.741 -0.9292 -0.2626  0.2289
 5609TI     TiO 5609   0.177   3.499   1.476  0.2588 -0.5019  0.7121
 5610TI     TiO 5610   0.299   3.567   1.229  0.7519  0.9222  0.2063
 5611TI     TiO 5611   0.043   3.480   1.105 -0.4137  0.2458 -0.2320
 5612TI     TiO 5612  10.192   3.401   0.770 -0.1401 -0.4004 -0.6947
 5613TI     TiO 5613  10.045   3.500   0.459  0.3016  0.1506 -0.0469
 5614TI     TiO 5614  10.184   3.504   0.057  0.3518  0.0428 -0.5448
 5615TI     TiO 5615  10.149   3.572  10.662 -0.3499  0.2190 -0.1178
 5616TI     TiO 5616  10.034   2.991  10.555  0.3221 -0.0015  0.2696
 5617TI     TiO 5617  10.224   2.859  10.009 -0.0624  0.3665 -0.0562
 5618TI     TiO 5618  10.154   2.932   9.689  0.0686 -0.6045  0.4591
 5619TI     TiO 5619  10.032   3.093   9.509 -0.2006  0.0801  0.0842
 5620TI     TiO 5620  10.107   2.838   9.403 -0.3017 -0.1347  0.2042
 5621TI     TiO 5621   0.097   2.759   9.115  0.4502  0.0863  0.0345
 5622TI     TiO 5622  10.209   3.098   8.797  0.1108  0.0338 -0.0477
 5623TI     TiO 5623   0.017   3.210   8.391  0.2784  0.2641 -0.2573
 5624TI     TiO 5624   0.095   3.096   8.070 -0.5326  0.1909 -0.5326
 5625TI     TiO 5625  10.161   2.958   7.880 -0.5629 -0.3965 -0.2737
 5626TI     TiO 5626  10.181   3.026   7.588 -0.2050 -1.1110 -0.8193
 5627TI     TiO 5627   0.186   2.836   7.473 -0.2228  0.0089 -0.2870
 5628TI     TiO 5628  10.252   2.812   7.225  0.0777  0.4928  0.3047
 5629TI     TiO 5629  10.165   2.910   6.893  0.3312  0.4269 -0.0433
 5630TI     TiO 5630   0.416   2.757   6.441  0.2165 -0.4515 -0.6263
 5631TI     TiO 5631   0.184   2.704   6.286  0.2072 -0.1670 -0.0607
 5632TI     TiO 5632   0.357   2.662   5.784  0.3847  0.0578  0.1390
 5633TI     TiO 5633  10.260   2.542   5.770 -0.3327 -0.5112 -0.8840
 5634TI     TiO 5634   0.100   2.770   5.319  0.3964  0.7462  0.2692
 5635TI     TiO 5635   0.101   2.895   5.021  0.0533  0.5487  0.3186
 5636TI     TiO 5636   0.073   3.029   4.642  0.0980  0.4012 -0.2932
 5637TI     TiO 5637   0.099   2.890   4.365 -0.3512 -1.0164  0.0403
 5638TI     TiO 5638   0.183   2.821   4.056  0.2859  0.0873  0.1582
 5639TI     TiO 5639   0.102   2.802   3.785 -0.2629  0.5996  0.2807
 5640TI     TiO 5640   0.192   3.007   3.452 -0.5182  0.0827 -0.2484
 5641TI     TiO 5641   0.217   2.970   3.110  0.3041 -0.5824  0.0320
 5642TI     TiO 5642   0.205   2.962   2.766 -0.2590  0.0235 -0.4422
 5643TI     TiO 5643   0.219   2.952   2.395  0.3856 -0.5859  0.5418
 5644TI     TiO 5644   0.196   2.953   2.026  0.6367  0.1668 -0.4950
 5645TI     TiO 5645   0.164   2.998   1.658 -0.8151 -0.7001  0.5818
 5646TI     TiO 5646  10.149   2.978   1.488 -0.1353  0.2890 -0.0579
 5647TI     TiO 5647  10.128   2.893   1.128  0.4197  0.3426 -0.2169
 5648TI     TiO 5648  10.187   2.772   0.868  0.1321 -0.8795  0.2256
 5649TI     TiO 5649  10.180   3.128   0.604  0.0586  0.0720  0.3796
 5650TI     TiO 5650  10.169   3.204   0.050  0.1667  0.2855  0.5059
 5651TI     TiO 5651   0.071   2.972  10.628 -0.5173 -0.0760 -0.4447
 5652TI     TiO 5652   0.017   3.095  10.368  0.3110  0.0871 -0.2676
 5653TI     TiO 5653   9.954   2.400  10.492 -0.3321 -0.3248 -0.3385
 5654TI     TiO 5654  10.254   2.549  10.458  0.0940 -0.0152 -0.6208
 5655TI     TiO 5655   0.116   2.526   9.966 -0.4988  0.1325  0.3113
 5656TI     TiO 5656  10.121   2.134   9.547 -0.1757  0.3873  0.0997
 5657TI     TiO 5657   0.015   2.453   9.276  0.1709 -0.5618 -0.5290
 5658TI     TiO 5658   0.279   2.283   9.317  0.3873  0.0551 -0.2500
 5659TI     TiO 5659   0.004   2.439   8.968 -0.6548 -0.6479 -0.7032
 5660TI     TiO 5660  10.242   2.419   8.654  0.1332 -0.3468  0.6279
 5661TI     TiO 5661   0.136   2.464   8.247 -0.3493 -0.5388  0.5350
 5662TI     TiO 5662   0.169   2.442   7.866  0.2420  0.3546  0.1028
 5663TI     TiO 5663  10.263   2.453   7.618  0.1392  0.2883  0.0376
 5664TI     TiO 5664   0.241   2.332   7.147  0.3345 -0.7979 -0.7462
 5665TI     TiO 5665   0.195   2.352   6.842 -0.1192 -0.0207  0.4670
 5666TI     TiO 5666   0.439   2.480   6.708  0.0060 -0.0700  0.7249
 5667TI     TiO 5667   0.177   2.593   6.552  0.0333  0.1688  0.0835
 5668TI     TiO 5668   0.167   2.375   6.159  0.0488 -0.2976 -0.1390
 5669TI     TiO 5669   0.279   2.352   5.800  0.1100 -0.2926  0.1791
 5670TI     TiO 5670   0.400   2.198   5.565 -0.2289  0.3098 -0.1349
 5671TI     TiO 5671   0.024   2.248   5.120  0.1486 -0.3150  0.1374
 5672TI     TiO 5672  10.033   2.578   5.157  0.2428 -0.0559  0.3616
 5673TI     TiO 5673  10.236   2.534   4.594 -0.1416  0.0780  0.3895
 5674TI     TiO 5674   0.059   2.529   4.090 -0.2143  0.4845  0.8191
 5675TI     TiO 5675   0.015   2.246   3.904  0.0154  0.1734 -0.2059
 5676TI     TiO 5676   0.373   2.275   3.856  0.1464 -0.5567 -0.3321
 5677TI     TiO 5677   0.241   2.505   3.455  0.0859  0.1242  0.1279
 5678TI     TiO 5678   0.240   2.442   3.106 -0.7914 -0.4888 -0.0955
 5679TI     TiO 5679   0.223   2.437   2.739  0.0646  0.2223  0.1737
 5680TI     TiO 5680   0.192   2.447   2.377  0.0918  0.3997  0.2668
 5681TI     TiO 5681   0.206   2.423   2.008  0.1923  0.4094 -0.2131
 5682TI     TiO 5682   0.176   2.474   1.689 -0.4618 -0.1831  1.0801
 5683TI     TiO 5683   0.070   2.442   1.392 -0.1728  0.3467 -0.0359
 5684TI     TiO 5684   0.047   2.263   1.167  0.3659  0.4287  0.0245
 5685TI     TiO 5685   0.043   2.205   0.849  0.2411 -0.0289  0.4453
 5686TI     TiO 5686  10.066   2.615   0.470  0.4762  0.2095  0.1562
 5687TI     TiO 5687   0.057   2.571   0.339 -0.0895 -0.4622  0.4396
 5688TI     TiO 5688  10.118   2.620   0.134  0.3913 -0.3462 -0.3639
 5689TI     TiO 5689  10.235   2.405  10.778 -0.6778 -0.2060  0.0483
 5690TI     TiO 5690   0.203   1.812  10.553  0.5914 -1.0026 -0.2842
 5691TI     TiO 5691   0.154   1.865  10.256 -0.0239  0.5100 -0.1954
 5692TI     TiO 5692  10.210   1.810  10.033  0.2857  0.2340 -0.3316
 5693TI     TiO 5693  10.196   2.014   9.824  0.0428  0.1520  0.1811
 5694TI     TiO 5694   9.971   1.999   9.299  0.0967  0.4947  0.2620
 5695TI     TiO 5695   0.009   1.836   9.294 -0.5582  0.2797  0.1203
 5696TI     TiO 5696   0.065   1.898   8.819  0.2234 -0.9967  0.1411
 5697TI     TiO 5697   0.099   1.903   8.508 -0.2245  0.3751  0.2401
 5698TI     TiO 5698   0.216   1.995   8.258  0.7704  0.3287 -0.0099
 5699TI     TiO 5699   0.225   2.127   7.825 -0.5793  0.0654 -0.7011
 5700TI     TiO 5700   0.234   1.944   7.573 -0.3500 -0.6463  0.0806
 5701TI     TiO 5701   0.313   1.825   7.185 -0.1738 -0.1249 -0.0710
 5702TI     TiO 5702   0.369   2.194   6.662  0.3364 -0.2919  0.0260
 5703TI     TiO 5703   0.067   1.696   6.505 -0.2785  0.8489  0.3526
 5704TI     TiO 5704   0.593   1.464   6.666 -0.1829  0.3881 -0.3179
 5705TI     TiO 5705   0.465   1.734   6.286 -0.6558  0.1345 -0.0106
 5706TI     TiO 5706   0.419   1.984   5.814 -0.0617 -0.0297  0.3021
 5707TI     TiO 5707   0.472   1.741   5.621 -0.1868 -0.5566  0.6673
 5708TI     TiO 5708   0.372   1.786   4.989 -0.2412 -0.2193  0.5215
 5709TI     TiO 5709   0.084   2.208   4.807  0.3120 -0.7116  0.5323
 5710TI     TiO 5710  10.207   1.807   4.745  0.5695  0.3226 -0.2888
 5711TI     TiO 5711   9.948   2.010   4.370  0.3649  0.1264 -0.0989
 5712TI     TiO 5712  10.188   1.776   4.027  0.1345 -0.6143  0.2474
 5713TI     TiO 5713   0.332   1.850   3.496 -0.0426  0.1589 -0.0385
 5714TI     TiO 5714   0.183   1.700   3.302 -0.2008 -0.1957 -0.5399
 5715TI     TiO 5715   0.293   1.906   3.111 -0.1164 -0.5149  0.2030
 5716TI     TiO 5716   0.305   1.870   2.793 -0.1588  0.6447 -0.0630
 5717TI     TiO 5717   0.172   1.944   2.408 -0.2494 -0.0765  0.0464
 5718TI     TiO 5718   0.216   1.914   2.033  0.2179 -0.2780 -0.4665
 5719TI     TiO 5719   0.200   1.923   1.666 -0.4821  0.3770  0.6441
 5720TI     TiO 5720   0.194   2.010   1.242 -0.0862 -0.2048 -0.6619
 5721TI     TiO 5721  10.195   1.724   1.122  0.0793 -0.3097 -0.5760
 5722TI     TiO 5722   9.952   1.904   0.934 -0.4969 -0.6045  0.3144
 5723TI     TiO 5723   0.005   1.991   0.571  0.7698 -0.1318 -0.1909
 5724TI     TiO 5724  10.111   1.860   0.368  0.0795  0.0258 -0.2977
 5725TI     TiO 5725  10.029   1.878   0.062  0.3120  0.1516 -0.2812
 5726TI     TiO 5726   0.089   1.995  10.726  0.0860 -0.0440 -0.0272
 5727TI     TiO 5727   0.028   1.494  10.466  0.4883 -0.1945 -0.4466
 5728TI     TiO 5728   0.287   1.573  10.021 -0.4208 -0.0707 -0.3840
 5729TI     TiO 5729  10.190   1.498   9.976  0.6289  0.2175 -0.1975
 5730TI     TiO 5730  10.133   1.443   9.662 -0.4316  0.4096 -0.2076
 5731TI     TiO 5731   0.102   1.807   9.568 -0.0221  0.2243  0.0311
 5732TI     TiO 5732  10.145   1.626   9.112  0.4645 -0.2279  0.0794
 5733TI     TiO 5733   0.097   1.582   8.908  0.1965  0.2512  0.1217
 5734TI     TiO 5734   0.160   1.629   8.596  0.6529  0.2628 -0.1496
 5735TI     TiO 5735   0.401   1.621   8.102  0.5406 -0.4127 -0.0914
 5736TI     TiO 5736   0.117   1.600   8.065  0.1137 -0.4313 -0.1197
 5737TI     TiO 5737   0.155   1.468   7.827 -0.3013  0.2459  0.5390
 5738TI     TiO 5738   0.248   1.349   7.305 -0.5349 -0.5830 -0.0142
 5739TI     TiO 5739   0.089   1.376   7.056  0.5865 -0.3369 -0.2080
 5740TI     TiO 5740   0.059   1.330   6.651 -0.3064  0.0384  0.5162
 5741TI     TiO 5741   0.264   1.221   6.311  0.0479  0.2033 -0.9243
 5742TI     TiO 5742   0.412   1.466   6.163 -0.1631 -0.3310 -0.0894
 5743TI     TiO 5743   0.420   1.473   5.825 -0.0138 -0.0639  0.1788
 5744TI     TiO 5744   0.415   1.417   5.441  0.3920  0.5323 -0.3454
 5745TI     TiO 5745   0.162   1.483   5.262  0.0272  0.3025 -0.2050
 5746TI     TiO 5746  10.232   1.460   4.977 -0.2369 -0.2082  0.1092
 5747TI     TiO 5747  10.078   1.551   4.685  0.3473  0.3791 -0.1700
 5748TI     TiO 5748  10.119   1.481   4.158 -0.4561 -0.0407  0.3353
 5749TI     TiO 5749  10.166   1.555   3.833  0.0117  0.1687  0.0755
 5750TI     TiO 5750  10.263   1.553   3.478  0.9657 -0.1208  0.3815
 5751TI     TiO 5751   0.002   1.369   3.077 -0.1725  0.1874  0.1030
 5752TI     TiO 5752  10.098   1.288   2.839 -0.4107  0.8367 -0.2130
 5753TI     TiO 5753   0.123   1.639   2.740  0.4266 -0.5239  0.2322
 5754TI     TiO 5754   0.185   1.422   2.408  0.6246  0.1594  0.2865
 5755TI     TiO 5755   0.197   1.429   2.009  0.0691 -0.1865  0.3427
 5756TI     TiO 5756   0.250   1.385   1.674  1.0371  0.1407 -0.0481
 5757TI     TiO 5757   0.023   1.727   1.390  0.0156  0.3118 -0.1679
 5758TI     TiO 5758  10.197   1.464   1.321  0.0157  0.2128  0.1601
 5759TI     TiO 5759  10.185   1.515   0.923  0.5748  0.3305  1.2501
 5760TI     TiO 5760  10.096   1.304   0.676  0.2536  0.3108  0.8450
 5761TI     TiO 5761   9.884   1.636   0.421 -0.2137 -0.0924  0.2268
 5762TI     TiO 5762  10.010   1.592   0.111  0.2864  0.3904 -0.3368
 5763TI     TiO 5763   9.901   1.678  10.639 -0.7361  0.2803  0.4980
 5764TI     TiO 5764   9.966   1.111  10.408 -0.6164  0.7181 -0.0837
 5765TI     TiO 5765   0.148   0.941  10.161 -0.2107 -0.4940 -0.2110
 5766TI     TiO 5766  10.130   0.962  10.203 -0.1750  0.0370  0.4589
 5767TI     TiO 5767  10.240   1.206   9.836  0.5429  0.2337  0.2504
 5768TI     TiO 5768   0.038   1.285   9.509  0.6807  0.2014 -0.0427
 5769TI     TiO 5769   0.303   1.116   9.045 -0.4757 -0.6173 -0.2037
 5770TI     TiO 5770   0.160   0.935   8.805 -0.2886 -0.3612 -0.2101
 5771TI     TiO 5771   0.323   1.059   8.408 -0.6742  0.0593 -0.2658
 5772TI     TiO 5772   0.246   1.199   8.174  0.2085  0.4434  0.0441
 5773TI     TiO 5773   0.179   0.956   7.997  0.3349 -0.2983  0.2108
 5774TI     TiO 5774   0.193   1.024   7.687  0.4925  0.3322  0.7152
 5775TI     TiO 5775   0.139   1.051   7.380  0.2822  1.0582 -0.7254
 5776TI     TiO 5776   0.010   0.904   7.055  0.1358  0.0091 -0.7478
 5777TI     TiO 5777  10.130   0.835   6.735  0.1880  0.0033  0.2016
 5778TI     TiO 5778  10.190   1.034   6.406  0.3163 -0.1164 -0.1700
 5779TI     TiO 5779   0.052   0.832   6.190  0.2165 -0.0045 -0.6979
 5780TI     TiO 5780   0.267   1.065   5.755 -0.4047  0.1598  0.5203
 5781TI     TiO 5781   0.266   1.175   5.369  0.1032  0.3503 -0.5593
 5782TI     TiO 5782   0.051   0.797   5.256 -0.6730  0.5466  0.5209
 5783TI     TiO 5783  10.258   0.901   4.905 -0.3617 -0.6396  0.4864
 5784TI     TiO 5784  10.155   0.925   4.548  0.1155 -0.1056  0.0503
 5785TI     TiO 5785  10.113   0.993   4.194  0.2827 -0.2229 -0.1821
 5786TI     TiO 5786  10.067   0.966   3.845 -0.6028  0.3517  0.2793
 5787TI     TiO 5787  10.107   1.055   3.573 -0.5778 -0.0386  0.1748
 5788TI     TiO 5788  10.211   0.838   3.315  0.1999 -0.5388 -0.1690
 5789TI     TiO 5789   0.029   0.808   3.020  0.2755 -0.2339 -0.4482
 5790TI     TiO 5790   0.085   1.047   2.863 -0.1988 -0.5099 -0.0155
 5791TI     TiO 5791   0.160   0.883   2.407 -0.6510 -0.1995  0.4058
 5792TI     TiO 5792   0.219   0.916   2.085 -0.2281 -0.0777 -0.1975
 5793TI     TiO 5793   0.281   0.861   1.706  0.3240 -0.2844  0.7474
 5794TI     TiO 5794  10.214   1.123   1.495 -0.2117  0.9121 -1.2467
 5795TI     TiO 5795  10.169   1.033   1.186 -0.1935  0.5299 -0.2598
 5796TI     TiO 5796   0.015   0.922   0.958  0.0643  0.2578 -0.7902
[truncated: 3,054,317 more chars]
