# Supplementary material for: KRSR and RGD Adsorption on TiO2 and Influence of Ion Concentration: A Molecular Dynamics Study
Source: Biomolecules. 2026 Feb 23;16(2):336. doi: 10.3390/biom16020336 (PMC12938479; doi:10.3390/biom16020336)
Supplement: Supplementary file 1 [file biomolecules-16-00336-s001.zip › Supplementary data/coordinate and topology/KRSR/example/TI.itp]

[ atomtypes ]
;name	at.num	mass	charge	ptype	sigma	epsilon
Ti	22	47.867	2.196	A	0.220	2.426;
TiO	8	15.999	-1.098	A	0.324	1.297; 

[ nonbond_params ]
; i j func sigma	epsilon
Ti	TiO	1	0.27200000000	1.774
Ti	Ti	1	0.22000000000	2.426
TiO	TiO	1	0.32400000000	1.297
