# Supplementary material for: KRSR and RGD Adsorption on TiO2 and Influence of Ion Concentration: A Molecular Dynamics Study
Source: Biomolecules. 2026 Feb 23;16(2):336. doi: 10.3390/biom16020336 (PMC12938479; doi:10.3390/biom16020336)
Supplement: Supplementary file 1 [file biomolecules-16-00336-s001.zip › Supplementary data/coordinate and topology/KRSR/example/topol.top]

;
;	File 'topol.top' was generated
;	By user: tarjanyi.tamas (1050057)
;	On host: KUTATOLAB-075
;	At date: Mon Jan  8 13:55:08 2018

;
;	This is a standalone topology file
;
;	Created by:
;	                 :-) GROMACS - gmx pdb2gmx, VERSION 5.1.2 (-:
;	
;	Executable:   /usr/local/gromacs/bin/gmx.exe
;	Data prefix:  /usr/local/gromacs
;	Command line:
;	  gmx pdb2gmx -f rgd.pdb -o rgd_processed.gro -water spce
;	Force field was read from the standard GROMACS share directory.
;

; Include forcefield parameters
#include "charmm27.ff/forcefield.itp"

#include "TI.itp"

[ moleculetype ]
; Name            nrexcl
TI     1

[ atoms ]
;   nr       type  resnr residue  atom   cgnr     charge       mass  typeB    chargeB      massB
; residue   1 ARG rtp ARG  q +2.0

1		TiO	1	TI	TiO	1	-1.098	15.999
2		TiO	2	TI	TiO	2	-1.098	15.999
3		TiO	3	TI	TiO	3	-1.098	15.999
4		TiO	4	TI	TiO	4	-1.098	15.999
5		TiO	5	TI	TiO	5	-1.098	15.999
6		TiO	6	TI	TiO	6	-1.098	15.999
7		TiO	7	TI	TiO	7	-1.098	15.999
8		TiO	8	TI	TiO	8	-1.098	15.999
9		TiO	9	TI	TiO	9	-1.098	15.999
10		TiO	10	TI	TiO	10	-1.098	15.999
11		TiO	11	TI	TiO	11	-1.098	15.999
12		TiO	12	TI	TiO	12	-1.098	15.999
13		TiO	13	TI	TiO	13	-1.098	15.999
14		TiO	14	TI	TiO	14	-1.098	15.999
15		TiO	15	TI	TiO	15	-1.098	15.999
16		TiO	16	TI	TiO	16	-1.098	15.999
17		TiO	17	TI	TiO	17	-1.098	15.999
18		TiO	18	TI	TiO	18	-1.098	15.999
19		TiO	19	TI	TiO	19	-1.098	15.999
20		TiO	20	TI	TiO	20	-1.098	15.999
21		TiO	21	TI	TiO	21	-1.098	15.999
22		TiO	22	TI	TiO	22	-1.098	15.999
23		TiO	23	TI	TiO	23	-1.098	15.999
24		TiO	24	TI	TiO	24	-1.098	15.999
25		TiO	25	TI	TiO	25	-1.098	15.999
26		TiO	26	TI	TiO	26	-1.098	15.999
27		TiO	27	TI	TiO	27	-1.098	15.999
28		TiO	28	TI	TiO	28	-1.098	15.999
29		TiO	29	TI	TiO	29	-1.098	15.999
30		TiO	30	TI	TiO	30	-1.098	15.999
31		TiO	31	TI	TiO	31	-1.098	15.999
32		TiO	32	TI	TiO	32	-1.098	15.999
33		TiO	33	TI	TiO	33	-1.098	15.999
34		TiO	34	TI	TiO	34	-1.098	15.999
35		TiO	35	TI	TiO	35	-1.098	15.999
36		TiO	36	TI	TiO	36	-1.098	15.999
37		TiO	37	TI	TiO	37	-1.098	15.999
38		TiO	38	TI	TiO	38	-1.098	15.999
39		TiO	39	TI	TiO	39	-1.098	15.999
40		TiO	40	TI	TiO	40	-1.098	15.999
41		TiO	41	TI	TiO	41	-1.098	15.999
42		TiO	42	TI	TiO	42	-1.098	15.999
43		TiO	43	TI	TiO	43	-1.098	15.999
44		TiO	44	TI	TiO	44	-1.098	15.999
45		TiO	45	TI	TiO	45	-1.098	15.999
46		TiO	46	TI	TiO	46	-1.098	15.999
47		TiO	47	TI	TiO	47	-1.098	15.999
48		TiO	48	TI	TiO	48	-1.098	15.999
49		TiO	49	TI	TiO	49	-1.098	15.999
50		TiO	50	TI	TiO	50	-1.098	15.999
51		TiO	51	TI	TiO	51	-1.098	15.999
52		TiO	52	TI	TiO	52	-1.098	15.999
53		TiO	53	TI	TiO	53	-1.098	15.999
54		TiO	54	TI	TiO	54	-1.098	15.999
55		TiO	55	TI	TiO	55	-1.098	15.999
56		TiO	56	TI	TiO	56	-1.098	15.999
57		TiO	57	TI	TiO	57	-1.098	15.999
58		TiO	58	TI	TiO	58	-1.098	15.999
59		TiO	59	TI	TiO	59	-1.098	15.999
60		TiO	60	TI	TiO	60	-1.098	15.999
61		TiO	61	TI	TiO	61	-1.098	15.999
62		TiO	62	TI	TiO	62	-1.098	15.999
63		TiO	63	TI	TiO	63	-1.098	15.999
64		TiO	64	TI	TiO	64	-1.098	15.999
65		TiO	65	TI	TiO	65	-1.098	15.999
66		TiO	66	TI	TiO	66	-1.098	15.999
67		TiO	67	TI	TiO	67	-1.098	15.999
68		TiO	68	TI	TiO	68	-1.098	15.999
69		TiO	69	TI	TiO	69	-1.098	15.999
70		TiO	70	TI	TiO	70	-1.098	15.999
71		TiO	71	TI	TiO	71	-1.098	15.999
72		TiO	72	TI	TiO	72	-1.098	15.999
73		TiO	73	TI	TiO	73	-1.098	15.999
74		TiO	74	TI	TiO	74	-1.098	15.999
75		TiO	75	TI	TiO	75	-1.098	15.999
76		TiO	76	TI	TiO	76	-1.098	15.999
77		TiO	77	TI	TiO	77	-1.098	15.999
78		TiO	78	TI	TiO	78	-1.098	15.999
79		TiO	79	TI	TiO	79	-1.098	15.999
80		TiO	80	TI	TiO	80	-1.098	15.999
81		TiO	81	TI	TiO	81	-1.098	15.999
82		TiO	82	TI	TiO	82	-1.098	15.999
83		TiO	83	TI	TiO	83	-1.098	15.999
84		TiO	84	TI	TiO	84	-1.098	15.999
85		TiO	85	TI	TiO	85	-1.098	15.999
86		TiO	86	TI	TiO	86	-1.098	15.999
87		TiO	87	TI	TiO	87	-1.098	15.999
88		TiO	88	TI	TiO	88	-1.098	15.999
89		TiO	89	TI	TiO	89	-1.098	15.999
90		TiO	90	TI	TiO	90	-1.098	15.999
91		TiO	91	TI	TiO	91	-1.098	15.999
92		TiO	92	TI	TiO	92	-1.098	15.999
93		TiO	93	TI	TiO	93	-1.098	15.999
94		TiO	94	TI	TiO	94	-1.098	15.999
95		TiO	95	TI	TiO	95	-1.098	15.999
96		TiO	96	TI	TiO	96	-1.098	15.999
97		TiO	97	TI	TiO	97	-1.098	15.999
98		TiO	98	TI	TiO	98	-1.098	15.999
99		TiO	99	TI	TiO	99	-1.098	15.999
100		TiO	100	TI	TiO	100	-1.098	15.999
101		TiO	101	TI	TiO	101	-1.098	15.999
102		TiO	102	TI	TiO	102	-1.098	15.999
103		TiO	103	TI	TiO	103	-1.098	15.999
104		TiO	104	TI	TiO	104	-1.098	15.999
105		TiO	105	TI	TiO	105	-1.098	15.999
106		TiO	106	TI	TiO	106	-1.098	15.999
107		TiO	107	TI	TiO	107	-1.098	15.999
108		TiO	108	TI	TiO	108	-1.098	15.999
109		TiO	109	TI	TiO	109	-1.098	15.999
110		TiO	110	TI	TiO	110	-1.098	15.999
111		TiO	111	TI	TiO	111	-1.098	15.999
112		TiO	112	TI	TiO	112	-1.098	15.999
113		TiO	113	TI	TiO	113	-1.098	15.999
114		TiO	114	TI	TiO	114	-1.098	15.999
115		TiO	115	TI	TiO	115	-1.098	15.999
116		TiO	116	TI	TiO	116	-1.098	15.999
117		TiO	117	TI	TiO	117	-1.098	15.999
118		TiO	118	TI	TiO	118	-1.098	15.999
119		TiO	119	TI	TiO	119	-1.098	15.999
120		TiO	120	TI	TiO	120	-1.098	15.999
121		TiO	121	TI	TiO	121	-1.098	15.999
122		TiO	122	TI	TiO	122	-1.098	15.999
123		TiO	123	TI	TiO	123	-1.098	15.999
124		TiO	124	TI	TiO	124	-1.098	15.999
125		TiO	125	TI	TiO	125	-1.098	15.999
126		TiO	126	TI	TiO	126	-1.098	15.999
127		TiO	127	TI	TiO	127	-1.098	15.999
128		TiO	128	TI	TiO	128	-1.098	15.999
129		TiO	129	TI	TiO	129	-1.098	15.999
130		TiO	130	TI	TiO	130	-1.098	15.999
131		TiO	131	TI	TiO	131	-1.098	15.999
132		TiO	132	TI	TiO	132	-1.098	15.999
133		TiO	133	TI	TiO	133	-1.098	15.999
134		TiO	134	TI	TiO	134	-1.098	15.999
135		TiO	135	TI	TiO	135	-1.098	15.999
136		TiO	136	TI	TiO	136	-1.098	15.999
137		TiO	137	TI	TiO	137	-1.098	15.999
138		TiO	138	TI	TiO	138	-1.098	15.999
139		TiO	139	TI	TiO	139	-1.098	15.999
140		TiO	140	TI	TiO	140	-1.098	15.999
141		TiO	141	TI	TiO	141	-1.098	15.999
142		TiO	142	TI	TiO	142	-1.098	15.999
143		TiO	143	TI	TiO	143	-1.098	15.999
144		TiO	144	TI	TiO	144	-1.098	15.999
145		TiO	145	TI	TiO	145	-1.098	15.999
146		TiO	146	TI	TiO	146	-1.098	15.999
147		TiO	147	TI	TiO	147	-1.098	15.999
148		TiO	148	TI	TiO	148	-1.098	15.999
149		TiO	149	TI	TiO	149	-1.098	15.999
150		TiO	150	TI	TiO	150	-1.098	15.999
151		TiO	151	TI	TiO	151	-1.098	15.999
152		TiO	152	TI	TiO	152	-1.098	15.999
153		TiO	153	TI	TiO	153	-1.098	15.999
154		TiO	154	TI	TiO	154	-1.098	15.999
155		TiO	155	TI	TiO	155	-1.098	15.999
156		TiO	156	TI	TiO	156	-1.098	15.999
157		TiO	157	TI	TiO	157	-1.098	15.999
158		TiO	158	TI	TiO	158	-1.098	15.999
159		TiO	159	TI	TiO	159	-1.098	15.999
160		TiO	160	TI	TiO	160	-1.098	15.999
161		TiO	161	TI	TiO	161	-1.098	15.999
162		TiO	162	TI	TiO	162	-1.098	15.999
163		TiO	163	TI	TiO	163	-1.098	15.999
164		TiO	164	TI	TiO	164	-1.098	15.999
165		TiO	165	TI	TiO	165	-1.098	15.999
166		TiO	166	TI	TiO	166	-1.098	15.999
167		TiO	167	TI	TiO	167	-1.098	15.999
168		TiO	168	TI	TiO	168	-1.098	15.999
169		TiO	169	TI	TiO	169	-1.098	15.999
170		TiO	170	TI	TiO	170	-1.098	15.999
171		TiO	171	TI	TiO	171	-1.098	15.999
172		TiO	172	TI	TiO	172	-1.098	15.999
173		TiO	173	TI	TiO	173	-1.098	15.999
174		TiO	174	TI	TiO	174	-1.098	15.999
175		TiO	175	TI	TiO	175	-1.098	15.999
176		TiO	176	TI	TiO	176	-1.098	15.999
177		TiO	177	TI	TiO	177	-1.098	15.999
178		TiO	178	TI	TiO	178	-1.098	15.999
179		TiO	179	TI	TiO	179	-1.098	15.999
180		TiO	180	TI	TiO	180	-1.098	15.999
181		TiO	181	TI	TiO	181	-1.098	15.999
182		TiO	182	TI	TiO	182	-1.098	15.999
183		TiO	183	TI	TiO	183	-1.098	15.999
184		TiO	184	TI	TiO	184	-1.098	15.999
185		TiO	185	TI	TiO	185	-1.098	15.999
186		TiO	186	TI	TiO	186	-1.098	15.999
187		TiO	187	TI	TiO	187	-1.098	15.999
188		TiO	188	TI	TiO	188	-1.098	15.999
189		TiO	189	TI	TiO	189	-1.098	15.999
190		TiO	190	TI	TiO	190	-1.098	15.999
191		TiO	191	TI	TiO	191	-1.098	15.999
192		TiO	192	TI	TiO	192	-1.098	15.999
193		TiO	193	TI	TiO	193	-1.098	15.999
194		TiO	194	TI	TiO	194	-1.098	15.999
195		TiO	195	TI	TiO	195	-1.098	15.999
196		TiO	196	TI	TiO	196	-1.098	15.999
197		TiO	197	TI	TiO	197	-1.098	15.999
198		TiO	198	TI	TiO	198	-1.098	15.999
199		TiO	199	TI	TiO	199	-1.098	15.999
200		TiO	200	TI	TiO	200	-1.098	15.999
201		TiO	201	TI	TiO	201	-1.098	15.999
202		TiO	202	TI	TiO	202	-1.098	15.999
203		TiO	203	TI	TiO	203	-1.098	15.999
204		TiO	204	TI	TiO	204	-1.098	15.999
205		TiO	205	TI	TiO	205	-1.098	15.999
206		TiO	206	TI	TiO	206	-1.098	15.999
207		TiO	207	TI	TiO	207	-1.098	15.999
208		TiO	208	TI	TiO	208	-1.098	15.999
209		TiO	209	TI	TiO	209	-1.098	15.999
210		TiO	210	TI	TiO	210	-1.098	15.999
211		TiO	211	TI	TiO	211	-1.098	15.999
212		TiO	212	TI	TiO	212	-1.098	15.999
213		TiO	213	TI	TiO	213	-1.098	15.999
214		TiO	214	TI	TiO	214	-1.098	15.999
215		TiO	215	TI	TiO	215	-1.098	15.999
216		TiO	216	TI	TiO	216	-1.098	15.999
217		TiO	217	TI	TiO	217	-1.098	15.999
218		TiO	218	TI	TiO	218	-1.098	15.999
219		TiO	219	TI	TiO	219	-1.098	15.999
220		TiO	220	TI	TiO	220	-1.098	15.999
221		TiO	221	TI	TiO	221	-1.098	15.999
222		TiO	222	TI	TiO	222	-1.098	15.999
223		TiO	223	TI	TiO	223	-1.098	15.999
224		TiO	224	TI	TiO	224	-1.098	15.999
225		TiO	225	TI	TiO	225	-1.098	15.999
226		TiO	226	TI	TiO	226	-1.098	15.999
227		TiO	227	TI	TiO	227	-1.098	15.999
228		TiO	228	TI	TiO	228	-1.098	15.999
229		TiO	229	TI	TiO	229	-1.098	15.999
230		TiO	230	TI	TiO	230	-1.098	15.999
231		TiO	231	TI	TiO	231	-1.098	15.999
232		TiO	232	TI	TiO	232	-1.098	15.999
233		TiO	233	TI	TiO	233	-1.098	15.999
234		TiO	234	TI	TiO	234	-1.098	15.999
235		TiO	235	TI	TiO	235	-1.098	15.999
236		TiO	236	TI	TiO	236	-1.098	15.999
237		TiO	237	TI	TiO	237	-1.098	15.999
238		TiO	238	TI	TiO	238	-1.098	15.999
239		TiO	239	TI	TiO	239	-1.098	15.999
240		TiO	240	TI	TiO	240	-1.098	15.999
241		TiO	241	TI	TiO	241	-1.098	15.999
242		TiO	242	TI	TiO	242	-1.098	15.999
243		TiO	243	TI	TiO	243	-1.098	15.999
244		TiO	244	TI	TiO	244	-1.098	15.999
245		TiO	245	TI	TiO	245	-1.098	15.999
246		TiO	246	TI	TiO	246	-1.098	15.999
247		TiO	247	TI	TiO	247	-1.098	15.999
248		TiO	248	TI	TiO	248	-1.098	15.999
249		TiO	249	TI	TiO	249	-1.098	15.999
250		TiO	250	TI	TiO	250	-1.098	15.999
251		TiO	251	TI	TiO	251	-1.098	15.999
252		TiO	252	TI	TiO	252	-1.098	15.999
253		TiO	253	TI	TiO	253	-1.098	15.999
254		TiO	254	TI	TiO	254	-1.098	15.999
255		TiO	255	TI	TiO	255	-1.098	15.999
256		TiO	256	TI	TiO	256	-1.098	15.999
257		TiO	257	TI	TiO	257	-1.098	15.999
258		TiO	258	TI	TiO	258	-1.098	15.999
259		TiO	259	TI	TiO	259	-1.098	15.999
260		TiO	260	TI	TiO	260	-1.098	15.999
261		TiO	261	TI	TiO	261	-1.098	15.999
262		TiO	262	TI	TiO	262	-1.098	15.999
263		TiO	263	TI	TiO	263	-1.098	15.999
264		TiO	264	TI	TiO	264	-1.098	15.999
265		TiO	265	TI	TiO	265	-1.098	15.999
266		TiO	266	TI	TiO	266	-1.098	15.999
267		TiO	267	TI	TiO	267	-1.098	15.999
268		TiO	268	TI	TiO	268	-1.098	15.999
269		TiO	269	TI	TiO	269	-1.098	15.999
270		TiO	270	TI	TiO	270	-1.098	15.999
271		TiO	271	TI	TiO	271	-1.098	15.999
272		TiO	272	TI	TiO	272	-1.098	15.999
273		TiO	273	TI	TiO	273	-1.098	15.999
274		TiO	274	TI	TiO	274	-1.098	15.999
275		TiO	275	TI	TiO	275	-1.098	15.999
276		TiO	276	TI	TiO	276	-1.098	15.999
277		TiO	277	TI	TiO	277	-1.098	15.999
278		TiO	278	TI	TiO	278	-1.098	15.999
279		TiO	279	TI	TiO	279	-1.098	15.999
280		TiO	280	TI	TiO	280	-1.098	15.999
281		TiO	281	TI	TiO	281	-1.098	15.999
282		TiO	282	TI	TiO	282	-1.098	15.999
283		TiO	283	TI	TiO	283	-1.098	15.999
284		TiO	284	TI	TiO	284	-1.098	15.999
285		TiO	285	TI	TiO	285	-1.098	15.999
286		TiO	286	TI	TiO	286	-1.098	15.999
287		TiO	287	TI	TiO	287	-1.098	15.999
288		TiO	288	TI	TiO	288	-1.098	15.999
289		TiO	289	TI	TiO	289	-1.098	15.999
290		TiO	290	TI	TiO	290	-1.098	15.999
291		TiO	291	TI	TiO	291	-1.098	15.999
292		TiO	292	TI	TiO	292	-1.098	15.999
293		TiO	293	TI	TiO	293	-1.098	15.999
294		TiO	294	TI	TiO	294	-1.098	15.999
295		TiO	295	TI	TiO	295	-1.098	15.999
296		TiO	296	TI	TiO	296	-1.098	15.999
297		TiO	297	TI	TiO	297	-1.098	15.999
298		TiO	298	TI	TiO	298	-1.098	15.999
299		TiO	299	TI	TiO	299	-1.098	15.999
300		TiO	300	TI	TiO	300	-1.098	15.999
301		TiO	301	TI	TiO	301	-1.098	15.999
302		TiO	302	TI	TiO	302	-1.098	15.999
303		TiO	303	TI	TiO	303	-1.098	15.999
304		TiO	304	TI	TiO	304	-1.098	15.999
305		TiO	305	TI	TiO	305	-1.098	15.999
306		TiO	306	TI	TiO	306	-1.098	15.999
307		TiO	307	TI	TiO	307	-1.098	15.999
308		TiO	308	TI	TiO	308	-1.098	15.999
309		TiO	309	TI	TiO	309	-1.098	15.999
310		TiO	310	TI	TiO	310	-1.098	15.999
311		TiO	311	TI	TiO	311	-1.098	15.999
312		TiO	312	TI	TiO	312	-1.098	15.999
313		TiO	313	TI	TiO	313	-1.098	15.999
314		TiO	314	TI	TiO	314	-1.098	15.999
315		TiO	315	TI	TiO	315	-1.098	15.999
316		TiO	316	TI	TiO	316	-1.098	15.999
317		TiO	317	TI	TiO	317	-1.098	15.999
318		TiO	318	TI	TiO	318	-1.098	15.999
319		TiO	319	TI	TiO	319	-1.098	15.999
320		TiO	320	TI	TiO	320	-1.098	15.999
321		TiO	321	TI	TiO	321	-1.098	15.999
322		TiO	322	TI	TiO	322	-1.098	15.999
323		TiO	323	TI	TiO	323	-1.098	15.999
324		TiO	324	TI	TiO	324	-1.098	15.999
325		TiO	325	TI	TiO	325	-1.098	15.999
326		TiO	326	TI	TiO	326	-1.098	15.999
327		TiO	327	TI	TiO	327	-1.098	15.999
328		TiO	328	TI	TiO	328	-1.098	15.999
329		TiO	329	TI	TiO	329	-1.098	15.999
330		TiO	330	TI	TiO	330	-1.098	15.999
331		TiO	331	TI	TiO	331	-1.098	15.999
332		TiO	332	TI	TiO	332	-1.098	15.999
333		TiO	333	TI	TiO	333	-1.098	15.999
334		TiO	334	TI	TiO	334	-1.098	15.999
335		TiO	335	TI	TiO	335	-1.098	15.999
336		TiO	336	TI	TiO	336	-1.098	15.999
337		TiO	337	TI	TiO	337	-1.098	15.999
338		TiO	338	TI	TiO	338	-1.098	15.999
339		TiO	339	TI	TiO	339	-1.098	15.999
340		TiO	340	TI	TiO	340	-1.098	15.999
341		TiO	341	TI	TiO	341	-1.098	15.999
342		TiO	342	TI	TiO	342	-1.098	15.999
343		TiO	343	TI	TiO	343	-1.098	15.999
344		TiO	344	TI	TiO	344	-1.098	15.999
345		TiO	345	TI	TiO	345	-1.098	15.999
346		TiO	346	TI	TiO	346	-1.098	15.999
347		TiO	347	TI	TiO	347	-1.098	15.999
348		TiO	348	TI	TiO	348	-1.098	15.999
349		TiO	349	TI	TiO	349	-1.098	15.999
350		TiO	350	TI	TiO	350	-1.098	15.999
351		TiO	351	TI	TiO	351	-1.098	15.999
352		TiO	352	TI	TiO	352	-1.098	15.999
353		TiO	353	TI	TiO	353	-1.098	15.999
354		TiO	354	TI	TiO	354	-1.098	15.999
355		TiO	355	TI	TiO	355	-1.098	15.999
356		TiO	356	TI	TiO	356	-1.098	15.999
357		TiO	357	TI	TiO	357	-1.098	15.999
358		TiO	358	TI	TiO	358	-1.098	15.999
359		TiO	359	TI	TiO	359	-1.098	15.999
360		TiO	360	TI	TiO	360	-1.098	15.999
361		TiO	361	TI	TiO	361	-1.098	15.999
362		TiO	362	TI	TiO	362	-1.098	15.999
363		TiO	363	TI	TiO	363	-1.098	15.999
364		TiO	364	TI	TiO	364	-1.098	15.999
365		TiO	365	TI	TiO	365	-1.098	15.999
366		TiO	366	TI	TiO	366	-1.098	15.999
367		TiO	367	TI	TiO	367	-1.098	15.999
368		TiO	368	TI	TiO	368	-1.098	15.999
369		TiO	369	TI	TiO	369	-1.098	15.999
370		TiO	370	TI	TiO	370	-1.098	15.999
371		TiO	371	TI	TiO	371	-1.098	15.999
372		TiO	372	TI	TiO	372	-1.098	15.999
373		TiO	373	TI	TiO	373	-1.098	15.999
374		TiO	374	TI	TiO	374	-1.098	15.999
375		TiO	375	TI	TiO	375	-1.098	15.999
376		TiO	376	TI	TiO	376	-1.098	15.999
377		TiO	377	TI	TiO	377	-1.098	15.999
378		TiO	378	TI	TiO	378	-1.098	15.999
379		TiO	379	TI	TiO	379	-1.098	15.999
380		TiO	380	TI	TiO	380	-1.098	15.999
381		TiO	381	TI	TiO	381	-1.098	15.999
382		TiO	382	TI	TiO	382	-1.098	15.999
383		TiO	383	TI	TiO	383	-1.098	15.999
384		TiO	384	TI	TiO	384	-1.098	15.999
385		TiO	385	TI	TiO	385	-1.098	15.999
386		TiO	386	TI	TiO	386	-1.098	15.999
387		TiO	387	TI	TiO	387	-1.098	15.999
388		TiO	388	TI	TiO	388	-1.098	15.999
389		TiO	389	TI	TiO	389	-1.098	15.999
390		TiO	390	TI	TiO	390	-1.098	15.999
391		TiO	391	TI	TiO	391	-1.098	15.999
392		TiO	392	TI	TiO	392	-1.098	15.999
393		TiO	393	TI	TiO	393	-1.098	15.999
394		TiO	394	TI	TiO	394	-1.098	15.999
395		TiO	395	TI	TiO	395	-1.098	15.999
396		TiO	396	TI	TiO	396	-1.098	15.999
397		TiO	397	TI	TiO	397	-1.098	15.999
398		TiO	398	TI	TiO	398	-1.098	15.999
399		TiO	399	TI	TiO	399	-1.098	15.999
400		TiO	400	TI	TiO	400	-1.098	15.999
401		TiO	401	TI	TiO	401	-1.098	15.999
402		TiO	402	TI	TiO	402	-1.098	15.999
403		TiO	403	TI	TiO	403	-1.098	15.999
404		TiO	404	TI	TiO	404	-1.098	15.999
405		TiO	405	TI	TiO	405	-1.098	15.999
406		TiO	406	TI	TiO	406	-1.098	15.999
407		TiO	407	TI	TiO	407	-1.098	15.999
408		TiO	408	TI	TiO	408	-1.098	15.999
409		TiO	409	TI	TiO	409	-1.098	15.999
410		TiO	410	TI	TiO	410	-1.098	15.999
411		TiO	411	TI	TiO	411	-1.098	15.999
412		TiO	412	TI	TiO	412	-1.098	15.999
413		TiO	413	TI	TiO	413	-1.098	15.999
414		TiO	414	TI	TiO	414	-1.098	15.999
415		TiO	415	TI	TiO	415	-1.098	15.999
416		TiO	416	TI	TiO	416	-1.098	15.999
417		TiO	417	TI	TiO	417	-1.098	15.999
418		TiO	418	TI	TiO	418	-1.098	15.999
419		TiO	419	TI	TiO	419	-1.098	15.999
420		TiO	420	TI	TiO	420	-1.098	15.999
421		TiO	421	TI	TiO	421	-1.098	15.999
422		TiO	422	TI	TiO	422	-1.098	15.999
423		TiO	423	TI	TiO	423	-1.098	15.999
424		TiO	424	TI	TiO	424	-1.098	15.999
425		TiO	425	TI	TiO	425	-1.098	15.999
426		TiO	426	TI	TiO	426	-1.098	15.999
427		TiO	427	TI	TiO	427	-1.098	15.999
428		TiO	428	TI	TiO	428	-1.098	15.999
429		TiO	429	TI	TiO	429	-1.098	15.999
430		TiO	430	TI	TiO	430	-1.098	15.999
431		TiO	431	TI	TiO	431	-1.098	15.999
432		TiO	432	TI	TiO	432	-1.098	15.999
433		TiO	433	TI	TiO	433	-1.098	15.999
434		TiO	434	TI	TiO	434	-1.098	15.999
435		TiO	435	TI	TiO	435	-1.098	15.999
436		TiO	436	TI	TiO	436	-1.098	15.999
437		TiO	437	TI	TiO	437	-1.098	15.999
438		TiO	438	TI	TiO	438	-1.098	15.999
439		TiO	439	TI	TiO	439	-1.098	15.999
440		TiO	440	TI	TiO	440	-1.098	15.999
441		TiO	441	TI	TiO	441	-1.098	15.999
442		TiO	442	TI	TiO	442	-1.098	15.999
443		TiO	443	TI	TiO	443	-1.098	15.999
444		TiO	444	TI	TiO	444	-1.098	15.999
445		TiO	445	TI	TiO	445	-1.098	15.999
446		TiO	446	TI	TiO	446	-1.098	15.999
447		TiO	447	TI	TiO	447	-1.098	15.999
448		TiO	448	TI	TiO	448	-1.098	15.999
449		TiO	449	TI	TiO	449	-1.098	15.999
450		TiO	450	TI	TiO	450	-1.098	15.999
451		TiO	451	TI	TiO	451	-1.098	15.999
452		TiO	452	TI	TiO	452	-1.098	15.999
453		TiO	453	TI	TiO	453	-1.098	15.999
454		TiO	454	TI	TiO	454	-1.098	15.999
455		TiO	455	TI	TiO	455	-1.098	15.999
456		TiO	456	TI	TiO	456	-1.098	15.999
457		TiO	457	TI	TiO	457	-1.098	15.999
458		TiO	458	TI	TiO	458	-1.098	15.999
459		TiO	459	TI	TiO	459	-1.098	15.999
460		TiO	460	TI	TiO	460	-1.098	15.999
461		TiO	461	TI	TiO	461	-1.098	15.999
462		TiO	462	TI	TiO	462	-1.098	15.999
463		TiO	463	TI	TiO	463	-1.098	15.999
464		TiO	464	TI	TiO	464	-1.098	15.999
465		TiO	465	TI	TiO	465	-1.098	15.999
466		TiO	466	TI	TiO	466	-1.098	15.999
467		TiO	467	TI	TiO	467	-1.098	15.999
468		TiO	468	TI	TiO	468	-1.098	15.999
469		TiO	469	TI	TiO	469	-1.098	15.999
470		TiO	470	TI	TiO	470	-1.098	15.999
471		TiO	471	TI	TiO	471	-1.098	15.999
472		TiO	472	TI	TiO	472	-1.098	15.999
473		TiO	473	TI	TiO	473	-1.098	15.999
474		TiO	474	TI	TiO	474	-1.098	15.999
475		TiO	475	TI	TiO	475	-1.098	15.999
476		TiO	476	TI	TiO	476	-1.098	15.999
477		TiO	477	TI	TiO	477	-1.098	15.999
478		TiO	478	TI	TiO	478	-1.098	15.999
479		TiO	479	TI	TiO	479	-1.098	15.999
480		TiO	480	TI	TiO	480	-1.098	15.999
481		TiO	481	TI	TiO	481	-1.098	15.999
482		TiO	482	TI	TiO	482	-1.098	15.999
483		TiO	483	TI	TiO	483	-1.098	15.999
484		TiO	484	TI	TiO	484	-1.098	15.999
485		TiO	485	TI	TiO	485	-1.098	15.999
486		TiO	486	TI	TiO	486	-1.098	15.999
487		TiO	487	TI	TiO	487	-1.098	15.999
488		TiO	488	TI	TiO	488	-1.098	15.999
489		TiO	489	TI	TiO	489	-1.098	15.999
490		TiO	490	TI	TiO	490	-1.098	15.999
491		TiO	491	TI	TiO	491	-1.098	15.999
492		TiO	492	TI	TiO	492	-1.098	15.999
493		TiO	493	TI	TiO	493	-1.098	15.999
494		TiO	494	TI	TiO	494	-1.098	15.999
495		TiO	495	TI	TiO	495	-1.098	15.999
496		TiO	496	TI	TiO	496	-1.098	15.999
497		TiO	497	TI	TiO	497	-1.098	15.999
498		TiO	498	TI	TiO	498	-1.098	15.999
499		TiO	499	TI	TiO	499	-1.098	15.999
500		TiO	500	TI	TiO	500	-1.098	15.999
501		TiO	501	TI	TiO	501	-1.098	15.999
502		TiO	502	TI	TiO	502	-1.098	15.999
503		TiO	503	TI	TiO	503	-1.098	15.999
504		TiO	504	TI	TiO	504	-1.098	15.999
505		TiO	505	TI	TiO	505	-1.098	15.999
506		TiO	506	TI	TiO	506	-1.098	15.999
507		TiO	507	TI	TiO	507	-1.098	15.999
508		TiO	508	TI	TiO	508	-1.098	15.999
509		TiO	509	TI	TiO	509	-1.098	15.999
510		TiO	510	TI	TiO	510	-1.098	15.999
511		TiO	511	TI	TiO	511	-1.098	15.999
512		TiO	512	TI	TiO	512	-1.098	15.999
513		TiO	513	TI	TiO	513	-1.098	15.999
514		TiO	514	TI	TiO	514	-1.098	15.999
515		TiO	515	TI	TiO	515	-1.098	15.999
516		TiO	516	TI	TiO	516	-1.098	15.999
517		TiO	517	TI	TiO	517	-1.098	15.999
518		TiO	518	TI	TiO	518	-1.098	15.999
519		TiO	519	TI	TiO	519	-1.098	15.999
520		TiO	520	TI	TiO	520	-1.098	15.999
521		TiO	521	TI	TiO	521	-1.098	15.999
522		TiO	522	TI	TiO	522	-1.098	15.999
523		TiO	523	TI	TiO	523	-1.098	15.999
524		TiO	524	TI	TiO	524	-1.098	15.999
525		TiO	525	TI	TiO	525	-1.098	15.999
526		TiO	526	TI	TiO	526	-1.098	15.999
527		TiO	527	TI	TiO	527	-1.098	15.999
528		TiO	528	TI	TiO	528	-1.098	15.999
529		TiO	529	TI	TiO	529	-1.098	15.999
530		TiO	530	TI	TiO	530	-1.098	15.999
531		TiO	531	TI	TiO	531	-1.098	15.999
532		TiO	532	TI	TiO	532	-1.098	15.999
533		TiO	533	TI	TiO	533	-1.098	15.999
534		TiO	534	TI	TiO	534	-1.098	15.999
535		TiO	535	TI	TiO	535	-1.098	15.999
536		TiO	536	TI	TiO	536	-1.098	15.999
537		TiO	537	TI	TiO	537	-1.098	15.999
538		TiO	538	TI	TiO	538	-1.098	15.999
539		TiO	539	TI	TiO	539	-1.098	15.999
540		TiO	540	TI	TiO	540	-1.098	15.999
541		TiO	541	TI	TiO	541	-1.098	15.999
542		TiO	542	TI	TiO	542	-1.098	15.999
543		TiO	543	TI	TiO	543	-1.098	15.999
544		TiO	544	TI	TiO	544	-1.098	15.999
545		TiO	545	TI	TiO	545	-1.098	15.999
546		TiO	546	TI	TiO	546	-1.098	15.999
547		TiO	547	TI	TiO	547	-1.098	15.999
548		TiO	548	TI	TiO	548	-1.098	15.999
549		TiO	549	TI	TiO	549	-1.098	15.999
550		TiO	550	TI	TiO	550	-1.098	15.999
551		TiO	551	TI	TiO	551	-1.098	15.999
552		TiO	552	TI	TiO	552	-1.098	15.999
553		TiO	553	TI	TiO	553	-1.098	15.999
554		TiO	554	TI	TiO	554	-1.098	15.999
555		TiO	555	TI	TiO	555	-1.098	15.999
556		TiO	556	TI	TiO	556	-1.098	15.999
557		TiO	557	TI	TiO	557	-1.098	15.999
558		TiO	558	TI	TiO	558	-1.098	15.999
559		TiO	559	TI	TiO	559	-1.098	15.999
560		TiO	560	TI	TiO	560	-1.098	15.999
561		TiO	561	TI	TiO	561	-1.098	15.999
562		TiO	562	TI	TiO	562	-1.098	15.999
563		TiO	563	TI	TiO	563	-1.098	15.999
564		TiO	564	TI	TiO	564	-1.098	15.999
565		TiO	565	TI	TiO	565	-1.098	15.999
566		TiO	566	TI	TiO	566	-1.098	15.999
567		TiO	567	TI	TiO	567	-1.098	15.999
568		TiO	568	TI	TiO	568	-1.098	15.999
569		TiO	569	TI	TiO	569	-1.098	15.999
570		TiO	570	TI	TiO	570	-1.098	15.999
571		TiO	571	TI	TiO	571	-1.098	15.999
572		TiO	572	TI	TiO	572	-1.098	15.999
573		TiO	573	TI	TiO	573	-1.098	15.999
574		TiO	574	TI	TiO	574	-1.098	15.999
575		TiO	575	TI	TiO	575	-1.098	15.999
576		TiO	576	TI	TiO	576	-1.098	15.999
577		TiO	577	TI	TiO	577	-1.098	15.999
578		TiO	578	TI	TiO	578	-1.098	15.999
579		TiO	579	TI	TiO	579	-1.098	15.999
580		TiO	580	TI	TiO	580	-1.098	15.999
581		TiO	581	TI	TiO	581	-1.098	15.999
582		TiO	582	TI	TiO	582	-1.098	15.999
583		TiO	583	TI	TiO	583	-1.098	15.999
584		TiO	584	TI	TiO	584	-1.098	15.999
585		TiO	585	TI	TiO	585	-1.098	15.999
586		TiO	586	TI	TiO	586	-1.098	15.999
587		TiO	587	TI	TiO	587	-1.098	15.999
588		TiO	588	TI	TiO	588	-1.098	15.999
589		TiO	589	TI	TiO	589	-1.098	15.999
590		TiO	590	TI	TiO	590	-1.098	15.999
591		TiO	591	TI	TiO	591	-1.098	15.999
592		TiO	592	TI	TiO	592	-1.098	15.999
593		TiO	593	TI	TiO	593	-1.098	15.999
594		TiO	594	TI	TiO	594	-1.098	15.999
595		TiO	595	TI	TiO	595	-1.098	15.999
596		TiO	596	TI	TiO	596	-1.098	15.999
597		TiO	597	TI	TiO	597	-1.098	15.999
598		TiO	598	TI	TiO	598	-1.098	15.999
599		TiO	599	TI	TiO	599	-1.098	15.999
600		TiO	600	TI	TiO	600	-1.098	15.999
601		TiO	601	TI	TiO	601	-1.098	15.999
602		TiO	602	TI	TiO	602	-1.098	15.999
603		TiO	603	TI	TiO	603	-1.098	15.999
604		TiO	604	TI	TiO	604	-1.098	15.999
605		TiO	605	TI	TiO	605	-1.098	15.999
606		TiO	606	TI	TiO	606	-1.098	15.999
607		TiO	607	TI	TiO	607	-1.098	15.999
608		TiO	608	TI	TiO	608	-1.098	15.999
609		TiO	609	TI	TiO	609	-1.098	15.999
610		TiO	610	TI	TiO	610	-1.098	15.999
611		TiO	611	TI	TiO	611	-1.098	15.999
612		TiO	612	TI	TiO	612	-1.098	15.999
613		TiO	613	TI	TiO	613	-1.098	15.999
614		TiO	614	TI	TiO	614	-1.098	15.999
615		TiO	615	TI	TiO	615	-1.098	15.999
616		TiO	616	TI	TiO	616	-1.098	15.999
617		TiO	617	TI	TiO	617	-1.098	15.999
618		TiO	618	TI	TiO	618	-1.098	15.999
619		TiO	619	TI	TiO	619	-1.098	15.999
620		TiO	620	TI	TiO	620	-1.098	15.999
621		TiO	621	TI	TiO	621	-1.098	15.999
622		TiO	622	TI	TiO	622	-1.098	15.999
623		TiO	623	TI	TiO	623	-1.098	15.999
624		TiO	624	TI	TiO	624	-1.098	15.999
625		TiO	625	TI	TiO	625	-1.098	15.999
626		TiO	626	TI	TiO	626	-1.098	15.999
627		TiO	627	TI	TiO	627	-1.098	15.999
628		TiO	628	TI	TiO	628	-1.098	15.999
629		TiO	629	TI	TiO	629	-1.098	15.999
630		TiO	630	TI	TiO	630	-1.098	15.999
631		TiO	631	TI	TiO	631	-1.098	15.999
632		TiO	632	TI	TiO	632	-1.098	15.999
633		TiO	633	TI	TiO	633	-1.098	15.999
634		TiO	634	TI	TiO	634	-1.098	15.999
635		TiO	635	TI	TiO	635	-1.098	15.999
636		TiO	636	TI	TiO	636	-1.098	15.999
637		TiO	637	TI	TiO	637	-1.098	15.999
638		TiO	638	TI	TiO	638	-1.098	15.999
639		TiO	639	TI	TiO	639	-1.098	15.999
640		TiO	640	TI	TiO	640	-1.098	15.999
641		TiO	641	TI	TiO	641	-1.098	15.999
642		TiO	642	TI	TiO	642	-1.098	15.999
643		TiO	643	TI	TiO	643	-1.098	15.999
644		TiO	644	TI	TiO	644	-1.098	15.999
645		TiO	645	TI	TiO	645	-1.098	15.999
646		TiO	646	TI	TiO	646	-1.098	15.999
647		TiO	647	TI	TiO	647	-1.098	15.999
648		TiO	648	TI	TiO	648	-1.098	15.999
649		TiO	649	TI	TiO	649	-1.098	15.999
650		TiO	650	TI	TiO	650	-1.098	15.999
651		TiO	651	TI	TiO	651	-1.098	15.999
652		TiO	652	TI	TiO	652	-1.098	15.999
653		TiO	653	TI	TiO	653	-1.098	15.999
654		TiO	654	TI	TiO	654	-1.098	15.999
655		TiO	655	TI	TiO	655	-1.098	15.999
656		TiO	656	TI	TiO	656	-1.098	15.999
657		TiO	657	TI	TiO	657	-1.098	15.999
658		TiO	658	TI	TiO	658	-1.098	15.999
659		TiO	659	TI	TiO	659	-1.098	15.999
660		TiO	660	TI	TiO	660	-1.098	15.999
661		TiO	661	TI	TiO	661	-1.098	15.999
662		TiO	662	TI	TiO	662	-1.098	15.999
663		TiO	663	TI	TiO	663	-1.098	15.999
664		TiO	664	TI	TiO	664	-1.098	15.999
665		TiO	665	TI	TiO	665	-1.098	15.999
666		TiO	666	TI	TiO	666	-1.098	15.999
667		TiO	667	TI	TiO	667	-1.098	15.999
668		TiO	668	TI	TiO	668	-1.098	15.999
669		TiO	669	TI	TiO	669	-1.098	15.999
670		TiO	670	TI	TiO	670	-1.098	15.999
671		TiO	671	TI	TiO	671	-1.098	15.999
672		TiO	672	TI	TiO	672	-1.098	15.999
673		TiO	673	TI	TiO	673	-1.098	15.999
674		TiO	674	TI	TiO	674	-1.098	15.999
675		TiO	675	TI	TiO	675	-1.098	15.999
676		TiO	676	TI	TiO	676	-1.098	15.999
677		TiO	677	TI	TiO	677	-1.098	15.999
678		TiO	678	TI	TiO	678	-1.098	15.999
679		TiO	679	TI	TiO	679	-1.098	15.999
680		TiO	680	TI	TiO	680	-1.098	15.999
681		TiO	681	TI	TiO	681	-1.098	15.999
682		TiO	682	TI	TiO	682	-1.098	15.999
683		TiO	683	TI	TiO	683	-1.098	15.999
684		TiO	684	TI	TiO	684	-1.098	15.999
685		TiO	685	TI	TiO	685	-1.098	15.999
686		TiO	686	TI	TiO	686	-1.098	15.999
687		TiO	687	TI	TiO	687	-1.098	15.999
688		TiO	688	TI	TiO	688	-1.098	15.999
689		TiO	689	TI	TiO	689	-1.098	15.999
690		TiO	690	TI	TiO	690	-1.098	15.999
691		TiO	691	TI	TiO	691	-1.098	15.999
692		TiO	692	TI	TiO	692	-1.098	15.999
693		TiO	693	TI	TiO	693	-1.098	15.999
694		TiO	694	TI	TiO	694	-1.098	15.999
695		TiO	695	TI	TiO	695	-1.098	15.999
696		TiO	696	TI	TiO	696	-1.098	15.999
697		TiO	697	TI	TiO	697	-1.098	15.999
698		TiO	698	TI	TiO	698	-1.098	15.999
699		TiO	699	TI	TiO	699	-1.098	15.999
700		TiO	700	TI	TiO	700	-1.098	15.999
701		TiO	701	TI	TiO	701	-1.098	15.999
702		TiO	702	TI	TiO	702	-1.098	15.999
703		TiO	703	TI	TiO	703	-1.098	15.999
704		TiO	704	TI	TiO	704	-1.098	15.999
705		TiO	705	TI	TiO	705	-1.098	15.999
706		TiO	706	TI	TiO	706	-1.098	15.999
707		TiO	707	TI	TiO	707	-1.098	15.999
708		TiO	708	TI	TiO	708	-1.098	15.999
709		TiO	709	TI	TiO	709	-1.098	15.999
710		TiO	710	TI	TiO	710	-1.098	15.999
711		TiO	711	TI	TiO	711	-1.098	15.999
712		TiO	712	TI	TiO	712	-1.098	15.999
713		TiO	713	TI	TiO	713	-1.098	15.999
714		TiO	714	TI	TiO	714	-1.098	15.999
715		TiO	715	TI	TiO	715	-1.098	15.999
716		TiO	716	TI	TiO	716	-1.098	15.999
717		TiO	717	TI	TiO	717	-1.098	15.999
718		TiO	718	TI	TiO	718	-1.098	15.999
719		TiO	719	TI	TiO	719	-1.098	15.999
720		TiO	720	TI	TiO	720	-1.098	15.999
721		TiO	721	TI	TiO	721	-1.098	15.999
722		TiO	722	TI	TiO	722	-1.098	15.999
723		TiO	723	TI	TiO	723	-1.098	15.999
724		TiO	724	TI	TiO	724	-1.098	15.999
725		TiO	725	TI	TiO	725	-1.098	15.999
726		TiO	726	TI	TiO	726	-1.098	15.999
727		TiO	727	TI	TiO	727	-1.098	15.999
728		TiO	728	TI	TiO	728	-1.098	15.999
729		TiO	729	TI	TiO	729	-1.098	15.999
730		TiO	730	TI	TiO	730	-1.098	15.999
731		TiO	731	TI	TiO	731	-1.098	15.999
732		TiO	732	TI	TiO	732	-1.098	15.999
733		TiO	733	TI	TiO	733	-1.098	15.999
734		TiO	734	TI	TiO	734	-1.098	15.999
735		TiO	735	TI	TiO	735	-1.098	15.999
736		TiO	736	TI	TiO	736	-1.098	15.999
737		TiO	737	TI	TiO	737	-1.098	15.999
738		TiO	738	TI	TiO	738	-1.098	15.999
739		TiO	739	TI	TiO	739	-1.098	15.999
740		TiO	740	TI	TiO	740	-1.098	15.999
741		TiO	741	TI	TiO	741	-1.098	15.999
742		TiO	742	TI	TiO	742	-1.098	15.999
743		TiO	743	TI	TiO	743	-1.098	15.999
744		TiO	744	TI	TiO	744	-1.098	15.999
745		TiO	745	TI	TiO	745	-1.098	15.999
746		TiO	746	TI	TiO	746	-1.098	15.999
747		TiO	747	TI	TiO	747	-1.098	15.999
748		TiO	748	TI	TiO	748	-1.098	15.999
749		TiO	749	TI	TiO	749	-1.098	15.999
750		TiO	750	TI	TiO	750	-1.098	15.999
751		TiO	751	TI	TiO	751	-1.098	15.999
752		TiO	752	TI	TiO	752	-1.098	15.999
753		TiO	753	TI	TiO	753	-1.098	15.999
754		TiO	754	TI	TiO	754	-1.098	15.999
755		TiO	755	TI	TiO	755	-1.098	15.999
756		TiO	756	TI	TiO	756	-1.098	15.999
757		TiO	757	TI	TiO	757	-1.098	15.999
758		TiO	758	TI	TiO	758	-1.098	15.999
759		TiO	759	TI	TiO	759	-1.098	15.999
760		TiO	760	TI	TiO	760	-1.098	15.999
761		TiO	761	TI	TiO	761	-1.098	15.999
762		TiO	762	TI	TiO	762	-1.098	15.999
763		TiO	763	TI	TiO	763	-1.098	15.999
764		TiO	764	TI	TiO	764	-1.098	15.999
765		TiO	765	TI	TiO	765	-1.098	15.999
766		TiO	766	TI	TiO	766	-1.098	15.999
767		TiO	767	TI	TiO	767	-1.098	15.999
768		TiO	768	TI	TiO	768	-1.098	15.999
769		TiO	769	TI	TiO	769	-1.098	15.999
770		TiO	770	TI	TiO	770	-1.098	15.999
771		TiO	771	TI	TiO	771	-1.098	15.999
772		TiO	772	TI	TiO	772	-1.098	15.999
773		TiO	773	TI	TiO	773	-1.098	15.999
774		TiO	774	TI	TiO	774	-1.098	15.999
775		TiO	775	TI	TiO	775	-1.098	15.999
776		TiO	776	TI	TiO	776	-1.098	15.999
777		TiO	777	TI	TiO	777	-1.098	15.999
778		TiO	778	TI	TiO	778	-1.098	15.999
779		TiO	779	TI	TiO	779	-1.098	15.999
780		TiO	780	TI	TiO	780	-1.098	15.999
781		TiO	781	TI	TiO	781	-1.098	15.999
782		TiO	782	TI	TiO	782	-1.098	15.999
783		TiO	783	TI	TiO	783	-1.098	15.999
784		TiO	784	TI	TiO	784	-1.098	15.999
785		TiO	785	TI	TiO	785	-1.098	15.999
786		TiO	786	TI	TiO	786	-1.098	15.999
787		TiO	787	TI	TiO	787	-1.098	15.999
788		TiO	788	TI	TiO	788	-1.098	15.999
789		TiO	789	TI	TiO	789	-1.098	15.999
790		TiO	790	TI	TiO	790	-1.098	15.999
791		TiO	791	TI	TiO	791	-1.098	15.999
792		TiO	792	TI	TiO	792	-1.098	15.999
793		TiO	793	TI	TiO	793	-1.098	15.999
794		TiO	794	TI	TiO	794	-1.098	15.999
795		TiO	795	TI	TiO	795	-1.098	15.999
796		TiO	796	TI	TiO	796	-1.098	15.999
797		TiO	797	TI	TiO	797	-1.098	15.999
798		TiO	798	TI	TiO	798	-1.098	15.999
799		TiO	799	TI	TiO	799	-1.098	15.999
800		TiO	800	TI	TiO	800	-1.098	15.999
801		TiO	801	TI	TiO	801	-1.098	15.999
802		TiO	802	TI	TiO	802	-1.098	15.999
803		TiO	803	TI	TiO	803	-1.098	15.999
804		TiO	804	TI	TiO	804	-1.098	15.999
805		TiO	805	TI	TiO	805	-1.098	15.999
806		TiO	806	TI	TiO	806	-1.098	15.999
807		TiO	807	TI	TiO	807	-1.098	15.999
808		TiO	808	TI	TiO	808	-1.098	15.999
809		TiO	809	TI	TiO	809	-1.098	15.999
810		TiO	810	TI	TiO	810	-1.098	15.999
811		TiO	811	TI	TiO	811	-1.098	15.999
812		TiO	812	TI	TiO	812	-1.098	15.999
813		TiO	813	TI	TiO	813	-1.098	15.999
814		TiO	814	TI	TiO	814	-1.098	15.999
815		TiO	815	TI	TiO	815	-1.098	15.999
816		TiO	816	TI	TiO	816	-1.098	15.999
817		TiO	817	TI	TiO	817	-1.098	15.999
818		TiO	818	TI	TiO	818	-1.098	15.999
819		TiO	819	TI	TiO	819	-1.098	15.999
820		TiO	820	TI	TiO	820	-1.098	15.999
821		TiO	821	TI	TiO	821	-1.098	15.999
822		TiO	822	TI	TiO	822	-1.098	15.999
823		TiO	823	TI	TiO	823	-1.098	15.999
824		TiO	824	TI	TiO	824	-1.098	15.999
825		TiO	825	TI	TiO	825	-1.098	15.999
826		TiO	826	TI	TiO	826	-1.098	15.999
827		TiO	827	TI	TiO	827	-1.098	15.999
828		TiO	828	TI	TiO	828	-1.098	15.999
829		TiO	829	TI	TiO	829	-1.098	15.999
830		TiO	830	TI	TiO	830	-1.098	15.999
831		TiO	831	TI	TiO	831	-1.098	15.999
832		TiO	832	TI	TiO	832	-1.098	15.999
833		TiO	833	TI	TiO	833	-1.098	15.999
834		TiO	834	TI	TiO	834	-1.098	15.999
835		TiO	835	TI	TiO	835	-1.098	15.999
836		TiO	836	TI	TiO	836	-1.098	15.999
837		TiO	837	TI	TiO	837	-1.098	15.999
838		TiO	838	TI	TiO	838	-1.098	15.999
839		TiO	839	TI	TiO	839	-1.098	15.999
840		TiO	840	TI	TiO	840	-1.098	15.999
841		TiO	841	TI	TiO	841	-1.098	15.999
842		TiO	842	TI	TiO	842	-1.098	15.999
843		TiO	843	TI	TiO	843	-1.098	15.999
844		TiO	844	TI	TiO	844	-1.098	15.999
845		TiO	845	TI	TiO	845	-1.098	15.999
846		TiO	846	TI	TiO	846	-1.098	15.999
847		TiO	847	TI	TiO	847	-1.098	15.999
848		TiO	848	TI	TiO	848	-1.098	15.999
849		TiO	849	TI	TiO	849	-1.098	15.999
850		TiO	850	TI	TiO	850	-1.098	15.999
851		TiO	851	TI	TiO	851	-1.098	15.999
852		TiO	852	TI	TiO	852	-1.098	15.999
853		TiO	853	TI	TiO	853	-1.098	15.999
854		TiO	854	TI	TiO	854	-1.098	15.999
855		TiO	855	TI	TiO	855	-1.098	15.999
856		TiO	856	TI	TiO	856	-1.098	15.999
857		TiO	857	TI	TiO	857	-1.098	15.999
858		TiO	858	TI	TiO	858	-1.098	15.999
859		TiO	859	TI	TiO	859	-1.098	15.999
860		TiO	860	TI	TiO	860	-1.098	15.999
861		TiO	861	TI	TiO	861	-1.098	15.999
862		TiO	862	TI	TiO	862	-1.098	15.999
863		TiO	863	TI	TiO	863	-1.098	15.999
864		TiO	864	TI	TiO	864	-1.098	15.999
865		TiO	865	TI	TiO	865	-1.098	15.999
866		TiO	866	TI	TiO	866	-1.098	15.999
867		TiO	867	TI	TiO	867	-1.098	15.999
868		TiO	868	TI	TiO	868	-1.098	15.999
869		TiO	869	TI	TiO	869	-1.098	15.999
870		TiO	870	TI	TiO	870	-1.098	15.999
871		TiO	871	TI	TiO	871	-1.098	15.999
872		TiO	872	TI	TiO	872	-1.098	15.999
873		TiO	873	TI	TiO	873	-1.098	15.999
874		TiO	874	TI	TiO	874	-1.098	15.999
875		TiO	875	TI	TiO	875	-1.098	15.999
876		TiO	876	TI	TiO	876	-1.098	15.999
877		TiO	877	TI	TiO	877	-1.098	15.999
878		TiO	878	TI	TiO	878	-1.098	15.999
879		TiO	879	TI	TiO	879	-1.098	15.999
880		TiO	880	TI	TiO	880	-1.098	15.999
881		TiO	881	TI	TiO	881	-1.098	15.999
882		TiO	882	TI	TiO	882	-1.098	15.999
883		TiO	883	TI	TiO	883	-1.098	15.999
884		TiO	884	TI	TiO	884	-1.098	15.999
885		TiO	885	TI	TiO	885	-1.098	15.999
886		TiO	886	TI	TiO	886	-1.098	15.999
887		TiO	887	TI	TiO	887	-1.098	15.999
888		TiO	888	TI	TiO	888	-1.098	15.999
889		TiO	889	TI	TiO	889	-1.098	15.999
890		TiO	890	TI	TiO	890	-1.098	15.999
891		TiO	891	TI	TiO	891	-1.098	15.999
892		TiO	892	TI	TiO	892	-1.098	15.999
893		TiO	893	TI	TiO	893	-1.098	15.999
894		TiO	894	TI	TiO	894	-1.098	15.999
895		TiO	895	TI	TiO	895	-1.098	15.999
896		TiO	896	TI	TiO	896	-1.098	15.999
897		TiO	897	TI	TiO	897	-1.098	15.999
898		TiO	898	TI	TiO	898	-1.098	15.999
899		TiO	899	TI	TiO	899	-1.098	15.999
900		TiO	900	TI	TiO	900	-1.098	15.999
901		TiO	901	TI	TiO	901	-1.098	15.999
902		TiO	902	TI	TiO	902	-1.098	15.999
903		TiO	903	TI	TiO	903	-1.098	15.999
904		TiO	904	TI	TiO	904	-1.098	15.999
905		TiO	905	TI	TiO	905	-1.098	15.999
906		TiO	906	TI	TiO	906	-1.098	15.999
907		TiO	907	TI	TiO	907	-1.098	15.999
908		TiO	908	TI	TiO	908	-1.098	15.999
909		TiO	909	TI	TiO	909	-1.098	15.999
910		TiO	910	TI	TiO	910	-1.098	15.999
911		TiO	911	TI	TiO	911	-1.098	15.999
912		TiO	912	TI	TiO	912	-1.098	15.999
913		TiO	913	TI	TiO	913	-1.098	15.999
914		TiO	914	TI	TiO	914	-1.098	15.999
915		TiO	915	TI	TiO	915	-1.098	15.999
916		TiO	916	TI	TiO	916	-1.098	15.999
917		TiO	917	TI	TiO	917	-1.098	15.999
918		TiO	918	TI	TiO	918	-1.098	15.999
919		TiO	919	TI	TiO	919	-1.098	15.999
920		TiO	920	TI	TiO	920	-1.098	15.999
921		TiO	921	TI	TiO	921	-1.098	15.999
922		TiO	922	TI	TiO	922	-1.098	15.999
923		TiO	923	TI	TiO	923	-1.098	15.999
924		TiO	924	TI	TiO	924	-1.098	15.999
925		TiO	925	TI	TiO	925	-1.098	15.999
926		TiO	926	TI	TiO	926	-1.098	15.999
927		TiO	927	TI	TiO	927	-1.098	15.999
928		TiO	928	TI	TiO	928	-1.098	15.999
929		TiO	929	TI	TiO	929	-1.098	15.999
930		TiO	930	TI	TiO	930	-1.098	15.999
931		TiO	931	TI	TiO	931	-1.098	15.999
932		TiO	932	TI	TiO	932	-1.098	15.999
933		TiO	933	TI	TiO	933	-1.098	15.999
934		TiO	934	TI	TiO	934	-1.098	15.999
935		TiO	935	TI	TiO	935	-1.098	15.999
936		TiO	936	TI	TiO	936	-1.098	15.999
937		TiO	937	TI	TiO	937	-1.098	15.999
938		TiO	938	TI	TiO	938	-1.098	15.999
939		TiO	939	TI	TiO	939	-1.098	15.999
940		TiO	940	TI	TiO	940	-1.098	15.999
941		TiO	941	TI	TiO	941	-1.098	15.999
942		TiO	942	TI	TiO	942	-1.098	15.999
943		TiO	943	TI	TiO	943	-1.098	15.999
944		TiO	944	TI	TiO	944	-1.098	15.999
945		TiO	945	TI	TiO	945	-1.098	15.999
946		TiO	946	TI	TiO	946	-1.098	15.999
947		TiO	947	TI	TiO	947	-1.098	15.999
948		TiO	948	TI	TiO	948	-1.098	15.999
949		TiO	949	TI	TiO	949	-1.098	15.999
950		TiO	950	TI	TiO	950	-1.098	15.999
951		TiO	951	TI	TiO	951	-1.098	15.999
952		TiO	952	TI	TiO	952	-1.098	15.999
953		TiO	953	TI	TiO	953	-1.098	15.999
954		TiO	954	TI	TiO	954	-1.098	15.999
955		TiO	955	TI	TiO	955	-1.098	15.999
956		TiO	956	TI	TiO	956	-1.098	15.999
957		TiO	957	TI	TiO	957	-1.098	15.999
958		TiO	958	TI	TiO	958	-1.098	15.999
959		TiO	959	TI	TiO	959	-1.098	15.999
960		TiO	960	TI	TiO	960	-1.098	15.999
961		TiO	961	TI	TiO	961	-1.098	15.999
962		TiO	962	TI	TiO	962	-1.098	15.999
963		TiO	963	TI	TiO	963	-1.098	15.999
964		TiO	964	TI	TiO	964	-1.098	15.999
965		TiO	965	TI	TiO	965	-1.098	15.999
966		TiO	966	TI	TiO	966	-1.098	15.999
967		TiO	967	TI	TiO	967	-1.098	15.999
968		TiO	968	TI	TiO	968	-1.098	15.999
969		TiO	969	TI	TiO	969	-1.098	15.999
970		TiO	970	TI	TiO	970	-1.098	15.999
971		TiO	971	TI	TiO	971	-1.098	15.999
972		TiO	972	TI	TiO	972	-1.098	15.999
973		TiO	973	TI	TiO	973	-1.098	15.999
974		TiO	974	TI	TiO	974	-1.098	15.999
975		TiO	975	TI	TiO	975	-1.098	15.999
976		TiO	976	TI	TiO	976	-1.098	15.999
977		TiO	977	TI	TiO	977	-1.098	15.999
978		TiO	978	TI	TiO	978	-1.098	15.999
979		TiO	979	TI	TiO	979	-1.098	15.999
980		TiO	980	TI	TiO	980	-1.098	15.999
981		TiO	981	TI	TiO	981	-1.098	15.999
982		TiO	982	TI	TiO	982	-1.098	15.999
983		TiO	983	TI	TiO	983	-1.098	15.999
984		TiO	984	TI	TiO	984	-1.098	15.999
985		TiO	985	TI	TiO	985	-1.098	15.999
986		TiO	986	TI	TiO	986	-1.098	15.999
987		TiO	987	TI	TiO	987	-1.098	15.999
988		TiO	988	TI	TiO	988	-1.098	15.999
989		TiO	989	TI	TiO	989	-1.098	15.999
990		TiO	990	TI	TiO	990	-1.098	15.999
991		TiO	991	TI	TiO	991	-1.098	15.999
992		TiO	992	TI	TiO	992	-1.098	15.999
993		TiO	993	TI	TiO	993	-1.098	15.999
994		TiO	994	TI	TiO	994	-1.098	15.999
995		TiO	995	TI	TiO	995	-1.098	15.999
996		TiO	996	TI	TiO	996	-1.098	15.999
997		TiO	997	TI	TiO	997	-1.098	15.999
998		TiO	998	TI	TiO	998	-1.098	15.999
999		TiO	999	TI	TiO	999	-1.098	15.999
1000		TiO	1000	TI	TiO	1000	-1.098	15.999
1001		TiO	1001	TI	TiO	1001	-1.098	15.999
1002		TiO	1002	TI	TiO	1002	-1.098	15.999
1003		TiO	1003	TI	TiO	1003	-1.098	15.999
1004		TiO	1004	TI	TiO	1004	-1.098	15.999
1005		TiO	1005	TI	TiO	1005	-1.098	15.999
1006		TiO	1006	TI	TiO	1006	-1.098	15.999
1007		TiO	1007	TI	TiO	1007	-1.098	15.999
1008		TiO	1008	TI	TiO	1008	-1.098	15.999
1009		TiO	1009	TI	TiO	1009	-1.098	15.999
1010		TiO	1010	TI	TiO	1010	-1.098	15.999
1011		TiO	1011	TI	TiO	1011	-1.098	15.999
1012		TiO	1012	TI	TiO	1012	-1.098	15.999
1013		TiO	1013	TI	TiO	1013	-1.098	15.999
1014		TiO	1014	TI	TiO	1014	-1.098	15.999
1015		TiO	1015	TI	TiO	1015	-1.098	15.999
1016		TiO	1016	TI	TiO	1016	-1.098	15.999
1017		TiO	1017	TI	TiO	1017	-1.098	15.999
1018		TiO	1018	TI	TiO	1018	-1.098	15.999
1019		TiO	1019	TI	TiO	1019	-1.098	15.999
1020		TiO	1020	TI	TiO	1020	-1.098	15.999
1021		TiO	1021	TI	TiO	1021	-1.098	15.999
1022		TiO	1022	TI	TiO	1022	-1.098	15.999
1023		TiO	1023	TI	TiO	1023	-1.098	15.999
1024		TiO	1024	TI	TiO	1024	-1.098	15.999
1025		TiO	1025	TI	TiO	1025	-1.098	15.999
1026		TiO	1026	TI	TiO	1026	-1.098	15.999
1027		TiO	1027	TI	TiO	1027	-1.098	15.999
1028		TiO	1028	TI	TiO	1028	-1.098	15.999
1029		TiO	1029	TI	TiO	1029	-1.098	15.999
1030		TiO	1030	TI	TiO	1030	-1.098	15.999
1031		TiO	1031	TI	TiO	1031	-1.098	15.999
1032		TiO	1032	TI	TiO	1032	-1.098	15.999
1033		TiO	1033	TI	TiO	1033	-1.098	15.999
1034		TiO	1034	TI	TiO	1034	-1.098	15.999
1035		TiO	1035	TI	TiO	1035	-1.098	15.999
1036		TiO	1036	TI	TiO	1036	-1.098	15.999
1037		TiO	1037	TI	TiO	1037	-1.098	15.999
1038		TiO	1038	TI	TiO	1038	-1.098	15.999
1039		TiO	1039	TI	TiO	1039	-1.098	15.999
1040		TiO	1040	TI	TiO	1040	-1.098	15.999
1041		TiO	1041	TI	TiO	1041	-1.098	15.999
1042		TiO	1042	TI	TiO	1042	-1.098	15.999
1043		TiO	1043	TI	TiO	1043	-1.098	15.999
1044		TiO	1044	TI	TiO	1044	-1.098	15.999
1045		TiO	1045	TI	TiO	1045	-1.098	15.999
1046		TiO	1046	TI	TiO	1046	-1.098	15.999
1047		TiO	1047	TI	TiO	1047	-1.098	15.999
1048		TiO	1048	TI	TiO	1048	-1.098	15.999
1049		TiO	1049	TI	TiO	1049	-1.098	15.999
1050		TiO	1050	TI	TiO	1050	-1.098	15.999
1051		TiO	1051	TI	TiO	1051	-1.098	15.999
1052		TiO	1052	TI	TiO	1052	-1.098	15.999
1053		TiO	1053	TI	TiO	1053	-1.098	15.999
1054		TiO	1054	TI	TiO	1054	-1.098	15.999
1055		TiO	1055	TI	TiO	1055	-1.098	15.999
1056		TiO	1056	TI	TiO	1056	-1.098	15.999
1057		TiO	1057	TI	TiO	1057	-1.098	15.999
1058		TiO	1058	TI	TiO	1058	-1.098	15.999
1059		TiO	1059	TI	TiO	1059	-1.098	15.999
1060		TiO	1060	TI	TiO	1060	-1.098	15.999
1061		TiO	1061	TI	TiO	1061	-1.098	15.999
1062		TiO	1062	TI	TiO	1062	-1.098	15.999
1063		TiO	1063	TI	TiO	1063	-1.098	15.999
1064		TiO	1064	TI	TiO	1064	-1.098	15.999
1065		TiO	1065	TI	TiO	1065	-1.098	15.999
1066		TiO	1066	TI	TiO	1066	-1.098	15.999
1067		TiO	1067	TI	TiO	1067	-1.098	15.999
1068		TiO	1068	TI	TiO	1068	-1.098	15.999
1069		TiO	1069	TI	TiO	1069	-1.098	15.999
1070		TiO	1070	TI	TiO	1070	-1.098	15.999
1071		TiO	1071	TI	TiO	1071	-1.098	15.999
1072		TiO	1072	TI	TiO	1072	-1.098	15.999
1073		TiO	1073	TI	TiO	1073	-1.098	15.999
1074		TiO	1074	TI	TiO	1074	-1.098	15.999
1075		TiO	1075	TI	TiO	1075	-1.098	15.999
1076		TiO	1076	TI	TiO	1076	-1.098	15.999
1077		TiO	1077	TI	TiO	1077	-1.098	15.999
1078		TiO	1078	TI	TiO	1078	-1.098	15.999
1079		TiO	1079	TI	TiO	1079	-1.098	15.999
1080		TiO	1080	TI	TiO	1080	-1.098	15.999
1081		TiO	1081	TI	TiO	1081	-1.098	15.999
1082		TiO	1082	TI	TiO	1082	-1.098	15.999
1083		TiO	1083	TI	TiO	1083	-1.098	15.999
1084		TiO	1084	TI	TiO	1084	-1.098	15.999
1085		TiO	1085	TI	TiO	1085	-1.098	15.999
1086		TiO	1086	TI	TiO	1086	-1.098	15.999
1087		TiO	1087	TI	TiO	1087	-1.098	15.999
1088		TiO	1088	TI	TiO	1088	-1.098	15.999
1089		TiO	1089	TI	TiO	1089	-1.098	15.999
1090		TiO	1090	TI	TiO	1090	-1.098	15.999
1091		TiO	1091	TI	TiO	1091	-1.098	15.999
1092		TiO	1092	TI	TiO	1092	-1.098	15.999
1093		TiO	1093	TI	TiO	1093	-1.098	15.999
1094		TiO	1094	TI	TiO	1094	-1.098	15.999
1095		TiO	1095	TI	TiO	1095	-1.098	15.999
1096		TiO	1096	TI	TiO	1096	-1.098	15.999
1097		TiO	1097	TI	TiO	1097	-1.098	15.999
1098		TiO	1098	TI	TiO	1098	-1.098	15.999
1099		TiO	1099	TI	TiO	1099	-1.098	15.999
1100		TiO	1100	TI	TiO	1100	-1.098	15.999
1101		TiO	1101	TI	TiO	1101	-1.098	15.999
1102		TiO	1102	TI	TiO	1102	-1.098	15.999
1103		TiO	1103	TI	TiO	1103	-1.098	15.999
1104		TiO	1104	TI	TiO	1104	-1.098	15.999
1105		TiO	1105	TI	TiO	1105	-1.098	15.999
1106		TiO	1106	TI	TiO	1106	-1.098	15.999
1107		TiO	1107	TI	TiO	1107	-1.098	15.999
1108		TiO	1108	TI	TiO	1108	-1.098	15.999
1109		TiO	1109	TI	TiO	1109	-1.098	15.999
1110		TiO	1110	TI	TiO	1110	-1.098	15.999
1111		TiO	1111	TI	TiO	1111	-1.098	15.999
1112		TiO	1112	TI	TiO	1112	-1.098	15.999
1113		TiO	1113	TI	TiO	1113	-1.098	15.999
1114		TiO	1114	TI	TiO	1114	-1.098	15.999
1115		TiO	1115	TI	TiO	1115	-1.098	15.999
1116		TiO	1116	TI	TiO	1116	-1.098	15.999
1117		TiO	1117	TI	TiO	1117	-1.098	15.999
1118		TiO	1118	TI	TiO	1118	-1.098	15.999
1119		TiO	1119	TI	TiO	1119	-1.098	15.999
1120		TiO	1120	TI	TiO	1120	-1.098	15.999
1121		TiO	1121	TI	TiO	1121	-1.098	15.999
1122		TiO	1122	TI	TiO	1122	-1.098	15.999
1123		TiO	1123	TI	TiO	1123	-1.098	15.999
1124		TiO	1124	TI	TiO	1124	-1.098	15.999
1125		TiO	1125	TI	TiO	1125	-1.098	15.999
1126		TiO	1126	TI	TiO	1126	-1.098	15.999
1127		TiO	1127	TI	TiO	1127	-1.098	15.999
1128		TiO	1128	TI	TiO	1128	-1.098	15.999
1129		TiO	1129	TI	TiO	1129	-1.098	15.999
1130		TiO	1130	TI	TiO	1130	-1.098	15.999
1131		TiO	1131	TI	TiO	1131	-1.098	15.999
1132		TiO	1132	TI	TiO	1132	-1.098	15.999
1133		TiO	1133	TI	TiO	1133	-1.098	15.999
1134		TiO	1134	TI	TiO	1134	-1.098	15.999
1135		TiO	1135	TI	TiO	1135	-1.098	15.999
1136		TiO	1136	TI	TiO	1136	-1.098	15.999
1137		TiO	1137	TI	TiO	1137	-1.098	15.999
1138		TiO	1138	TI	TiO	1138	-1.098	15.999
1139		TiO	1139	TI	TiO	1139	-1.098	15.999
1140		TiO	1140	TI	TiO	1140	-1.098	15.999
1141		TiO	1141	TI	TiO	1141	-1.098	15.999
1142		TiO	1142	TI	TiO	1142	-1.098	15.999
1143		TiO	1143	TI	TiO	1143	-1.098	15.999
1144		TiO	1144	TI	TiO	1144	-1.098	15.999
1145		TiO	1145	TI	TiO	1145	-1.098	15.999
1146		TiO	1146	TI	TiO	1146	-1.098	15.999
1147		TiO	1147	TI	TiO	1147	-1.098	15.999
1148		TiO	1148	TI	TiO	1148	-1.098	15.999
1149		TiO	1149	TI	TiO	1149	-1.098	15.999
1150		TiO	1150	TI	TiO	1150	-1.098	15.999
1151		TiO	1151	TI	TiO	1151	-1.098	15.999
1152		TiO	1152	TI	TiO	1152	-1.098	15.999
1153		TiO	1153	TI	TiO	1153	-1.098	15.999
1154		TiO	1154	TI	TiO	1154	-1.098	15.999
1155		TiO	1155	TI	TiO	1155	-1.098	15.999
1156		TiO	1156	TI	TiO	1156	-1.098	15.999
1157		TiO	1157	TI	TiO	1157	-1.098	15.999
1158		TiO	1158	TI	TiO	1158	-1.098	15.999
1159		TiO	1159	TI	TiO	1159	-1.098	15.999
1160		TiO	1160	TI	TiO	1160	-1.098	15.999
1161		TiO	1161	TI	TiO	1161	-1.098	15.999
1162		TiO	1162	TI	TiO	1162	-1.098	15.999
1163		TiO	1163	TI	TiO	1163	-1.098	15.999
1164		TiO	1164	TI	TiO	1164	-1.098	15.999
1165		TiO	1165	TI	TiO	1165	-1.098	15.999
1166		TiO	1166	TI	TiO	1166	-1.098	15.999
1167		TiO	1167	TI	TiO	1167	-1.098	15.999
1168		TiO	1168	TI	TiO	1168	-1.098	15.999
1169		TiO	1169	TI	TiO	1169	-1.098	15.999
1170		TiO	1170	TI	TiO	1170	-1.098	15.999
1171		TiO	1171	TI	TiO	1171	-1.098	15.999
1172		TiO	1172	TI	TiO	1172	-1.098	15.999
1173		TiO	1173	TI	TiO	1173	-1.098	15.999
1174		TiO	1174	TI	TiO	1174	-1.098	15.999
1175		TiO	1175	TI	TiO	1175	-1.098	15.999
1176		TiO	1176	TI	TiO	1176	-1.098	15.999
1177		TiO	1177	TI	TiO	1177	-1.098	15.999
1178		TiO	1178	TI	TiO	1178	-1.098	15.999
1179		TiO	1179	TI	TiO	1179	-1.098	15.999
1180		TiO	1180	TI	TiO	1180	-1.098	15.999
1181		TiO	1181	TI	TiO	1181	-1.098	15.999
1182		TiO	1182	TI	TiO	1182	-1.098	15.999
1183		TiO	1183	TI	TiO	1183	-1.098	15.999
1184		TiO	1184	TI	TiO	1184	-1.098	15.999
1185		TiO	1185	TI	TiO	1185	-1.098	15.999
1186		TiO	1186	TI	TiO	1186	-1.098	15.999
1187		TiO	1187	TI	TiO	1187	-1.098	15.999
1188		TiO	1188	TI	TiO	1188	-1.098	15.999
1189		TiO	1189	TI	TiO	1189	-1.098	15.999
1190		TiO	1190	TI	TiO	1190	-1.098	15.999
1191		TiO	1191	TI	TiO	1191	-1.098	15.999
1192		TiO	1192	TI	TiO	1192	-1.098	15.999
1193		TiO	1193	TI	TiO	1193	-1.098	15.999
1194		TiO	1194	TI	TiO	1194	-1.098	15.999
1195		TiO	1195	TI	TiO	1195	-1.098	15.999
1196		TiO	1196	TI	TiO	1196	-1.098	15.999
1197		TiO	1197	TI	TiO	1197	-1.098	15.999
1198		TiO	1198	TI	TiO	1198	-1.098	15.999
1199		TiO	1199	TI	TiO	1199	-1.098	15.999
1200		TiO	1200	TI	TiO	1200	-1.098	15.999
1201		TiO	1201	TI	TiO	1201	-1.098	15.999
1202		TiO	1202	TI	TiO	1202	-1.098	15.999
1203		TiO	1203	TI	TiO	1203	-1.098	15.999
1204		TiO	1204	TI	TiO	1204	-1.098	15.999
1205		TiO	1205	TI	TiO	1205	-1.098	15.999
1206		TiO	1206	TI	TiO	1206	-1.098	15.999
1207		TiO	1207	TI	TiO	1207	-1.098	15.999
1208		TiO	1208	TI	TiO	1208	-1.098	15.999
1209		TiO	1209	TI	TiO	1209	-1.098	15.999
1210		TiO	1210	TI	TiO	1210	-1.098	15.999
1211		TiO	1211	TI	TiO	1211	-1.098	15.999
1212		TiO	1212	TI	TiO	1212	-1.098	15.999
1213		TiO	1213	TI	TiO	1213	-1.098	15.999
1214		TiO	1214	TI	TiO	1214	-1.098	15.999
1215		TiO	1215	TI	TiO	1215	-1.098	15.999
1216		TiO	1216	TI	TiO	1216	-1.098	15.999
1217		TiO	1217	TI	TiO	1217	-1.098	15.999
1218		TiO	1218	TI	TiO	1218	-1.098	15.999
1219		TiO	1219	TI	TiO	1219	-1.098	15.999
1220		TiO	1220	TI	TiO	1220	-1.098	15.999
1221		TiO	1221	TI	TiO	1221	-1.098	15.999
1222		TiO	1222	TI	TiO	1222	-1.098	15.999
1223		TiO	1223	TI	TiO	1223	-1.098	15.999
1224		TiO	1224	TI	TiO	1224	-1.098	15.999
1225		TiO	1225	TI	TiO	1225	-1.098	15.999
1226		TiO	1226	TI	TiO	1226	-1.098	15.999
1227		TiO	1227	TI	TiO	1227	-1.098	15.999
1228		TiO	1228	TI	TiO	1228	-1.098	15.999
1229		TiO	1229	TI	TiO	1229	-1.098	15.999
1230		TiO	1230	TI	TiO	1230	-1.098	15.999
1231		TiO	1231	TI	TiO	1231	-1.098	15.999
1232		TiO	1232	TI	TiO	1232	-1.098	15.999
1233		TiO	1233	TI	TiO	1233	-1.098	15.999
1234		TiO	1234	TI	TiO	1234	-1.098	15.999
1235		TiO	1235	TI	TiO	1235	-1.098	15.999
1236		TiO	1236	TI	TiO	1236	-1.098	15.999
1237		TiO	1237	TI	TiO	1237	-1.098	15.999
1238		TiO	1238	TI	TiO	1238	-1.098	15.999
1239		TiO	1239	TI	TiO	1239	-1.098	15.999
1240		TiO	1240	TI	TiO	1240	-1.098	15.999
1241		TiO	1241	TI	TiO	1241	-1.098	15.999
1242		TiO	1242	TI	TiO	1242	-1.098	15.999
1243		TiO	1243	TI	TiO	1243	-1.098	15.999
1244		TiO	1244	TI	TiO	1244	-1.098	15.999
1245		TiO	1245	TI	TiO	1245	-1.098	15.999
1246		TiO	1246	TI	TiO	1246	-1.098	15.999
1247		TiO	1247	TI	TiO	1247	-1.098	15.999
1248		TiO	1248	TI	TiO	1248	-1.098	15.999
1249		TiO	1249	TI	TiO	1249	-1.098	15.999
1250		TiO	1250	TI	TiO	1250	-1.098	15.999
1251		TiO	1251	TI	TiO	1251	-1.098	15.999
1252		TiO	1252	TI	TiO	1252	-1.098	15.999
1253		TiO	1253	TI	TiO	1253	-1.098	15.999
1254		TiO	1254	TI	TiO	1254	-1.098	15.999
1255		TiO	1255	TI	TiO	1255	-1.098	15.999
1256		TiO	1256	TI	TiO	1256	-1.098	15.999
1257		TiO	1257	TI	TiO	1257	-1.098	15.999
1258		TiO	1258	TI	TiO	1258	-1.098	15.999
1259		TiO	1259	TI	TiO	1259	-1.098	15.999
1260		TiO	1260	TI	TiO	1260	-1.098	15.999
1261		TiO	1261	TI	TiO	1261	-1.098	15.999
1262		TiO	1262	TI	TiO	1262	-1.098	15.999
1263		TiO	1263	TI	TiO	1263	-1.098	15.999
1264		TiO	1264	TI	TiO	1264	-1.098	15.999
1265		TiO	1265	TI	TiO	1265	-1.098	15.999
1266		TiO	1266	TI	TiO	1266	-1.098	15.999
1267		TiO	1267	TI	TiO	1267	-1.098	15.999
1268		TiO	1268	TI	TiO	1268	-1.098	15.999
1269		TiO	1269	TI	TiO	1269	-1.098	15.999
1270		TiO	1270	TI	TiO	1270	-1.098	15.999
1271		TiO	1271	TI	TiO	1271	-1.098	15.999
1272		TiO	1272	TI	TiO	1272	-1.098	15.999
1273		TiO	1273	TI	TiO	1273	-1.098	15.999
1274		TiO	1274	TI	TiO	1274	-1.098	15.999
1275		TiO	1275	TI	TiO	1275	-1.098	15.999
1276		TiO	1276	TI	TiO	1276	-1.098	15.999
1277		TiO	1277	TI	TiO	1277	-1.098	15.999
1278		TiO	1278	TI	TiO	1278	-1.098	15.999
1279		TiO	1279	TI	TiO	1279	-1.098	15.999
1280		TiO	1280	TI	TiO	1280	-1.098	15.999
1281		TiO	1281	TI	TiO	1281	-1.098	15.999
1282		TiO	1282	TI	TiO	1282	-1.098	15.999
1283		TiO	1283	TI	TiO	1283	-1.098	15.999
1284		TiO	1284	TI	TiO	1284	-1.098	15.999
1285		TiO	1285	TI	TiO	1285	-1.098	15.999
1286		TiO	1286	TI	TiO	1286	-1.098	15.999
1287		TiO	1287	TI	TiO	1287	-1.098	15.999
1288		TiO	1288	TI	TiO	1288	-1.098	15.999
1289		TiO	1289	TI	TiO	1289	-1.098	15.999
1290		TiO	1290	TI	TiO	1290	-1.098	15.999
1291		TiO	1291	TI	TiO	1291	-1.098	15.999
1292		TiO	1292	TI	TiO	1292	-1.098	15.999
1293		TiO	1293	TI	TiO	1293	-1.098	15.999
1294		TiO	1294	TI	TiO	1294	-1.098	15.999
1295		TiO	1295	TI	TiO	1295	-1.098	15.999
1296		TiO	1296	TI	TiO	1296	-1.098	15.999
1297		TiO	1297	TI	TiO	1297	-1.098	15.999
1298		TiO	1298	TI	TiO	1298	-1.098	15.999
1299		TiO	1299	TI	TiO	1299	-1.098	15.999
1300		TiO	1300	TI	TiO	1300	-1.098	15.999
1301		TiO	1301	TI	TiO	1301	-1.098	15.999
1302		TiO	1302	TI	TiO	1302	-1.098	15.999
1303		TiO	1303	TI	TiO	1303	-1.098	15.999
1304		TiO	1304	TI	TiO	1304	-1.098	15.999
1305		TiO	1305	TI	TiO	1305	-1.098	15.999
1306		TiO	1306	TI	TiO	1306	-1.098	15.999
1307		TiO	1307	TI	TiO	1307	-1.098	15.999
1308		TiO	1308	TI	TiO	1308	-1.098	15.999
1309		TiO	1309	TI	TiO	1309	-1.098	15.999
1310		TiO	1310	TI	TiO	1310	-1.098	15.999
1311		TiO	1311	TI	TiO	1311	-1.098	15.999
1312		TiO	1312	TI	TiO	1312	-1.098	15.999
1313		TiO	1313	TI	TiO	1313	-1.098	15.999
1314		TiO	1314	TI	TiO	1314	-1.098	15.999
1315		TiO	1315	TI	TiO	1315	-1.098	15.999
1316		TiO	1316	TI	TiO	1316	-1.098	15.999
1317		TiO	1317	TI	TiO	1317	-1.098	15.999
1318		TiO	1318	TI	TiO	1318	-1.098	15.999
1319		TiO	1319	TI	TiO	1319	-1.098	15.999
1320		TiO	1320	TI	TiO	1320	-1.098	15.999
1321		TiO	1321	TI	TiO	1321	-1.098	15.999
1322		TiO	1322	TI	TiO	1322	-1.098	15.999
1323		TiO	1323	TI	TiO	1323	-1.098	15.999
1324		TiO	1324	TI	TiO	1324	-1.098	15.999
1325		TiO	1325	TI	TiO	1325	-1.098	15.999
1326		TiO	1326	TI	TiO	1326	-1.098	15.999
1327		TiO	1327	TI	TiO	1327	-1.098	15.999
1328		TiO	1328	TI	TiO	1328	-1.098	15.999
1329		TiO	1329	TI	TiO	1329	-1.098	15.999
1330		TiO	1330	TI	TiO	1330	-1.098	15.999
1331		TiO	1331	TI	TiO	1331	-1.098	15.999
1332		TiO	1332	TI	TiO	1332	-1.098	15.999
1333		TiO	1333	TI	TiO	1333	-1.098	15.999
1334		TiO	1334	TI	TiO	1334	-1.098	15.999
1335		TiO	1335	TI	TiO	1335	-1.098	15.999
1336		TiO	1336	TI	TiO	1336	-1.098	15.999
1337		TiO	1337	TI	TiO	1337	-1.098	15.999
1338		TiO	1338	TI	TiO	1338	-1.098	15.999
1339		TiO	1339	TI	TiO	1339	-1.098	15.999
1340		TiO	1340	TI	TiO	1340	-1.098	15.999
1341		TiO	1341	TI	TiO	1341	-1.098	15.999
1342		TiO	1342	TI	TiO	1342	-1.098	15.999
1343		TiO	1343	TI	TiO	1343	-1.098	15.999
1344		TiO	1344	TI	TiO	1344	-1.098	15.999
1345		TiO	1345	TI	TiO	1345	-1.098	15.999
1346		TiO	1346	TI	TiO	1346	-1.098	15.999
1347		TiO	1347	TI	TiO	1347	-1.098	15.999
1348		TiO	1348	TI	TiO	1348	-1.098	15.999
1349		TiO	1349	TI	TiO	1349	-1.098	15.999
1350		TiO	1350	TI	TiO	1350	-1.098	15.999
1351		TiO	1351	TI	TiO	1351	-1.098	15.999
1352		TiO	1352	TI	TiO	1352	-1.098	15.999
1353		TiO	1353	TI	TiO	1353	-1.098	15.999
1354		TiO	1354	TI	TiO	1354	-1.098	15.999
1355		TiO	1355	TI	TiO	1355	-1.098	15.999
1356		TiO	1356	TI	TiO	1356	-1.098	15.999
1357		TiO	1357	TI	TiO	1357	-1.098	15.999
1358		TiO	1358	TI	TiO	1358	-1.098	15.999
1359		TiO	1359	TI	TiO	1359	-1.098	15.999
1360		TiO	1360	TI	TiO	1360	-1.098	15.999
1361		TiO	1361	TI	TiO	1361	-1.098	15.999
1362		TiO	1362	TI	TiO	1362	-1.098	15.999
1363		TiO	1363	TI	TiO	1363	-1.098	15.999
1364		TiO	1364	TI	TiO	1364	-1.098	15.999
1365		TiO	1365	TI	TiO	1365	-1.098	15.999
1366		TiO	1366	TI	TiO	1366	-1.098	15.999
1367		TiO	1367	TI	TiO	1367	-1.098	15.999
1368		TiO	1368	TI	TiO	1368	-1.098	15.999
1369		TiO	1369	TI	TiO	1369	-1.098	15.999
1370		TiO	1370	TI	TiO	1370	-1.098	15.999
1371		TiO	1371	TI	TiO	1371	-1.098	15.999
1372		TiO	1372	TI	TiO	1372	-1.098	15.999
1373		TiO	1373	TI	TiO	1373	-1.098	15.999
1374		TiO	1374	TI	TiO	1374	-1.098	15.999
1375		TiO	1375	TI	TiO	1375	-1.098	15.999
1376		TiO	1376	TI	TiO	1376	-1.098	15.999
1377		TiO	1377	TI	TiO	1377	-1.098	15.999
1378		TiO	1378	TI	TiO	1378	-1.098	15.999
1379		TiO	1379	TI	TiO	1379	-1.098	15.999
1380		TiO	1380	TI	TiO	1380	-1.098	15.999
1381		TiO	1381	TI	TiO	1381	-1.098	15.999
1382		TiO	1382	TI	TiO	1382	-1.098	15.999
1383		TiO	1383	TI	TiO	1383	-1.098	15.999
1384		TiO	1384	TI	TiO	1384	-1.098	15.999
1385		TiO	1385	TI	TiO	1385	-1.098	15.999
1386		TiO	1386	TI	TiO	1386	-1.098	15.999
1387		TiO	1387	TI	TiO	1387	-1.098	15.999
1388		TiO	1388	TI	TiO	1388	-1.098	15.999
1389		TiO	1389	TI	TiO	1389	-1.098	15.999
1390		TiO	1390	TI	TiO	1390	-1.098	15.999
1391		TiO	1391	TI	TiO	1391	-1.098	15.999
1392		TiO	1392	TI	TiO	1392	-1.098	15.999
1393		TiO	1393	TI	TiO	1393	-1.098	15.999
1394		TiO	1394	TI	TiO	1394	-1.098	15.999
1395		TiO	1395	TI	TiO	1395	-1.098	15.999
1396		TiO	1396	TI	TiO	1396	-1.098	15.999
1397		TiO	1397	TI	TiO	1397	-1.098	15.999
1398		TiO	1398	TI	TiO	1398	-1.098	15.999
1399		TiO	1399	TI	TiO	1399	-1.098	15.999
1400		TiO	1400	TI	TiO	1400	-1.098	15.999
1401		TiO	1401	TI	TiO	1401	-1.098	15.999
1402		TiO	1402	TI	TiO	1402	-1.098	15.999
1403		TiO	1403	TI	TiO	1403	-1.098	15.999
1404		TiO	1404	TI	TiO	1404	-1.098	15.999
1405		TiO	1405	TI	TiO	1405	-1.098	15.999
1406		TiO	1406	TI	TiO	1406	-1.098	15.999
1407		TiO	1407	TI	TiO	1407	-1.098	15.999
1408		TiO	1408	TI	TiO	1408	-1.098	15.999
1409		TiO	1409	TI	TiO	1409	-1.098	15.999
1410		TiO	1410	TI	TiO	1410	-1.098	15.999
1411		TiO	1411	TI	TiO	1411	-1.098	15.999
1412		TiO	1412	TI	TiO	1412	-1.098	15.999
1413		TiO	1413	TI	TiO	1413	-1.098	15.999
1414		TiO	1414	TI	TiO	1414	-1.098	15.999
1415		TiO	1415	TI	TiO	1415	-1.098	15.999
1416		TiO	1416	TI	TiO	1416	-1.098	15.999
1417		TiO	1417	TI	TiO	1417	-1.098	15.999
1418		TiO	1418	TI	TiO	1418	-1.098	15.999
1419		TiO	1419	TI	TiO	1419	-1.098	15.999
1420		TiO	1420	TI	TiO	1420	-1.098	15.999
1421		TiO	1421	TI	TiO	1421	-1.098	15.999
1422		TiO	1422	TI	TiO	1422	-1.098	15.999
1423		TiO	1423	TI	TiO	1423	-1.098	15.999
1424		TiO	1424	TI	TiO	1424	-1.098	15.999
1425		TiO	1425	TI	TiO	1425	-1.098	15.999
1426		TiO	1426	TI	TiO	1426	-1.098	15.999
1427		TiO	1427	TI	TiO	1427	-1.098	15.999
1428		TiO	1428	TI	TiO	1428	-1.098	15.999
1429		TiO	1429	TI	TiO	1429	-1.098	15.999
1430		TiO	1430	TI	TiO	1430	-1.098	15.999
1431		TiO	1431	TI	TiO	1431	-1.098	15.999
1432		TiO	1432	TI	TiO	1432	-1.098	15.999
1433		TiO	1433	TI	TiO	1433	-1.098	15.999
1434		TiO	1434	TI	TiO	1434	-1.098	15.999
1435		TiO	1435	TI	TiO	1435	-1.098	15.999
1436		TiO	1436	TI	TiO	1436	-1.098	15.999
1437		TiO	1437	TI	TiO	1437	-1.098	15.999
1438		TiO	1438	TI	TiO	1438	-1.098	15.999
1439		TiO	1439	TI	TiO	1439	-1.098	15.999
1440		TiO	1440	TI	TiO	1440	-1.098	15.999
1441		 Ti	1441	TI	 Ti	1441	2.196	47.876
1442		TiO	1442	TI	TiO	1442	-1.098	15.999
1443		 Ti	1443	TI	 Ti	1443	2.196	47.876
1444		TiO	1444	TI	TiO	1444	-1.098	15.999
1445		 Ti	1445	TI	 Ti	1445	2.196	47.876
1446		TiO	1446	TI	TiO	1446	-1.098	15.999
1447		 Ti	1447	TI	 Ti	1447	2.196	47.876
1448		TiO	1448	TI	TiO	1448	-1.098	15.999
1449		 Ti	1449	TI	 Ti	1449	2.196	47.876
1450		TiO	1450	TI	TiO	1450	-1.098	15.999
1451		 Ti	1451	TI	 Ti	1451	2.196	47.876
1452		TiO	1452	TI	TiO	1452	-1.098	15.999
1453		 Ti	1453	TI	 Ti	1453	2.196	47.876
1454		TiO	1454	TI	TiO	1454	-1.098	15.999
1455		 Ti	1455	TI	 Ti	1455	2.196	47.876
1456		TiO	1456	TI	TiO	1456	-1.098	15.999
1457		 Ti	1457	TI	 Ti	1457	2.196	47.876
1458		TiO	1458	TI	TiO	1458	-1.098	15.999
1459		 Ti	1459	TI	 Ti	1459	2.196	47.876
1460		TiO	1460	TI	TiO	1460	-1.098	15.999
1461		 Ti	1461	TI	 Ti	1461	2.196	47.876
1462		TiO	1462	TI	TiO	1462	-1.098	15.999
1463		 Ti	1463	TI	 Ti	1463	2.196	47.876
1464		TiO	1464	TI	TiO	1464	-1.098	15.999
1465		 Ti	1465	TI	 Ti	1465	2.196	47.876
1466		TiO	1466	TI	TiO	1466	-1.098	15.999
1467		 Ti	1467	TI	 Ti	1467	2.196	47.876
1468		TiO	1468	TI	TiO	1468	-1.098	15.999
1469		 Ti	1469	TI	 Ti	1469	2.196	47.876
1470		TiO	1470	TI	TiO	1470	-1.098	15.999
1471		 Ti	1471	TI	 Ti	1471	2.196	47.876
1472		TiO	1472	TI	TiO	1472	-1.098	15.999
1473		 Ti	1473	TI	 Ti	1473	2.196	47.876
1474		TiO	1474	TI	TiO	1474	-1.098	15.999
1475		 Ti	1475	TI	 Ti	1475	2.196	47.876
1476		TiO	1476	TI	TiO	1476	-1.098	15.999
1477		 Ti	1477	TI	 Ti	1477	2.196	47.876
1478		TiO	1478	TI	TiO	1478	-1.098	15.999
1479		 Ti	1479	TI	 Ti	1479	2.196	47.876
1480		TiO	1480	TI	TiO	1480	-1.098	15.999
1481		 Ti	1481	TI	 Ti	1481	2.196	47.876
1482		TiO	1482	TI	TiO	1482	-1.098	15.999
1483		 Ti	1483	TI	 Ti	1483	2.196	47.876
1484		TiO	1484	TI	TiO	1484	-1.098	15.999
1485		 Ti	1485	TI	 Ti	1485	2.196	47.876
1486		TiO	1486	TI	TiO	1486	-1.098	15.999
1487		 Ti	1487	TI	 Ti	1487	2.196	47.876
1488		TiO	1488	TI	TiO	1488	-1.098	15.999
1489		 Ti	1489	TI	 Ti	1489	2.196	47.876
1490		TiO	1490	TI	TiO	1490	-1.098	15.999
1491		 Ti	1491	TI	 Ti	1491	2.196	47.876
1492		TiO	1492	TI	TiO	1492	-1.098	15.999
1493		 Ti	1493	TI	 Ti	1493	2.196	47.876
1494		TiO	1494	TI	TiO	1494	-1.098	15.999
1495		 Ti	1495	TI	 Ti	1495	2.196	47.876
1496		TiO	1496	TI	TiO	1496	-1.098	15.999
1497		 Ti	1497	TI	 Ti	1497	2.196	47.876
1498		TiO	1498	TI	TiO	1498	-1.098	15.999
1499		 Ti	1499	TI	 Ti	1499	2.196	47.876
1500		TiO	1500	TI	TiO	1500	-1.098	15.999
1501		 Ti	1501	TI	 Ti	1501	2.196	47.876
1502		TiO	1502	TI	TiO	1502	-1.098	15.999
1503		 Ti	1503	TI	 Ti	1503	2.196	47.876
1504		TiO	1504	TI	TiO	1504	-1.098	15.999
1505		 Ti	1505	TI	 Ti	1505	2.196	47.876
1506		TiO	1506	TI	TiO	1506	-1.098	15.999
1507		 Ti	1507	TI	 Ti	1507	2.196	47.876
1508		TiO	1508	TI	TiO	1508	-1.098	15.999
1509		 Ti	1509	TI	 Ti	1509	2.196	47.876
1510		TiO	1510	TI	TiO	1510	-1.098	15.999
1511		 Ti	1511	TI	 Ti	1511	2.196	47.876
1512		TiO	1512	TI	TiO	1512	-1.098	15.999
1513		 Ti	1513	TI	 Ti	1513	2.196	47.876
1514		TiO	1514	TI	TiO	1514	-1.098	15.999
1515		 Ti	1515	TI	 Ti	1515	2.196	47.876
1516		TiO	1516	TI	TiO	1516	-1.098	15.999
1517		 Ti	1517	TI	 Ti	1517	2.196	47.876
1518		TiO	1518	TI	TiO	1518	-1.098	15.999
1519		 Ti	1519	TI	 Ti	1519	2.196	47.876
1520		TiO	1520	TI	TiO	1520	-1.098	15.999
1521		 Ti	1521	TI	 Ti	1521	2.196	47.876
1522		TiO	1522	TI	TiO	1522	-1.098	15.999
1523		 Ti	1523	TI	 Ti	1523	2.196	47.876
1524		TiO	1524	TI	TiO	1524	-1.098	15.999
1525		 Ti	1525	TI	 Ti	1525	2.196	47.876
1526		TiO	1526	TI	TiO	1526	-1.098	15.999
1527		 Ti	1527	TI	 Ti	1527	2.196	47.876
1528		TiO	1528	TI	TiO	1528	-1.098	15.999
1529		 Ti	1529	TI	 Ti	1529	2.196	47.876
1530		TiO	1530	TI	TiO	1530	-1.098	15.999
1531		 Ti	1531	TI	 Ti	1531	2.196	47.876
1532		TiO	1532	TI	TiO	1532	-1.098	15.999
1533		 Ti	1533	TI	 Ti	1533	2.196	47.876
1534		TiO	1534	TI	TiO	1534	-1.098	15.999
1535		 Ti	1535	TI	 Ti	1535	2.196	47.876
1536		TiO	1536	TI	TiO	1536	-1.098	15.999
1537		 Ti	1537	TI	 Ti	1537	2.196	47.876
1538		TiO	1538	TI	TiO	1538	-1.098	15.999
1539		 Ti	1539	TI	 Ti	1539	2.196	47.876
1540		TiO	1540	TI	TiO	1540	-1.098	15.999
1541		 Ti	1541	TI	 Ti	1541	2.196	47.876
1542		TiO	1542	TI	TiO	1542	-1.098	15.999
1543		 Ti	1543	TI	 Ti	1543	2.196	47.876
1544		TiO	1544	TI	TiO	1544	-1.098	15.999
1545		 Ti	1545	TI	 Ti	1545	2.196	47.876
1546		TiO	1546	TI	TiO	1546	-1.098	15.999
1547		 Ti	1547	TI	 Ti	1547	2.196	47.876
1548		TiO	1548	TI	TiO	1548	-1.098	15.999
1549		 Ti	1549	TI	 Ti	1549	2.196	47.876
1550		TiO	1550	TI	TiO	1550	-1.098	15.999
1551		 Ti	1551	TI	 Ti	1551	2.196	47.876
1552		TiO	1552	TI	TiO	1552	-1.098	15.999
1553		 Ti	1553	TI	 Ti	1553	2.196	47.876
1554		TiO	1554	TI	TiO	1554	-1.098	15.999
1555		 Ti	1555	TI	 Ti	1555	2.196	47.876
1556		TiO	1556	TI	TiO	1556	-1.098	15.999
1557		 Ti	1557	TI	 Ti	1557	2.196	47.876
1558		TiO	1558	TI	TiO	1558	-1.098	15.999
1559		 Ti	1559	TI	 Ti	1559	2.196	47.876
1560		TiO	1560	TI	TiO	1560	-1.098	15.999
1561		 Ti	1561	TI	 Ti	1561	2.196	47.876
1562		TiO	1562	TI	TiO	1562	-1.098	15.999
1563		 Ti	1563	TI	 Ti	1563	2.196	47.876
1564		TiO	1564	TI	TiO	1564	-1.098	15.999
1565		 Ti	1565	TI	 Ti	1565	2.196	47.876
1566		TiO	1566	TI	TiO	1566	-1.098	15.999
1567		 Ti	1567	TI	 Ti	1567	2.196	47.876
1568		TiO	1568	TI	TiO	1568	-1.098	15.999
1569		 Ti	1569	TI	 Ti	1569	2.196	47.876
1570		TiO	1570	TI	TiO	1570	-1.098	15.999
1571		 Ti	1571	TI	 Ti	1571	2.196	47.876
1572		TiO	1572	TI	TiO	1572	-1.098	15.999
1573		 Ti	1573	TI	 Ti	1573	2.196	47.876
1574		TiO	1574	TI	TiO	1574	-1.098	15.999
1575		 Ti	1575	TI	 Ti	1575	2.196	47.876
1576		TiO	1576	TI	TiO	1576	-1.098	15.999
1577		 Ti	1577	TI	 Ti	1577	2.196	47.876
1578		TiO	1578	TI	TiO	1578	-1.098	15.999
1579		 Ti	1579	TI	 Ti	1579	2.196	47.876
1580		TiO	1580	TI	TiO	1580	-1.098	15.999
1581		 Ti	1581	TI	 Ti	1581	2.196	47.876
1582		TiO	1582	TI	TiO	1582	-1.098	15.999
1583		 Ti	1583	TI	 Ti	1583	2.196	47.876
1584		TiO	1584	TI	TiO	1584	-1.098	15.999
1585		 Ti	1585	TI	 Ti	1585	2.196	47.876
1586		TiO	1586	TI	TiO	1586	-1.098	15.999
1587		 Ti	1587	TI	 Ti	1587	2.196	47.876
1588		TiO	1588	TI	TiO	1588	-1.098	15.999
1589		 Ti	1589	TI	 Ti	1589	2.196	47.876
1590		TiO	1590	TI	TiO	1590	-1.098	15.999
1591		 Ti	1591	TI	 Ti	1591	2.196	47.876
1592		TiO	1592	TI	TiO	1592	-1.098	15.999
1593		 Ti	1593	TI	 Ti	1593	2.196	47.876
1594		TiO	1594	TI	TiO	1594	-1.098	15.999
1595		 Ti	1595	TI	 Ti	1595	2.196	47.876
1596		TiO	1596	TI	TiO	1596	-1.098	15.999
1597		 Ti	1597	TI	 Ti	1597	2.196	47.876
1598		TiO	1598	TI	TiO	1598	-1.098	15.999
1599		 Ti	1599	TI	 Ti	1599	2.196	47.876
1600		TiO	1600	TI	TiO	1600	-1.098	15.999
1601		 Ti	1601	TI	 Ti	1601	2.196	47.876
1602		TiO	1602	TI	TiO	1602	-1.098	15.999
1603		 Ti	1603	TI	 Ti	1603	2.196	47.876
1604		TiO	1604	TI	TiO	1604	-1.098	15.999
1605		 Ti	1605	TI	 Ti	1605	2.196	47.876
1606		TiO	1606	TI	TiO	1606	-1.098	15.999
1607		 Ti	1607	TI	 Ti	1607	2.196	47.876
1608		TiO	1608	TI	TiO	1608	-1.098	15.999
1609		 Ti	1609	TI	 Ti	1609	2.196	47.876
1610		TiO	1610	TI	TiO	1610	-1.098	15.999
1611		 Ti	1611	TI	 Ti	1611	2.196	47.876
1612		TiO	1612	TI	TiO	1612	-1.098	15.999
1613		 Ti	1613	TI	 Ti	1613	2.196	47.876
1614		TiO	1614	TI	TiO	1614	-1.098	15.999
1615		 Ti	1615	TI	 Ti	1615	2.196	47.876
1616		TiO	1616	TI	TiO	1616	-1.098	15.999
1617		 Ti	1617	TI	 Ti	1617	2.196	47.876
1618		TiO	1618	TI	TiO	1618	-1.098	15.999
1619		 Ti	1619	TI	 Ti	1619	2.196	47.876
1620		TiO	1620	TI	TiO	1620	-1.098	15.999
1621		 Ti	1621	TI	 Ti	1621	2.196	47.876
1622		TiO	1622	TI	TiO	1622	-1.098	15.999
1623		 Ti	1623	TI	 Ti	1623	2.196	47.876
1624		TiO	1624	TI	TiO	1624	-1.098	15.999
1625		 Ti	1625	TI	 Ti	1625	2.196	47.876
1626		TiO	1626	TI	TiO	1626	-1.098	15.999
1627		 Ti	1627	TI	 Ti	1627	2.196	47.876
1628		TiO	1628	TI	TiO	1628	-1.098	15.999
1629		 Ti	1629	TI	 Ti	1629	2.196	47.876
1630		TiO	1630	TI	TiO	1630	-1.098	15.999
1631		 Ti	1631	TI	 Ti	1631	2.196	47.876
1632		TiO	1632	TI	TiO	1632	-1.098	15.999
1633		 Ti	1633	TI	 Ti	1633	2.196	47.876
1634		TiO	1634	TI	TiO	1634	-1.098	15.999
1635		 Ti	1635	TI	 Ti	1635	2.196	47.876
1636		TiO	1636	TI	TiO	1636	-1.098	15.999
1637		 Ti	1637	TI	 Ti	1637	2.196	47.876
1638		TiO	1638	TI	TiO	1638	-1.098	15.999
1639		 Ti	1639	TI	 Ti	1639	2.196	47.876
1640		TiO	1640	TI	TiO	1640	-1.098	15.999
1641		 Ti	1641	TI	 Ti	1641	2.196	47.876
1642		TiO	1642	TI	TiO	1642	-1.098	15.999
1643		 Ti	1643	TI	 Ti	1643	2.196	47.876
1644		TiO	1644	TI	TiO	1644	-1.098	15.999
1645		 Ti	1645	TI	 Ti	1645	2.196	47.876
1646		TiO	1646	TI	TiO	1646	-1.098	15.999
1647		 Ti	1647	TI	 Ti	1647	2.196	47.876
1648		TiO	1648	TI	TiO	1648	-1.098	15.999
1649		 Ti	1649	TI	 Ti	1649	2.196	47.876
1650		TiO	1650	TI	TiO	1650	-1.098	15.999
1651		 Ti	1651	TI	 Ti	1651	2.196	47.876
1652		TiO	1652	TI	TiO	1652	-1.098	15.999
1653		 Ti	1653	TI	 Ti	1653	2.196	47.876
1654		TiO	1654	TI	TiO	1654	-1.098	15.999
1655		 Ti	1655	TI	 Ti	1655	2.196	47.876
1656		TiO	1656	TI	TiO	1656	-1.098	15.999
1657		 Ti	1657	TI	 Ti	1657	2.196	47.876
1658		TiO	1658	TI	TiO	1658	-1.098	15.999
1659		 Ti	1659	TI	 Ti	1659	2.196	47.876
1660		TiO	1660	TI	TiO	1660	-1.098	15.999
1661		 Ti	1661	TI	 Ti	1661	2.196	47.876
1662		TiO	1662	TI	TiO	1662	-1.098	15.999
1663		 Ti	1663	TI	 Ti	1663	2.196	47.876
1664		TiO	1664	TI	TiO	1664	-1.098	15.999
1665		 Ti	1665	TI	 Ti	1665	2.196	47.876
1666		TiO	1666	TI	TiO	1666	-1.098	15.999
1667		 Ti	1667	TI	 Ti	1667	2.196	47.876
1668		TiO	1668	TI	TiO	1668	-1.098	15.999
1669		 Ti	1669	TI	 Ti	1669	2.196	47.876
1670		TiO	1670	TI	TiO	1670	-1.098	15.999
1671		 Ti	1671	TI	 Ti	1671	2.196	47.876
1672		TiO	1672	TI	TiO	1672	-1.098	15.999
1673		 Ti	1673	TI	 Ti	1673	2.196	47.876
1674		TiO	1674	TI	TiO	1674	-1.098	15.999
1675		 Ti	1675	TI	 Ti	1675	2.196	47.876
1676		TiO	1676	TI	TiO	1676	-1.098	15.999
1677		 Ti	1677	TI	 Ti	1677	2.196	47.876
1678		TiO	1678	TI	TiO	1678	-1.098	15.999
1679		 Ti	1679	TI	 Ti	1679	2.196	47.876
1680		TiO	1680	TI	TiO	1680	-1.098	15.999
1681		 Ti	1681	TI	 Ti	1681	2.196	47.876
1682		TiO	1682	TI	TiO	1682	-1.098	15.999
1683		 Ti	1683	TI	 Ti	1683	2.196	47.876
1684		TiO	1684	TI	TiO	1684	-1.098	15.999
1685		 Ti	1685	TI	 Ti	1685	2.196	47.876
1686		TiO	1686	TI	TiO	1686	-1.098	15.999
1687		 Ti	1687	TI	 Ti	1687	2.196	47.876
1688		TiO	1688	TI	TiO	1688	-1.098	15.999
1689		 Ti	1689	TI	 Ti	1689	2.196	47.876
1690		TiO	1690	TI	TiO	1690	-1.098	15.999
1691		 Ti	1691	TI	 Ti	1691	2.196	47.876
1692		TiO	1692	TI	TiO	1692	-1.098	15.999
1693		 Ti	1693	TI	 Ti	1693	2.196	47.876
1694		TiO	1694	TI	TiO	1694	-1.098	15.999
1695		 Ti	1695	TI	 Ti	1695	2.196	47.876
1696		TiO	1696	TI	TiO	1696	-1.098	15.999
1697		 Ti	1697	TI	 Ti	1697	2.196	47.876
1698		TiO	1698	TI	TiO	1698	-1.098	15.999
1699		 Ti	1699	TI	 Ti	1699	2.196	47.876
1700		TiO	1700	TI	TiO	1700	-1.098	15.999
1701		 Ti	1701	TI	 Ti	1701	2.196	47.876
1702		TiO	1702	TI	TiO	1702	-1.098	15.999
1703		 Ti	1703	TI	 Ti	1703	2.196	47.876
1704		TiO	1704	TI	TiO	1704	-1.098	15.999
1705		 Ti	1705	TI	 Ti	1705	2.196	47.876
1706		TiO	1706	TI	TiO	1706	-1.098	15.999
1707		 Ti	1707	TI	 Ti	1707	2.196	47.876
1708		TiO	1708	TI	TiO	1708	-1.098	15.999
1709		 Ti	1709	TI	 Ti	1709	2.196	47.876
1710		TiO	1710	TI	TiO	1710	-1.098	15.999
1711		 Ti	1711	TI	 Ti	1711	2.196	47.876
1712		TiO	1712	TI	TiO	1712	-1.098	15.999
1713		 Ti	1713	TI	 Ti	1713	2.196	47.876
1714		TiO	1714	TI	TiO	1714	-1.098	15.999
1715		 Ti	1715	TI	 Ti	1715	2.196	47.876
1716		TiO	1716	TI	TiO	1716	-1.098	15.999
1717		 Ti	1717	TI	 Ti	1717	2.196	47.876
1718		TiO	1718	TI	TiO	1718	-1.098	15.999
1719		 Ti	1719	TI	 Ti	1719	2.196	47.876
1720		TiO	1720	TI	TiO	1720	-1.098	15.999
1721		 Ti	1721	TI	 Ti	1721	2.196	47.876
1722		TiO	1722	TI	TiO	1722	-1.098	15.999
1723		 Ti	1723	TI	 Ti	1723	2.196	47.876
1724		TiO	1724	TI	TiO	1724	-1.098	15.999
1725		 Ti	1725	TI	 Ti	1725	2.196	47.876
1726		TiO	1726	TI	TiO	1726	-1.098	15.999
1727		 Ti	1727	TI	 Ti	1727	2.196	47.876
1728		TiO	1728	TI	TiO	1728	-1.098	15.999
1729		 Ti	1729	TI	 Ti	1729	2.196	47.876
1730		TiO	1730	TI	TiO	1730	-1.098	15.999
1731		 Ti	1731	TI	 Ti	1731	2.196	47.876
1732		TiO	1732	TI	TiO	1732	-1.098	15.999
1733		 Ti	1733	TI	 Ti	1733	2.196	47.876
1734		TiO	1734	TI	TiO	1734	-1.098	15.999
1735		 Ti	1735	TI	 Ti	1735	2.196	47.876
1736		TiO	1736	TI	TiO	1736	-1.098	15.999
1737		 Ti	1737	TI	 Ti	1737	2.196	47.876
1738		TiO	1738	TI	TiO	1738	-1.098	15.999
1739		 Ti	1739	TI	 Ti	1739	2.196	47.876
1740		TiO	1740	TI	TiO	1740	-1.098	15.999
1741		 Ti	1741	TI	 Ti	1741	2.196	47.876
1742		TiO	1742	TI	TiO	1742	-1.098	15.999
1743		 Ti	1743	TI	 Ti	1743	2.196	47.876
1744		TiO	1744	TI	TiO	1744	-1.098	15.999
1745		 Ti	1745	TI	 Ti	1745	2.196	47.876
1746		TiO	1746	TI	TiO	1746	-1.098	15.999
1747		 Ti	1747	TI	 Ti	1747	2.196	47.876
1748		TiO	1748	TI	TiO	1748	-1.098	15.999
1749		 Ti	1749	TI	 Ti	1749	2.196	47.876
1750		TiO	1750	TI	TiO	1750	-1.098	15.999
1751		 Ti	1751	TI	 Ti	1751	2.196	47.876
1752		TiO	1752	TI	TiO	1752	-1.098	15.999
1753		 Ti	1753	TI	 Ti	1753	2.196	47.876
1754		TiO	1754	TI	TiO	1754	-1.098	15.999
1755		 Ti	1755	TI	 Ti	1755	2.196	47.876
1756		TiO	1756	TI	TiO	1756	-1.098	15.999
1757		 Ti	1757	TI	 Ti	1757	2.196	47.876
1758		TiO	1758	TI	TiO	1758	-1.098	15.999
1759		 Ti	1759	TI	 Ti	1759	2.196	47.876
1760		TiO	1760	TI	TiO	1760	-1.098	15.999
1761		 Ti	1761	TI	 Ti	1761	2.196	47.876
1762		TiO	1762	TI	TiO	1762	-1.098	15.999
1763		 Ti	1763	TI	 Ti	1763	2.196	47.876
1764		TiO	1764	TI	TiO	1764	-1.098	15.999
1765		 Ti	1765	TI	 Ti	1765	2.196	47.876
1766		TiO	1766	TI	TiO	1766	-1.098	15.999
1767		 Ti	1767	TI	 Ti	1767	2.196	47.876
1768		TiO	1768	TI	TiO	1768	-1.098	15.999
1769		 Ti	1769	TI	 Ti	1769	2.196	47.876
1770		TiO	1770	TI	TiO	1770	-1.098	15.999
1771		 Ti	1771	TI	 Ti	1771	2.196	47.876
1772		TiO	1772	TI	TiO	1772	-1.098	15.999
1773		 Ti	1773	TI	 Ti	1773	2.196	47.876
1774		TiO	1774	TI	TiO	1774	-1.098	15.999
1775		 Ti	1775	TI	 Ti	1775	2.196	47.876
1776		TiO	1776	TI	TiO	1776	-1.098	15.999
1777		 Ti	1777	TI	 Ti	1777	2.196	47.876
1778		TiO	1778	TI	TiO	1778	-1.098	15.999
1779		 Ti	1779	TI	 Ti	1779	2.196	47.876
1780		TiO	1780	TI	TiO	1780	-1.098	15.999
1781		 Ti	1781	TI	 Ti	1781	2.196	47.876
1782		TiO	1782	TI	TiO	1782	-1.098	15.999
1783		 Ti	1783	TI	 Ti	1783	2.196	47.876
1784		TiO	1784	TI	TiO	1784	-1.098	15.999
1785		 Ti	1785	TI	 Ti	1785	2.196	47.876
1786		TiO	1786	TI	TiO	1786	-1.098	15.999
1787		 Ti	1787	TI	 Ti	1787	2.196	47.876
1788		TiO	1788	TI	TiO	1788	-1.098	15.999
1789		 Ti	1789	TI	 Ti	1789	2.196	47.876
1790		TiO	1790	TI	TiO	1790	-1.098	15.999
1791		 Ti	1791	TI	 Ti	1791	2.196	47.876
1792		TiO	1792	TI	TiO	1792	-1.098	15.999
1793		 Ti	1793	TI	 Ti	1793	2.196	47.876
1794		TiO	1794	TI	TiO	1794	-1.098	15.999
1795		 Ti	1795	TI	 Ti	1795	2.196	47.876
1796		TiO	1796	TI	TiO	1796	-1.098	15.999
1797		 Ti	1797	TI	 Ti	1797	2.196	47.876
1798		TiO	1798	TI	TiO	1798	-1.098	15.999
1799		 Ti	1799	TI	 Ti	1799	2.196	47.876
1800		TiO	1800	TI	TiO	1800	-1.098	15.999
1801		 Ti	1801	TI	 Ti	1801	2.196	47.876
1802		TiO	1802	TI	TiO	1802	-1.098	15.999
1803		 Ti	1803	TI	 Ti	1803	2.196	47.876
1804		TiO	1804	TI	TiO	1804	-1.098	15.999
1805		 Ti	1805	TI	 Ti	1805	2.196	47.876
1806		TiO	1806	TI	TiO	1806	-1.098	15.999
1807		 Ti	1807	TI	 Ti	1807	2.196	47.876
1808		TiO	1808	TI	TiO	1808	-1.098	15.999
1809		 Ti	1809	TI	 Ti	1809	2.196	47.876
1810		TiO	1810	TI	TiO	1810	-1.098	15.999
1811		 Ti	1811	TI	 Ti	1811	2.196	47.876
1812		TiO	1812	TI	TiO	1812	-1.098	15.999
1813		 Ti	1813	TI	 Ti	1813	2.196	47.876
1814		TiO	1814	TI	TiO	1814	-1.098	15.999
1815		 Ti	1815	TI	 Ti	1815	2.196	47.876
1816		TiO	1816	TI	TiO	1816	-1.098	15.999
1817		 Ti	1817	TI	 Ti	1817	2.196	47.876
1818		TiO	1818	TI	TiO	1818	-1.098	15.999
1819		 Ti	1819	TI	 Ti	1819	2.196	47.876
1820		TiO	1820	TI	TiO	1820	-1.098	15.999
1821		 Ti	1821	TI	 Ti	1821	2.196	47.876
1822		TiO	1822	TI	TiO	1822	-1.098	15.999
1823		 Ti	1823	TI	 Ti	1823	2.196	47.876
1824		TiO	1824	TI	TiO	1824	-1.098	15.999
1825		 Ti	1825	TI	 Ti	1825	2.196	47.876
1826		TiO	1826	TI	TiO	1826	-1.098	15.999
1827		 Ti	1827	TI	 Ti	1827	2.196	47.876
1828		TiO	1828	TI	TiO	1828	-1.098	15.999
1829		 Ti	1829	TI	 Ti	1829	2.196	47.876
1830		TiO	1830	TI	TiO	1830	-1.098	15.999
1831		 Ti	1831	TI	 Ti	1831	2.196	47.876
1832		TiO	1832	TI	TiO	1832	-1.098	15.999
1833		 Ti	1833	TI	 Ti	1833	2.196	47.876
1834		TiO	1834	TI	TiO	1834	-1.098	15.999
1835		 Ti	1835	TI	 Ti	1835	2.196	47.876
1836		TiO	1836	TI	TiO	1836	-1.098	15.999
1837		 Ti	1837	TI	 Ti	1837	2.196	47.876
1838		TiO	1838	TI	TiO	1838	-1.098	15.999
1839		 Ti	1839	TI	 Ti	1839	2.196	47.876
1840		TiO	1840	TI	TiO	1840	-1.098	15.999
1841		 Ti	1841	TI	 Ti	1841	2.196	47.876
1842		TiO	1842	TI	TiO	1842	-1.098	15.999
1843		 Ti	1843	TI	 Ti	1843	2.196	47.876
1844		TiO	1844	TI	TiO	1844	-1.098	15.999
1845		 Ti	1845	TI	 Ti	1845	2.196	47.876
1846		TiO	1846	TI	TiO	1846	-1.098	15.999
1847		 Ti	1847	TI	 Ti	1847	2.196	47.876
1848		TiO	1848	TI	TiO	1848	-1.098	15.999
1849		 Ti	1849	TI	 Ti	1849	2.196	47.876
1850		TiO	1850	TI	TiO	1850	-1.098	15.999
1851		 Ti	1851	TI	 Ti	1851	2.196	47.876
1852		TiO	1852	TI	TiO	1852	-1.098	15.999
1853		 Ti	1853	TI	 Ti	1853	2.196	47.876
1854		TiO	1854	TI	TiO	1854	-1.098	15.999
1855		 Ti	1855	TI	 Ti	1855	2.196	47.876
1856		TiO	1856	TI	TiO	1856	-1.098	15.999
1857		 Ti	1857	TI	 Ti	1857	2.196	47.876
1858		TiO	1858	TI	TiO	1858	-1.098	15.999
1859		 Ti	1859	TI	 Ti	1859	2.196	47.876
1860		TiO	1860	TI	TiO	1860	-1.098	15.999
1861		 Ti	1861	TI	 Ti	1861	2.196	47.876
1862		TiO	1862	TI	TiO	1862	-1.098	15.999
1863		 Ti	1863	TI	 Ti	1863	2.196	47.876
1864		TiO	1864	TI	TiO	1864	-1.098	15.999
1865		 Ti	1865	TI	 Ti	1865	2.196	47.876
1866		TiO	1866	TI	TiO	1866	-1.098	15.999
1867		 Ti	1867	TI	 Ti	1867	2.196	47.876
1868		TiO	1868	TI	TiO	1868	-1.098	15.999
1869		 Ti	1869	TI	 Ti	1869	2.196	47.876
1870		TiO	1870	TI	TiO	1870	-1.098	15.999
1871		 Ti	1871	TI	 Ti	1871	2.196	47.876
1872		TiO	1872	TI	TiO	1872	-1.098	15.999
1873		 Ti	1873	TI	 Ti	1873	2.196	47.876
1874		TiO	1874	TI	TiO	1874	-1.098	15.999
1875		 Ti	1875	TI	 Ti	1875	2.196	47.876
1876		TiO	1876	TI	TiO	1876	-1.098	15.999
1877		 Ti	1877	TI	 Ti	1877	2.196	47.876
1878		TiO	1878	TI	TiO	1878	-1.098	15.999
1879		 Ti	1879	TI	 Ti	1879	2.196	47.876
1880		TiO	1880	TI	TiO	1880	-1.098	15.999
1881		 Ti	1881	TI	 Ti	1881	2.196	47.876
1882		TiO	1882	TI	TiO	1882	-1.098	15.999
1883		 Ti	1883	TI	 Ti	1883	2.196	47.876
1884		TiO	1884	TI	TiO	1884	-1.098	15.999
1885		 Ti	1885	TI	 Ti	1885	2.196	47.876
1886		TiO	1886	TI	TiO	1886	-1.098	15.999
1887		 Ti	1887	TI	 Ti	1887	2.196	47.876
1888		TiO	1888	TI	TiO	1888	-1.098	15.999
1889		 Ti	1889	TI	 Ti	1889	2.196	47.876
1890		TiO	1890	TI	TiO	1890	-1.098	15.999
1891		 Ti	1891	TI	 Ti	1891	2.196	47.876
1892		TiO	1892	TI	TiO	1892	-1.098	15.999
1893		 Ti	1893	TI	 Ti	1893	2.196	47.876
1894		TiO	1894	TI	TiO	1894	-1.098	15.999
1895		 Ti	1895	TI	 Ti	1895	2.196	47.876
1896		TiO	1896	TI	TiO	1896	-1.098	15.999
1897		 Ti	1897	TI	 Ti	1897	2.196	47.876
1898		TiO	1898	TI	TiO	1898	-1.098	15.999
1899		 Ti	1899	TI	 Ti	1899	2.196	47.876
1900		TiO	1900	TI	TiO	1900	-1.098	15.999
1901		 Ti	1901	TI	 Ti	1901	2.196	47.876
1902		TiO	1902	TI	TiO	1902	-1.098	15.999
1903		 Ti	1903	TI	 Ti	1903	2.196	47.876
1904		TiO	1904	TI	TiO	1904	-1.098	15.999
1905		 Ti	1905	TI	 Ti	1905	2.196	47.876
1906		TiO	1906	TI	TiO	1906	-1.098	15.999
1907		 Ti	1907	TI	 Ti	1907	2.196	47.876
1908		TiO	1908	TI	TiO	1908	-1.098	15.999
1909		 Ti	1909	TI	 Ti	1909	2.196	47.876
1910		TiO	1910	TI	TiO	1910	-1.098	15.999
1911		 Ti	1911	TI	 Ti	1911	2.196	47.876
1912		TiO	1912	TI	TiO	1912	-1.098	15.999
1913		 Ti	1913	TI	 Ti	1913	2.196	47.876
1914		TiO	1914	TI	TiO	1914	-1.098	15.999
1915		 Ti	1915	TI	 Ti	1915	2.196	47.876
1916		TiO	1916	TI	TiO	1916	-1.098	15.999
1917		 Ti	1917	TI	 Ti	1917	2.196	47.876
1918		TiO	1918	TI	TiO	1918	-1.098	15.999
1919		 Ti	1919	TI	 Ti	1919	2.196	47.876
1920		TiO	1920	TI	TiO	1920	-1.098	15.999
1921		 Ti	1921	TI	 Ti	1921	2.196	47.876
1922		TiO	1922	TI	TiO	1922	-1.098	15.999
1923		 Ti	1923	TI	 Ti	1923	2.196	47.876
1924		TiO	1924	TI	TiO	1924	-1.098	15.999
1925		 Ti	1925	TI	 Ti	1925	2.196	47.876
1926		TiO	1926	TI	TiO	1926	-1.098	15.999
1927		 Ti	1927	TI	 Ti	1927	2.196	47.876
1928		TiO	1928	TI	TiO	1928	-1.098	15.999
1929		 Ti	1929	TI	 Ti	1929	2.196	47.876
1930		TiO	1930	TI	TiO	1930	-1.098	15.999
1931		 Ti	1931	TI	 Ti	1931	2.196	47.876
1932		TiO	1932	TI	TiO	1932	-1.098	15.999
1933		 Ti	1933	TI	 Ti	1933	2.196	47.876
1934		TiO	1934	TI	TiO	1934	-1.098	15.999
1935		 Ti	1935	TI	 Ti	1935	2.196	47.876
1936		TiO	1936	TI	TiO	1936	-1.098	15.999
1937		 Ti	1937	TI	 Ti	1937	2.196	47.876
1938		TiO	1938	TI	TiO	1938	-1.098	15.999
1939		 Ti	1939	TI	 Ti	1939	2.196	47.876
1940		TiO	1940	TI	TiO	1940	-1.098	15.999
1941		 Ti	1941	TI	 Ti	1941	2.196	47.876
1942		TiO	1942	TI	TiO	1942	-1.098	15.999
1943		 Ti	1943	TI	 Ti	1943	2.196	47.876
1944		TiO	1944	TI	TiO	1944	-1.098	15.999
1945		 Ti	1945	TI	 Ti	1945	2.196	47.876
1946		TiO	1946	TI	TiO	1946	-1.098	15.999
1947		 Ti	1947	TI	 Ti	1947	2.196	47.876
1948		TiO	1948	TI	TiO	1948	-1.098	15.999
1949		 Ti	1949	TI	 Ti	1949	2.196	47.876
1950		TiO	1950	TI	TiO	1950	-1.098	15.999
1951		 Ti	1951	TI	 Ti	1951	2.196	47.876
1952		TiO	1952	TI	TiO	1952	-1.098	15.999
1953		 Ti	1953	TI	 Ti	1953	2.196	47.876
1954		TiO	1954	TI	TiO	1954	-1.098	15.999
1955		 Ti	1955	TI	 Ti	1955	2.196	47.876
1956		TiO	1956	TI	TiO	1956	-1.098	15.999
1957		 Ti	1957	TI	 Ti	1957	2.196	47.876
1958		TiO	1958	TI	TiO	1958	-1.098	15.999
1959		 Ti	1959	TI	 Ti	1959	2.196	47.876
1960		TiO	1960	TI	TiO	1960	-1.098	15.999
1961		 Ti	1961	TI	 Ti	1961	2.196	47.876
1962		TiO	1962	TI	TiO	1962	-1.098	15.999
1963		 Ti	1963	TI	 Ti	1963	2.196	47.876
1964		TiO	1964	TI	TiO	1964	-1.098	15.999
1965		 Ti	1965	TI	 Ti	1965	2.196	47.876
1966		TiO	1966	TI	TiO	1966	-1.098	15.999
1967		 Ti	1967	TI	 Ti	1967	2.196	47.876
1968		TiO	1968	TI	TiO	1968	-1.098	15.999
1969		 Ti	1969	TI	 Ti	1969	2.196	47.876
1970		TiO	1970	TI	TiO	1970	-1.098	15.999
1971		 Ti	1971	TI	 Ti	1971	2.196	47.876
1972		TiO	1972	TI	TiO	1972	-1.098	15.999
1973		 Ti	1973	TI	 Ti	1973	2.196	47.876
1974		TiO	1974	TI	TiO	1974	-1.098	15.999
1975		 Ti	1975	TI	 Ti	1975	2.196	47.876
1976		TiO	1976	TI	TiO	1976	-1.098	15.999
1977		 Ti	1977	TI	 Ti	1977	2.196	47.876
1978		TiO	1978	TI	TiO	1978	-1.098	15.999
1979		 Ti	1979	TI	 Ti	1979	2.196	47.876
1980		TiO	1980	TI	TiO	1980	-1.098	15.999
1981		 Ti	1981	TI	 Ti	1981	2.196	47.876
1982		TiO	1982	TI	TiO	1982	-1.098	15.999
1983		 Ti	1983	TI	 Ti	1983	2.196	47.876
1984		TiO	1984	TI	TiO	1984	-1.098	15.999
1985		 Ti	1985	TI	 Ti	1985	2.196	47.876
1986		TiO	1986	TI	TiO	1986	-1.098	15.999
1987		 Ti	1987	TI	 Ti	1987	2.196	47.876
1988		TiO	1988	TI	TiO	1988	-1.098	15.999
1989		 Ti	1989	TI	 Ti	1989	2.196	47.876
1990		TiO	1990	TI	TiO	1990	-1.098	15.999
1991		 Ti	1991	TI	 Ti	1991	2.196	47.876
1992		TiO	1992	TI	TiO	1992	-1.098	15.999
1993		 Ti	1993	TI	 Ti	1993	2.196	47.876
1994		TiO	1994	TI	TiO	1994	-1.098	15.999
1995		 Ti	1995	TI	 Ti	1995	2.196	47.876
1996		TiO	1996	TI	TiO	1996	-1.098	15.999
1997		 Ti	1997	TI	 Ti	1997	2.196	47.876
1998		TiO	1998	TI	TiO	1998	-1.098	15.999
1999		 Ti	1999	TI	 Ti	1999	2.196	47.876
2000		TiO	2000	TI	TiO	2000	-1.098	15.999
2001		 Ti	2001	TI	 Ti	2001	2.196	47.876
2002		TiO	2002	TI	TiO	2002	-1.098	15.999
2003		 Ti	2003	TI	 Ti	2003	2.196	47.876
2004		TiO	2004	TI	TiO	2004	-1.098	15.999
2005		 Ti	2005	TI	 Ti	2005	2.196	47.876
2006		TiO	2006	TI	TiO	2006	-1.098	15.999
2007		 Ti	2007	TI	 Ti	2007	2.196	47.876
2008		TiO	2008	TI	TiO	2008	-1.098	15.999
2009		 Ti	2009	TI	 Ti	2009	2.196	47.876
2010		TiO	2010	TI	TiO	2010	-1.098	15.999
2011		 Ti	2011	TI	 Ti	2011	2.196	47.876
2012		TiO	2012	TI	TiO	2012	-1.098	15.999
2013		 Ti	2013	TI	 Ti	2013	2.196	47.876
2014		TiO	2014	TI	TiO	2014	-1.098	15.999
2015		 Ti	2015	TI	 Ti	2015	2.196	47.876
2016		TiO	2016	TI	TiO	2016	-1.098	15.999
2017		 Ti	2017	TI	 Ti	2017	2.196	47.876
2018		TiO	2018	TI	TiO	2018	-1.098	15.999
2019		 Ti	2019	TI	 Ti	2019	2.196	47.876
2020		TiO	2020	TI	TiO	2020	-1.098	15.999
2021		 Ti	2021	TI	 Ti	2021	2.196	47.876
2022		TiO	2022	TI	TiO	2022	-1.098	15.999
2023		 Ti	2023	TI	 Ti	2023	2.196	47.876
2024		TiO	2024	TI	TiO	2024	-1.098	15.999
2025		 Ti	2025	TI	 Ti	2025	2.196	47.876
2026		TiO	2026	TI	TiO	2026	-1.098	15.999
2027		 Ti	2027	TI	 Ti	2027	2.196	47.876
2028		TiO	2028	TI	TiO	2028	-1.098	15.999
2029		 Ti	2029	TI	 Ti	2029	2.196	47.876
2030		TiO	2030	TI	TiO	2030	-1.098	15.999
2031		 Ti	2031	TI	 Ti	2031	2.196	47.876
2032		TiO	2032	TI	TiO	2032	-1.098	15.999
2033		 Ti	2033	TI	 Ti	2033	2.196	47.876
2034		TiO	2034	TI	TiO	2034	-1.098	15.999
2035		 Ti	2035	TI	 Ti	2035	2.196	47.876
2036		TiO	2036	TI	TiO	2036	-1.098	15.999
2037		 Ti	2037	TI	 Ti	2037	2.196	47.876
2038		TiO	2038	TI	TiO	2038	-1.098	15.999
2039		 Ti	2039	TI	 Ti	2039	2.196	47.876
2040		TiO	2040	TI	TiO	2040	-1.098	15.999
2041		 Ti	2041	TI	 Ti	2041	2.196	47.876
2042		TiO	2042	TI	TiO	2042	-1.098	15.999
2043		 Ti	2043	TI	 Ti	2043	2.196	47.876
2044		TiO	2044	TI	TiO	2044	-1.098	15.999
2045		 Ti	2045	TI	 Ti	2045	2.196	47.876
2046		TiO	2046	TI	TiO	2046	-1.098	15.999
2047		 Ti	2047	TI	 Ti	2047	2.196	47.876
2048		TiO	2048	TI	TiO	2048	-1.098	15.999
2049		 Ti	2049	TI	 Ti	2049	2.196	47.876
2050		TiO	2050	TI	TiO	2050	-1.098	15.999
2051		 Ti	2051	TI	 Ti	2051	2.196	47.876
2052		TiO	2052	TI	TiO	2052	-1.098	15.999
2053		 Ti	2053	TI	 Ti	2053	2.196	47.876
2054		TiO	2054	TI	TiO	2054	-1.098	15.999
2055		 Ti	2055	TI	 Ti	2055	2.196	47.876
2056		TiO	2056	TI	TiO	2056	-1.098	15.999
2057		 Ti	2057	TI	 Ti	2057	2.196	47.876
2058		TiO	2058	TI	TiO	2058	-1.098	15.999
2059		 Ti	2059	TI	 Ti	2059	2.196	47.876
2060		TiO	2060	TI	TiO	2060	-1.098	15.999
2061		 Ti	2061	TI	 Ti	2061	2.196	47.876
2062		TiO	2062	TI	TiO	2062	-1.098	15.999
2063		 Ti	2063	TI	 Ti	2063	2.196	47.876
2064		TiO	2064	TI	TiO	2064	-1.098	15.999
2065		 Ti	2065	TI	 Ti	2065	2.196	47.876
2066		TiO	2066	TI	TiO	2066	-1.098	15.999
2067		 Ti	2067	TI	 Ti	2067	2.196	47.876
2068		TiO	2068	TI	TiO	2068	-1.098	15.999
2069		 Ti	2069	TI	 Ti	2069	2.196	47.876
2070		TiO	2070	TI	TiO	2070	-1.098	15.999
2071		 Ti	2071	TI	 Ti	2071	2.196	47.876
2072		TiO	2072	TI	TiO	2072	-1.098	15.999
2073		 Ti	2073	TI	 Ti	2073	2.196	47.876
2074		TiO	2074	TI	TiO	2074	-1.098	15.999
2075		 Ti	2075	TI	 Ti	2075	2.196	47.876
2076		TiO	2076	TI	TiO	2076	-1.098	15.999
2077		 Ti	2077	TI	 Ti	2077	2.196	47.876
2078		TiO	2078	TI	TiO	2078	-1.098	15.999
2079		 Ti	2079	TI	 Ti	2079	2.196	47.876
2080		TiO	2080	TI	TiO	2080	-1.098	15.999
2081		 Ti	2081	TI	 Ti	2081	2.196	47.876
2082		TiO	2082	TI	TiO	2082	-1.098	15.999
2083		 Ti	2083	TI	 Ti	2083	2.196	47.876
2084		TiO	2084	TI	TiO	2084	-1.098	15.999
2085		 Ti	2085	TI	 Ti	2085	2.196	47.876
2086		TiO	2086	TI	TiO	2086	-1.098	15.999
2087		 Ti	2087	TI	 Ti	2087	2.196	47.876
2088		TiO	2088	TI	TiO	2088	-1.098	15.999
2089		 Ti	2089	TI	 Ti	2089	2.196	47.876
2090		TiO	2090	TI	TiO	2090	-1.098	15.999
2091		 Ti	2091	TI	 Ti	2091	2.196	47.876
2092		TiO	2092	TI	TiO	2092	-1.098	15.999
2093		 Ti	2093	TI	 Ti	2093	2.196	47.876
2094		TiO	2094	TI	TiO	2094	-1.098	15.999
2095		 Ti	2095	TI	 Ti	2095	2.196	47.876
2096		TiO	2096	TI	TiO	2096	-1.098	15.999
2097		 Ti	2097	TI	 Ti	2097	2.196	47.876
2098		TiO	2098	TI	TiO	2098	-1.098	15.999
2099		 Ti	2099	TI	 Ti	2099	2.196	47.876
2100		TiO	2100	TI	TiO	2100	-1.098	15.999
2101		 Ti	2101	TI	 Ti	2101	2.196	47.876
2102		TiO	2102	TI	TiO	2102	-1.098	15.999
2103		 Ti	2103	TI	 Ti	2103	2.196	47.876
2104		TiO	2104	TI	TiO	2104	-1.098	15.999
2105		 Ti	2105	TI	 Ti	2105	2.196	47.876
2106		TiO	2106	TI	TiO	2106	-1.098	15.999
2107		 Ti	2107	TI	 Ti	2107	2.196	47.876
2108		TiO	2108	TI	TiO	2108	-1.098	15.999
2109		 Ti	2109	TI	 Ti	2109	2.196	47.876
2110		TiO	2110	TI	TiO	2110	-1.098	15.999
2111		 Ti	2111	TI	 Ti	2111	2.196	47.876
2112		TiO	2112	TI	TiO	2112	-1.098	15.999
2113		 Ti	2113	TI	 Ti	2113	2.196	47.876
2114		TiO	2114	TI	TiO	2114	-1.098	15.999
2115		 Ti	2115	TI	 Ti	2115	2.196	47.876
2116		TiO	2116	TI	TiO	2116	-1.098	15.999
2117		 Ti	2117	TI	 Ti	2117	2.196	47.876
2118		TiO	2118	TI	TiO	2118	-1.098	15.999
2119		 Ti	2119	TI	 Ti	2119	2.196	47.876
2120		TiO	2120	TI	TiO	2120	-1.098	15.999
2121		 Ti	2121	TI	 Ti	2121	2.196	47.876
2122		TiO	2122	TI	TiO	2122	-1.098	15.999
2123		 Ti	2123	TI	 Ti	2123	2.196	47.876
2124		TiO	2124	TI	TiO	2124	-1.098	15.999
2125		 Ti	2125	TI	 Ti	2125	2.196	47.876
2126		TiO	2126	TI	TiO	2126	-1.098	15.999
2127		 Ti	2127	TI	 Ti	2127	2.196	47.876
2128		TiO	2128	TI	TiO	2128	-1.098	15.999
2129		 Ti	2129	TI	 Ti	2129	2.196	47.876
2130		TiO	2130	TI	TiO	2130	-1.098	15.999
2131		 Ti	2131	TI	 Ti	2131	2.196	47.876
2132		TiO	2132	TI	TiO	2132	-1.098	15.999
2133		 Ti	2133	TI	 Ti	2133	2.196	47.876
2134		TiO	2134	TI	TiO	2134	-1.098	15.999
2135		 Ti	2135	TI	 Ti	2135	2.196	47.876
2136		TiO	2136	TI	TiO	2136	-1.098	15.999
2137		 Ti	2137	TI	 Ti	2137	2.196	47.876
2138		TiO	2138	TI	TiO	2138	-1.098	15.999
2139		 Ti	2139	TI	 Ti	2139	2.196	47.876
2140		TiO	2140	TI	TiO	2140	-1.098	15.999
2141		 Ti	2141	TI	 Ti	2141	2.196	47.876
2142		TiO	2142	TI	TiO	2142	-1.098	15.999
2143		 Ti	2143	TI	 Ti	2143	2.196	47.876
2144		TiO	2144	TI	TiO	2144	-1.098	15.999
2145		 Ti	2145	TI	 Ti	2145	2.196	47.876
2146		TiO	2146	TI	TiO	2146	-1.098	15.999
2147		 Ti	2147	TI	 Ti	2147	2.196	47.876
2148		TiO	2148	TI	TiO	2148	-1.098	15.999
2149		 Ti	2149	TI	 Ti	2149	2.196	47.876
2150		TiO	2150	TI	TiO	2150	-1.098	15.999
2151		 Ti	2151	TI	 Ti	2151	2.196	47.876
2152		TiO	2152	TI	TiO	2152	-1.098	15.999
2153		 Ti	2153	TI	 Ti	2153	2.196	47.876
2154		TiO	2154	TI	TiO	2154	-1.098	15.999
2155		 Ti	2155	TI	 Ti	2155	2.196	47.876
2156		TiO	2156	TI	TiO	2156	-1.098	15.999
2157		 Ti	2157	TI	 Ti	2157	2.196	47.876
2158		TiO	2158	TI	TiO	2158	-1.098	15.999
2159		 Ti	2159	TI	 Ti	2159	2.196	47.876
2160		TiO	2160	TI	TiO	2160	-1.098	15.999
2161		 Ti	2161	TI	 Ti	2161	2.196	47.876
2162		TiO	2162	TI	TiO	2162	-1.098	15.999
2163		 Ti	2163	TI	 Ti	2163	2.196	47.876
2164		TiO	2164	TI	TiO	2164	-1.098	15.999
2165		 Ti	2165	TI	 Ti	2165	2.196	47.876
2166		TiO	2166	TI	TiO	2166	-1.098	15.999
2167		 Ti	2167	TI	 Ti	2167	2.196	47.876
2168		TiO	2168	TI	TiO	2168	-1.098	15.999
2169		 Ti	2169	TI	 Ti	2169	2.196	47.876
2170		TiO	2170	TI	TiO	2170	-1.098	15.999
2171		 Ti	2171	TI	 Ti	2171	2.196	47.876
2172		TiO	2172	TI	TiO	2172	-1.098	15.999
2173		 Ti	2173	TI	 Ti	2173	2.196	47.876
2174		TiO	2174	TI	TiO	2174	-1.098	15.999
2175		 Ti	2175	TI	 Ti	2175	2.196	47.876
2176		TiO	2176	TI	TiO	2176	-1.098	15.999
2177		 Ti	2177	TI	 Ti	2177	2.196	47.876
2178		TiO	2178	TI	TiO	2178	-1.098	15.999
2179		 Ti	2179	TI	 Ti	2179	2.196	47.876
2180		TiO	2180	TI	TiO	2180	-1.098	15.999
2181		 Ti	2181	TI	 Ti	2181	2.196	47.876
2182		TiO	2182	TI	TiO	2182	-1.098	15.999
2183		 Ti	2183	TI	 Ti	2183	2.196	47.876
2184		TiO	2184	TI	TiO	2184	-1.098	15.999
2185		 Ti	2185	TI	 Ti	2185	2.196	47.876
2186		TiO	2186	TI	TiO	2186	-1.098	15.999
2187		 Ti	2187	TI	 Ti	2187	2.196	47.876
2188		TiO	2188	TI	TiO	2188	-1.098	15.999
2189		 Ti	2189	TI	 Ti	2189	2.196	47.876
2190		TiO	2190	TI	TiO	2190	-1.098	15.999
2191		 Ti	2191	TI	 Ti	2191	2.196	47.876
2192		TiO	2192	TI	TiO	2192	-1.098	15.999
2193		 Ti	2193	TI	 Ti	2193	2.196	47.876
2194		TiO	2194	TI	TiO	2194	-1.098	15.999
2195		 Ti	2195	TI	 Ti	2195	2.196	47.876
2196		TiO	2196	TI	TiO	2196	-1.098	15.999
2197		 Ti	2197	TI	 Ti	2197	2.196	47.876
2198		TiO	2198	TI	TiO	2198	-1.098	15.999
2199		 Ti	2199	TI	 Ti	2199	2.196	47.876
2200		TiO	2200	TI	TiO	2200	-1.098	15.999
2201		 Ti	2201	TI	 Ti	2201	2.196	47.876
2202		TiO	2202	TI	TiO	2202	-1.098	15.999
2203		 Ti	2203	TI	 Ti	2203	2.196	47.876
2204		TiO	2204	TI	TiO	2204	-1.098	15.999
2205		 Ti	2205	TI	 Ti	2205	2.196	47.876
2206		TiO	2206	TI	TiO	2206	-1.098	15.999
2207		 Ti	2207	TI	 Ti	2207	2.196	47.876
2208		TiO	2208	TI	TiO	2208	-1.098	15.999
2209		 Ti	2209	TI	 Ti	2209	2.196	47.876
2210		TiO	2210	TI	TiO	2210	-1.098	15.999
2211		 Ti	2211	TI	 Ti	2211	2.196	47.876
2212		TiO	2212	TI	TiO	2212	-1.098	15.999
2213		 Ti	2213	TI	 Ti	2213	2.196	47.876
2214		TiO	2214	TI	TiO	2214	-1.098	15.999
2215		 Ti	2215	TI	 Ti	2215	2.196	47.876
2216		TiO	2216	TI	TiO	2216	-1.098	15.999
2217		 Ti	2217	TI	 Ti	2217	2.196	47.876
2218		TiO	2218	TI	TiO	2218	-1.098	15.999
2219		 Ti	2219	TI	 Ti	2219	2.196	47.876
2220		TiO	2220	TI	TiO	2220	-1.098	15.999
2221		 Ti	2221	TI	 Ti	2221	2.196	47.876
2222		TiO	2222	TI	TiO	2222	-1.098	15.999
2223		 Ti	2223	TI	 Ti	2223	2.196	47.876
2224		TiO	2224	TI	TiO	2224	-1.098	15.999
2225		 Ti	2225	TI	 Ti	2225	2.196	47.876
2226		TiO	2226	TI	TiO	2226	-1.098	15.999
2227		 Ti	2227	TI	 Ti	2227	2.196	47.876
2228		TiO	2228	TI	TiO	2228	-1.098	15.999
2229		 Ti	2229	TI	 Ti	2229	2.196	47.876
2230		TiO	2230	TI	TiO	2230	-1.098	15.999
2231		 Ti	2231	TI	 Ti	2231	2.196	47.876
2232		TiO	2232	TI	TiO	2232	-1.098	15.999
2233		 Ti	2233	TI	 Ti	2233	2.196	47.876
2234		TiO	2234	TI	TiO	2234	-1.098	15.999
2235		 Ti	2235	TI	 Ti	2235	2.196	47.876
2236		TiO	2236	TI	TiO	2236	-1.098	15.999
2237		 Ti	2237	TI	 Ti	2237	2.196	47.876
2238		TiO	2238	TI	TiO	2238	-1.098	15.999
2239		 Ti	2239	TI	 Ti	2239	2.196	47.876
2240		TiO	2240	TI	TiO	2240	-1.098	15.999
2241		 Ti	2241	TI	 Ti	2241	2.196	47.876
2242		TiO	2242	TI	TiO	2242	-1.098	15.999
2243		 Ti	2243	TI	 Ti	2243	2.196	47.876
2244		TiO	2244	TI	TiO	2244	-1.098	15.999
2245		 Ti	2245	TI	 Ti	2245	2.196	47.876
2246		TiO	2246	TI	TiO	2246	-1.098	15.999
2247		 Ti	2247	TI	 Ti	2247	2.196	47.876
2248		TiO	2248	TI	TiO	2248	-1.098	15.999
2249		 Ti	2249	TI	 Ti	2249	2.196	47.876
2250		TiO	2250	TI	TiO	2250	-1.098	15.999
2251		 Ti	2251	TI	 Ti	2251	2.196	47.876
2252		TiO	2252	TI	TiO	2252	-1.098	15.999
2253		 Ti	2253	TI	 Ti	2253	2.196	47.876
2254		TiO	2254	TI	TiO	2254	-1.098	15.999
2255		 Ti	2255	TI	 Ti	2255	2.196	47.876
2256		TiO	2256	TI	TiO	2256	-1.098	15.999
2257		 Ti	2257	TI	 Ti	2257	2.196	47.876
2258		TiO	2258	TI	TiO	2258	-1.098	15.999
2259		 Ti	2259	TI	 Ti	2259	2.196	47.876
2260		TiO	2260	TI	TiO	2260	-1.098	15.999
2261		 Ti	2261	TI	 Ti	2261	2.196	47.876
2262		TiO	2262	TI	TiO	2262	-1.098	15.999
2263		 Ti	2263	TI	 Ti	2263	2.196	47.876
2264		TiO	2264	TI	TiO	2264	-1.098	15.999
2265		 Ti	2265	TI	 Ti	2265	2.196	47.876
2266		TiO	2266	TI	TiO	2266	-1.098	15.999
2267		 Ti	2267	TI	 Ti	2267	2.196	47.876
2268		TiO	2268	TI	TiO	2268	-1.098	15.999
2269		 Ti	2269	TI	 Ti	2269	2.196	47.876
2270		TiO	2270	TI	TiO	2270	-1.098	15.999
2271		 Ti	2271	TI	 Ti	2271	2.196	47.876
2272		TiO	2272	TI	TiO	2272	-1.098	15.999
2273		 Ti	2273	TI	 Ti	2273	2.196	47.876
2274		TiO	2274	TI	TiO	2274	-1.098	15.999
2275		 Ti	2275	TI	 Ti	2275	2.196	47.876
2276		TiO	2276	TI	TiO	2276	-1.098	15.999
2277		 Ti	2277	TI	 Ti	2277	2.196	47.876
2278		TiO	2278	TI	TiO	2278	-1.098	15.999
2279		 Ti	2279	TI	 Ti	2279	2.196	47.876
2280		TiO	2280	TI	TiO	2280	-1.098	15.999
2281		 Ti	2281	TI	 Ti	2281	2.196	47.876
2282		TiO	2282	TI	TiO	2282	-1.098	15.999
2283		 Ti	2283	TI	 Ti	2283	2.196	47.876
2284		TiO	2284	TI	TiO	2284	-1.098	15.999
2285		 Ti	2285	TI	 Ti	2285	2.196	47.876
2286		TiO	2286	TI	TiO	2286	-1.098	15.999
2287		 Ti	2287	TI	 Ti	2287	2.196	47.876
2288		TiO	2288	TI	TiO	2288	-1.098	15.999
2289		 Ti	2289	TI	 Ti	2289	2.196	47.876
2290		TiO	2290	TI	TiO	2290	-1.098	15.999
2291		 Ti	2291	TI	 Ti	2291	2.196	47.876
2292		TiO	2292	TI	TiO	2292	-1.098	15.999
2293		 Ti	2293	TI	 Ti	2293	2.196	47.876
2294		TiO	2294	TI	TiO	2294	-1.098	15.999
2295		 Ti	2295	TI	 Ti	2295	2.196	47.876
2296		TiO	2296	TI	TiO	2296	-1.098	15.999
2297		 Ti	2297	TI	 Ti	2297	2.196	47.876
2298		TiO	2298	TI	TiO	2298	-1.098	15.999
2299		 Ti	2299	TI	 Ti	2299	2.196	47.876
2300		TiO	2300	TI	TiO	2300	-1.098	15.999
2301		 Ti	2301	TI	 Ti	2301	2.196	47.876
2302		TiO	2302	TI	TiO	2302	-1.098	15.999
2303		 Ti	2303	TI	 Ti	2303	2.196	47.876
2304		TiO	2304	TI	TiO	2304	-1.098	15.999
2305		 Ti	2305	TI	 Ti	2305	2.196	47.876
2306		TiO	2306	TI	TiO	2306	-1.098	15.999
2307		 Ti	2307	TI	 Ti	2307	2.196	47.876
2308		TiO	2308	TI	TiO	2308	-1.098	15.999
2309		 Ti	2309	TI	 Ti	2309	2.196	47.876
2310		TiO	2310	TI	TiO	2310	-1.098	15.999
2311		 Ti	2311	TI	 Ti	2311	2.196	47.876
2312		TiO	2312	TI	TiO	2312	-1.098	15.999
2313		 Ti	2313	TI	 Ti	2313	2.196	47.876
2314		TiO	2314	TI	TiO	2314	-1.098	15.999
2315		 Ti	2315	TI	 Ti	2315	2.196	47.876
2316		TiO	2316	TI	TiO	2316	-1.098	15.999
2317		 Ti	2317	TI	 Ti	2317	2.196	47.876
2318		TiO	2318	TI	TiO	2318	-1.098	15.999
2319		 Ti	2319	TI	 Ti	2319	2.196	47.876
2320		TiO	2320	TI	TiO	2320	-1.098	15.999
2321		 Ti	2321	TI	 Ti	2321	2.196	47.876
2322		TiO	2322	TI	TiO	2322	-1.098	15.999
2323		 Ti	2323	TI	 Ti	2323	2.196	47.876
2324		TiO	2324	TI	TiO	2324	-1.098	15.999
2325		 Ti	2325	TI	 Ti	2325	2.196	47.876
2326		TiO	2326	TI	TiO	2326	-1.098	15.999
2327		 Ti	2327	TI	 Ti	2327	2.196	47.876
2328		TiO	2328	TI	TiO	2328	-1.098	15.999
2329		 Ti	2329	TI	 Ti	2329	2.196	47.876
2330		TiO	2330	TI	TiO	2330	-1.098	15.999
2331		 Ti	2331	TI	 Ti	2331	2.196	47.876
2332		TiO	2332	TI	TiO	2332	-1.098	15.999
2333		 Ti	2333	TI	 Ti	2333	2.196	47.876
2334		TiO	2334	TI	TiO	2334	-1.098	15.999
2335		 Ti	2335	TI	 Ti	2335	2.196	47.876
2336		TiO	2336	TI	TiO	2336	-1.098	15.999
2337		 Ti	2337	TI	 Ti	2337	2.196	47.876
2338		TiO	2338	TI	TiO	2338	-1.098	15.999
2339		 Ti	2339	TI	 Ti	2339	2.196	47.876
2340		TiO	2340	TI	TiO	2340	-1.098	15.999
2341		 Ti	2341	TI	 Ti	2341	2.196	47.876
2342		TiO	2342	TI	TiO	2342	-1.098	15.999
2343		 Ti	2343	TI	 Ti	2343	2.196	47.876
2344		TiO	2344	TI	TiO	2344	-1.098	15.999
2345		 Ti	2345	TI	 Ti	2345	2.196	47.876
2346		TiO	2346	TI	TiO	2346	-1.098	15.999
2347		 Ti	2347	TI	 Ti	2347	2.196	47.876
2348		TiO	2348	TI	TiO	2348	-1.098	15.999
2349		 Ti	2349	TI	 Ti	2349	2.196	47.876
2350		TiO	2350	TI	TiO	2350	-1.098	15.999
2351		 Ti	2351	TI	 Ti	2351	2.196	47.876
2352		TiO	2352	TI	TiO	2352	-1.098	15.999
2353		 Ti	2353	TI	 Ti	2353	2.196	47.876
2354		TiO	2354	TI	TiO	2354	-1.098	15.999
2355		 Ti	2355	TI	 Ti	2355	2.196	47.876
2356		TiO	2356	TI	TiO	2356	-1.098	15.999
2357		 Ti	2357	TI	 Ti	2357	2.196	47.876
2358		TiO	2358	TI	TiO	2358	-1.098	15.999
2359		 Ti	2359	TI	 Ti	2359	2.196	47.876
2360		TiO	2360	TI	TiO	2360	-1.098	15.999
2361		 Ti	2361	TI	 Ti	2361	2.196	47.876
2362		TiO	2362	TI	TiO	2362	-1.098	15.999
2363		 Ti	2363	TI	 Ti	2363	2.196	47.876
2364		TiO	2364	TI	TiO	2364	-1.098	15.999
2365		 Ti	2365	TI	 Ti	2365	2.196	47.876
2366		TiO	2366	TI	TiO	2366	-1.098	15.999
2367		 Ti	2367	TI	 Ti	2367	2.196	47.876
2368		TiO	2368	TI	TiO	2368	-1.098	15.999
2369		 Ti	2369	TI	 Ti	2369	2.196	47.876
2370		TiO	2370	TI	TiO	2370	-1.098	15.999
2371		 Ti	2371	TI	 Ti	2371	2.196	47.876
2372		TiO	2372	TI	TiO	2372	-1.098	15.999
2373		 Ti	2373	TI	 Ti	2373	2.196	47.876
2374		TiO	2374	TI	TiO	2374	-1.098	15.999
2375		 Ti	2375	TI	 Ti	2375	2.196	47.876
2376		TiO	2376	TI	TiO	2376	-1.098	15.999
2377		 Ti	2377	TI	 Ti	2377	2.196	47.876
2378		TiO	2378	TI	TiO	2378	-1.098	15.999
2379		 Ti	2379	TI	 Ti	2379	2.196	47.876
2380		TiO	2380	TI	TiO	2380	-1.098	15.999
2381		 Ti	2381	TI	 Ti	2381	2.196	47.876
2382		TiO	2382	TI	TiO	2382	-1.098	15.999
2383		 Ti	2383	TI	 Ti	2383	2.196	47.876
2384		TiO	2384	TI	TiO	2384	-1.098	15.999
2385		 Ti	2385	TI	 Ti	2385	2.196	47.876
2386		TiO	2386	TI	TiO	2386	-1.098	15.999
2387		 Ti	2387	TI	 Ti	2387	2.196	47.876
2388		TiO	2388	TI	TiO	2388	-1.098	15.999
2389		 Ti	2389	TI	 Ti	2389	2.196	47.876
2390		TiO	2390	TI	TiO	2390	-1.098	15.999
2391		 Ti	2391	TI	 Ti	2391	2.196	47.876
2392		TiO	2392	TI	TiO	2392	-1.098	15.999
2393		 Ti	2393	TI	 Ti	2393	2.196	47.876
2394		TiO	2394	TI	TiO	2394	-1.098	15.999
2395		 Ti	2395	TI	 Ti	2395	2.196	47.876
2396		TiO	2396	TI	TiO	2396	-1.098	15.999
2397		 Ti	2397	TI	 Ti	2397	2.196	47.876
2398		TiO	2398	TI	TiO	2398	-1.098	15.999
2399		 Ti	2399	TI	 Ti	2399	2.196	47.876
2400		TiO	2400	TI	TiO	2400	-1.098	15.999
2401		 Ti	2401	TI	 Ti	2401	2.196	47.876
2402		TiO	2402	TI	TiO	2402	-1.098	15.999
2403		 Ti	2403	TI	 Ti	2403	2.196	47.876
2404		TiO	2404	TI	TiO	2404	-1.098	15.999
2405		 Ti	2405	TI	 Ti	2405	2.196	47.876
2406		TiO	2406	TI	TiO	2406	-1.098	15.999
2407		 Ti	2407	TI	 Ti	2407	2.196	47.876
2408		TiO	2408	TI	TiO	2408	-1.098	15.999
2409		 Ti	2409	TI	 Ti	2409	2.196	47.876
2410		TiO	2410	TI	TiO	2410	-1.098	15.999
2411		 Ti	2411	TI	 Ti	2411	2.196	47.876
2412		TiO	2412	TI	TiO	2412	-1.098	15.999
2413		 Ti	2413	TI	 Ti	2413	2.196	47.876
2414		TiO	2414	TI	TiO	2414	-1.098	15.999
2415		 Ti	2415	TI	 Ti	2415	2.196	47.876
2416		TiO	2416	TI	TiO	2416	-1.098	15.999
2417		 Ti	2417	TI	 Ti	2417	2.196	47.876
2418		TiO	2418	TI	TiO	2418	-1.098	15.999
2419		 Ti	2419	TI	 Ti	2419	2.196	47.876
2420		TiO	2420	TI	TiO	2420	-1.098	15.999
2421		 Ti	2421	TI	 Ti	2421	2.196	47.876
2422		TiO	2422	TI	TiO	2422	-1.098	15.999
2423		 Ti	2423	TI	 Ti	2423	2.196	47.876
2424		TiO	2424	TI	TiO	2424	-1.098	15.999
2425		 Ti	2425	TI	 Ti	2425	2.196	47.876
2426		TiO	2426	TI	TiO	2426	-1.098	15.999
2427		 Ti	2427	TI	 Ti	2427	2.196	47.876
2428		TiO	2428	TI	TiO	2428	-1.098	15.999
2429		 Ti	2429	TI	 Ti	2429	2.196	47.876
2430		TiO	2430	TI	TiO	2430	-1.098	15.999
2431		 Ti	2431	TI	 Ti	2431	2.196	47.876
2432		TiO	2432	TI	TiO	2432	-1.098	15.999
2433		 Ti	2433	TI	 Ti	2433	2.196	47.876
2434		TiO	2434	TI	TiO	2434	-1.098	15.999
2435		 Ti	2435	TI	 Ti	2435	2.196	47.876
2436		TiO	2436	TI	TiO	2436	-1.098	15.999
2437		 Ti	2437	TI	 Ti	2437	2.196	47.876
2438		TiO	2438	TI	TiO	2438	-1.098	15.999
2439		 Ti	2439	TI	 Ti	2439	2.196	47.876
2440		TiO	2440	TI	TiO	2440	-1.098	15.999
2441		 Ti	2441	TI	 Ti	2441	2.196	47.876
2442		TiO	2442	TI	TiO	2442	-1.098	15.999
2443		 Ti	2443	TI	 Ti	2443	2.196	47.876
2444		TiO	2444	TI	TiO	2444	-1.098	15.999
2445		 Ti	2445	TI	 Ti	2445	2.196	47.876
2446		TiO	2446	TI	TiO	2446	-1.098	15.999
2447		 Ti	2447	TI	 Ti	2447	2.196	47.876
2448		TiO	2448	TI	TiO	2448	-1.098	15.999
2449		 Ti	2449	TI	 Ti	2449	2.196	47.876
2450		TiO	2450	TI	TiO	2450	-1.098	15.999
2451		 Ti	2451	TI	 Ti	2451	2.196	47.876
2452		TiO	2452	TI	TiO	2452	-1.098	15.999
2453		 Ti	2453	TI	 Ti	2453	2.196	47.876
2454		TiO	2454	TI	TiO	2454	-1.098	15.999
2455		 Ti	2455	TI	 Ti	2455	2.196	47.876
2456		TiO	2456	TI	TiO	2456	-1.098	15.999
2457		 Ti	2457	TI	 Ti	2457	2.196	47.876
2458		TiO	2458	TI	TiO	2458	-1.098	15.999
2459		 Ti	2459	TI	 Ti	2459	2.196	47.876
2460		TiO	2460	TI	TiO	2460	-1.098	15.999
2461		 Ti	2461	TI	 Ti	2461	2.196	47.876
2462		TiO	2462	TI	TiO	2462	-1.098	15.999
2463		 Ti	2463	TI	 Ti	2463	2.196	47.876
2464		TiO	2464	TI	TiO	2464	-1.098	15.999
2465		 Ti	2465	TI	 Ti	2465	2.196	47.876
2466		TiO	2466	TI	TiO	2466	-1.098	15.999
2467		 Ti	2467	TI	 Ti	2467	2.196	47.876
2468		TiO	2468	TI	TiO	2468	-1.098	15.999
2469		 Ti	2469	TI	 Ti	2469	2.196	47.876
2470		TiO	2470	TI	TiO	2470	-1.098	15.999
2471		 Ti	2471	TI	 Ti	2471	2.196	47.876
2472		TiO	2472	TI	TiO	2472	-1.098	15.999
2473		 Ti	2473	TI	 Ti	2473	2.196	47.876
2474		TiO	2474	TI	TiO	2474	-1.098	15.999
2475		 Ti	2475	TI	 Ti	2475	2.196	47.876
2476		TiO	2476	TI	TiO	2476	-1.098	15.999
2477		 Ti	2477	TI	 Ti	2477	2.196	47.876
2478		TiO	2478	TI	TiO	2478	-1.098	15.999
2479		 Ti	2479	TI	 Ti	2479	2.196	47.876
2480		TiO	2480	TI	TiO	2480	-1.098	15.999
2481		 Ti	2481	TI	 Ti	2481	2.196	47.876
2482		TiO	2482	TI	TiO	2482	-1.098	15.999
2483		 Ti	2483	TI	 Ti	2483	2.196	47.876
2484		TiO	2484	TI	TiO	2484	-1.098	15.999
2485		 Ti	2485	TI	 Ti	2485	2.196	47.876
2486		TiO	2486	TI	TiO	2486	-1.098	15.999
2487		 Ti	2487	TI	 Ti	2487	2.196	47.876
2488		TiO	2488	TI	TiO	2488	-1.098	15.999
2489		 Ti	2489	TI	 Ti	2489	2.196	47.876
2490		TiO	2490	TI	TiO	2490	-1.098	15.999
2491		 Ti	2491	TI	 Ti	2491	2.196	47.876
2492		TiO	2492	TI	TiO	2492	-1.098	15.999
2493		 Ti	2493	TI	 Ti	2493	2.196	47.876
2494		TiO	2494	TI	TiO	2494	-1.098	15.999
2495		 Ti	2495	TI	 Ti	2495	2.196	47.876
2496		TiO	2496	TI	TiO	2496	-1.098	15.999
2497		 Ti	2497	TI	 Ti	2497	2.196	47.876
2498		TiO	2498	TI	TiO	2498	-1.098	15.999
2499		 Ti	2499	TI	 Ti	2499	2.196	47.876
2500		TiO	2500	TI	TiO	2500	-1.098	15.999
2501		 Ti	2501	TI	 Ti	2501	2.196	47.876
2502		TiO	2502	TI	TiO	2502	-1.098	15.999
2503		 Ti	2503	TI	 Ti	2503	2.196	47.876
2504		TiO	2504	TI	TiO	2504	-1.098	15.999
2505		 Ti	2505	TI	 Ti	2505	2.196	47.876
2506		TiO	2506	TI	TiO	2506	-1.098	15.999
2507		 Ti	2507	TI	 Ti	2507	2.196	47.876
2508		TiO	2508	TI	TiO	2508	-1.098	15.999
2509		 Ti	2509	TI	 Ti	2509	2.196	47.876
2510		TiO	2510	TI	TiO	2510	-1.098	15.999
2511		 Ti	2511	TI	 Ti	2511	2.196	47.876
2512		TiO	2512	TI	TiO	2512	-1.098	15.999
2513		 Ti	2513	TI	 Ti	2513	2.196	47.876
2514		TiO	2514	TI	TiO	2514	-1.098	15.999
2515		 Ti	2515	TI	 Ti	2515	2.196	47.876
2516		TiO	2516	TI	TiO	2516	-1.098	15.999
2517		 Ti	2517	TI	 Ti	2517	2.196	47.876
2518		TiO	2518	TI	TiO	2518	-1.098	15.999
2519		 Ti	2519	TI	 Ti	2519	2.196	47.876
2520		TiO	2520	TI	TiO	2520	-1.098	15.999
2521		 Ti	2521	TI	 Ti	2521	2.196	47.876
2522		TiO	2522	TI	TiO	2522	-1.098	15.999
2523		 Ti	2523	TI	 Ti	2523	2.196	47.876
2524		TiO	2524	TI	TiO	2524	-1.098	15.999
2525		 Ti	2525	TI	 Ti	2525	2.196	47.876
2526		TiO	2526	TI	TiO	2526	-1.098	15.999
2527		 Ti	2527	TI	 Ti	2527	2.196	47.876
2528		TiO	2528	TI	TiO	2528	-1.098	15.999
2529		 Ti	2529	TI	 Ti	2529	2.196	47.876
2530		TiO	2530	TI	TiO	2530	-1.098	15.999
2531		 Ti	2531	TI	 Ti	2531	2.196	47.876
2532		TiO	2532	TI	TiO	2532	-1.098	15.999
2533		 Ti	2533	TI	 Ti	2533	2.196	47.876
2534		TiO	2534	TI	TiO	2534	-1.098	15.999
2535		 Ti	2535	TI	 Ti	2535	2.196	47.876
2536		TiO	2536	TI	TiO	2536	-1.098	15.999
2537		 Ti	2537	TI	 Ti	2537	2.196	47.876
2538		TiO	2538	TI	TiO	2538	-1.098	15.999
2539		 Ti	2539	TI	 Ti	2539	2.196	47.876
2540		TiO	2540	TI	TiO	2540	-1.098	15.999
2541		 Ti	2541	TI	 Ti	2541	2.196	47.876
2542		TiO	2542	TI	TiO	2542	-1.098	15.999
2543		 Ti	2543	TI	 Ti	2543	2.196	47.876
2544		TiO	2544	TI	TiO	2544	-1.098	15.999
2545		 Ti	2545	TI	 Ti	2545	2.196	47.876
2546		TiO	2546	TI	TiO	2546	-1.098	15.999
2547		 Ti	2547	TI	 Ti	2547	2.196	47.876
2548		TiO	2548	TI	TiO	2548	-1.098	15.999
2549		 Ti	2549	TI	 Ti	2549	2.196	47.876
2550		TiO	2550	TI	TiO	2550	-1.098	15.999
2551		 Ti	2551	TI	 Ti	2551	2.196	47.876
2552		TiO	2552	TI	TiO	2552	-1.098	15.999
2553		 Ti	2553	TI	 Ti	2553	2.196	47.876
2554		TiO	2554	TI	TiO	2554	-1.098	15.999
2555		 Ti	2555	TI	 Ti	2555	2.196	47.876
2556		TiO	2556	TI	TiO	2556	-1.098	15.999
2557		 Ti	2557	TI	 Ti	2557	2.196	47.876
2558		TiO	2558	TI	TiO	2558	-1.098	15.999
2559		 Ti	2559	TI	 Ti	2559	2.196	47.876
2560		TiO	2560	TI	TiO	2560	-1.098	15.999
2561		 Ti	2561	TI	 Ti	2561	2.196	47.876
2562		TiO	2562	TI	TiO	2562	-1.098	15.999
2563		 Ti	2563	TI	 Ti	2563	2.196	47.876
2564		TiO	2564	TI	TiO	2564	-1.098	15.999
2565		 Ti	2565	TI	 Ti	2565	2.196	47.876
2566		TiO	2566	TI	TiO	2566	-1.098	15.999
2567		 Ti	2567	TI	 Ti	2567	2.196	47.876
2568		TiO	2568	TI	TiO	2568	-1.098	15.999
2569		 Ti	2569	TI	 Ti	2569	2.196	47.876
2570		TiO	2570	TI	TiO	2570	-1.098	15.999
2571		 Ti	2571	TI	 Ti	2571	2.196	47.876
2572		TiO	2572	TI	TiO	2572	-1.098	15.999
2573		 Ti	2573	TI	 Ti	2573	2.196	47.876
2574		TiO	2574	TI	TiO	2574	-1.098	15.999
2575		 Ti	2575	TI	 Ti	2575	2.196	47.876
2576		TiO	2576	TI	TiO	2576	-1.098	15.999
2577		 Ti	2577	TI	 Ti	2577	2.196	47.876
2578		TiO	2578	TI	TiO	2578	-1.098	15.999
2579		 Ti	2579	TI	 Ti	2579	2.196	47.876
2580		TiO	2580	TI	TiO	2580	-1.098	15.999
2581		 Ti	2581	TI	 Ti	2581	2.196	47.876
2582		TiO	2582	TI	TiO	2582	-1.098	15.999
2583		 Ti	2583	TI	 Ti	2583	2.196	47.876
2584		TiO	2584	TI	TiO	2584	-1.098	15.999
2585		 Ti	2585	TI	 Ti	2585	2.196	47.876
2586		TiO	2586	TI	TiO	2586	-1.098	15.999
2587		 Ti	2587	TI	 Ti	2587	2.196	47.876
2588		TiO	2588	TI	TiO	2588	-1.098	15.999
2589		 Ti	2589	TI	 Ti	2589	2.196	47.876
2590		TiO	2590	TI	TiO	2590	-1.098	15.999
2591		 Ti	2591	TI	 Ti	2591	2.196	47.876
2592		TiO	2592	TI	TiO	2592	-1.098	15.999
2593		 Ti	2593	TI	 Ti	2593	2.196	47.876
2594		TiO	2594	TI	TiO	2594	-1.098	15.999
2595		 Ti	2595	TI	 Ti	2595	2.196	47.876
2596		TiO	2596	TI	TiO	2596	-1.098	15.999
2597		 Ti	2597	TI	 Ti	2597	2.196	47.876
2598		TiO	2598	TI	TiO	2598	-1.098	15.999
2599		 Ti	2599	TI	 Ti	2599	2.196	47.876
2600		TiO	2600	TI	TiO	2600	-1.098	15.999
2601		 Ti	2601	TI	 Ti	2601	2.196	47.876
2602		TiO	2602	TI	TiO	2602	-1.098	15.999
2603		 Ti	2603	TI	 Ti	2603	2.196	47.876
2604		TiO	2604	TI	TiO	2604	-1.098	15.999
2605		 Ti	2605	TI	 Ti	2605	2.196	47.876
2606		TiO	2606	TI	TiO	2606	-1.098	15.999
2607		 Ti	2607	TI	 Ti	2607	2.196	47.876
2608		TiO	2608	TI	TiO	2608	-1.098	15.999
2609		 Ti	2609	TI	 Ti	2609	2.196	47.876
2610		TiO	2610	TI	TiO	2610	-1.098	15.999
2611		 Ti	2611	TI	 Ti	2611	2.196	47.876
2612		TiO	2612	TI	TiO	2612	-1.098	15.999
2613		 Ti	2613	TI	 Ti	2613	2.196	47.876
2614		TiO	2614	TI	TiO	2614	-1.098	15.999
2615		 Ti	2615	TI	 Ti	2615	2.196	47.876
2616		TiO	2616	TI	TiO	2616	-1.098	15.999
2617		 Ti	2617	TI	 Ti	2617	2.196	47.876
2618		TiO	2618	TI	TiO	2618	-1.098	15.999
2619		 Ti	2619	TI	 Ti	2619	2.196	47.876
2620		TiO	2620	TI	TiO	2620	-1.098	15.999
2621		 Ti	2621	TI	 Ti	2621	2.196	47.876
2622		TiO	2622	TI	TiO	2622	-1.098	15.999
2623		 Ti	2623	TI	 Ti	2623	2.196	47.876
2624		TiO	2624	TI	TiO	2624	-1.098	15.999
2625		 Ti	2625	TI	 Ti	2625	2.196	47.876
2626		TiO	2626	TI	TiO	2626	-1.098	15.999
2627		 Ti	2627	TI	 Ti	2627	2.196	47.876
2628		TiO	2628	TI	TiO	2628	-1.098	15.999
2629		 Ti	2629	TI	 Ti	2629	2.196	47.876
2630		TiO	2630	TI	TiO	2630	-1.098	15.999
2631		 Ti	2631	TI	 Ti	2631	2.196	47.876
2632		TiO	2632	TI	TiO	2632	-1.098	15.999
2633		 Ti	2633	TI	 Ti	2633	2.196	47.876
2634		TiO	2634	TI	TiO	2634	-1.098	15.999
2635		 Ti	2635	TI	 Ti	2635	2.196	47.876
2636		TiO	2636	TI	TiO	2636	-1.098	15.999
2637		 Ti	2637	TI	 Ti	2637	2.196	47.876
2638		TiO	2638	TI	TiO	2638	-1.098	15.999
2639		 Ti	2639	TI	 Ti	2639	2.196	47.876
2640		TiO	2640	TI	TiO	2640	-1.098	15.999
2641		 Ti	2641	TI	 Ti	2641	2.196	47.876
2642		TiO	2642	TI	TiO	2642	-1.098	15.999
2643		 Ti	2643	TI	 Ti	2643	2.196	47.876
2644		TiO	2644	TI	TiO	2644	-1.098	15.999
2645		 Ti	2645	TI	 Ti	2645	2.196	47.876
2646		TiO	2646	TI	TiO	2646	-1.098	15.999
2647		 Ti	2647	TI	 Ti	2647	2.196	47.876
2648		TiO	2648	TI	TiO	2648	-1.098	15.999
2649		 Ti	2649	TI	 Ti	2649	2.196	47.876
2650		TiO	2650	TI	TiO	2650	-1.098	15.999
2651		 Ti	2651	TI	 Ti	2651	2.196	47.876
2652		TiO	2652	TI	TiO	2652	-1.098	15.999
2653		 Ti	2653	TI	 Ti	2653	2.196	47.876
2654		TiO	2654	TI	TiO	2654	-1.098	15.999
2655		 Ti	2655	TI	 Ti	2655	2.196	47.876
2656		TiO	2656	TI	TiO	2656	-1.098	15.999
2657		 Ti	2657	TI	 Ti	2657	2.196	47.876
2658		TiO	2658	TI	TiO	2658	-1.098	15.999
2659		 Ti	2659	TI	 Ti	2659	2.196	47.876
2660		TiO	2660	TI	TiO	2660	-1.098	15.999
2661		 Ti	2661	TI	 Ti	2661	2.196	47.876
2662		TiO	2662	TI	TiO	2662	-1.098	15.999
2663		 Ti	2663	TI	 Ti	2663	2.196	47.876
2664		TiO	2664	TI	TiO	2664	-1.098	15.999
2665		 Ti	2665	TI	 Ti	2665	2.196	47.876
2666		TiO	2666	TI	TiO	2666	-1.098	15.999
2667		 Ti	2667	TI	 Ti	2667	2.196	47.876
2668		TiO	2668	TI	TiO	2668	-1.098	15.999
2669		 Ti	2669	TI	 Ti	2669	2.196	47.876
2670		TiO	2670	TI	TiO	2670	-1.098	15.999
2671		 Ti	2671	TI	 Ti	2671	2.196	47.876
2672		TiO	2672	TI	TiO	2672	-1.098	15.999
2673		 Ti	2673	TI	 Ti	2673	2.196	47.876
2674		TiO	2674	TI	TiO	2674	-1.098	15.999
2675		 Ti	2675	TI	 Ti	2675	2.196	47.876
2676		TiO	2676	TI	TiO	2676	-1.098	15.999
2677		 Ti	2677	TI	 Ti	2677	2.196	47.876
2678		TiO	2678	TI	TiO	2678	-1.098	15.999
2679		 Ti	2679	TI	 Ti	2679	2.196	47.876
2680		TiO	2680	TI	TiO	2680	-1.098	15.999
2681		 Ti	2681	TI	 Ti	2681	2.196	47.876
2682		TiO	2682	TI	TiO	2682	-1.098	15.999
2683		 Ti	2683	TI	 Ti	2683	2.196	47.876
2684		TiO	2684	TI	TiO	2684	-1.098	15.999
2685		 Ti	2685	TI	 Ti	2685	2.196	47.876
2686		TiO	2686	TI	TiO	2686	-1.098	15.999
2687		 Ti	2687	TI	 Ti	2687	2.196	47.876
2688		TiO	2688	TI	TiO	2688	-1.098	15.999
2689		 Ti	2689	TI	 Ti	2689	2.196	47.876
2690		TiO	2690	TI	TiO	2690	-1.098	15.999
2691		 Ti	2691	TI	 Ti	2691	2.196	47.876
2692		TiO	2692	TI	TiO	2692	-1.098	15.999
2693		 Ti	2693	TI	 Ti	2693	2.196	47.876
2694		TiO	2694	TI	TiO	2694	-1.098	15.999
2695		 Ti	2695	TI	 Ti	2695	2.196	47.876
2696		TiO	2696	TI	TiO	2696	-1.098	15.999
2697		 Ti	2697	TI	 Ti	2697	2.196	47.876
2698		TiO	2698	TI	TiO	2698	-1.098	15.999
2699		 Ti	2699	TI	 Ti	2699	2.196	47.876
2700		TiO	2700	TI	TiO	2700	-1.098	15.999
2701		 Ti	2701	TI	 Ti	2701	2.196	47.876
2702		TiO	2702	TI	TiO	2702	-1.098	15.999
2703		 Ti	2703	TI	 Ti	2703	2.196	47.876
2704		TiO	2704	TI	TiO	2704	-1.098	15.999
2705		 Ti	2705	TI	 Ti	2705	2.196	47.876
2706		TiO	2706	TI	TiO	2706	-1.098	15.999
2707		 Ti	2707	TI	 Ti	2707	2.196	47.876
2708		TiO	2708	TI	TiO	2708	-1.098	15.999
2709		 Ti	2709	TI	 Ti	2709	2.196	47.876
2710		TiO	2710	TI	TiO	2710	-1.098	15.999
2711		 Ti	2711	TI	 Ti	2711	2.196	47.876
2712		TiO	2712	TI	TiO	2712	-1.098	15.999
2713		 Ti	2713	TI	 Ti	2713	2.196	47.876
2714		TiO	2714	TI	TiO	2714	-1.098	15.999
2715		 Ti	2715	TI	 Ti	2715	2.196	47.876
2716		TiO	2716	TI	TiO	2716	-1.098	15.999
2717		 Ti	2717	TI	 Ti	2717	2.196	47.876
2718		TiO	2718	TI	TiO	2718	-1.098	15.999
2719		 Ti	2719	TI	 Ti	2719	2.196	47.876
2720		TiO	2720	TI	TiO	2720	-1.098	15.999
2721		 Ti	2721	TI	 Ti	2721	2.196	47.876
2722		TiO	2722	TI	TiO	2722	-1.098	15.999
2723		 Ti	2723	TI	 Ti	2723	2.196	47.876
2724		TiO	2724	TI	TiO	2724	-1.098	15.999
2725		 Ti	2725	TI	 Ti	2725	2.196	47.876
2726		TiO	2726	TI	TiO	2726	-1.098	15.999
2727		 Ti	2727	TI	 Ti	2727	2.196	47.876
2728		TiO	2728	TI	TiO	2728	-1.098	15.999
2729		 Ti	2729	TI	 Ti	2729	2.196	47.876
2730		TiO	2730	TI	TiO	2730	-1.098	15.999
2731		 Ti	2731	TI	 Ti	2731	2.196	47.876
2732		TiO	2732	TI	TiO	2732	-1.098	15.999
2733		 Ti	2733	TI	 Ti	2733	2.196	47.876
2734		TiO	2734	TI	TiO	2734	-1.098	15.999
2735		 Ti	2735	TI	 Ti	2735	2.196	47.876
2736		TiO	2736	TI	TiO	2736	-1.098	15.999
2737		 Ti	2737	TI	 Ti	2737	2.196	47.876
2738		TiO	2738	TI	TiO	2738	-1.098	15.999
2739		 Ti	2739	TI	 Ti	2739	2.196	47.876
2740		TiO	2740	TI	TiO	2740	-1.098	15.999
2741		 Ti	2741	TI	 Ti	2741	2.196	47.876
2742		TiO	2742	TI	TiO	2742	-1.098	15.999
2743		 Ti	2743	TI	 Ti	2743	2.196	47.876
2744		TiO	2744	TI	TiO	2744	-1.098	15.999
2745		 Ti	2745	TI	 Ti	2745	2.196	47.876
2746		TiO	2746	TI	TiO	2746	-1.098	15.999
2747		 Ti	2747	TI	 Ti	2747	2.196	47.876
2748		TiO	2748	TI	TiO	2748	-1.098	15.999
2749		 Ti	2749	TI	 Ti	2749	2.196	47.876
2750		TiO	2750	TI	TiO	2750	-1.098	15.999
2751		 Ti	2751	TI	 Ti	2751	2.196	47.876
2752		TiO	2752	TI	TiO	2752	-1.098	15.999
2753		 Ti	2753	TI	 Ti	2753	2.196	47.876
2754		TiO	2754	TI	TiO	2754	-1.098	15.999
2755		 Ti	2755	TI	 Ti	2755	2.196	47.876
2756		TiO	2756	TI	TiO	2756	-1.098	15.999
2757		 Ti	2757	TI	 Ti	2757	2.196	47.876
2758		TiO	2758	TI	TiO	2758	-1.098	15.999
2759		 Ti	2759	TI	 Ti	2759	2.196	47.876
2760		TiO	2760	TI	TiO	2760	-1.098	15.999
2761		 Ti	2761	TI	 Ti	2761	2.196	47.876
2762		TiO	2762	TI	TiO	2762	-1.098	15.999
2763		 Ti	2763	TI	 Ti	2763	2.196	47.876
2764		TiO	2764	TI	TiO	2764	-1.098	15.999
2765		 Ti	2765	TI	 Ti	2765	2.196	47.876
2766		TiO	2766	TI	TiO	2766	-1.098	15.999
2767		 Ti	2767	TI	 Ti	2767	2.196	47.876
2768		TiO	2768	TI	TiO	2768	-1.098	15.999
2769		 Ti	2769	TI	 Ti	2769	2.196	47.876
2770		TiO	2770	TI	TiO	2770	-1.098	15.999
2771		 Ti	2771	TI	 Ti	2771	2.196	47.876
2772		TiO	2772	TI	TiO	2772	-1.098	15.999
2773		 Ti	2773	TI	 Ti	2773	2.196	47.876
2774		TiO	2774	TI	TiO	2774	-1.098	15.999
2775		 Ti	2775	TI	 Ti	2775	2.196	47.876
2776		TiO	2776	TI	TiO	2776	-1.098	15.999
2777		 Ti	2777	TI	 Ti	2777	2.196	47.876
2778		TiO	2778	TI	TiO	2778	-1.098	15.999
2779		 Ti	2779	TI	 Ti	2779	2.196	47.876
2780		TiO	2780	TI	TiO	2780	-1.098	15.999
2781		 Ti	2781	TI	 Ti	2781	2.196	47.876
2782		TiO	2782	TI	TiO	2782	-1.098	15.999
2783		 Ti	2783	TI	 Ti	2783	2.196	47.876
2784		TiO	2784	TI	TiO	2784	-1.098	15.999
2785		 Ti	2785	TI	 Ti	2785	2.196	47.876
2786		TiO	2786	TI	TiO	2786	-1.098	15.999
2787		 Ti	2787	TI	 Ti	2787	2.196	47.876
2788		TiO	2788	TI	TiO	2788	-1.098	15.999
2789		 Ti	2789	TI	 Ti	2789	2.196	47.876
2790		TiO	2790	TI	TiO	2790	-1.098	15.999
2791		 Ti	2791	TI	 Ti	2791	2.196	47.876
2792		TiO	2792	TI	TiO	2792	-1.098	15.999
2793		 Ti	2793	TI	 Ti	2793	2.196	47.876
2794		TiO	2794	TI	TiO	2794	-1.098	15.999
2795		 Ti	2795	TI	 Ti	2795	2.196	47.876
2796		TiO	2796	TI	TiO	2796	-1.098	15.999
2797		 Ti	2797	TI	 Ti	2797	2.196	47.876
2798		TiO	2798	TI	TiO	2798	-1.098	15.999
2799		 Ti	2799	TI	 Ti	2799	2.196	47.876
2800		TiO	2800	TI	TiO	2800	-1.098	15.999
2801		 Ti	2801	TI	 Ti	2801	2.196	47.876
2802		TiO	2802	TI	TiO	2802	-1.098	15.999
2803		 Ti	2803	TI	 Ti	2803	2.196	47.876
2804		TiO	2804	TI	TiO	2804	-1.098	15.999
2805		 Ti	2805	TI	 Ti	2805	2.196	47.876
2806		TiO	2806	TI	TiO	2806	-1.098	15.999
2807		 Ti	2807	TI	 Ti	2807	2.196	47.876
2808		TiO	2808	TI	TiO	2808	-1.098	15.999
2809		 Ti	2809	TI	 Ti	2809	2.196	47.876
2810		TiO	2810	TI	TiO	2810	-1.098	15.999
2811		 Ti	2811	TI	 Ti	2811	2.196	47.876
2812		TiO	2812	TI	TiO	2812	-1.098	15.999
2813		 Ti	2813	TI	 Ti	2813	2.196	47.876
2814		TiO	2814	TI	TiO	2814	-1.098	15.999
2815		 Ti	2815	TI	 Ti	2815	2.196	47.876
2816		TiO	2816	TI	TiO	2816	-1.098	15.999
2817		 Ti	2817	TI	 Ti	2817	2.196	47.876
2818		TiO	2818	TI	TiO	2818	-1.098	15.999
2819		 Ti	2819	TI	 Ti	2819	2.196	47.876
2820		TiO	2820	TI	TiO	2820	-1.098	15.999
2821		 Ti	2821	TI	 Ti	2821	2.196	47.876
2822		TiO	2822	TI	TiO	2822	-1.098	15.999
2823		 Ti	2823	TI	 Ti	2823	2.196	47.876
2824		TiO	2824	TI	TiO	2824	-1.098	15.999
2825		 Ti	2825	TI	 Ti	2825	2.196	47.876
2826		TiO	2826	TI	TiO	2826	-1.098	15.999
2827		 Ti	2827	TI	 Ti	2827	2.196	47.876
2828		TiO	2828	TI	TiO	2828	-1.098	15.999
2829		 Ti	2829	TI	 Ti	2829	2.196	47.876
2830		TiO	2830	TI	TiO	2830	-1.098	15.999
2831		 Ti	2831	TI	 Ti	2831	2.196	47.876
2832		TiO	2832	TI	TiO	2832	-1.098	15.999
2833		 Ti	2833	TI	 Ti	2833	2.196	47.876
2834		TiO	2834	TI	TiO	2834	-1.098	15.999
2835		 Ti	2835	TI	 Ti	2835	2.196	47.876
2836		TiO	2836	TI	TiO	2836	-1.098	15.999
2837		 Ti	2837	TI	 Ti	2837	2.196	47.876
2838		TiO	2838	TI	TiO	2838	-1.098	15.999
2839		 Ti	2839	TI	 Ti	2839	2.196	47.876
2840		TiO	2840	TI	TiO	2840	-1.098	15.999
2841		 Ti	2841	TI	 Ti	2841	2.196	47.876
2842		TiO	2842	TI	TiO	2842	-1.098	15.999
2843		 Ti	2843	TI	 Ti	2843	2.196	47.876
2844		TiO	2844	TI	TiO	2844	-1.098	15.999
2845		 Ti	2845	TI	 Ti	2845	2.196	47.876
2846		TiO	2846	TI	TiO	2846	-1.098	15.999
2847		 Ti	2847	TI	 Ti	2847	2.196	47.876
2848		TiO	2848	TI	TiO	2848	-1.098	15.999
2849		 Ti	2849	TI	 Ti	2849	2.196	47.876
2850		TiO	2850	TI	TiO	2850	-1.098	15.999
2851		 Ti	2851	TI	 Ti	2851	2.196	47.876
2852		TiO	2852	TI	TiO	2852	-1.098	15.999
2853		 Ti	2853	TI	 Ti	2853	2.196	47.876
2854		TiO	2854	TI	TiO	2854	-1.098	15.999
2855		 Ti	2855	TI	 Ti	2855	2.196	47.876
2856		TiO	2856	TI	TiO	2856	-1.098	15.999
2857		 Ti	2857	TI	 Ti	2857	2.196	47.876
2858		TiO	2858	TI	TiO	2858	-1.098	15.999
2859		 Ti	2859	TI	 Ti	2859	2.196	47.876
2860		TiO	2860	TI	TiO	2860	-1.098	15.999
2861		 Ti	2861	TI	 Ti	2861	2.196	47.876
2862		TiO	2862	TI	TiO	2862	-1.098	15.999
2863		 Ti	2863	TI	 Ti	2863	2.196	47.876
2864		TiO	2864	TI	TiO	2864	-1.098	15.999
2865		 Ti	2865	TI	 Ti	2865	2.196	47.876
2866		TiO	2866	TI	TiO	2866	-1.098	15.999
2867		 Ti	2867	TI	 Ti	2867	2.196	47.876
2868		TiO	2868	TI	TiO	2868	-1.098	15.999
2869		 Ti	2869	TI	 Ti	2869	2.196	47.876
2870		TiO	2870	TI	TiO	2870	-1.098	15.999
2871		 Ti	2871	TI	 Ti	2871	2.196	47.876
2872		TiO	2872	TI	TiO	2872	-1.098	15.999
2873		 Ti	2873	TI	 Ti	2873	2.196	47.876
2874		TiO	2874	TI	TiO	2874	-1.098	15.999
2875		 Ti	2875	TI	 Ti	2875	2.196	47.876
2876		TiO	2876	TI	TiO	2876	-1.098	15.999
2877		 Ti	2877	TI	 Ti	2877	2.196	47.876
2878		TiO	2878	TI	TiO	2878	-1.098	15.999
2879		 Ti	2879	TI	 Ti	2879	2.196	47.876
2880		TiO	2880	TI	TiO	2880	-1.098	15.999
2881		 Ti	2881	TI	 Ti	2881	2.196	47.876
2882		TiO	2882	TI	TiO	2882	-1.098	15.999
2883		 Ti	2883	TI	 Ti	2883	2.196	47.876
2884		TiO	2884	TI	TiO	2884	-1.098	15.999
2885		 Ti	2885	TI	 Ti	2885	2.196	47.876
2886		TiO	2886	TI	TiO	2886	-1.098	15.999
2887		 Ti	2887	TI	 Ti	2887	2.196	47.876
2888		TiO	2888	TI	TiO	2888	-1.098	15.999
2889		 Ti	2889	TI	 Ti	2889	2.196	47.876
2890		TiO	2890	TI	TiO	2890	-1.098	15.999
2891		 Ti	2891	TI	 Ti	2891	2.196	47.876
2892		TiO	2892	TI	TiO	2892	-1.098	15.999
2893		 Ti	2893	TI	 Ti	2893	2.196	47.876
2894		TiO	2894	TI	TiO	2894	-1.098	15.999
2895		 Ti	2895	TI	 Ti	2895	2.196	47.876
2896		TiO	2896	TI	TiO	2896	-1.098	15.999
2897		 Ti	2897	TI	 Ti	2897	2.196	47.876
2898		TiO	2898	TI	TiO	2898	-1.098	15.999
2899		 Ti	2899	TI	 Ti	2899	2.196	47.876
2900		TiO	2900	TI	TiO	2900	-1.098	15.999
2901		 Ti	2901	TI	 Ti	2901	2.196	47.876
2902		TiO	2902	TI	TiO	2902	-1.098	15.999
2903		 Ti	2903	TI	 Ti	2903	2.196	47.876
2904		TiO	2904	TI	TiO	2904	-1.098	15.999
2905		 Ti	2905	TI	 Ti	2905	2.196	47.876
2906		TiO	2906	TI	TiO	2906	-1.098	15.999
2907		 Ti	2907	TI	 Ti	2907	2.196	47.876
2908		TiO	2908	TI	TiO	2908	-1.098	15.999
2909		 Ti	2909	TI	 Ti	2909	2.196	47.876
2910		TiO	2910	TI	TiO	2910	-1.098	15.999
2911		 Ti	2911	TI	 Ti	2911	2.196	47.876
2912		TiO	2912	TI	TiO	2912	-1.098	15.999
2913		 Ti	2913	TI	 Ti	2913	2.196	47.876
2914		TiO	2914	TI	TiO	2914	-1.098	15.999
2915		 Ti	2915	TI	 Ti	2915	2.196	47.876
2916		TiO	2916	TI	TiO	2916	-1.098	15.999
2917		 Ti	2917	TI	 Ti	2917	2.196	47.876
2918		TiO	2918	TI	TiO	2918	-1.098	15.999
2919		 Ti	2919	TI	 Ti	2919	2.196	47.876
2920		TiO	2920	TI	TiO	2920	-1.098	15.999
2921		 Ti	2921	TI	 Ti	2921	2.196	47.876
2922		TiO	2922	TI	TiO	2922	-1.098	15.999
2923		 Ti	2923	TI	 Ti	2923	2.196	47.876
2924		TiO	2924	TI	TiO	2924	-1.098	15.999
2925		 Ti	2925	TI	 Ti	2925	2.196	47.876
2926		TiO	2926	TI	TiO	2926	-1.098	15.999
2927		 Ti	2927	TI	 Ti	2927	2.196	47.876
2928		TiO	2928	TI	TiO	2928	-1.098	15.999
2929		 Ti	2929	TI	 Ti	2929	2.196	47.876
2930		TiO	2930	TI	TiO	2930	-1.098	15.999
2931		 Ti	2931	TI	 Ti	2931	2.196	47.876
2932		TiO	2932	TI	TiO	2932	-1.098	15.999
2933		 Ti	2933	TI	 Ti	2933	2.196	47.876
2934		TiO	2934	TI	TiO	2934	-1.098	15.999
2935		 Ti	2935	TI	 Ti	2935	2.196	47.876
2936		TiO	2936	TI	TiO	2936	-1.098	15.999
2937		 Ti	2937	TI	 Ti	2937	2.196	47.876
2938		TiO	2938	TI	TiO	2938	-1.098	15.999
2939		 Ti	2939	TI	 Ti	2939	2.196	47.876
2940		TiO	2940	TI	TiO	2940	-1.098	15.999
2941		 Ti	2941	TI	 Ti	2941	2.196	47.876
2942		TiO	2942	TI	TiO	2942	-1.098	15.999
2943		 Ti	2943	TI	 Ti	2943	2.196	47.876
2944		TiO	2944	TI	TiO	2944	-1.098	15.999
2945		 Ti	2945	TI	 Ti	2945	2.196	47.876
2946		TiO	2946	TI	TiO	2946	-1.098	15.999
2947		 Ti	2947	TI	 Ti	2947	2.196	47.876
2948		TiO	2948	TI	TiO	2948	-1.098	15.999
2949		 Ti	2949	TI	 Ti	2949	2.196	47.876
2950		TiO	2950	TI	TiO	2950	-1.098	15.999
2951		 Ti	2951	TI	 Ti	2951	2.196	47.876
2952		TiO	2952	TI	TiO	2952	-1.098	15.999
2953		 Ti	2953	TI	 Ti	2953	2.196	47.876
2954		TiO	2954	TI	TiO	2954	-1.098	15.999
2955		 Ti	2955	TI	 Ti	2955	2.196	47.876
2956		TiO	2956	TI	TiO	2956	-1.098	15.999
2957		 Ti	2957	TI	 Ti	2957	2.196	47.876
2958		TiO	2958	TI	TiO	2958	-1.098	15.999
2959		 Ti	2959	TI	 Ti	2959	2.196	47.876
2960		TiO	2960	TI	TiO	2960	-1.098	15.999
2961		 Ti	2961	TI	 Ti	2961	2.196	47.876
2962		TiO	2962	TI	TiO	2962	-1.098	15.999
2963		 Ti	2963	TI	 Ti	2963	2.196	47.876
2964		TiO	2964	TI	TiO	2964	-1.098	15.999
2965		 Ti	2965	TI	 Ti	2965	2.196	47.876
2966		TiO	2966	TI	TiO	2966	-1.098	15.999
2967		 Ti	2967	TI	 Ti	2967	2.196	47.876
2968		TiO	2968	TI	TiO	2968	-1.098	15.999
2969		 Ti	2969	TI	 Ti	2969	2.196	47.876
2970		TiO	2970	TI	TiO	2970	-1.098	15.999
2971		 Ti	2971	TI	 Ti	2971	2.196	47.876
2972		TiO	2972	TI	TiO	2972	-1.098	15.999
2973		 Ti	2973	TI	 Ti	2973	2.196	47.876
2974		TiO	2974	TI	TiO	2974	-1.098	15.999
2975		 Ti	2975	TI	 Ti	2975	2.196	47.876
2976		TiO	2976	TI	TiO	2976	-1.098	15.999
2977		 Ti	2977	TI	 Ti	2977	2.196	47.876
2978		TiO	2978	TI	TiO	2978	-1.098	15.999
2979		 Ti	2979	TI	 Ti	2979	2.196	47.876
2980		TiO	2980	TI	TiO	2980	-1.098	15.999
2981		 Ti	2981	TI	 Ti	2981	2.196	47.876
2982		TiO	2982	TI	TiO	2982	-1.098	15.999
2983		 Ti	2983	TI	 Ti	2983	2.196	47.876
2984		TiO	2984	TI	TiO	2984	-1.098	15.999
2985		 Ti	2985	TI	 Ti	2985	2.196	47.876
2986		TiO	2986	TI	TiO	2986	-1.098	15.999
2987		 Ti	2987	TI	 Ti	2987	2.196	47.876
2988		TiO	2988	TI	TiO	2988	-1.098	15.999
2989		 Ti	2989	TI	 Ti	2989	2.196	47.876
2990		TiO	2990	TI	TiO	2990	-1.098	15.999
2991		 Ti	2991	TI	 Ti	2991	2.196	47.876
2992		TiO	2992	TI	TiO	2992	-1.098	15.999
2993		 Ti	2993	TI	 Ti	2993	2.196	47.876
2994		TiO	2994	TI	TiO	2994	-1.098	15.999
2995		 Ti	2995	TI	 Ti	2995	2.196	47.876
2996		TiO	2996	TI	TiO	2996	-1.098	15.999
2997		 Ti	2997	TI	 Ti	2997	2.196	47.876
2998		TiO	2998	TI	TiO	2998	-1.098	15.999
2999		 Ti	2999	TI	 Ti	2999	2.196	47.876
3000		TiO	3000	TI	TiO	3000	-1.098	15.999
3001		 Ti	3001	TI	 Ti	3001	2.196	47.876
3002		TiO	3002	TI	TiO	3002	-1.098	15.999
3003		 Ti	3003	TI	 Ti	3003	2.196	47.876
3004		TiO	3004	TI	TiO	3004	-1.098	15.999
3005		 Ti	3005	TI	 Ti	3005	2.196	47.876
3006		TiO	3006	TI	TiO	3006	-1.098	15.999
3007		 Ti	3007	TI	 Ti	3007	2.196	47.876
3008		TiO	3008	TI	TiO	3008	-1.098	15.999
3009		 Ti	3009	TI	 Ti	3009	2.196	47.876
3010		TiO	3010	TI	TiO	3010	-1.098	15.999
3011		 Ti	3011	TI	 Ti	3011	2.196	47.876
3012		TiO	3012	TI	TiO	3012	-1.098	15.999
3013		 Ti	3013	TI	 Ti	3013	2.196	47.876
3014		TiO	3014	TI	TiO	3014	-1.098	15.999
3015		 Ti	3015	TI	 Ti	3015	2.196	47.876
3016		TiO	3016	TI	TiO	3016	-1.098	15.999
3017		 Ti	3017	TI	 Ti	3017	2.196	47.876
3018		TiO	3018	TI	TiO	3018	-1.098	15.999
3019		 Ti	3019	TI	 Ti	3019	2.196	47.876
3020		TiO	3020	TI	TiO	3020	-1.098	15.999
3021		 Ti	3021	TI	 Ti	3021	2.196	47.876
3022		TiO	3022	TI	TiO	3022	-1.098	15.999
3023		 Ti	3023	TI	 Ti	3023	2.196	47.876
3024		TiO	3024	TI	TiO	3024	-1.098	15.999
3025		 Ti	3025	TI	 Ti	3025	2.196	47.876
3026		TiO	3026	TI	TiO	3026	-1.098	15.999
3027		 Ti	3027	TI	 Ti	3027	2.196	47.876
3028		TiO	3028	TI	TiO	3028	-1.098	15.999
3029		 Ti	3029	TI	 Ti	3029	2.196	47.876
3030		TiO	3030	TI	TiO	3030	-1.098	15.999
3031		 Ti	3031	TI	 Ti	3031	2.196	47.876
3032		TiO	3032	TI	TiO	3032	-1.098	15.999
3033		 Ti	3033	TI	 Ti	3033	2.196	47.876
3034		TiO	3034	TI	TiO	3034	-1.098	15.999
3035		 Ti	3035	TI	 Ti	3035	2.196	47.876
3036		TiO	3036	TI	TiO	3036	-1.098	15.999
3037		 Ti	3037	TI	 Ti	3037	2.196	47.876
3038		TiO	3038	TI	TiO	3038	-1.098	15.999
3039		 Ti	3039	TI	 Ti	3039	2.196	47.876
3040		TiO	3040	TI	TiO	3040	-1.098	15.999
3041		 Ti	3041	TI	 Ti	3041	2.196	47.876
3042		TiO	3042	TI	TiO	3042	-1.098	15.999
3043		 Ti	3043	TI	 Ti	3043	2.196	47.876
3044		TiO	3044	TI	TiO	3044	-1.098	15.999
3045		 Ti	3045	TI	 Ti	3045	2.196	47.876
3046		TiO	3046	TI	TiO	3046	-1.098	15.999
3047		 Ti	3047	TI	 Ti	3047	2.196	47.876
3048		TiO	3048	TI	TiO	3048	-1.098	15.999
3049		 Ti	3049	TI	 Ti	3049	2.196	47.876
3050		TiO	3050	TI	TiO	3050	-1.098	15.999
3051		 Ti	3051	TI	 Ti	3051	2.196	47.876
3052		TiO	3052	TI	TiO	3052	-1.098	15.999
3053		 Ti	3053	TI	 Ti	3053	2.196	47.876
3054		TiO	3054	TI	TiO	3054	-1.098	15.999
3055		 Ti	3055	TI	 Ti	3055	2.196	47.876
3056		TiO	3056	TI	TiO	3056	-1.098	15.999
3057		 Ti	3057	TI	 Ti	3057	2.196	47.876
3058		TiO	3058	TI	TiO	3058	-1.098	15.999
3059		 Ti	3059	TI	 Ti	3059	2.196	47.876
3060		TiO	3060	TI	TiO	3060	-1.098	15.999
3061		 Ti	3061	TI	 Ti	3061	2.196	47.876
3062		TiO	3062	TI	TiO	3062	-1.098	15.999
3063		 Ti	3063	TI	 Ti	3063	2.196	47.876
3064		TiO	3064	TI	TiO	3064	-1.098	15.999
3065		 Ti	3065	TI	 Ti	3065	2.196	47.876
3066		TiO	3066	TI	TiO	3066	-1.098	15.999
3067		 Ti	3067	TI	 Ti	3067	2.196	47.876
3068		TiO	3068	TI	TiO	3068	-1.098	15.999
3069		 Ti	3069	TI	 Ti	3069	2.196	47.876
3070		TiO	3070	TI	TiO	3070	-1.098	15.999
3071		 Ti	3071	TI	 Ti	3071	2.196	47.876
3072		TiO	3072	TI	TiO	3072	-1.098	15.999
3073		 Ti	3073	TI	 Ti	3073	2.196	47.876
3074		TiO	3074	TI	TiO	3074	-1.098	15.999
3075		 Ti	3075	TI	 Ti	3075	2.196	47.876
3076		TiO	3076	TI	TiO	3076	-1.098	15.999
3077		 Ti	3077	TI	 Ti	3077	2.196	47.876
3078		TiO	3078	TI	TiO	3078	-1.098	15.999
3079		 Ti	3079	TI	 Ti	3079	2.196	47.876
3080		TiO	3080	TI	TiO	3080	-1.098	15.999
3081		 Ti	3081	TI	 Ti	3081	2.196	47.876
3082		TiO	3082	TI	TiO	3082	-1.098	15.999
3083		 Ti	3083	TI	 Ti	3083	2.196	47.876
3084		TiO	3084	TI	TiO	3084	-1.098	15.999
3085		 Ti	3085	TI	 Ti	3085	2.196	47.876
3086		TiO	3086	TI	TiO	3086	-1.098	15.999
3087		 Ti	3087	TI	 Ti	3087	2.196	47.876
3088		TiO	3088	TI	TiO	3088	-1.098	15.999
3089		 Ti	3089	TI	 Ti	3089	2.196	47.876
3090		TiO	3090	TI	TiO	3090	-1.098	15.999
3091		 Ti	3091	TI	 Ti	3091	2.196	47.876
3092		TiO	3092	TI	TiO	3092	-1.098	15.999
3093		 Ti	3093	TI	 Ti	3093	2.196	47.876
3094		TiO	3094	TI	TiO	3094	-1.098	15.999
3095		 Ti	3095	TI	 Ti	3095	2.196	47.876
3096		TiO	3096	TI	TiO	3096	-1.098	15.999
3097		 Ti	3097	TI	 Ti	3097	2.196	47.876
3098		TiO	3098	TI	TiO	3098	-1.098	15.999
3099		 Ti	3099	TI	 Ti	3099	2.196	47.876
3100		TiO	3100	TI	TiO	3100	-1.098	15.999
3101		 Ti	3101	TI	 Ti	3101	2.196	47.876
3102		TiO	3102	TI	TiO	3102	-1.098	15.999
3103		 Ti	3103	TI	 Ti	3103	2.196	47.876
3104		TiO	3104	TI	TiO	3104	-1.098	15.999
3105		 Ti	3105	TI	 Ti	3105	2.196	47.876
3106		TiO	3106	TI	TiO	3106	-1.098	15.999
3107		 Ti	3107	TI	 Ti	3107	2.196	47.876
3108		TiO	3108	TI	TiO	3108	-1.098	15.999
3109		 Ti	3109	TI	 Ti	3109	2.196	47.876
3110		TiO	3110	TI	TiO	3110	-1.098	15.999
3111		 Ti	3111	TI	 Ti	3111	2.196	47.876
3112		TiO	3112	TI	TiO	3112	-1.098	15.999
3113		 Ti	3113	TI	 Ti	3113	2.196	47.876
3114		TiO	3114	TI	TiO	3114	-1.098	15.999
3115		 Ti	3115	TI	 Ti	3115	2.196	47.876
3116		TiO	3116	TI	TiO	3116	-1.098	15.999
3117		 Ti	3117	TI	 Ti	3117	2.196	47.876
3118		TiO	3118	TI	TiO	3118	-1.098	15.999
3119		 Ti	3119	TI	 Ti	3119	2.196	47.876
3120		TiO	3120	TI	TiO	3120	-1.098	15.999
3121		 Ti	3121	TI	 Ti	3121	2.196	47.876
3122		TiO	3122	TI	TiO	3122	-1.098	15.999
3123		 Ti	3123	TI	 Ti	3123	2.196	47.876
3124		TiO	3124	TI	TiO	3124	-1.098	15.999
3125		 Ti	3125	TI	 Ti	3125	2.196	47.876
3126		TiO	3126	TI	TiO	3126	-1.098	15.999
3127		 Ti	3127	TI	 Ti	3127	2.196	47.876
3128		TiO	3128	TI	TiO	3128	-1.098	15.999
3129		 Ti	3129	TI	 Ti	3129	2.196	47.876
3130		TiO	3130	TI	TiO	3130	-1.098	15.999
3131		 Ti	3131	TI	 Ti	3131	2.196	47.876
3132		TiO	3132	TI	TiO	3132	-1.098	15.999
3133		 Ti	3133	TI	 Ti	3133	2.196	47.876
3134		TiO	3134	TI	TiO	3134	-1.098	15.999
3135		 Ti	3135	TI	 Ti	3135	2.196	47.876
3136		TiO	3136	TI	TiO	3136	-1.098	15.999
3137		 Ti	3137	TI	 Ti	3137	2.196	47.876
3138		TiO	3138	TI	TiO	3138	-1.098	15.999
3139		 Ti	3139	TI	 Ti	3139	2.196	47.876
3140		TiO	3140	TI	TiO	3140	-1.098	15.999
3141		 Ti	3141	TI	 Ti	3141	2.196	47.876
3142		TiO	3142	TI	TiO	3142	-1.098	15.999
3143		 Ti	3143	TI	 Ti	3143	2.196	47.876
3144		TiO	3144	TI	TiO	3144	-1.098	15.999
3145		 Ti	3145	TI	 Ti	3145	2.196	47.876
3146		TiO	3146	TI	TiO	3146	-1.098	15.999
3147		 Ti	3147	TI	 Ti	3147	2.196	47.876
3148		TiO	3148	TI	TiO	3148	-1.098	15.999
3149		 Ti	3149	TI	 Ti	3149	2.196	47.876
3150		TiO	3150	TI	TiO	3150	-1.098	15.999
3151		 Ti	3151	TI	 Ti	3151	2.196	47.876
3152		TiO	3152	TI	TiO	3152	-1.098	15.999
3153		 Ti	3153	TI	 Ti	3153	2.196	47.876
3154		TiO	3154	TI	TiO	3154	-1.098	15.999
3155		 Ti	3155	TI	 Ti	3155	2.196	47.876
3156		TiO	3156	TI	TiO	3156	-1.098	15.999
3157		 Ti	3157	TI	 Ti	3157	2.196	47.876
3158		TiO	3158	TI	TiO	3158	-1.098	15.999
3159		 Ti	3159	TI	 Ti	3159	2.196	47.876
3160		TiO	3160	TI	TiO	3160	-1.098	15.999
3161		 Ti	3161	TI	 Ti	3161	2.196	47.876
3162		TiO	3162	TI	TiO	3162	-1.098	15.999
3163		 Ti	3163	TI	 Ti	3163	2.196	47.876
3164		TiO	3164	TI	TiO	3164	-1.098	15.999
3165		 Ti	3165	TI	 Ti	3165	2.196	47.876
3166		TiO	3166	TI	TiO	3166	-1.098	15.999
3167		 Ti	3167	TI	 Ti	3167	2.196	47.876
3168		TiO	3168	TI	TiO	3168	-1.098	15.999
3169		 Ti	3169	TI	 Ti	3169	2.196	47.876
3170		TiO	3170	TI	TiO	3170	-1.098	15.999
3171		 Ti	3171	TI	 Ti	3171	2.196	47.876
3172		TiO	3172	TI	TiO	3172	-1.098	15.999
3173		 Ti	3173	TI	 Ti	3173	2.196	47.876
3174		TiO	3174	TI	TiO	3174	-1.098	15.999
3175		 Ti	3175	TI	 Ti	3175	2.196	47.876
3176		TiO	3176	TI	TiO	3176	-1.098	15.999
3177		 Ti	3177	TI	 Ti	3177	2.196	47.876
3178		TiO	3178	TI	TiO	3178	-1.098	15.999
3179		 Ti	3179	TI	 Ti	3179	2.196	47.876
3180		TiO	3180	TI	TiO	3180	-1.098	15.999
3181		 Ti	3181	TI	 Ti	3181	2.196	47.876
3182		TiO	3182	TI	TiO	3182	-1.098	15.999
3183		 Ti	3183	TI	 Ti	3183	2.196	47.876
3184		TiO	3184	TI	TiO	3184	-1.098	15.999
3185		 Ti	3185	TI	 Ti	3185	2.196	47.876
3186		TiO	3186	TI	TiO	3186	-1.098	15.999
3187		 Ti	3187	TI	 Ti	3187	2.196	47.876
3188		TiO	3188	TI	TiO	3188	-1.098	15.999
3189		 Ti	3189	TI	 Ti	3189	2.196	47.876
3190		TiO	3190	TI	TiO	3190	-1.098	15.999
3191		 Ti	3191	TI	 Ti	3191	2.196	47.876
3192		TiO	3192	TI	TiO	3192	-1.098	15.999
3193		 Ti	3193	TI	 Ti	3193	2.196	47.876
3194		TiO	3194	TI	TiO	3194	-1.098	15.999
3195		 Ti	3195	TI	 Ti	3195	2.196	47.876
3196		TiO	3196	TI	TiO	3196	-1.098	15.999
3197		 Ti	3197	TI	 Ti	3197	2.196	47.876
3198		TiO	3198	TI	TiO	3198	-1.098	15.999
3199		 Ti	3199	TI	 Ti	3199	2.196	47.876
3200		TiO	3200	TI	TiO	3200	-1.098	15.999
3201		 Ti	3201	TI	 Ti	3201	2.196	47.876
3202		TiO	3202	TI	TiO	3202	-1.098	15.999
3203		 Ti	3203	TI	 Ti	3203	2.196	47.876
3204		TiO	3204	TI	TiO	3204	-1.098	15.999
3205		 Ti	3205	TI	 Ti	3205	2.196	47.876
3206		TiO	3206	TI	TiO	3206	-1.098	15.999
3207		 Ti	3207	TI	 Ti	3207	2.196	47.876
3208		TiO	3208	TI	TiO	3208	-1.098	15.999
3209		 Ti	3209	TI	 Ti	3209	2.196	47.876
3210		TiO	3210	TI	TiO	3210	-1.098	15.999
3211		 Ti	3211	TI	 Ti	3211	2.196	47.876
3212		TiO	3212	TI	TiO	3212	-1.098	15.999
3213		 Ti	3213	TI	 Ti	3213	2.196	47.876
3214		TiO	3214	TI	TiO	3214	-1.098	15.999
3215		 Ti	3215	TI	 Ti	3215	2.196	47.876
3216		TiO	3216	TI	TiO	3216	-1.098	15.999
3217		 Ti	3217	TI	 Ti	3217	2.196	47.876
3218		TiO	3218	TI	TiO	3218	-1.098	15.999
3219		 Ti	3219	TI	 Ti	3219	2.196	47.876
3220		TiO	3220	TI	TiO	3220	-1.098	15.999
3221		 Ti	3221	TI	 Ti	3221	2.196	47.876
3222		TiO	3222	TI	TiO	3222	-1.098	15.999
3223		 Ti	3223	TI	 Ti	3223	2.196	47.876
3224		TiO	3224	TI	TiO	3224	-1.098	15.999
3225		 Ti	3225	TI	 Ti	3225	2.196	47.876
3226		TiO	3226	TI	TiO	3226	-1.098	15.999
3227		 Ti	3227	TI	 Ti	3227	2.196	47.876
3228		TiO	3228	TI	TiO	3228	-1.098	15.999
3229		 Ti	3229	TI	 Ti	3229	2.196	47.876
3230		TiO	3230	TI	TiO	3230	-1.098	15.999
3231		 Ti	3231	TI	 Ti	3231	2.196	47.876
3232		TiO	3232	TI	TiO	3232	-1.098	15.999
3233		 Ti	3233	TI	 Ti	3233	2.196	47.876
3234		TiO	3234	TI	TiO	3234	-1.098	15.999
3235		 Ti	3235	TI	 Ti	3235	2.196	47.876
3236		TiO	3236	TI	TiO	3236	-1.098	15.999
3237		 Ti	3237	TI	 Ti	3237	2.196	47.876
3238		TiO	3238	TI	TiO	3238	-1.098	15.999
3239		 Ti	3239	TI	 Ti	3239	2.196	47.876
3240		TiO	3240	TI	TiO	3240	-1.098	15.999
3241		 Ti	3241	TI	 Ti	3241	2.196	47.876
3242		TiO	3242	TI	TiO	3242	-1.098	15.999
3243		 Ti	3243	TI	 Ti	3243	2.196	47.876
3244		TiO	3244	TI	TiO	3244	-1.098	15.999
3245		 Ti	3245	TI	 Ti	3245	2.196	47.876
3246		TiO	3246	TI	TiO	3246	-1.098	15.999
3247		 Ti	3247	TI	 Ti	3247	2.196	47.876
3248		TiO	3248	TI	TiO	3248	-1.098	15.999
3249		 Ti	3249	TI	 Ti	3249	2.196	47.876
3250		TiO	3250	TI	TiO	3250	-1.098	15.999
3251		 Ti	3251	TI	 Ti	3251	2.196	47.876
3252		TiO	3252	TI	TiO	3252	-1.098	15.999
3253		 Ti	3253	TI	 Ti	3253	2.196	47.876
3254		TiO	3254	TI	TiO	3254	-1.098	15.999
3255		 Ti	3255	TI	 Ti	3255	2.196	47.876
3256		TiO	3256	TI	TiO	3256	-1.098	15.999
3257		 Ti	3257	TI	 Ti	3257	2.196	47.876
3258		TiO	3258	TI	TiO	3258	-1.098	15.999
3259		 Ti	3259	TI	 Ti	3259	2.196	47.876
3260		TiO	3260	TI	TiO	3260	-1.098	15.999
3261		 Ti	3261	TI	 Ti	3261	2.196	47.876
3262		TiO	3262	TI	TiO	3262	-1.098	15.999
3263		 Ti	3263	TI	 Ti	3263	2.196	47.876
3264		TiO	3264	TI	TiO	3264	-1.098	15.999
3265		 Ti	3265	TI	 Ti	3265	2.196	47.876
3266		TiO	3266	TI	TiO	3266	-1.098	15.999
3267		 Ti	3267	TI	 Ti	3267	2.196	47.876
3268		TiO	3268	TI	TiO	3268	-1.098	15.999
3269		 Ti	3269	TI	 Ti	3269	2.196	47.876
3270		TiO	3270	TI	TiO	3270	-1.098	15.999
3271		 Ti	3271	TI	 Ti	3271	2.196	47.876
3272		TiO	3272	TI	TiO	3272	-1.098	15.999
3273		 Ti	3273	TI	 Ti	3273	2.196	47.876
3274		TiO	3274	TI	TiO	3274	-1.098	15.999
3275		 Ti	3275	TI	 Ti	3275	2.196	47.876
3276		TiO	3276	TI	TiO	3276	-1.098	15.999
3277		 Ti	3277	TI	 Ti	3277	2.196	47.876
3278		TiO	3278	TI	TiO	3278	-1.098	15.999
3279		 Ti	3279	TI	 Ti	3279	2.196	47.876
3280		TiO	3280	TI	TiO	3280	-1.098	15.999
3281		 Ti	3281	TI	 Ti	3281	2.196	47.876
3282		TiO	3282	TI	TiO	3282	-1.098	15.999
3283		 Ti	3283	TI	 Ti	3283	2.196	47.876
3284		TiO	3284	TI	TiO	3284	-1.098	15.999
3285		 Ti	3285	TI	 Ti	3285	2.196	47.876
3286		TiO	3286	TI	TiO	3286	-1.098	15.999
3287		 Ti	3287	TI	 Ti	3287	2.196	47.876
3288		TiO	3288	TI	TiO	3288	-1.098	15.999
3289		 Ti	3289	TI	 Ti	3289	2.196	47.876
3290		TiO	3290	TI	TiO	3290	-1.098	15.999
3291		 Ti	3291	TI	 Ti	3291	2.196	47.876
3292		TiO	3292	TI	TiO	3292	-1.098	15.999
3293		 Ti	3293	TI	 Ti	3293	2.196	47.876
3294		TiO	3294	TI	TiO	3294	-1.098	15.999
3295		 Ti	3295	TI	 Ti	3295	2.196	47.876
3296		TiO	3296	TI	TiO	3296	-1.098	15.999
3297		 Ti	3297	TI	 Ti	3297	2.196	47.876
3298		TiO	3298	TI	TiO	3298	-1.098	15.999
3299		 Ti	3299	TI	 Ti	3299	2.196	47.876
3300		TiO	3300	TI	TiO	3300	-1.098	15.999
3301		 Ti	3301	TI	 Ti	3301	2.196	47.876
3302		TiO	3302	TI	TiO	3302	-1.098	15.999
3303		 Ti	3303	TI	 Ti	3303	2.196	47.876
3304		TiO	3304	TI	TiO	3304	-1.098	15.999
3305		 Ti	3305	TI	 Ti	3305	2.196	47.876
3306		TiO	3306	TI	TiO	3306	-1.098	15.999
3307		 Ti	3307	TI	 Ti	3307	2.196	47.876
3308		TiO	3308	TI	TiO	3308	-1.098	15.999
3309		 Ti	3309	TI	 Ti	3309	2.196	47.876
3310		TiO	3310	TI	TiO	3310	-1.098	15.999
3311		 Ti	3311	TI	 Ti	3311	2.196	47.876
3312		TiO	3312	TI	TiO	3312	-1.098	15.999
3313		 Ti	3313	TI	 Ti	3313	2.196	47.876
3314		TiO	3314	TI	TiO	3314	-1.098	15.999
3315		 Ti	3315	TI	 Ti	3315	2.196	47.876
3316		TiO	3316	TI	TiO	3316	-1.098	15.999
3317		 Ti	3317	TI	 Ti	3317	2.196	47.876
3318		TiO	3318	TI	TiO	3318	-1.098	15.999
3319		 Ti	3319	TI	 Ti	3319	2.196	47.876
3320		TiO	3320	TI	TiO	3320	-1.098	15.999
3321		 Ti	3321	TI	 Ti	3321	2.196	47.876
3322		TiO	3322	TI	TiO	3322	-1.098	15.999
3323		 Ti	3323	TI	 Ti	3323	2.196	47.876
3324		TiO	3324	TI	TiO	3324	-1.098	15.999
3325		 Ti	3325	TI	 Ti	3325	2.196	47.876
3326		TiO	3326	TI	TiO	3326	-1.098	15.999
3327		 Ti	3327	TI	 Ti	3327	2.196	47.876
3328		TiO	3328	TI	TiO	3328	-1.098	15.999
3329		 Ti	3329	TI	 Ti	3329	2.196	47.876
3330		TiO	3330	TI	TiO	3330	-1.098	15.999
3331		 Ti	3331	TI	 Ti	3331	2.196	47.876
3332		TiO	3332	TI	TiO	3332	-1.098	15.999
3333		 Ti	3333	TI	 Ti	3333	2.196	47.876
3334		TiO	3334	TI	TiO	3334	-1.098	15.999
3335		 Ti	3335	TI	 Ti	3335	2.196	47.876
3336		TiO	3336	TI	TiO	3336	-1.098	15.999
3337		 Ti	3337	TI	 Ti	3337	2.196	47.876
3338		TiO	3338	TI	TiO	3338	-1.098	15.999
3339		 Ti	3339	TI	 Ti	3339	2.196	47.876
3340		TiO	3340	TI	TiO	3340	-1.098	15.999
3341		 Ti	3341	TI	 Ti	3341	2.196	47.876
3342		TiO	3342	TI	TiO	3342	-1.098	15.999
3343		 Ti	3343	TI	 Ti	3343	2.196	47.876
3344		TiO	3344	TI	TiO	3344	-1.098	15.999
3345		 Ti	3345	TI	 Ti	3345	2.196	47.876
3346		TiO	3346	TI	TiO	3346	-1.098	15.999
3347		 Ti	3347	TI	 Ti	3347	2.196	47.876
3348		TiO	3348	TI	TiO	3348	-1.098	15.999
3349		 Ti	3349	TI	 Ti	3349	2.196	47.876
3350		TiO	3350	TI	TiO	3350	-1.098	15.999
3351		 Ti	3351	TI	 Ti	3351	2.196	47.876
3352		TiO	3352	TI	TiO	3352	-1.098	15.999
3353		 Ti	3353	TI	 Ti	3353	2.196	47.876
3354		TiO	3354	TI	TiO	3354	-1.098	15.999
3355		 Ti	3355	TI	 Ti	3355	2.196	47.876
3356		TiO	3356	TI	TiO	3356	-1.098	15.999
3357		 Ti	3357	TI	 Ti	3357	2.196	47.876
3358		TiO	3358	TI	TiO	3358	-1.098	15.999
3359		 Ti	3359	TI	 Ti	3359	2.196	47.876
3360		TiO	3360	TI	TiO	3360	-1.098	15.999
3361		 Ti	3361	TI	 Ti	3361	2.196	47.876
3362		TiO	3362	TI	TiO	3362	-1.098	15.999
3363		 Ti	3363	TI	 Ti	3363	2.196	47.876
3364		TiO	3364	TI	TiO	3364	-1.098	15.999
3365		 Ti	3365	TI	 Ti	3365	2.196	47.876
3366		TiO	3366	TI	TiO	3366	-1.098	15.999
3367		 Ti	3367	TI	 Ti	3367	2.196	47.876
3368		TiO	3368	TI	TiO	3368	-1.098	15.999
3369		 Ti	3369	TI	 Ti	3369	2.196	47.876
3370		TiO	3370	TI	TiO	3370	-1.098	15.999
3371		 Ti	3371	TI	 Ti	3371	2.196	47.876
3372		TiO	3372	TI	TiO	3372	-1.098	15.999
3373		 Ti	3373	TI	 Ti	3373	2.196	47.876
3374		TiO	3374	TI	TiO	3374	-1.098	15.999
3375		 Ti	3375	TI	 Ti	3375	2.196	47.876
3376		TiO	3376	TI	TiO	3376	-1.098	15.999
3377		 Ti	3377	TI	 Ti	3377	2.196	47.876
3378		TiO	3378	TI	TiO	3378	-1.098	15.999
3379		 Ti	3379	TI	 Ti	3379	2.196	47.876
3380		TiO	3380	TI	TiO	3380	-1.098	15.999
3381		 Ti	3381	TI	 Ti	3381	2.196	47.876
3382		TiO	3382	TI	TiO	3382	-1.098	15.999
3383		 Ti	3383	TI	 Ti	3383	2.196	47.876
3384		TiO	3384	TI	TiO	3384	-1.098	15.999
3385		 Ti	3385	TI	 Ti	3385	2.196	47.876
3386		TiO	3386	TI	TiO	3386	-1.098	15.999
3387		 Ti	3387	TI	 Ti	3387	2.196	47.876
3388		TiO	3388	TI	TiO	3388	-1.098	15.999
3389		 Ti	3389	TI	 Ti	3389	2.196	47.876
3390		TiO	3390	TI	TiO	3390	-1.098	15.999
3391		 Ti	3391	TI	 Ti	3391	2.196	47.876
3392		TiO	3392	TI	TiO	3392	-1.098	15.999
3393		 Ti	3393	TI	 Ti	3393	2.196	47.876
3394		TiO	3394	TI	TiO	3394	-1.098	15.999
3395		 Ti	3395	TI	 Ti	3395	2.196	47.876
3396		TiO	3396	TI	TiO	3396	-1.098	15.999
3397		 Ti	3397	TI	 Ti	3397	2.196	47.876
3398		TiO	3398	TI	TiO	3398	-1.098	15.999
3399		 Ti	3399	TI	 Ti	3399	2.196	47.876
3400		TiO	3400	TI	TiO	3400	-1.098	15.999
3401		 Ti	3401	TI	 Ti	3401	2.196	47.876
3402		TiO	3402	TI	TiO	3402	-1.098	15.999
3403		 Ti	3403	TI	 Ti	3403	2.196	47.876
3404		TiO	3404	TI	TiO	3404	-1.098	15.999
3405		 Ti	3405	TI	 Ti	3405	2.196	47.876
3406		TiO	3406	TI	TiO	3406	-1.098	15.999
3407		 Ti	3407	TI	 Ti	3407	2.196	47.876
3408		TiO	3408	TI	TiO	3408	-1.098	15.999
3409		 Ti	3409	TI	 Ti	3409	2.196	47.876
3410		TiO	3410	TI	TiO	3410	-1.098	15.999
3411		 Ti	3411	TI	 Ti	3411	2.196	47.876
3412		TiO	3412	TI	TiO	3412	-1.098	15.999
3413		 Ti	3413	TI	 Ti	3413	2.196	47.876
3414		TiO	3414	TI	TiO	3414	-1.098	15.999
3415		 Ti	3415	TI	 Ti	3415	2.196	47.876
3416		TiO	3416	TI	TiO	3416	-1.098	15.999
3417		 Ti	3417	TI	 Ti	3417	2.196	47.876
3418		TiO	3418	TI	TiO	3418	-1.098	15.999
3419		 Ti	3419	TI	 Ti	3419	2.196	47.876
3420		TiO	3420	TI	TiO	3420	-1.098	15.999
3421		 Ti	3421	TI	 Ti	3421	2.196	47.876
3422		TiO	3422	TI	TiO	3422	-1.098	15.999
3423		 Ti	3423	TI	 Ti	3423	2.196	47.876
3424		TiO	3424	TI	TiO	3424	-1.098	15.999
3425		 Ti	3425	TI	 Ti	3425	2.196	47.876
3426		TiO	3426	TI	TiO	3426	-1.098	15.999
3427		 Ti	3427	TI	 Ti	3427	2.196	47.876
3428		TiO	3428	TI	TiO	3428	-1.098	15.999
3429		 Ti	3429	TI	 Ti	3429	2.196	47.876
3430		TiO	3430	TI	TiO	3430	-1.098	15.999
3431		 Ti	3431	TI	 Ti	3431	2.196	47.876
3432		TiO	3432	TI	TiO	3432	-1.098	15.999
3433		 Ti	3433	TI	 Ti	3433	2.196	47.876
3434		TiO	3434	TI	TiO	3434	-1.098	15.999
3435		 Ti	3435	TI	 Ti	3435	2.196	47.876
3436		TiO	3436	TI	TiO	3436	-1.098	15.999
3437		 Ti	3437	TI	 Ti	3437	2.196	47.876
3438		TiO	3438	TI	TiO	3438	-1.098	15.999
3439		 Ti	3439	TI	 Ti	3439	2.196	47.876
3440		TiO	3440	TI	TiO	3440	-1.098	15.999
3441		 Ti	3441	TI	 Ti	3441	2.196	47.876
3442		TiO	3442	TI	TiO	3442	-1.098	15.999
3443		 Ti	3443	TI	 Ti	3443	2.196	47.876
3444		TiO	3444	TI	TiO	3444	-1.098	15.999
3445		 Ti	3445	TI	 Ti	3445	2.196	47.876
3446		TiO	3446	TI	TiO	3446	-1.098	15.999
3447		 Ti	3447	TI	 Ti	3447	2.196	47.876
3448		TiO	3448	TI	TiO	3448	-1.098	15.999
3449		 Ti	3449	TI	 Ti	3449	2.196	47.876
3450		TiO	3450	TI	TiO	3450	-1.098	15.999
3451		 Ti	3451	TI	 Ti	3451	2.196	47.876
3452		TiO	3452	TI	TiO	3452	-1.098	15.999
3453		 Ti	3453	TI	 Ti	3453	2.196	47.876
3454		TiO	3454	TI	TiO	3454	-1.098	15.999
3455		 Ti	3455	TI	 Ti	3455	2.196	47.876
3456		TiO	3456	TI	TiO	3456	-1.098	15.999
3457		 Ti	3457	TI	 Ti	3457	2.196	47.876
3458		TiO	3458	TI	TiO	3458	-1.098	15.999
3459		 Ti	3459	TI	 Ti	3459	2.196	47.876
3460		TiO	3460	TI	TiO	3460	-1.098	15.999
3461		 Ti	3461	TI	 Ti	3461	2.196	47.876
3462		TiO	3462	TI	TiO	3462	-1.098	15.999
3463		 Ti	3463	TI	 Ti	3463	2.196	47.876
3464		TiO	3464	TI	TiO	3464	-1.098	15.999
3465		 Ti	3465	TI	 Ti	3465	2.196	47.876
3466		TiO	3466	TI	TiO	3466	-1.098	15.999
3467		 Ti	3467	TI	 Ti	3467	2.196	47.876
3468		TiO	3468	TI	TiO	3468	-1.098	15.999
3469		 Ti	3469	TI	 Ti	3469	2.196	47.876
3470		TiO	3470	TI	TiO	3470	-1.098	15.999
3471		 Ti	3471	TI	 Ti	3471	2.196	47.876
3472		TiO	3472	TI	TiO	3472	-1.098	15.999
3473		 Ti	3473	TI	 Ti	3473	2.196	47.876
3474		TiO	3474	TI	TiO	3474	-1.098	15.999
3475		 Ti	3475	TI	 Ti	3475	2.196	47.876
3476		TiO	3476	TI	TiO	3476	-1.098	15.999
3477		 Ti	3477	TI	 Ti	3477	2.196	47.876
3478		TiO	3478	TI	TiO	3478	-1.098	15.999
3479		 Ti	3479	TI	 Ti	3479	2.196	47.876
3480		TiO	3480	TI	TiO	3480	-1.098	15.999
3481		 Ti	3481	TI	 Ti	3481	2.196	47.876
3482		TiO	3482	TI	TiO	3482	-1.098	15.999
3483		 Ti	3483	TI	 Ti	3483	2.196	47.876
3484		TiO	3484	TI	TiO	3484	-1.098	15.999
3485		 Ti	3485	TI	 Ti	3485	2.196	47.876
3486		TiO	3486	TI	TiO	3486	-1.098	15.999
3487		 Ti	3487	TI	 Ti	3487	2.196	47.876
3488		TiO	3488	TI	TiO	3488	-1.098	15.999
3489		 Ti	3489	TI	 Ti	3489	2.196	47.876
3490		TiO	3490	TI	TiO	3490	-1.098	15.999
3491		 Ti	3491	TI	 Ti	3491	2.196	47.876
3492		TiO	3492	TI	TiO	3492	-1.098	15.999
3493		 Ti	3493	TI	 Ti	3493	2.196	47.876
3494		TiO	3494	TI	TiO	3494	-1.098	15.999
3495		 Ti	3495	TI	 Ti	3495	2.196	47.876
3496		TiO	3496	TI	TiO	3496	-1.098	15.999
3497		 Ti	3497	TI	 Ti	3497	2.196	47.876
3498		TiO	3498	TI	TiO	3498	-1.098	15.999
3499		 Ti	3499	TI	 Ti	3499	2.196	47.876
3500		TiO	3500	TI	TiO	3500	-1.098	15.999
3501		 Ti	3501	TI	 Ti	3501	2.196	47.876
3502		TiO	3502	TI	TiO	3502	-1.098	15.999
3503		 Ti	3503	TI	 Ti	3503	2.196	47.876
3504		TiO	3504	TI	TiO	3504	-1.098	15.999
3505		 Ti	3505	TI	 Ti	3505	2.196	47.876
3506		TiO	3506	TI	TiO	3506	-1.098	15.999
3507		 Ti	3507	TI	 Ti	3507	2.196	47.876
3508		TiO	3508	TI	TiO	3508	-1.098	15.999
3509		 Ti	3509	TI	 Ti	3509	2.196	47.876
3510		TiO	3510	TI	TiO	3510	-1.098	15.999
3511		 Ti	3511	TI	 Ti	3511	2.196	47.876
3512		TiO	3512	TI	TiO	3512	-1.098	15.999
3513		 Ti	3513	TI	 Ti	3513	2.196	47.876
3514		TiO	3514	TI	TiO	3514	-1.098	15.999
3515		 Ti	3515	TI	 Ti	3515	2.196	47.876
3516		TiO	3516	TI	TiO	3516	-1.098	15.999
3517		 Ti	3517	TI	 Ti	3517	2.196	47.876
3518		TiO	3518	TI	TiO	3518	-1.098	15.999
3519		 Ti	3519	TI	 Ti	3519	2.196	47.876
3520		TiO	3520	TI	TiO	3520	-1.098	15.999
3521		 Ti	3521	TI	 Ti	3521	2.196	47.876
3522		TiO	3522	TI	TiO	3522	-1.098	15.999
3523		 Ti	3523	TI	 Ti	3523	2.196	47.876
3524		TiO	3524	TI	TiO	3524	-1.098	15.999
3525		 Ti	3525	TI	 Ti	3525	2.196	47.876
3526		TiO	3526	TI	TiO	3526	-1.098	15.999
3527		 Ti	3527	TI	 Ti	3527	2.196	47.876
3528		TiO	3528	TI	TiO	3528	-1.098	15.999
3529		 Ti	3529	TI	 Ti	3529	2.196	47.876
3530		TiO	3530	TI	TiO	3530	-1.098	15.999
3531		 Ti	3531	TI	 Ti	3531	2.196	47.876
3532		TiO	3532	TI	TiO	3532	-1.098	15.999
3533		 Ti	3533	TI	 Ti	3533	2.196	47.876
3534		TiO	3534	TI	TiO	3534	-1.098	15.999
3535		 Ti	3535	TI	 Ti	3535	2.196	47.876
3536		TiO	3536	TI	TiO	3536	-1.098	15.999
3537		 Ti	3537	TI	 Ti	3537	2.196	47.876
3538		TiO	3538	TI	TiO	3538	-1.098	15.999
3539		 Ti	3539	TI	 Ti	3539	2.196	47.876
3540		TiO	3540	TI	TiO	3540	-1.098	15.999
3541		 Ti	3541	TI	 Ti	3541	2.196	47.876
3542		TiO	3542	TI	TiO	3542	-1.098	15.999
3543		 Ti	3543	TI	 Ti	3543	2.196	47.876
3544		TiO	3544	TI	TiO	3544	-1.098	15.999
3545		 Ti	3545	TI	 Ti	3545	2.196	47.876
3546		TiO	3546	TI	TiO	3546	-1.098	15.999
3547		 Ti	3547	TI	 Ti	3547	2.196	47.876
3548		TiO	3548	TI	TiO	3548	-1.098	15.999
3549		 Ti	3549	TI	 Ti	3549	2.196	47.876
3550		TiO	3550	TI	TiO	3550	-1.098	15.999
3551		 Ti	3551	TI	 Ti	3551	2.196	47.876
3552		TiO	3552	TI	TiO	3552	-1.098	15.999
3553		 Ti	3553	TI	 Ti	3553	2.196	47.876
3554		TiO	3554	TI	TiO	3554	-1.098	15.999
3555		 Ti	3555	TI	 Ti	3555	2.196	47.876
3556		TiO	3556	TI	TiO	3556	-1.098	15.999
3557		 Ti	3557	TI	 Ti	3557	2.196	47.876
3558		TiO	3558	TI	TiO	3558	-1.098	15.999
3559		 Ti	3559	TI	 Ti	3559	2.196	47.876
3560		TiO	3560	TI	TiO	3560	-1.098	15.999
3561		 Ti	3561	TI	 Ti	3561	2.196	47.876
3562		TiO	3562	TI	TiO	3562	-1.098	15.999
3563		 Ti	3563	TI	 Ti	3563	2.196	47.876
3564		TiO	3564	TI	TiO	3564	-1.098	15.999
3565		 Ti	3565	TI	 Ti	3565	2.196	47.876
3566		TiO	3566	TI	TiO	3566	-1.098	15.999
3567		 Ti	3567	TI	 Ti	3567	2.196	47.876
3568		TiO	3568	TI	TiO	3568	-1.098	15.999
3569		 Ti	3569	TI	 Ti	3569	2.196	47.876
3570		TiO	3570	TI	TiO	3570	-1.098	15.999
3571		 Ti	3571	TI	 Ti	3571	2.196	47.876
3572		TiO	3572	TI	TiO	3572	-1.098	15.999
3573		 Ti	3573	TI	 Ti	3573	2.196	47.876
3574		TiO	3574	TI	TiO	3574	-1.098	15.999
3575		 Ti	3575	TI	 Ti	3575	2.196	47.876
3576		TiO	3576	TI	TiO	3576	-1.098	15.999
3577		 Ti	3577	TI	 Ti	3577	2.196	47.876
3578		TiO	3578	TI	TiO	3578	-1.098	15.999
3579		 Ti	3579	TI	 Ti	3579	2.196	47.876
3580		TiO	3580	TI	TiO	3580	-1.098	15.999
3581		 Ti	3581	TI	 Ti	3581	2.196	47.876
3582		TiO	3582	TI	TiO	3582	-1.098	15.999
3583		 Ti	3583	TI	 Ti	3583	2.196	47.876
3584		TiO	3584	TI	TiO	3584	-1.098	15.999
3585		 Ti	3585	TI	 Ti	3585	2.196	47.876
3586		TiO	3586	TI	TiO	3586	-1.098	15.999
3587		 Ti	3587	TI	 Ti	3587	2.196	47.876
3588		TiO	3588	TI	TiO	3588	-1.098	15.999
3589		 Ti	3589	TI	 Ti	3589	2.196	47.876
3590		TiO	3590	TI	TiO	3590	-1.098	15.999
3591		 Ti	3591	TI	 Ti	3591	2.196	47.876
3592		TiO	3592	TI	TiO	3592	-1.098	15.999
3593		 Ti	3593	TI	 Ti	3593	2.196	47.876
3594		TiO	3594	TI	TiO	3594	-1.098	15.999
3595		 Ti	3595	TI	 Ti	3595	2.196	47.876
3596		TiO	3596	TI	TiO	3596	-1.098	15.999
3597		 Ti	3597	TI	 Ti	3597	2.196	47.876
3598		TiO	3598	TI	TiO	3598	-1.098	15.999
3599		 Ti	3599	TI	 Ti	3599	2.196	47.876
3600		TiO	3600	TI	TiO	3600	-1.098	15.999
3601		 Ti	3601	TI	 Ti	3601	2.196	47.876
3602		TiO	3602	TI	TiO	3602	-1.098	15.999
3603		 Ti	3603	TI	 Ti	3603	2.196	47.876
3604		TiO	3604	TI	TiO	3604	-1.098	15.999
3605		 Ti	3605	TI	 Ti	3605	2.196	47.876
3606		TiO	3606	TI	TiO	3606	-1.098	15.999
3607		 Ti	3607	TI	 Ti	3607	2.196	47.876
3608		TiO	3608	TI	TiO	3608	-1.098	15.999
3609		 Ti	3609	TI	 Ti	3609	2.196	47.876
3610		TiO	3610	TI	TiO	3610	-1.098	15.999
3611		 Ti	3611	TI	 Ti	3611	2.196	47.876
3612		TiO	3612	TI	TiO	3612	-1.098	15.999
3613		 Ti	3613	TI	 Ti	3613	2.196	47.876
3614		TiO	3614	TI	TiO	3614	-1.098	15.999
3615		 Ti	3615	TI	 Ti	3615	2.196	47.876
3616		TiO	3616	TI	TiO	3616	-1.098	15.999
3617		 Ti	3617	TI	 Ti	3617	2.196	47.876
3618		TiO	3618	TI	TiO	3618	-1.098	15.999
3619		 Ti	3619	TI	 Ti	3619	2.196	47.876
3620		TiO	3620	TI	TiO	3620	-1.098	15.999
3621		 Ti	3621	TI	 Ti	3621	2.196	47.876
3622		TiO	3622	TI	TiO	3622	-1.098	15.999
3623		 Ti	3623	TI	 Ti	3623	2.196	47.876
3624		TiO	3624	TI	TiO	3624	-1.098	15.999
3625		 Ti	3625	TI	 Ti	3625	2.196	47.876
3626		TiO	3626	TI	TiO	3626	-1.098	15.999
3627		 Ti	3627	TI	 Ti	3627	2.196	47.876
3628		TiO	3628	TI	TiO	3628	-1.098	15.999
3629		 Ti	3629	TI	 Ti	3629	2.196	47.876
3630		TiO	3630	TI	TiO	3630	-1.098	15.999
3631		 Ti	3631	TI	 Ti	3631	2.196	47.876
3632		TiO	3632	TI	TiO	3632	-1.098	15.999
3633		 Ti	3633	TI	 Ti	3633	2.196	47.876
3634		TiO	3634	TI	TiO	3634	-1.098	15.999
3635		 Ti	3635	TI	 Ti	3635	2.196	47.876
3636		TiO	3636	TI	TiO	3636	-1.098	15.999
3637		 Ti	3637	TI	 Ti	3637	2.196	47.876
3638		TiO	3638	TI	TiO	3638	-1.098	15.999
3639		 Ti	3639	TI	 Ti	3639	2.196	47.876
3640		TiO	3640	TI	TiO	3640	-1.098	15.999
3641		 Ti	3641	TI	 Ti	3641	2.196	47.876
3642		TiO	3642	TI	TiO	3642	-1.098	15.999
3643		 Ti	3643	TI	 Ti	3643	2.196	47.876
3644		TiO	3644	TI	TiO	3644	-1.098	15.999
3645		 Ti	3645	TI	 Ti	3645	2.196	47.876
3646		TiO	3646	TI	TiO	3646	-1.098	15.999
3647		 Ti	3647	TI	 Ti	3647	2.196	47.876
3648		TiO	3648	TI	TiO	3648	-1.098	15.999
3649		 Ti	3649	TI	 Ti	3649	2.196	47.876
3650		TiO	3650	TI	TiO	3650	-1.098	15.999
3651		 Ti	3651	TI	 Ti	3651	2.196	47.876
3652		TiO	3652	TI	TiO	3652	-1.098	15.999
3653		 Ti	3653	TI	 Ti	3653	2.196	47.876
3654		TiO	3654	TI	TiO	3654	-1.098	15.999
3655		 Ti	3655	TI	 Ti	3655	2.196	47.876
3656		TiO	3656	TI	TiO	3656	-1.098	15.999
3657		 Ti	3657	TI	 Ti	3657	2.196	47.876
3658		TiO	3658	TI	TiO	3658	-1.098	15.999
3659		 Ti	3659	TI	 Ti	3659	2.196	47.876
3660		TiO	3660	TI	TiO	3660	-1.098	15.999
3661		 Ti	3661	TI	 Ti	3661	2.196	47.876
3662		TiO	3662	TI	TiO	3662	-1.098	15.999
3663		 Ti	3663	TI	 Ti	3663	2.196	47.876
3664		TiO	3664	TI	TiO	3664	-1.098	15.999
3665		 Ti	3665	TI	 Ti	3665	2.196	47.876
3666		TiO	3666	TI	TiO	3666	-1.098	15.999
3667		 Ti	3667	TI	 Ti	3667	2.196	47.876
3668		TiO	3668	TI	TiO	3668	-1.098	15.999
3669		 Ti	3669	TI	 Ti	3669	2.196	47.876
3670		TiO	3670	TI	TiO	3670	-1.098	15.999
3671		 Ti	3671	TI	 Ti	3671	2.196	47.876
3672		TiO	3672	TI	TiO	3672	-1.098	15.999
3673		 Ti	3673	TI	 Ti	3673	2.196	47.876
3674		TiO	3674	TI	TiO	3674	-1.098	15.999
3675		 Ti	3675	TI	 Ti	3675	2.196	47.876
3676		TiO	3676	TI	TiO	3676	-1.098	15.999
3677		 Ti	3677	TI	 Ti	3677	2.196	47.876
3678		TiO	3678	TI	TiO	3678	-1.098	15.999
3679		 Ti	3679	TI	 Ti	3679	2.196	47.876
3680		TiO	3680	TI	TiO	3680	-1.098	15.999
3681		 Ti	3681	TI	 Ti	3681	2.196	47.876
3682		TiO	3682	TI	TiO	3682	-1.098	15.999
3683		 Ti	3683	TI	 Ti	3683	2.196	47.876
3684		TiO	3684	TI	TiO	3684	-1.098	15.999
3685		 Ti	3685	TI	 Ti	3685	2.196	47.876
3686		TiO	3686	TI	TiO	3686	-1.098	15.999
3687		 Ti	3687	TI	 Ti	3687	2.196	47.876
3688		TiO	3688	TI	TiO	3688	-1.098	15.999
3689		 Ti	3689	TI	 Ti	3689	2.196	47.876
3690		TiO	3690	TI	TiO	3690	-1.098	15.999
3691		 Ti	3691	TI	 Ti	3691	2.196	47.876
3692		TiO	3692	TI	TiO	3692	-1.098	15.999
3693		 Ti	3693	TI	 Ti	3693	2.196	47.876
3694		TiO	3694	TI	TiO	3694	-1.098	15.999
3695		 Ti	3695	TI	 Ti	3695	2.196	47.876
3696		TiO	3696	TI	TiO	3696	-1.098	15.999
3697		 Ti	3697	TI	 Ti	3697	2.196	47.876
3698		TiO	3698	TI	TiO	3698	-1.098	15.999
3699		 Ti	3699	TI	 Ti	3699	2.196	47.876
3700		TiO	3700	TI	TiO	3700	-1.098	15.999
3701		 Ti	3701	TI	 Ti	3701	2.196	47.876
3702		TiO	3702	TI	TiO	3702	-1.098	15.999
3703		 Ti	3703	TI	 Ti	3703	2.196	47.876
3704		TiO	3704	TI	TiO	3704	-1.098	15.999
3705		 Ti	3705	TI	 Ti	3705	2.196	47.876
3706		TiO	3706	TI	TiO	3706	-1.098	15.999
3707		 Ti	3707	TI	 Ti	3707	2.196	47.876
3708		TiO	3708	TI	TiO	3708	-1.098	15.999
3709		 Ti	3709	TI	 Ti	3709	2.196	47.876
3710		TiO	3710	TI	TiO	3710	-1.098	15.999
3711		 Ti	3711	TI	 Ti	3711	2.196	47.876
3712		TiO	3712	TI	TiO	3712	-1.098	15.999
3713		 Ti	3713	TI	 Ti	3713	2.196	47.876
3714		TiO	3714	TI	TiO	3714	-1.098	15.999
3715		 Ti	3715	TI	 Ti	3715	2.196	47.876
3716		TiO	3716	TI	TiO	3716	-1.098	15.999
3717		 Ti	3717	TI	 Ti	3717	2.196	47.876
3718		TiO	3718	TI	TiO	3718	-1.098	15.999
3719		 Ti	3719	TI	 Ti	3719	2.196	47.876
3720		TiO	3720	TI	TiO	3720	-1.098	15.999
3721		 Ti	3721	TI	 Ti	3721	2.196	47.876
3722		TiO	3722	TI	TiO	3722	-1.098	15.999
3723		 Ti	3723	TI	 Ti	3723	2.196	47.876
3724		TiO	3724	TI	TiO	3724	-1.098	15.999
3725		 Ti	3725	TI	 Ti	3725	2.196	47.876
3726		TiO	3726	TI	TiO	3726	-1.098	15.999
3727		 Ti	3727	TI	 Ti	3727	2.196	47.876
3728		TiO	3728	TI	TiO	3728	-1.098	15.999
3729		 Ti	3729	TI	 Ti	3729	2.196	47.876
3730		TiO	3730	TI	TiO	3730	-1.098	15.999
3731		 Ti	3731	TI	 Ti	3731	2.196	47.876
3732		TiO	3732	TI	TiO	3732	-1.098	15.999
3733		 Ti	3733	TI	 Ti	3733	2.196	47.876
3734		TiO	3734	TI	TiO	3734	-1.098	15.999
3735		 Ti	3735	TI	 Ti	3735	2.196	47.876
3736		TiO	3736	TI	TiO	3736	-1.098	15.999
3737		 Ti	3737	TI	 Ti	3737	2.196	47.876
3738		TiO	3738	TI	TiO	3738	-1.098	15.999
3739		 Ti	3739	TI	 Ti	3739	2.196	47.876
3740		TiO	3740	TI	TiO	3740	-1.098	15.999
3741		 Ti	3741	TI	 Ti	3741	2.196	47.876
3742		TiO	3742	TI	TiO	3742	-1.098	15.999
3743		 Ti	3743	TI	 Ti	3743	2.196	47.876
3744		TiO	3744	TI	TiO	3744	-1.098	15.999
3745		 Ti	3745	TI	 Ti	3745	2.196	47.876
3746		TiO	3746	TI	TiO	3746	-1.098	15.999
3747		 Ti	3747	TI	 Ti	3747	2.196	47.876
3748		TiO	3748	TI	TiO	3748	-1.098	15.999
3749		 Ti	3749	TI	 Ti	3749	2.196	47.876
3750		TiO	3750	TI	TiO	3750	-1.098	15.999
3751		 Ti	3751	TI	 Ti	3751	2.196	47.876
3752		TiO	3752	TI	TiO	3752	-1.098	15.999
3753		 Ti	3753	TI	 Ti	3753	2.196	47.876
3754		TiO	3754	TI	TiO	3754	-1.098	15.999
3755		 Ti	3755	TI	 Ti	3755	2.196	47.876
3756		TiO	3756	TI	TiO	3756	-1.098	15.999
3757		 Ti	3757	TI	 Ti	3757	2.196	47.876
3758		TiO	3758	TI	TiO	3758	-1.098	15.999
3759		 Ti	3759	TI	 Ti	3759	2.196	47.876
3760		TiO	3760	TI	TiO	3760	-1.098	15.999
3761		 Ti	3761	TI	 Ti	3761	2.196	47.876
3762		TiO	3762	TI	TiO	3762	-1.098	15.999
3763		 Ti	3763	TI	 Ti	3763	2.196	47.876
3764		TiO	3764	TI	TiO	3764	-1.098	15.999
3765		 Ti	3765	TI	 Ti	3765	2.196	47.876
3766		TiO	3766	TI	TiO	3766	-1.098	15.999
3767		 Ti	3767	TI	 Ti	3767	2.196	47.876
3768		TiO	3768	TI	TiO	3768	-1.098	15.999
3769		 Ti	3769	TI	 Ti	3769	2.196	47.876
3770		TiO	3770	TI	TiO	3770	-1.098	15.999
3771		 Ti	3771	TI	 Ti	3771	2.196	47.876
3772		TiO	3772	TI	TiO	3772	-1.098	15.999
3773		 Ti	3773	TI	 Ti	3773	2.196	47.876
3774		TiO	3774	TI	TiO	3774	-1.098	15.999
3775		 Ti	3775	TI	 Ti	3775	2.196	47.876
3776		TiO	3776	TI	TiO	3776	-1.098	15.999
3777		 Ti	3777	TI	 Ti	3777	2.196	47.876
3778		TiO	3778	TI	TiO	3778	-1.098	15.999
3779		 Ti	3779	TI	 Ti	3779	2.196	47.876
3780		TiO	3780	TI	TiO	3780	-1.098	15.999
3781		 Ti	3781	TI	 Ti	3781	2.196	47.876
3782		TiO	3782	TI	TiO	3782	-1.098	15.999
3783		 Ti	3783	TI	 Ti	3783	2.196	47.876
3784		TiO	3784	TI	TiO	3784	-1.098	15.999
3785		 Ti	3785	TI	 Ti	3785	2.196	47.876
3786		TiO	3786	TI	TiO	3786	-1.098	15.999
3787		 Ti	3787	TI	 Ti	3787	2.196	47.876
3788		TiO	3788	TI	TiO	3788	-1.098	15.999
3789		 Ti	3789	TI	 Ti	3789	2.196	47.876
3790		TiO	3790	TI	TiO	3790	-1.098	15.999
3791		 Ti	3791	TI	 Ti	3791	2.196	47.876
3792		TiO	3792	TI	TiO	3792	-1.098	15.999
3793		 Ti	3793	TI	 Ti	3793	2.196	47.876
3794		TiO	3794	TI	TiO	3794	-1.098	15.999
3795		 Ti	3795	TI	 Ti	3795	2.196	47.876
3796		TiO	3796	TI	TiO	3796	-1.098	15.999
3797		 Ti	3797	TI	 Ti	3797	2.196	47.876
3798		TiO	3798	TI	TiO	3798	-1.098	15.999
3799		 Ti	3799	TI	 Ti	3799	2.196	47.876
3800		TiO	3800	TI	TiO	3800	-1.098	15.999
3801		 Ti	3801	TI	 Ti	3801	2.196	47.876
3802		TiO	3802	TI	TiO	3802	-1.098	15.999
3803		 Ti	3803	TI	 Ti	3803	2.196	47.876
3804		TiO	3804	TI	TiO	3804	-1.098	15.999
3805		 Ti	3805	TI	 Ti	3805	2.196	47.876
3806		TiO	3806	TI	TiO	3806	-1.098	15.999
3807		 Ti	3807	TI	 Ti	3807	2.196	47.876
3808		TiO	3808	TI	TiO	3808	-1.098	15.999
3809		 Ti	3809	TI	 Ti	3809	2.196	47.876
3810		TiO	3810	TI	TiO	3810	-1.098	15.999
3811		 Ti	3811	TI	 Ti	3811	2.196	47.876
3812		TiO	3812	TI	TiO	3812	-1.098	15.999
3813		 Ti	3813	TI	 Ti	3813	2.196	47.876
3814		TiO	3814	TI	TiO	3814	-1.098	15.999
3815		 Ti	3815	TI	 Ti	3815	2.196	47.876
3816		TiO	3816	TI	TiO	3816	-1.098	15.999
3817		 Ti	3817	TI	 Ti	3817	2.196	47.876
3818		TiO	3818	TI	TiO	3818	-1.098	15.999
3819		 Ti	3819	TI	 Ti	3819	2.196	47.876
3820		TiO	3820	TI	TiO	3820	-1.098	15.999
3821		 Ti	3821	TI	 Ti	3821	2.196	47.876
3822		TiO	3822	TI	TiO	3822	-1.098	15.999
3823		 Ti	3823	TI	 Ti	3823	2.196	47.876
3824		TiO	3824	TI	TiO	3824	-1.098	15.999
3825		 Ti	3825	TI	 Ti	3825	2.196	47.876
3826		TiO	3826	TI	TiO	3826	-1.098	15.999
3827		 Ti	3827	TI	 Ti	3827	2.196	47.876
3828		TiO	3828	TI	TiO	3828	-1.098	15.999
3829		 Ti	3829	TI	 Ti	3829	2.196	47.876
3830		TiO	3830	TI	TiO	3830	-1.098	15.999
3831		 Ti	3831	TI	 Ti	3831	2.196	47.876
3832		TiO	3832	TI	TiO	3832	-1.098	15.999
3833		 Ti	3833	TI	 Ti	3833	2.196	47.876
3834		TiO	3834	TI	TiO	3834	-1.098	15.999
3835		 Ti	3835	TI	 Ti	3835	2.196	47.876
3836		TiO	3836	TI	TiO	3836	-1.098	15.999
3837		 Ti	3837	TI	 Ti	3837	2.196	47.876
3838		TiO	3838	TI	TiO	3838	-1.098	15.999
3839		 Ti	3839	TI	 Ti	3839	2.196	47.876
3840		TiO	3840	TI	TiO	3840	-1.098	15.999
3841		 Ti	3841	TI	 Ti	3841	2.196	47.876
3842		TiO	3842	TI	TiO	3842	-1.098	15.999
3843		 Ti	3843	TI	 Ti	3843	2.196	47.876
3844		TiO	3844	TI	TiO	3844	-1.098	15.999
3845		 Ti	3845	TI	 Ti	3845	2.196	47.876
3846		TiO	3846	TI	TiO	3846	-1.098	15.999
3847		 Ti	3847	TI	 Ti	3847	2.196	47.876
3848		TiO	3848	TI	TiO	3848	-1.098	15.999
3849		 Ti	3849	TI	 Ti	3849	2.196	47.876
3850		TiO	3850	TI	TiO	3850	-1.098	15.999
3851		 Ti	3851	TI	 Ti	3851	2.196	47.876
3852		TiO	3852	TI	TiO	3852	-1.098	15.999
3853		 Ti	3853	TI	 Ti	3853	2.196	47.876
3854		TiO	3854	TI	TiO	3854	-1.098	15.999
3855		 Ti	3855	TI	 Ti	3855	2.196	47.876
3856		TiO	3856	TI	TiO	3856	-1.098	15.999
3857		 Ti	3857	TI	 Ti	3857	2.196	47.876
3858		TiO	3858	TI	TiO	3858	-1.098	15.999
3859		 Ti	3859	TI	 Ti	3859	2.196	47.876
3860		TiO	3860	TI	TiO	3860	-1.098	15.999
3861		 Ti	3861	TI	 Ti	3861	2.196	47.876
3862		TiO	3862	TI	TiO	3862	-1.098	15.999
3863		 Ti	3863	TI	 Ti	3863	2.196	47.876
3864		TiO	3864	TI	TiO	3864	-1.098	15.999
3865		 Ti	3865	TI	 Ti	3865	2.196	47.876
3866		TiO	3866	TI	TiO	3866	-1.098	15.999
3867		 Ti	3867	TI	 Ti	3867	2.196	47.876
3868		TiO	3868	TI	TiO	3868	-1.098	15.999
3869		 Ti	3869	TI	 Ti	3869	2.196	47.876
3870		TiO	3870	TI	TiO	3870	-1.098	15.999
3871		 Ti	3871	TI	 Ti	3871	2.196	47.876
3872		TiO	3872	TI	TiO	3872	-1.098	15.999
3873		 Ti	3873	TI	 Ti	3873	2.196	47.876
3874		TiO	3874	TI	TiO	3874	-1.098	15.999
3875		 Ti	3875	TI	 Ti	3875	2.196	47.876
3876		TiO	3876	TI	TiO	3876	-1.098	15.999
3877		 Ti	3877	TI	 Ti	3877	2.196	47.876
3878		TiO	3878	TI	TiO	3878	-1.098	15.999
3879		 Ti	3879	TI	 Ti	3879	2.196	47.876
3880		TiO	3880	TI	TiO	3880	-1.098	15.999
3881		 Ti	3881	TI	 Ti	3881	2.196	47.876
3882		TiO	3882	TI	TiO	3882	-1.098	15.999
3883		 Ti	3883	TI	 Ti	3883	2.196	47.876
3884		TiO	3884	TI	TiO	3884	-1.098	15.999
3885		 Ti	3885	TI	 Ti	3885	2.196	47.876
3886		TiO	3886	TI	TiO	3886	-1.098	15.999
3887		 Ti	3887	TI	 Ti	3887	2.196	47.876
3888		TiO	3888	TI	TiO	3888	-1.098	15.999
3889		 Ti	3889	TI	 Ti	3889	2.196	47.876
3890		TiO	3890	TI	TiO	3890	-1.098	15.999
3891		 Ti	3891	TI	 Ti	3891	2.196	47.876
3892		TiO	3892	TI	TiO	3892	-1.098	15.999
3893		 Ti	3893	TI	 Ti	3893	2.196	47.876
3894		TiO	3894	TI	TiO	3894	-1.098	15.999
3895		 Ti	3895	TI	 Ti	3895	2.196	47.876
3896		TiO	3896	TI	TiO	3896	-1.098	15.999
3897		 Ti	3897	TI	 Ti	3897	2.196	47.876
3898		TiO	3898	TI	TiO	3898	-1.098	15.999
3899		 Ti	3899	TI	 Ti	3899	2.196	47.876
3900		TiO	3900	TI	TiO	3900	-1.098	15.999
3901		 Ti	3901	TI	 Ti	3901	2.196	47.876
3902		TiO	3902	TI	TiO	3902	-1.098	15.999
3903		 Ti	3903	TI	 Ti	3903	2.196	47.876
3904		TiO	3904	TI	TiO	3904	-1.098	15.999
3905		 Ti	3905	TI	 Ti	3905	2.196	47.876
3906		TiO	3906	TI	TiO	3906	-1.098	15.999
3907		 Ti	3907	TI	 Ti	3907	2.196	47.876
3908		TiO	3908	TI	TiO	3908	-1.098	15.999
3909		 Ti	3909	TI	 Ti	3909	2.196	47.876
3910		TiO	3910	TI	TiO	3910	-1.098	15.999
3911		 Ti	3911	TI	 Ti	3911	2.196	47.876
3912		TiO	3912	TI	TiO	3912	-1.098	15.999
3913		 Ti	3913	TI	 Ti	3913	2.196	47.876
3914		TiO	3914	TI	TiO	3914	-1.098	15.999
3915		 Ti	3915	TI	 Ti	3915	2.196	47.876
3916		TiO	3916	TI	TiO	3916	-1.098	15.999
3917		 Ti	3917	TI	 Ti	3917	2.196	47.876
3918		TiO	3918	TI	TiO	3918	-1.098	15.999
3919		 Ti	3919	TI	 Ti	3919	2.196	47.876
3920		TiO	3920	TI	TiO	3920	-1.098	15.999
3921		 Ti	3921	TI	 Ti	3921	2.196	47.876
3922		TiO	3922	TI	TiO	3922	-1.098	15.999
3923		 Ti	3923	TI	 Ti	3923	2.196	47.876
3924		TiO	3924	TI	TiO	3924	-1.098	15.999
3925		 Ti	3925	TI	 Ti	3925	2.196	47.876
3926		TiO	3926	TI	TiO	3926	-1.098	15.999
3927		 Ti	3927	TI	 Ti	3927	2.196	47.876
3928		TiO	3928	TI	TiO	3928	-1.098	15.999
3929		 Ti	3929	TI	 Ti	3929	2.196	47.876
3930		TiO	3930	TI	TiO	3930	-1.098	15.999
3931		 Ti	3931	TI	 Ti	3931	2.196	47.876
3932		TiO	3932	TI	TiO	3932	-1.098	15.999
3933		 Ti	3933	TI	 Ti	3933	2.196	47.876
3934		TiO	3934	TI	TiO	3934	-1.098	15.999
3935		 Ti	3935	TI	 Ti	3935	2.196	47.876
3936		TiO	3936	TI	TiO	3936	-1.098	15.999
3937		 Ti	3937	TI	 Ti	3937	2.196	47.876
3938		TiO	3938	TI	TiO	3938	-1.098	15.999
3939		 Ti	3939	TI	 Ti	3939	2.196	47.876
3940		TiO	3940	TI	TiO	3940	-1.098	15.999
3941		 Ti	3941	TI	 Ti	3941	2.196	47.876
3942		TiO	3942	TI	TiO	3942	-1.098	15.999
3943		 Ti	3943	TI	 Ti	3943	2.196	47.876
3944		TiO	3944	TI	TiO	3944	-1.098	15.999
3945		 Ti	3945	TI	 Ti	3945	2.196	47.876
3946		TiO	3946	TI	TiO	3946	-1.098	15.999
3947		 Ti	3947	TI	 Ti	3947	2.196	47.876
3948		TiO	3948	TI	TiO	3948	-1.098	15.999
3949		 Ti	3949	TI	 Ti	3949	2.196	47.876
3950		TiO	3950	TI	TiO	3950	-1.098	15.999
3951		 Ti	3951	TI	 Ti	3951	2.196	47.876
3952		TiO	3952	TI	TiO	3952	-1.098	15.999
3953		 Ti	3953	TI	 Ti	3953	2.196	47.876
3954		TiO	3954	TI	TiO	3954	-1.098	15.999
3955		 Ti	3955	TI	 Ti	3955	2.196	47.876
3956		TiO	3956	TI	TiO	3956	-1.098	15.999
3957		 Ti	3957	TI	 Ti	3957	2.196	47.876
3958		TiO	3958	TI	TiO	3958	-1.098	15.999
3959		 Ti	3959	TI	 Ti	3959	2.196	47.876
3960		TiO	3960	TI	TiO	3960	-1.098	15.999
3961		 Ti	3961	TI	 Ti	3961	2.196	47.876
3962		TiO	3962	TI	TiO	3962	-1.098	15.999
3963		 Ti	3963	TI	 Ti	3963	2.196	47.876
3964		TiO	3964	TI	TiO	3964	-1.098	15.999
3965		 Ti	3965	TI	 Ti	3965	2.196	47.876
3966		TiO	3966	TI	TiO	3966	-1.098	15.999
3967		 Ti	3967	TI	 Ti	3967	2.196	47.876
3968		TiO	3968	TI	TiO	3968	-1.098	15.999
3969		 Ti	3969	TI	 Ti	3969	2.196	47.876
3970		TiO	3970	TI	TiO	3970	-1.098	15.999
3971		 Ti	3971	TI	 Ti	3971	2.196	47.876
3972		TiO	3972	TI	TiO	3972	-1.098	15.999
3973		 Ti	3973	TI	 Ti	3973	2.196	47.876
3974		TiO	3974	TI	TiO	3974	-1.098	15.999
3975		 Ti	3975	TI	 Ti	3975	2.196	47.876
3976		TiO	3976	TI	TiO	3976	-1.098	15.999
3977		 Ti	3977	TI	 Ti	3977	2.196	47.876
3978		TiO	3978	TI	TiO	3978	-1.098	15.999
3979		 Ti	3979	TI	 Ti	3979	2.196	47.876
3980		TiO	3980	TI	TiO	3980	-1.098	15.999
3981		 Ti	3981	TI	 Ti	3981	2.196	47.876
3982		TiO	3982	TI	TiO	3982	-1.098	15.999
3983		 Ti	3983	TI	 Ti	3983	2.196	47.876
3984		TiO	3984	TI	TiO	3984	-1.098	15.999
3985		 Ti	3985	TI	 Ti	3985	2.196	47.876
3986		TiO	3986	TI	TiO	3986	-1.098	15.999
3987		 Ti	3987	TI	 Ti	3987	2.196	47.876
3988		TiO	3988	TI	TiO	3988	-1.098	15.999
3989		 Ti	3989	TI	 Ti	3989	2.196	47.876
3990		TiO	3990	TI	TiO	3990	-1.098	15.999
3991		 Ti	3991	TI	 Ti	3991	2.196	47.876
3992		TiO	3992	TI	TiO	3992	-1.098	15.999
3993		 Ti	3993	TI	 Ti	3993	2.196	47.876
3994		TiO	3994	TI	TiO	3994	-1.098	15.999
3995		 Ti	3995	TI	 Ti	3995	2.196	47.876
3996		TiO	3996	TI	TiO	3996	-1.098	15.999
3997		 Ti	3997	TI	 Ti	3997	2.196	47.876
3998		TiO	3998	TI	TiO	3998	-1.098	15.999
3999		 Ti	3999	TI	 Ti	3999	2.196	47.876
4000		TiO	4000	TI	TiO	4000	-1.098	15.999
4001		 Ti	4001	TI	 Ti	4001	2.196	47.876
4002		TiO	4002	TI	TiO	4002	-1.098	15.999
4003		 Ti	4003	TI	 Ti	4003	2.196	47.876
4004		TiO	4004	TI	TiO	4004	-1.098	15.999
4005		 Ti	4005	TI	 Ti	4005	2.196	47.876
4006		TiO	4006	TI	TiO	4006	-1.098	15.999
4007		 Ti	4007	TI	 Ti	4007	2.196	47.876
4008		TiO	4008	TI	TiO	4008	-1.098	15.999
4009		 Ti	4009	TI	 Ti	4009	2.196	47.876
4010		TiO	4010	TI	TiO	4010	-1.098	15.999
4011		 Ti	4011	TI	 Ti	4011	2.196	47.876
4012		TiO	4012	TI	TiO	4012	-1.098	15.999
4013		 Ti	4013	TI	 Ti	4013	2.196	47.876
4014		TiO	4014	TI	TiO	4014	-1.098	15.999
4015		 Ti	4015	TI	 Ti	4015	2.196	47.876
4016		TiO	4016	TI	TiO	4016	-1.098	15.999
4017		 Ti	4017	TI	 Ti	4017	2.196	47.876
4018		TiO	4018	TI	TiO	4018	-1.098	15.999
4019		 Ti	4019	TI	 Ti	4019	2.196	47.876
4020		TiO	4020	TI	TiO	4020	-1.098	15.999
4021		 Ti	4021	TI	 Ti	4021	2.196	47.876
4022		TiO	4022	TI	TiO	4022	-1.098	15.999
4023		 Ti	4023	TI	 Ti	4023	2.196	47.876
4024		TiO	4024	TI	TiO	4024	-1.098	15.999
4025		 Ti	4025	TI	 Ti	4025	2.196	47.876
4026		TiO	4026	TI	TiO	4026	-1.098	15.999
4027		 Ti	4027	TI	 Ti	4027	2.196	47.876
4028		TiO	4028	TI	TiO	4028	-1.098	15.999
4029		 Ti	4029	TI	 Ti	4029	2.196	47.876
4030		TiO	4030	TI	TiO	4030	-1.098	15.999
4031		 Ti	4031	TI	 Ti	4031	2.196	47.876
4032		TiO	4032	TI	TiO	4032	-1.098	15.999
4033		 Ti	4033	TI	 Ti	4033	2.196	47.876
4034		TiO	4034	TI	TiO	4034	-1.098	15.999
4035		 Ti	4035	TI	 Ti	4035	2.196	47.876
4036		TiO	4036	TI	TiO	4036	-1.098	15.999
4037		 Ti	4037	TI	 Ti	4037	2.196	47.876
4038		TiO	4038	TI	TiO	4038	-1.098	15.999
4039		 Ti	4039	TI	 Ti	4039	2.196	47.876
4040		TiO	4040	TI	TiO	4040	-1.098	15.999
4041		 Ti	4041	TI	 Ti	4041	2.196	47.876
4042		TiO	4042	TI	TiO	4042	-1.098	15.999
4043		 Ti	4043	TI	 Ti	4043	2.196	47.876
4044		TiO	4044	TI	TiO	4044	-1.098	15.999
4045		 Ti	4045	TI	 Ti	4045	2.196	47.876
4046		TiO	4046	TI	TiO	4046	-1.098	15.999
4047		 Ti	4047	TI	 Ti	4047	2.196	47.876
4048		TiO	4048	TI	TiO	4048	-1.098	15.999
4049		 Ti	4049	TI	 Ti	4049	2.196	47.876
4050		TiO	4050	TI	TiO	4050	-1.098	15.999
4051		 Ti	4051	TI	 Ti	4051	2.196	47.876
4052		TiO	4052	TI	TiO	4052	-1.098	15.999
4053		 Ti	4053	TI	 Ti	4053	2.196	47.876
4054		TiO	4054	TI	TiO	4054	-1.098	15.999
4055		 Ti	4055	TI	 Ti	4055	2.196	47.876
4056		TiO	4056	TI	TiO	4056	-1.098	15.999
4057		 Ti	4057	TI	 Ti	4057	2.196	47.876
4058		TiO	4058	TI	TiO	4058	-1.098	15.999
4059		 Ti	4059	TI	 Ti	4059	2.196	47.876
4060		TiO	4060	TI	TiO	4060	-1.098	15.999
4061		 Ti	4061	TI	 Ti	4061	2.196	47.876
4062		TiO	4062	TI	TiO	4062	-1.098	15.999
4063		 Ti	4063	TI	 Ti	4063	2.196	47.876
4064		TiO	4064	TI	TiO	4064	-1.098	15.999
4065		 Ti	4065	TI	 Ti	4065	2.196	47.876
4066		TiO	4066	TI	TiO	4066	-1.098	15.999
4067		 Ti	4067	TI	 Ti	4067	2.196	47.876
4068		TiO	4068	TI	TiO	4068	-1.098	15.999
4069		 Ti	4069	TI	 Ti	4069	2.196	47.876
4070		TiO	4070	TI	TiO	4070	-1.098	15.999
4071		 Ti	4071	TI	 Ti	4071	2.196	47.876
4072		TiO	4072	TI	TiO	4072	-1.098	15.999
4073		 Ti	4073	TI	 Ti	4073	2.196	47.876
4074		TiO	4074	TI	TiO	4074	-1.098	15.999
4075		 Ti	4075	TI	 Ti	4075	2.196	47.876
4076		TiO	4076	TI	TiO	4076	-1.098	15.999
4077		 Ti	4077	TI	 Ti	4077	2.196	47.876
4078		TiO	4078	TI	TiO	4078	-1.098	15.999
4079		 Ti	4079	TI	 Ti	4079	2.196	47.876
4080		TiO	4080	TI	TiO	4080	-1.098	15.999
4081		 Ti	4081	TI	 Ti	4081	2.196	47.876
4082		TiO	4082	TI	TiO	4082	-1.098	15.999
4083		 Ti	4083	TI	 Ti	4083	2.196	47.876
4084		TiO	4084	TI	TiO	4084	-1.098	15.999
4085		 Ti	4085	TI	 Ti	4085	2.196	47.876
4086		TiO	4086	TI	TiO	4086	-1.098	15.999
4087		 Ti	4087	TI	 Ti	4087	2.196	47.876
4088		TiO	4088	TI	TiO	4088	-1.098	15.999
4089		 Ti	4089	TI	 Ti	4089	2.196	47.876
4090		TiO	4090	TI	TiO	4090	-1.098	15.999
4091		 Ti	4091	TI	 Ti	4091	2.196	47.876
4092		TiO	4092	TI	TiO	4092	-1.098	15.999
4093		 Ti	4093	TI	 Ti	4093	2.196	47.876
4094		TiO	4094	TI	TiO	4094	-1.098	15.999
4095		 Ti	4095	TI	 Ti	4095	2.196	47.876
4096		TiO	4096	TI	TiO	4096	-1.098	15.999
4097		 Ti	4097	TI	 Ti	4097	2.196	47.876
4098		TiO	4098	TI	TiO	4098	-1.098	15.999
4099		 Ti	4099	TI	 Ti	4099	2.196	47.876
4100		TiO	4100	TI	TiO	4100	-1.098	15.999
4101		 Ti	4101	TI	 Ti	4101	2.196	47.876
4102		TiO	4102	TI	TiO	4102	-1.098	15.999
4103		 Ti	4103	TI	 Ti	4103	2.196	47.876
4104		TiO	4104	TI	TiO	4104	-1.098	15.999
4105		 Ti	4105	TI	 Ti	4105	2.196	47.876
4106		TiO	4106	TI	TiO	4106	-1.098	15.999
4107		 Ti	4107	TI	 Ti	4107	2.196	47.876
4108		TiO	4108	TI	TiO	4108	-1.098	15.999
4109		 Ti	4109	TI	 Ti	4109	2.196	47.876
4110		TiO	4110	TI	TiO	4110	-1.098	15.999
4111		 Ti	4111	TI	 Ti	4111	2.196	47.876
4112		TiO	4112	TI	TiO	4112	-1.098	15.999
4113		 Ti	4113	TI	 Ti	4113	2.196	47.876
4114		TiO	4114	TI	TiO	4114	-1.098	15.999
4115		 Ti	4115	TI	 Ti	4115	2.196	47.876
4116		TiO	4116	TI	TiO	4116	-1.098	15.999
4117		 Ti	4117	TI	 Ti	4117	2.196	47.876
4118		TiO	4118	TI	TiO	4118	-1.098	15.999
4119		 Ti	4119	TI	 Ti	4119	2.196	47.876
4120		TiO	4120	TI	TiO	4120	-1.098	15.999
4121		 Ti	4121	TI	 Ti	4121	2.196	47.876
4122		TiO	4122	TI	TiO	4122	-1.098	15.999
4123		 Ti	4123	TI	 Ti	4123	2.196	47.876
4124		TiO	4124	TI	TiO	4124	-1.098	15.999
4125		 Ti	4125	TI	 Ti	4125	2.196	47.876
4126		TiO	4126	TI	TiO	4126	-1.098	15.999
4127		 Ti	4127	TI	 Ti	4127	2.196	47.876
4128		TiO	4128	TI	TiO	4128	-1.098	15.999
4129		 Ti	4129	TI	 Ti	4129	2.196	47.876
4130		TiO	4130	TI	TiO	4130	-1.098	15.999
4131		 Ti	4131	TI	 Ti	4131	2.196	47.876
4132		TiO	4132	TI	TiO	4132	-1.098	15.999
4133		 Ti	4133	TI	 Ti	4133	2.196	47.876
4134		TiO	4134	TI	TiO	4134	-1.098	15.999
4135		 Ti	4135	TI	 Ti	4135	2.196	47.876
4136		TiO	4136	TI	TiO	4136	-1.098	15.999
4137		 Ti	4137	TI	 Ti	4137	2.196	47.876
4138		TiO	4138	TI	TiO	4138	-1.098	15.999
4139		 Ti	4139	TI	 Ti	4139	2.196	47.876
4140		TiO	4140	TI	TiO	4140	-1.098	15.999
4141		 Ti	4141	TI	 Ti	4141	2.196	47.876
4142		TiO	4142	TI	TiO	4142	-1.098	15.999
4143		 Ti	4143	TI	 Ti	4143	2.196	47.876
4144		TiO	4144	TI	TiO	4144	-1.098	15.999
4145		 Ti	4145	TI	 Ti	4145	2.196	47.876
4146		TiO	4146	TI	TiO	4146	-1.098	15.999
4147		 Ti	4147	TI	 Ti	4147	2.196	47.876
4148		TiO	4148	TI	TiO	4148	-1.098	15.999
4149		 Ti	4149	TI	 Ti	4149	2.196	47.876
4150		TiO	4150	TI	TiO	4150	-1.098	15.999
4151		 Ti	4151	TI	 Ti	4151	2.196	47.876
4152		TiO	4152	TI	TiO	4152	-1.098	15.999
4153		 Ti	4153	TI	 Ti	4153	2.196	47.876
4154		TiO	4154	TI	TiO	4154	-1.098	15.999
4155		 Ti	4155	TI	 Ti	4155	2.196	47.876
4156		TiO	4156	TI	TiO	4156	-1.098	15.999
4157		 Ti	4157	TI	 Ti	4157	2.196	47.876
4158		TiO	4158	TI	TiO	4158	-1.098	15.999
4159		 Ti	4159	TI	 Ti	4159	2.196	47.876
4160		TiO	4160	TI	TiO	4160	-1.098	15.999
4161		 Ti	4161	TI	 Ti	4161	2.196	47.876
4162		TiO	4162	TI	TiO	4162	-1.098	15.999
4163		 Ti	4163	TI	 Ti	4163	2.196	47.876
4164		TiO	4164	TI	TiO	4164	-1.098	15.999
4165		 Ti	4165	TI	 Ti	4165	2.196	47.876
4166		TiO	4166	TI	TiO	4166	-1.098	15.999
4167		 Ti	4167	TI	 Ti	4167	2.196	47.876
4168		TiO	4168	TI	TiO	4168	-1.098	15.999
4169		 Ti	4169	TI	 Ti	4169	2.196	47.876
4170		TiO	4170	TI	TiO	4170	-1.098	15.999
4171		 Ti	4171	TI	 Ti	4171	2.196	47.876
4172		TiO	4172	TI	TiO	4172	-1.098	15.999
4173		 Ti	4173	TI	 Ti	4173	2.196	47.876
4174		TiO	4174	TI	TiO	4174	-1.098	15.999
4175		 Ti	4175	TI	 Ti	4175	2.196	47.876
4176		TiO	4176	TI	TiO	4176	-1.098	15.999
4177		 Ti	4177	TI	 Ti	4177	2.196	47.876
4178		TiO	4178	TI	TiO	4178	-1.098	15.999
4179		 Ti	4179	TI	 Ti	4179	2.196	47.876
4180		TiO	4180	TI	TiO	4180	-1.098	15.999
4181		 Ti	4181	TI	 Ti	4181	2.196	47.876
4182		TiO	4182	TI	TiO	4182	-1.098	15.999
4183		 Ti	4183	TI	 Ti	4183	2.196	47.876
4184		TiO	4184	TI	TiO	4184	-1.098	15.999
4185		 Ti	4185	TI	 Ti	4185	2.196	47.876
4186		TiO	4186	TI	TiO	4186	-1.098	15.999
4187		 Ti	4187	TI	 Ti	4187	2.196	47.876
4188		TiO	4188	TI	TiO	4188	-1.098	15.999
4189		 Ti	4189	TI	 Ti	4189	2.196	47.876
4190		TiO	4190	TI	TiO	4190	-1.098	15.999
4191		 Ti	4191	TI	 Ti	4191	2.196	47.876
4192		TiO	4192	TI	TiO	4192	-1.098	15.999
4193		 Ti	4193	TI	 Ti	4193	2.196	47.876
4194		TiO	4194	TI	TiO	4194	-1.098	15.999
4195		 Ti	4195	TI	 Ti	4195	2.196	47.876
4196		TiO	4196	TI	TiO	4196	-1.098	15.999
4197		 Ti	4197	TI	 Ti	4197	2.196	47.876
4198		TiO	4198	TI	TiO	4198	-1.098	15.999
4199		 Ti	4199	TI	 Ti	4199	2.196	47.876
4200		TiO	4200	TI	TiO	4200	-1.098	15.999
4201		 Ti	4201	TI	 Ti	4201	2.196	47.876
4202		TiO	4202	TI	TiO	4202	-1.098	15.999
4203		 Ti	4203	TI	 Ti	4203	2.196	47.876
4204		TiO	4204	TI	TiO	4204	-1.098	15.999
4205		 Ti	4205	TI	 Ti	4205	2.196	47.876
4206		TiO	4206	TI	TiO	4206	-1.098	15.999
4207		 Ti	4207	TI	 Ti	4207	2.196	47.876
4208		TiO	4208	TI	TiO	4208	-1.098	15.999
4209		 Ti	4209	TI	 Ti	4209	2.196	47.876
4210		TiO	4210	TI	TiO	4210	-1.098	15.999
4211		 Ti	4211	TI	 Ti	4211	2.196	47.876
4212		TiO	4212	TI	TiO	4212	-1.098	15.999
4213		 Ti	4213	TI	 Ti	4213	2.196	47.876
4214		TiO	4214	TI	TiO	4214	-1.098	15.999
4215		 Ti	4215	TI	 Ti	4215	2.196	47.876
4216		TiO	4216	TI	TiO	4216	-1.098	15.999
4217		 Ti	4217	TI	 Ti	4217	2.196	47.876
4218		TiO	4218	TI	TiO	4218	-1.098	15.999
4219		 Ti	4219	TI	 Ti	4219	2.196	47.876
4220		TiO	4220	TI	TiO	4220	-1.098	15.999
4221		 Ti	4221	TI	 Ti	4221	2.196	47.876
4222		TiO	4222	TI	TiO	4222	-1.098	15.999
4223		 Ti	4223	TI	 Ti	4223	2.196	47.876
4224		TiO	4224	TI	TiO	4224	-1.098	15.999
4225		 Ti	4225	TI	 Ti	4225	2.196	47.876
4226		TiO	4226	TI	TiO	4226	-1.098	15.999
4227		 Ti	4227	TI	 Ti	4227	2.196	47.876
4228		TiO	4228	TI	TiO	4228	-1.098	15.999
4229		 Ti	4229	TI	 Ti	4229	2.196	47.876
4230		TiO	4230	TI	TiO	4230	-1.098	15.999
4231		 Ti	4231	TI	 Ti	4231	2.196	47.876
4232		TiO	4232	TI	TiO	4232	-1.098	15.999
4233		 Ti	4233	TI	 Ti	4233	2.196	47.876
4234		TiO	4234	TI	TiO	4234	-1.098	15.999
4235		 Ti	4235	TI	 Ti	4235	2.196	47.876
4236		TiO	4236	TI	TiO	4236	-1.098	15.999
4237		 Ti	4237	TI	 Ti	4237	2.196	47.876
4238		TiO	4238	TI	TiO	4238	-1.098	15.999
4239		 Ti	4239	TI	 Ti	4239	2.196	47.876
4240		TiO	4240	TI	TiO	4240	-1.098	15.999
4241		 Ti	4241	TI	 Ti	4241	2.196	47.876
4242		TiO	4242	TI	TiO	4242	-1.098	15.999
4243		 Ti	4243	TI	 Ti	4243	2.196	47.876
4244		TiO	4244	TI	TiO	4244	-1.098	15.999
4245		 Ti	4245	TI	 Ti	4245	2.196	47.876
4246		TiO	4246	TI	TiO	4246	-1.098	15.999
4247		 Ti	4247	TI	 Ti	4247	2.196	47.876
4248		TiO	4248	TI	TiO	4248	-1.098	15.999
4249		 Ti	4249	TI	 Ti	4249	2.196	47.876
4250		TiO	4250	TI	TiO	4250	-1.098	15.999
4251		 Ti	4251	TI	 Ti	4251	2.196	47.876
4252		TiO	4252	TI	TiO	4252	-1.098	15.999
4253		 Ti	4253	TI	 Ti	4253	2.196	47.876
4254		TiO	4254	TI	TiO	4254	-1.098	15.999
4255		 Ti	4255	TI	 Ti	4255	2.196	47.876
4256		TiO	4256	TI	TiO	4256	-1.098	15.999
4257		 Ti	4257	TI	 Ti	4257	2.196	47.876
4258		TiO	4258	TI	TiO	4258	-1.098	15.999
4259		 Ti	4259	TI	 Ti	4259	2.196	47.876
4260		TiO	4260	TI	TiO	4260	-1.098	15.999
4261		 Ti	4261	TI	 Ti	4261	2.196	47.876
4262		TiO	4262	TI	TiO	4262	-1.098	15.999
4263		 Ti	4263	TI	 Ti	4263	2.196	47.876
4264		TiO	4264	TI	TiO	4264	-1.098	15.999
4265		 Ti	4265	TI	 Ti	4265	2.196	47.876
4266		TiO	4266	TI	TiO	4266	-1.098	15.999
4267		 Ti	4267	TI	 Ti	4267	2.196	47.876
4268		TiO	4268	TI	TiO	4268	-1.098	15.999
4269		 Ti	4269	TI	 Ti	4269	2.196	47.876
4270		TiO	4270	TI	TiO	4270	-1.098	15.999
4271		 Ti	4271	TI	 Ti	4271	2.196	47.876
4272		TiO	4272	TI	TiO	4272	-1.098	15.999
4273		 Ti	4273	TI	 Ti	4273	2.196	47.876
4274		TiO	4274	TI	TiO	4274	-1.098	15.999
4275		 Ti	4275	TI	 Ti	4275	2.196	47.876
4276		TiO	4276	TI	TiO	4276	-1.098	15.999
4277		 Ti	4277	TI	 Ti	4277	2.196	47.876
4278		TiO	4278	TI	TiO	4278	-1.098	15.999
4279		 Ti	4279	TI	 Ti	4279	2.196	47.876
4280		TiO	4280	TI	TiO	4280	-1.098	15.999
4281		 Ti	4281	TI	 Ti	4281	2.196	47.876
4282		TiO	4282	TI	TiO	4282	-1.098	15.999
4283		 Ti	4283	TI	 Ti	4283	2.196	47.876
4284		TiO	4284	TI	TiO	4284	-1.098	15.999
4285		 Ti	4285	TI	 Ti	4285	2.196	47.876
4286		TiO	4286	TI	TiO	4286	-1.098	15.999
4287		 Ti	4287	TI	 Ti	4287	2.196	47.876
4288		TiO	4288	TI	TiO	4288	-1.098	15.999
4289		 Ti	4289	TI	 Ti	4289	2.196	47.876
4290		TiO	4290	TI	TiO	4290	-1.098	15.999
4291		 Ti	4291	TI	 Ti	4291	2.196	47.876
4292		TiO	4292	TI	TiO	4292	-1.098	15.999
4293		 Ti	4293	TI	 Ti	4293	2.196	47.876
4294		TiO	4294	TI	TiO	4294	-1.098	15.999
4295		 Ti	4295	TI	 Ti	4295	2.196	47.876
4296		TiO	4296	TI	TiO	4296	-1.098	15.999
4297		 Ti	4297	TI	 Ti	4297	2.196	47.876
4298		TiO	4298	TI	TiO	4298	-1.098	15.999
4299		 Ti	4299	TI	 Ti	4299	2.196	47.876
4300		TiO	4300	TI	TiO	4300	-1.098	15.999
4301		 Ti	4301	TI	 Ti	4301	2.196	47.876
4302		TiO	4302	TI	TiO	4302	-1.098	15.999
4303		 Ti	4303	TI	 Ti	4303	2.196	47.876
4304		TiO	4304	TI	TiO	4304	-1.098	15.999
4305		 Ti	4305	TI	 Ti	4305	2.196	47.876
4306		TiO	4306	TI	TiO	4306	-1.098	15.999
4307		 Ti	4307	TI	 Ti	4307	2.196	47.876
4308		TiO	4308	TI	TiO	4308	-1.098	15.999
4309		 Ti	4309	TI	 Ti	4309	2.196	47.876
4310		TiO	4310	TI	TiO	4310	-1.098	15.999
4311		 Ti	4311	TI	 Ti	4311	2.196	47.876
4312		TiO	4312	TI	TiO	4312	-1.098	15.999
4313		 Ti	4313	TI	 Ti	4313	2.196	47.876
4314		TiO	4314	TI	TiO	4314	-1.098	15.999
4315		 Ti	4315	TI	 Ti	4315	2.196	47.876
4316		TiO	4316	TI	TiO	4316	-1.098	15.999
4317		 Ti	4317	TI	 Ti	4317	2.196	47.876
4318		TiO	4318	TI	TiO	4318	-1.098	15.999
4319		 Ti	4319	TI	 Ti	4319	2.196	47.876
4320		TiO	4320	TI	TiO	4320	-1.098	15.999
4321		TiO	4321	TI	TiO	4321	-1.098	15.999
4322		TiO	4322	TI	TiO	4322	-1.098	15.999
4323		TiO	4323	TI	TiO	4323	-1.098	15.999
4324		TiO	4324	TI	TiO	4324	-1.098	15.999
4325		TiO	4325	TI	TiO	4325	-1.098	15.999
4326		TiO	4326	TI	TiO	4326	-1.098	15.999
4327		TiO	4327	TI	TiO	4327	-1.098	15.999
4328		TiO	4328	TI	TiO	4328	-1.098	15.999
4329		TiO	4329	TI	TiO	4329	-1.098	15.999
4330		TiO	4330	TI	TiO	4330	-1.098	15.999
4331		TiO	4331	TI	TiO	4331	-1.098	15.999
4332		TiO	4332	TI	TiO	4332	-1.098	15.999
4333		TiO	4333	TI	TiO	4333	-1.098	15.999
4334		TiO	4334	TI	TiO	4334	-1.098	15.999
4335		TiO	4335	TI	TiO	4335	-1.098	15.999
4336		TiO	4336	TI	TiO	4336	-1.098	15.999
4337		TiO	4337	TI	TiO	4337	-1.098	15.999
4338		TiO	4338	TI	TiO	4338	-1.098	15.999
4339		TiO	4339	TI	TiO	4339	-1.098	15.999
4340		TiO	4340	TI	TiO	4340	-1.098	15.999
4341		TiO	4341	TI	TiO	4341	-1.098	15.999
4342		TiO	4342	TI	TiO	4342	-1.098	15.999
4343		TiO	4343	TI	TiO	4343	-1.098	15.999
4344		TiO	4344	TI	TiO	4344	-1.098	15.999
4345		TiO	4345	TI	TiO	4345	-1.098	15.999
4346		TiO	4346	TI	TiO	4346	-1.098	15.999
4347		TiO	4347	TI	TiO	4347	-1.098	15.999
4348		TiO	4348	TI	TiO	4348	-1.098	15.999
4349		TiO	4349	TI	TiO	4349	-1.098	15.999
4350		TiO	4350	TI	TiO	4350	-1.098	15.999
4351		TiO	4351	TI	TiO	4351	-1.098	15.999
4352		TiO	4352	TI	TiO	4352	-1.098	15.999
4353		TiO	4353	TI	TiO	4353	-1.098	15.999
4354		TiO	4354	TI	TiO	4354	-1.098	15.999
4355		TiO	4355	TI	TiO	4355	-1.098	15.999
4356		TiO	4356	TI	TiO	4356	-1.098	15.999
4357		TiO	4357	TI	TiO	4357	-1.098	15.999
4358		TiO	4358	TI	TiO	4358	-1.098	15.999
4359		TiO	4359	TI	TiO	4359	-1.098	15.999
4360		TiO	4360	TI	TiO	4360	-1.098	15.999
4361		TiO	4361	TI	TiO	4361	-1.098	15.999
4362		TiO	4362	TI	TiO	4362	-1.098	15.999
4363		TiO	4363	TI	TiO	4363	-1.098	15.999
4364		TiO	4364	TI	TiO	4364	-1.098	15.999
4365		TiO	4365	TI	TiO	4365	-1.098	15.999
4366		TiO	4366	TI	TiO	4366	-1.098	15.999
4367		TiO	4367	TI	TiO	4367	-1.098	15.999
4368		TiO	4368	TI	TiO	4368	-1.098	15.999
4369		TiO	4369	TI	TiO	4369	-1.098	15.999
4370		TiO	4370	TI	TiO	4370	-1.098	15.999
4371		TiO	4371	TI	TiO	4371	-1.098	15.999
4372		TiO	4372	TI	TiO	4372	-1.098	15.999
4373		TiO	4373	TI	TiO	4373	-1.098	15.999
4374		TiO	4374	TI	TiO	4374	-1.098	15.999
4375		TiO	4375	TI	TiO	4375	-1.098	15.999
4376		TiO	4376	TI	TiO	4376	-1.098	15.999
4377		TiO	4377	TI	TiO	4377	-1.098	15.999
4378		TiO	4378	TI	TiO	4378	-1.098	15.999
4379		TiO	4379	TI	TiO	4379	-1.098	15.999
4380		TiO	4380	TI	TiO	4380	-1.098	15.999
4381		TiO	4381	TI	TiO	4381	-1.098	15.999
4382		TiO	4382	TI	TiO	4382	-1.098	15.999
4383		TiO	4383	TI	TiO	4383	-1.098	15.999
4384		TiO	4384	TI	TiO	4384	-1.098	15.999
4385		TiO	4385	TI	TiO	4385	-1.098	15.999
4386		TiO	4386	TI	TiO	4386	-1.098	15.999
4387		TiO	4387	TI	TiO	4387	-1.098	15.999
4388		TiO	4388	TI	TiO	4388	-1.098	15.999
4389		TiO	4389	TI	TiO	4389	-1.098	15.999
4390		TiO	4390	TI	TiO	4390	-1.098	15.999
4391		TiO	4391	TI	TiO	4391	-1.098	15.999
4392		TiO	4392	TI	TiO	4392	-1.098	15.999
4393		TiO	4393	TI	TiO	4393	-1.098	15.999
4394		TiO	4394	TI	TiO	4394	-1.098	15.999
4395		TiO	4395	TI	TiO	4395	-1.098	15.999
4396		TiO	4396	TI	TiO	4396	-1.098	15.999
4397		TiO	4397	TI	TiO	4397	-1.098	15.999
4398		TiO	4398	TI	TiO	4398	-1.098	15.999
4399		TiO	4399	TI	TiO	4399	-1.098	15.999
4400		TiO	4400	TI	TiO	4400	-1.098	15.999
4401		TiO	4401	TI	TiO	4401	-1.098	15.999
4402		TiO	4402	TI	TiO	4402	-1.098	15.999
4403		TiO	4403	TI	TiO	4403	-1.098	15.999
4404		TiO	4404	TI	TiO	4404	-1.098	15.999
4405		TiO	4405	TI	TiO	4405	-1.098	15.999
4406		TiO	4406	TI	TiO	4406	-1.098	15.999
4407		TiO	4407	TI	TiO	4407	-1.098	15.999
4408		TiO	4408	TI	TiO	4408	-1.098	15.999
4409		TiO	4409	TI	TiO	4409	-1.098	15.999
4410		TiO	4410	TI	TiO	4410	-1.098	15.999
4411		TiO	4411	TI	TiO	4411	-1.098	15.999
4412		TiO	4412	TI	TiO	4412	-1.098	15.999
4413		TiO	4413	TI	TiO	4413	-1.098	15.999
4414		TiO	4414	TI	TiO	4414	-1.098	15.999
4415		TiO	4415	TI	TiO	4415	-1.098	15.999
4416		TiO	4416	TI	TiO	4416	-1.098	15.999
4417		TiO	4417	TI	TiO	4417	-1.098	15.999
4418		TiO	4418	TI	TiO	4418	-1.098	15.999
4419		TiO	4419	TI	TiO	4419	-1.098	15.999
4420		TiO	4420	TI	TiO	4420	-1.098	15.999
4421		TiO	4421	TI	TiO	4421	-1.098	15.999
4422		TiO	4422	TI	TiO	4422	-1.098	15.999
4423		TiO	4423	TI	TiO	4423	-1.098	15.999
4424		TiO	4424	TI	TiO	4424	-1.098	15.999
4425		TiO	4425	TI	TiO	4425	-1.098	15.999
4426		TiO	4426	TI	TiO	4426	-1.098	15.999
4427		TiO	4427	TI	TiO	4427	-1.098	15.999
4428		TiO	4428	TI	TiO	4428	-1.098	15.999
4429		TiO	4429	TI	TiO	4429	-1.098	15.999
4430		TiO	4430	TI	TiO	4430	-1.098	15.999
4431		TiO	4431	TI	TiO	4431	-1.098	15.999
4432		TiO	4432	TI	TiO	4432	-1.098	15.999
4433		TiO	4433	TI	TiO	4433	-1.098	15.999
4434		TiO	4434	TI	TiO	4434	-1.098	15.999
4435		TiO	4435	TI	TiO	4435	-1.098	15.999
4436		TiO	4436	TI	TiO	4436	-1.098	15.999
4437		TiO	4437	TI	TiO	4437	-1.098	15.999
4438		TiO	4438	TI	TiO	4438	-1.098	15.999
4439		TiO	4439	TI	TiO	4439	-1.098	15.999
4440		TiO	4440	TI	TiO	4440	-1.098	15.999
4441		TiO	4441	TI	TiO	4441	-1.098	15.999
4442		TiO	4442	TI	TiO	4442	-1.098	15.999
4443		TiO	4443	TI	TiO	4443	-1.098	15.999
4444		TiO	4444	TI	TiO	4444	-1.098	15.999
4445		TiO	4445	TI	TiO	4445	-1.098	15.999
4446		TiO	4446	TI	TiO	4446	-1.098	15.999
4447		TiO	4447	TI	TiO	4447	-1.098	15.999
4448		TiO	4448	TI	TiO	4448	-1.098	15.999
4449		TiO	4449	TI	TiO	4449	-1.098	15.999
4450		TiO	4450	TI	TiO	4450	-1.098	15.999
4451		TiO	4451	TI	TiO	4451	-1.098	15.999
4452		TiO	4452	TI	TiO	4452	-1.098	15.999
4453		TiO	4453	TI	TiO	4453	-1.098	15.999
4454		TiO	4454	TI	TiO	4454	-1.098	15.999
4455		TiO	4455	TI	TiO	4455	-1.098	15.999
4456		TiO	4456	TI	TiO	4456	-1.098	15.999
4457		TiO	4457	TI	TiO	4457	-1.098	15.999
4458		TiO	4458	TI	TiO	4458	-1.098	15.999
4459		TiO	4459	TI	TiO	4459	-1.098	15.999
4460		TiO	4460	TI	TiO	4460	-1.098	15.999
4461		TiO	4461	TI	TiO	4461	-1.098	15.999
4462		TiO	4462	TI	TiO	4462	-1.098	15.999
4463		TiO	4463	TI	TiO	4463	-1.098	15.999
4464		TiO	4464	TI	TiO	4464	-1.098	15.999
4465		TiO	4465	TI	TiO	4465	-1.098	15.999
4466		TiO	4466	TI	TiO	4466	-1.098	15.999
4467		TiO	4467	TI	TiO	4467	-1.098	15.999
4468		TiO	4468	TI	TiO	4468	-1.098	15.999
4469		TiO	4469	TI	TiO	4469	-1.098	15.999
4470		TiO	4470	TI	TiO	4470	-1.098	15.999
4471		TiO	4471	TI	TiO	4471	-1.098	15.999
4472		TiO	4472	TI	TiO	4472	-1.098	15.999
4473		TiO	4473	TI	TiO	4473	-1.098	15.999
4474		TiO	4474	TI	TiO	4474	-1.098	15.999
4475		TiO	4475	TI	TiO	4475	-1.098	15.999
4476		TiO	4476	TI	TiO	4476	-1.098	15.999
4477		TiO	4477	TI	TiO	4477	-1.098	15.999
4478		TiO	4478	TI	TiO	4478	-1.098	15.999
4479		TiO	4479	TI	TiO	4479	-1.098	15.999
4480		TiO	4480	TI	TiO	4480	-1.098	15.999
4481		TiO	4481	TI	TiO	4481	-1.098	15.999
4482		TiO	4482	TI	TiO	4482	-1.098	15.999
4483		TiO	4483	TI	TiO	4483	-1.098	15.999
4484		TiO	4484	TI	TiO	4484	-1.098	15.999
4485		TiO	4485	TI	TiO	4485	-1.098	15.999
4486		TiO	4486	TI	TiO	4486	-1.098	15.999
4487		TiO	4487	TI	TiO	4487	-1.098	15.999
4488		TiO	4488	TI	TiO	4488	-1.098	15.999
4489		TiO	4489	TI	TiO	4489	-1.098	15.999
4490		TiO	4490	TI	TiO	4490	-1.098	15.999
4491		TiO	4491	TI	TiO	4491	-1.098	15.999
4492		TiO	4492	TI	TiO	4492	-1.098	15.999
4493		TiO	4493	TI	TiO	4493	-1.098	15.999
4494		TiO	4494	TI	TiO	4494	-1.098	15.999
4495		TiO	4495	TI	TiO	4495	-1.098	15.999
4496		TiO	4496	TI	TiO	4496	-1.098	15.999
4497		TiO	4497	TI	TiO	4497	-1.098	15.999
4498		TiO	4498	TI	TiO	4498	-1.098	15.999
4499		TiO	4499	TI	TiO	4499	-1.098	15.999
4500		TiO	4500	TI	TiO	4500	-1.098	15.999
4501		TiO	4501	TI	TiO	4501	-1.098	15.999
4502		TiO	4502	TI	TiO	4502	-1.098	15.999
4503		TiO	4503	TI	TiO	4503	-1.098	15.999
4504		TiO	4504	TI	TiO	4504	-1.098	15.999
4505		TiO	4505	TI	TiO	4505	-1.098	15.999
4506		TiO	4506	TI	TiO	4506	-1.098	15.999
4507		TiO	4507	TI	TiO	4507	-1.098	15.999
4508		TiO	4508	TI	TiO	4508	-1.098	15.999
4509		TiO	4509	TI	TiO	4509	-1.098	15.999
4510		TiO	4510	TI	TiO	4510	-1.098	15.999
4511		TiO	4511	TI	TiO	4511	-1.098	15.999
4512		TiO	4512	TI	TiO	4512	-1.098	15.999
4513		TiO	4513	TI	TiO	4513	-1.098	15.999
4514		TiO	4514	TI	TiO	4514	-1.098	15.999
4515		TiO	4515	TI	TiO	4515	-1.098	15.999
4516		TiO	4516	TI	TiO	4516	-1.098	15.999
4517		TiO	4517	TI	TiO	4517	-1.098	15.999
4518		TiO	4518	TI	TiO	4518	-1.098	15.999
4519		TiO	4519	TI	TiO	4519	-1.098	15.999
4520		TiO	4520	TI	TiO	4520	-1.098	15.999
4521		TiO	4521	TI	TiO	4521	-1.098	15.999
4522		TiO	4522	TI	TiO	4522	-1.098	15.999
4523		TiO	4523	TI	TiO	4523	-1.098	15.999
4524		TiO	4524	TI	TiO	4524	-1.098	15.999
4525		TiO	4525	TI	TiO	4525	-1.098	15.999
4526		TiO	4526	TI	TiO	4526	-1.098	15.999
4527		TiO	4527	TI	TiO	4527	-1.098	15.999
4528		TiO	4528	TI	TiO	4528	-1.098	15.999
4529		TiO	4529	TI	TiO	4529	-1.098	15.999
4530		TiO	4530	TI	TiO	4530	-1.098	15.999
4531		TiO	4531	TI	TiO	4531	-1.098	15.999
4532		TiO	4532	TI	TiO	4532	-1.098	15.999
4533		TiO	4533	TI	TiO	4533	-1.098	15.999
4534		TiO	4534	TI	TiO	4534	-1.098	15.999
4535		TiO	4535	TI	TiO	4535	-1.098	15.999
4536		TiO	4536	TI	TiO	4536	-1.098	15.999
4537		TiO	4537	TI	TiO	4537	-1.098	15.999
4538		TiO	4538	TI	TiO	4538	-1.098	15.999
4539		TiO	4539	TI	TiO	4539	-1.098	15.999
4540		TiO	4540	TI	TiO	4540	-1.098	15.999
4541		TiO	4541	TI	TiO	4541	-1.098	15.999
4542		TiO	4542	TI	TiO	4542	-1.098	15.999
4543		TiO	4543	TI	TiO	4543	-1.098	15.999
4544		TiO	4544	TI	TiO	4544	-1.098	15.999
4545		TiO	4545	TI	TiO	4545	-1.098	15.999
4546		TiO	4546	TI	TiO	4546	-1.098	15.999
4547		TiO	4547	TI	TiO	4547	-1.098	15.999
4548		TiO	4548	TI	TiO	4548	-1.098	15.999
4549		TiO	4549	TI	TiO	4549	-1.098	15.999
4550		TiO	4550	TI	TiO	4550	-1.098	15.999
4551		TiO	4551	TI	TiO	4551	-1.098	15.999
4552		TiO	4552	TI	TiO	4552	-1.098	15.999
4553		TiO	4553	TI	TiO	4553	-1.098	15.999
4554		TiO	4554	TI	TiO	4554	-1.098	15.999
4555		TiO	4555	TI	TiO	4555	-1.098	15.999
4556		TiO	4556	TI	TiO	4556	-1.098	15.999
4557		TiO	4557	TI	TiO	4557	-1.098	15.999
4558		TiO	4558	TI	TiO	4558	-1.098	15.999
4559		TiO	4559	TI	TiO	4559	-1.098	15.999
4560		TiO	4560	TI	TiO	4560	-1.098	15.999
4561		TiO	4561	TI	TiO	4561	-1.098	15.999
4562		TiO	4562	TI	TiO	4562	-1.098	15.999
4563		TiO	4563	TI	TiO	4563	-1.098	15.999
4564		TiO	4564	TI	TiO	4564	-1.098	15.999
4565		TiO	4565	TI	TiO	4565	-1.098	15.999
4566		TiO	4566	TI	TiO	4566	-1.098	15.999
4567		TiO	4567	TI	TiO	4567	-1.098	15.999
4568		TiO	4568	TI	TiO	4568	-1.098	15.999
4569		TiO	4569	TI	TiO	4569	-1.098	15.999
4570		TiO	4570	TI	TiO	4570	-1.098	15.999
4571		TiO	4571	TI	TiO	4571	-1.098	15.999
4572		TiO	4572	TI	TiO	4572	-1.098	15.999
4573		TiO	4573	TI	TiO	4573	-1.098	15.999
4574		TiO	4574	TI	TiO	4574	-1.098	15.999
4575		TiO	4575	TI	TiO	4575	-1.098	15.999
4576		TiO	4576	TI	TiO	4576	-1.098	15.999
4577		TiO	4577	TI	TiO	4577	-1.098	15.999
4578		TiO	4578	TI	TiO	4578	-1.098	15.999
4579		TiO	4579	TI	TiO	4579	-1.098	15.999
4580		TiO	4580	TI	TiO	4580	-1.098	15.999
4581		TiO	4581	TI	TiO	4581	-1.098	15.999
4582		TiO	4582	TI	TiO	4582	-1.098	15.999
4583		TiO	4583	TI	TiO	4583	-1.098	15.999
4584		TiO	4584	TI	TiO	4584	-1.098	15.999
4585		TiO	4585	TI	TiO	4585	-1.098	15.999
4586		TiO	4586	TI	TiO	4586	-1.098	15.999
4587		TiO	4587	TI	TiO	4587	-1.098	15.999
4588		TiO	4588	TI	TiO	4588	-1.098	15.999
4589		TiO	4589	TI	TiO	4589	-1.098	15.999
4590		TiO	4590	TI	TiO	4590	-1.098	15.999
4591		TiO	4591	TI	TiO	4591	-1.098	15.999
4592		TiO	4592	TI	TiO	4592	-1.098	15.999
4593		TiO	4593	TI	TiO	4593	-1.098	15.999
4594		TiO	4594	TI	TiO	4594	-1.098	15.999
4595		TiO	4595	TI	TiO	4595	-1.098	15.999
4596		TiO	4596	TI	TiO	4596	-1.098	15.999
4597		TiO	4597	TI	TiO	4597	-1.098	15.999
4598		TiO	4598	TI	TiO	4598	-1.098	15.999
4599		TiO	4599	TI	TiO	4599	-1.098	15.999
4600		TiO	4600	TI	TiO	4600	-1.098	15.999
4601		TiO	4601	TI	TiO	4601	-1.098	15.999
4602		TiO	4602	TI	TiO	4602	-1.098	15.999
4603		TiO	4603	TI	TiO	4603	-1.098	15.999
4604		TiO	4604	TI	TiO	4604	-1.098	15.999
4605		TiO	4605	TI	TiO	4605	-1.098	15.999
4606		TiO	4606	TI	TiO	4606	-1.098	15.999
4607		TiO	4607	TI	TiO	4607	-1.098	15.999
4608		TiO	4608	TI	TiO	4608	-1.098	15.999
4609		TiO	4609	TI	TiO	4609	-1.098	15.999
4610		TiO	4610	TI	TiO	4610	-1.098	15.999
4611		TiO	4611	TI	TiO	4611	-1.098	15.999
4612		TiO	4612	TI	TiO	4612	-1.098	15.999
4613		TiO	4613	TI	TiO	4613	-1.098	15.999
4614		TiO	4614	TI	TiO	4614	-1.098	15.999
4615		TiO	4615	TI	TiO	4615	-1.098	15.999
4616		TiO	4616	TI	TiO	4616	-1.098	15.999
4617		TiO	4617	TI	TiO	4617	-1.098	15.999
4618		TiO	4618	TI	TiO	4618	-1.098	15.999
4619		TiO	4619	TI	TiO	4619	-1.098	15.999
4620		TiO	4620	TI	TiO	4620	-1.098	15.999
4621		TiO	4621	TI	TiO	4621	-1.098	15.999
4622		TiO	4622	TI	TiO	4622	-1.098	15.999
4623		TiO	4623	TI	TiO	4623	-1.098	15.999
4624		TiO	4624	TI	TiO	4624	-1.098	15.999
4625		TiO	4625	TI	TiO	4625	-1.098	15.999
4626		TiO	4626	TI	TiO	4626	-1.098	15.999
4627		TiO	4627	TI	TiO	4627	-1.098	15.999
4628		TiO	4628	TI	TiO	4628	-1.098	15.999
4629		TiO	4629	TI	TiO	4629	-1.098	15.999
4630		TiO	4630	TI	TiO	4630	-1.098	15.999
4631		TiO	4631	TI	TiO	4631	-1.098	15.999
4632		TiO	4632	TI	TiO	4632	-1.098	15.999
4633		TiO	4633	TI	TiO	4633	-1.098	15.999
4634		TiO	4634	TI	TiO	4634	-1.098	15.999
4635		TiO	4635	TI	TiO	4635	-1.098	15.999
4636		TiO	4636	TI	TiO	4636	-1.098	15.999
4637		TiO	4637	TI	TiO	4637	-1.098	15.999
4638		TiO	4638	TI	TiO	4638	-1.098	15.999
4639		TiO	4639	TI	TiO	4639	-1.098	15.999
4640		TiO	4640	TI	TiO	4640	-1.098	15.999
4641		TiO	4641	TI	TiO	4641	-1.098	15.999
4642		TiO	4642	TI	TiO	4642	-1.098	15.999
4643		TiO	4643	TI	TiO	4643	-1.098	15.999
4644		TiO	4644	TI	TiO	4644	-1.098	15.999
4645		TiO	4645	TI	TiO	4645	-1.098	15.999
4646		TiO	4646	TI	TiO	4646	-1.098	15.999
4647		TiO	4647	TI	TiO	4647	-1.098	15.999
4648		TiO	4648	TI	TiO	4648	-1.098	15.999
4649		TiO	4649	TI	TiO	4649	-1.098	15.999
4650		TiO	4650	TI	TiO	4650	-1.098	15.999
4651		TiO	4651	TI	TiO	4651	-1.098	15.999
4652		TiO	4652	TI	TiO	4652	-1.098	15.999
4653		TiO	4653	TI	TiO	4653	-1.098	15.999
4654		TiO	4654	TI	TiO	4654	-1.098	15.999
4655		TiO	4655	TI	TiO	4655	-1.098	15.999
4656		TiO	4656	TI	TiO	4656	-1.098	15.999
4657		TiO	4657	TI	TiO	4657	-1.098	15.999
4658		TiO	4658	TI	TiO	4658	-1.098	15.999
4659		TiO	4659	TI	TiO	4659	-1.098	15.999
4660		TiO	4660	TI	TiO	4660	-1.098	15.999
4661		TiO	4661	TI	TiO	4661	-1.098	15.999
4662		TiO	4662	TI	TiO	4662	-1.098	15.999
4663		TiO	4663	TI	TiO	4663	-1.098	15.999
4664		TiO	4664	TI	TiO	4664	-1.098	15.999
4665		TiO	4665	TI	TiO	4665	-1.098	15.999
4666		TiO	4666	TI	TiO	4666	-1.098	15.999
4667		TiO	4667	TI	TiO	4667	-1.098	15.999
4668		TiO	4668	TI	TiO	4668	-1.098	15.999
4669		TiO	4669	TI	TiO	4669	-1.098	15.999
4670		TiO	4670	TI	TiO	4670	-1.098	15.999
4671		TiO	4671	TI	TiO	4671	-1.098	15.999
4672		TiO	4672	TI	TiO	4672	-1.098	15.999
4673		TiO	4673	TI	TiO	4673	-1.098	15.999
4674		TiO	4674	TI	TiO	4674	-1.098	15.999
4675		TiO	4675	TI	TiO	4675	-1.098	15.999
4676		TiO	4676	TI	TiO	4676	-1.098	15.999
4677		TiO	4677	TI	TiO	4677	-1.098	15.999
4678		TiO	4678	TI	TiO	4678	-1.098	15.999
4679		TiO	4679	TI	TiO	4679	-1.098	15.999
4680		TiO	4680	TI	TiO	4680	-1.098	15.999
4681		TiO	4681	TI	TiO	4681	-1.098	15.999
4682		TiO	4682	TI	TiO	4682	-1.098	15.999
4683		TiO	4683	TI	TiO	4683	-1.098	15.999
4684		TiO	4684	TI	TiO	4684	-1.098	15.999
4685		TiO	4685	TI	TiO	4685	-1.098	15.999
4686		TiO	4686	TI	TiO	4686	-1.098	15.999
4687		TiO	4687	TI	TiO	4687	-1.098	15.999
4688		TiO	4688	TI	TiO	4688	-1.098	15.999
4689		TiO	4689	TI	TiO	4689	-1.098	15.999
4690		TiO	4690	TI	TiO	4690	-1.098	15.999
4691		TiO	4691	TI	TiO	4691	-1.098	15.999
4692		TiO	4692	TI	TiO	4692	-1.098	15.999
4693		TiO	4693	TI	TiO	4693	-1.098	15.999
4694		TiO	4694	TI	TiO	4694	-1.098	15.999
4695		TiO	4695	TI	TiO	4695	-1.098	15.999
4696		TiO	4696	TI	TiO	4696	-1.098	15.999
4697		TiO	4697	TI	TiO	4697	-1.098	15.999
4698		TiO	4698	TI	TiO	4698	-1.098	15.999
4699		TiO	4699	TI	TiO	4699	-1.098	15.999
4700		TiO	4700	TI	TiO	4700	-1.098	15.999
4701		TiO	4701	TI	TiO	4701	-1.098	15.999
4702		TiO	4702	TI	TiO	4702	-1.098	15.999
4703		TiO	4703	TI	TiO	4703	-1.098	15.999
4704		TiO	4704	TI	TiO	4704	-1.098	15.999
4705		TiO	4705	TI	TiO	4705	-1.098	15.999
4706		TiO	4706	TI	TiO	4706	-1.098	15.999
4707		TiO	4707	TI	TiO	4707	-1.098	15.999
4708		TiO	4708	TI	TiO	4708	-1.098	15.999
4709		TiO	4709	TI	TiO	4709	-1.098	15.999
4710		TiO	4710	TI	TiO	4710	-1.098	15.999
4711		TiO	4711	TI	TiO	4711	-1.098	15.999
4712		TiO	4712	TI	TiO	4712	-1.098	15.999
4713		TiO	4713	TI	TiO	4713	-1.098	15.999
4714		TiO	4714	TI	TiO	4714	-1.098	15.999
4715		TiO	4715	TI	TiO	4715	-1.098	15.999
4716		TiO	4716	TI	TiO	4716	-1.098	15.999
4717		TiO	4717	TI	TiO	4717	-1.098	15.999
4718		TiO	4718	TI	TiO	4718	-1.098	15.999
4719		TiO	4719	TI	TiO	4719	-1.098	15.999
4720		TiO	4720	TI	TiO	4720	-1.098	15.999
4721		TiO	4721	TI	TiO	4721	-1.098	15.999
4722		TiO	4722	TI	TiO	4722	-1.098	15.999
4723		TiO	4723	TI	TiO	4723	-1.098	15.999
4724		TiO	4724	TI	TiO	4724	-1.098	15.999
4725		TiO	4725	TI	TiO	4725	-1.098	15.999
4726		TiO	4726	TI	TiO	4726	-1.098	15.999
4727		TiO	4727	TI	TiO	4727	-1.098	15.999
4728		TiO	4728	TI	TiO	4728	-1.098	15.999
4729		TiO	4729	TI	TiO	4729	-1.098	15.999
4730		TiO	4730	TI	TiO	4730	-1.098	15.999
4731		TiO	4731	TI	TiO	4731	-1.098	15.999
4732		TiO	4732	TI	TiO	4732	-1.098	15.999
4733		TiO	4733	TI	TiO	4733	-1.098	15.999
4734		TiO	4734	TI	TiO	4734	-1.098	15.999
4735		TiO	4735	TI	TiO	4735	-1.098	15.999
4736		TiO	4736	TI	TiO	4736	-1.098	15.999
4737		TiO	4737	TI	TiO	4737	-1.098	15.999
4738		TiO	4738	TI	TiO	4738	-1.098	15.999
4739		TiO	4739	TI	TiO	4739	-1.098	15.999
4740		TiO	4740	TI	TiO	4740	-1.098	15.999
4741		TiO	4741	TI	TiO	4741	-1.098	15.999
4742		TiO	4742	TI	TiO	4742	-1.098	15.999
4743		TiO	4743	TI	TiO	4743	-1.098	15.999
4744		TiO	4744	TI	TiO	4744	-1.098	15.999
4745		TiO	4745	TI	TiO	4745	-1.098	15.999
4746		TiO	4746	TI	TiO	4746	-1.098	15.999
4747		TiO	4747	TI	TiO	4747	-1.098	15.999
4748		TiO	4748	TI	TiO	4748	-1.098	15.999
4749		TiO	4749	TI	TiO	4749	-1.098	15.999
4750		TiO	4750	TI	TiO	4750	-1.098	15.999
4751		TiO	4751	TI	TiO	4751	-1.098	15.999
4752		TiO	4752	TI	TiO	4752	-1.098	15.999
4753		TiO	4753	TI	TiO	4753	-1.098	15.999
4754		TiO	4754	TI	TiO	4754	-1.098	15.999
4755		TiO	4755	TI	TiO	4755	-1.098	15.999
4756		TiO	4756	TI	TiO	4756	-1.098	15.999
4757		TiO	4757	TI	TiO	4757	-1.098	15.999
4758		TiO	4758	TI	TiO	4758	-1.098	15.999
4759		TiO	4759	TI	TiO	4759	-1.098	15.999
4760		TiO	4760	TI	TiO	4760	-1.098	15.999
4761		TiO	4761	TI	TiO	4761	-1.098	15.999
4762		TiO	4762	TI	TiO	4762	-1.098	15.999
4763		TiO	4763	TI	TiO	4763	-1.098	15.999
4764		TiO	4764	TI	TiO	4764	-1.098	15.999
4765		TiO	4765	TI	TiO	4765	-1.098	15.999
4766		TiO	4766	TI	TiO	4766	-1.098	15.999
4767		TiO	4767	TI	TiO	4767	-1.098	15.999
4768		TiO	4768	TI	TiO	4768	-1.098	15.999
4769		TiO	4769	TI	TiO	4769	-1.098	15.999
4770		TiO	4770	TI	TiO	4770	-1.098	15.999
4771		TiO	4771	TI	TiO	4771	-1.098	15.999
4772		TiO	4772	TI	TiO	4772	-1.098	15.999
4773		TiO	4773	TI	TiO	4773	-1.098	15.999
4774		TiO	4774	TI	TiO	4774	-1.098	15.999
4775		TiO	4775	TI	TiO	4775	-1.098	15.999
4776		TiO	4776	TI	TiO	4776	-1.098	15.999
4777		TiO	4777	TI	TiO	4777	-1.098	15.999
4778		TiO	4778	TI	TiO	4778	-1.098	15.999
4779		TiO	4779	TI	TiO	4779	-1.098	15.999
4780		TiO	4780	TI	TiO	4780	-1.098	15.999
4781		TiO	4781	TI	TiO	4781	-1.098	15.999
4782		TiO	4782	TI	TiO	4782	-1.098	15.999
4783		TiO	4783	TI	TiO	4783	-1.098	15.999
4784		TiO	4784	TI	TiO	4784	-1.098	15.999
4785		TiO	4785	TI	TiO	4785	-1.098	15.999
4786		TiO	4786	TI	TiO	4786	-1.098	15.999
4787		TiO	4787	TI	TiO	4787	-1.098	15.999
4788		TiO	4788	TI	TiO	4788	-1.098	15.999
4789		TiO	4789	TI	TiO	4789	-1.098	15.999
4790		TiO	4790	TI	TiO	4790	-1.098	15.999
4791		TiO	4791	TI	TiO	4791	-1.098	15.999
4792		TiO	4792	TI	TiO	4792	-1.098	15.999
4793		TiO	4793	TI	TiO	4793	-1.098	15.999
4794		TiO	4794	TI	TiO	4794	-1.098	15.999
4795		TiO	4795	TI	TiO	4795	-1.098	15.999
4796		TiO	4796	TI	TiO	4796	-1.098	15.999
4797		TiO	4797	TI	TiO	4797	-1.098	15.999
4798		TiO	4798	TI	TiO	4798	-1.098	15.999
4799		TiO	4799	TI	TiO	4799	-1.098	15.999
4800		TiO	4800	TI	TiO	4800	-1.098	15.999
4801		TiO	4801	TI	TiO	4801	-1.098	15.999
4802		TiO	4802	TI	TiO	4802	-1.098	15.999
4803		TiO	4803	TI	TiO	4803	-1.098	15.999
4804		TiO	4804	TI	TiO	4804	-1.098	15.999
4805		TiO	4805	TI	TiO	4805	-1.098	15.999
4806		TiO	4806	TI	TiO	4806	-1.098	15.999
4807		TiO	4807	TI	TiO	4807	-1.098	15.999
4808		TiO	4808	TI	TiO	4808	-1.098	15.999
4809		TiO	4809	TI	TiO	4809	-1.098	15.999
4810		TiO	4810	TI	TiO	4810	-1.098	15.999
4811		TiO	4811	TI	TiO	4811	-1.098	15.999
4812		TiO	4812	TI	TiO	4812	-1.098	15.999
4813		TiO	4813	TI	TiO	4813	-1.098	15.999
4814		TiO	4814	TI	TiO	4814	-1.098	15.999
4815		TiO	4815	TI	TiO	4815	-1.098	15.999
4816		TiO	4816	TI	TiO	4816	-1.098	15.999
4817		TiO	4817	TI	TiO	4817	-1.098	15.999
4818		TiO	4818	TI	TiO	4818	-1.098	15.999
4819		TiO	4819	TI	TiO	4819	-1.098	15.999
4820		TiO	4820	TI	TiO	4820	-1.098	15.999
4821		TiO	4821	TI	TiO	4821	-1.098	15.999
4822		TiO	4822	TI	TiO	4822	-1.098	15.999
4823		TiO	4823	TI	TiO	4823	-1.098	15.999
4824		TiO	4824	TI	TiO	4824	-1.098	15.999
4825		TiO	4825	TI	TiO	4825	-1.098	15.999
4826		TiO	4826	TI	TiO	4826	-1.098	15.999
4827		TiO	4827	TI	TiO	4827	-1.098	15.999
4828		TiO	4828	TI	TiO	4828	-1.098	15.999
4829		TiO	4829	TI	TiO	4829	-1.098	15.999
4830		TiO	4830	TI	TiO	4830	-1.098	15.999
4831		TiO	4831	TI	TiO	4831	-1.098	15.999
4832		TiO	4832	TI	TiO	4832	-1.098	15.999
4833		TiO	4833	TI	TiO	4833	-1.098	15.999
4834		TiO	4834	TI	TiO	4834	-1.098	15.999
4835		TiO	4835	TI	TiO	4835	-1.098	15.999
4836		TiO	4836	TI	TiO	4836	-1.098	15.999
4837		TiO	4837	TI	TiO	4837	-1.098	15.999
4838		TiO	4838	TI	TiO	4838	-1.098	15.999
4839		TiO	4839	TI	TiO	4839	-1.098	15.999
4840		TiO	4840	TI	TiO	4840	-1.098	15.999
4841		TiO	4841	TI	TiO	4841	-1.098	15.999
4842		TiO	4842	TI	TiO	4842	-1.098	15.999
4843		TiO	4843	TI	TiO	4843	-1.098	15.999
4844		TiO	4844	TI	TiO	4844	-1.098	15.999
4845		TiO	4845	TI	TiO	4845	-1.098	15.999
4846		TiO	4846	TI	TiO	4846	-1.098	15.999
4847		TiO	4847	TI	TiO	4847	-1.098	15.999
4848		TiO	4848	TI	TiO	4848	-1.098	15.999
4849		TiO	4849	TI	TiO	4849	-1.098	15.999
4850		TiO	4850	TI	TiO	4850	-1.098	15.999
4851		TiO	4851	TI	TiO	4851	-1.098	15.999
4852		TiO	4852	TI	TiO	4852	-1.098	15.999
4853		TiO	4853	TI	TiO	4853	-1.098	15.999
4854		TiO	4854	TI	TiO	4854	-1.098	15.999
4855		TiO	4855	TI	TiO	4855	-1.098	15.999
4856		TiO	4856	TI	TiO	4856	-1.098	15.999
4857		TiO	4857	TI	TiO	4857	-1.098	15.999
4858		TiO	4858	TI	TiO	4858	-1.098	15.999
4859		TiO	4859	TI	TiO	4859	-1.098	15.999
4860		TiO	4860	TI	TiO	4860	-1.098	15.999
4861		TiO	4861	TI	TiO	4861	-1.098	15.999
4862		TiO	4862	TI	TiO	4862	-1.098	15.999
4863		TiO	4863	TI	TiO	4863	-1.098	15.999
4864		TiO	4864	TI	TiO	4864	-1.098	15.999
4865		TiO	4865	TI	TiO	4865	-1.098	15.999
4866		TiO	4866	TI	TiO	4866	-1.098	15.999
4867		TiO	4867	TI	TiO	4867	-1.098	15.999
4868		TiO	4868	TI	TiO	4868	-1.098	15.999
4869		TiO	4869	TI	TiO	4869	-1.098	15.999
4870		TiO	4870	TI	TiO	4870	-1.098	15.999
4871		TiO	4871	TI	TiO	4871	-1.098	15.999
4872		TiO	4872	TI	TiO	4872	-1.098	15.999
4873		TiO	4873	TI	TiO	4873	-1.098	15.999
4874		TiO	4874	TI	TiO	4874	-1.098	15.999
4875		TiO	4875	TI	TiO	4875	-1.098	15.999
4876		TiO	4876	TI	TiO	4876	-1.098	15.999
4877		TiO	4877	TI	TiO	4877	-1.098	15.999
4878		TiO	4878	TI	TiO	4878	-1.098	15.999
4879		TiO	4879	TI	TiO	4879	-1.098	15.999
4880		TiO	4880	TI	TiO	4880	-1.098	15.999
4881		TiO	4881	TI	TiO	4881	-1.098	15.999
4882		TiO	4882	TI	TiO	4882	-1.098	15.999
4883		TiO	4883	TI	TiO	4883	-1.098	15.999
4884		TiO	4884	TI	TiO	4884	-1.098	15.999
4885		TiO	4885	TI	TiO	4885	-1.098	15.999
4886		TiO	4886	TI	TiO	4886	-1.098	15.999
4887		TiO	4887	TI	TiO	4887	-1.098	15.999
4888		TiO	4888	TI	TiO	4888	-1.098	15.999
4889		TiO	4889	TI	TiO	4889	-1.098	15.999
4890		TiO	4890	TI	TiO	4890	-1.098	15.999
4891		TiO	4891	TI	TiO	4891	-1.098	15.999
4892		TiO	4892	TI	TiO	4892	-1.098	15.999
4893		TiO	4893	TI	TiO	4893	-1.098	15.999
4894		TiO	4894	TI	TiO	4894	-1.098	15.999
4895		TiO	4895	TI	TiO	4895	-1.098	15.999
4896		TiO	4896	TI	TiO	4896	-1.098	15.999
4897		TiO	4897	TI	TiO	4897	-1.098	15.999
4898		TiO	4898	TI	TiO	4898	-1.098	15.999
4899		TiO	4899	TI	TiO	4899	-1.098	15.999
4900		TiO	4900	TI	TiO	4900	-1.098	15.999
4901		TiO	4901	TI	TiO	4901	-1.098	15.999
4902		TiO	4902	TI	TiO	4902	-1.098	15.999
4903		TiO	4903	TI	TiO	4903	-1.098	15.999
4904		TiO	4904	TI	TiO	4904	-1.098	15.999
4905		TiO	4905	TI	TiO	4905	-1.098	15.999
4906		TiO	4906	TI	TiO	4906	-1.098	15.999
4907		TiO	4907	TI	TiO	4907	-1.098	15.999
4908		TiO	4908	TI	TiO	4908	-1.098	15.999
4909		TiO	4909	TI	TiO	4909	-1.098	15.999
4910		TiO	4910	TI	TiO	4910	-1.098	15.999
4911		TiO	4911	TI	TiO	4911	-1.098	15.999
4912		TiO	4912	TI	TiO	4912	-1.098	15.999
4913		TiO	4913	TI	TiO	4913	-1.098	15.999
4914		TiO	4914	TI	TiO	4914	-1.098	15.999
4915		TiO	4915	TI	TiO	4915	-1.098	15.999
4916		TiO	4916	TI	TiO	4916	-1.098	15.999
4917		TiO	4917	TI	TiO	4917	-1.098	15.999
4918		TiO	4918	TI	TiO	4918	-1.098	15.999
4919		TiO	4919	TI	TiO	4919	-1.098	15.999
4920		TiO	4920	TI	TiO	4920	-1.098	15.999
4921		TiO	4921	TI	TiO	4921	-1.098	15.999
4922		TiO	4922	TI	TiO	4922	-1.098	15.999
4923		TiO	4923	TI	TiO	4923	-1.098	15.999
4924		TiO	4924	TI	TiO	4924	-1.098	15.999
4925		TiO	4925	TI	TiO	4925	-1.098	15.999
4926		TiO	4926	TI	TiO	4926	-1.098	15.999
4927		TiO	4927	TI	TiO	4927	-1.098	15.999
4928		TiO	4928	TI	TiO	4928	-1.098	15.999
4929		TiO	4929	TI	TiO	4929	-1.098	15.999
4930		TiO	4930	TI	TiO	4930	-1.098	15.999
4931		TiO	4931	TI	TiO	4931	-1.098	15.999
4932		TiO	4932	TI	TiO	4932	-1.098	15.999
4933		TiO	4933	TI	TiO	4933	-1.098	15.999
4934		TiO	4934	TI	TiO	4934	-1.098	15.999
4935		TiO	4935	TI	TiO	4935	-1.098	15.999
4936		TiO	4936	TI	TiO	4936	-1.098	15.999
4937		TiO	4937	TI	TiO	4937	-1.098	15.999
4938		TiO	4938	TI	TiO	4938	-1.098	15.999
4939		TiO	4939	TI	TiO	4939	-1.098	15.999
4940		TiO	4940	TI	TiO	4940	-1.098	15.999
4941		TiO	4941	TI	TiO	4941	-1.098	15.999
4942		TiO	4942	TI	TiO	4942	-1.098	15.999
4943		TiO	4943	TI	TiO	4943	-1.098	15.999
4944		TiO	4944	TI	TiO	4944	-1.098	15.999
4945		TiO	4945	TI	TiO	4945	-1.098	15.999
4946		TiO	4946	TI	TiO	4946	-1.098	15.999
4947		TiO	4947	TI	TiO	4947	-1.098	15.999
4948		TiO	4948	TI	TiO	4948	-1.098	15.999
4949		TiO	4949	TI	TiO	4949	-1.098	15.999
4950		TiO	4950	TI	TiO	4950	-1.098	15.999
4951		TiO	4951	TI	TiO	4951	-1.098	15.999
4952		TiO	4952	TI	TiO	4952	-1.098	15.999
4953		TiO	4953	TI	TiO	4953	-1.098	15.999
4954		TiO	4954	TI	TiO	4954	-1.098	15.999
4955		TiO	4955	TI	TiO	4955	-1.098	15.999
4956		TiO	4956	TI	TiO	4956	-1.098	15.999
4957		TiO	4957	TI	TiO	4957	-1.098	15.999
4958		TiO	4958	TI	TiO	4958	-1.098	15.999
4959		TiO	4959	TI	TiO	4959	-1.098	15.999
4960		TiO	4960	TI	TiO	4960	-1.098	15.999
4961		TiO	4961	TI	TiO	4961	-1.098	15.999
4962		TiO	4962	TI	TiO	4962	-1.098	15.999
4963		TiO	4963	TI	TiO	4963	-1.098	15.999
4964		TiO	4964	TI	TiO	4964	-1.098	15.999
4965		TiO	4965	TI	TiO	4965	-1.098	15.999
4966		TiO	4966	TI	TiO	4966	-1.098	15.999
4967		TiO	4967	TI	TiO	4967	-1.098	15.999
4968		TiO	4968	TI	TiO	4968	-1.098	15.999
4969		TiO	4969	TI	TiO	4969	-1.098	15.999
4970		TiO	4970	TI	TiO	4970	-1.098	15.999
4971		TiO	4971	TI	TiO	4971	-1.098	15.999
4972		TiO	4972	TI	TiO	4972	-1.098	15.999
4973		TiO	4973	TI	TiO	4973	-1.098	15.999
4974		TiO	4974	TI	TiO	4974	-1.098	15.999
4975		TiO	4975	TI	TiO	4975	-1.098	15.999
4976		TiO	4976	TI	TiO	4976	-1.098	15.999
4977		TiO	4977	TI	TiO	4977	-1.098	15.999
4978		TiO	4978	TI	TiO	4978	-1.098	15.999
4979		TiO	4979	TI	TiO	4979	-1.098	15.999
4980		TiO	4980	TI	TiO	4980	-1.098	15.999
4981		TiO	4981	TI	TiO	4981	-1.098	15.999
4982		TiO	4982	TI	TiO	4982	-1.098	15.999
4983		TiO	4983	TI	TiO	4983	-1.098	15.999
4984		TiO	4984	TI	TiO	4984	-1.098	15.999
4985		TiO	4985	TI	TiO	4985	-1.098	15.999
4986		TiO	4986	TI	TiO	4986	-1.098	15.999
4987		TiO	4987	TI	TiO	4987	-1.098	15.999
4988		TiO	4988	TI	TiO	4988	-1.098	15.999
4989		TiO	4989	TI	TiO	4989	-1.098	15.999
4990		TiO	4990	TI	TiO	4990	-1.098	15.999
4991		TiO	4991	TI	TiO	4991	-1.098	15.999
4992		TiO	4992	TI	TiO	4992	-1.098	15.999
4993		TiO	4993	TI	TiO	4993	-1.098	15.999
4994		TiO	4994	TI	TiO	4994	-1.098	15.999
4995		TiO	4995	TI	TiO	4995	-1.098	15.999
4996		TiO	4996	TI	TiO	4996	-1.098	15.999
4997		TiO	4997	TI	TiO	4997	-1.098	15.999
4998		TiO	4998	TI	TiO	4998	-1.098	15.999
4999		TiO	4999	TI	TiO	4999	-1.098	15.999
5000		TiO	5000	TI	TiO	5000	-1.098	15.999
5001		TiO	5001	TI	TiO	5001	-1.098	15.999
5002		TiO	5002	TI	TiO	5002	-1.098	15.999
5003		TiO	5003	TI	TiO	5003	-1.098	15.999
5004		TiO	5004	TI	TiO	5004	-1.098	15.999
5005		TiO	5005	TI	TiO	5005	-1.098	15.999
5006		TiO	5006	TI	TiO	5006	-1.098	15.999
5007		TiO	5007	TI	TiO	5007	-1.098	15.999
5008		TiO	5008	TI	TiO	5008	-1.098	15.999
5009		TiO	5009	TI	TiO	5009	-1.098	15.999
5010		TiO	5010	TI	TiO	5010	-1.098	15.999
5011		TiO	5011	TI	TiO	5011	-1.098	15.999
5012		TiO	5012	TI	TiO	5012	-1.098	15.999
5013		TiO	5013	TI	TiO	5013	-1.098	15.999
5014		TiO	5014	TI	TiO	5014	-1.098	15.999
5015		TiO	5015	TI	TiO	5015	-1.098	15.999
5016		TiO	5016	TI	TiO	5016	-1.098	15.999
5017		TiO	5017	TI	TiO	5017	-1.098	15.999
5018		TiO	5018	TI	TiO	5018	-1.098	15.999
5019		TiO	5019	TI	TiO	5019	-1.098	15.999
5020		TiO	5020	TI	TiO	5020	-1.098	15.999
5021		TiO	5021	TI	TiO	5021	-1.098	15.999
5022		TiO	5022	TI	TiO	5022	-1.098	15.999
5023		TiO	5023	TI	TiO	5023	-1.098	15.999
5024		TiO	5024	TI	TiO	5024	-1.098	15.999
5025		TiO	5025	TI	TiO	5025	-1.098	15.999
5026		TiO	5026	TI	TiO	5026	-1.098	15.999
5027		TiO	5027	TI	TiO	5027	-1.098	15.999
5028		TiO	5028	TI	TiO	5028	-1.098	15.999
5029		TiO	5029	TI	TiO	5029	-1.098	15.999
5030		TiO	5030	TI	TiO	5030	-1.098	15.999
5031		TiO	5031	TI	TiO	5031	-1.098	15.999
5032		TiO	5032	TI	TiO	5032	-1.098	15.999
5033		TiO	5033	TI	TiO	5033	-1.098	15.999
5034		TiO	5034	TI	TiO	5034	-1.098	15.999
5035		TiO	5035	TI	TiO	5035	-1.098	15.999
5036		TiO	5036	TI	TiO	5036	-1.098	15.999
5037		TiO	5037	TI	TiO	5037	-1.098	15.999
5038		TiO	5038	TI	TiO	5038	-1.098	15.999
5039		TiO	5039	TI	TiO	5039	-1.098	15.999
5040		TiO	5040	TI	TiO	5040	-1.098	15.999
5041		TiO	5041	TI	TiO	5041	-1.098	15.999
5042		TiO	5042	TI	TiO	5042	-1.098	15.999
5043		TiO	5043	TI	TiO	5043	-1.098	15.999
5044		TiO	5044	TI	TiO	5044	-1.098	15.999
5045		TiO	5045	TI	TiO	5045	-1.098	15.999
5046		TiO	5046	TI	TiO	5046	-1.098	15.999
5047		TiO	5047	TI	TiO	5047	-1.098	15.999
5048		TiO	5048	TI	TiO	5048	-1.098	15.999
5049		TiO	5049	TI	TiO	5049	-1.098	15.999
5050		TiO	5050	TI	TiO	5050	-1.098	15.999
5051		TiO	5051	TI	TiO	5051	-1.098	15.999
5052		TiO	5052	TI	TiO	5052	-1.098	15.999
5053		TiO	5053	TI	TiO	5053	-1.098	15.999
5054		TiO	5054	TI	TiO	5054	-1.098	15.999
5055		TiO	5055	TI	TiO	5055	-1.098	15.999
5056		TiO	5056	TI	TiO	5056	-1.098	15.999
5057		TiO	5057	TI	TiO	5057	-1.098	15.999
5058		TiO	5058	TI	TiO	5058	-1.098	15.999
5059		TiO	5059	TI	TiO	5059	-1.098	15.999
5060		TiO	5060	TI	TiO	5060	-1.098	15.999
5061		TiO	5061	TI	TiO	5061	-1.098	15.999
5062		TiO	5062	TI	TiO	5062	-1.098	15.999
5063		TiO	5063	TI	TiO	5063	-1.098	15.999
5064		TiO	5064	TI	TiO	5064	-1.098	15.999
5065		TiO	5065	TI	TiO	5065	-1.098	15.999
5066		TiO	5066	TI	TiO	5066	-1.098	15.999
5067		TiO	5067	TI	TiO	5067	-1.098	15.999
5068		TiO	5068	TI	TiO	5068	-1.098	15.999
5069		TiO	5069	TI	TiO	5069	-1.098	15.999
5070		TiO	5070	TI	TiO	5070	-1.098	15.999
5071		TiO	5071	TI	TiO	5071	-1.098	15.999
5072		TiO	5072	TI	TiO	5072	-1.098	15.999
5073		TiO	5073	TI	TiO	5073	-1.098	15.999
5074		TiO	5074	TI	TiO	5074	-1.098	15.999
5075		TiO	5075	TI	TiO	5075	-1.098	15.999
5076		TiO	5076	TI	TiO	5076	-1.098	15.999
5077		TiO	5077	TI	TiO	5077	-1.098	15.999
5078		TiO	5078	TI	TiO	5078	-1.098	15.999
5079		TiO	5079	TI	TiO	5079	-1.098	15.999
5080		TiO	5080	TI	TiO	5080	-1.098	15.999
5081		TiO	5081	TI	TiO	5081	-1.098	15.999
5082		TiO	5082	TI	TiO	5082	-1.098	15.999
5083		TiO	5083	TI	TiO	5083	-1.098	15.999
5084		TiO	5084	TI	TiO	5084	-1.098	15.999
5085		TiO	5085	TI	TiO	5085	-1.098	15.999
5086		TiO	5086	TI	TiO	5086	-1.098	15.999
5087		TiO	5087	TI	TiO	5087	-1.098	15.999
5088		TiO	5088	TI	TiO	5088	-1.098	15.999
5089		TiO	5089	TI	TiO	5089	-1.098	15.999
5090		TiO	5090	TI	TiO	5090	-1.098	15.999
5091		TiO	5091	TI	TiO	5091	-1.098	15.999
5092		TiO	5092	TI	TiO	5092	-1.098	15.999
5093		TiO	5093	TI	TiO	5093	-1.098	15.999
5094		TiO	5094	TI	TiO	5094	-1.098	15.999
5095		TiO	5095	TI	TiO	5095	-1.098	15.999
5096		TiO	5096	TI	TiO	5096	-1.098	15.999
5097		TiO	5097	TI	TiO	5097	-1.098	15.999
5098		TiO	5098	TI	TiO	5098	-1.098	15.999
5099		TiO	5099	TI	TiO	5099	-1.098	15.999
5100		TiO	5100	TI	TiO	5100	-1.098	15.999
5101		TiO	5101	TI	TiO	5101	-1.098	15.999
5102		TiO	5102	TI	TiO	5102	-1.098	15.999
5103		TiO	5103	TI	TiO	5103	-1.098	15.999
5104		TiO	5104	TI	TiO	5104	-1.098	15.999
5105		TiO	5105	TI	TiO	5105	-1.098	15.999
5106		TiO	5106	TI	TiO	5106	-1.098	15.999
5107		TiO	5107	TI	TiO	5107	-1.098	15.999
5108		TiO	5108	TI	TiO	5108	-1.098	15.999
5109		TiO	5109	TI	TiO	5109	-1.098	15.999
5110		TiO	5110	TI	TiO	5110	-1.098	15.999
5111		TiO	5111	TI	TiO	5111	-1.098	15.999
5112		TiO	5112	TI	TiO	5112	-1.098	15.999
5113		TiO	5113	TI	TiO	5113	-1.098	15.999
5114		TiO	5114	TI	TiO	5114	-1.098	15.999
5115		TiO	5115	TI	TiO	5115	-1.098	15.999
5116		TiO	5116	TI	TiO	5116	-1.098	15.999
5117		TiO	5117	TI	TiO	5117	-1.098	15.999
5118		TiO	5118	TI	TiO	5118	-1.098	15.999
5119		TiO	5119	TI	TiO	5119	-1.098	15.999
5120		TiO	5120	TI	TiO	5120	-1.098	15.999
5121		TiO	5121	TI	TiO	5121	-1.098	15.999
5122		TiO	5122	TI	TiO	5122	-1.098	15.999
5123		TiO	5123	TI	TiO	5123	-1.098	15.999
5124		TiO	5124	TI	TiO	5124	-1.098	15.999
5125		TiO	5125	TI	TiO	5125	-1.098	15.999
5126		TiO	5126	TI	TiO	5126	-1.098	15.999
5127		TiO	5127	TI	TiO	5127	-1.098	15.999
5128		TiO	5128	TI	TiO	5128	-1.098	15.999
5129		TiO	5129	TI	TiO	5129	-1.098	15.999
5130		TiO	5130	TI	TiO	5130	-1.098	15.999
5131		TiO	5131	TI	TiO	5131	-1.098	15.999
5132		TiO	5132	TI	TiO	5132	-1.098	15.999
5133		TiO	5133	TI	TiO	5133	-1.098	15.999
5134		TiO	5134	TI	TiO	5134	-1.098	15.999
5135		TiO	5135	TI	TiO	5135	-1.098	15.999
5136		TiO	5136	TI	TiO	5136	-1.098	15.999
5137		TiO	5137	TI	TiO	5137	-1.098	15.999
5138		TiO	5138	TI	TiO	5138	-1.098	15.999
5139		TiO	5139	TI	TiO	5139	-1.098	15.999
5140		TiO	5140	TI	TiO	5140	-1.098	15.999
5141		TiO	5141	TI	TiO	5141	-1.098	15.999
5142		TiO	5142	TI	TiO	5142	-1.098	15.999
5143		TiO	5143	TI	TiO	5143	-1.098	15.999
5144		TiO	5144	TI	TiO	5144	-1.098	15.999
5145		TiO	5145	TI	TiO	5145	-1.098	15.999
5146		TiO	5146	TI	TiO	5146	-1.098	15.999
5147		TiO	5147	TI	TiO	5147	-1.098	15.999
5148		TiO	5148	TI	TiO	5148	-1.098	15.999
5149		TiO	5149	TI	TiO	5149	-1.098	15.999
5150		TiO	5150	TI	TiO	5150	-1.098	15.999
5151		TiO	5151	TI	TiO	5151	-1.098	15.999
5152		TiO	5152	TI	TiO	5152	-1.098	15.999
5153		TiO	5153	TI	TiO	5153	-1.098	15.999
5154		TiO	5154	TI	TiO	5154	-1.098	15.999
5155		TiO	5155	TI	TiO	5155	-1.098	15.999
5156		TiO	5156	TI	TiO	5156	-1.098	15.999
5157		TiO	5157	TI	TiO	5157	-1.098	15.999
5158		TiO	5158	TI	TiO	5158	-1.098	15.999
5159		TiO	5159	TI	TiO	5159	-1.098	15.999
5160		TiO	5160	TI	TiO	5160	-1.098	15.999
5161		TiO	5161	TI	TiO	5161	-1.098	15.999
5162		TiO	5162	TI	TiO	5162	-1.098	15.999
5163		TiO	5163	TI	TiO	5163	-1.098	15.999
5164		TiO	5164	TI	TiO	5164	-1.098	15.999
5165		TiO	5165	TI	TiO	5165	-1.098	15.999
5166		TiO	5166	TI	TiO	5166	-1.098	15.999
5167		TiO	5167	TI	TiO	5167	-1.098	15.999
5168		TiO	5168	TI	TiO	5168	-1.098	15.999
5169		TiO	5169	TI	TiO	5169	-1.098	15.999
5170		TiO	5170	TI	TiO	5170	-1.098	15.999
5171		TiO	5171	TI	TiO	5171	-1.098	15.999
5172		TiO	5172	TI	TiO	5172	-1.098	15.999
5173		TiO	5173	TI	TiO	5173	-1.098	15.999
5174		TiO	5174	TI	TiO	5174	-1.098	15.999
5175		TiO	5175	TI	TiO	5175	-1.098	15.999
5176		TiO	5176	TI	TiO	5176	-1.098	15.999
5177		TiO	5177	TI	TiO	5177	-1.098	15.999
5178		TiO	5178	TI	TiO	5178	-1.098	15.999
5179		TiO	5179	TI	TiO	5179	-1.098	15.999
5180		TiO	5180	TI	TiO	5180	-1.098	15.999
5181		TiO	5181	TI	TiO	5181	-1.098	15.999
5182		TiO	5182	TI	TiO	5182	-1.098	15.999
5183		TiO	5183	TI	TiO	5183	-1.098	15.999
5184		TiO	5184	TI	TiO	5184	-1.098	15.999
5185		TiO	5185	TI	TiO	5185	-1.098	15.999
5186		TiO	5186	TI	TiO	5186	-1.098	15.999
5187		TiO	5187	TI	TiO	5187	-1.098	15.999
5188		TiO	5188	TI	TiO	5188	-1.098	15.999
5189		TiO	5189	TI	TiO	5189	-1.098	15.999
5190		TiO	5190	TI	TiO	5190	-1.098	15.999
5191		TiO	5191	TI	TiO	5191	-1.098	15.999
5192		TiO	5192	TI	TiO	5192	-1.098	15.999
5193		TiO	5193	TI	TiO	5193	-1.098	15.999
5194		TiO	5194	TI	TiO	5194	-1.098	15.999
5195		TiO	5195	TI	TiO	5195	-1.098	15.999
5196		TiO	5196	TI	TiO	5196	-1.098	15.999
5197		TiO	5197	TI	TiO	5197	-1.098	15.999
5198		TiO	5198	TI	TiO	5198	-1.098	15.999
5199		TiO	5199	TI	TiO	5199	-1.098	15.999
5200		TiO	5200	TI	TiO	5200	-1.098	15.999
5201		TiO	5201	TI	TiO	5201	-1.098	15.999
5202		TiO	5202	TI	TiO	5202	-1.098	15.999
5203		TiO	5203	TI	TiO	5203	-1.098	15.999
5204		TiO	5204	TI	TiO	5204	-1.098	15.999
5205		TiO	5205	TI	TiO	5205	-1.098	15.999
5206		TiO	5206	TI	TiO	5206	-1.098	15.999
5207		TiO	5207	TI	TiO	5207	-1.098	15.999
5208		TiO	5208	TI	TiO	5208	-1.098	15.999
5209		TiO	5209	TI	TiO	5209	-1.098	15.999
5210		TiO	5210	TI	TiO	5210	-1.098	15.999
5211		TiO	5211	TI	TiO	5211	-1.098	15.999
5212		TiO	5212	TI	TiO	5212	-1.098	15.999
5213		TiO	5213	TI	TiO	5213	-1.098	15.999
5214		TiO	5214	TI	TiO	5214	-1.098	15.999
5215		TiO	5215	TI	TiO	5215	-1.098	15.999
5216		TiO	5216	TI	TiO	5216	-1.098	15.999
5217		TiO	5217	TI	TiO	5217	-1.098	15.999
5218		TiO	5218	TI	TiO	5218	-1.098	15.999
5219		TiO	5219	TI	TiO	5219	-1.098	15.999
5220		TiO	5220	TI	TiO	5220	-1.098	15.999
5221		TiO	5221	TI	TiO	5221	-1.098	15.999
5222		TiO	5222	TI	TiO	5222	-1.098	15.999
5223		TiO	5223	TI	TiO	5223	-1.098	15.999
5224		TiO	5224	TI	TiO	5224	-1.098	15.999
5225		TiO	5225	TI	TiO	5225	-1.098	15.999
5226		TiO	5226	TI	TiO	5226	-1.098	15.999
5227		TiO	5227	TI	TiO	5227	-1.098	15.999
5228		TiO	5228	TI	TiO	5228	-1.098	15.999
5229		TiO	5229	TI	TiO	5229	-1.098	15.999
5230		TiO	5230	TI	TiO	5230	-1.098	15.999
5231		TiO	5231	TI	TiO	5231	-1.098	15.999
5232		TiO	5232	TI	TiO	5232	-1.098	15.999
5233		TiO	5233	TI	TiO	5233	-1.098	15.999
5234		TiO	5234	TI	TiO	5234	-1.098	15.999
5235		TiO	5235	TI	TiO	5235	-1.098	15.999
5236		TiO	5236	TI	TiO	5236	-1.098	15.999
5237		TiO	5237	TI	TiO	5237	-1.098	15.999
5238		TiO	5238	TI	TiO	5238	-1.098	15.999
5239		TiO	5239	TI	TiO	5239	-1.098	15.999
5240		TiO	5240	TI	TiO	5240	-1.098	15.999
5241		TiO	5241	TI	TiO	5241	-1.098	15.999
5242		TiO	5242	TI	TiO	5242	-1.098	15.999
5243		TiO	5243	TI	TiO	5243	-1.098	15.999
5244		TiO	5244	TI	TiO	5244	-1.098	15.999
5245		TiO	5245	TI	TiO	5245	-1.098	15.999
5246		TiO	5246	TI	TiO	5246	-1.098	15.999
5247		TiO	5247	TI	TiO	5247	-1.098	15.999
5248		TiO	5248	TI	TiO	5248	-1.098	15.999
5249		TiO	5249	TI	TiO	5249	-1.098	15.999
5250		TiO	5250	TI	TiO	5250	-1.098	15.999
5251		TiO	5251	TI	TiO	5251	-1.098	15.999
5252		TiO	5252	TI	TiO	5252	-1.098	15.999
5253		TiO	5253	TI	TiO	5253	-1.098	15.999
5254		TiO	5254	TI	TiO	5254	-1.098	15.999
5255		TiO	5255	TI	TiO	5255	-1.098	15.999
5256		TiO	5256	TI	TiO	5256	-1.098	15.999
5257		TiO	5257	TI	TiO	5257	-1.098	15.999
5258		TiO	5258	TI	TiO	5258	-1.098	15.999
5259		TiO	5259	TI	TiO	5259	-1.098	15.999
5260		TiO	5260	TI	TiO	5260	-1.098	15.999
5261		TiO	5261	TI	TiO	5261	-1.098	15.999
5262		TiO	5262	TI	TiO	5262	-1.098	15.999
5263		TiO	5263	TI	TiO	5263	-1.098	15.999
5264		TiO	5264	TI	TiO	5264	-1.098	15.999
5265		TiO	5265	TI	TiO	5265	-1.098	15.999
5266		TiO	5266	TI	TiO	5266	-1.098	15.999
5267		TiO	5267	TI	TiO	5267	-1.098	15.999
5268		TiO	5268	TI	TiO	5268	-1.098	15.999
5269		TiO	5269	TI	TiO	5269	-1.098	15.999
5270		TiO	5270	TI	TiO	5270	-1.098	15.999
5271		TiO	5271	TI	TiO	5271	-1.098	15.999
5272		TiO	5272	TI	TiO	5272	-1.098	15.999
5273		TiO	5273	TI	TiO	5273	-1.098	15.999
5274		TiO	5274	TI	TiO	5274	-1.098	15.999
5275		TiO	5275	TI	TiO	5275	-1.098	15.999
5276		TiO	5276	TI	TiO	5276	-1.098	15.999
5277		TiO	5277	TI	TiO	5277	-1.098	15.999
5278		TiO	5278	TI	TiO	5278	-1.098	15.999
5279		TiO	5279	TI	TiO	5279	-1.098	15.999
5280		TiO	5280	TI	TiO	5280	-1.098	15.999
5281		TiO	5281	TI	TiO	5281	-1.098	15.999
5282		TiO	5282	TI	TiO	5282	-1.098	15.999
5283		TiO	5283	TI	TiO	5283	-1.098	15.999
5284		TiO	5284	TI	TiO	5284	-1.098	15.999
5285		TiO	5285	TI	TiO	5285	-1.098	15.999
5286		TiO	5286	TI	TiO	5286	-1.098	15.999
5287		TiO	5287	TI	TiO	5287	-1.098	15.999
5288		TiO	5288	TI	TiO	5288	-1.098	15.999
5289		TiO	5289	TI	TiO	5289	-1.098	15.999
5290		TiO	5290	TI	TiO	5290	-1.098	15.999
5291		TiO	5291	TI	TiO	5291	-1.098	15.999
5292		TiO	5292	TI	TiO	5292	-1.098	15.999
5293		TiO	5293	TI	TiO	5293	-1.098	15.999
5294		TiO	5294	TI	TiO	5294	-1.098	15.999
5295		TiO	5295	TI	TiO	5295	-1.098	15.999
5296		TiO	5296	TI	TiO	5296	-1.098	15.999
5297		TiO	5297	TI	TiO	5297	-1.098	15.999
5298		TiO	5298	TI	TiO	5298	-1.098	15.999
5299		TiO	5299	TI	TiO	5299	-1.098	15.999
5300		TiO	5300	TI	TiO	5300	-1.098	15.999
5301		TiO	5301	TI	TiO	5301	-1.098	15.999
5302		TiO	5302	TI	TiO	5302	-1.098	15.999
5303		TiO	5303	TI	TiO	5303	-1.098	15.999
5304		TiO	5304	TI	TiO	5304	-1.098	15.999
5305		TiO	5305	TI	TiO	5305	-1.098	15.999
5306		TiO	5306	TI	TiO	5306	-1.098	15.999
5307		TiO	5307	TI	TiO	5307	-1.098	15.999
5308		TiO	5308	TI	TiO	5308	-1.098	15.999
5309		TiO	5309	TI	TiO	5309	-1.098	15.999
5310		TiO	5310	TI	TiO	5310	-1.098	15.999
5311		TiO	5311	TI	TiO	5311	-1.098	15.999
5312		TiO	5312	TI	TiO	5312	-1.098	15.999
5313		TiO	5313	TI	TiO	5313	-1.098	15.999
5314		TiO	5314	TI	TiO	5314	-1.098	15.999
5315		TiO	5315	TI	TiO	5315	-1.098	15.999
5316		TiO	5316	TI	TiO	5316	-1.098	15.999
5317		TiO	5317	TI	TiO	5317	-1.098	15.999
5318		TiO	5318	TI	TiO	5318	-1.098	15.999
5319		TiO	5319	TI	TiO	5319	-1.098	15.999
5320		TiO	5320	TI	TiO	5320	-1.098	15.999
5321		TiO	5321	TI	TiO	5321	-1.098	15.999
5322		TiO	5322	TI	TiO	5322	-1.098	15.999
5323		TiO	5323	TI	TiO	5323	-1.098	15.999
5324		TiO	5324	TI	TiO	5324	-1.098	15.999
5325		TiO	5325	TI	TiO	5325	-1.098	15.999
5326		TiO	5326	TI	TiO	5326	-1.098	15.999
5327		TiO	5327	TI	TiO	5327	-1.098	15.999
5328		TiO	5328	TI	TiO	5328	-1.098	15.999
5329		TiO	5329	TI	TiO	5329	-1.098	15.999
5330		TiO	5330	TI	TiO	5330	-1.098	15.999
5331		TiO	5331	TI	TiO	5331	-1.098	15.999
5332		TiO	5332	TI	TiO	5332	-1.098	15.999
5333		TiO	5333	TI	TiO	5333	-1.098	15.999
5334		TiO	5334	TI	TiO	5334	-1.098	15.999
5335		TiO	5335	TI	TiO	5335	-1.098	15.999
5336		TiO	5336	TI	TiO	5336	-1.098	15.999
5337		TiO	5337	TI	TiO	5337	-1.098	15.999
5338		TiO	5338	TI	TiO	5338	-1.098	15.999
5339		TiO	5339	TI	TiO	5339	-1.098	15.999
5340		TiO	5340	TI	TiO	5340	-1.098	15.999
5341		TiO	5341	TI	TiO	5341	-1.098	15.999
5342		TiO	5342	TI	TiO	5342	-1.098	15.999
5343		TiO	5343	TI	TiO	5343	-1.098	15.999
5344		TiO	5344	TI	TiO	5344	-1.098	15.999
5345		TiO	5345	TI	TiO	5345	-1.098	15.999
5346		TiO	5346	TI	TiO	5346	-1.098	15.999
5347		TiO	5347	TI	TiO	5347	-1.098	15.999
5348		TiO	5348	TI	TiO	5348	-1.098	15.999
5349		TiO	5349	TI	TiO	5349	-1.098	15.999
5350		TiO	5350	TI	TiO	5350	-1.098	15.999
5351		TiO	5351	TI	TiO	5351	-1.098	15.999
5352		TiO	5352	TI	TiO	5352	-1.098	15.999
5353		TiO	5353	TI	TiO	5353	-1.098	15.999
5354		TiO	5354	TI	TiO	5354	-1.098	15.999
5355		TiO	5355	TI	TiO	5355	-1.098	15.999
5356		TiO	5356	TI	TiO	5356	-1.098	15.999
5357		TiO	5357	TI	TiO	5357	-1.098	15.999
5358		TiO	5358	TI	TiO	5358	-1.098	15.999
5359		TiO	5359	TI	TiO	5359	-1.098	15.999
5360		TiO	5360	TI	TiO	5360	-1.098	15.999
5361		TiO	5361	TI	TiO	5361	-1.098	15.999
5362		TiO	5362	TI	TiO	5362	-1.098	15.999
5363		TiO	5363	TI	TiO	5363	-1.098	15.999
5364		TiO	5364	TI	TiO	5364	-1.098	15.999
5365		TiO	5365	TI	TiO	5365	-1.098	15.999
5366		TiO	5366	TI	TiO	5366	-1.098	15.999
5367		TiO	5367	TI	TiO	5367	-1.098	15.999
5368		TiO	5368	TI	TiO	5368	-1.098	15.999
5369		TiO	5369	TI	TiO	5369	-1.098	15.999
5370		TiO	5370	TI	TiO	5370	-1.098	15.999
5371		TiO	5371	TI	TiO	5371	-1.098	15.999
5372		TiO	5372	TI	TiO	5372	-1.098	15.999
5373		TiO	5373	TI	TiO	5373	-1.098	15.999
5374		TiO	5374	TI	TiO	5374	-1.098	15.999
5375		TiO	5375	TI	TiO	5375	-1.098	15.999
5376		TiO	5376	TI	TiO	5376	-1.098	15.999
5377		TiO	5377	TI	TiO	5377	-1.098	15.999
5378		TiO	5378	TI	TiO	5378	-1.098	15.999
5379		TiO	5379	TI	TiO	5379	-1.098	15.999
5380		TiO	5380	TI	TiO	5380	-1.098	15.999
5381		TiO	5381	TI	TiO	5381	-1.098	15.999
5382		TiO	5382	TI	TiO	5382	-1.098	15.999
5383		TiO	5383	TI	TiO	5383	-1.098	15.999
5384		TiO	5384	TI	TiO	5384	-1.098	15.999
5385		TiO	5385	TI	TiO	5385	-1.098	15.999
5386		TiO	5386	TI	TiO	5386	-1.098	15.999
5387		TiO	5387	TI	TiO	5387	-1.098	15.999
5388		TiO	5388	TI	TiO	5388	-1.098	15.999
5389		TiO	5389	TI	TiO	5389	-1.098	15.999
5390		TiO	5390	TI	TiO	5390	-1.098	15.999
5391		TiO	5391	TI	TiO	5391	-1.098	15.999
5392		TiO	5392	TI	TiO	5392	-1.098	15.999
5393		TiO	5393	TI	TiO	5393	-1.098	15.999
5394		TiO	5394	TI	TiO	5394	-1.098	15.999
5395		TiO	5395	TI	TiO	5395	-1.098	15.999
5396		TiO	5396	TI	TiO	5396	-1.098	15.999
5397		TiO	5397	TI	TiO	5397	-1.098	15.999
5398		TiO	5398	TI	TiO	5398	-1.098	15.999
5399		TiO	5399	TI	TiO	5399	-1.098	15.999
5400		TiO	5400	TI	TiO	5400	-1.098	15.999
5401		TiO	5401	TI	TiO	5401	-1.098	15.999
5402		TiO	5402	TI	TiO	5402	-1.098	15.999
5403		TiO	5403	TI	TiO	5403	-1.098	15.999
5404		TiO	5404	TI	TiO	5404	-1.098	15.999
5405		TiO	5405	TI	TiO	5405	-1.098	15.999
5406		TiO	5406	TI	TiO	5406	-1.098	15.999
5407		TiO	5407	TI	TiO	5407	-1.098	15.999
5408		TiO	5408	TI	TiO	5408	-1.098	15.999
5409		TiO	5409	TI	TiO	5409	-1.098	15.999
5410		TiO	5410	TI	TiO	5410	-1.098	15.999
5411		TiO	5411	TI	TiO	5411	-1.098	15.999
5412		TiO	5412	TI	TiO	5412	-1.098	15.999
5413		TiO	5413	TI	TiO	5413	-1.098	15.999
5414		TiO	5414	TI	TiO	5414	-1.098	15.999
5415		TiO	5415	TI	TiO	5415	-1.098	15.999
5416		TiO	5416	TI	TiO	5416	-1.098	15.999
5417		TiO	5417	TI	TiO	5417	-1.098	15.999
5418		TiO	5418	TI	TiO	5418	-1.098	15.999
5419		TiO	5419	TI	TiO	5419	-1.098	15.999
5420		TiO	5420	TI	TiO	5420	-1.098	15.999
5421		TiO	5421	TI	TiO	5421	-1.098	15.999
5422		TiO	5422	TI	TiO	5422	-1.098	15.999
5423		TiO	5423	TI	TiO	5423	-1.098	15.999
5424		TiO	5424	TI	TiO	5424	-1.098	15.999
5425		TiO	5425	TI	TiO	5425	-1.098	15.999
5426		TiO	5426	TI	TiO	5426	-1.098	15.999
5427		TiO	5427	TI	TiO	5427	-1.098	15.999
5428		TiO	5428	TI	TiO	5428	-1.098	15.999
5429		TiO	5429	TI	TiO	5429	-1.098	15.999
5430		TiO	5430	TI	TiO	5430	-1.098	15.999
5431		TiO	5431	TI	TiO	5431	-1.098	15.999
5432		TiO	5432	TI	TiO	5432	-1.098	15.999
5433		TiO	5433	TI	TiO	5433	-1.098	15.999
5434		TiO	5434	TI	TiO	5434	-1.098	15.999
5435		TiO	5435	TI	TiO	5435	-1.098	15.999
5436		TiO	5436	TI	TiO	5436	-1.098	15.999
5437		TiO	5437	TI	TiO	5437	-1.098	15.999
5438		TiO	5438	TI	TiO	5438	-1.098	15.999
5439		TiO	5439	TI	TiO	5439	-1.098	15.999
5440		TiO	5440	TI	TiO	5440	-1.098	15.999
5441		TiO	5441	TI	TiO	5441	-1.098	15.999
5442		TiO	5442	TI	TiO	5442	-1.098	15.999
5443		TiO	5443	TI	TiO	5443	-1.098	15.999
5444		TiO	5444	TI	TiO	5444	-1.098	15.999
5445		TiO	5445	TI	TiO	5445	-1.098	15.999
5446		TiO	5446	TI	TiO	5446	-1.098	15.999
5447		TiO	5447	TI	TiO	5447	-1.098	15.999
5448		TiO	5448	TI	TiO	5448	-1.098	15.999
5449		TiO	5449	TI	TiO	5449	-1.098	15.999
5450		TiO	5450	TI	TiO	5450	-1.098	15.999
5451		TiO	5451	TI	TiO	5451	-1.098	15.999
5452		TiO	5452	TI	TiO	5452	-1.098	15.999
5453		TiO	5453	TI	TiO	5453	-1.098	15.999
5454		TiO	5454	TI	TiO	5454	-1.098	15.999
5455		TiO	5455	TI	TiO	5455	-1.098	15.999
5456		TiO	5456	TI	TiO	5456	-1.098	15.999
5457		TiO	5457	TI	TiO	5457	-1.098	15.999
5458		TiO	5458	TI	TiO	5458	-1.098	15.999
5459		TiO	5459	TI	TiO	5459	-1.098	15.999
5460		TiO	5460	TI	TiO	5460	-1.098	15.999
5461		TiO	5461	TI	TiO	5461	-1.098	15.999
5462		TiO	5462	TI	TiO	5462	-1.098	15.999
5463		TiO	5463	TI	TiO	5463	-1.098	15.999
5464		TiO	5464	TI	TiO	5464	-1.098	15.999
5465		TiO	5465	TI	TiO	5465	-1.098	15.999
5466		TiO	5466	TI	TiO	5466	-1.098	15.999
5467		TiO	5467	TI	TiO	5467	-1.098	15.999
5468		TiO	5468	TI	TiO	5468	-1.098	15.999
5469		TiO	5469	TI	TiO	5469	-1.098	15.999
5470		TiO	5470	TI	TiO	5470	-1.098	15.999
5471		TiO	5471	TI	TiO	5471	-1.098	15.999
5472		TiO	5472	TI	TiO	5472	-1.098	15.999
5473		TiO	5473	TI	TiO	5473	-1.098	15.999
5474		TiO	5474	TI	TiO	5474	-1.098	15.999
5475		TiO	5475	TI	TiO	5475	-1.098	15.999
5476		TiO	5476	TI	TiO	5476	-1.098	15.999
5477		TiO	5477	TI	TiO	5477	-1.098	15.999
5478		TiO	5478	TI	TiO	5478	-1.098	15.999
5479		TiO	5479	TI	TiO	5479	-1.098	15.999
5480		TiO	5480	TI	TiO	5480	-1.098	15.999
5481		TiO	5481	TI	TiO	5481	-1.098	15.999
5482		TiO	5482	TI	TiO	5482	-1.098	15.999
5483		TiO	5483	TI	TiO	5483	-1.098	15.999
5484		TiO	5484	TI	TiO	5484	-1.098	15.999
5485		TiO	5485	TI	TiO	5485	-1.098	15.999
5486		TiO	5486	TI	TiO	5486	-1.098	15.999
5487		TiO	5487	TI	TiO	5487	-1.098	15.999
5488		TiO	5488	TI	TiO	5488	-1.098	15.999
5489		TiO	5489	TI	TiO	5489	-1.098	15.999
5490		TiO	5490	TI	TiO	5490	-1.098	15.999
5491		TiO	5491	TI	TiO	5491	-1.098	15.999
5492		TiO	5492	TI	TiO	5492	-1.098	15.999
5493		TiO	5493	TI	TiO	5493	-1.098	15.999
5494		TiO	5494	TI	TiO	5494	-1.098	15.999
5495		TiO	5495	TI	TiO	5495	-1.098	15.999
5496		TiO	5496	TI	TiO	5496	-1.098	15.999
5497		TiO	5497	TI	TiO	5497	-1.098	15.999
5498		TiO	5498	TI	TiO	5498	-1.098	15.999
5499		TiO	5499	TI	TiO	5499	-1.098	15.999
5500		TiO	5500	TI	TiO	5500	-1.098	15.999
5501		TiO	5501	TI	TiO	5501	-1.098	15.999
5502		TiO	5502	TI	TiO	5502	-1.098	15.999
5503		TiO	5503	TI	TiO	5503	-1.098	15.999
5504		TiO	5504	TI	TiO	5504	-1.098	15.999
5505		TiO	5505	TI	TiO	5505	-1.098	15.999
5506		TiO	5506	TI	TiO	5506	-1.098	15.999
5507		TiO	5507	TI	TiO	5507	-1.098	15.999
5508		TiO	5508	TI	TiO	5508	-1.098	15.999
5509		TiO	5509	TI	TiO	5509	-1.098	15.999
5510		TiO	5510	TI	TiO	5510	-1.098	15.999
5511		TiO	5511	TI	TiO	5511	-1.098	15.999
5512		TiO	5512	TI	TiO	5512	-1.098	15.999
5513		TiO	5513	TI	TiO	5513	-1.098	15.999
5514		TiO	5514	TI	TiO	5514	-1.098	15.999
5515		TiO	5515	TI	TiO	5515	-1.098	15.999
5516		TiO	5516	TI	TiO	5516	-1.098	15.999
5517		TiO	5517	TI	TiO	5517	-1.098	15.999
5518		TiO	5518	TI	TiO	5518	-1.098	15.999
5519		TiO	5519	TI	TiO	5519	-1.098	15.999
5520		TiO	5520	TI	TiO	5520	-1.098	15.999
5521		TiO	5521	TI	TiO	5521	-1.098	15.999
5522		TiO	5522	TI	TiO	5522	-1.098	15.999
5523		TiO	5523	TI	TiO	5523	-1.098	15.999
5524		TiO	5524	TI	TiO	5524	-1.098	15.999
5525		TiO	5525	TI	TiO	5525	-1.098	15.999
5526		TiO	5526	TI	TiO	5526	-1.098	15.999
5527		TiO	5527	TI	TiO	5527	-1.098	15.999
5528		TiO	5528	TI	TiO	5528	-1.098	15.999
5529		TiO	5529	TI	TiO	5529	-1.098	15.999
5530		TiO	5530	TI	TiO	5530	-1.098	15.999
5531		TiO	5531	TI	TiO	5531	-1.098	15.999
5532		TiO	5532	TI	TiO	5532	-1.098	15.999
5533		TiO	5533	TI	TiO	5533	-1.098	15.999
5534		TiO	5534	TI	TiO	5534	-1.098	15.999
5535		TiO	5535	TI	TiO	5535	-1.098	15.999
5536		TiO	5536	TI	TiO	5536	-1.098	15.999
5537		TiO	5537	TI	TiO	5537	-1.098	15.999
5538		TiO	5538	TI	TiO	5538	-1.098	15.999
5539		TiO	5539	TI	TiO	5539	-1.098	15.999
5540		TiO	5540	TI	TiO	5540	-1.098	15.999
5541		TiO	5541	TI	TiO	5541	-1.098	15.999
5542		TiO	5542	TI	TiO	5542	-1.098	15.999
5543		TiO	5543	TI	TiO	5543	-1.098	15.999
5544		TiO	5544	TI	TiO	5544	-1.098	15.999
5545		TiO	5545	TI	TiO	5545	-1.098	15.999
5546		TiO	5546	TI	TiO	5546	-1.098	15.999
5547		TiO	5547	TI	TiO	5547	-1.098	15.999
5548		TiO	5548	TI	TiO	5548	-1.098	15.999
5549		TiO	5549	TI	TiO	5549	-1.098	15.999
5550		TiO	5550	TI	TiO	5550	-1.098	15.999
5551		TiO	5551	TI	TiO	5551	-1.098	15.999
5552		TiO	5552	TI	TiO	5552	-1.098	15.999
5553		TiO	5553	TI	TiO	5553	-1.098	15.999
5554		TiO	5554	TI	TiO	5554	-1.098	15.999
5555		TiO	5555	TI	TiO	5555	-1.098	15.999
5556		TiO	5556	TI	TiO	5556	-1.098	15.999
5557		TiO	5557	TI	TiO	5557	-1.098	15.999
5558		TiO	5558	TI	TiO	5558	-1.098	15.999
5559		TiO	5559	TI	TiO	5559	-1.098	15.999
5560		TiO	5560	TI	TiO	5560	-1.098	15.999
5561		TiO	5561	TI	TiO	5561	-1.098	15.999
5562		TiO	5562	TI	TiO	5562	-1.098	15.999
5563		TiO	5563	TI	TiO	5563	-1.098	15.999
5564		TiO	5564	TI	TiO	5564	-1.098	15.999
5565		TiO	5565	TI	TiO	5565	-1.098	15.999
5566		TiO	5566	TI	TiO	5566	-1.098	15.999
5567		TiO	5567	TI	TiO	5567	-1.098	15.999
5568		TiO	5568	TI	TiO	5568	-1.098	15.999
5569		TiO	5569	TI	TiO	5569	-1.098	15.999
5570		TiO	5570	TI	TiO	5570	-1.098	15.999
5571		TiO	5571	TI	TiO	5571	-1.098	15.999
5572		TiO	5572	TI	TiO	5572	-1.098	15.999
5573		TiO	5573	TI	TiO	5573	-1.098	15.999
5574		TiO	5574	TI	TiO	5574	-1.098	15.999
5575		TiO	5575	TI	TiO	5575	-1.098	15.999
5576		TiO	5576	TI	TiO	5576	-1.098	15.999
5577		TiO	5577	TI	TiO	5577	-1.098	15.999
5578		TiO	5578	TI	TiO	5578	-1.098	15.999
5579		TiO	5579	TI	TiO	5579	-1.098	15.999
5580		TiO	5580	TI	TiO	5580	-1.098	15.999
5581		TiO	5581	TI	TiO	5581	-1.098	15.999
5582		TiO	5582	TI	TiO	5582	-1.098	15.999
5583		TiO	5583	TI	TiO	5583	-1.098	15.999
5584		TiO	5584	TI	TiO	5584	-1.098	15.999
5585		TiO	5585	TI	TiO	5585	-1.098	15.999
5586		TiO	5586	TI	TiO	5586	-1.098	15.999
5587		TiO	5587	TI	TiO	5587	-1.098	15.999
5588		TiO	5588	TI	TiO	5588	-1.098	15.999
5589		TiO	5589	TI	TiO	5589	-1.098	15.999
5590		TiO	5590	TI	TiO	5590	-1.098	15.999
5591		TiO	5591	TI	TiO	5591	-1.098	15.999
5592		TiO	5592	TI	TiO	5592	-1.098	15.999
5593		TiO	5593	TI	TiO	5593	-1.098	15.999
5594		TiO	5594	TI	TiO	5594	-1.098	15.999
5595		TiO	5595	TI	TiO	5595	-1.098	15.999
5596		TiO	5596	TI	TiO	5596	-1.098	15.999
5597		TiO	5597	TI	TiO	5597	-1.098	15.999
5598		TiO	5598	TI	TiO	5598	-1.098	15.999
5599		TiO	5599	TI	TiO	5599	-1.098	15.999
5600		TiO	5600	TI	TiO	5600	-1.098	15.999
5601		TiO	5601	TI	TiO	5601	-1.098	15.999
5602		TiO	5602	TI	TiO	5602	-1.098	15.999
5603		TiO	5603	TI	TiO	5603	-1.098	15.999
5604		TiO	5604	TI	TiO	5604	-1.098	15.999
5605		TiO	5605	TI	TiO	5605	-1.098	15.999
5606		TiO	5606	TI	TiO	5606	-1.098	15.999
5607		TiO	5607	TI	TiO	5607	-1.098	15.999
5608		TiO	5608	TI	TiO	5608	-1.098	15.999
5609		TiO	5609	TI	TiO	5609	-1.098	15.999
5610		TiO	5610	TI	TiO	5610	-1.098	15.999
5611		TiO	5611	TI	TiO	5611	-1.098	15.999
5612		TiO	5612	TI	TiO	5612	-1.098	15.999
5613		TiO	5613	TI	TiO	5613	-1.098	15.999
5614		TiO	5614	TI	TiO	5614	-1.098	15.999
5615		TiO	5615	TI	TiO	5615	-1.098	15.999
5616		TiO	5616	TI	TiO	5616	-1.098	15.999
5617		TiO	5617	TI	TiO	5617	-1.098	15.999
5618		TiO	5618	TI	TiO	5618	-1.098	15.999
5619		TiO	5619	TI	TiO	5619	-1.098	15.999
5620		TiO	5620	TI	TiO	5620	-1.098	15.999
5621		TiO	5621	TI	TiO	5621	-1.098	15.999
5622		TiO	5622	TI	TiO	5622	-1.098	15.999
5623		TiO	5623	TI	TiO	5623	-1.098	15.999
5624		TiO	5624	TI	TiO	5624	-1.098	15.999
5625		TiO	5625	TI	TiO	5625	-1.098	15.999
5626		TiO	5626	TI	TiO	5626	-1.098	15.999
5627		TiO	5627	TI	TiO	5627	-1.098	15.999
5628		TiO	5628	TI	TiO	5628	-1.098	15.999
5629		TiO	5629	TI	TiO	5629	-1.098	15.999
5630		TiO	5630	TI	TiO	5630	-1.098	15.999
5631		TiO	5631	TI	TiO	5631	-1.098	15.999
5632		TiO	5632	TI	TiO	5632	-1.098	15.999
5633		TiO	5633	TI	TiO	5633	-1.098	15.999
5634		TiO	5634	TI	TiO	5634	-1.098	15.999
5635		TiO	5635	TI	TiO	5635	-1.098	15.999
5636		TiO	5636	TI	TiO	5636	-1.098	15.999
5637		TiO	5637	TI	TiO	5637	-1.098	15.999
5638		TiO	5638	TI	TiO	5638	-1.098	15.999
5639		TiO	5639	TI	TiO	5639	-1.098	15.999
5640		TiO	5640	TI	TiO	5640	-1.098	15.999
5641		TiO	5641	TI	TiO	5641	-1.098	15.999
5642		TiO	5642	TI	TiO	5642	-1.098	15.999
5643		TiO	5643	TI	TiO	5643	-1.098	15.999
5644		TiO	5644	TI	TiO	5644	-1.098	15.999
5645		TiO	5645	TI	TiO	5645	-1.098	15.999
5646		TiO	5646	TI	TiO	5646	-1.098	15.999
5647		TiO	5647	TI	TiO	5647	-1.098	15.999
5648		TiO	5648	TI	TiO	5648	-1.098	15.999
5649		TiO	5649	TI	TiO	5649	-1.098	15.999
5650		TiO	5650	TI	TiO	5650	-1.098	15.999
5651		TiO	5651	TI	TiO	5651	-1.098	15.999
5652		TiO	5652	TI	TiO	5652	-1.098	15.999
5653		TiO	5653	TI	TiO	5653	-1.098	15.999
5654		TiO	5654	TI	TiO	5654	-1.098	15.999
5655		TiO	5655	TI	TiO	5655	-1.098	15.999
5656		TiO	5656	TI	TiO	5656	-1.098	15.999
5657		TiO	5657	TI	TiO	5657	-1.098	15.999
5658		TiO	5658	TI	TiO	5658	-1.098	15.999
5659		TiO	5659	TI	TiO	5659	-1.098	15.999
5660		TiO	5660	TI	TiO	5660	-1.098	15.999
5661		TiO	5661	TI	TiO	5661	-1.098	15.999
5662		TiO	5662	TI	TiO	5662	-1.098	15.999
5663		TiO	5663	TI	TiO	5663	-1.098	15.999
5664		TiO	5664	TI	TiO	5664	-1.098	15.999
5665		TiO	5665	TI	TiO	5665	-1.098	15.999
5666		TiO	5666	TI	TiO	5666	-1.098	15.999
5667		TiO	5667	TI	TiO	5667	-1.098	15.999
5668		TiO	5668	TI	TiO	5668	-1.098	15.999
5669		TiO	5669	TI	TiO	5669	-1.098	15.999
5670		TiO	5670	TI	TiO	5670	-1.098	15.999
5671		TiO	5671	TI	TiO	5671	-1.098	15.999
5672		TiO	5672	TI	TiO	5672	-1.098	15.999
5673		TiO	5673	TI	TiO	5673	-1.098	15.999
5674		TiO	5674	TI	TiO	5674	-1.098	15.999
5675		TiO	5675	TI	TiO	5675	-1.098	15.999
5676		TiO	5676	TI	TiO	5676	-1.098	15.999
5677		TiO	5677	TI	TiO	5677	-1.098	15.999
5678		TiO	5678	TI	TiO	5678	-1.098	15.999
5679		TiO	5679	TI	TiO	5679	-1.098	15.999
5680		TiO	5680	TI	TiO	5680	-1.098	15.999
5681		TiO	5681	TI	TiO	5681	-1.098	15.999
5682		TiO	5682	TI	TiO	5682	-1.098	15.999
5683		TiO	5683	TI	TiO	5683	-1.098	15.999
5684		TiO	5684	TI	TiO	5684	-1.098	15.999
5685		TiO	5685	TI	TiO	5685	-1.098	15.999
5686		TiO	5686	TI	TiO	5686	-1.098	15.999
5687		TiO	5687	TI	TiO	5687	-1.098	15.999
5688		TiO	5688	TI	TiO	5688	-1.098	15.999
5689		TiO	5689	TI	TiO	5689	-1.098	15.999
5690		TiO	5690	TI	TiO	5690	-1.098	15.999
5691		TiO	5691	TI	TiO	5691	-1.098	15.999
5692		TiO	5692	TI	TiO	5692	-1.098	15.999
5693		TiO	5693	TI	TiO	5693	-1.098	15.999
5694		TiO	5694	TI	TiO	5694	-1.098	15.999
5695		TiO	5695	TI	TiO	5695	-1.098	15.999
5696		TiO	5696	TI	TiO	5696	-1.098	15.999
5697		TiO	5697	TI	TiO	5697	-1.098	15.999
5698		TiO	5698	TI	TiO	5698	-1.098	15.999
5699		TiO	5699	TI	TiO	5699	-1.098	15.999
5700		TiO	5700	TI	TiO	5700	-1.098	15.999
5701		TiO	5701	TI	TiO	5701	-1.098	15.999
5702		TiO	5702	TI	TiO	5702	-1.098	15.999
5703		TiO	5703	TI	TiO	5703	-1.098	15.999
5704		TiO	5704	TI	TiO	5704	-1.098	15.999
5705		TiO	5705	TI	TiO	5705	-1.098	15.999
5706		TiO	5706	TI	TiO	5706	-1.098	15.999
5707		TiO	5707	TI	TiO	5707	-1.098	15.999
5708		TiO	5708	TI	TiO	5708	-1.098	15.999
5709		TiO	5709	TI	TiO	5709	-1.098	15.999
5710		TiO	5710	TI	TiO	5710	-1.098	15.999
5711		TiO	5711	TI	TiO	5711	-1.098	15.999
5712		TiO	5712	TI	TiO	5712	-1.098	15.999
5713		TiO	5713	TI	TiO	5713	-1.098	15.999
5714		TiO	5714	TI	TiO	5714	-1.098	15.999
5715		TiO	5715	TI	TiO	5715	-1.098	15.999
5716		TiO	5716	TI	TiO	5716	-1.098	15.999
5717		TiO	5717	TI	TiO	5717	-1.098	15.999
5718		TiO	5718	TI	TiO	5718	-1.098	15.999
5719		TiO	5719	TI	TiO	5719	-1.098	15.999
5720		TiO	5720	TI	TiO	5720	-1.098	15.999
5721		TiO	5721	TI	TiO	5721	-1.098	15.999
5722		TiO	5722	TI	TiO	5722	-1.098	15.999
5723		TiO	5723	TI	TiO	5723	-1.098	15.999
5724		TiO	5724	TI	TiO	5724	-1.098	15.999
5725		TiO	5725	TI	TiO	5725	-1.098	15.999
5726		TiO	5726	TI	TiO	5726	-1.098	15.999
5727		TiO	5727	TI	TiO	5727	-1.098	15.999
5728		TiO	5728	TI	TiO	5728	-1.098	15.999
5729		TiO	5729	TI	TiO	5729	-1.098	15.999
5730		TiO	5730	TI	TiO	5730	-1.098	15.999
5731		TiO	5731	TI	TiO	5731	-1.098	15.999
5732		TiO	5732	TI	TiO	5732	-1.098	15.999
5733		TiO	5733	TI	TiO	5733	-1.098	15.999
5734		TiO	5734	TI	TiO	5734	-1.098	15.999
5735		TiO	5735	TI	TiO	5735	-1.098	15.999
5736		TiO	5736	TI	TiO	5736	-1.098	15.999
5737		TiO	5737	TI	TiO	5737	-1.098	15.999
5738		TiO	5738	TI	TiO	5738	-1.098	15.999
5739		TiO	5739	TI	TiO	5739	-1.098	15.999
5740		TiO	5740	TI	TiO	5740	-1.098	15.999
5741		TiO	5741	TI	TiO	5741	-1.098	15.999
5742		TiO	5742	TI	TiO	5742	-1.098	15.999
5743		TiO	5743	TI	TiO	5743	-1.098	15.999
5744		TiO	5744	TI	TiO	5744	-1.098	15.999
5745		TiO	5745	TI	TiO	5745	-1.098	15.999
5746		TiO	5746	TI	TiO	5746	-1.098	15.999
5747		TiO	5747	TI	TiO	5747	-1.098	15.999
5748		TiO	5748	TI	TiO	5748	-1.098	15.999
5749		TiO	5749	TI	TiO	5749	-1.098	15.999
5750		TiO	5750	TI	TiO	5750	-1.098	15.999
5751		TiO	5751	TI	TiO	5751	-1.098	15.999
5752		TiO	5752	TI	TiO	5752	-1.098	15.999
5753		TiO	5753	TI	TiO	5753	-1.098	15.999
5754		TiO	5754	TI	TiO	5754	-1.098	15.999
5755		TiO	5755	TI	TiO	5755	-1.098	15.999
5756		TiO	5756	TI	TiO	5756	-1.098	15.999
5757		TiO	5757	TI	TiO	5757	-1.098	15.999
5758		TiO	5758	TI	TiO	5758	-1.098	15.999
5759		TiO	5759	TI	TiO	5759	-1.098	15.999
5760		TiO	5760	TI	TiO	5760	-1.098	15.999
5761		TiO	5761	TI	TiO	5761	-1.098	15.999
5762		TiO	5762	TI	TiO	5762	-1.098	15.999
5763		TiO	5763	TI	TiO	5763	-1.098	15.999
5764		TiO	5764	TI	TiO	5764	-1.098	15.999
5765		TiO	5765	TI	TiO	5765	-1.098	15.999
5766		TiO	5766	TI	TiO	5766	-1.098	15.999
5767		TiO	5767	TI	TiO	5767	-1.098	15.999
5768		TiO	5768	TI	TiO	5768	-1.098	15.999
5769		TiO	5769	TI	TiO	5769	-1.098	15.999
5770		TiO	5770	TI	TiO	5770	-1.098	15.999
5771		TiO	5771	TI	TiO	5771	-1.098	15.999
5772		TiO	5772	TI	TiO	5772	-1.098	15.999
5773		TiO	5773	TI	TiO	5773	-1.098	15.999
5774		TiO	5774	TI	TiO	5774	-1.098	15.999
5775		TiO	5775	TI	TiO	5775	-1.098	15.999
5776		TiO	5776	TI	TiO	5776	-1.098	15.999
5777		TiO	5777	TI	TiO	5777	-1.098	15.999
5778		TiO	5778	TI	TiO	5778	-1.098	15.999
5779		TiO	5779	TI	TiO	5779	-1.098	15.999
5780		TiO	5780	TI	TiO	5780	-1.098	15.999
5781		TiO	5781	TI	TiO	5781	-1.098	15.999
5782		TiO	5782	TI	TiO	5782	-1.098	15.999
5783		TiO	5783	TI	TiO	5783	-1.098	15.999
5784		TiO	5784	TI	TiO	5784	-1.098	15.999
5785		TiO	5785	TI	TiO	5785	-1.098	15.999
5786		TiO	5786	TI	TiO	5786	-1.098	15.999
5787		TiO	5787	TI	TiO	5787	-1.098	15.999
5788		TiO	5788	TI	TiO	5788	-1.098	15.999
5789		TiO	5789	TI	TiO	5789	-1.098	15.999
5790		TiO	5790	TI	TiO	5790	-1.098	15.999
5791		TiO	5791	TI	TiO	5791	-1.098	15.999
5792		TiO	5792	TI	TiO	5792	-1.098	15.999
5793		TiO	5793	TI	TiO	5793	-1.098	15.999
5794		TiO	5794	TI	TiO	5794	-1.098	15.999
5795		TiO	5795	TI	TiO	5795	-1.098	15.999
5796		TiO	5796	TI	TiO	5796	-1.098	15.999
5797		TiO	5797	TI	TiO	5797	-1.098	15.999
5798		TiO	5798	TI	TiO	5798	-1.098	15.999
5799		TiO	5799	TI	TiO	5799	-1.098	15.999
5800		TiO	5800	TI	TiO	5800	-1.098	15.999
5801		TiO	5801	TI	TiO	5801	-1.098	15.999
5802		TiO	5802	TI	TiO	5802	-1.098	15.999
5803		TiO	5803	TI	TiO	5803	-1.098	15.999
5804		TiO	5804	TI	TiO	5804	-1.098	15.999
5805		TiO	5805	TI	TiO	5805	-1.098	15.999
5806		TiO	5806	TI	TiO	5806	-1.098	15.999
5807		TiO	5807	TI	TiO	5807	-1.098	15.999
5808		TiO	5808	TI	TiO	5808	-1.098	15.999
5809		TiO	5809	TI	TiO	5809	-1.098	15.999
5810		TiO	5810	TI	TiO	5810	-1.098	15.999
5811		TiO	5811	TI	TiO	5811	-1.098	15.999
5812		TiO	5812	TI	TiO	5812	-1.098	15.999
5813		TiO	5813	TI	TiO	5813	-1.098	15.999
5814		TiO	5814	TI	TiO	5814	-1.098	15.999
5815		TiO	5815	TI	TiO	5815	-1.098	15.999
5816		TiO	5816	TI	TiO	5816	-1.098	15.999
5817		TiO	5817	TI	TiO	5817	-1.098	15.999
5818		TiO	5818	TI	TiO	5818	-1.098	15.999
5819		TiO	5819	TI	TiO	5819	-1.098	15.999
5820		TiO	5820	TI	TiO	5820	-1.098	15.999
5821		TiO	5821	TI	TiO	5821	-1.098	15.999
5822		TiO	5822	TI	TiO	5822	-1.098	15.999
5823		TiO	5823	TI	TiO	5823	-1.098	15.999
5824		TiO	5824	TI	TiO	5824	-1.098	15.999
5825		TiO	5825	TI	TiO	5825	-1.098	15.999
5826		TiO	5826	TI	TiO	5826	-1.098	15.999
5827		TiO	5827	TI	TiO	5827	-1.098	15.999
5828		TiO	5828	TI	TiO	5828	-1.098	15.999
5829		TiO	5829	TI	TiO	5829	-1.098	15.999
5830		TiO	5830	TI	TiO	5830	-1.098	15.999
5831		TiO	5831	TI	TiO	5831	-1.098	15.999
5832		TiO	5832	TI	TiO	5832	-1.098	15.999
5833		TiO	5833	TI	TiO	5833	-1.098	15.999
5834		TiO	5834	TI	TiO	5834	-1.098	15.999
5835		TiO	5835	TI	TiO	5835	-1.098	15.999
5836		TiO	5836	TI	TiO	5836	-1.098	15.999
5837		TiO	5837	TI	TiO	5837	-1.098	15.999
5838		TiO	5838	TI	TiO	5838	-1.098	15.999
5839		TiO	5839	TI	TiO	5839	-1.098	15.999
5840		TiO	5840	TI	TiO	5840	-1.098	15.999
5841		TiO	5841	TI	TiO	5841	-1.098	15.999
5842		TiO	5842	TI	TiO	5842	-1.098	15.999
5843		TiO	5843	TI	TiO	5843	-1.098	15.999
5844		TiO	5844	TI	TiO	5844	-1.098	15.999
5845		TiO	5845	TI	TiO	5845	-1.098	15.999
5846		TiO	5846	TI	TiO	5846	-1.098	15.999
5847		TiO	5847	TI	TiO	5847	-1.098	15.999
5848		TiO	5848	TI	TiO	5848	-1.098	15.999
5849		TiO	5849	TI	TiO	5849	-1.098	15.999
5850		TiO	5850	TI	TiO	5850	-1.098	15.999
5851		TiO	5851	TI	TiO	5851	-1.098	15.999
5852		TiO	5852	TI	TiO	5852	-1.098	15.999
5853		TiO	5853	TI	TiO	5853	-1.098	15.999
5854		TiO	5854	TI	TiO	5854	-1.098	15.999
5855		TiO	5855	TI	TiO	5855	-1.098	15.999
5856		TiO	5856	TI	TiO	5856	-1.098	15.999
5857		TiO	5857	TI	TiO	5857	-1.098	15.999
5858		TiO	5858	TI	TiO	5858	-1.098	15.999
5859		TiO	5859	TI	TiO	5859	-1.098	15.999
5860		TiO	5860	TI	TiO	5860	-1.098	15.999
5861		TiO	5861	TI	TiO	5861	-1.098	15.999
5862		TiO	5862	TI	TiO	5862	-1.098	15.999
5863		TiO	5863	TI	TiO	5863	-1.098	15.999
5864		TiO	5864	TI	TiO	5864	-1.098	15.999
5865		TiO	5865	TI	TiO	5865	-1.098	15.999
5866		TiO	5866	TI	TiO	5866	-1.098	15.999
5867		TiO	5867	TI	TiO	5867	-1.098	15.999
5868		TiO	5868	TI	TiO	5868	-1.098	15.999
5869		TiO	5869	TI	TiO	5869	-1.098	15.999
5870		TiO	5870	TI	TiO	5870	-1.098	15.999
5871		TiO	5871	TI	TiO	5871	-1.098	15.999
5872		TiO	5872	TI	TiO	5872	-1.098	15.999
5873		TiO	5873	TI	TiO	5873	-1.098	15.999
5874		TiO	5874	TI	TiO	5874	-1.098	15.999
5875		TiO	5875	TI	TiO	5875	-1.098	15.999
5876		TiO	5876	TI	TiO	5876	-1.098	15.999
5877		TiO	5877	TI	TiO	5877	-1.098	15.999
5878		TiO	5878	TI	TiO	5878	-1.098	15.999
5879		TiO	5879	TI	TiO	5879	-1.098	15.999
5880		TiO	5880	TI	TiO	5880	-1.098	15.999
5881		TiO	5881	TI	TiO	5881	-1.098	15.999
5882		TiO	5882	TI	TiO	5882	-1.098	15.999
5883		TiO	5883	TI	TiO	5883	-1.098	15.999
5884		TiO	5884	TI	TiO	5884	-1.098	15.999
5885		TiO	5885	TI	TiO	5885	-1.098	15.999
5886		TiO	5886	TI	TiO	5886	-1.098	15.999
5887		TiO	5887	TI	TiO	5887	-1.098	15.999
5888		TiO	5888	TI	TiO	5888	-1.098	15.999
5889		TiO	5889	TI	TiO	5889	-1.098	15.999
5890		TiO	5890	TI	TiO	5890	-1.098	15.999
5891		TiO	5891	TI	TiO	5891	-1.098	15.999
5892		TiO	5892	TI	TiO	5892	-1.098	15.999
5893		TiO	5893	TI	TiO	5893	-1.098	15.999
5894		TiO	5894	TI	TiO	5894	-1.098	15.999
5895		TiO	5895	TI	TiO	5895	-1.098	15.999
5896		TiO	5896	TI	TiO	5896	-1.098	15.999
5897		TiO	5897	TI	TiO	5897	-1.098	15.999
5898		TiO	5898	TI	TiO	5898	-1.098	15.999
5899		TiO	5899	TI	TiO	5899	-1.098	15.999
5900		TiO	5900	TI	TiO	5900	-1.098	15.999
5901		TiO	5901	TI	TiO	5901	-1.098	15.999
5902		TiO	5902	TI	TiO	5902	-1.098	15.999
5903		TiO	5903	TI	TiO	5903	-1.098	15.999
5904		TiO	5904	TI	TiO	5904	-1.098	15.999
5905		TiO	5905	TI	TiO	5905	-1.098	15.999
5906		TiO	5906	TI	TiO	5906	-1.098	15.999
5907		TiO	5907	TI	TiO	5907	-1.098	15.999
5908		TiO	5908	TI	TiO	5908	-1.098	15.999
5909		TiO	5909	TI	TiO	5909	-1.098	15.999
5910		TiO	5910	TI	TiO	5910	-1.098	15.999
5911		TiO	5911	TI	TiO	5911	-1.098	15.999
5912		TiO	5912	TI	TiO	5912	-1.098	15.999
5913		TiO	5913	TI	TiO	5913	-1.098	15.999
5914		TiO	5914	TI	TiO	5914	-1.098	15.999
5915		TiO	5915	TI	TiO	5915	-1.098	15.999
5916		TiO	5916	TI	TiO	5916	-1.098	15.999
5917		TiO	5917	TI	TiO	5917	-1.098	15.999
5918		TiO	5918	TI	TiO	5918	-1.098	15.999
5919		TiO	5919	TI	TiO	5919	-1.098	15.999
5920		TiO	5920	TI	TiO	5920	-1.098	15.999
5921		TiO	5921	TI	TiO	5921	-1.098	15.999
5922		TiO	5922	TI	TiO	5922	-1.098	15.999
5923		TiO	5923	TI	TiO	5923	-1.098	15.999
5924		TiO	5924	TI	TiO	5924	-1.098	15.999
5925		TiO	5925	TI	TiO	5925	-1.098	15.999
5926		TiO	5926	TI	TiO	5926	-1.098	15.999
5927		TiO	5927	TI	TiO	5927	-1.098	15.999
5928		TiO	5928	TI	TiO	5928	-1.098	15.999
5929		TiO	5929	TI	TiO	5929	-1.098	15.999
5930		TiO	5930	TI	TiO	5930	-1.098	15.999
5931		TiO	5931	TI	TiO	5931	-1.098	15.999
5932		TiO	5932	TI	TiO	5932	-1.098	15.999
5933		TiO	5933	TI	TiO	5933	-1.098	15.999
5934		TiO	5934	TI	TiO	5934	-1.098	15.999
5935		TiO	5935	TI	TiO	5935	-1.098	15.999
5936		TiO	5936	TI	TiO	5936	-1.098	15.999
5937		TiO	5937	TI	TiO	5937	-1.098	15.999
5938		TiO	5938	TI	TiO	5938	-1.098	15.999
5939		TiO	5939	TI	TiO	5939	-1.098	15.999
5940		TiO	5940	TI	TiO	5940	-1.098	15.999
5941		TiO	5941	TI	TiO	5941	-1.098	15.999
5942		TiO	5942	TI	TiO	5942	-1.098	15.999
5943		TiO	5943	TI	TiO	5943	-1.098	15.999
5944		TiO	5944	TI	TiO	5944	-1.098	15.999
5945		TiO	5945	TI	TiO	5945	-1.098	15.999
5946		TiO	5946	TI	TiO	5946	-1.098	15.999
5947		TiO	5947	TI	TiO	5947	-1.098	15.999
5948		TiO	5948	TI	TiO	5948	-1.098	15.999
5949		TiO	5949	TI	TiO	5949	-1.098	15.999
5950		TiO	5950	TI	TiO	5950	-1.098	15.999
5951		TiO	5951	TI	TiO	5951	-1.098	15.999
5952		TiO	5952	TI	TiO	5952	-1.098	15.999
5953		TiO	5953	TI	TiO	5953	-1.098	15.999
5954		TiO	5954	TI	TiO	5954	-1.098	15.999
5955		TiO	5955	TI	TiO	5955	-1.098	15.999
5956		TiO	5956	TI	TiO	5956	-1.098	15.999
5957		TiO	5957	TI	TiO	5957	-1.098	15.999
5958		TiO	5958	TI	TiO	5958	-1.098	15.999
5959		TiO	5959	TI	TiO	5959	-1.098	15.999
5960		TiO	5960	TI	TiO	5960	-1.098	15.999
5961		TiO	5961	TI	TiO	5961	-1.098	15.999
5962		TiO	5962	TI	TiO	5962	-1.098	15.999
5963		TiO	5963	TI	TiO	5963	-1.098	15.999
5964		TiO	5964	TI	TiO	5964	-1.098	15.999
5965		TiO	5965	TI	TiO	5965	-1.098	15.999
5966		TiO	5966	TI	TiO	5966	-1.098	15.999
5967		TiO	5967	TI	TiO	5967	-1.098	15.999
5968		TiO	5968	TI	TiO	5968	-1.098	15.999
5969		TiO	5969	TI	TiO	5969	-1.098	15.999
5970		TiO	5970	TI	TiO	5970	-1.098	15.999
5971		TiO	5971	TI	TiO	5971	-1.098	15.999
5972		TiO	5972	TI	TiO	5972	-1.098	15.999
5973		TiO	5973	TI	TiO	5973	-1.098	15.999
5974		TiO	5974	TI	TiO	5974	-1.098	15.999
5975		TiO	5975	TI	TiO	5975	-1.098	15.999
5976		TiO	5976	TI	TiO	5976	-1.098	15.999
5977		TiO	5977	TI	TiO	5977	-1.098	15.999
5978		TiO	5978	TI	TiO	5978	-1.098	15.999
5979		TiO	5979	TI	TiO	5979	-1.098	15.999
5980		TiO	5980	TI	TiO	5980	-1.098	15.999
5981		TiO	5981	TI	TiO	5981	-1.098	15.999
5982		TiO	5982	TI	TiO	5982	-1.098	15.999
5983		TiO	5983	TI	TiO	5983	-1.098	15.999
5984		TiO	5984	TI	TiO	5984	-1.098	15.999
5985		TiO	5985	TI	TiO	5985	-1.098	15.999
5986		TiO	5986	TI	TiO	5986	-1.098	15.999
5987		TiO	5987	TI	TiO	5987	-1.098	15.999
5988		TiO	5988	TI	TiO	5988	-1.098	15.999
5989		TiO	5989	TI	TiO	5989	-1.098	15.999
5990		TiO	5990	TI	TiO	5990	-1.098	15.999
5991		TiO	5991	TI	TiO	5991	-1.098	15.999
5992		TiO	5992	TI	TiO	5992	-1.098	15.999
5993		TiO	5993	TI	TiO	5993	-1.098	15.999
5994		TiO	5994	TI	TiO	5994	-1.098	15.999
5995		TiO	5995	TI	TiO	5995	-1.098	15.999
5996		TiO	5996	TI	TiO	5996	-1.098	15.999
5997		TiO	5997	TI	TiO	5997	-1.098	15.999
5998		TiO	5998	TI	TiO	5998	-1.098	15.999
5999		TiO	5999	TI	TiO	5999	-1.098	15.999
6000		TiO	6000	TI	TiO	6000	-1.098	15.999
6001		TiO	6001	TI	TiO	6001	-1.098	15.999
6002		TiO	6002	TI	TiO	6002	-1.098	15.999
6003		TiO	6003	TI	TiO	6003	-1.098	15.999
6004		TiO	6004	TI	TiO	6004	-1.098	15.999
6005		TiO	6005	TI	TiO	6005	-1.098	15.999
6006		TiO	6006	TI	TiO	6006	-1.098	15.999
6007		TiO	6007	TI	TiO	6007	-1.098	15.999
6008		TiO	6008	TI	TiO	6008	-1.098	15.999
6009		TiO	6009	TI	TiO	6009	-1.098	15.999
6010		TiO	6010	TI	TiO	6010	-1.098	15.999
6011		TiO	6011	TI	TiO	6011	-1.098	15.999
6012		TiO	6012	TI	TiO	6012	-1.098	15.999
6013		TiO	6013	TI	TiO	6013	-1.098	15.999
6014		TiO	6014	TI	TiO	6014	-1.098	15.999
6015		TiO	6015	TI	TiO	6015	-1.098	15.999
6016		TiO	6016	TI	TiO	6016	-1.098	15.999
6017		TiO	6017	TI	TiO	6017	-1.098	15.999
6018		TiO	6018	TI	TiO	6018	-1.098	15.999
6019		TiO	6019	TI	TiO	6019	-1.098	15.999
6020		TiO	6020	TI	TiO	6020	-1.098	15.999
6021		TiO	6021	TI	TiO	6021	-1.098	15.999
6022		TiO	6022	TI	TiO	6022	-1.098	15.999
6023		TiO	6023	TI	TiO	6023	-1.098	15.999
6024		TiO	6024	TI	TiO	6024	-1.098	15.999
6025		TiO	6025	TI	TiO	6025	-1.098	15.999
6026		TiO	6026	TI	TiO	6026	-1.098	15.999
6027		TiO	6027	TI	TiO	6027	-1.098	15.999
6028		TiO	6028	TI	TiO	6028	-1.098	15.999
6029		TiO	6029	TI	TiO	6029	-1.098	15.999
6030		TiO	6030	TI	TiO	6030	-1.098	15.999
6031		TiO	6031	TI	TiO	6031	-1.098	15.999
6032		TiO	6032	TI	TiO	6032	-1.098	15.999
6033		TiO	6033	TI	TiO	6033	-1.098	15.999
6034		TiO	6034	TI	TiO	6034	-1.098	15.999
6035		TiO	6035	TI	TiO	6035	-1.098	15.999
6036		TiO	6036	TI	TiO	6036	-1.098	15.999
6037		TiO	6037	TI	TiO	6037	-1.098	15.999
6038		TiO	6038	TI	TiO	6038	-1.098	15.999
6039		TiO	6039	TI	TiO	6039	-1.098	15.999
6040		TiO	6040	TI	TiO	6040	-1.098	15.999
6041		TiO	6041	TI	TiO	6041	-1.098	15.999
6042		TiO	6042	TI	TiO	6042	-1.098	15.999
6043		TiO	6043	TI	TiO	6043	-1.098	15.999
6044		TiO	6044	TI	TiO	6044	-1.098	15.999
6045		TiO	6045	TI	TiO	6045	-1.098	15.999
6046		TiO	6046	TI	TiO	6046	-1.098	15.999
6047		TiO	6047	TI	TiO	6047	-1.098	15.999
6048		TiO	6048	TI	TiO	6048	-1.098	15.999
6049		TiO	6049	TI	TiO	6049	-1.098	15.999
6050		TiO	6050	TI	TiO	6050	-1.098	15.999
6051		TiO	6051	TI	TiO	6051	-1.098	15.999
6052		TiO	6052	TI	TiO	6052	-1.098	15.999
6053		TiO	6053	TI	TiO	6053	-1.098	15.999
6054		TiO	6054	TI	TiO	6054	-1.098	15.999
6055		TiO	6055	TI	TiO	6055	-1.098	15.999
6056		TiO	6056	TI	TiO	6056	-1.098	15.999
6057		TiO	6057	TI	TiO	6057	-1.098	15.999
6058		TiO	6058	TI	TiO	6058	-1.098	15.999
6059		TiO	6059	TI	TiO	6059	-1.098	15.999
6060		TiO	6060	TI	TiO	6060	-1.098	15.999
6061		TiO	6061	TI	TiO	6061	-1.098	15.999
6062		TiO	6062	TI	TiO	6062	-1.098	15.999
6063		TiO	6063	TI	TiO	6063	-1.098	15.999
6064		TiO	6064	TI	TiO	6064	-1.098	15.999
6065		TiO	6065	TI	TiO	6065	-1.098	15.999
6066		TiO	6066	TI	TiO	6066	-1.098	15.999
6067		TiO	6067	TI	TiO	6067	-1.098	15.999
6068		TiO	6068	TI	TiO	6068	-1.098	15.999
6069		TiO	6069	TI	TiO	6069	-1.098	15.999
6070		TiO	6070	TI	TiO	6070	-1.098	15.999
6071		TiO	6071	TI	TiO	6071	-1.098	15.999
6072		TiO	6072	TI	TiO	6072	-1.098	15.999
6073		TiO	6073	TI	TiO	6073	-1.098	15.999
6074		TiO	6074	TI	TiO	6074	-1.098	15.999
6075		TiO	6075	TI	TiO	6075	-1.098	15.999
6076		TiO	6076	TI	TiO	6076	-1.098	15.999
6077		TiO	6077	TI	TiO	6077	-1.098	15.999
6078		TiO	6078	TI	TiO	6078	-1.098	15.999
6079		TiO	6079	TI	TiO	6079	-1.098	15.999
6080		TiO	6080	TI	TiO	6080	-1.098	15.999
6081		TiO	6081	TI	TiO	6081	-1.098	15.999
6082		TiO	6082	TI	TiO	6082	-1.098	15.999
6083		TiO	6083	TI	TiO	6083	-1.098	15.999
6084		TiO	6084	TI	TiO	6084	-1.098	15.999
6085		TiO	6085	TI	TiO	6085	-1.098	15.999
6086		TiO	6086	TI	TiO	6086	-1.098	15.999
6087		TiO	6087	TI	TiO	6087	-1.098	15.999
6088		TiO	6088	TI	TiO	6088	-1.098	15.999
6089		TiO	6089	TI	TiO	6089	-1.098	15.999
6090		TiO	6090	TI	TiO	6090	-1.098	15.999
6091		TiO	6091	TI	TiO	6091	-1.098	15.999
6092		TiO	6092	TI	TiO	6092	-1.098	15.999
6093		TiO	6093	TI	TiO	6093	-1.098	15.999
6094		TiO	6094	TI	TiO	6094	-1.098	15.999
6095		TiO	6095	TI	TiO	6095	-1.098	15.999
6096		TiO	6096	TI	TiO	6096	-1.098	15.999
6097		TiO	6097	TI	TiO	6097	-1.098	15.999
6098		TiO	6098	TI	TiO	6098	-1.098	15.999
6099		TiO	6099	TI	TiO	6099	-1.098	15.999
6100		TiO	6100	TI	TiO	6100	-1.098	15.999
6101		TiO	6101	TI	TiO	6101	-1.098	15.999
6102		TiO	6102	TI	TiO	6102	-1.098	15.999
6103		TiO	6103	TI	TiO	6103	-1.098	15.999
6104		TiO	6104	TI	TiO	6104	-1.098	15.999
6105		TiO	6105	TI	TiO	6105	-1.098	15.999
6106		TiO	6106	TI	TiO	6106	-1.098	15.999
6107		TiO	6107	TI	TiO	6107	-1.098	15.999
6108		TiO	6108	TI	TiO	6108	-1.098	15.999
6109		TiO	6109	TI	TiO	6109	-1.098	15.999
6110		TiO	6110	TI	TiO	6110	-1.098	15.999
6111		TiO	6111	TI	TiO	6111	-1.098	15.999
6112		TiO	6112	TI	TiO	6112	-1.098	15.999
6113		TiO	6113	TI	TiO	6113	-1.098	15.999
6114		TiO	6114	TI	TiO	6114	-1.098	15.999
6115		TiO	6115	TI	TiO	6115	-1.098	15.999
6116		TiO	6116	TI	TiO	6116	-1.098	15.999
6117		TiO	6117	TI	TiO	6117	-1.098	15.999
6118		TiO	6118	TI	TiO	6118	-1.098	15.999
6119		TiO	6119	TI	TiO	6119	-1.098	15.999
6120		TiO	6120	TI	TiO	6120	-1.098	15.999
6121		TiO	6121	TI	TiO	6121	-1.098	15.999
6122		TiO	6122	TI	TiO	6122	-1.098	15.999
6123		TiO	6123	TI	TiO	6123	-1.098	15.999
6124		TiO	6124	TI	TiO	6124	-1.098	15.999
6125		TiO	6125	TI	TiO	6125	-1.098	15.999
6126		TiO	6126	TI	TiO	6126	-1.098	15.999
6127		TiO	6127	TI	TiO	6127	-1.098	15.999
6128		TiO	6128	TI	TiO	6128	-1.098	15.999
6129		TiO	6129	TI	TiO	6129	-1.098	15.999
6130		TiO	6130	TI	TiO	6130	-1.098	15.999
6131		TiO	6131	TI	TiO	6131	-1.098	15.999
6132		TiO	6132	TI	TiO	6132	-1.098	15.999
6133		TiO	6133	TI	TiO	6133	-1.098	15.999
6134		TiO	6134	TI	TiO	6134	-1.098	15.999
6135		TiO	6135	TI	TiO	6135	-1.098	15.999
6136		TiO	6136	TI	TiO	6136	-1.098	15.999
6137		TiO	6137	TI	TiO	6137	-1.098	15.999
6138		TiO	6138	TI	TiO	6138	-1.098	15.999
6139		TiO	6139	TI	TiO	6139	-1.098	15.999
6140		TiO	6140	TI	TiO	6140	-1.098	15.999
6141		TiO	6141	TI	TiO	6141	-1.098	15.999
6142		TiO	6142	TI	TiO	6142	-1.098	15.999
6143		TiO	6143	TI	TiO	6143	-1.098	15.999
6144		TiO	6144	TI	TiO	6144	-1.098	15.999
6145		TiO	6145	TI	TiO	6145	-1.098	15.999
6146		TiO	6146	TI	TiO	6146	-1.098	15.999
6147		TiO	6147	TI	TiO	6147	-1.098	15.999
6148		TiO	6148	TI	TiO	6148	-1.098	15.999
6149		TiO	6149	TI	TiO	6149	-1.098	15.999
6150		TiO	6150	TI	TiO	6150	-1.098	15.999
6151		TiO	6151	TI	TiO	6151	-1.098	15.999
6152		TiO	6152	TI	TiO	6152	-1.098	15.999
6153		TiO	6153	TI	TiO	6153	-1.098	15.999
6154		TiO	6154	TI	TiO	6154	-1.098	15.999
6155		TiO	6155	TI	TiO	6155	-1.098	15.999
6156		TiO	6156	TI	TiO	6156	-1.098	15.999
6157		TiO	6157	TI	TiO	6157	-1.098	15.999
6158		TiO	6158	TI	TiO	6158	-1.098	15.999
6159		TiO	6159	TI	TiO	6159	-1.098	15.999
6160		TiO	6160	TI	TiO	6160	-1.098	15.999
6161		TiO	6161	TI	TiO	6161	-1.098	15.999
6162		TiO	6162	TI	TiO	6162	-1.098	15.999
6163		TiO	6163	TI	TiO	6163	-1.098	15.999
6164		TiO	6164	TI	TiO	6164	-1.098	15.999
6165		TiO	6165	TI	TiO	6165	-1.098	15.999
6166		TiO	6166	TI	TiO	6166	-1.098	15.999
6167		TiO	6167	TI	TiO	6167	-1.098	15.999
6168		TiO	6168	TI	TiO	6168	-1.098	15.999
6169		TiO	6169	TI	TiO	6169	-1.098	15.999
6170		TiO	6170	TI	TiO	6170	-1.098	15.999
6171		TiO	6171	TI	TiO	6171	-1.098	15.999
6172		TiO	6172	TI	TiO	6172	-1.098	15.999
6173		TiO	6173	TI	TiO	6173	-1.098	15.999
6174		TiO	6174	TI	TiO	6174	-1.098	15.999
6175		TiO	6175	TI	TiO	6175	-1.098	15.999
6176		TiO	6176	TI	TiO	6176	-1.098	15.999
6177		TiO	6177	TI	TiO	6177	-1.098	15.999
6178		TiO	6178	TI	TiO	6178	-1.098	15.999
6179		TiO	6179	TI	TiO	6179	-1.098	15.999
6180		TiO	6180	TI	TiO	6180	-1.098	15.999
6181		TiO	6181	TI	TiO	6181	-1.098	15.999
6182		TiO	6182	TI	TiO	6182	-1.098	15.999
6183		TiO	6183	TI	TiO	6183	-1.098	15.999
6184		TiO	6184	TI	TiO	6184	-1.098	15.999
6185		TiO	6185	TI	TiO	6185	-1.098	15.999
6186		TiO	6186	TI	TiO	6186	-1.098	15.999
6187		TiO	6187	TI	TiO	6187	-1.098	15.999
6188		TiO	6188	TI	TiO	6188	-1.098	15.999
6189		TiO	6189	TI	TiO	6189	-1.098	15.999
6190		TiO	6190	TI	TiO	6190	-1.098	15.999
6191		TiO	6191	TI	TiO	6191	-1.098	15.999
6192		TiO	6192	TI	TiO	6192	-1.098	15.999
6193		TiO	6193	TI	TiO	6193	-1.098	15.999
6194		TiO	6194	TI	TiO	6194	-1.098	15.999
6195		TiO	6195	TI	TiO	6195	-1.098	15.999
6196		TiO	6196	TI	TiO	6196	-1.098	15.999
6197		TiO	6197	TI	TiO	6197	-1.098	15.999
6198		TiO	6198	TI	TiO	6198	-1.098	15.999
6199		TiO	6199	TI	TiO	6199	-1.098	15.999
6200		TiO	6200	TI	TiO	6200	-1.098	15.999
6201		TiO	6201	TI	TiO	6201	-1.098	15.999
6202		TiO	6202	TI	TiO	6202	-1.098	15.999
6203		TiO	6203	TI	TiO	6203	-1.098	15.999
6204		TiO	6204	TI	TiO	6204	-1.098	15.999
6205		TiO	6205	TI	TiO	6205	-1.098	15.999
6206		TiO	6206	TI	TiO	6206	-1.098	15.999
6207		TiO	6207	TI	TiO	6207	-1.098	15.999
6208		TiO	6208	TI	TiO	6208	-1.098	15.999
6209		TiO	6209	TI	TiO	6209	-1.098	15.999
6210		TiO	6210	TI	TiO	6210	-1.098	15.999
6211		TiO	6211	TI	TiO	6211	-1.098	15.999
6212		TiO	6212	TI	TiO	6212	-1.098	15.999
6213		TiO	6213	TI	TiO	6213	-1.098	15.999
6214		TiO	6214	TI	TiO	6214	-1.098	15.999
6215		TiO	6215	TI	TiO	6215	-1.098	15.999
6216		TiO	6216	TI	TiO	6216	-1.098	15.999
6217		TiO	6217	TI	TiO	6217	-1.098	15.999
6218		TiO	6218	TI	TiO	6218	-1.098	15.999
6219		TiO	6219	TI	TiO	6219	-1.098	15.999
6220		TiO	6220	TI	TiO	6220	-1.098	15.999
6221		TiO	6221	TI	TiO	6221	-1.098	15.999
6222		TiO	6222	TI	TiO	6222	-1.098	15.999
6223		TiO	6223	TI	TiO	6223	-1.098	15.999
6224		TiO	6224	TI	TiO	6224	-1.098	15.999
6225		TiO	6225	TI	TiO	6225	-1.098	15.999
6226		TiO	6226	TI	TiO	6226	-1.098	15.999
6227		TiO	6227	TI	TiO	6227	-1.098	15.999
6228		TiO	6228	TI	TiO	6228	-1.098	15.999
6229		TiO	6229	TI	TiO	6229	-1.098	15.999
6230		TiO	6230	TI	TiO	6230	-1.098	15.999
6231		TiO	6231	TI	TiO	6231	-1.098	15.999
6232		TiO	6232	TI	TiO	6232	-1.098	15.999
6233		TiO	6233	TI	TiO	6233	-1.098	15.999
6234		TiO	6234	TI	TiO	6234	-1.098	15.999
6235		TiO	6235	TI	TiO	6235	-1.098	15.999
6236		TiO	6236	TI	TiO	6236	-1.098	15.999
6237		TiO	6237	TI	TiO	6237	-1.098	15.999
6238		TiO	6238	TI	TiO	6238	-1.098	15.999
6239		TiO	6239	TI	TiO	6239	-1.098	15.999
6240		TiO	6240	TI	TiO	6240	-1.098	15.999
6241		TiO	6241	TI	TiO	6241	-1.098	15.999
6242		TiO	6242	TI	TiO	6242	-1.098	15.999
6243		TiO	6243	TI	TiO	6243	-1.098	15.999
6244		TiO	6244	TI	TiO	6244	-1.098	15.999
6245		TiO	6245	TI	TiO	6245	-1.098	15.999
6246		TiO	6246	TI	TiO	6246	-1.098	15.999
6247		TiO	6247	TI	TiO	6247	-1.098	15.999
6248		TiO	6248	TI	TiO	6248	-1.098	15.999
6249		TiO	6249	TI	TiO	6249	-1.098	15.999
6250		TiO	6250	TI	TiO	6250	-1.098	15.999
6251		TiO	6251	TI	TiO	6251	-1.098	15.999
6252		TiO	6252	TI	TiO	6252	-1.098	15.999
6253		TiO	6253	TI	TiO	6253	-1.098	15.999
6254		TiO	6254	TI	TiO	6254	-1.098	15.999
6255		TiO	6255	TI	TiO	6255	-1.098	15.999
6256		TiO	6256	TI	TiO	6256	-1.098	15.999
6257		TiO	6257	TI	TiO	6257	-1.098	15.999
6258		TiO	6258	TI	TiO	6258	-1.098	15.999
6259		TiO	6259	TI	TiO	6259	-1.098	15.999
6260		TiO	6260	TI	TiO	6260	-1.098	15.999
6261		TiO	6261	TI	TiO	6261	-1.098	15.999
6262		TiO	6262	TI	TiO	6262	-1.098	15.999
6263		TiO	6263	TI	TiO	6263	-1.098	15.999
6264		TiO	6264	TI	TiO	6264	-1.098	15.999
6265		TiO	6265	TI	TiO	6265	-1.098	15.999
6266		TiO	6266	TI	TiO	6266	-1.098	15.999
6267		TiO	6267	TI	TiO	6267	-1.098	15.999
6268		TiO	6268	TI	TiO	6268	-1.098	15.999
6269		TiO	6269	TI	TiO	6269	-1.098	15.999
6270		TiO	6270	TI	TiO	6270	-1.098	15.999
6271		TiO	6271	TI	TiO	6271	-1.098	15.999
6272		TiO	6272	TI	TiO	6272	-1.098	15.999
6273		TiO	6273	TI	TiO	6273	-1.098	15.999
6274		TiO	6274	TI	TiO	6274	-1.098	15.999
6275		TiO	6275	TI	TiO	6275	-1.098	15.999
6276		TiO	6276	TI	TiO	6276	-1.098	15.999
6277		TiO	6277	TI	TiO	6277	-1.098	15.999
6278		TiO	6278	TI	TiO	6278	-1.098	15.999
6279		TiO	6279	TI	TiO	6279	-1.098	15.999
6280		TiO	6280	TI	TiO	6280	-1.098	15.999
6281		TiO	6281	TI	TiO	6281	-1.098	15.999
6282		TiO	6282	TI	TiO	6282	-1.098	15.999
6283		TiO	6283	TI	TiO	6283	-1.098	15.999
6284		TiO	6284	TI	TiO	6284	-1.098	15.999
6285		TiO	6285	TI	TiO	6285	-1.098	15.999
6286		TiO	6286	TI	TiO	6286	-1.098	15.999
6287		TiO	6287	TI	TiO	6287	-1.098	15.999
6288		TiO	6288	TI	TiO	6288	-1.098	15.999
6289		TiO	6289	TI	TiO	6289	-1.098	15.999
6290		TiO	6290	TI	TiO	6290	-1.098	15.999
6291		TiO	6291	TI	TiO	6291	-1.098	15.999
6292		TiO	6292	TI	TiO	6292	-1.098	15.999
6293		TiO	6293	TI	TiO	6293	-1.098	15.999
6294		TiO	6294	TI	TiO	6294	-1.098	15.999
6295		TiO	6295	TI	TiO	6295	-1.098	15.999
6296		TiO	6296	TI	TiO	6296	-1.098	15.999
6297		TiO	6297	TI	TiO	6297	-1.098	15.999
6298		TiO	6298	TI	TiO	6298	-1.098	15.999
6299		TiO	6299	TI	TiO	6299	-1.098	15.999
6300		TiO	6300	TI	TiO	6300	-1.098	15.999
6301		TiO	6301	TI	TiO	6301	-1.098	15.999
6302		TiO	6302	TI	TiO	6302	-1.098	15.999
6303		TiO	6303	TI	TiO	6303	-1.098	15.999
6304		TiO	6304	TI	TiO	6304	-1.098	15.999
6305		TiO	6305	TI	TiO	6305	-1.098	15.999
6306		TiO	6306	TI	TiO	6306	-1.098	15.999
6307		TiO	6307	TI	TiO	6307	-1.098	15.999
6308		TiO	6308	TI	TiO	6308	-1.098	15.999
6309		TiO	6309	TI	TiO	6309	-1.098	15.999
6310		TiO	6310	TI	TiO	6310	-1.098	15.999
6311		TiO	6311	TI	TiO	6311	-1.098	15.999
6312		TiO	6312	TI	TiO	6312	-1.098	15.999
6313		TiO	6313	TI	TiO	6313	-1.098	15.999
6314		TiO	6314	TI	TiO	6314	-1.098	15.999
6315		TiO	6315	TI	TiO	6315	-1.098	15.999
6316		TiO	6316	TI	TiO	6316	-1.098	15.999
6317		TiO	6317	TI	TiO	6317	-1.098	15.999
6318		TiO	6318	TI	TiO	6318	-1.098	15.999
6319		TiO	6319	TI	TiO	6319	-1.098	15.999
6320		TiO	6320	TI	TiO	6320	-1.098	15.999
6321		TiO	6321	TI	TiO	6321	-1.098	15.999
6322		TiO	6322	TI	TiO	6322	-1.098	15.999
6323		TiO	6323	TI	TiO	6323	-1.098	15.999
6324		TiO	6324	TI	TiO	6324	-1.098	15.999
6325		TiO	6325	TI	TiO	6325	-1.098	15.999
6326		TiO	6326	TI	TiO	6326	-1.098	15.999
6327		TiO	6327	TI	TiO	6327	-1.098	15.999
6328		TiO	6328	TI	TiO	6328	-1.098	15.999
6329		TiO	6329	TI	TiO	6329	-1.098	15.999
6330		TiO	6330	TI	TiO	6330	-1.098	15.999
6331		TiO	6331	TI	TiO	6331	-1.098	15.999
6332		TiO	6332	TI	TiO	6332	-1.098	15.999
6333		TiO	6333	TI	TiO	6333	-1.098	15.999
6334		TiO	6334	TI	TiO	6334	-1.098	15.999
6335		TiO	6335	TI	TiO	6335	-1.098	15.999
6336		TiO	6336	TI	TiO	6336	-1.098	15.999
6337		TiO	6337	TI	TiO	6337	-1.098	15.999
6338		TiO	6338	TI	TiO	6338	-1.098	15.999
6339		TiO	6339	TI	TiO	6339	-1.098	15.999
6340		TiO	6340	TI	TiO	6340	-1.098	15.999
6341		TiO	6341	TI	TiO	6341	-1.098	15.999
6342		TiO	6342	TI	TiO	6342	-1.098	15.999
6343		TiO	6343	TI	TiO	6343	-1.098	15.999
6344		TiO	6344	TI	TiO	6344	-1.098	15.999
6345		TiO	6345	TI	TiO	6345	-1.098	15.999
6346		TiO	6346	TI	TiO	6346	-1.098	15.999
6347		TiO	6347	TI	TiO	6347	-1.098	15.999
6348		TiO	6348	TI	TiO	6348	-1.098	15.999
6349		TiO	6349	TI	TiO	6349	-1.098	15.999
6350		TiO	6350	TI	TiO	6350	-1.098	15.999
6351		TiO	6351	TI	TiO	6351	-1.098	15.999
6352		TiO	6352	TI	TiO	6352	-1.098	15.999
6353		TiO	6353	TI	TiO	6353	-1.098	15.999
6354		TiO	6354	TI	TiO	6354	-1.098	15.999
6355		TiO	6355	TI	TiO	6355	-1.098	15.999
6356		 Ti	6356	TI	 Ti	6356	2.196	47.876
6357		TiO	6357	TI	TiO	6357	-1.098	15.999
6358		 Ti	6358	TI	 Ti	6358	2.196	47.876
6359		TiO	6359	TI	TiO	6359	-1.098	15.999
6360		 Ti	6360	TI	 Ti	6360	2.196	47.876
6361		TiO	6361	TI	TiO	6361	-1.098	15.999
6362		 Ti	6362	TI	 Ti	6362	2.196	47.876
6363		TiO	6363	TI	TiO	6363	-1.098	15.999
6364		 Ti	6364	TI	 Ti	6364	2.196	47.876
6365		TiO	6365	TI	TiO	6365	-1.098	15.999
6366		 Ti	6366	TI	 Ti	6366	2.196	47.876
6367		TiO	6367	TI	TiO	6367	-1.098	15.999
6368		 Ti	6368	TI	 Ti	6368	2.196	47.876
6369		TiO	6369	TI	TiO	6369	-1.098	15.999
6370		 Ti	6370	TI	 Ti	6370	2.196	47.876
6371		TiO	6371	TI	TiO	6371	-1.098	15.999
6372		 Ti	6372	TI	 Ti	6372	2.196	47.876
6373		TiO	6373	TI	TiO	6373	-1.098	15.999
6374		 Ti	6374	TI	 Ti	6374	2.196	47.876
6375		TiO	6375	TI	TiO	6375	-1.098	15.999
6376		 Ti	6376	TI	 Ti	6376	2.196	47.876
6377		TiO	6377	TI	TiO	6377	-1.098	15.999
6378		 Ti	6378	TI	 Ti	6378	2.196	47.876
6379		TiO	6379	TI	TiO	6379	-1.098	15.999
6380		 Ti	6380	TI	 Ti	6380	2.196	47.876
6381		TiO	6381	TI	TiO	6381	-1.098	15.999
6382		 Ti	6382	TI	 Ti	6382	2.196	47.876
6383		TiO	6383	TI	TiO	6383	-1.098	15.999
6384		 Ti	6384	TI	 Ti	6384	2.196	47.876
6385		TiO	6385	TI	TiO	6385	-1.098	15.999
6386		 Ti	6386	TI	 Ti	6386	2.196	47.876
6387		TiO	6387	TI	TiO	6387	-1.098	15.999
6388		 Ti	6388	TI	 Ti	6388	2.196	47.876
6389		TiO	6389	TI	TiO	6389	-1.098	15.999
6390		 Ti	6390	TI	 Ti	6390	2.196	47.876
6391		TiO	6391	TI	TiO	6391	-1.098	15.999
6392		 Ti	6392	TI	 Ti	6392	2.196	47.876
6393		TiO	6393	TI	TiO	6393	-1.098	15.999
6394		 Ti	6394	TI	 Ti	6394	2.196	47.876
6395		TiO	6395	TI	TiO	6395	-1.098	15.999
6396		 Ti	6396	TI	 Ti	6396	2.196	47.876
6397		TiO	6397	TI	TiO	6397	-1.098	15.999
6398		 Ti	6398	TI	 Ti	6398	2.196	47.876
6399		TiO	6399	TI	TiO	6399	-1.098	15.999
6400		 Ti	6400	TI	 Ti	6400	2.196	47.876
6401		TiO	6401	TI	TiO	6401	-1.098	15.999
6402		 Ti	6402	TI	 Ti	6402	2.196	47.876
6403		TiO	6403	TI	TiO	6403	-1.098	15.999
6404		 Ti	6404	TI	 Ti	6404	2.196	47.876
6405		TiO	6405	TI	TiO	6405	-1.098	15.999
6406		 Ti	6406	TI	 Ti	6406	2.196	47.876
6407		TiO	6407	TI	TiO	6407	-1.098	15.999
6408		 Ti	6408	TI	 Ti	6408	2.196	47.876
6409		TiO	6409	TI	TiO	6409	-1.098	15.999
6410		 Ti	6410	TI	 Ti	6410	2.196	47.876
6411		TiO	6411	TI	TiO	6411	-1.098	15.999
6412		 Ti	6412	TI	 Ti	6412	2.196	47.876
6413		TiO	6413	TI	TiO	6413	-1.098	15.999
6414		 Ti	6414	TI	 Ti	6414	2.196	47.876
6415		TiO	6415	TI	TiO	6415	-1.098	15.999
6416		 Ti	6416	TI	 Ti	6416	2.196	47.876
6417		TiO	6417	TI	TiO	6417	-1.098	15.999
6418		 Ti	6418	TI	 Ti	6418	2.196	47.876
6419		TiO	6419	TI	TiO	6419	-1.098	15.999
6420		 Ti	6420	TI	 Ti	6420	2.196	47.876
6421		TiO	6421	TI	TiO	6421	-1.098	15.999
6422		 Ti	6422	TI	 Ti	6422	2.196	47.876
6423		TiO	6423	TI	TiO	6423	-1.098	15.999
6424		 Ti	6424	TI	 Ti	6424	2.196	47.876
6425		TiO	6425	TI	TiO	6425	-1.098	15.999
6426		 Ti	6426	TI	 Ti	6426	2.196	47.876
6427		TiO	6427	TI	TiO	6427	-1.098	15.999
6428		 Ti	6428	TI	 Ti	6428	2.196	47.876
6429		TiO	6429	TI	TiO	6429	-1.098	15.999
6430		 Ti	6430	TI	 Ti	6430	2.196	47.876
6431		TiO	6431	TI	TiO	6431	-1.098	15.999
6432		 Ti	6432	TI	 Ti	6432	2.196	47.876
6433		TiO	6433	TI	TiO	6433	-1.098	15.999
6434		 Ti	6434	TI	 Ti	6434	2.196	47.876
6435		TiO	6435	TI	TiO	6435	-1.098	15.999
6436		 Ti	6436	TI	 Ti	6436	2.196	47.876
6437		TiO	6437	TI	TiO	6437	-1.098	15.999
6438		 Ti	6438	TI	 Ti	6438	2.196	47.876
6439		TiO	6439	TI	TiO	6439	-1.098	15.999
6440		 Ti	6440	TI	 Ti	6440	2.196	47.876
6441		TiO	6441	TI	TiO	6441	-1.098	15.999
6442		 Ti	6442	TI	 Ti	6442	2.196	47.876
6443		TiO	6443	TI	TiO	6443	-1.098	15.999
6444		 Ti	6444	TI	 Ti	6444	2.196	47.876
6445		TiO	6445	TI	TiO	6445	-1.098	15.999
6446		 Ti	6446	TI	 Ti	6446	2.196	47.876
6447		TiO	6447	TI	TiO	6447	-1.098	15.999
6448		 Ti	6448	TI	 Ti	6448	2.196	47.876
6449		TiO	6449	TI	TiO	6449	-1.098	15.999
6450		 Ti	6450	TI	 Ti	6450	2.196	47.876
6451		TiO	6451	TI	TiO	6451	-1.098	15.999
6452		 Ti	6452	TI	 Ti	6452	2.196	47.876
6453		TiO	6453	TI	TiO	6453	-1.098	15.999
6454		 Ti	6454	TI	 Ti	6454	2.196	47.876
6455		TiO	6455	TI	TiO	6455	-1.098	15.999
6456		 Ti	6456	TI	 Ti	6456	2.196	47.876
6457		TiO	6457	TI	TiO	6457	-1.098	15.999
6458		 Ti	6458	TI	 Ti	6458	2.196	47.876
6459		TiO	6459	TI	TiO	6459	-1.098	15.999
6460		 Ti	6460	TI	 Ti	6460	2.196	47.876
6461		TiO	6461	TI	TiO	6461	-1.098	15.999
6462		 Ti	6462	TI	 Ti	6462	2.196	47.876
6463		TiO	6463	TI	TiO	6463	-1.098	15.999
6464		 Ti	6464	TI	 Ti	6464	2.196	47.876
6465		TiO	6465	TI	TiO	6465	-1.098	15.999
6466		 Ti	6466	TI	 Ti	6466	2.196	47.876
6467		TiO	6467	TI	TiO	6467	-1.098	15.999
6468		 Ti	6468	TI	 Ti	6468	2.196	47.876
6469		TiO	6469	TI	TiO	6469	-1.098	15.999
6470		 Ti	6470	TI	 Ti	6470	2.196	47.876
6471		TiO	6471	TI	TiO	6471	-1.098	15.999
6472		 Ti	6472	TI	 Ti	6472	2.196	47.876
6473		TiO	6473	TI	TiO	6473	-1.098	15.999
6474		 Ti	6474	TI	 Ti	6474	2.196	47.876
6475		TiO	6475	TI	TiO	6475	-1.098	15.999
6476		 Ti	6476	TI	 Ti	6476	2.196	47.876
6477		TiO	6477	TI	TiO	6477	-1.098	15.999
6478		 Ti	6478	TI	 Ti	6478	2.196	47.876
6479		TiO	6479	TI	TiO	6479	-1.098	15.999
6480		 Ti	6480	TI	 Ti	6480	2.196	47.876
6481		TiO	6481	TI	TiO	6481	-1.098	15.999
6482		 Ti	6482	TI	 Ti	6482	2.196	47.876
6483		TiO	6483	TI	TiO	6483	-1.098	15.999
6484		 Ti	6484	TI	 Ti	6484	2.196	47.876
6485		TiO	6485	TI	TiO	6485	-1.098	15.999
6486		 Ti	6486	TI	 Ti	6486	2.196	47.876
6487		TiO	6487	TI	TiO	6487	-1.098	15.999
6488		 Ti	6488	TI	 Ti	6488	2.196	47.876
6489		TiO	6489	TI	TiO	6489	-1.098	15.999
6490		 Ti	6490	TI	 Ti	6490	2.196	47.876
6491		TiO	6491	TI	TiO	6491	-1.098	15.999
6492		 Ti	6492	TI	 Ti	6492	2.196	47.876
6493		TiO	6493	TI	TiO	6493	-1.098	15.999
6494		 Ti	6494	TI	 Ti	6494	2.196	47.876
6495		TiO	6495	TI	TiO	6495	-1.098	15.999
6496		 Ti	6496	TI	 Ti	6496	2.196	47.876
6497		TiO	6497	TI	TiO	6497	-1.098	15.999
6498		 Ti	6498	TI	 Ti	6498	2.196	47.876
6499		TiO	6499	TI	TiO	6499	-1.098	15.999
6500		 Ti	6500	TI	 Ti	6500	2.196	47.876
6501		TiO	6501	TI	TiO	6501	-1.098	15.999
6502		 Ti	6502	TI	 Ti	6502	2.196	47.876
6503		TiO	6503	TI	TiO	6503	-1.098	15.999
6504		 Ti	6504	TI	 Ti	6504	2.196	47.876
6505		TiO	6505	TI	TiO	6505	-1.098	15.999
6506		 Ti	6506	TI	 Ti	6506	2.196	47.876
6507		TiO	6507	TI	TiO	6507	-1.098	15.999
6508		 Ti	6508	TI	 Ti	6508	2.196	47.876
6509		TiO	6509	TI	TiO	6509	-1.098	15.999
6510		 Ti	6510	TI	 Ti	6510	2.196	47.876
6511		TiO	6511	TI	TiO	6511	-1.098	15.999
6512		 Ti	6512	TI	 Ti	6512	2.196	47.876
6513		TiO	6513	TI	TiO	6513	-1.098	15.999
6514		 Ti	6514	TI	 Ti	6514	2.196	47.876
6515		TiO	6515	TI	TiO	6515	-1.098	15.999
6516		 Ti	6516	TI	 Ti	6516	2.196	47.876
6517		TiO	6517	TI	TiO	6517	-1.098	15.999
6518		 Ti	6518	TI	 Ti	6518	2.196	47.876
6519		TiO	6519	TI	TiO	6519	-1.098	15.999
6520		 Ti	6520	TI	 Ti	6520	2.196	47.876
6521		TiO	6521	TI	TiO	6521	-1.098	15.999
6522		 Ti	6522	TI	 Ti	6522	2.196	47.876
6523		TiO	6523	TI	TiO	6523	-1.098	15.999
6524		 Ti	6524	TI	 Ti	6524	2.196	47.876
6525		TiO	6525	TI	TiO	6525	-1.098	15.999
6526		 Ti	6526	TI	 Ti	6526	2.196	47.876
6527		TiO	6527	TI	TiO	6527	-1.098	15.999
6528		 Ti	6528	TI	 Ti	6528	2.196	47.876
6529		TiO	6529	TI	TiO	6529	-1.098	15.999
6530		 Ti	6530	TI	 Ti	6530	2.196	47.876
6531		TiO	6531	TI	TiO	6531	-1.098	15.999
6532		 Ti	6532	TI	 Ti	6532	2.196	47.876
6533		TiO	6533	TI	TiO	6533	-1.098	15.999
6534		 Ti	6534	TI	 Ti	6534	2.196	47.876
6535		TiO	6535	TI	TiO	6535	-1.098	15.999
6536		 Ti	6536	TI	 Ti	6536	2.196	47.876
6537		TiO	6537	TI	TiO	6537	-1.098	15.999
6538		 Ti	6538	TI	 Ti	6538	2.196	47.876
6539		TiO	6539	TI	TiO	6539	-1.098	15.999
6540		 Ti	6540	TI	 Ti	6540	2.196	47.876
6541		TiO	6541	TI	TiO	6541	-1.098	15.999
6542		 Ti	6542	TI	 Ti	6542	2.196	47.876
6543		TiO	6543	TI	TiO	6543	-1.098	15.999
6544		 Ti	6544	TI	 Ti	6544	2.196	47.876
6545		TiO	6545	TI	TiO	6545	-1.098	15.999
6546		 Ti	6546	TI	 Ti	6546	2.196	47.876
6547		TiO	6547	TI	TiO	6547	-1.098	15.999
6548		 Ti	6548	TI	 Ti	6548	2.196	47.876
6549		TiO	6549	TI	TiO	6549	-1.098	15.999
6550		 Ti	6550	TI	 Ti	6550	2.196	47.876
6551		TiO	6551	TI	TiO	6551	-1.098	15.999
6552		 Ti	6552	TI	 Ti	6552	2.196	47.876
6553		TiO	6553	TI	TiO	6553	-1.098	15.999
6554		 Ti	6554	TI	 Ti	6554	2.196	47.876
6555		TiO	6555	TI	TiO	6555	-1.098	15.999
6556		 Ti	6556	TI	 Ti	6556	2.196	47.876
6557		TiO	6557	TI	TiO	6557	-1.098	15.999
6558		 Ti	6558	TI	 Ti	6558	2.196	47.876
6559		TiO	6559	TI	TiO	6559	-1.098	15.999
6560		 Ti	6560	TI	 Ti	6560	2.196	47.876
6561		TiO	6561	TI	TiO	6561	-1.098	15.999
6562		 Ti	6562	TI	 Ti	6562	2.196	47.876
6563		TiO	6563	TI	TiO	6563	-1.098	15.999
6564		 Ti	6564	TI	 Ti	6564	2.196	47.876
6565		TiO	6565	TI	TiO	6565	-1.098	15.999
6566		 Ti	6566	TI	 Ti	6566	2.196	47.876
6567		TiO	6567	TI	TiO	6567	-1.098	15.999
6568		 Ti	6568	TI	 Ti	6568	2.196	47.876
6569		TiO	6569	TI	TiO	6569	-1.098	15.999
6570		 Ti	6570	TI	 Ti	6570	2.196	47.876
6571		TiO	6571	TI	TiO	6571	-1.098	15.999
6572		 Ti	6572	TI	 Ti	6572	2.196	47.876
6573		TiO	6573	TI	TiO	6573	-1.098	15.999
6574		 Ti	6574	TI	 Ti	6574	2.196	47.876
6575		TiO	6575	TI	TiO	6575	-1.098	15.999
6576		 Ti	6576	TI	 Ti	6576	2.196	47.876
6577		TiO	6577	TI	TiO	6577	-1.098	15.999
6578		 Ti	6578	TI	 Ti	6578	2.196	47.876
6579		TiO	6579	TI	TiO	6579	-1.098	15.999
6580		 Ti	6580	TI	 Ti	6580	2.196	47.876
6581		TiO	6581	TI	TiO	6581	-1.098	15.999
6582		 Ti	6582	TI	 Ti	6582	2.196	47.876
6583		TiO	6583	TI	TiO	6583	-1.098	15.999
6584		 Ti	6584	TI	 Ti	6584	2.196	47.876
6585		TiO	6585	TI	TiO	6585	-1.098	15.999
6586		 Ti	6586	TI	 Ti	6586	2.196	47.876
6587		TiO	6587	TI	TiO	6587	-1.098	15.999
6588		 Ti	6588	TI	 Ti	6588	2.196	47.876
6589		TiO	6589	TI	TiO	6589	-1.098	15.999
6590		 Ti	6590	TI	 Ti	6590	2.196	47.876
6591		TiO	6591	TI	TiO	6591	-1.098	15.999
6592		 Ti	6592	TI	 Ti	6592	2.196	47.876
6593		TiO	6593	TI	TiO	6593	-1.098	15.999
6594		 Ti	6594	TI	 Ti	6594	2.196	47.876
6595		TiO	6595	TI	TiO	6595	-1.098	15.999
6596		 Ti	6596	TI	 Ti	6596	2.196	47.876
6597		TiO	6597	TI	TiO	6597	-1.098	15.999
6598		 Ti	6598	TI	 Ti	6598	2.196	47.876
6599		TiO	6599	TI	TiO	6599	-1.098	15.999
6600		 Ti	6600	TI	 Ti	6600	2.196	47.876
6601		TiO	6601	TI	TiO	6601	-1.098	15.999
6602		 Ti	6602	TI	 Ti	6602	2.196	47.876
6603		TiO	6603	TI	TiO	6603	-1.098	15.999
6604		 Ti	6604	TI	 Ti	6604	2.196	47.876
6605		TiO	6605	TI	TiO	6605	-1.098	15.999
6606		 Ti	6606	TI	 Ti	6606	2.196	47.876
6607		TiO	6607	TI	TiO	6607	-1.098	15.999
6608		 Ti	6608	TI	 Ti	6608	2.196	47.876
6609		TiO	6609	TI	TiO	6609	-1.098	15.999
6610		 Ti	6610	TI	 Ti	6610	2.196	47.876
6611		TiO	6611	TI	TiO	6611	-1.098	15.999
6612		 Ti	6612	TI	 Ti	6612	2.196	47.876
6613		TiO	6613	TI	TiO	6613	-1.098	15.999
6614		 Ti	6614	TI	 Ti	6614	2.196	47.876
6615		TiO	6615	TI	TiO	6615	-1.098	15.999
6616		 Ti	6616	TI	 Ti	6616	2.196	47.876
6617		TiO	6617	TI	TiO	6617	-1.098	15.999
6618		 Ti	6618	TI	 Ti	6618	2.196	47.876
6619		TiO	6619	TI	TiO	6619	-1.098	15.999
6620		 Ti	6620	TI	 Ti	6620	2.196	47.876
6621		TiO	6621	TI	TiO	6621	-1.098	15.999
6622		 Ti	6622	TI	 Ti	6622	2.196	47.876
6623		TiO	6623	TI	TiO	6623	-1.098	15.999
6624		 Ti	6624	TI	 Ti	6624	2.196	47.876
6625		TiO	6625	TI	TiO	6625	-1.098	15.999
6626		 Ti	6626	TI	 Ti	6626	2.196	47.876
6627		TiO	6627	TI	TiO	6627	-1.098	15.999
6628		 Ti	6628	TI	 Ti	6628	2.196	47.876
6629		TiO	6629	TI	TiO	6629	-1.098	15.999
6630		 Ti	6630	TI	 Ti	6630	2.196	47.876
6631		TiO	6631	TI	TiO	6631	-1.098	15.999
6632		 Ti	6632	TI	 Ti	6632	2.196	47.876
6633		TiO	6633	TI	TiO	6633	-1.098	15.999
6634		 Ti	6634	TI	 Ti	6634	2.196	47.876
6635		TiO	6635	TI	TiO	6635	-1.098	15.999
6636		 Ti	6636	TI	 Ti	6636	2.196	47.876
6637		TiO	6637	TI	TiO	6637	-1.098	15.999
6638		 Ti	6638	TI	 Ti	6638	2.196	47.876
6639		TiO	6639	TI	TiO	6639	-1.098	15.999
6640		 Ti	6640	TI	 Ti	6640	2.196	47.876
6641		TiO	6641	TI	TiO	6641	-1.098	15.999
6642		 Ti	6642	TI	 Ti	6642	2.196	47.876
6643		TiO	6643	TI	TiO	6643	-1.098	15.999
6644		 Ti	6644	TI	 Ti	6644	2.196	47.876
6645		TiO	6645	TI	TiO	6645	-1.098	15.999
6646		 Ti	6646	TI	 Ti	6646	2.196	47.876
6647		TiO	6647	TI	TiO	6647	-1.098	15.999
6648		 Ti	6648	TI	 Ti	6648	2.196	47.876
6649		TiO	6649	TI	TiO	6649	-1.098	15.999
6650		 Ti	6650	TI	 Ti	6650	2.196	47.876
6651		TiO	6651	TI	TiO	6651	-1.098	15.999
6652		 Ti	6652	TI	 Ti	6652	2.196	47.876
6653		TiO	6653	TI	TiO	6653	-1.098	15.999
6654		 Ti	6654	TI	 Ti	6654	2.196	47.876
6655		TiO	6655	TI	TiO	6655	-1.098	15.999
6656		 Ti	6656	TI	 Ti	6656	2.196	47.876
6657		TiO	6657	TI	TiO	6657	-1.098	15.999
6658		 Ti	6658	TI	 Ti	6658	2.196	47.876
6659		TiO	6659	TI	TiO	6659	-1.098	15.999
6660		 Ti	6660	TI	 Ti	6660	2.196	47.876
6661		TiO	6661	TI	TiO	6661	-1.098	15.999
6662		 Ti	6662	TI	 Ti	6662	2.196	47.876
6663		TiO	6663	TI	TiO	6663	-1.098	15.999
6664		 Ti	6664	TI	 Ti	6664	2.196	47.876
6665		TiO	6665	TI	TiO	6665	-1.098	15.999
6666		 Ti	6666	TI	 Ti	6666	2.196	47.876
6667		TiO	6667	TI	TiO	6667	-1.098	15.999
6668		 Ti	6668	TI	 Ti	6668	2.196	47.876
6669		TiO	6669	TI	TiO	6669	-1.098	15.999
6670		 Ti	6670	TI	 Ti	6670	2.196	47.876
6671		TiO	6671	TI	TiO	6671	-1.098	15.999
6672		 Ti	6672	TI	 Ti	6672	2.196	47.876
6673		TiO	6673	TI	TiO	6673	-1.098	15.999
6674		 Ti	6674	TI	 Ti	6674	2.196	47.876
6675		TiO	6675	TI	TiO	6675	-1.098	15.999
6676		 Ti	6676	TI	 Ti	6676	2.196	47.876
6677		TiO	6677	TI	TiO	6677	-1.098	15.999
6678		 Ti	6678	TI	 Ti	6678	2.196	47.876
6679		TiO	6679	TI	TiO	6679	-1.098	15.999
6680		 Ti	6680	TI	 Ti	6680	2.196	47.876
6681		TiO	6681	TI	TiO	6681	-1.098	15.999
6682		 Ti	6682	TI	 Ti	6682	2.196	47.876
6683		TiO	6683	TI	TiO	6683	-1.098	15.999
6684		 Ti	6684	TI	 Ti	6684	2.196	47.876
6685		TiO	6685	TI	TiO	6685	-1.098	15.999
6686		 Ti	6686	TI	 Ti	6686	2.196	47.876
6687		TiO	6687	TI	TiO	6687	-1.098	15.999
6688		 Ti	6688	TI	 Ti	6688	2.196	47.876
6689		TiO	6689	TI	TiO	6689	-1.098	15.999
6690		 Ti	6690	TI	 Ti	6690	2.196	47.876
6691		TiO	6691	TI	TiO	6691	-1.098	15.999
6692		 Ti	6692	TI	 Ti	6692	2.196	47.876
6693		TiO	6693	TI	TiO	6693	-1.098	15.999
6694		 Ti	6694	TI	 Ti	6694	2.196	47.876
6695		TiO	6695	TI	TiO	6695	-1.098	15.999
6696		 Ti	6696	TI	 Ti	6696	2.196	47.876
6697		TiO	6697	TI	TiO	6697	-1.098	15.999
6698		 Ti	6698	TI	 Ti	6698	2.196	47.876
6699		TiO	6699	TI	TiO	6699	-1.098	15.999
6700		 Ti	6700	TI	 Ti	6700	2.196	47.876
6701		TiO	6701	TI	TiO	6701	-1.098	15.999
6702		 Ti	6702	TI	 Ti	6702	2.196	47.876
6703		TiO	6703	TI	TiO	6703	-1.098	15.999
6704		 Ti	6704	TI	 Ti	6704	2.196	47.876
6705		TiO	6705	TI	TiO	6705	-1.098	15.999
6706		 Ti	6706	TI	 Ti	6706	2.196	47.876
6707		TiO	6707	TI	TiO	6707	-1.098	15.999
6708		 Ti	6708	TI	 Ti	6708	2.196	47.876
6709		TiO	6709	TI	TiO	6709	-1.098	15.999
6710		 Ti	6710	TI	 Ti	6710	2.196	47.876
6711		TiO	6711	TI	TiO	6711	-1.098	15.999
6712		 Ti	6712	TI	 Ti	6712	2.196	47.876
6713		TiO	6713	TI	TiO	6713	-1.098	15.999
6714		 Ti	6714	TI	 Ti	6714	2.196	47.876
6715		TiO	6715	TI	TiO	6715	-1.098	15.999
6716		 Ti	6716	TI	 Ti	6716	2.196	47.876
6717		TiO	6717	TI	TiO	6717	-1.098	15.999
6718		 Ti	6718	TI	 Ti	6718	2.196	47.876
6719		TiO	6719	TI	TiO	6719	-1.098	15.999
6720		 Ti	6720	TI	 Ti	6720	2.196	47.876
6721		TiO	6721	TI	TiO	6721	-1.098	15.999
6722		 Ti	6722	TI	 Ti	6722	2.196	47.876
6723		TiO	6723	TI	TiO	6723	-1.098	15.999
6724		 Ti	6724	TI	 Ti	6724	2.196	47.876
6725		TiO	6725	TI	TiO	6725	-1.098	15.999
6726		 Ti	6726	TI	 Ti	6726	2.196	47.876
6727		TiO	6727	TI	TiO	6727	-1.098	15.999
6728		 Ti	6728	TI	 Ti	6728	2.196	47.876
6729		TiO	6729	TI	TiO	6729	-1.098	15.999
6730		 Ti	6730	TI	 Ti	6730	2.196	47.876
6731		TiO	6731	TI	TiO	6731	-1.098	15.999
6732		 Ti	6732	TI	 Ti	6732	2.196	47.876
6733		TiO	6733	TI	TiO	6733	-1.098	15.999
6734		 Ti	6734	TI	 Ti	6734	2.196	47.876
6735		TiO	6735	TI	TiO	6735	-1.098	15.999
6736		 Ti	6736	TI	 Ti	6736	2.196	47.876
6737		TiO	6737	TI	TiO	6737	-1.098	15.999
6738		 Ti	6738	TI	 Ti	6738	2.196	47.876
6739		TiO	6739	TI	TiO	6739	-1.098	15.999
6740		 Ti	6740	TI	 Ti	6740	2.196	47.876
6741		TiO	6741	TI	TiO	6741	-1.098	15.999
6742		 Ti	6742	TI	 Ti	6742	2.196	47.876
6743		TiO	6743	TI	TiO	6743	-1.098	15.999
6744		 Ti	6744	TI	 Ti	6744	2.196	47.876
6745		TiO	6745	TI	TiO	6745	-1.098	15.999
6746		 Ti	6746	TI	 Ti	6746	2.196	47.876
6747		TiO	6747	TI	TiO	6747	-1.098	15.999
6748		 Ti	6748	TI	 Ti	6748	2.196	47.876
6749		TiO	6749	TI	TiO	6749	-1.098	15.999
6750		 Ti	6750	TI	 Ti	6750	2.196	47.876
6751		TiO	6751	TI	TiO	6751	-1.098	15.999
6752		 Ti	6752	TI	 Ti	6752	2.196	47.876
6753		TiO	6753	TI	TiO	6753	-1.098	15.999
6754		 Ti	6754	TI	 Ti	6754	2.196	47.876
6755		TiO	6755	TI	TiO	6755	-1.098	15.999
6756		 Ti	6756	TI	 Ti	6756	2.196	47.876
6757		TiO	6757	TI	TiO	6757	-1.098	15.999
6758		 Ti	6758	TI	 Ti	6758	2.196	47.876
6759		TiO	6759	TI	TiO	6759	-1.098	15.999
6760		 Ti	6760	TI	 Ti	6760	2.196	47.876
6761		TiO	6761	TI	TiO	6761	-1.098	15.999
6762		 Ti	6762	TI	 Ti	6762	2.196	47.876
6763		TiO	6763	TI	TiO	6763	-1.098	15.999
6764		 Ti	6764	TI	 Ti	6764	2.196	47.876
6765		TiO	6765	TI	TiO	6765	-1.098	15.999
6766		 Ti	6766	TI	 Ti	6766	2.196	47.876
6767		TiO	6767	TI	TiO	6767	-1.098	15.999
6768		 Ti	6768	TI	 Ti	6768	2.196	47.876
6769		TiO	6769	TI	TiO	6769	-1.098	15.999
6770		 Ti	6770	TI	 Ti	6770	2.196	47.876
6771		TiO	6771	TI	TiO	6771	-1.098	15.999
6772		 Ti	6772	TI	 Ti	6772	2.196	47.876
6773		TiO	6773	TI	TiO	6773	-1.098	15.999
6774		 Ti	6774	TI	 Ti	6774	2.196	47.876
6775		TiO	6775	TI	TiO	6775	-1.098	15.999
6776		 Ti	6776	TI	 Ti	6776	2.196	47.876
6777		TiO	6777	TI	TiO	6777	-1.098	15.999
6778		 Ti	6778	TI	 Ti	6778	2.196	47.876
6779		TiO	6779	TI	TiO	6779	-1.098	15.999
6780		 Ti	6780	TI	 Ti	6780	2.196	47.876
6781		TiO	6781	TI	TiO	6781	-1.098	15.999
6782		 Ti	6782	TI	 Ti	6782	2.196	47.876
6783		TiO	6783	TI	TiO	6783	-1.098	15.999
6784		 Ti	6784	TI	 Ti	6784	2.196	47.876
6785		TiO	6785	TI	TiO	6785	-1.098	15.999
6786		 Ti	6786	TI	 Ti	6786	2.196	47.876
6787		TiO	6787	TI	TiO	6787	-1.098	15.999
6788		 Ti	6788	TI	 Ti	6788	2.196	47.876
6789		TiO	6789	TI	TiO	6789	-1.098	15.999
6790		 Ti	6790	TI	 Ti	6790	2.196	47.876
6791		TiO	6791	TI	TiO	6791	-1.098	15.999
6792		 Ti	6792	TI	 Ti	6792	2.196	47.876
6793		TiO	6793	TI	TiO	6793	-1.098	15.999
6794		 Ti	6794	TI	 Ti	6794	2.196	47.876
6795		TiO	6795	TI	TiO	6795	-1.098	15.999
6796		 Ti	6796	TI	 Ti	6796	2.196	47.876
6797		TiO	6797	TI	TiO	6797	-1.098	15.999
6798		 Ti	6798	TI	 Ti	6798	2.196	47.876
6799		TiO	6799	TI	TiO	6799	-1.098	15.999
6800		 Ti	6800	TI	 Ti	6800	2.196	47.876
6801		TiO	6801	TI	TiO	6801	-1.098	15.999
6802		 Ti	6802	TI	 Ti	6802	2.196	47.876
6803		TiO	6803	TI	TiO	6803	-1.098	15.999
6804		 Ti	6804	TI	 Ti	6804	2.196	47.876
6805		TiO	6805	TI	TiO	6805	-1.098	15.999
6806		 Ti	6806	TI	 Ti	6806	2.196	47.876
6807		TiO	6807	TI	TiO	6807	-1.098	15.999
6808		 Ti	6808	TI	 Ti	6808	2.196	47.876
6809		TiO	6809	TI	TiO	6809	-1.098	15.999
6810		 Ti	6810	TI	 Ti	6810	2.196	47.876
6811		TiO	6811	TI	TiO	6811	-1.098	15.999
6812		 Ti	6812	TI	 Ti	6812	2.196	47.876
6813		TiO	6813	TI	TiO	6813	-1.098	15.999
6814		 Ti	6814	TI	 Ti	6814	2.196	47.876
6815		TiO	6815	TI	TiO	6815	-1.098	15.999
6816		 Ti	6816	TI	 Ti	6816	2.196	47.876
6817		TiO	6817	TI	TiO	6817	-1.098	15.999
6818		 Ti	6818	TI	 Ti	6818	2.196	47.876
6819		TiO	6819	TI	TiO	6819	-1.098	15.999
6820		 Ti	6820	TI	 Ti	6820	2.196	47.876
6821		TiO	6821	TI	TiO	6821	-1.098	15.999
6822		 Ti	6822	TI	 Ti	6822	2.196	47.876
6823		TiO	6823	TI	TiO	6823	-1.098	15.999
6824		 Ti	6824	TI	 Ti	6824	2.196	47.876
6825		TiO	6825	TI	TiO	6825	-1.098	15.999
6826		 Ti	6826	TI	 Ti	6826	2.196	47.876
6827		TiO	6827	TI	TiO	6827	-1.098	15.999
6828		 Ti	6828	TI	 Ti	6828	2.196	47.876
6829		TiO	6829	TI	TiO	6829	-1.098	15.999
6830		 Ti	6830	TI	 Ti	6830	2.196	47.876
6831		TiO	6831	TI	TiO	6831	-1.098	15.999
6832		 Ti	6832	TI	 Ti	6832	2.196	47.876
6833		TiO	6833	TI	TiO	6833	-1.098	15.999
6834		 Ti	6834	TI	 Ti	6834	2.196	47.876
6835		TiO	6835	TI	TiO	6835	-1.098	15.999
6836		 Ti	6836	TI	 Ti	6836	2.196	47.876
6837		TiO	6837	TI	TiO	6837	-1.098	15.999
6838		 Ti	6838	TI	 Ti	6838	2.196	47.876
6839		TiO	6839	TI	TiO	6839	-1.098	15.999
6840		 Ti	6840	TI	 Ti	6840	2.196	47.876
6841		TiO	6841	TI	TiO	6841	-1.098	15.999
6842		 Ti	6842	TI	 Ti	6842	2.196	47.876
6843		TiO	6843	TI	TiO	6843	-1.098	15.999
6844		 Ti	6844	TI	 Ti	6844	2.196	47.876
6845		TiO	6845	TI	TiO	6845	-1.098	15.999
6846		 Ti	6846	TI	 Ti	6846	2.196	47.876
6847		TiO	6847	TI	TiO	6847	-1.098	15.999
6848		 Ti	6848	TI	 Ti	6848	2.196	47.876
6849		TiO	6849	TI	TiO	6849	-1.098	15.999
6850		 Ti	6850	TI	 Ti	6850	2.196	47.876
6851		TiO	6851	TI	TiO	6851	-1.098	15.999
6852		 Ti	6852	TI	 Ti	6852	2.196	47.876
6853		TiO	6853	TI	TiO	6853	-1.098	15.999
6854		 Ti	6854	TI	 Ti	6854	2.196	47.876
6855		TiO	6855	TI	TiO	6855	-1.098	15.999
6856		 Ti	6856	TI	 Ti	6856	2.196	47.876
6857		TiO	6857	TI	TiO	6857	-1.098	15.999
6858		 Ti	6858	TI	 Ti	6858	2.196	47.876
6859		TiO	6859	TI	TiO	6859	-1.098	15.999
6860		 Ti	6860	TI	 Ti	6860	2.196	47.876
6861		TiO	6861	TI	TiO	6861	-1.098	15.999
6862		 Ti	6862	TI	 Ti	6862	2.196	47.876
6863		TiO	6863	TI	TiO	6863	-1.098	15.999
6864		 Ti	6864	TI	 Ti	6864	2.196	47.876
6865		TiO	6865	TI	TiO	6865	-1.098	15.999
6866		 Ti	6866	TI	 Ti	6866	2.196	47.876
6867		TiO	6867	TI	TiO	6867	-1.098	15.999
6868		 Ti	6868	TI	 Ti	6868	2.196	47.876
6869		TiO	6869	TI	TiO	6869	-1.098	15.999
6870		 Ti	6870	TI	 Ti	6870	2.196	47.876
6871		TiO	6871	TI	TiO	6871	-1.098	15.999
6872		 Ti	6872	TI	 Ti	6872	2.196	47.876
6873		TiO	6873	TI	TiO	6873	-1.098	15.999
6874		 Ti	6874	TI	 Ti	6874	2.196	47.876
6875		TiO	6875	TI	TiO	6875	-1.098	15.999
6876		 Ti	6876	TI	 Ti	6876	2.196	47.876
6877		TiO	6877	TI	TiO	6877	-1.098	15.999
6878		 Ti	6878	TI	 Ti	6878	2.196	47.876
6879		TiO	6879	TI	TiO	6879	-1.098	15.999
6880		 Ti	6880	TI	 Ti	6880	2.196	47.876
6881		TiO	6881	TI	TiO	6881	-1.098	15.999
6882		 Ti	6882	TI	 Ti	6882	2.196	47.876
6883		TiO	6883	TI	TiO	6883	-1.098	15.999
6884		 Ti	6884	TI	 Ti	6884	2.196	47.876
6885		TiO	6885	TI	TiO	6885	-1.098	15.999
6886		 Ti	6886	TI	 Ti	6886	2.196	47.876
6887		TiO	6887	TI	TiO	6887	-1.098	15.999
6888		 Ti	6888	TI	 Ti	6888	2.196	47.876
6889		TiO	6889	TI	TiO	6889	-1.098	15.999
6890		 Ti	6890	TI	 Ti	6890	2.196	47.876
6891		TiO	6891	TI	TiO	6891	-1.098	15.999
6892		 Ti	6892	TI	 Ti	6892	2.196	47.876
6893		TiO	6893	TI	TiO	6893	-1.098	15.999
6894		 Ti	6894	TI	 Ti	6894	2.196	47.876
6895		TiO	6895	TI	TiO	6895	-1.098	15.999
6896		 Ti	6896	TI	 Ti	6896	2.196	47.876
6897		TiO	6897	TI	TiO	6897	-1.098	15.999
6898		 Ti	6898	TI	 Ti	6898	2.196	47.876
6899		TiO	6899	TI	TiO	6899	-1.098	15.999
6900		 Ti	6900	TI	 Ti	6900	2.196	47.876
6901		TiO	6901	TI	TiO	6901	-1.098	15.999
6902		 Ti	6902	TI	 Ti	6902	2.196	47.876
6903		TiO	6903	TI	TiO	6903	-1.098	15.999
6904		 Ti	6904	TI	 Ti	6904	2.196	47.876
6905		TiO	6905	TI	TiO	6905	-1.098	15.999
6906		 Ti	6906	TI	 Ti	6906	2.196	47.876
6907		TiO	6907	TI	TiO	6907	-1.098	15.999
6908		 Ti	6908	TI	 Ti	6908	2.196	47.876
6909		TiO	6909	TI	TiO	6909	-1.098	15.999
6910		 Ti	6910	TI	 Ti	6910	2.196	47.876
6911		TiO	6911	TI	TiO	6911	-1.098	15.999
6912		 Ti	6912	TI	 Ti	6912	2.196	47.876
6913		TiO	6913	TI	TiO	6913	-1.098	15.999
6914		 Ti	6914	TI	 Ti	6914	2.196	47.876
6915		TiO	6915	TI	TiO	6915	-1.098	15.999
6916		 Ti	6916	TI	 Ti	6916	2.196	47.876
6917		TiO	6917	TI	TiO	6917	-1.098	15.999
6918		 Ti	6918	TI	 Ti	6918	2.196	47.876
6919		TiO	6919	TI	TiO	6919	-1.098	15.999
6920		 Ti	6920	TI	 Ti	6920	2.196	47.876
6921		TiO	6921	TI	TiO	6921	-1.098	15.999
6922		 Ti	6922	TI	 Ti	6922	2.196	47.876
6923		TiO	6923	TI	TiO	6923	-1.098	15.999
6924		 Ti	6924	TI	 Ti	6924	2.196	47.876
6925		TiO	6925	TI	TiO	6925	-1.098	15.999
6926		 Ti	6926	TI	 Ti	6926	2.196	47.876
6927		TiO	6927	TI	TiO	6927	-1.098	15.999
6928		 Ti	6928	TI	 Ti	6928	2.196	47.876
6929		TiO	6929	TI	TiO	6929	-1.098	15.999
6930		 Ti	6930	TI	 Ti	6930	2.196	47.876
6931		TiO	6931	TI	TiO	6931	-1.098	15.999
6932		 Ti	6932	TI	 Ti	6932	2.196	47.876
6933		TiO	6933	TI	TiO	6933	-1.098	15.999
6934		 Ti	6934	TI	 Ti	6934	2.196	47.876
6935		TiO	6935	TI	TiO	6935	-1.098	15.999
6936		 Ti	6936	TI	 Ti	6936	2.196	47.876
6937		TiO	6937	TI	TiO	6937	-1.098	15.999
6938		 Ti	6938	TI	 Ti	6938	2.196	47.876
6939		TiO	6939	TI	TiO	6939	-1.098	15.999
6940		 Ti	6940	TI	 Ti	6940	2.196	47.876
6941		TiO	6941	TI	TiO	6941	-1.098	15.999
6942		 Ti	6942	TI	 Ti	6942	2.196	47.876
6943		TiO	6943	TI	TiO	6943	-1.098	15.999
6944		 Ti	6944	TI	 Ti	6944	2.196	47.876
6945		TiO	6945	TI	TiO	6945	-1.098	15.999
6946		 Ti	6946	TI	 Ti	6946	2.196	47.876
6947		TiO	6947	TI	TiO	6947	-1.098	15.999
6948		 Ti	6948	TI	 Ti	6948	2.196	47.876
6949		TiO	6949	TI	TiO	6949	-1.098	15.999
6950		 Ti	6950	TI	 Ti	6950	2.196	47.876
6951		TiO	6951	TI	TiO	6951	-1.098	15.999
6952		 Ti	6952	TI	 Ti	6952	2.196	47.876
6953		TiO	6953	TI	TiO	6953	-1.098	15.999
6954		 Ti	6954	TI	 Ti	6954	2.196	47.876
6955		TiO	6955	TI	TiO	6955	-1.098	15.999
6956		 Ti	6956	TI	 Ti	6956	2.196	47.876
6957		TiO	6957	TI	TiO	6957	-1.098	15.999
6958		 Ti	6958	TI	 Ti	6958	2.196	47.876
6959		TiO	6959	TI	TiO	6959	-1.098	15.999
6960		 Ti	6960	TI	 Ti	6960	2.196	47.876
6961		TiO	6961	TI	TiO	6961	-1.098	15.999
6962		 Ti	6962	TI	 Ti	6962	2.196	47.876
6963		TiO	6963	TI	TiO	6963	-1.098	15.999
6964		 Ti	6964	TI	 Ti	6964	2.196	47.876
6965		TiO	6965	TI	TiO	6965	-1.098	15.999
6966		 Ti	6966	TI	 Ti	6966	2.196	47.876
6967		TiO	6967	TI	TiO	6967	-1.098	15.999
6968		 Ti	6968	TI	 Ti	6968	2.196	47.876
6969		TiO	6969	TI	TiO	6969	-1.098	15.999
6970		 Ti	6970	TI	 Ti	6970	2.196	47.876
6971		TiO	6971	TI	TiO	6971	-1.098	15.999
6972		 Ti	6972	TI	 Ti	6972	2.196	47.876
6973		TiO	6973	TI	TiO	6973	-1.098	15.999
6974		 Ti	6974	TI	 Ti	6974	2.196	47.876
6975		TiO	6975	TI	TiO	6975	-1.098	15.999
6976		 Ti	6976	TI	 Ti	6976	2.196	47.876
6977		TiO	6977	TI	TiO	6977	-1.098	15.999
6978		 Ti	6978	TI	 Ti	6978	2.196	47.876
6979		TiO	6979	TI	TiO	6979	-1.098	15.999
6980		 Ti	6980	TI	 Ti	6980	2.196	47.876
6981		TiO	6981	TI	TiO	6981	-1.098	15.999
6982		 Ti	6982	TI	 Ti	6982	2.196	47.876
6983		TiO	6983	TI	TiO	6983	-1.098	15.999
6984		 Ti	6984	TI	 Ti	6984	2.196	47.876
6985		TiO	6985	TI	TiO	6985	-1.098	15.999
6986		 Ti	6986	TI	 Ti	6986	2.196	47.876
6987		TiO	6987	TI	TiO	6987	-1.098	15.999
6988		 Ti	6988	TI	 Ti	6988	2.196	47.876
6989		TiO	6989	TI	TiO	6989	-1.098	15.999
6990		 Ti	6990	TI	 Ti	6990	2.196	47.876
6991		TiO	6991	TI	TiO	6991	-1.098	15.999
6992		 Ti	6992	TI	 Ti	6992	2.196	47.876
6993		TiO	6993	TI	TiO	6993	-1.098	15.999
6994		 Ti	6994	TI	 Ti	6994	2.196	47.876
6995		TiO	6995	TI	TiO	6995	-1.098	15.999
6996		 Ti	6996	TI	 Ti	6996	2.196	47.876
6997		TiO	6997	TI	TiO	6997	-1.098	15.999
6998		 Ti	6998	TI	 Ti	6998	2.196	47.876
6999		TiO	6999	TI	TiO	6999	-1.098	15.999
7000		 Ti	7000	TI	 Ti	7000	2.196	47.876
7001		TiO	7001	TI	TiO	7001	-1.098	15.999
7002		 Ti	7002	TI	 Ti	7002	2.196	47.876
7003		TiO	7003	TI	TiO	7003	-1.098	15.999
7004		 Ti	7004	TI	 Ti	7004	2.196	47.876
7005		TiO	7005	TI	TiO	7005	-1.098	15.999
7006		 Ti	7006	TI	 Ti	7006	2.196	47.876
7007		TiO	7007	TI	TiO	7007	-1.098	15.999
7008		 Ti	7008	TI	 Ti	7008	2.196	47.876
7009		TiO	7009	TI	TiO	7009	-1.098	15.999
7010		 Ti	7010	TI	 Ti	7010	2.196	47.876
7011		TiO	7011	TI	TiO	7011	-1.098	15.999
7012		 Ti	7012	TI	 Ti	7012	2.196	47.876
7013		TiO	7013	TI	TiO	7013	-1.098	15.999
7014		 Ti	7014	TI	 Ti	7014	2.196	47.876
7015		TiO	7015	TI	TiO	7015	-1.098	15.999
7016		 Ti	7016	TI	 Ti	7016	2.196	47.876
7017		TiO	7017	TI	TiO	7017	-1.098	15.999
7018		 Ti	7018	TI	 Ti	7018	2.196	47.876
7019		TiO	7019	TI	TiO	7019	-1.098	15.999
7020		 Ti	7020	TI	 Ti	7020	2.196	47.876
7021		TiO	7021	TI	TiO	7021	-1.098	15.999
7022		 Ti	7022	TI	 Ti	7022	2.196	47.876
7023		TiO	7023	TI	TiO	7023	-1.098	15.999
7024		 Ti	7024	TI	 Ti	7024	2.196	47.876
7025		TiO	7025	TI	TiO	7025	-1.098	15.999
7026		 Ti	7026	TI	 Ti	7026	2.196	47.876
7027		TiO	7027	TI	TiO	7027	-1.098	15.999
7028		 Ti	7028	TI	 Ti	7028	2.196	47.876
7029		TiO	7029	TI	TiO	7029	-1.098	15.999
7030		 Ti	7030	TI	 Ti	7030	2.196	47.876
7031		TiO	7031	TI	TiO	7031	-1.098	15.999
7032		 Ti	7032	TI	 Ti	7032	2.196	47.876
7033		TiO	7033	TI	TiO	7033	-1.098	15.999
7034		 Ti	7034	TI	 Ti	7034	2.196	47.876
7035		TiO	7035	TI	TiO	7035	-1.098	15.999
7036		 Ti	7036	TI	 Ti	7036	2.196	47.876
7037		TiO	7037	TI	TiO	7037	-1.098	15.999
7038		 Ti	7038	TI	 Ti	7038	2.196	47.876
7039		TiO	7039	TI	TiO	7039	-1.098	15.999
7040		 Ti	7040	TI	 Ti	7040	2.196	47.876
7041		TiO	7041	TI	TiO	7041	-1.098	15.999
7042		 Ti	7042	TI	 Ti	7042	2.196	47.876
7043		TiO	7043	TI	TiO	7043	-1.098	15.999
7044		 Ti	7044	TI	 Ti	7044	2.196	47.876
7045		TiO	7045	TI	TiO	7045	-1.098	15.999
7046		 Ti	7046	TI	 Ti	7046	2.196	47.876
7047		TiO	7047	TI	TiO	7047	-1.098	15.999
7048		 Ti	7048	TI	 Ti	7048	2.196	47.876
7049		TiO	7049	TI	TiO	7049	-1.098	15.999
7050		 Ti	7050	TI	 Ti	7050	2.196	47.876
7051		TiO	7051	TI	TiO	7051	-1.098	15.999
7052		 Ti	7052	TI	 Ti	7052	2.196	47.876
7053		TiO	7053	TI	TiO	7053	-1.098	15.999
7054		 Ti	7054	TI	 Ti	7054	2.196	47.876
7055		TiO	7055	TI	TiO	7055	-1.098	15.999
7056		 Ti	7056	TI	 Ti	7056	2.196	47.876
7057		TiO	7057	TI	TiO	7057	-1.098	15.999
7058		 Ti	7058	TI	 Ti	7058	2.196	47.876
7059		TiO	7059	TI	TiO	7059	-1.098	15.999
7060		 Ti	7060	TI	 Ti	7060	2.196	47.876
7061		TiO	7061	TI	TiO	7061	-1.098	15.999
7062		 Ti	7062	TI	 Ti	7062	2.196	47.876
7063		TiO	7063	TI	TiO	7063	-1.098	15.999
7064		 Ti	7064	TI	 Ti	7064	2.196	47.876
7065		TiO	7065	TI	TiO	7065	-1.098	15.999
7066		 Ti	7066	TI	 Ti	7066	2.196	47.876
7067		TiO	7067	TI	TiO	7067	-1.098	15.999
7068		 Ti	7068	TI	 Ti	7068	2.196	47.876
7069		TiO	7069	TI	TiO	7069	-1.098	15.999
7070		 Ti	7070	TI	 Ti	7070	2.196	47.876
7071		TiO	7071	TI	TiO	7071	-1.098	15.999
7072		 Ti	7072	TI	 Ti	7072	2.196	47.876
7073		TiO	7073	TI	TiO	7073	-1.098	15.999
7074		 Ti	7074	TI	 Ti	7074	2.196	47.876
7075		TiO	7075	TI	TiO	7075	-1.098	15.999
7076		 Ti	7076	TI	 Ti	7076	2.196	47.876
7077		TiO	7077	TI	TiO	7077	-1.098	15.999
7078		 Ti	7078	TI	 Ti	7078	2.196	47.876
7079		TiO	7079	TI	TiO	7079	-1.098	15.999
7080		 Ti	7080	TI	 Ti	7080	2.196	47.876
7081		TiO	7081	TI	TiO	7081	-1.098	15.999
7082		 Ti	7082	TI	 Ti	7082	2.196	47.876
7083		TiO	7083	TI	TiO	7083	-1.098	15.999
7084		 Ti	7084	TI	 Ti	7084	2.196	47.876
7085		TiO	7085	TI	TiO	7085	-1.098	15.999
7086		 Ti	7086	TI	 Ti	7086	2.196	47.876
7087		TiO	7087	TI	TiO	7087	-1.098	15.999
7088		 Ti	7088	TI	 Ti	7088	2.196	47.876
7089		TiO	7089	TI	TiO	7089	-1.098	15.999
7090		 Ti	7090	TI	 Ti	7090	2.196	47.876
7091		TiO	7091	TI	TiO	7091	-1.098	15.999
7092		 Ti	7092	TI	 Ti	7092	2.196	47.876
7093		TiO	7093	TI	TiO	7093	-1.098	15.999
7094		 Ti	7094	TI	 Ti	7094	2.196	47.876
7095		TiO	7095	TI	TiO	7095	-1.098	15.999
7096		 Ti	7096	TI	 Ti	7096	2.196	47.876
7097		TiO	7097	TI	TiO	7097	-1.098	15.999
7098		 Ti	7098	TI	 Ti	7098	2.196	47.876
7099		TiO	7099	TI	TiO	7099	-1.098	15.999
7100		 Ti	7100	TI	 Ti	7100	2.196	47.876
7101		TiO	7101	TI	TiO	7101	-1.098	15.999
7102		 Ti	7102	TI	 Ti	7102	2.196	47.876
7103		TiO	7103	TI	TiO	7103	-1.098	15.999
7104		 Ti	7104	TI	 Ti	7104	2.196	47.876
7105		TiO	7105	TI	TiO	7105	-1.098	15.999
7106		 Ti	7106	TI	 Ti	7106	2.196	47.876
7107		TiO	7107	TI	TiO	7107	-1.098	15.999
7108		 Ti	7108	TI	 Ti	7108	2.196	47.876
7109		TiO	7109	TI	TiO	7109	-1.098	15.999
7110		 Ti	7110	TI	 Ti	7110	2.196	47.876
7111		TiO	7111	TI	TiO	7111	-1.098	15.999
7112		 Ti	7112	TI	 Ti	7112	2.196	47.876
7113		TiO	7113	TI	TiO	7113	-1.098	15.999
7114		 Ti	7114	TI	 Ti	7114	2.196	47.876
7115		TiO	7115	TI	TiO	7115	-1.098	15.999
7116		 Ti	7116	TI	 Ti	7116	2.196	47.876
7117		TiO	7117	TI	TiO	7117	-1.098	15.999
7118		 Ti	7118	TI	 Ti	7118	2.196	47.876
7119		TiO	7119	TI	TiO	7119	-1.098	15.999
7120		 Ti	7120	TI	 Ti	7120	2.196	47.876
7121		TiO	7121	TI	TiO	7121	-1.098	15.999
7122		 Ti	7122	TI	 Ti	7122	2.196	47.876
7123		TiO	7123	TI	TiO	7123	-1.098	15.999
7124		 Ti	7124	TI	 Ti	7124	2.196	47.876
7125		TiO	7125	TI	TiO	7125	-1.098	15.999
7126		 Ti	7126	TI	 Ti	7126	2.196	47.876
7127		TiO	7127	TI	TiO	7127	-1.098	15.999
7128		 Ti	7128	TI	 Ti	7128	2.196	47.876
7129		TiO	7129	TI	TiO	7129	-1.098	15.999
7130		 Ti	7130	TI	 Ti	7130	2.196	47.876
7131		TiO	7131	TI	TiO	7131	-1.098	15.999
7132		 Ti	7132	TI	 Ti	7132	2.196	47.876
7133		TiO	7133	TI	TiO	7133	-1.098	15.999
7134		 Ti	7134	TI	 Ti	7134	2.196	47.876
7135		TiO	7135	TI	TiO	7135	-1.098	15.999
7136		 Ti	7136	TI	 Ti	7136	2.196	47.876
7137		TiO	7137	TI	TiO	7137	-1.098	15.999
7138		 Ti	7138	TI	 Ti	7138	2.196	47.876
7139		TiO	7139	TI	TiO	7139	-1.098	15.999
7140		 Ti	7140	TI	 Ti	7140	2.196	47.876
7141		TiO	7141	TI	TiO	7141	-1.098	15.999
7142		 Ti	7142	TI	 Ti	7142	2.196	47.876
7143		TiO	7143	TI	TiO	7143	-1.098	15.999
7144		 Ti	7144	TI	 Ti	7144	2.196	47.876
7145		TiO	7145	TI	TiO	7145	-1.098	15.999
7146		 Ti	7146	TI	 Ti	7146	2.196	47.876
7147		TiO	7147	TI	TiO	7147	-1.098	15.999
7148		 Ti	7148	TI	 Ti	7148	2.196	47.876
7149		TiO	7149	TI	TiO	7149	-1.098	15.999
7150		 Ti	7150	TI	 Ti	7150	2.196	47.876
7151		TiO	7151	TI	TiO	7151	-1.098	15.999
7152		 Ti	7152	TI	 Ti	7152	2.196	47.876
7153		TiO	7153	TI	TiO	7153	-1.098	15.999
7154		 Ti	7154	TI	 Ti	7154	2.196	47.876
7155		TiO	7155	TI	TiO	7155	-1.098	15.999
7156		 Ti	7156	TI	 Ti	7156	2.196	47.876
7157		TiO	7157	TI	TiO	7157	-1.098	15.999
7158		 Ti	7158	TI	 Ti	7158	2.196	47.876
7159		TiO	7159	TI	TiO	7159	-1.098	15.999
7160		 Ti	7160	TI	 Ti	7160	2.196	47.876
7161		TiO	7161	TI	TiO	7161	-1.098	15.999
7162		 Ti	7162	TI	 Ti	7162	2.196	47.876
7163		TiO	7163	TI	TiO	7163	-1.098	15.999
7164		 Ti	7164	TI	 Ti	7164	2.196	47.876
7165		TiO	7165	TI	TiO	7165	-1.098	15.999
7166		 Ti	7166	TI	 Ti	7166	2.196	47.876
7167		TiO	7167	TI	TiO	7167	-1.098	15.999
7168		 Ti	7168	TI	 Ti	7168	2.196	47.876
7169		TiO	7169	TI	TiO	7169	-1.098	15.999
7170		 Ti	7170	TI	 Ti	7170	2.196	47.876
7171		TiO	7171	TI	TiO	7171	-1.098	15.999
7172		 Ti	7172	TI	 Ti	7172	2.196	47.876
7173		TiO	7173	TI	TiO	7173	-1.098	15.999
7174		 Ti	7174	TI	 Ti	7174	2.196	47.876
7175		TiO	7175	TI	TiO	7175	-1.098	15.999
7176		 Ti	7176	TI	 Ti	7176	2.196	47.876
7177		TiO	7177	TI	TiO	7177	-1.098	15.999
7178		 Ti	7178	TI	 Ti	7178	2.196	47.876
7179		TiO	7179	TI	TiO	7179	-1.098	15.999
7180		 Ti	7180	TI	 Ti	7180	2.196	47.876
7181		TiO	7181	TI	TiO	7181	-1.098	15.999
7182		 Ti	7182	TI	 Ti	7182	2.196	47.876
7183		TiO	7183	TI	TiO	7183	-1.098	15.999
7184		 Ti	7184	TI	 Ti	7184	2.196	47.876
7185		TiO	7185	TI	TiO	7185	-1.098	15.999
7186		 Ti	7186	TI	 Ti	7186	2.196	47.876
7187		TiO	7187	TI	TiO	7187	-1.098	15.999
7188		 Ti	7188	TI	 Ti	7188	2.196	47.876
7189		TiO	7189	TI	TiO	7189	-1.098	15.999
7190		 Ti	7190	TI	 Ti	7190	2.196	47.876
7191		TiO	7191	TI	TiO	7191	-1.098	15.999
7192		 Ti	7192	TI	 Ti	7192	2.196	47.876
7193		TiO	7193	TI	TiO	7193	-1.098	15.999
7194		 Ti	7194	TI	 Ti	7194	2.196	47.876
7195		TiO	7195	TI	TiO	7195	-1.098	15.999
7196		 Ti	7196	TI	 Ti	7196	2.196	47.876
7197		TiO	7197	TI	TiO	7197	-1.098	15.999
7198		 Ti	7198	TI	 Ti	7198	2.196	47.876
7199		TiO	7199	TI	TiO	7199	-1.098	15.999
7200		 Ti	7200	TI	 Ti	7200	2.196	47.876
7201		TiO	7201	TI	TiO	7201	-1.098	15.999
7202		 Ti	7202	TI	 Ti	7202	2.196	47.876
7203		TiO	7203	TI	TiO	7203	-1.098	15.999
7204		 Ti	7204	TI	 Ti	7204	2.196	47.876
7205		TiO	7205	TI	TiO	7205	-1.098	15.999
7206		 Ti	7206	TI	 Ti	7206	2.196	47.876
7207		TiO	7207	TI	TiO	7207	-1.098	15.999
7208		 Ti	7208	TI	 Ti	7208	2.196	47.876
7209		TiO	7209	TI	TiO	7209	-1.098	15.999
7210		 Ti	7210	TI	 Ti	7210	2.196	47.876
7211		TiO	7211	TI	TiO	7211	-1.098	15.999
7212		 Ti	7212	TI	 Ti	7212	2.196	47.876
7213		TiO	7213	TI	TiO	7213	-1.098	15.999
7214		 Ti	7214	TI	 Ti	7214	2.196	47.876
7215		TiO	7215	TI	TiO	7215	-1.098	15.999
7216		 Ti	7216	TI	 Ti	7216	2.196	47.876
7217		TiO	7217	TI	TiO	7217	-1.098	15.999
7218		 Ti	7218	TI	 Ti	7218	2.196	47.876
7219		TiO	7219	TI	TiO	7219	-1.098	15.999
7220		 Ti	7220	TI	 Ti	7220	2.196	47.876
7221		TiO	7221	TI	TiO	7221	-1.098	15.999
7222		 Ti	7222	TI	 Ti	7222	2.196	47.876
7223		TiO	7223	TI	TiO	7223	-1.098	15.999
7224		 Ti	7224	TI	 Ti	7224	2.196	47.876
7225		TiO	7225	TI	TiO	7225	-1.098	15.999
7226		 Ti	7226	TI	 Ti	7226	2.196	47.876
7227		TiO	7227	TI	TiO	7227	-1.098	15.999
7228		 Ti	7228	TI	 Ti	7228	2.196	47.876
7229		TiO	7229	TI	TiO	7229	-1.098	15.999
7230		 Ti	7230	TI	 Ti	7230	2.196	47.876
7231		TiO	7231	TI	TiO	7231	-1.098	15.999
7232		 Ti	7232	TI	 Ti	7232	2.196	47.876
7233		TiO	7233	TI	TiO	7233	-1.098	15.999
7234		 Ti	7234	TI	 Ti	7234	2.196	47.876
7235		TiO	7235	TI	TiO	7235	-1.098	15.999
7236		 Ti	7236	TI	 Ti	7236	2.196	47.876
7237		TiO	7237	TI	TiO	7237	-1.098	15.999
7238		 Ti	7238	TI	 Ti	7238	2.196	47.876
7239		TiO	7239	TI	TiO	7239	-1.098	15.999
7240		 Ti	7240	TI	 Ti	7240	2.196	47.876
7241		TiO	7241	TI	TiO	7241	-1.098	15.999
7242		 Ti	7242	TI	 Ti	7242	2.196	47.876
7243		TiO	7243	TI	TiO	7243	-1.098	15.999
7244		 Ti	7244	TI	 Ti	7244	2.196	47.876
7245		TiO	7245	TI	TiO	7245	-1.098	15.999
7246		 Ti	7246	TI	 Ti	7246	2.196	47.876
7247		TiO	7247	TI	TiO	7247	-1.098	15.999
7248		 Ti	7248	TI	 Ti	7248	2.196	47.876
7249		TiO	7249	TI	TiO	7249	-1.098	15.999
7250		 Ti	7250	TI	 Ti	7250	2.196	47.876
7251		TiO	7251	TI	TiO	7251	-1.098	15.999
7252		 Ti	7252	TI	 Ti	7252	2.196	47.876
7253		TiO	7253	TI	TiO	7253	-1.098	15.999
7254		 Ti	7254	TI	 Ti	7254	2.196	47.876
7255		TiO	7255	TI	TiO	7255	-1.098	15.999
7256		 Ti	7256	TI	 Ti	7256	2.196	47.876
7257		TiO	7257	TI	TiO	7257	-1.098	15.999
7258		 Ti	7258	TI	 Ti	7258	2.196	47.876
7259		TiO	7259	TI	TiO	7259	-1.098	15.999
7260		 Ti	7260	TI	 Ti	7260	2.196	47.876
7261		TiO	7261	TI	TiO	7261	-1.098	15.999
7262		 Ti	7262	TI	 Ti	7262	2.196	47.876
7263		TiO	7263	TI	TiO	7263	-1.098	15.999
7264		 Ti	7264	TI	 Ti	7264	2.196	47.876
7265		TiO	7265	TI	TiO	7265	-1.098	15.999
7266		 Ti	7266	TI	 Ti	7266	2.196	47.876
7267		TiO	7267	TI	TiO	7267	-1.098	15.999
7268		 Ti	7268	TI	 Ti	7268	2.196	47.876
7269		TiO	7269	TI	TiO	7269	-1.098	15.999
7270		 Ti	7270	TI	 Ti	7270	2.196	47.876
7271		TiO	7271	TI	TiO	7271	-1.098	15.999
7272		 Ti	7272	TI	 Ti	7272	2.196	47.876
7273		TiO	7273	TI	TiO	7273	-1.098	15.999
7274		 Ti	7274	TI	 Ti	7274	2.196	47.876
7275		TiO	7275	TI	TiO	7275	-1.098	15.999
7276		 Ti	7276	TI	 Ti	7276	2.196	47.876
7277		TiO	7277	TI	TiO	7277	-1.098	15.999
7278		 Ti	7278	TI	 Ti	7278	2.196	47.876
7279		TiO	7279	TI	TiO	7279	-1.098	15.999
7280		 Ti	7280	TI	 Ti	7280	2.196	47.876
7281		TiO	7281	TI	TiO	7281	-1.098	15.999
7282		 Ti	7282	TI	 Ti	7282	2.196	47.876
7283		TiO	7283	TI	TiO	7283	-1.098	15.999
7284		 Ti	7284	TI	 Ti	7284	2.196	47.876
7285		TiO	7285	TI	TiO	7285	-1.098	15.999
7286		 Ti	7286	TI	 Ti	7286	2.196	47.876
7287		TiO	7287	TI	TiO	7287	-1.098	15.999
7288		 Ti	7288	TI	 Ti	7288	2.196	47.876
7289		TiO	7289	TI	TiO	7289	-1.098	15.999
7290		 Ti	7290	TI	 Ti	7290	2.196	47.876
7291		TiO	7291	TI	TiO	7291	-1.098	15.999
7292		 Ti	7292	TI	 Ti	7292	2.196	47.876
7293		TiO	7293	TI	TiO	7293	-1.098	15.999
7294		 Ti	7294	TI	 Ti	7294	2.196	47.876
7295		TiO	7295	TI	TiO	7295	-1.098	15.999
7296		 Ti	7296	TI	 Ti	7296	2.196	47.876
7297		TiO	7297	TI	TiO	7297	-1.098	15.999
7298		 Ti	7298	TI	 Ti	7298	2.196	47.876
7299		TiO	7299	TI	TiO	7299	-1.098	15.999
7300		 Ti	7300	TI	 Ti	7300	2.196	47.876
7301		TiO	7301	TI	TiO	7301	-1.098	15.999
7302		 Ti	7302	TI	 Ti	7302	2.196	47.876
7303		TiO	7303	TI	TiO	7303	-1.098	15.999
7304		 Ti	7304	TI	 Ti	7304	2.196	47.876
7305		TiO	7305	TI	TiO	7305	-1.098	15.999
7306		 Ti	7306	TI	 Ti	7306	2.196	47.876
7307		TiO	7307	TI	TiO	7307	-1.098	15.999
7308		 Ti	7308	TI	 Ti	7308	2.196	47.876
7309		TiO	7309	TI	TiO	7309	-1.098	15.999
7310		 Ti	7310	TI	 Ti	7310	2.196	47.876
7311		TiO	7311	TI	TiO	7311	-1.098	15.999
7312		 Ti	7312	TI	 Ti	7312	2.196	47.876
7313		TiO	7313	TI	TiO	7313	-1.098	15.999
7314		 Ti	7314	TI	 Ti	7314	2.196	47.876
7315		TiO	7315	TI	TiO	7315	-1.098	15.999
7316		 Ti	7316	TI	 Ti	7316	2.196	47.876
7317		TiO	7317	TI	TiO	7317	-1.098	15.999
7318		 Ti	7318	TI	 Ti	7318	2.196	47.876
7319		TiO	7319	TI	TiO	7319	-1.098	15.999
7320		 Ti	7320	TI	 Ti	7320	2.196	47.876
7321		TiO	7321	TI	TiO	7321	-1.098	15.999
7322		 Ti	7322	TI	 Ti	7322	2.196	47.876
7323		TiO	7323	TI	TiO	7323	-1.098	15.999
7324		 Ti	7324	TI	 Ti	7324	2.196	47.876
7325		TiO	7325	TI	TiO	7325	-1.098	15.999
7326		 Ti	7326	TI	 Ti	7326	2.196	47.876
7327		TiO	7327	TI	TiO	7327	-1.098	15.999
7328		 Ti	7328	TI	 Ti	7328	2.196	47.876
7329		TiO	7329	TI	TiO	7329	-1.098	15.999
7330		 Ti	7330	TI	 Ti	7330	2.196	47.876
7331		TiO	7331	TI	TiO	7331	-1.098	15.999
7332		 Ti	7332	TI	 Ti	7332	2.196	47.876
7333		TiO	7333	TI	TiO	7333	-1.098	15.999
7334		 Ti	7334	TI	 Ti	7334	2.196	47.876
7335		TiO	7335	TI	TiO	7335	-1.098	15.999
7336		 Ti	7336	TI	 Ti	7336	2.196	47.876
7337		TiO	7337	TI	TiO	7337	-1.098	15.999
7338		 Ti	7338	TI	 Ti	7338	2.196	47.876
7339		TiO	7339	TI	TiO	7339	-1.098	15.999
7340		 Ti	7340	TI	 Ti	7340	2.196	47.876
7341		TiO	7341	TI	TiO	7341	-1.098	15.999
7342		 Ti	7342	TI	 Ti	7342	2.196	47.876
7343		TiO	7343	TI	TiO	7343	-1.098	15.999
7344		 Ti	7344	TI	 Ti	7344	2.196	47.876
7345		TiO	7345	TI	TiO	7345	-1.098	15.999
7346		 Ti	7346	TI	 Ti	7346	2.196	47.876
7347		TiO	7347	TI	TiO	7347	-1.098	15.999
7348		 Ti	7348	TI	 Ti	7348	2.196	47.876
7349		TiO	7349	TI	TiO	7349	-1.098	15.999
7350		 Ti	7350	TI	 Ti	7350	2.196	47.876
7351		TiO	7351	TI	TiO	7351	-1.098	15.999
7352		 Ti	7352	TI	 Ti	7352	2.196	47.876
7353		TiO	7353	TI	TiO	7353	-1.098	15.999
7354		 Ti	7354	TI	 Ti	7354	2.196	47.876
7355		TiO	7355	TI	TiO	7355	-1.098	15.999
7356		 Ti	7356	TI	 Ti	7356	2.196	47.876
7357		TiO	7357	TI	TiO	7357	-1.098	15.999
7358		 Ti	7358	TI	 Ti	7358	2.196	47.876
7359		TiO	7359	TI	TiO	7359	-1.098	15.999
7360		 Ti	7360	TI	 Ti	7360	2.196	47.876
7361		TiO	7361	TI	TiO	7361	-1.098	15.999
7362		 Ti	7362	TI	 Ti	7362	2.196	47.876
7363		TiO	7363	TI	TiO	7363	-1.098	15.999
7364		 Ti	7364	TI	 Ti	7364	2.196	47.876
7365		TiO	7365	TI	TiO	7365	-1.098	15.999
7366		 Ti	7366	TI	 Ti	7366	2.196	47.876
7367		TiO	7367	TI	TiO	7367	-1.098	15.999
7368		 Ti	7368	TI	 Ti	7368	2.196	47.876
7369		TiO	7369	TI	TiO	7369	-1.098	15.999
7370		 Ti	7370	TI	 Ti	7370	2.196	47.876
7371		TiO	7371	TI	TiO	7371	-1.098	15.999
7372		 Ti	7372	TI	 Ti	7372	2.196	47.876
7373		TiO	7373	TI	TiO	7373	-1.098	15.999
7374		 Ti	7374	TI	 Ti	7374	2.196	47.876
7375		TiO	7375	TI	TiO	7375	-1.098	15.999
7376		 Ti	7376	TI	 Ti	7376	2.196	47.876
7377		TiO	7377	TI	TiO	7377	-1.098	15.999
7378		 Ti	7378	TI	 Ti	7378	2.196	47.876
7379		TiO	7379	TI	TiO	7379	-1.098	15.999
7380		 Ti	7380	TI	 Ti	7380	2.196	47.876
7381		TiO	7381	TI	TiO	7381	-1.098	15.999
7382		 Ti	7382	TI	 Ti	7382	2.196	47.876
7383		TiO	7383	TI	TiO	7383	-1.098	15.999
7384		 Ti	7384	TI	 Ti	7384	2.196	47.876
7385		TiO	7385	TI	TiO	7385	-1.098	15.999
7386		 Ti	7386	TI	 Ti	7386	2.196	47.876
7387		TiO	7387	TI	TiO	7387	-1.098	15.999
7388		 Ti	7388	TI	 Ti	7388	2.196	47.876
7389		TiO	7389	TI	TiO	7389	-1.098	15.999
7390		 Ti	7390	TI	 Ti	7390	2.196	47.876
7391		TiO	7391	TI	TiO	7391	-1.098	15.999
7392		 Ti	7392	TI	 Ti	7392	2.196	47.876
7393		TiO	7393	TI	TiO	7393	-1.098	15.999
7394		 Ti	7394	TI	 Ti	7394	2.196	47.876
7395		TiO	7395	TI	TiO	7395	-1.098	15.999
7396		 Ti	7396	TI	 Ti	7396	2.196	47.876
7397		TiO	7397	TI	TiO	7397	-1.098	15.999
7398		 Ti	7398	TI	 Ti	7398	2.196	47.876
7399		TiO	7399	TI	TiO	7399	-1.098	15.999
7400		 Ti	7400	TI	 Ti	7400	2.196	47.876
7401		TiO	7401	TI	TiO	7401	-1.098	15.999
7402		 Ti	7402	TI	 Ti	7402	2.196	47.876
7403		TiO	7403	TI	TiO	7403	-1.098	15.999
7404		 Ti	7404	TI	 Ti	7404	2.196	47.876
7405		TiO	7405	TI	TiO	7405	-1.098	15.999
7406		 Ti	7406	TI	 Ti	7406	2.196	47.876
7407		TiO	7407	TI	TiO	7407	-1.098	15.999
7408		 Ti	7408	TI	 Ti	7408	2.196	47.876
7409		TiO	7409	TI	TiO	7409	-1.098	15.999
7410		 Ti	7410	TI	 Ti	7410	2.196	47.876
7411		TiO	7411	TI	TiO	7411	-1.098	15.999
7412		 Ti	7412	TI	 Ti	7412	2.196	47.876
7413		TiO	7413	TI	TiO	7413	-1.098	15.999
7414		 Ti	7414	TI	 Ti	7414	2.196	47.876
7415		TiO	7415	TI	TiO	7415	-1.098	15.999
7416		 Ti	7416	TI	 Ti	7416	2.196	47.876
7417		TiO	7417	TI	TiO	7417	-1.098	15.999
7418		 Ti	7418	TI	 Ti	7418	2.196	47.876
7419		TiO	7419	TI	TiO	7419	-1.098	15.999
7420		 Ti	7420	TI	 Ti	7420	2.196	47.876
7421		TiO	7421	TI	TiO	7421	-1.098	15.999
7422		 Ti	7422	TI	 Ti	7422	2.196	47.876
7423		TiO	7423	TI	TiO	7423	-1.098	15.999
7424		 Ti	7424	TI	 Ti	7424	2.196	47.876
7425		TiO	7425	TI	TiO	7425	-1.098	15.999
7426		 Ti	7426	TI	 Ti	7426	2.196	47.876
7427		TiO	7427	TI	TiO	7427	-1.098	15.999
7428		 Ti	7428	TI	 Ti	7428	2.196	47.876
7429		TiO	7429	TI	TiO	7429	-1.098	15.999
7430		 Ti	7430	TI	 Ti	7430	2.196	47.876
7431		TiO	7431	TI	TiO	7431	-1.098	15.999
7432		 Ti	7432	TI	 Ti	7432	2.196	47.876
7433		TiO	7433	TI	TiO	7433	-1.098	15.999
7434		 Ti	7434	TI	 Ti	7434	2.196	47.876
7435		TiO	7435	TI	TiO	7435	-1.098	15.999
7436		 Ti	7436	TI	 Ti	7436	2.196	47.876
7437		TiO	7437	TI	TiO	7437	-1.098	15.999
7438		 Ti	7438	TI	 Ti	7438	2.196	47.876
7439		TiO	7439	TI	TiO	7439	-1.098	15.999
7440		 Ti	7440	TI	 Ti	7440	2.196	47.876
7441		TiO	7441	TI	TiO	7441	-1.098	15.999
7442		 Ti	7442	TI	 Ti	7442	2.196	47.876
7443		TiO	7443	TI	TiO	7443	-1.098	15.999
7444		 Ti	7444	TI	 Ti	7444	2.196	47.876
7445		TiO	7445	TI	TiO	7445	-1.098	15.999
7446		 Ti	7446	TI	 Ti	7446	2.196	47.876
7447		TiO	7447	TI	TiO	7447	-1.098	15.999
7448		 Ti	7448	TI	 Ti	7448	2.196	47.876
7449		TiO	7449	TI	TiO	7449	-1.098	15.999
7450		 Ti	7450	TI	 Ti	7450	2.196	47.876
7451		TiO	7451	TI	TiO	7451	-1.098	15.999
7452		 Ti	7452	TI	 Ti	7452	2.196	47.876
7453		TiO	7453	TI	TiO	7453	-1.098	15.999
7454		 Ti	7454	TI	 Ti	7454	2.196	47.876
7455		TiO	7455	TI	TiO	7455	-1.098	15.999
7456		 Ti	7456	TI	 Ti	7456	2.196	47.876
7457		TiO	7457	TI	TiO	7457	-1.098	15.999
7458		 Ti	7458	TI	 Ti	7458	2.196	47.876
7459		TiO	7459	TI	TiO	7459	-1.098	15.999
7460		 Ti	7460	TI	 Ti	7460	2.196	47.876
7461		TiO	7461	TI	TiO	7461	-1.098	15.999
7462		 Ti	7462	TI	 Ti	7462	2.196	47.876
7463		TiO	7463	TI	TiO	7463	-1.098	15.999
7464		 Ti	7464	TI	 Ti	7464	2.196	47.876
7465		TiO	7465	TI	TiO	7465	-1.098	15.999
7466		 Ti	7466	TI	 Ti	7466	2.196	47.876
7467		TiO	7467	TI	TiO	7467	-1.098	15.999
7468		 Ti	7468	TI	 Ti	7468	2.196	47.876
7469		TiO	7469	TI	TiO	7469	-1.098	15.999
7470		 Ti	7470	TI	 Ti	7470	2.196	47.876
7471		TiO	7471	TI	TiO	7471	-1.098	15.999
7472		 Ti	7472	TI	 Ti	7472	2.196	47.876
7473		TiO	7473	TI	TiO	7473	-1.098	15.999
7474		 Ti	7474	TI	 Ti	7474	2.196	47.876
7475		TiO	7475	TI	TiO	7475	-1.098	15.999
7476		 Ti	7476	TI	 Ti	7476	2.196	47.876
7477		TiO	7477	TI	TiO	7477	-1.098	15.999
7478		 Ti	7478	TI	 Ti	7478	2.196	47.876
7479		TiO	7479	TI	TiO	7479	-1.098	15.999
7480		 Ti	7480	TI	 Ti	7480	2.196	47.876
7481		TiO	7481	TI	TiO	7481	-1.098	15.999
7482		 Ti	7482	TI	 Ti	7482	2.196	47.876
7483		TiO	7483	TI	TiO	7483	-1.098	15.999
7484		 Ti	7484	TI	 Ti	7484	2.196	47.876
7485		TiO	7485	TI	TiO	7485	-1.098	15.999
7486		 Ti	7486	TI	 Ti	7486	2.196	47.876
7487		TiO	7487	TI	TiO	7487	-1.098	15.999
7488		 Ti	7488	TI	 Ti	7488	2.196	47.876
7489		TiO	7489	TI	TiO	7489	-1.098	15.999
7490		 Ti	7490	TI	 Ti	7490	2.196	47.876
7491		TiO	7491	TI	TiO	7491	-1.098	15.999
7492		 Ti	7492	TI	 Ti	7492	2.196	47.876
7493		TiO	7493	TI	TiO	7493	-1.098	15.999
7494		 Ti	7494	TI	 Ti	7494	2.196	47.876
7495		TiO	7495	TI	TiO	7495	-1.098	15.999
7496		 Ti	7496	TI	 Ti	7496	2.196	47.876
7497		TiO	7497	TI	TiO	7497	-1.098	15.999
7498		 Ti	7498	TI	 Ti	7498	2.196	47.876
7499		TiO	7499	TI	TiO	7499	-1.098	15.999
7500		 Ti	7500	TI	 Ti	7500	2.196	47.876
7501		TiO	7501	TI	TiO	7501	-1.098	15.999
7502		 Ti	7502	TI	 Ti	7502	2.196	47.876
7503		TiO	7503	TI	TiO	7503	-1.098	15.999
7504		 Ti	7504	TI	 Ti	7504	2.196	47.876
7505		TiO	7505	TI	TiO	7505	-1.098	15.999
7506		 Ti	7506	TI	 Ti	7506	2.196	47.876
7507		TiO	7507	TI	TiO	7507	-1.098	15.999
7508		 Ti	7508	TI	 Ti	7508	2.196	47.876
7509		TiO	7509	TI	TiO	7509	-1.098	15.999
7510		 Ti	7510	TI	 Ti	7510	2.196	47.876
7511		TiO	7511	TI	TiO	7511	-1.098	15.999
7512		 Ti	7512	TI	 Ti	7512	2.196	47.876
7513		TiO	7513	TI	TiO	7513	-1.098	15.999
7514		 Ti	7514	TI	 Ti	7514	2.196	47.876
7515		TiO	7515	TI	TiO	7515	-1.098	15.999
7516		 Ti	7516	TI	 Ti	7516	2.196	47.876
7517		TiO	7517	TI	TiO	7517	-1.098	15.999
7518		 Ti	7518	TI	 Ti	7518	2.196	47.876
7519		TiO	7519	TI	TiO	7519	-1.098	15.999
7520		 Ti	7520	TI	 Ti	7520	2.196	47.876
7521		TiO	7521	TI	TiO	7521	-1.098	15.999
7522		 Ti	7522	TI	 Ti	7522	2.196	47.876
7523		TiO	7523	TI	TiO	7523	-1.098	15.999
7524		 Ti	7524	TI	 Ti	7524	2.196	47.876
7525		TiO	7525	TI	TiO	7525	-1.098	15.999
7526		 Ti	7526	TI	 Ti	7526	2.196	47.876
7527		TiO	7527	TI	TiO	7527	-1.098	15.999
7528		 Ti	7528	TI	 Ti	7528	2.196	47.876
7529		TiO	7529	TI	TiO	7529	-1.098	15.999
7530		 Ti	7530	TI	 Ti	7530	2.196	47.876
7531		TiO	7531	TI	TiO	7531	-1.098	15.999
7532		 Ti	7532	TI	 Ti	7532	2.196	47.876
7533		TiO	7533	TI	TiO	7533	-1.098	15.999
7534		 Ti	7534	TI	 Ti	7534	2.196	47.876
7535		TiO	7535	TI	TiO	7535	-1.098	15.999
7536		 Ti	7536	TI	 Ti	7536	2.196	47.876
7537		TiO	7537	TI	TiO	7537	-1.098	15.999
7538		 Ti	7538	TI	 Ti	7538	2.196	47.876
7539		TiO	7539	TI	TiO	7539	-1.098	15.999
7540		 Ti	7540	TI	 Ti	7540	2.196	47.876
7541		TiO	7541	TI	TiO	7541	-1.098	15.999
7542		 Ti	7542	TI	 Ti	7542	2.196	47.876
7543		TiO	7543	TI	TiO	7543	-1.098	15.999
7544		 Ti	7544	TI	 Ti	7544	2.196	47.876
7545		TiO	7545	TI	TiO	7545	-1.098	15.999
7546		 Ti	7546	TI	 Ti	7546	2.196	47.876
7547		TiO	7547	TI	TiO	7547	-1.098	15.999
7548		 Ti	7548	TI	 Ti	7548	2.196	47.876
7549		TiO	7549	TI	TiO	7549	-1.098	15.999
7550		 Ti	7550	TI	 Ti	7550	2.196	47.876
7551		TiO	7551	TI	TiO	7551	-1.098	15.999
7552		 Ti	7552	TI	 Ti	7552	2.196	47.876
7553		TiO	7553	TI	TiO	7553	-1.098	15.999
7554		 Ti	7554	TI	 Ti	7554	2.196	47.876
7555		TiO	7555	TI	TiO	7555	-1.098	15.999
7556		 Ti	7556	TI	 Ti	7556	2.196	47.876
7557		TiO	7557	TI	TiO	7557	-1.098	15.999
7558		 Ti	7558	TI	 Ti	7558	2.196	47.876
7559		TiO	7559	TI	TiO	7559	-1.098	15.999
7560		 Ti	7560	TI	 Ti	7560	2.196	47.876
7561		TiO	7561	TI	TiO	7561	-1.098	15.999
7562		 Ti	7562	TI	 Ti	7562	2.196	47.876
7563		TiO	7563	TI	TiO	7563	-1.098	15.999
7564		 Ti	7564	TI	 Ti	7564	2.196	47.876
7565		TiO	7565	TI	TiO	7565	-1.098	15.999
7566		 Ti	7566	TI	 Ti	7566	2.196	47.876
7567		TiO	7567	TI	TiO	7567	-1.098	15.999
7568		 Ti	7568	TI	 Ti	7568	2.196	47.876
7569		TiO	7569	TI	TiO	7569	-1.098	15.999
7570		 Ti	7570	TI	 Ti	7570	2.196	47.876
7571		TiO	7571	TI	TiO	7571	-1.098	15.999
7572		 Ti	7572	TI	 Ti	7572	2.196	47.876
7573		TiO	7573	TI	TiO	7573	-1.098	15.999
7574		 Ti	7574	TI	 Ti	7574	2.196	47.876
7575		TiO	7575	TI	TiO	7575	-1.098	15.999
7576		 Ti	7576	TI	 Ti	7576	2.196	47.876
7577		TiO	7577	TI	TiO	7577	-1.098	15.999
7578		 Ti	7578	TI	 Ti	7578	2.196	47.876
7579		TiO	7579	TI	TiO	7579	-1.098	15.999
7580		 Ti	7580	TI	 Ti	7580	2.196	47.876
7581		TiO	7581	TI	TiO	7581	-1.098	15.999
7582		 Ti	7582	TI	 Ti	7582	2.196	47.876
7583		TiO	7583	TI	TiO	7583	-1.098	15.999
7584		 Ti	7584	TI	 Ti	7584	2.196	47.876
7585		TiO	7585	TI	TiO	7585	-1.098	15.999
7586		 Ti	7586	TI	 Ti	7586	2.196	47.876
7587		TiO	7587	TI	TiO	7587	-1.098	15.999
7588		 Ti	7588	TI	 Ti	7588	2.196	47.876
7589		TiO	7589	TI	TiO	7589	-1.098	15.999
7590		 Ti	7590	TI	 Ti	7590	2.196	47.876
7591		TiO	7591	TI	TiO	7591	-1.098	15.999
7592		 Ti	7592	TI	 Ti	7592	2.196	47.876
7593		TiO	7593	TI	TiO	7593	-1.098	15.999
7594		 Ti	7594	TI	 Ti	7594	2.196	47.876
7595		TiO	7595	TI	TiO	7595	-1.098	15.999
7596		 Ti	7596	TI	 Ti	7596	2.196	47.876
7597		TiO	7597	TI	TiO	7597	-1.098	15.999
7598		 Ti	7598	TI	 Ti	7598	2.196	47.876
7599		TiO	7599	TI	TiO	7599	-1.098	15.999
7600		 Ti	7600	TI	 Ti	7600	2.196	47.876
7601		TiO	7601	TI	TiO	7601	-1.098	15.999
7602		 Ti	7602	TI	 Ti	7602	2.196	47.876
7603		TiO	7603	TI	TiO	7603	-1.098	15.999
7604		 Ti	7604	TI	 Ti	7604	2.196	47.876
7605		TiO	7605	TI	TiO	7605	-1.098	15.999
7606		 Ti	7606	TI	 Ti	7606	2.196	47.876
7607		TiO	7607	TI	TiO	7607	-1.098	15.999
7608		 Ti	7608	TI	 Ti	7608	2.196	47.876
7609		TiO	7609	TI	TiO	7609	-1.098	15.999
7610		 Ti	7610	TI	 Ti	7610	2.196	47.876
7611		TiO	7611	TI	TiO	7611	-1.098	15.999
7612		 Ti	7612	TI	 Ti	7612	2.196	47.876
7613		TiO	7613	TI	TiO	7613	-1.098	15.999
7614		 Ti	7614	TI	 Ti	7614	2.196	47.876
7615		TiO	7615	TI	TiO	7615	-1.098	15.999
7616		 Ti	7616	TI	 Ti	7616	2.196	47.876
7617		TiO	7617	TI	TiO	7617	-1.098	15.999
7618		 Ti	7618	TI	 Ti	7618	2.196	47.876
7619		TiO	7619	TI	TiO	7619	-1.098	15.999
7620		 Ti	7620	TI	 Ti	7620	2.196	47.876
7621		TiO	7621	TI	TiO	7621	-1.098	15.999
7622		 Ti	7622	TI	 Ti	7622	2.196	47.876
7623		TiO	7623	TI	TiO	7623	-1.098	15.999
7624		 Ti	7624	TI	 Ti	7624	2.196	47.876
7625		TiO	7625	TI	TiO	7625	-1.098	15.999
7626		 Ti	7626	TI	 Ti	7626	2.196	47.876
7627		TiO	7627	TI	TiO	7627	-1.098	15.999
7628		 Ti	7628	TI	 Ti	7628	2.196	47.876
7629		TiO	7629	TI	TiO	7629	-1.098	15.999
7630		 Ti	7630	TI	 Ti	7630	2.196	47.876
7631		TiO	7631	TI	TiO	7631	-1.098	15.999
7632		 Ti	7632	TI	 Ti	7632	2.196	47.876
7633		TiO	7633	TI	TiO	7633	-1.098	15.999
7634		 Ti	7634	TI	 Ti	7634	2.196	47.876
7635		TiO	7635	TI	TiO	7635	-1.098	15.999
7636		 Ti	7636	TI	 Ti	7636	2.196	47.876
7637		TiO	7637	TI	TiO	7637	-1.098	15.999
7638		 Ti	7638	TI	 Ti	7638	2.196	47.876
7639		TiO	7639	TI	TiO	7639	-1.098	15.999
7640		 Ti	7640	TI	 Ti	7640	2.196	47.876
7641		TiO	7641	TI	TiO	7641	-1.098	15.999
7642		 Ti	7642	TI	 Ti	7642	2.196	47.876
7643		TiO	7643	TI	TiO	7643	-1.098	15.999
7644		 Ti	7644	TI	 Ti	7644	2.196	47.876
7645		TiO	7645	TI	TiO	7645	-1.098	15.999
7646		 Ti	7646	TI	 Ti	7646	2.196	47.876
7647		TiO	7647	TI	TiO	7647	-1.098	15.999
7648		 Ti	7648	TI	 Ti	7648	2.196	47.876
7649		TiO	7649	TI	TiO	7649	-1.098	15.999
7650		 Ti	7650	TI	 Ti	7650	2.196	47.876
7651		TiO	7651	TI	TiO	7651	-1.098	15.999
7652		 Ti	7652	TI	 Ti	7652	2.196	47.876
7653		TiO	7653	TI	TiO	7653	-1.098	15.999
7654		 Ti	7654	TI	 Ti	7654	2.196	47.876
7655		TiO	7655	TI	TiO	7655	-1.098	15.999
7656		 Ti	7656	TI	 Ti	7656	2.196	47.876
7657		TiO	7657	TI	TiO	7657	-1.098	15.999
7658		 Ti	7658	TI	 Ti	7658	2.196	47.876
7659		TiO	7659	TI	TiO	7659	-1.098	15.999
7660		 Ti	7660	TI	 Ti	7660	2.196	47.876
7661		TiO	7661	TI	TiO	7661	-1.098	15.999
7662		 Ti	7662	TI	 Ti	7662	2.196	47.876
7663		TiO	7663	TI	TiO	7663	-1.098	15.999
7664		 Ti	7664	TI	 Ti	7664	2.196	47.876
7665		TiO	7665	TI	TiO	7665	-1.098	15.999
7666		 Ti	7666	TI	 Ti	7666	2.196	47.876
7667		TiO	7667	TI	TiO	7667	-1.098	15.999
7668		 Ti	7668	TI	 Ti	7668	2.196	47.876
7669		TiO	7669	TI	TiO	7669	-1.098	15.999
7670		 Ti	7670	TI	 Ti	7670	2.196	47.876
7671		TiO	7671	TI	TiO	7671	-1.098	15.999
7672		 Ti	7672	TI	 Ti	7672	2.196	47.876
7673		TiO	7673	TI	TiO	7673	-1.098	15.999
7674		 Ti	7674	TI	 Ti	7674	2.196	47.876
7675		TiO	7675	TI	TiO	7675	-1.098	15.999
7676		 Ti	7676	TI	 Ti	7676	2.196	47.876
7677		TiO	7677	TI	TiO	7677	-1.098	15.999
7678		 Ti	7678	TI	 Ti	7678	2.196	47.876
7679		TiO	7679	TI	TiO	7679	-1.098	15.999
7680		 Ti	7680	TI	 Ti	7680	2.196	47.876
7681		TiO	7681	TI	TiO	7681	-1.098	15.999
7682		 Ti	7682	TI	 Ti	7682	2.196	47.876
7683		TiO	7683	TI	TiO	7683	-1.098	15.999
7684		 Ti	7684	TI	 Ti	7684	2.196	47.876
7685		TiO	7685	TI	TiO	7685	-1.098	15.999
7686		 Ti	7686	TI	 Ti	7686	2.196	47.876
7687		TiO	7687	TI	TiO	7687	-1.098	15.999
7688		 Ti	7688	TI	 Ti	7688	2.196	47.876
7689		TiO	7689	TI	TiO	7689	-1.098	15.999
7690		 Ti	7690	TI	 Ti	7690	2.196	47.876
7691		TiO	7691	TI	TiO	7691	-1.098	15.999
7692		 Ti	7692	TI	 Ti	7692	2.196	47.876
7693		TiO	7693	TI	TiO	7693	-1.098	15.999
7694		 Ti	7694	TI	 Ti	7694	2.196	47.876
7695		TiO	7695	TI	TiO	7695	-1.098	15.999
7696		 Ti	7696	TI	 Ti	7696	2.196	47.876
7697		TiO	7697	TI	TiO	7697	-1.098	15.999
7698		 Ti	7698	TI	 Ti	7698	2.196	47.876
7699		TiO	7699	TI	TiO	7699	-1.098	15.999
7700		 Ti	7700	TI	 Ti	7700	2.196	47.876
7701		TiO	7701	TI	TiO	7701	-1.098	15.999
7702		 Ti	7702	TI	 Ti	7702	2.196	47.876
7703		TiO	7703	TI	TiO	7703	-1.098	15.999
7704		 Ti	7704	TI	 Ti	7704	2.196	47.876
7705		TiO	7705	TI	TiO	7705	-1.098	15.999
7706		 Ti	7706	TI	 Ti	7706	2.196	47.876
7707		TiO	7707	TI	TiO	7707	-1.098	15.999
7708		 Ti	7708	TI	 Ti	7708	2.196	47.876
7709		TiO	7709	TI	TiO	7709	-1.098	15.999
7710		 Ti	7710	TI	 Ti	7710	2.196	47.876
7711		TiO	7711	TI	TiO	7711	-1.098	15.999
7712		 Ti	7712	TI	 Ti	7712	2.196	47.876
7713		TiO	7713	TI	TiO	7713	-1.098	15.999
7714		 Ti	7714	TI	 Ti	7714	2.196	47.876
7715		TiO	7715	TI	TiO	7715	-1.098	15.999
7716		 Ti	7716	TI	 Ti	7716	2.196	47.876
7717		TiO	7717	TI	TiO	7717	-1.098	15.999
7718		 Ti	7718	TI	 Ti	7718	2.196	47.876
7719		TiO	7719	TI	TiO	7719	-1.098	15.999
7720		 Ti	7720	TI	 Ti	7720	2.196	47.876
7721		TiO	7721	TI	TiO	7721	-1.098	15.999
7722		 Ti	7722	TI	 Ti	7722	2.196	47.876
7723		TiO	7723	TI	TiO	7723	-1.098	15.999
7724		 Ti	7724	TI	 Ti	7724	2.196	47.876
7725		TiO	7725	TI	TiO	7725	-1.098	15.999
7726		 Ti	7726	TI	 Ti	7726	2.196	47.876
7727		TiO	7727	TI	TiO	7727	-1.098	15.999
7728		 Ti	7728	TI	 Ti	7728	2.196	47.876
7729		TiO	7729	TI	TiO	7729	-1.098	15.999
7730		 Ti	7730	TI	 Ti	7730	2.196	47.876
7731		TiO	7731	TI	TiO	7731	-1.098	15.999
7732		 Ti	7732	TI	 Ti	7732	2.196	47.876
7733		TiO	7733	TI	TiO	7733	-1.098	15.999
7734		 Ti	7734	TI	 Ti	7734	2.196	47.876
7735		TiO	7735	TI	TiO	7735	-1.098	15.999
7736		 Ti	7736	TI	 Ti	7736	2.196	47.876
7737		TiO	7737	TI	TiO	7737	-1.098	15.999
7738		 Ti	7738	TI	 Ti	7738	2.196	47.876
7739		TiO	7739	TI	TiO	7739	-1.098	15.999
7740		 Ti	7740	TI	 Ti	7740	2.196	47.876
7741		TiO	7741	TI	TiO	7741	-1.098	15.999
7742		 Ti	7742	TI	 Ti	7742	2.196	47.876
7743		TiO	7743	TI	TiO	7743	-1.098	15.999
7744		 Ti	7744	TI	 Ti	7744	2.196	47.876
7745		TiO	7745	TI	TiO	7745	-1.098	15.999
7746		 Ti	7746	TI	 Ti	7746	2.196	47.876
7747		TiO	7747	TI	TiO	7747	-1.098	15.999
7748		 Ti	7748	TI	 Ti	7748	2.196	47.876
7749		TiO	7749	TI	TiO	7749	-1.098	15.999
7750		 Ti	7750	TI	 Ti	7750	2.196	47.876
7751		TiO	7751	TI	TiO	7751	-1.098	15.999
7752		 Ti	7752	TI	 Ti	7752	2.196	47.876
7753		TiO	7753	TI	TiO	7753	-1.098	15.999
7754		 Ti	7754	TI	 Ti	7754	2.196	47.876
7755		TiO	7755	TI	TiO	7755	-1.098	15.999
7756		 Ti	7756	TI	 Ti	7756	2.196	47.876
7757		TiO	7757	TI	TiO	7757	-1.098	15.999
7758		 Ti	7758	TI	 Ti	7758	2.196	47.876
7759		TiO	7759	TI	TiO	7759	-1.098	15.999
7760		 Ti	7760	TI	 Ti	7760	2.196	47.876
7761		TiO	7761	TI	TiO	7761	-1.098	15.999
7762		 Ti	7762	TI	 Ti	7762	2.196	47.876
7763		TiO	7763	TI	TiO	7763	-1.098	15.999
7764		 Ti	7764	TI	 Ti	7764	2.196	47.876
7765		TiO	7765	TI	TiO	7765	-1.098	15.999
7766		 Ti	7766	TI	 Ti	7766	2.196	47.876
7767		TiO	7767	TI	TiO	7767	-1.098	15.999
7768		 Ti	7768	TI	 Ti	7768	2.196	47.876
7769		TiO	7769	TI	TiO	7769	-1.098	15.999
7770		 Ti	7770	TI	 Ti	7770	2.196	47.876
7771		TiO	7771	TI	TiO	7771	-1.098	15.999
7772		 Ti	7772	TI	 Ti	7772	2.196	47.876
7773		TiO	7773	TI	TiO	7773	-1.098	15.999
7774		 Ti	7774	TI	 Ti	7774	2.196	47.876
7775		TiO	7775	TI	TiO	7775	-1.098	15.999
7776		 Ti	7776	TI	 Ti	7776	2.196	47.876
7777		TiO	7777	TI	TiO	7777	-1.098	15.999
7778		 Ti	7778	TI	 Ti	7778	2.196	47.876
7779		TiO	7779	TI	TiO	7779	-1.098	15.999
7780		 Ti	7780	TI	 Ti	7780	2.196	47.876
7781		TiO	7781	TI	TiO	7781	-1.098	15.999
7782		 Ti	7782	TI	 Ti	7782	2.196	47.876
7783		TiO	7783	TI	TiO	7783	-1.098	15.999
7784		 Ti	7784	TI	 Ti	7784	2.196	47.876
7785		TiO	7785	TI	TiO	7785	-1.098	15.999
7786		 Ti	7786	TI	 Ti	7786	2.196	47.876
7787		TiO	7787	TI	TiO	7787	-1.098	15.999
7788		 Ti	7788	TI	 Ti	7788	2.196	47.876
7789		TiO	7789	TI	TiO	7789	-1.098	15.999
7790		 Ti	7790	TI	 Ti	7790	2.196	47.876
7791		TiO	7791	TI	TiO	7791	-1.098	15.999
7792		 Ti	7792	TI	 Ti	7792	2.196	47.876
7793		TiO	7793	TI	TiO	7793	-1.098	15.999
7794		 Ti	7794	TI	 Ti	7794	2.196	47.876
7795		TiO	7795	TI	TiO	7795	-1.098	15.999
7796		 Ti	7796	TI	 Ti	7796	2.196	47.876
7797		TiO	7797	TI	TiO	7797	-1.098	15.999
7798		 Ti	7798	TI	 Ti	7798	2.196	47.876
7799		TiO	7799	TI	TiO	7799	-1.098	15.999
7800		 Ti	7800	TI	 Ti	7800	2.196	47.876
7801		TiO	7801	TI	TiO	7801	-1.098	15.999
7802		 Ti	7802	TI	 Ti	7802	2.196	47.876
7803		TiO	7803	TI	TiO	7803	-1.098	15.999
7804		 Ti	7804	TI	 Ti	7804	2.196	47.876
7805		TiO	7805	TI	TiO	7805	-1.098	15.999
7806		 Ti	7806	TI	 Ti	7806	2.196	47.876
7807		TiO	7807	TI	TiO	7807	-1.098	15.999
7808		 Ti	7808	TI	 Ti	7808	2.196	47.876
7809		TiO	7809	TI	TiO	7809	-1.098	15.999
7810		 Ti	7810	TI	 Ti	7810	2.196	47.876
7811		TiO	7811	TI	TiO	7811	-1.098	15.999
7812		 Ti	7812	TI	 Ti	7812	2.196	47.876
7813		TiO	7813	TI	TiO	7813	-1.098	15.999
7814		 Ti	7814	TI	 Ti	7814	2.196	47.876
7815		TiO	7815	TI	TiO	7815	-1.098	15.999
7816		 Ti	7816	TI	 Ti	7816	2.196	47.876
7817		TiO	7817	TI	TiO	7817	-1.098	15.999
7818		 Ti	7818	TI	 Ti	7818	2.196	47.876
7819		TiO	7819	TI	TiO	7819	-1.098	15.999
7820		 Ti	7820	TI	 Ti	7820	2.196	47.876
7821		TiO	7821	TI	TiO	7821	-1.098	15.999
7822		 Ti	7822	TI	 Ti	7822	2.196	47.876
7823		TiO	7823	TI	TiO	7823	-1.098	15.999
7824		 Ti	7824	TI	 Ti	7824	2.196	47.876
7825		TiO	7825	TI	TiO	7825	-1.098	15.999
7826		 Ti	7826	TI	 Ti	7826	2.196	47.876
7827		TiO	7827	TI	TiO	7827	-1.098	15.999
7828		 Ti	7828	TI	 Ti	7828	2.196	47.876
7829		TiO	7829	TI	TiO	7829	-1.098	15.999
7830		 Ti	7830	TI	 Ti	7830	2.196	47.876
7831		TiO	7831	TI	TiO	7831	-1.098	15.999
7832		 Ti	7832	TI	 Ti	7832	2.196	47.876
7833		TiO	7833	TI	TiO	7833	-1.098	15.999
7834		 Ti	7834	TI	 Ti	7834	2.196	47.876
7835		TiO	7835	TI	TiO	7835	-1.098	15.999
7836		 Ti	7836	TI	 Ti	7836	2.196	47.876
7837		TiO	7837	TI	TiO	7837	-1.098	15.999
7838		 Ti	7838	TI	 Ti	7838	2.196	47.876
7839		TiO	7839	TI	TiO	7839	-1.098	15.999
7840		 Ti	7840	TI	 Ti	7840	2.196	47.876
7841		TiO	7841	TI	TiO	7841	-1.098	15.999
7842		 Ti	7842	TI	 Ti	7842	2.196	47.876
7843		TiO	7843	TI	TiO	7843	-1.098	15.999
7844		 Ti	7844	TI	 Ti	7844	2.196	47.876
7845		TiO	7845	TI	TiO	7845	-1.098	15.999
7846		 Ti	7846	TI	 Ti	7846	2.196	47.876
7847		TiO	7847	TI	TiO	7847	-1.098	15.999
7848		 Ti	7848	TI	 Ti	7848	2.196	47.876
7849		TiO	7849	TI	TiO	7849	-1.098	15.999
7850		 Ti	7850	TI	 Ti	7850	2.196	47.876
7851		TiO	7851	TI	TiO	7851	-1.098	15.999
7852		 Ti	7852	TI	 Ti	7852	2.196	47.876
7853		TiO	7853	TI	TiO	7853	-1.098	15.999
7854		 Ti	7854	TI	 Ti	7854	2.196	47.876
7855		TiO	7855	TI	TiO	7855	-1.098	15.999
7856		 Ti	7856	TI	 Ti	7856	2.196	47.876
7857		TiO	7857	TI	TiO	7857	-1.098	15.999
7858		 Ti	7858	TI	 Ti	7858	2.196	47.876
7859		TiO	7859	TI	TiO	7859	-1.098	15.999
7860		 Ti	7860	TI	 Ti	7860	2.196	47.876
7861		TiO	7861	TI	TiO	7861	-1.098	15.999
7862		 Ti	7862	TI	 Ti	7862	2.196	47.876
7863		TiO	7863	TI	TiO	7863	-1.098	15.999
7864		 Ti	7864	TI	 Ti	7864	2.196	47.876
7865		TiO	7865	TI	TiO	7865	-1.098	15.999
7866		 Ti	7866	TI	 Ti	7866	2.196	47.876
7867		TiO	7867	TI	TiO	7867	-1.098	15.999
7868		 Ti	7868	TI	 Ti	7868	2.196	47.876
7869		TiO	7869	TI	TiO	7869	-1.098	15.999
7870		 Ti	7870	TI	 Ti	7870	2.196	47.876
7871		TiO	7871	TI	TiO	7871	-1.098	15.999
7872		 Ti	7872	TI	 Ti	7872	2.196	47.876
7873		TiO	7873	TI	TiO	7873	-1.098	15.999
7874		 Ti	7874	TI	 Ti	7874	2.196	47.876
7875		TiO	7875	TI	TiO	7875	-1.098	15.999
7876		 Ti	7876	TI	 Ti	7876	2.196	47.876
7877		TiO	7877	TI	TiO	7877	-1.098	15.999
7878		 Ti	7878	TI	 Ti	7878	2.196	47.876
7879		TiO	7879	TI	TiO	7879	-1.098	15.999
7880		 Ti	7880	TI	 Ti	7880	2.196	47.876
7881		TiO	7881	TI	TiO	7881	-1.098	15.999
7882		 Ti	7882	TI	 Ti	7882	2.196	47.876
7883		TiO	7883	TI	TiO	7883	-1.098	15.999
7884		 Ti	7884	TI	 Ti	7884	2.196	47.876
7885		TiO	7885	TI	TiO	7885	-1.098	15.999
7886		 Ti	7886	TI	 Ti	7886	2.196	47.876
7887		TiO	7887	TI	TiO	7887	-1.098	15.999
7888		 Ti	7888	TI	 Ti	7888	2.196	47.876
7889		TiO	7889	TI	TiO	7889	-1.098	15.999
7890		 Ti	7890	TI	 Ti	7890	2.196	47.876
7891		TiO	7891	TI	TiO	7891	-1.098	15.999
7892		 Ti	7892	TI	 Ti	7892	2.196	47.876
7893		TiO	7893	TI	TiO	7893	-1.098	15.999
7894		 Ti	7894	TI	 Ti	7894	2.196	47.876
7895		TiO	7895	TI	TiO	7895	-1.098	15.999
7896		 Ti	7896	TI	 Ti	7896	2.196	47.876
7897		TiO	7897	TI	TiO	7897	-1.098	15.999
7898		 Ti	7898	TI	 Ti	7898	2.196	47.876
7899		TiO	7899	TI	TiO	7899	-1.098	15.999
7900		 Ti	7900	TI	 Ti	7900	2.196	47.876
7901		TiO	7901	TI	TiO	7901	-1.098	15.999
7902		 Ti	7902	TI	 Ti	7902	2.196	47.876
7903		TiO	7903	TI	TiO	7903	-1.098	15.999
7904		 Ti	7904	TI	 Ti	7904	2.196	47.876
7905		TiO	7905	TI	TiO	7905	-1.098	15.999
7906		 Ti	7906	TI	 Ti	7906	2.196	47.876
7907		TiO	7907	TI	TiO	7907	-1.098	15.999
7908		 Ti	7908	TI	 Ti	7908	2.196	47.876
7909		TiO	7909	TI	TiO	7909	-1.098	15.999
7910		 Ti	7910	TI	 Ti	7910	2.196	47.876
7911		TiO	7911	TI	TiO	7911	-1.098	15.999
7912		 Ti	7912	TI	 Ti	7912	2.196	47.876
7913		TiO	7913	TI	TiO	7913	-1.098	15.999
7914		 Ti	7914	TI	 Ti	7914	2.196	47.876
7915		TiO	7915	TI	TiO	7915	-1.098	15.999
7916		 Ti	7916	TI	 Ti	7916	2.196	47.876
7917		TiO	7917	TI	TiO	7917	-1.098	15.999
7918		 Ti	7918	TI	 Ti	7918	2.196	47.876
7919		TiO	7919	TI	TiO	7919	-1.098	15.999
7920		 Ti	7920	TI	 Ti	7920	2.196	47.876
7921		TiO	7921	TI	TiO	7921	-1.098	15.999
7922		 Ti	7922	TI	 Ti	7922	2.196	47.876
7923		TiO	7923	TI	TiO	7923	-1.098	15.999
7924		 Ti	7924	TI	 Ti	7924	2.196	47.876
7925		TiO	7925	TI	TiO	7925	-1.098	15.999
7926		 Ti	7926	TI	 Ti	7926	2.196	47.876
7927		TiO	7927	TI	TiO	7927	-1.098	15.999
7928		 Ti	7928	TI	 Ti	7928	2.196	47.876
7929		TiO	7929	TI	TiO	7929	-1.098	15.999
7930		 Ti	7930	TI	 Ti	7930	2.196	47.876
7931		TiO	7931	TI	TiO	7931	-1.098	15.999
7932		 Ti	7932	TI	 Ti	7932	2.196	47.876
7933		TiO	7933	TI	TiO	7933	-1.098	15.999
7934		 Ti	7934	TI	 Ti	7934	2.196	47.876
7935		TiO	7935	TI	TiO	7935	-1.098	15.999
7936		 Ti	7936	TI	 Ti	7936	2.196	47.876
7937		TiO	7937	TI	TiO	7937	-1.098	15.999
7938		 Ti	7938	TI	 Ti	7938	2.196	47.876
7939		TiO	7939	TI	TiO	7939	-1.098	15.999
7940		 Ti	7940	TI	 Ti	7940	2.196	47.876
7941		TiO	7941	TI	TiO	7941	-1.098	15.999
7942		 Ti	7942	TI	 Ti	7942	2.196	47.876
7943		TiO	7943	TI	TiO	7943	-1.098	15.999
7944		 Ti	7944	TI	 Ti	7944	2.196	47.876
7945		TiO	7945	TI	TiO	7945	-1.098	15.999
7946		 Ti	7946	TI	 Ti	7946	2.196	47.876
7947		TiO	7947	TI	TiO	7947	-1.098	15.999
7948		 Ti	7948	TI	 Ti	7948	2.196	47.876
7949		TiO	7949	TI	TiO	7949	-1.098	15.999
7950		 Ti	7950	TI	 Ti	7950	2.196	47.876
7951		TiO	7951	TI	TiO	7951	-1.098	15.999
7952		 Ti	7952	TI	 Ti	7952	2.196	47.876
7953		TiO	7953	TI	TiO	7953	-1.098	15.999
7954		 Ti	7954	TI	 Ti	7954	2.196	47.876
7955		TiO	7955	TI	TiO	7955	-1.098	15.999
7956		 Ti	7956	TI	 Ti	7956	2.196	47.876
7957		TiO	7957	TI	TiO	7957	-1.098	15.999
7958		 Ti	7958	TI	 Ti	7958	2.196	47.876
7959		TiO	7959	TI	TiO	7959	-1.098	15.999
7960		 Ti	7960	TI	 Ti	7960	2.196	47.876
7961		TiO	7961	TI	TiO	7961	-1.098	15.999
7962		 Ti	7962	TI	 Ti	7962	2.196	47.876
7963		TiO	7963	TI	TiO	7963	-1.098	15.999
7964		 Ti	7964	TI	 Ti	7964	2.196	47.876
7965		TiO	7965	TI	TiO	7965	-1.098	15.999
7966		 Ti	7966	TI	 Ti	7966	2.196	47.876
7967		TiO	7967	TI	TiO	7967	-1.098	15.999
7968		 Ti	7968	TI	 Ti	7968	2.196	47.876
7969		TiO	7969	TI	TiO	7969	-1.098	15.999
7970		 Ti	7970	TI	 Ti	7970	2.196	47.876
7971		TiO	7971	TI	TiO	7971	-1.098	15.999
7972		 Ti	7972	TI	 Ti	7972	2.196	47.876
7973		TiO	7973	TI	TiO	7973	-1.098	15.999
7974		 Ti	7974	TI	 Ti	7974	2.196	47.876
7975		TiO	7975	TI	TiO	7975	-1.098	15.999
7976		 Ti	7976	TI	 Ti	7976	2.196	47.876
7977		TiO	7977	TI	TiO	7977	-1.098	15.999
7978		 Ti	7978	TI	 Ti	7978	2.196	47.876
7979		TiO	7979	TI	TiO	7979	-1.098	15.999
7980		 Ti	7980	TI	 Ti	7980	2.196	47.876
7981		TiO	7981	TI	TiO	7981	-1.098	15.999
7982		 Ti	7982	TI	 Ti	7982	2.196	47.876
7983		TiO	7983	TI	TiO	7983	-1.098	15.999
7984		 Ti	7984	TI	 Ti	7984	2.196	47.876
7985		TiO	7985	TI	TiO	7985	-1.098	15.999
7986		 Ti	7986	TI	 Ti	7986	2.196	47.876
7987		TiO	7987	TI	TiO	7987	-1.098	15.999
7988		 Ti	7988	TI	 Ti	7988	2.196	47.876
7989		TiO	7989	TI	TiO	7989	-1.098	15.999
7990		 Ti	7990	TI	 Ti	7990	2.196	47.876
7991		TiO	7991	TI	TiO	7991	-1.098	15.999
7992		 Ti	7992	TI	 Ti	7992	2.196	47.876
7993		TiO	7993	TI	TiO	7993	-1.098	15.999
7994		 Ti	7994	TI	 Ti	7994	2.196	47.876
7995		TiO	7995	TI	TiO	7995	-1.098	15.999
7996		 Ti	7996	TI	 Ti	7996	2.196	47.876
7997		TiO	7997	TI	TiO	7997	-1.098	15.999
7998		 Ti	7998	TI	 Ti	7998	2.196	47.876
7999		TiO	7999	TI	TiO	7999	-1.098	15.999
8000		 Ti	8000	TI	 Ti	8000	2.196	47.876
8001		TiO	8001	TI	TiO	8001	-1.098	15.999
8002		 Ti	8002	TI	 Ti	8002	2.196	47.876
8003		TiO	8003	TI	TiO	8003	-1.098	15.999
8004		 Ti	8004	TI	 Ti	8004	2.196	47.876
8005		TiO	8005	TI	TiO	8005	-1.098	15.999
8006		 Ti	8006	TI	 Ti	8006	2.196	47.876
8007		TiO	8007	TI	TiO	8007	-1.098	15.999
8008		 Ti	8008	TI	 Ti	8008	2.196	47.876
8009		TiO	8009	TI	TiO	8009	-1.098	15.999
8010		 Ti	8010	TI	 Ti	8010	2.196	47.876
8011		TiO	8011	TI	TiO	8011	-1.098	15.999
8012		 Ti	8012	TI	 Ti	8012	2.196	47.876
8013		TiO	8013	TI	TiO	8013	-1.098	15.999
8014		 Ti	8014	TI	 Ti	8014	2.196	47.876
8015		TiO	8015	TI	TiO	8015	-1.098	15.999
8016		 Ti	8016	TI	 Ti	8016	2.196	47.876
8017		TiO	8017	TI	TiO	8017	-1.098	15.999
8018		 Ti	8018	TI	 Ti	8018	2.196	47.876
8019		TiO	8019	TI	TiO	8019	-1.098	15.999
8020		 Ti	8020	TI	 Ti	8020	2.196	47.876
8021		TiO	8021	TI	TiO	8021	-1.098	15.999
8022		 Ti	8022	TI	 Ti	8022	2.196	47.876
8023		TiO	8023	TI	TiO	8023	-1.098	15.999
8024		 Ti	8024	TI	 Ti	8024	2.196	47.876
8025		TiO	8025	TI	TiO	8025	-1.098	15.999
8026		 Ti	8026	TI	 Ti	8026	2.196	47.876
8027		TiO	8027	TI	TiO	8027	-1.098	15.999
8028		 Ti	8028	TI	 Ti	8028	2.196	47.876
8029		TiO	8029	TI	TiO	8029	-1.098	15.999
8030		 Ti	8030	TI	 Ti	8030	2.196	47.876
8031		TiO	8031	TI	TiO	8031	-1.098	15.999
8032		 Ti	8032	TI	 Ti	8032	2.196	47.876
8033		TiO	8033	TI	TiO	8033	-1.098	15.999
8034		 Ti	8034	TI	 Ti	8034	2.196	47.876
8035		TiO	8035	TI	TiO	8035	-1.098	15.999
8036		 Ti	8036	TI	 Ti	8036	2.196	47.876
8037		TiO	8037	TI	TiO	8037	-1.098	15.999
8038		 Ti	8038	TI	 Ti	8038	2.196	47.876
8039		TiO	8039	TI	TiO	8039	-1.098	15.999
8040		 Ti	8040	TI	 Ti	8040	2.196	47.876
8041		TiO	8041	TI	TiO	8041	-1.098	15.999
8042		 Ti	8042	TI	 Ti	8042	2.196	47.876
8043		TiO	8043	TI	TiO	8043	-1.098	15.999
8044		 Ti	8044	TI	 Ti	8044	2.196	47.876
8045		TiO	8045	TI	TiO	8045	-1.098	15.999
8046		 Ti	8046	TI	 Ti	8046	2.196	47.876
8047		TiO	8047	TI	TiO	8047	-1.098	15.999
8048		 Ti	8048	TI	 Ti	8048	2.196	47.876
8049		TiO	8049	TI	TiO	8049	-1.098	15.999
8050		 Ti	8050	TI	 Ti	8050	2.196	47.876
8051		TiO	8051	TI	TiO	8051	-1.098	15.999
8052		 Ti	8052	TI	 Ti	8052	2.196	47.876
8053		TiO	8053	TI	TiO	8053	-1.098	15.999
8054		 Ti	8054	TI	 Ti	8054	2.196	47.876
8055		TiO	8055	TI	TiO	8055	-1.098	15.999
8056		 Ti	8056	TI	 Ti	8056	2.196	47.876
8057		TiO	8057	TI	TiO	8057	-1.098	15.999
8058		 Ti	8058	TI	 Ti	8058	2.196	47.876
8059		TiO	8059	TI	TiO	8059	-1.098	15.999
8060		 Ti	8060	TI	 Ti	8060	2.196	47.876
8061		TiO	8061	TI	TiO	8061	-1.098	15.999
8062		 Ti	8062	TI	 Ti	8062	2.196	47.876
8063		TiO	8063	TI	TiO	8063	-1.098	15.999
8064		 Ti	8064	TI	 Ti	8064	2.196	47.876
8065		TiO	8065	TI	TiO	8065	-1.098	15.999
8066		 Ti	8066	TI	 Ti	8066	2.196	47.876
8067		TiO	8067	TI	TiO	8067	-1.098	15.999
8068		 Ti	8068	TI	 Ti	8068	2.196	47.876
8069		TiO	8069	TI	TiO	8069	-1.098	15.999
8070		 Ti	8070	TI	 Ti	8070	2.196	47.876
8071		TiO	8071	TI	TiO	8071	-1.098	15.999
8072		 Ti	8072	TI	 Ti	8072	2.196	47.876
8073		TiO	8073	TI	TiO	8073	-1.098	15.999
8074		 Ti	8074	TI	 Ti	8074	2.196	47.876
8075		TiO	8075	TI	TiO	8075	-1.098	15.999
8076		 Ti	8076	TI	 Ti	8076	2.196	47.876
8077		TiO	8077	TI	TiO	8077	-1.098	15.999
8078		 Ti	8078	TI	 Ti	8078	2.196	47.876
8079		TiO	8079	TI	TiO	8079	-1.098	15.999
8080		 Ti	8080	TI	 Ti	8080	2.196	47.876
8081		TiO	8081	TI	TiO	8081	-1.098	15.999
8082		 Ti	8082	TI	 Ti	8082	2.196	47.876
8083		TiO	8083	TI	TiO	8083	-1.098	15.999
8084		 Ti	8084	TI	 Ti	8084	2.196	47.876
8085		TiO	8085	TI	TiO	8085	-1.098	15.999
8086		 Ti	8086	TI	 Ti	8086	2.196	47.876
8087		TiO	8087	TI	TiO	8087	-1.098	15.999
8088		 Ti	8088	TI	 Ti	8088	2.196	47.876
8089		TiO	8089	TI	TiO	8089	-1.098	15.999
8090		 Ti	8090	TI	 Ti	8090	2.196	47.876
8091		TiO	8091	TI	TiO	8091	-1.098	15.999
8092		 Ti	8092	TI	 Ti	8092	2.196	47.876
8093		TiO	8093	TI	TiO	8093	-1.098	15.999
8094		 Ti	8094	TI	 Ti	8094	2.196	47.876
8095		TiO	8095	TI	TiO	8095	-1.098	15.999
8096		 Ti	8096	TI	 Ti	8096	2.196	47.876
8097		TiO	8097	TI	TiO	8097	-1.098	15.999
8098		 Ti	8098	TI	 Ti	8098	2.196	47.876
8099		TiO	8099	TI	TiO	8099	-1.098	15.999
8100		 Ti	8100	TI	 Ti	8100	2.196	47.876
8101		TiO	8101	TI	TiO	8101	-1.098	15.999
8102		 Ti	8102	TI	 Ti	8102	2.196	47.876
8103		TiO	8103	TI	TiO	8103	-1.098	15.999
8104		 Ti	8104	TI	 Ti	8104	2.196	47.876
8105		TiO	8105	TI	TiO	8105	-1.098	15.999
8106		 Ti	8106	TI	 Ti	8106	2.196	47.876
8107		TiO	8107	TI	TiO	8107	-1.098	15.999
8108		 Ti	8108	TI	 Ti	8108	2.196	47.876
8109		TiO	8109	TI	TiO	8109	-1.098	15.999
8110		 Ti	8110	TI	 Ti	8110	2.196	47.876
8111		TiO	8111	TI	TiO	8111	-1.098	15.999
8112		 Ti	8112	TI	 Ti	8112	2.196	47.876
8113		TiO	8113	TI	TiO	8113	-1.098	15.999
8114		 Ti	8114	TI	 Ti	8114	2.196	47.876
8115		TiO	8115	TI	TiO	8115	-1.098	15.999
8116		 Ti	8116	TI	 Ti	8116	2.196	47.876
8117		TiO	8117	TI	TiO	8117	-1.098	15.999
8118		 Ti	8118	TI	 Ti	8118	2.196	47.876
8119		TiO	8119	TI	TiO	8119	-1.098	15.999
8120		 Ti	8120	TI	 Ti	8120	2.196	47.876
8121		TiO	8121	TI	TiO	8121	-1.098	15.999
8122		 Ti	8122	TI	 Ti	8122	2.196	47.876
8123		TiO	8123	TI	TiO	8123	-1.098	15.999
8124		 Ti	8124	TI	 Ti	8124	2.196	47.876
8125		TiO	8125	TI	TiO	8125	-1.098	15.999
8126		 Ti	8126	TI	 Ti	8126	2.196	47.876
8127		TiO	8127	TI	TiO	8127	-1.098	15.999
8128		 Ti	8128	TI	 Ti	8128	2.196	47.876
8129		TiO	8129	TI	TiO	8129	-1.098	15.999
8130		 Ti	8130	TI	 Ti	8130	2.196	47.876
8131		TiO	8131	TI	TiO	8131	-1.098	15.999
8132		 Ti	8132	TI	 Ti	8132	2.196	47.876
8133		TiO	8133	TI	TiO	8133	-1.098	15.999
8134		 Ti	8134	TI	 Ti	8134	2.196	47.876
8135		TiO	8135	TI	TiO	8135	-1.098	15.999
8136		 Ti	8136	TI	 Ti	8136	2.196	47.876
8137		TiO	8137	TI	TiO	8137	-1.098	15.999
8138		 Ti	8138	TI	 Ti	8138	2.196	47.876
8139		TiO	8139	TI	TiO	8139	-1.098	15.999
8140		 Ti	8140	TI	 Ti	8140	2.196	47.876
8141		TiO	8141	TI	TiO	8141	-1.098	15.999
8142		 Ti	8142	TI	 Ti	8142	2.196	47.876
8143		TiO	8143	TI	TiO	8143	-1.098	15.999
8144		 Ti	8144	TI	 Ti	8144	2.196	47.876
8145		TiO	8145	TI	TiO	8145	-1.098	15.999
8146		 Ti	8146	TI	 Ti	8146	2.196	47.876
8147		TiO	8147	TI	TiO	8147	-1.098	15.999
8148		 Ti	8148	TI	 Ti	8148	2.196	47.876
8149		TiO	8149	TI	TiO	8149	-1.098	15.999
8150		 Ti	8150	TI	 Ti	8150	2.196	47.876
8151		TiO	8151	TI	TiO	8151	-1.098	15.999
8152		 Ti	8152	TI	 Ti	8152	2.196	47.876
8153		TiO	8153	TI	TiO	8153	-1.098	15.999
8154		 Ti	8154	TI	 Ti	8154	2.196	47.876
8155		TiO	8155	TI	TiO	8155	-1.098	15.999
8156		 Ti	8156	TI	 Ti	8156	2.196	47.876
8157		TiO	8157	TI	TiO	8157	-1.098	15.999
8158		 Ti	8158	TI	 Ti	8158	2.196	47.876
8159		TiO	8159	TI	TiO	8159	-1.098	15.999
8160		 Ti	8160	TI	 Ti	8160	2.196	47.876
8161		TiO	8161	TI	TiO	8161	-1.098	15.999
8162		 Ti	8162	TI	 Ti	8162	2.196	47.876
8163		TiO	8163	TI	TiO	8163	-1.098	15.999
8164		 Ti	8164	TI	 Ti	8164	2.196	47.876
8165		TiO	8165	TI	TiO	8165	-1.098	15.999
8166		 Ti	8166	TI	 Ti	8166	2.196	47.876
8167		TiO	8167	TI	TiO	8167	-1.098	15.999
8168		 Ti	8168	TI	 Ti	8168	2.196	47.876
8169		TiO	8169	TI	TiO	8169	-1.098	15.999
8170		 Ti	8170	TI	 Ti	8170	2.196	47.876
8171		TiO	8171	TI	TiO	8171	-1.098	15.999
8172		 Ti	8172	TI	 Ti	8172	2.196	47.876
8173		TiO	8173	TI	TiO	8173	-1.098	15.999
8174		 Ti	8174	TI	 Ti	8174	2.196	47.876
8175		TiO	8175	TI	TiO	8175	-1.098	15.999
8176		 Ti	8176	TI	 Ti	8176	2.196	47.876
8177		TiO	8177	TI	TiO	8177	-1.098	15.999
8178		 Ti	8178	TI	 Ti	8178	2.196	47.876
8179		TiO	8179	TI	TiO	8179	-1.098	15.999
8180		 Ti	8180	TI	 Ti	8180	2.196	47.876
8181		TiO	8181	TI	TiO	8181	-1.098	15.999
8182		 Ti	8182	TI	 Ti	8182	2.196	47.876
8183		TiO	8183	TI	TiO	8183	-1.098	15.999
8184		 Ti	8184	TI	 Ti	8184	2.196	47.876
8185		TiO	8185	TI	TiO	8185	-1.098	15.999
8186		 Ti	8186	TI	 Ti	8186	2.196	47.876
8187		TiO	8187	TI	TiO	8187	-1.098	15.999
8188		 Ti	8188	TI	 Ti	8188	2.196	47.876
8189		TiO	8189	TI	TiO	8189	-1.098	15.999
8190		 Ti	8190	TI	 Ti	8190	2.196	47.876
8191		TiO	8191	TI	TiO	8191	-1.098	15.999
8192		 Ti	8192	TI	 Ti	8192	2.196	47.876
8193		TiO	8193	TI	TiO	8193	-1.098	15.999
8194		 Ti	8194	TI	 Ti	8194	2.196	47.876
8195		TiO	8195	TI	TiO	8195	-1.098	15.999
8196		 Ti	8196	TI	 Ti	8196	2.196	47.876
8197		TiO	8197	TI	TiO	8197	-1.098	15.999
8198		 Ti	8198	TI	 Ti	8198	2.196	47.876
8199		TiO	8199	TI	TiO	8199	-1.098	15.999
8200		 Ti	8200	TI	 Ti	8200	2.196	47.876
8201		TiO	8201	TI	TiO	8201	-1.098	15.999
8202		 Ti	8202	TI	 Ti	8202	2.196	47.876
8203		TiO	8203	TI	TiO	8203	-1.098	15.999
8204		 Ti	8204	TI	 Ti	8204	2.196	47.876
8205		TiO	8205	TI	TiO	8205	-1.098	15.999
8206		 Ti	8206	TI	 Ti	8206	2.196	47.876
8207		TiO	8207	TI	TiO	8207	-1.098	15.999
8208		 Ti	8208	TI	 Ti	8208	2.196	47.876
8209		TiO	8209	TI	TiO	8209	-1.098	15.999
8210		 Ti	8210	TI	 Ti	8210	2.196	47.876
8211		TiO	8211	TI	TiO	8211	-1.098	15.999
8212		 Ti	8212	TI	 Ti	8212	2.196	47.876
8213		TiO	8213	TI	TiO	8213	-1.098	15.999
8214		 Ti	8214	TI	 Ti	8214	2.196	47.876
8215		TiO	8215	TI	TiO	8215	-1.098	15.999
8216		 Ti	8216	TI	 Ti	8216	2.196	47.876
8217		TiO	8217	TI	TiO	8217	-1.098	15.999
8218		 Ti	8218	TI	 Ti	8218	2.196	47.876
8219		TiO	8219	TI	TiO	8219	-1.098	15.999
8220		 Ti	8220	TI	 Ti	8220	2.196	47.876
8221		TiO	8221	TI	TiO	8221	-1.098	15.999
8222		 Ti	8222	TI	 Ti	8222	2.196	47.876
8223		TiO	8223	TI	TiO	8223	-1.098	15.999
8224		 Ti	8224	TI	 Ti	8224	2.196	47.876
8225		TiO	8225	TI	TiO	8225	-1.098	15.999
8226		 Ti	8226	TI	 Ti	8226	2.196	47.876
8227		TiO	8227	TI	TiO	8227	-1.098	15.999
8228		 Ti	8228	TI	 Ti	8228	2.196	47.876
8229		TiO	8229	TI	TiO	8229	-1.098	15.999
8230		 Ti	8230	TI	 Ti	8230	2.196	47.876
8231		TiO	8231	TI	TiO	8231	-1.098	15.999
8232		 Ti	8232	TI	 Ti	8232	2.196	47.876
8233		TiO	8233	TI	TiO	8233	-1.098	15.999
8234		 Ti	8234	TI	 Ti	8234	2.196	47.876
8235		TiO	8235	TI	TiO	8235	-1.098	15.999
8236		 Ti	8236	TI	 Ti	8236	2.196	47.876
8237		TiO	8237	TI	TiO	8237	-1.098	15.999
8238		 Ti	8238	TI	 Ti	8238	2.196	47.876
8239		TiO	8239	TI	TiO	8239	-1.098	15.999
8240		 Ti	8240	TI	 Ti	8240	2.196	47.876
8241		TiO	8241	TI	TiO	8241	-1.098	15.999
8242		 Ti	8242	TI	 Ti	8242	2.196	47.876
8243		TiO	8243	TI	TiO	8243	-1.098	15.999
8244		 Ti	8244	TI	 Ti	8244	2.196	47.876
8245		TiO	8245	TI	TiO	8245	-1.098	15.999
8246		 Ti	8246	TI	 Ti	8246	2.196	47.876
8247		TiO	8247	TI	TiO	8247	-1.098	15.999
8248		 Ti	8248	TI	 Ti	8248	2.196	47.876
8249		TiO	8249	TI	TiO	8249	-1.098	15.999
8250		 Ti	8250	TI	 Ti	8250	2.196	47.876
8251		TiO	8251	TI	TiO	8251	-1.098	15.999
8252		 Ti	8252	TI	 Ti	8252	2.196	47.876
8253		TiO	8253	TI	TiO	8253	-1.098	15.999
8254		 Ti	8254	TI	 Ti	8254	2.196	47.876
8255		TiO	8255	TI	TiO	8255	-1.098	15.999
8256		 Ti	8256	TI	 Ti	8256	2.196	47.876
8257		TiO	8257	TI	TiO	8257	-1.098	15.999
8258		 Ti	8258	TI	 Ti	8258	2.196	47.876
8259		TiO	8259	TI	TiO	8259	-1.098	15.999
8260		 Ti	8260	TI	 Ti	8260	2.196	47.876
8261		TiO	8261	TI	TiO	8261	-1.098	15.999
8262		 Ti	8262	TI	 Ti	8262	2.196	47.876
8263		TiO	8263	TI	TiO	8263	-1.098	15.999
8264		 Ti	8264	TI	 Ti	8264	2.196	47.876
8265		TiO	8265	TI	TiO	8265	-1.098	15.999
8266		 Ti	8266	TI	 Ti	8266	2.196	47.876
8267		TiO	8267	TI	TiO	8267	-1.098	15.999
8268		 Ti	8268	TI	 Ti	8268	2.196	47.876
8269		TiO	8269	TI	TiO	8269	-1.098	15.999
8270		 Ti	8270	TI	 Ti	8270	2.196	47.876
8271		TiO	8271	TI	TiO	8271	-1.098	15.999
8272		 Ti	8272	TI	 Ti	8272	2.196	47.876
8273		TiO	8273	TI	TiO	8273	-1.098	15.999
8274		 Ti	8274	TI	 Ti	8274	2.196	47.876
8275		TiO	8275	TI	TiO	8275	-1.098	15.999
8276		 Ti	8276	TI	 Ti	8276	2.196	47.876
8277		TiO	8277	TI	TiO	8277	-1.098	15.999
8278		 Ti	8278	TI	 Ti	8278	2.196	47.876
8279		TiO	8279	TI	TiO	8279	-1.098	15.999
8280		 Ti	8280	TI	 Ti	8280	2.196	47.876
8281		TiO	8281	TI	TiO	8281	-1.098	15.999
8282		 Ti	8282	TI	 Ti	8282	2.196	47.876
8283		TiO	8283	TI	TiO	8283	-1.098	15.999
8284		 Ti	8284	TI	 Ti	8284	2.196	47.876
8285		TiO	8285	TI	TiO	8285	-1.098	15.999
8286		 Ti	8286	TI	 Ti	8286	2.196	47.876
8287		TiO	8287	TI	TiO	8287	-1.098	15.999
8288		 Ti	8288	TI	 Ti	8288	2.196	47.876
8289		TiO	8289	TI	TiO	8289	-1.098	15.999
8290		 Ti	8290	TI	 Ti	8290	2.196	47.876
8291		TiO	8291	TI	TiO	8291	-1.098	15.999
8292		 Ti	8292	TI	 Ti	8292	2.196	47.876
8293		TiO	8293	TI	TiO	8293	-1.098	15.999
8294		 Ti	8294	TI	 Ti	8294	2.196	47.876
8295		TiO	8295	TI	TiO	8295	-1.098	15.999
8296		 Ti	8296	TI	 Ti	8296	2.196	47.876
8297		TiO	8297	TI	TiO	8297	-1.098	15.999
8298		 Ti	8298	TI	 Ti	8298	2.196	47.876
8299		TiO	8299	TI	TiO	8299	-1.098	15.999
8300		 Ti	8300	TI	 Ti	8300	2.196	47.876
8301		TiO	8301	TI	TiO	8301	-1.098	15.999
8302		 Ti	8302	TI	 Ti	8302	2.196	47.876
8303		TiO	8303	TI	TiO	8303	-1.098	15.999
8304		 Ti	8304	TI	 Ti	8304	2.196	47.876
8305		TiO	8305	TI	TiO	8305	-1.098	15.999
8306		 Ti	8306	TI	 Ti	8306	2.196	47.876
8307		TiO	8307	TI	TiO	8307	-1.098	15.999
8308		 Ti	8308	TI	 Ti	8308	2.196	47.876
8309		TiO	8309	TI	TiO	8309	-1.098	15.999
8310		 Ti	8310	TI	 Ti	8310	2.196	47.876
8311		TiO	8311	TI	TiO	8311	-1.098	15.999
8312		 Ti	8312	TI	 Ti	8312	2.196	47.876
8313		TiO	8313	TI	TiO	8313	-1.098	15.999
8314		 Ti	8314	TI	 Ti	8314	2.196	47.876
8315		TiO	8315	TI	TiO	8315	-1.098	15.999
8316		 Ti	8316	TI	 Ti	8316	2.196	47.876
8317		TiO	8317	TI	TiO	8317	-1.098	15.999
8318		 Ti	8318	TI	 Ti	8318	2.196	47.876
8319		TiO	8319	TI	TiO	8319	-1.098	15.999
8320		 Ti	8320	TI	 Ti	8320	2.196	47.876
8321		TiO	8321	TI	TiO	8321	-1.098	15.999
8322		 Ti	8322	TI	 Ti	8322	2.196	47.876
8323		TiO	8323	TI	TiO	8323	-1.098	15.999
8324		 Ti	8324	TI	 Ti	8324	2.196	47.876
8325		TiO	8325	TI	TiO	8325	-1.098	15.999
8326		 Ti	8326	TI	 Ti	8326	2.196	47.876
8327		TiO	8327	TI	TiO	8327	-1.098	15.999
8328		 Ti	8328	TI	 Ti	8328	2.196	47.876
8329		TiO	8329	TI	TiO	8329	-1.098	15.999
8330		 Ti	8330	TI	 Ti	8330	2.196	47.876
8331		TiO	8331	TI	TiO	8331	-1.098	15.999
8332		 Ti	8332	TI	 Ti	8332	2.196	47.876
8333		TiO	8333	TI	TiO	8333	-1.098	15.999
8334		 Ti	8334	TI	 Ti	8334	2.196	47.876
8335		TiO	8335	TI	TiO	8335	-1.098	15.999
8336		 Ti	8336	TI	 Ti	8336	2.196	47.876
8337		TiO	8337	TI	TiO	8337	-1.098	15.999
8338		 Ti	8338	TI	 Ti	8338	2.196	47.876
8339		TiO	8339	TI	TiO	8339	-1.098	15.999
8340		 Ti	8340	TI	 Ti	8340	2.196	47.876
8341		TiO	8341	TI	TiO	8341	-1.098	15.999
8342		 Ti	8342	TI	 Ti	8342	2.196	47.876
8343		TiO	8343	TI	TiO	8343	-1.098	15.999
8344		 Ti	8344	TI	 Ti	8344	2.196	47.876
8345		TiO	8345	TI	TiO	8345	-1.098	15.999
8346		 Ti	8346	TI	 Ti	8346	2.196	47.876
8347		TiO	8347	TI	TiO	8347	-1.098	15.999
8348		 Ti	8348	TI	 Ti	8348	2.196	47.876
8349		TiO	8349	TI	TiO	8349	-1.098	15.999
8350		 Ti	8350	TI	 Ti	8350	2.196	47.876
8351		TiO	8351	TI	TiO	8351	-1.098	15.999
8352		 Ti	8352	TI	 Ti	8352	2.196	47.876
8353		TiO	8353	TI	TiO	8353	-1.098	15.999
8354		 Ti	8354	TI	 Ti	8354	2.196	47.876
8355		TiO	8355	TI	TiO	8355	-1.098	15.999
8356		 Ti	8356	TI	 Ti	8356	2.196	47.876
8357		TiO	8357	TI	TiO	8357	-1.098	15.999
8358		 Ti	8358	TI	 Ti	8358	2.196	47.876
8359		TiO	8359	TI	TiO	8359	-1.098	15.999
8360		 Ti	8360	TI	 Ti	8360	2.196	47.876
8361		TiO	8361	TI	TiO	8361	-1.098	15.999
8362		 Ti	8362	TI	 Ti	8362	2.196	47.876
8363		TiO	8363	TI	TiO	8363	-1.098	15.999
8364		 Ti	8364	TI	 Ti	8364	2.196	47.876
8365		TiO	8365	TI	TiO	8365	-1.098	15.999
8366		 Ti	8366	TI	 Ti	8366	2.196	47.876
8367		TiO	8367	TI	TiO	8367	-1.098	15.999
8368		 Ti	8368	TI	 Ti	8368	2.196	47.876
8369		TiO	8369	TI	TiO	8369	-1.098	15.999
8370		 Ti	8370	TI	 Ti	8370	2.196	47.876
8371		TiO	8371	TI	TiO	8371	-1.098	15.999
8372		 Ti	8372	TI	 Ti	8372	2.196	47.876
8373		TiO	8373	TI	TiO	8373	-1.098	15.999
8374		 Ti	8374	TI	 Ti	8374	2.196	47.876
8375		TiO	8375	TI	TiO	8375	-1.098	15.999
8376		 Ti	8376	TI	 Ti	8376	2.196	47.876
8377		TiO	8377	TI	TiO	8377	-1.098	15.999
8378		 Ti	8378	TI	 Ti	8378	2.196	47.876
8379		TiO	8379	TI	TiO	8379	-1.098	15.999
8380		 Ti	8380	TI	 Ti	8380	2.196	47.876
8381		TiO	8381	TI	TiO	8381	-1.098	15.999
8382		 Ti	8382	TI	 Ti	8382	2.196	47.876
8383		TiO	8383	TI	TiO	8383	-1.098	15.999
8384		 Ti	8384	TI	 Ti	8384	2.196	47.876
8385		TiO	8385	TI	TiO	8385	-1.098	15.999
8386		 Ti	8386	TI	 Ti	8386	2.196	47.876
8387		TiO	8387	TI	TiO	8387	-1.098	15.999
8388		 Ti	8388	TI	 Ti	8388	2.196	47.876
8389		TiO	8389	TI	TiO	8389	-1.098	15.999
8390		 Ti	8390	TI	 Ti	8390	2.196	47.876
8391		TiO	8391	TI	TiO	8391	-1.098	15.999
8392		 Ti	8392	TI	 Ti	8392	2.196	47.876
8393		TiO	8393	TI	TiO	8393	-1.098	15.999
8394		 Ti	8394	TI	 Ti	8394	2.196	47.876
8395		TiO	8395	TI	TiO	8395	-1.098	15.999
8396		 Ti	8396	TI	 Ti	8396	2.196	47.876
8397		TiO	8397	TI	TiO	8397	-1.098	15.999
8398		 Ti	8398	TI	 Ti	8398	2.196	47.876
8399		TiO	8399	TI	TiO	8399	-1.098	15.999
8400		 Ti	8400	TI	 Ti	8400	2.196	47.876
8401		TiO	8401	TI	TiO	8401	-1.098	15.999
8402		 Ti	8402	TI	 Ti	8402	2.196	47.876
8403		TiO	8403	TI	TiO	8403	-1.098	15.999
8404		 Ti	8404	TI	 Ti	8404	2.196	47.876
8405		TiO	8405	TI	TiO	8405	-1.098	15.999
8406		 Ti	8406	TI	 Ti	8406	2.196	47.876
8407		TiO	8407	TI	TiO	8407	-1.098	15.999
8408		 Ti	8408	TI	 Ti	8408	2.196	47.876
8409		TiO	8409	TI	TiO	8409	-1.098	15.999
8410		 Ti	8410	TI	 Ti	8410	2.196	47.876
8411		TiO	8411	TI	TiO	8411	-1.098	15.999
8412		 Ti	8412	TI	 Ti	8412	2.196	47.876
8413		TiO	8413	TI	TiO	8413	-1.098	15.999
8414		 Ti	8414	TI	 Ti	8414	2.196	47.876
8415		TiO	8415	TI	TiO	8415	-1.098	15.999
8416		 Ti	8416	TI	 Ti	8416	2.196	47.876
8417		TiO	8417	TI	TiO	8417	-1.098	15.999
8418		 Ti	8418	TI	 Ti	8418	2.196	47.876
8419		TiO	8419	TI	TiO	8419	-1.098	15.999
8420		 Ti	8420	TI	 Ti	8420	2.196	47.876
8421		TiO	8421	TI	TiO	8421	-1.098	15.999
8422		 Ti	8422	TI	 Ti	8422	2.196	47.876
8423		TiO	8423	TI	TiO	8423	-1.098	15.999
8424		 Ti	8424	TI	 Ti	8424	2.196	47.876
8425		TiO	8425	TI	TiO	8425	-1.098	15.999
8426		 Ti	8426	TI	 Ti	8426	2.196	47.876
8427		TiO	8427	TI	TiO	8427	-1.098	15.999
8428		 Ti	8428	TI	 Ti	8428	2.196	47.876
8429		TiO	8429	TI	TiO	8429	-1.098	15.999
8430		 Ti	8430	TI	 Ti	8430	2.196	47.876
8431		TiO	8431	TI	TiO	8431	-1.098	15.999
8432		 Ti	8432	TI	 Ti	8432	2.196	47.876
8433		TiO	8433	TI	TiO	8433	-1.098	15.999
8434		 Ti	8434	TI	 Ti	8434	2.196	47.876
8435		TiO	8435	TI	TiO	8435	-1.098	15.999
8436		 Ti	8436	TI	 Ti	8436	2.196	47.876
8437		TiO	8437	TI	TiO	8437	-1.098	15.999
8438		 Ti	8438	TI	 Ti	8438	2.196	47.876
8439		TiO	8439	TI	TiO	8439	-1.098	15.999
8440		 Ti	8440	TI	 Ti	8440	2.196	47.876
8441		TiO	8441	TI	TiO	8441	-1.098	15.999
8442		 Ti	8442	TI	 Ti	8442	2.196	47.876
8443		TiO	8443	TI	TiO	8443	-1.098	15.999
8444		 Ti	8444	TI	 Ti	8444	2.196	47.876
8445		TiO	8445	TI	TiO	8445	-1.098	15.999
8446		 Ti	8446	TI	 Ti	8446	2.196	47.876
8447		TiO	8447	TI	TiO	8447	-1.098	15.999
8448		 Ti	8448	TI	 Ti	8448	2.196	47.876
8449		TiO	8449	TI	TiO	8449	-1.098	15.999
8450		 Ti	8450	TI	 Ti	8450	2.196	47.876
8451		TiO	8451	TI	TiO	8451	-1.098	15.999
8452		 Ti	8452	TI	 Ti	8452	2.196	47.876
8453		TiO	8453	TI	TiO	8453	-1.098	15.999
8454		 Ti	8454	TI	 Ti	8454	2.196	47.876
8455		TiO	8455	TI	TiO	8455	-1.098	15.999
8456		 Ti	8456	TI	 Ti	8456	2.196	47.876
8457		TiO	8457	TI	TiO	8457	-1.098	15.999
8458		 Ti	8458	TI	 Ti	8458	2.196	47.876
8459		TiO	8459	TI	TiO	8459	-1.098	15.999
8460		 Ti	8460	TI	 Ti	8460	2.196	47.876
8461		TiO	8461	TI	TiO	8461	-1.098	15.999
8462		 Ti	8462	TI	 Ti	8462	2.196	47.876
8463		TiO	8463	TI	TiO	8463	-1.098	15.999
8464		 Ti	8464	TI	 Ti	8464	2.196	47.876
8465		TiO	8465	TI	TiO	8465	-1.098	15.999
8466		 Ti	8466	TI	 Ti	8466	2.196	47.876
8467		TiO	8467	TI	TiO	8467	-1.098	15.999
8468		 Ti	8468	TI	 Ti	8468	2.196	47.876
8469		TiO	8469	TI	TiO	8469	-1.098	15.999
8470		 Ti	8470	TI	 Ti	8470	2.196	47.876
8471		TiO	8471	TI	TiO	8471	-1.098	15.999
8472		 Ti	8472	TI	 Ti	8472	2.196	47.876
8473		TiO	8473	TI	TiO	8473	-1.098	15.999
8474		 Ti	8474	TI	 Ti	8474	2.196	47.876
8475		TiO	8475	TI	TiO	8475	-1.098	15.999
8476		 Ti	8476	TI	 Ti	8476	2.196	47.876
8477		TiO	8477	TI	TiO	8477	-1.098	15.999
8478		 Ti	8478	TI	 Ti	8478	2.196	47.876
8479		TiO	8479	TI	TiO	8479	-1.098	15.999
8480		 Ti	8480	TI	 Ti	8480	2.196	47.876
8481		TiO	8481	TI	TiO	8481	-1.098	15.999
8482		 Ti	8482	TI	 Ti	8482	2.196	47.876
8483		TiO	8483	TI	TiO	8483	-1.098	15.999
8484		 Ti	8484	TI	 Ti	8484	2.196	47.876
8485		TiO	8485	TI	TiO	8485	-1.098	15.999
8486		 Ti	8486	TI	 Ti	8486	2.196	47.876
8487		TiO	8487	TI	TiO	8487	-1.098	15.999
8488		 Ti	8488	TI	 Ti	8488	2.196	47.876
8489		TiO	8489	TI	TiO	8489	-1.098	15.999
8490		 Ti	8490	TI	 Ti	8490	2.196	47.876
8491		TiO	8491	TI	TiO	8491	-1.098	15.999
8492		 Ti	8492	TI	 Ti	8492	2.196	47.876
8493		TiO	8493	TI	TiO	8493	-1.098	15.999
8494		 Ti	8494	TI	 Ti	8494	2.196	47.876
8495		TiO	8495	TI	TiO	8495	-1.098	15.999
8496		 Ti	8496	TI	 Ti	8496	2.196	47.876
8497		TiO	8497	TI	TiO	8497	-1.098	15.999
8498		 Ti	8498	TI	 Ti	8498	2.196	47.876
8499		TiO	8499	TI	TiO	8499	-1.098	15.999
8500		 Ti	8500	TI	 Ti	8500	2.196	47.876
8501		TiO	8501	TI	TiO	8501	-1.098	15.999
8502		 Ti	8502	TI	 Ti	8502	2.196	47.876
8503		TiO	8503	TI	TiO	8503	-1.098	15.999
8504		 Ti	8504	TI	 Ti	8504	2.196	47.876
8505		TiO	8505	TI	TiO	8505	-1.098	15.999
8506		 Ti	8506	TI	 Ti	8506	2.196	47.876
8507		TiO	8507	TI	TiO	8507	-1.098	15.999
8508		 Ti	8508	TI	 Ti	8508	2.196	47.876
8509		TiO	8509	TI	TiO	8509	-1.098	15.999
8510		 Ti	8510	TI	 Ti	8510	2.196	47.876
8511		TiO	8511	TI	TiO	8511	-1.098	15.999
8512		 Ti	8512	TI	 Ti	8512	2.196	47.876
8513		TiO	8513	TI	TiO	8513	-1.098	15.999
8514		 Ti	8514	TI	 Ti	8514	2.196	47.876
8515		TiO	8515	TI	TiO	8515	-1.098	15.999
8516		 Ti	8516	TI	 Ti	8516	2.196	47.876
8517		TiO	8517	TI	TiO	8517	-1.098	15.999
8518		 Ti	8518	TI	 Ti	8518	2.196	47.876
8519		TiO	8519	TI	TiO	8519	-1.098	15.999
8520		 Ti	8520	TI	 Ti	8520	2.196	47.876
8521		TiO	8521	TI	TiO	8521	-1.098	15.999
8522		 Ti	8522	TI	 Ti	8522	2.196	47.876
8523		TiO	8523	TI	TiO	8523	-1.098	15.999
8524		 Ti	8524	TI	 Ti	8524	2.196	47.876
8525		TiO	8525	TI	TiO	8525	-1.098	15.999
8526		 Ti	8526	TI	 Ti	8526	2.196	47.876
8527		TiO	8527	TI	TiO	8527	-1.098	15.999
8528		 Ti	8528	TI	 Ti	8528	2.196	47.876
8529		TiO	8529	TI	TiO	8529	-1.098	15.999
8530		 Ti	8530	TI	 Ti	8530	2.196	47.876
8531		TiO	8531	TI	TiO	8531	-1.098	15.999
8532		 Ti	8532	TI	 Ti	8532	2.196	47.876
8533		TiO	8533	TI	TiO	8533	-1.098	15.999
8534		 Ti	8534	TI	 Ti	8534	2.196	47.876
8535		TiO	8535	TI	TiO	8535	-1.098	15.999
8536		 Ti	8536	TI	 Ti	8536	2.196	47.876
8537		TiO	8537	TI	TiO	8537	-1.098	15.999
8538		 Ti	8538	TI	 Ti	8538	2.196	47.876
8539		TiO	8539	TI	TiO	8539	-1.098	15.999
8540		 Ti	8540	TI	 Ti	8540	2.196	47.876
8541		TiO	8541	TI	TiO	8541	-1.098	15.999
8542		 Ti	8542	TI	 Ti	8542	2.196	47.876
8543		TiO	8543	TI	TiO	8543	-1.098	15.999
8544		 Ti	8544	TI	 Ti	8544	2.196	47.876
8545		TiO	8545	TI	TiO	8545	-1.098	15.999
8546		 Ti	8546	TI	 Ti	8546	2.196	47.876
8547		TiO	8547	TI	TiO	8547	-1.098	15.999
8548		 Ti	8548	TI	 Ti	8548	2.196	47.876
8549		TiO	8549	TI	TiO	8549	-1.098	15.999
8550		 Ti	8550	TI	 Ti	8550	2.196	47.876
8551		TiO	8551	TI	TiO	8551	-1.098	15.999
8552		 Ti	8552	TI	 Ti	8552	2.196	47.876
8553		TiO	8553	TI	TiO	8553	-1.098	15.999
8554		 Ti	8554	TI	 Ti	8554	2.196	47.876
8555		TiO	8555	TI	TiO	8555	-1.098	15.999
8556		 Ti	8556	TI	 Ti	8556	2.196	47.876
8557		TiO	8557	TI	TiO	8557	-1.098	15.999
8558		 Ti	8558	TI	 Ti	8558	2.196	47.876
8559		TiO	8559	TI	TiO	8559	-1.098	15.999
8560		 Ti	8560	TI	 Ti	8560	2.196	47.876
8561		TiO	8561	TI	TiO	8561	-1.098	15.999
8562		 Ti	8562	TI	 Ti	8562	2.196	47.876
8563		TiO	8563	TI	TiO	8563	-1.098	15.999
8564		 Ti	8564	TI	 Ti	8564	2.196	47.876
8565		TiO	8565	TI	TiO	8565	-1.098	15.999
8566		 Ti	8566	TI	 Ti	8566	2.196	47.876
8567		TiO	8567	TI	TiO	8567	-1.098	15.999
8568		 Ti	8568	TI	 Ti	8568	2.196	47.876
8569		TiO	8569	TI	TiO	8569	-1.098	15.999
8570		 Ti	8570	TI	 Ti	8570	2.196	47.876
8571		TiO	8571	TI	TiO	8571	-1.098	15.999
8572		 Ti	8572	TI	 Ti	8572	2.196	47.876
8573		TiO	8573	TI	TiO	8573	-1.098	15.999
8574		 Ti	8574	TI	 Ti	8574	2.196	47.876
8575		TiO	8575	TI	TiO	8575	-1.098	15.999
8576		 Ti	8576	TI	 Ti	8576	2.196	47.876
8577		TiO	8577	TI	TiO	8577	-1.098	15.999
8578		 Ti	8578	TI	 Ti	8578	2.196	47.876
8579		TiO	8579	TI	TiO	8579	-1.098	15.999
8580		 Ti	8580	TI	 Ti	8580	2.196	47.876
8581		TiO	8581	TI	TiO	8581	-1.098	15.999
8582		 Ti	8582	TI	 Ti	8582	2.196	47.876
8583		TiO	8583	TI	TiO	8583	-1.098	15.999
8584		 Ti	8584	TI	 Ti	8584	2.196	47.876
8585		TiO	8585	TI	TiO	8585	-1.098	15.999
8586		 Ti	8586	TI	 Ti	8586	2.196	47.876
8587		TiO	8587	TI	TiO	8587	-1.098	15.999
8588		 Ti	8588	TI	 Ti	8588	2.196	47.876
8589		TiO	8589	TI	TiO	8589	-1.098	15.999
8590		 Ti	8590	TI	 Ti	8590	2.196	47.876
8591		TiO	8591	TI	TiO	8591	-1.098	15.999
8592		 Ti	8592	TI	 Ti	8592	2.196	47.876
8593		TiO	8593	TI	TiO	8593	-1.098	15.999
8594		 Ti	8594	TI	 Ti	8594	2.196	47.876
8595		TiO	8595	TI	TiO	8595	-1.098	15.999
8596		 Ti	8596	TI	 Ti	8596	2.196	47.876
8597		TiO	8597	TI	TiO	8597	-1.098	15.999
8598		 Ti	8598	TI	 Ti	8598	2.196	47.876
8599		TiO	8599	TI	TiO	8599	-1.098	15.999
8600		 Ti	8600	TI	 Ti	8600	2.196	47.876
8601		TiO	8601	TI	TiO	8601	-1.098	15.999
8602		 Ti	8602	TI	 Ti	8602	2.196	47.876
8603		TiO	8603	TI	TiO	8603	-1.098	15.999
8604		 Ti	8604	TI	 Ti	8604	2.196	47.876
8605		TiO	8605	TI	TiO	8605	-1.098	15.999
8606		 Ti	8606	TI	 Ti	8606	2.196	47.876
8607		TiO	8607	TI	TiO	8607	-1.098	15.999
8608		 Ti	8608	TI	 Ti	8608	2.196	47.876
8609		TiO	8609	TI	TiO	8609	-1.098	15.999
8610		 Ti	8610	TI	 Ti	8610	2.196	47.876
8611		TiO	8611	TI	TiO	8611	-1.098	15.999
8612		 Ti	8612	TI	 Ti	8612	2.196	47.876
8613		TiO	8613	TI	TiO	8613	-1.098	15.999
8614		 Ti	8614	TI	 Ti	8614	2.196	47.876
8615		TiO	8615	TI	TiO	8615	-1.098	15.999
8616		 Ti	8616	TI	 Ti	8616	2.196	47.876
8617		TiO	8617	TI	TiO	8617	-1.098	15.999
8618		 Ti	8618	TI	 Ti	8618	2.196	47.876
8619		TiO	8619	TI	TiO	8619	-1.098	15.999
8620		 Ti	8620	TI	 Ti	8620	2.196	47.876
8621		TiO	8621	TI	TiO	8621	-1.098	15.999
8622		 Ti	8622	TI	 Ti	8622	2.196	47.876
8623		TiO	8623	TI	TiO	8623	-1.098	15.999
8624		 Ti	8624	TI	 Ti	8624	2.196	47.876
8625		TiO	8625	TI	TiO	8625	-1.098	15.999
8626		 Ti	8626	TI	 Ti	8626	2.196	47.876
8627		TiO	8627	TI	TiO	8627	-1.098	15.999
8628		 Ti	8628	TI	 Ti	8628	2.196	47.876
8629		TiO	8629	TI	TiO	8629	-1.098	15.999
8630		 Ti	8630	TI	 Ti	8630	2.196	47.876
8631		TiO	8631	TI	TiO	8631	-1.098	15.999
8632		 Ti	8632	TI	 Ti	8632	2.196	47.876
8633		TiO	8633	TI	TiO	8633	-1.098	15.999
8634		 Ti	8634	TI	 Ti	8634	2.196	47.876
8635		TiO	8635	TI	TiO	8635	-1.098	15.999
8636		 Ti	8636	TI	 Ti	8636	2.196	47.876
8637		TiO	8637	TI	TiO	8637	-1.098	15.999
8638		 Ti	8638	TI	 Ti	8638	2.196	47.876
8639		TiO	8639	TI	TiO	8639	-1.098	15.999
8640		 Ti	8640	TI	 Ti	8640	2.196	47.876
8641		TiO	8641	TI	TiO	8641	-1.098	15.999
8642		 Ti	8642	TI	 Ti	8642	2.196	47.876
8643		TiO	8643	TI	TiO	8643	-1.098	15.999
8644		 Ti	8644	TI	 Ti	8644	2.196	47.876
8645		TiO	8645	TI	TiO	8645	-1.098	15.999
8646		 Ti	8646	TI	 Ti	8646	2.196	47.876
8647		TiO	8647	TI	TiO	8647	-1.098	15.999
8648		 Ti	8648	TI	 Ti	8648	2.196	47.876
8649		TiO	8649	TI	TiO	8649	-1.098	15.999
8650		 Ti	8650	TI	 Ti	8650	2.196	47.876
8651		TiO	8651	TI	TiO	8651	-1.098	15.999
8652		 Ti	8652	TI	 Ti	8652	2.196	47.876
8653		TiO	8653	TI	TiO	8653	-1.098	15.999
8654		 Ti	8654	TI	 Ti	8654	2.196	47.876
8655		TiO	8655	TI	TiO	8655	-1.098	15.999
8656		 Ti	8656	TI	 Ti	8656	2.196	47.876
8657		TiO	8657	TI	TiO	8657	-1.098	15.999
8658		 Ti	8658	TI	 Ti	8658	2.196	47.876
8659		TiO	8659	TI	TiO	8659	-1.098	15.999
8660		 Ti	8660	TI	 Ti	8660	2.196	47.876
8661		TiO	8661	TI	TiO	8661	-1.098	15.999
8662		 Ti	8662	TI	 Ti	8662	2.196	47.876
8663		TiO	8663	TI	TiO	8663	-1.098	15.999
8664		 Ti	8664	TI	 Ti	8664	2.196	47.876
8665		TiO	8665	TI	TiO	8665	-1.098	15.999
8666		 Ti	8666	TI	 Ti	8666	2.196	47.876
8667		TiO	8667	TI	TiO	8667	-1.098	15.999
8668		 Ti	8668	TI	 Ti	8668	2.196	47.876
8669		TiO	8669	TI	TiO	8669	-1.098	15.999
8670		 Ti	8670	TI	 Ti	8670	2.196	47.876
8671		TiO	8671	TI	TiO	8671	-1.098	15.999
8672		 Ti	8672	TI	 Ti	8672	2.196	47.876
8673		TiO	8673	TI	TiO	8673	-1.098	15.999
8674		 Ti	8674	TI	 Ti	8674	2.196	47.876
8675		TiO	8675	TI	TiO	8675	-1.098	15.999
8676		 Ti	8676	TI	 Ti	8676	2.196	47.876
8677		TiO	8677	TI	TiO	8677	-1.098	15.999
8678		 Ti	8678	TI	 Ti	8678	2.196	47.876
8679		TiO	8679	TI	TiO	8679	-1.098	15.999
8680		 Ti	8680	TI	 Ti	8680	2.196	47.876
8681		TiO	8681	TI	TiO	8681	-1.098	15.999
8682		 Ti	8682	TI	 Ti	8682	2.196	47.876
8683		TiO	8683	TI	TiO	8683	-1.098	15.999
8684		 Ti	8684	TI	 Ti	8684	2.196	47.876
8685		TiO	8685	TI	TiO	8685	-1.098	15.999
8686		 Ti	8686	TI	 Ti	8686	2.196	47.876
8687		TiO	8687	TI	TiO	8687	-1.098	15.999
8688		 Ti	8688	TI	 Ti	8688	2.196	47.876
8689		TiO	8689	TI	TiO	8689	-1.098	15.999
8690		 Ti	8690	TI	 Ti	8690	2.196	47.876
8691		TiO	8691	TI	TiO	8691	-1.098	15.999
8692		 Ti	8692	TI	 Ti	8692	2.196	47.876
8693		TiO	8693	TI	TiO	8693	-1.098	15.999
8694		 Ti	8694	TI	 Ti	8694	2.196	47.876
8695		TiO	8695	TI	TiO	8695	-1.098	15.999
8696		 Ti	8696	TI	 Ti	8696	2.196	47.876
8697		TiO	8697	TI	TiO	8697	-1.098	15.999
8698		 Ti	8698	TI	 Ti	8698	2.196	47.876
8699		TiO	8699	TI	TiO	8699	-1.098	15.999
8700		 Ti	8700	TI	 Ti	8700	2.196	47.876
8701		TiO	8701	TI	TiO	8701	-1.098	15.999
8702		 Ti	8702	TI	 Ti	8702	2.196	47.876
8703		TiO	8703	TI	TiO	8703	-1.098	15.999
8704		 Ti	8704	TI	 Ti	8704	2.196	47.876
8705		TiO	8705	TI	TiO	8705	-1.098	15.999
8706		 Ti	8706	TI	 Ti	8706	2.196	47.876
8707		TiO	8707	TI	TiO	8707	-1.098	15.999
8708		 Ti	8708	TI	 Ti	8708	2.196	47.876
8709		TiO	8709	TI	TiO	8709	-1.098	15.999
8710		 Ti	8710	TI	 Ti	8710	2.196	47.876
8711		TiO	8711	TI	TiO	8711	-1.098	15.999
8712		 Ti	8712	TI	 Ti	8712	2.196	47.876
8713		TiO	8713	TI	TiO	8713	-1.098	15.999
8714		 Ti	8714	TI	 Ti	8714	2.196	47.876
8715		TiO	8715	TI	TiO	8715	-1.098	15.999
8716		 Ti	8716	TI	 Ti	8716	2.196	47.876
8717		TiO	8717	TI	TiO	8717	-1.098	15.999
8718		 Ti	8718	TI	 Ti	8718	2.196	47.876
8719		TiO	8719	TI	TiO	8719	-1.098	15.999
8720		 Ti	8720	TI	 Ti	8720	2.196	47.876
8721		TiO	8721	TI	TiO	8721	-1.098	15.999
8722		 Ti	8722	TI	 Ti	8722	2.196	47.876
8723		TiO	8723	TI	TiO	8723	-1.098	15.999
8724		 Ti	8724	TI	 Ti	8724	2.196	47.876
8725		TiO	8725	TI	TiO	8725	-1.098	15.999
8726		 Ti	8726	TI	 Ti	8726	2.196	47.876
8727		TiO	8727	TI	TiO	8727	-1.098	15.999
8728		 Ti	8728	TI	 Ti	8728	2.196	47.876
8729		TiO	8729	TI	TiO	8729	-1.098	15.999
8730		 Ti	8730	TI	 Ti	8730	2.196	47.876
8731		TiO	8731	TI	TiO	8731	-1.098	15.999
8732		 Ti	8732	TI	 Ti	8732	2.196	47.876
8733		TiO	8733	TI	TiO	8733	-1.098	15.999
8734		 Ti	8734	TI	 Ti	8734	2.196	47.876
8735		TiO	8735	TI	TiO	8735	-1.098	15.999
8736		 Ti	8736	TI	 Ti	8736	2.196	47.876
8737		TiO	8737	TI	TiO	8737	-1.098	15.999
8738		 Ti	8738	TI	 Ti	8738	2.196	47.876
8739		TiO	8739	TI	TiO	8739	-1.098	15.999
8740		 Ti	8740	TI	 Ti	8740	2.196	47.876
8741		TiO	8741	TI	TiO	8741	-1.098	15.999
8742		 Ti	8742	TI	 Ti	8742	2.196	47.876
8743		TiO	8743	TI	TiO	8743	-1.098	15.999
8744		 Ti	8744	TI	 Ti	8744	2.196	47.876
8745		TiO	8745	TI	TiO	8745	-1.098	15.999
8746		 Ti	8746	TI	 Ti	8746	2.196	47.876
8747		TiO	8747	TI	TiO	8747	-1.098	15.999
8748		 Ti	8748	TI	 Ti	8748	2.196	47.876
8749		TiO	8749	TI	TiO	8749	-1.098	15.999
8750		 Ti	8750	TI	 Ti	8750	2.196	47.876
8751		TiO	8751	TI	TiO	8751	-1.098	15.999
8752		 Ti	8752	TI	 Ti	8752	2.196	47.876
8753		TiO	8753	TI	TiO	8753	-1.098	15.999
8754		 Ti	8754	TI	 Ti	8754	2.196	47.876
8755		TiO	8755	TI	TiO	8755	-1.098	15.999
8756		 Ti	8756	TI	 Ti	8756	2.196	47.876
8757		TiO	8757	TI	TiO	8757	-1.098	15.999
8758		 Ti	8758	TI	 Ti	8758	2.196	47.876
8759		TiO	8759	TI	TiO	8759	-1.098	15.999
8760		 Ti	8760	TI	 Ti	8760	2.196	47.876
8761		TiO	8761	TI	TiO	8761	-1.098	15.999
8762		 Ti	8762	TI	 Ti	8762	2.196	47.876
8763		TiO	8763	TI	TiO	8763	-1.098	15.999
8764		 Ti	8764	TI	 Ti	8764	2.196	47.876
8765		TiO	8765	TI	TiO	8765	-1.098	15.999
8766		 Ti	8766	TI	 Ti	8766	2.196	47.876
8767		TiO	8767	TI	TiO	8767	-1.098	15.999
8768		 Ti	8768	TI	 Ti	8768	2.196	47.876
8769		TiO	8769	TI	TiO	8769	-1.098	15.999
8770		 Ti	8770	TI	 Ti	8770	2.196	47.876
8771		TiO	8771	TI	TiO	8771	-1.098	15.999
8772		 Ti	8772	TI	 Ti	8772	2.196	47.876
8773		TiO	8773	TI	TiO	8773	-1.098	15.999
8774		 Ti	8774	TI	 Ti	8774	2.196	47.876
8775		TiO	8775	TI	TiO	8775	-1.098	15.999
8776		 Ti	8776	TI	 Ti	8776	2.196	47.876
8777		TiO	8777	TI	TiO	8777	-1.098	15.999
8778		 Ti	8778	TI	 Ti	8778	2.196	47.876
8779		TiO	8779	TI	TiO	8779	-1.098	15.999
8780		 Ti	8780	TI	 Ti	8780	2.196	47.876
8781		TiO	8781	TI	TiO	8781	-1.098	15.999
8782		 Ti	8782	TI	 Ti	8782	2.196	47.876
8783		TiO	8783	TI	TiO	8783	-1.098	15.999
8784		 Ti	8784	TI	 Ti	8784	2.196	47.876
8785		TiO	8785	TI	TiO	8785	-1.098	15.999
8786		 Ti	8786	TI	 Ti	8786	2.196	47.876
8787		TiO	8787	TI	TiO	8787	-1.098	15.999
8788		 Ti	8788	TI	 Ti	8788	2.196	47.876
8789		TiO	8789	TI	TiO	8789	-1.098	15.999
8790		 Ti	8790	TI	 Ti	8790	2.196	47.876
8791		TiO	8791	TI	TiO	8791	-1.098	15.999
8792		 Ti	8792	TI	 Ti	8792	2.196	47.876
8793		TiO	8793	TI	TiO	8793	-1.098	15.999
8794		 Ti	8794	TI	 Ti	8794	2.196	47.876
8795		TiO	8795	TI	TiO	8795	-1.098	15.999
8796		 Ti	8796	TI	 Ti	8796	2.196	47.876
8797		TiO	8797	TI	TiO	8797	-1.098	15.999
8798		 Ti	8798	TI	 Ti	8798	2.196	47.876
8799		TiO	8799	TI	TiO	8799	-1.098	15.999
8800		 Ti	8800	TI	 Ti	8800	2.196	47.876
8801		TiO	8801	TI	TiO	8801	-1.098	15.999
8802		 Ti	8802	TI	 Ti	8802	2.196	47.876
8803		TiO	8803	TI	TiO	8803	-1.098	15.999
8804		 Ti	8804	TI	 Ti	8804	2.196	47.876
8805		TiO	8805	TI	TiO	8805	-1.098	15.999
8806		 Ti	8806	TI	 Ti	8806	2.196	47.876
8807		TiO	8807	TI	TiO	8807	-1.098	15.999
8808		 Ti	8808	TI	 Ti	8808	2.196	47.876
8809		TiO	8809	TI	TiO	8809	-1.098	15.999
8810		 Ti	8810	TI	 Ti	8810	2.196	47.876
8811		TiO	8811	TI	TiO	8811	-1.098	15.999
8812		 Ti	8812	TI	 Ti	8812	2.196	47.876
8813		TiO	8813	TI	TiO	8813	-1.098	15.999
8814		 Ti	8814	TI	 Ti	8814	2.196	47.876
8815		TiO	8815	TI	TiO	8815	-1.098	15.999
8816		 Ti	8816	TI	 Ti	8816	2.196	47.876
8817		TiO	8817	TI	TiO	8817	-1.098	15.999
8818		 Ti	8818	TI	 Ti	8818	2.196	47.876
8819		TiO	8819	TI	TiO	8819	-1.098	15.999
8820		 Ti	8820	TI	 Ti	8820	2.196	47.876
8821		TiO	8821	TI	TiO	8821	-1.098	15.999
8822		 Ti	8822	TI	 Ti	8822	2.196	47.876
8823		TiO	8823	TI	TiO	8823	-1.098	15.999
8824		 Ti	8824	TI	 Ti	8824	2.196	47.876
8825		TiO	8825	TI	TiO	8825	-1.098	15.999
8826		 Ti	8826	TI	 Ti	8826	2.196	47.876
8827		TiO	8827	TI	TiO	8827	-1.098	15.999
8828		 Ti	8828	TI	 Ti	8828	2.196	47.876
8829		TiO	8829	TI	TiO	8829	-1.098	15.999
8830		 Ti	8830	TI	 Ti	8830	2.196	47.876
8831		TiO	8831	TI	TiO	8831	-1.098	15.999
8832		 Ti	8832	TI	 Ti	8832	2.196	47.876
8833		TiO	8833	TI	TiO	8833	-1.098	15.999
8834		 Ti	8834	TI	 Ti	8834	2.196	47.876
8835		TiO	8835	TI	TiO	8835	-1.098	15.999
8836		 Ti	8836	TI	 Ti	8836	2.196	47.876
8837		TiO	8837	TI	TiO	8837	-1.098	15.999
8838		 Ti	8838	TI	 Ti	8838	2.196	47.876
8839		TiO	8839	TI	TiO	8839	-1.098	15.999
8840		 Ti	8840	TI	 Ti	8840	2.196	47.876
8841		TiO	8841	TI	TiO	8841	-1.098	15.999
8842		 Ti	8842	TI	 Ti	8842	2.196	47.876
8843		TiO	8843	TI	TiO	8843	-1.098	15.999
8844		 Ti	8844	TI	 Ti	8844	2.196	47.876
8845		TiO	8845	TI	TiO	8845	-1.098	15.999
8846		 Ti	8846	TI	 Ti	8846	2.196	47.876
8847		TiO	8847	TI	TiO	8847	-1.098	15.999
8848		 Ti	8848	TI	 Ti	8848	2.196	47.876
8849		TiO	8849	TI	TiO	8849	-1.098	15.999
8850		 Ti	8850	TI	 Ti	8850	2.196	47.876
8851		TiO	8851	TI	TiO	8851	-1.098	15.999
8852		 Ti	8852	TI	 Ti	8852	2.196	47.876
8853		TiO	8853	TI	TiO	8853	-1.098	15.999
8854		 Ti	8854	TI	 Ti	8854	2.196	47.876
8855		TiO	8855	TI	TiO	8855	-1.098	15.999
8856		 Ti	8856	TI	 Ti	8856	2.196	47.876
8857		TiO	8857	TI	TiO	8857	-1.098	15.999
8858		 Ti	8858	TI	 Ti	8858	2.196	47.876
8859		TiO	8859	TI	TiO	8859	-1.098	15.999
8860		 Ti	8860	TI	 Ti	8860	2.196	47.876
8861		TiO	8861	TI	TiO	8861	-1.098	15.999
8862		 Ti	8862	TI	 Ti	8862	2.196	47.876
8863		TiO	8863	TI	TiO	8863	-1.098	15.999
8864		 Ti	8864	TI	 Ti	8864	2.196	47.876
8865		TiO	8865	TI	TiO	8865	-1.098	15.999
8866		 Ti	8866	TI	 Ti	8866	2.196	47.876
8867		TiO	8867	TI	TiO	8867	-1.098	15.999
8868		 Ti	8868	TI	 Ti	8868	2.196	47.876
8869		TiO	8869	TI	TiO	8869	-1.098	15.999
8870		 Ti	8870	TI	 Ti	8870	2.196	47.876
8871		TiO	8871	TI	TiO	8871	-1.098	15.999
8872		 Ti	8872	TI	 Ti	8872	2.196	47.876
8873		TiO	8873	TI	TiO	8873	-1.098	15.999
8874		 Ti	8874	TI	 Ti	8874	2.196	47.876
8875		TiO	8875	TI	TiO	8875	-1.098	15.999
8876		 Ti	8876	TI	 Ti	8876	2.196	47.876
8877		TiO	8877	TI	TiO	8877	-1.098	15.999
8878		 Ti	8878	TI	 Ti	8878	2.196	47.876
8879		TiO	8879	TI	TiO	8879	-1.098	15.999
8880		 Ti	8880	TI	 Ti	8880	2.196	47.876
8881		TiO	8881	TI	TiO	8881	-1.098	15.999
8882		 Ti	8882	TI	 Ti	8882	2.196	47.876
8883		TiO	8883	TI	TiO	8883	-1.098	15.999
8884		 Ti	8884	TI	 Ti	8884	2.196	47.876
8885		TiO	8885	TI	TiO	8885	-1.098	15.999
8886		 Ti	8886	TI	 Ti	8886	2.196	47.876
8887		TiO	8887	TI	TiO	8887	-1.098	15.999
8888		 Ti	8888	TI	 Ti	8888	2.196	47.876
8889		TiO	8889	TI	TiO	8889	-1.098	15.999
8890		 Ti	8890	TI	 Ti	8890	2.196	47.876
8891		TiO	8891	TI	TiO	8891	-1.098	15.999
8892		 Ti	8892	TI	 Ti	8892	2.196	47.876
8893		TiO	8893	TI	TiO	8893	-1.098	15.999
8894		 Ti	8894	TI	 Ti	8894	2.196	47.876
8895		TiO	8895	TI	TiO	8895	-1.098	15.999
8896		 Ti	8896	TI	 Ti	8896	2.196	47.876
8897		TiO	8897	TI	TiO	8897	-1.098	15.999
8898		 Ti	8898	TI	 Ti	8898	2.196	47.876
8899		TiO	8899	TI	TiO	8899	-1.098	15.999
8900		 Ti	8900	TI	 Ti	8900	2.196	47.876
8901		TiO	8901	TI	TiO	8901	-1.098	15.999
8902		 Ti	8902	TI	 Ti	8902	2.196	47.876
8903		TiO	8903	TI	TiO	8903	-1.098	15.999
8904		 Ti	8904	TI	 Ti	8904	2.196	47.876
8905		TiO	8905	TI	TiO	8905	-1.098	15.999
8906		 Ti	8906	TI	 Ti	8906	2.196	47.876
8907		TiO	8907	TI	TiO	8907	-1.098	15.999
8908		 Ti	8908	TI	 Ti	8908	2.196	47.876
8909		TiO	8909	TI	TiO	8909	-1.098	15.999
8910		 Ti	8910	TI	 Ti	8910	2.196	47.876
8911		TiO	8911	TI	TiO	8911	-1.098	15.999
8912		 Ti	8912	TI	 Ti	8912	2.196	47.876
8913		TiO	8913	TI	TiO	8913	-1.098	15.999
8914		 Ti	8914	TI	 Ti	8914	2.196	47.876
8915		TiO	8915	TI	TiO	8915	-1.098	15.999
8916		 Ti	8916	TI	 Ti	8916	2.196	47.876
8917		TiO	8917	TI	TiO	8917	-1.098	15.999
8918		 Ti	8918	TI	 Ti	8918	2.196	47.876
8919		TiO	8919	TI	TiO	8919	-1.098	15.999
8920		 Ti	8920	TI	 Ti	8920	2.196	47.876
8921		TiO	8921	TI	TiO	8921	-1.098	15.999
8922		 Ti	8922	TI	 Ti	8922	2.196	47.876
8923		TiO	8923	TI	TiO	8923	-1.098	15.999
8924		 Ti	8924	TI	 Ti	8924	2.196	47.876
8925		TiO	8925	TI	TiO	8925	-1.098	15.999
8926		 Ti	8926	TI	 Ti	8926	2.196	47.876
8927		TiO	8927	TI	TiO	8927	-1.098	15.999
8928		 Ti	8928	TI	 Ti	8928	2.196	47.876
8929		TiO	8929	TI	TiO	8929	-1.098	15.999
8930		 Ti	8930	TI	 Ti	8930	2.196	47.876
8931		TiO	8931	TI	TiO	8931	-1.098	15.999
8932		 Ti	8932	TI	 Ti	8932	2.196	47.876
8933		TiO	8933	TI	TiO	8933	-1.098	15.999
8934		 Ti	8934	TI	 Ti	8934	2.196	47.876
8935		TiO	8935	TI	TiO	8935	-1.098	15.999
8936		 Ti	8936	TI	 Ti	8936	2.196	47.876
8937		TiO	8937	TI	TiO	8937	-1.098	15.999
8938		 Ti	8938	TI	 Ti	8938	2.196	47.876
8939		TiO	8939	TI	TiO	8939	-1.098	15.999
8940		 Ti	8940	TI	 Ti	8940	2.196	47.876
8941		TiO	8941	TI	TiO	8941	-1.098	15.999
8942		 Ti	8942	TI	 Ti	8942	2.196	47.876
8943		TiO	8943	TI	TiO	8943	-1.098	15.999
8944		 Ti	8944	TI	 Ti	8944	2.196	47.876
8945		TiO	8945	TI	TiO	8945	-1.098	15.999
8946		 Ti	8946	TI	 Ti	8946	2.196	47.876
8947		TiO	8947	TI	TiO	8947	-1.098	15.999
8948		 Ti	8948	TI	 Ti	8948	2.196	47.876
8949		TiO	8949	TI	TiO	8949	-1.098	15.999
8950		 Ti	8950	TI	 Ti	8950	2.196	47.876
8951		TiO	8951	TI	TiO	8951	-1.098	15.999
8952		 Ti	8952	TI	 Ti	8952	2.196	47.876
8953		TiO	8953	TI	TiO	8953	-1.098	15.999
8954		 Ti	8954	TI	 Ti	8954	2.196	47.876
8955		TiO	8955	TI	TiO	8955	-1.098	15.999
8956		 Ti	8956	TI	 Ti	8956	2.196	47.876
8957		TiO	8957	TI	TiO	8957	-1.098	15.999
8958		 Ti	8958	TI	 Ti	8958	2.196	47.876
8959		TiO	8959	TI	TiO	8959	-1.098	15.999
8960		 Ti	8960	TI	 Ti	8960	2.196	47.876
8961		TiO	8961	TI	TiO	8961	-1.098	15.999
8962		 Ti	8962	TI	 Ti	8962	2.196	47.876
8963		TiO	8963	TI	TiO	8963	-1.098	15.999
8964		 Ti	8964	TI	 Ti	8964	2.196	47.876
8965		TiO	8965	TI	TiO	8965	-1.098	15.999
8966		 Ti	8966	TI	 Ti	8966	2.196	47.876
8967		TiO	8967	TI	TiO	8967	-1.098	15.999
8968		 Ti	8968	TI	 Ti	8968	2.196	47.876
8969		TiO	8969	TI	TiO	8969	-1.098	15.999
8970		 Ti	8970	TI	 Ti	8970	2.196	47.876
8971		TiO	8971	TI	TiO	8971	-1.098	15.999
8972		 Ti	8972	TI	 Ti	8972	2.196	47.876
8973		TiO	8973	TI	TiO	8973	-1.098	15.999
8974		 Ti	8974	TI	 Ti	8974	2.196	47.876
8975		TiO	8975	TI	TiO	8975	-1.098	15.999
8976		 Ti	8976	TI	 Ti	8976	2.196	47.876
8977		TiO	8977	TI	TiO	8977	-1.098	15.999
8978		 Ti	8978	TI	 Ti	8978	2.196	47.876
8979		TiO	8979	TI	TiO	8979	-1.098	15.999
8980		 Ti	8980	TI	 Ti	8980	2.196	47.876
8981		TiO	8981	TI	TiO	8981	-1.098	15.999
8982		 Ti	8982	TI	 Ti	8982	2.196	47.876
8983		TiO	8983	TI	TiO	8983	-1.098	15.999
8984		 Ti	8984	TI	 Ti	8984	2.196	47.876
8985		TiO	8985	TI	TiO	8985	-1.098	15.999
8986		 Ti	8986	TI	 Ti	8986	2.196	47.876
8987		TiO	8987	TI	TiO	8987	-1.098	15.999
8988		 Ti	8988	TI	 Ti	8988	2.196	47.876
8989		TiO	8989	TI	TiO	8989	-1.098	15.999
8990		 Ti	8990	TI	 Ti	8990	2.196	47.876
8991		TiO	8991	TI	TiO	8991	-1.098	15.999
8992		 Ti	8992	TI	 Ti	8992	2.196	47.876
8993		TiO	8993	TI	TiO	8993	-1.098	15.999
8994		 Ti	8994	TI	 Ti	8994	2.196	47.876
8995		TiO	8995	TI	TiO	8995	-1.098	15.999
8996		 Ti	8996	TI	 Ti	8996	2.196	47.876
8997		TiO	8997	TI	TiO	8997	-1.098	15.999
8998		 Ti	8998	TI	 Ti	8998	2.196	47.876
8999		TiO	8999	TI	TiO	8999	-1.098	15.999
9000		 Ti	9000	TI	 Ti	9000	2.196	47.876
9001		TiO	9001	TI	TiO	9001	-1.098	15.999
9002		 Ti	9002	TI	 Ti	9002	2.196	47.876
9003		TiO	9003	TI	TiO	9003	-1.098	15.999
9004		 Ti	9004	TI	 Ti	9004	2.196	47.876
9005		TiO	9005	TI	TiO	9005	-1.098	15.999
9006		 Ti	9006	TI	 Ti	9006	2.196	47.876
9007		TiO	9007	TI	TiO	9007	-1.098	15.999
9008		 Ti	9008	TI	 Ti	9008	2.196	47.876
9009		TiO	9009	TI	TiO	9009	-1.098	15.999
9010		 Ti	9010	TI	 Ti	9010	2.196	47.876
9011		TiO	9011	TI	TiO	9011	-1.098	15.999
9012		 Ti	9012	TI	 Ti	9012	2.196	47.876
9013		TiO	9013	TI	TiO	9013	-1.098	15.999
9014		 Ti	9014	TI	 Ti	9014	2.196	47.876
9015		TiO	9015	TI	TiO	9015	-1.098	15.999
9016		 Ti	9016	TI	 Ti	9016	2.196	47.876
9017		TiO	9017	TI	TiO	9017	-1.098	15.999
9018		 Ti	9018	TI	 Ti	9018	2.196	47.876
9019		TiO	9019	TI	TiO	9019	-1.098	15.999
9020		 Ti	9020	TI	 Ti	9020	2.196	47.876
9021		TiO	9021	TI	TiO	9021	-1.098	15.999
9022		 Ti	9022	TI	 Ti	9022	2.196	47.876
9023		TiO	9023	TI	TiO	9023	-1.098	15.999
9024		 Ti	9024	TI	 Ti	9024	2.196	47.876
9025		TiO	9025	TI	TiO	9025	-1.098	15.999
9026		 Ti	9026	TI	 Ti	9026	2.196	47.876
9027		TiO	9027	TI	TiO	9027	-1.098	15.999
9028		 Ti	9028	TI	 Ti	9028	2.196	47.876
9029		TiO	9029	TI	TiO	9029	-1.098	15.999
9030		 Ti	9030	TI	 Ti	9030	2.196	47.876
9031		TiO	9031	TI	TiO	9031	-1.098	15.999
9032		 Ti	9032	TI	 Ti	9032	2.196	47.876
9033		TiO	9033	TI	TiO	9033	-1.098	15.999
9034		 Ti	9034	TI	 Ti	9034	2.196	47.876
9035		TiO	9035	TI	TiO	9035	-1.098	15.999
9036		 Ti	9036	TI	 Ti	9036	2.196	47.876
9037		TiO	9037	TI	TiO	9037	-1.098	15.999
9038		 Ti	9038	TI	 Ti	9038	2.196	47.876
9039		TiO	9039	TI	TiO	9039	-1.098	15.999
9040		 Ti	9040	TI	 Ti	9040	2.196	47.876
9041		TiO	9041	TI	TiO	9041	-1.098	15.999
9042		 Ti	9042	TI	 Ti	9042	2.196	47.876
9043		TiO	9043	TI	TiO	9043	-1.098	15.999
9044		 Ti	9044	TI	 Ti	9044	2.196	47.876
9045		TiO	9045	TI	TiO	9045	-1.098	15.999
9046		 Ti	9046	TI	 Ti	9046	2.196	47.876
9047		TiO	9047	TI	TiO	9047	-1.098	15.999
9048		 Ti	9048	TI	 Ti	9048	2.196	47.876
9049		TiO	9049	TI	TiO	9049	-1.098	15.999
9050		 Ti	9050	TI	 Ti	9050	2.196	47.876
9051		TiO	9051	TI	TiO	9051	-1.098	15.999
9052		 Ti	9052	TI	 Ti	9052	2.196	47.876
9053		TiO	9053	TI	TiO	9053	-1.098	15.999
9054		 Ti	9054	TI	 Ti	9054	2.196	47.876
9055		TiO	9055	TI	TiO	9055	-1.098	15.999
9056		 Ti	9056	TI	 Ti	9056	2.196	47.876
9057		TiO	9057	TI	TiO	9057	-1.098	15.999
9058		 Ti	9058	TI	 Ti	9058	2.196	47.876
9059		TiO	9059	TI	TiO	9059	-1.098	15.999
9060		 Ti	9060	TI	 Ti	9060	2.196	47.876
9061		TiO	9061	TI	TiO	9061	-1.098	15.999
9062		 Ti	9062	TI	 Ti	9062	2.196	47.876
9063		TiO	9063	TI	TiO	9063	-1.098	15.999
9064		 Ti	9064	TI	 Ti	9064	2.196	47.876
9065		TiO	9065	TI	TiO	9065	-1.098	15.999
9066		 Ti	9066	TI	 Ti	9066	2.196	47.876
9067		TiO	9067	TI	TiO	9067	-1.098	15.999
9068		 Ti	9068	TI	 Ti	9068	2.196	47.876
9069		TiO	9069	TI	TiO	9069	-1.098	15.999
9070		 Ti	9070	TI	 Ti	9070	2.196	47.876
9071		TiO	9071	TI	TiO	9071	-1.098	15.999
9072		 Ti	9072	TI	 Ti	9072	2.196	47.876
9073		TiO	9073	TI	TiO	9073	-1.098	15.999
9074		 Ti	9074	TI	 Ti	9074	2.196	47.876
9075		TiO	9075	TI	TiO	9075	-1.098	15.999
9076		 Ti	9076	TI	 Ti	9076	2.196	47.876
9077		TiO	9077	TI	TiO	9077	-1.098	15.999
9078		 Ti	9078	TI	 Ti	9078	2.196	47.876
9079		TiO	9079	TI	TiO	9079	-1.098	15.999
9080		 Ti	9080	TI	 Ti	9080	2.196	47.876
9081		TiO	9081	TI	TiO	9081	-1.098	15.999
9082		 Ti	9082	TI	 Ti	9082	2.196	47.876
9083		TiO	9083	TI	TiO	9083	-1.098	15.999
9084		 Ti	9084	TI	 Ti	9084	2.196	47.876
9085		TiO	9085	TI	TiO	9085	-1.098	15.999
9086		 Ti	9086	TI	 Ti	9086	2.196	47.876
9087		TiO	9087	TI	TiO	9087	-1.098	15.999
9088		 Ti	9088	TI	 Ti	9088	2.196	47.876
9089		TiO	9089	TI	TiO	9089	-1.098	15.999
9090		 Ti	9090	TI	 Ti	9090	2.196	47.876
9091		TiO	9091	TI	TiO	9091	-1.098	15.999
9092		 Ti	9092	TI	 Ti	9092	2.196	47.876
9093		TiO	9093	TI	TiO	9093	-1.098	15.999
9094		 Ti	9094	TI	 Ti	9094	2.196	47.876
9095		TiO	9095	TI	TiO	9095	-1.098	15.999
9096		 Ti	9096	TI	 Ti	9096	2.196	47.876
9097		TiO	9097	TI	TiO	9097	-1.098	15.999
9098		 Ti	9098	TI	 Ti	9098	2.196	47.876
9099		TiO	9099	TI	TiO	9099	-1.098	15.999
9100		 Ti	9100	TI	 Ti	9100	2.196	47.876
9101		TiO	9101	TI	TiO	9101	-1.098	15.999
9102		 Ti	9102	TI	 Ti	9102	2.196	47.876
9103		TiO	9103	TI	TiO	9103	-1.098	15.999
9104		 Ti	9104	TI	 Ti	9104	2.196	47.876
9105		TiO	9105	TI	TiO	9105	-1.098	15.999
9106		 Ti	9106	TI	 Ti	9106	2.196	47.876
9107		TiO	9107	TI	TiO	9107	-1.098	15.999
9108		 Ti	9108	TI	 Ti	9108	2.196	47.876
9109		TiO	9109	TI	TiO	9109	-1.098	15.999
9110		 Ti	9110	TI	 Ti	9110	2.196	47.876
9111		TiO	9111	TI	TiO	9111	-1.098	15.999
9112		 Ti	9112	TI	 Ti	9112	2.196	47.876
9113		TiO	9113	TI	TiO	9113	-1.098	15.999
9114		 Ti	9114	TI	 Ti	9114	2.196	47.876
9115		TiO	9115	TI	TiO	9115	-1.098	15.999
9116		 Ti	9116	TI	 Ti	9116	2.196	47.876
9117		TiO	9117	TI	TiO	9117	-1.098	15.999
9118		 Ti	9118	TI	 Ti	9118	2.196	47.876
9119		TiO	9119	TI	TiO	9119	-1.098	15.999
9120		 Ti	9120	TI	 Ti	9120	2.196	47.876
9121		TiO	9121	TI	TiO	9121	-1.098	15.999
9122		 Ti	9122	TI	 Ti	9122	2.196	47.876
9123		TiO	9123	TI	TiO	9123	-1.098	15.999
9124		 Ti	9124	TI	 Ti	9124	2.196	47.876
9125		TiO	9125	TI	TiO	9125	-1.098	15.999
9126		 Ti	9126	TI	 Ti	9126	2.196	47.876
9127		TiO	9127	TI	TiO	9127	-1.098	15.999
9128		 Ti	9128	TI	 Ti	9128	2.196	47.876
9129		TiO	9129	TI	TiO	9129	-1.098	15.999
9130		 Ti	9130	TI	 Ti	9130	2.196	47.876
9131		TiO	9131	TI	TiO	9131	-1.098	15.999
9132		 Ti	9132	TI	 Ti	9132	2.196	47.876
9133		TiO	9133	TI	TiO	9133	-1.098	15.999
9134		 Ti	9134	TI	 Ti	9134	2.196	47.876
9135		TiO	9135	TI	TiO	9135	-1.098	15.999
9136		 Ti	9136	TI	 Ti	9136	2.196	47.876
9137		TiO	9137	TI	TiO	9137	-1.098	15.999
9138		 Ti	9138	TI	 Ti	9138	2.196	47.876
9139		TiO	9139	TI	TiO	9139	-1.098	15.999
9140		 Ti	9140	TI	 Ti	9140	2.196	47.876
9141		TiO	9141	TI	TiO	9141	-1.098	15.999
9142		 Ti	9142	TI	 Ti	9142	2.196	47.876
9143		TiO	9143	TI	TiO	9143	-1.098	15.999
9144		 Ti	9144	TI	 Ti	9144	2.196	47.876
9145		TiO	9145	TI	TiO	9145	-1.098	15.999
9146		 Ti	9146	TI	 Ti	9146	2.196	47.876
9147		TiO	9147	TI	TiO	9147	-1.098	15.999
9148		 Ti	9148	TI	 Ti	9148	2.196	47.876
9149		TiO	9149	TI	TiO	9149	-1.098	15.999
9150		 Ti	9150	TI	 Ti	9150	2.196	47.876
9151		TiO	9151	TI	TiO	9151	-1.098	15.999
9152		 Ti	9152	TI	 Ti	9152	2.196	47.876
9153		TiO	9153	TI	TiO	9153	-1.098	15.999
9154		 Ti	9154	TI	 Ti	9154	2.196	47.876
9155		TiO	9155	TI	TiO	9155	-1.098	15.999
9156		 Ti	9156	TI	 Ti	9156	2.196	47.876
9157		TiO	9157	TI	TiO	9157	-1.098	15.999
9158		 Ti	9158	TI	 Ti	9158	2.196	47.876
9159		TiO	9159	TI	TiO	9159	-1.098	15.999
9160		 Ti	9160	TI	 Ti	9160	2.196	47.876
9161		TiO	9161	TI	TiO	9161	-1.098	15.999
9162		 Ti	9162	TI	 Ti	9162	2.196	47.876
9163		TiO	9163	TI	TiO	9163	-1.098	15.999
9164		 Ti	9164	TI	 Ti	9164	2.196	47.876
9165		TiO	9165	TI	TiO	9165	-1.098	15.999
9166		 Ti	9166	TI	 Ti	9166	2.196	47.876
9167		TiO	9167	TI	TiO	9167	-1.098	15.999
9168		 Ti	9168	TI	 Ti	9168	2.196	47.876
9169		TiO	9169	TI	TiO	9169	-1.098	15.999
9170		 Ti	9170	TI	 Ti	9170	2.196	47.876
9171		TiO	9171	TI	TiO	9171	-1.098	15.999
9172		 Ti	9172	TI	 Ti	9172	2.196	47.876
9173		TiO	9173	TI	TiO	9173	-1.098	15.999
9174		 Ti	9174	TI	 Ti	9174	2.196	47.876
9175		TiO	9175	TI	TiO	9175	-1.098	15.999
9176		 Ti	9176	TI	 Ti	9176	2.196	47.876
9177		TiO	9177	TI	TiO	9177	-1.098	15.999
9178		 Ti	9178	TI	 Ti	9178	2.196	47.876
9179		TiO	9179	TI	TiO	9179	-1.098	15.999
9180		 Ti	9180	TI	 Ti	9180	2.196	47.876
9181		TiO	9181	TI	TiO	9181	-1.098	15.999
9182		 Ti	9182	TI	 Ti	9182	2.196	47.876
9183		TiO	9183	TI	TiO	9183	-1.098	15.999
9184		 Ti	9184	TI	 Ti	9184	2.196	47.876
9185		TiO	9185	TI	TiO	9185	-1.098	15.999
9186		 Ti	9186	TI	 Ti	9186	2.196	47.876
9187		TiO	9187	TI	TiO	9187	-1.098	15.999
9188		 Ti	9188	TI	 Ti	9188	2.196	47.876
9189		TiO	9189	TI	TiO	9189	-1.098	15.999
9190		 Ti	9190	TI	 Ti	9190	2.196	47.876
9191		TiO	9191	TI	TiO	9191	-1.098	15.999
9192		 Ti	9192	TI	 Ti	9192	2.196	47.876
9193		TiO	9193	TI	TiO	9193	-1.098	15.999
9194		 Ti	9194	TI	 Ti	9194	2.196	47.876
9195		TiO	9195	TI	TiO	9195	-1.098	15.999
9196		 Ti	9196	TI	 Ti	9196	2.196	47.876
9197		TiO	9197	TI	TiO	9197	-1.098	15.999
9198		 Ti	9198	TI	 Ti	9198	2.196	47.876
9199		TiO	9199	TI	TiO	9199	-1.098	15.999
9200		 Ti	9200	TI	 Ti	9200	2.196	47.876
9201		TiO	9201	TI	TiO	9201	-1.098	15.999
9202		 Ti	9202	TI	 Ti	9202	2.196	47.876
9203		TiO	9203	TI	TiO	9203	-1.098	15.999
9204		 Ti	9204	TI	 Ti	9204	2.196	47.876
9205		TiO	9205	TI	TiO	9205	-1.098	15.999
9206		 Ti	9206	TI	 Ti	9206	2.196	47.876
9207		TiO	9207	TI	TiO	9207	-1.098	15.999
9208		 Ti	9208	TI	 Ti	9208	2.196	47.876
9209		TiO	9209	TI	TiO	9209	-1.098	15.999
9210		 Ti	9210	TI	 Ti	9210	2.196	47.876
9211		TiO	9211	TI	TiO	9211	-1.098	15.999
9212		 Ti	9212	TI	 Ti	9212	2.196	47.876
9213		TiO	9213	TI	TiO	9213	-1.098	15.999
9214		 Ti	9214	TI	 Ti	9214	2.196	47.876
9215		TiO	9215	TI	TiO	9215	-1.098	15.999
9216		 Ti	9216	TI	 Ti	9216	2.196	47.876
9217		TiO	9217	TI	TiO	9217	-1.098	15.999
9218		 Ti	9218	TI	 Ti	9218	2.196	47.876
9219		TiO	9219	TI	TiO	9219	-1.098	15.999
9220		 Ti	9220	TI	 Ti	9220	2.196	47.876
9221		TiO	9221	TI	TiO	9221	-1.098	15.999
9222		 Ti	9222	TI	 Ti	9222	2.196	47.876
9223		TiO	9223	TI	TiO	9223	-1.098	15.999
9224		 Ti	9224	TI	 Ti	9224	2.196	47.876
9225		TiO	9225	TI	TiO	9225	-1.098	15.999
9226		 Ti	9226	TI	 Ti	9226	2.196	47.876
9227		TiO	9227	TI	TiO	9227	-1.098	15.999
9228		 Ti	9228	TI	 Ti	9228	2.196	47.876
9229		TiO	9229	TI	TiO	9229	-1.098	15.999
9230		 Ti	9230	TI	 Ti	9230	2.196	47.876
9231		TiO	9231	TI	TiO	9231	-1.098	15.999
9232		 Ti	9232	TI	 Ti	9232	2.196	47.876
9233		TiO	9233	TI	TiO	9233	-1.098	15.999
9234		 Ti	9234	TI	 Ti	9234	2.196	47.876
9235		TiO	9235	TI	TiO	9235	-1.098	15.999
9236		 Ti	9236	TI	 Ti	9236	2.196	47.876
9237		TiO	9237	TI	TiO	9237	-1.098	15.999
9238		 Ti	9238	TI	 Ti	9238	2.196	47.876
9239		TiO	9239	TI	TiO	9239	-1.098	15.999
9240		 Ti	9240	TI	 Ti	9240	2.196	47.876
9241		TiO	9241	TI	TiO	9241	-1.098	15.999
9242		 Ti	9242	TI	 Ti	9242	2.196	47.876
9243		TiO	9243	TI	TiO	9243	-1.098	15.999
9244		 Ti	9244	TI	 Ti	9244	2.196	47.876
9245		TiO	9245	TI	TiO	9245	-1.098	15.999
9246		 Ti	9246	TI	 Ti	9246	2.196	47.876
9247		TiO	9247	TI	TiO	9247	-1.098	15.999
9248		 Ti	9248	TI	 Ti	9248	2.196	47.876
9249		TiO	9249	TI	TiO	9249	-1.098	15.999
9250		 Ti	9250	TI	 Ti	9250	2.196	47.876
9251		TiO	9251	TI	TiO	9251	-1.098	15.999
9252		 Ti	9252	TI	 Ti	9252	2.196	47.876
9253		TiO	9253	TI	TiO	9253	-1.098	15.999
9254		 Ti	9254	TI	 Ti	9254	2.196	47.876
9255		TiO	9255	TI	TiO	9255	-1.098	15.999
9256		 Ti	9256	TI	 Ti	9256	2.196	47.876
9257		TiO	9257	TI	TiO	9257	-1.098	15.999
9258		 Ti	9258	TI	 Ti	9258	2.196	47.876
9259		TiO	9259	TI	TiO	9259	-1.098	15.999
9260		 Ti	9260	TI	 Ti	9260	2.196	47.876
9261		TiO	9261	TI	TiO	9261	-1.098	15.999
9262		 Ti	9262	TI	 Ti	9262	2.196	47.876
9263		TiO	9263	TI	TiO	9263	-1.098	15.999
9264		 Ti	9264	TI	 Ti	9264	2.196	47.876
9265		TiO	9265	TI	TiO	9265	-1.098	15.999
9266		 Ti	9266	TI	 Ti	9266	2.196	47.876
9267		TiO	9267	TI	TiO	9267	-1.098	15.999
9268		 Ti	9268	TI	 Ti	9268	2.196	47.876
9269		TiO	9269	TI	TiO	9269	-1.098	15.999
9270		 Ti	9270	TI	 Ti	9270	2.196	47.876
9271		TiO	9271	TI	TiO	9271	-1.098	15.999
9272		 Ti	9272	TI	 Ti	9272	2.196	47.876
9273		TiO	9273	TI	TiO	9273	-1.098	15.999
9274		 Ti	9274	TI	 Ti	9274	2.196	47.876
9275		TiO	9275	TI	TiO	9275	-1.098	15.999
9276		 Ti	9276	TI	 Ti	9276	2.196	47.876
9277		TiO	9277	TI	TiO	9277	-1.098	15.999
9278		 Ti	9278	TI	 Ti	9278	2.196	47.876
9279		TiO	9279	TI	TiO	9279	-1.098	15.999
9280		 Ti	9280	TI	 Ti	9280	2.196	47.876
9281		TiO	9281	TI	TiO	9281	-1.098	15.999
9282		 Ti	9282	TI	 Ti	9282	2.196	47.876
9283		TiO	9283	TI	TiO	9283	-1.098	15.999
9284		 Ti	9284	TI	 Ti	9284	2.196	47.876
9285		TiO	9285	TI	TiO	9285	-1.098	15.999
9286		 Ti	9286	TI	 Ti	9286	2.196	47.876
9287		TiO	9287	TI	TiO	9287	-1.098	15.999
9288		 Ti	9288	TI	 Ti	9288	2.196	47.876
9289		TiO	9289	TI	TiO	9289	-1.098	15.999
9290		 Ti	9290	TI	 Ti	9290	2.196	47.876
9291		TiO	9291	TI	TiO	9291	-1.098	15.999
9292		 Ti	9292	TI	 Ti	9292	2.196	47.876
9293		TiO	9293	TI	TiO	9293	-1.098	15.999
9294		 Ti	9294	TI	 Ti	9294	2.196	47.876
9295		TiO	9295	TI	TiO	9295	-1.098	15.999
9296		 Ti	9296	TI	 Ti	9296	2.196	47.876
9297		TiO	9297	TI	TiO	9297	-1.098	15.999
9298		 Ti	9298	TI	 Ti	9298	2.196	47.876
9299		TiO	9299	TI	TiO	9299	-1.098	15.999
9300		 Ti	9300	TI	 Ti	9300	2.196	47.876
9301		TiO	9301	TI	TiO	9301	-1.098	15.999
9302		 Ti	9302	TI	 Ti	9302	2.196	47.876
9303		TiO	9303	TI	TiO	9303	-1.098	15.999
9304		 Ti	9304	TI	 Ti	9304	2.196	47.876
9305		TiO	9305	TI	TiO	9305	-1.098	15.999
9306		 Ti	9306	TI	 Ti	9306	2.196	47.876
9307		TiO	9307	TI	TiO	9307	-1.098	15.999
9308		 Ti	9308	TI	 Ti	9308	2.196	47.876
9309		TiO	9309	TI	TiO	9309	-1.098	15.999
9310		 Ti	9310	TI	 Ti	9310	2.196	47.876
9311		TiO	9311	TI	TiO	9311	-1.098	15.999
9312		 Ti	9312	TI	 Ti	9312	2.196	47.876
9313		TiO	9313	TI	TiO	9313	-1.098	15.999
9314		 Ti	9314	TI	 Ti	9314	2.196	47.876
9315		TiO	9315	TI	TiO	9315	-1.098	15.999
9316		 Ti	9316	TI	 Ti	9316	2.196	47.876
9317		TiO	9317	TI	TiO	9317	-1.098	15.999
9318		 Ti	9318	TI	 Ti	9318	2.196	47.876
9319		TiO	9319	TI	TiO	9319	-1.098	15.999
9320		 Ti	9320	TI	 Ti	9320	2.196	47.876
9321		TiO	9321	TI	TiO	9321	-1.098	15.999
9322		 Ti	9322	TI	 Ti	9322	2.196	47.876
9323		TiO	9323	TI	TiO	9323	-1.098	15.999
9324		 Ti	9324	TI	 Ti	9324	2.196	47.876
9325		TiO	9325	TI	TiO	9325	-1.098	15.999
9326		 Ti	9326	TI	 Ti	9326	2.196	47.876
9327		TiO	9327	TI	TiO	9327	-1.098	15.999
9328		 Ti	9328	TI	 Ti	9328	2.196	47.876
9329		TiO	9329	TI	TiO	9329	-1.098	15.999
9330		 Ti	9330	TI	 Ti	9330	2.196	47.876
9331		TiO	9331	TI	TiO	9331	-1.098	15.999
9332		 Ti	9332	TI	 Ti	9332	2.196	47.876
9333		TiO	9333	TI	TiO	9333	-1.098	15.999
9334		 Ti	9334	TI	 Ti	9334	2.196	47.876
9335		TiO	9335	TI	TiO	9335	-1.098	15.999
9336		 Ti	9336	TI	 Ti	9336	2.196	47.876
9337		TiO	9337	TI	TiO	9337	-1.098	15.999
9338		 Ti	9338	TI	 Ti	9338	2.196	47.876
9339		TiO	9339	TI	TiO	9339	-1.098	15.999
9340		 Ti	9340	TI	 Ti	9340	2.196	47.876
9341		TiO	9341	TI	TiO	9341	-1.098	15.999
9342		 Ti	9342	TI	 Ti	9342	2.196	47.876
9343		TiO	9343	TI	TiO	9343	-1.098	15.999
9344		 Ti	9344	TI	 Ti	9344	2.196	47.876
9345		TiO	9345	TI	TiO	9345	-1.098	15.999
9346		 Ti	9346	TI	 Ti	9346	2.196	47.876
9347		TiO	9347	TI	TiO	9347	-1.098	15.999
9348		 Ti	9348	TI	 Ti	9348	2.196	47.876
9349		TiO	9349	TI	TiO	9349	-1.098	15.999
9350		 Ti	9350	TI	 Ti	9350	2.196	47.876
9351		TiO	9351	TI	TiO	9351	-1.098	15.999
9352		 Ti	9352	TI	 Ti	9352	2.196	47.876
9353		TiO	9353	TI	TiO	9353	-1.098	15.999
9354		 Ti	9354	TI	 Ti	9354	2.196	47.876
9355		TiO	9355	TI	TiO	9355	-1.098	15.999
9356		 Ti	9356	TI	 Ti	9356	2.196	47.876
9357		TiO	9357	TI	TiO	9357	-1.098	15.999
9358		 Ti	9358	TI	 Ti	9358	2.196	47.876
9359		TiO	9359	TI	TiO	9359	-1.098	15.999
9360		 Ti	9360	TI	 Ti	9360	2.196	47.876
9361		TiO	9361	TI	TiO	9361	-1.098	15.999
9362		 Ti	9362	TI	 Ti	9362	2.196	47.876
9363		TiO	9363	TI	TiO	9363	-1.098	15.999
9364		 Ti	9364	TI	 Ti	9364	2.196	47.876
9365		TiO	9365	TI	TiO	9365	-1.098	15.999
9366		 Ti	9366	TI	 Ti	9366	2.196	47.876
9367		TiO	9367	TI	TiO	9367	-1.098	15.999
9368		 Ti	9368	TI	 Ti	9368	2.196	47.876
9369		TiO	9369	TI	TiO	9369	-1.098	15.999
9370		 Ti	9370	TI	 Ti	9370	2.196	47.876
9371		TiO	9371	TI	TiO	9371	-1.098	15.999
9372		 Ti	9372	TI	 Ti	9372	2.196	47.876
9373		TiO	9373	TI	TiO	9373	-1.098	15.999
9374		 Ti	9374	TI	 Ti	9374	2.196	47.876
9375		TiO	9375	TI	TiO	9375	-1.098	15.999
9376		 Ti	9376	TI	 Ti	9376	2.196	47.876
9377		TiO	9377	TI	TiO	9377	-1.098	15.999
9378		 Ti	9378	TI	 Ti	9378	2.196	47.876
9379		TiO	9379	TI	TiO	9379	-1.098	15.999
9380		 Ti	9380	TI	 Ti	9380	2.196	47.876
9381		TiO	9381	TI	TiO	9381	-1.098	15.999
9382		 Ti	9382	TI	 Ti	9382	2.196	47.876
9383		TiO	9383	TI	TiO	9383	-1.098	15.999
9384		 Ti	9384	TI	 Ti	9384	2.196	47.876
9385		TiO	9385	TI	TiO	9385	-1.098	15.999
9386		 Ti	9386	TI	 Ti	9386	2.196	47.876
9387		TiO	9387	TI	TiO	9387	-1.098	15.999
9388		 Ti	9388	TI	 Ti	9388	2.196	47.876
9389		TiO	9389	TI	TiO	9389	-1.098	15.999
9390		 Ti	9390	TI	 Ti	9390	2.196	47.876
9391		TiO	9391	TI	TiO	9391	-1.098	15.999
9392		 Ti	9392	TI	 Ti	9392	2.196	47.876
9393		TiO	9393	TI	TiO	9393	-1.098	15.999
9394		 Ti	9394	TI	 Ti	9394	2.196	47.876
9395		TiO	9395	TI	TiO	9395	-1.098	15.999
9396		 Ti	9396	TI	 Ti	9396	2.196	47.876
9397		TiO	9397	TI	TiO	9397	-1.098	15.999
9398		 Ti	9398	TI	 Ti	9398	2.196	47.876
9399		TiO	9399	TI	TiO	9399	-1.098	15.999
9400		 Ti	9400	TI	 Ti	9400	2.196	47.876
9401		TiO	9401	TI	TiO	9401	-1.098	15.999
9402		 Ti	9402	TI	 Ti	9402	2.196	47.876
9403		TiO	9403	TI	TiO	9403	-1.098	15.999
9404		 Ti	9404	TI	 Ti	9404	2.196	47.876
9405		TiO	9405	TI	TiO	9405	-1.098	15.999
9406		 Ti	9406	TI	 Ti	9406	2.196	47.876
9407		TiO	9407	TI	TiO	9407	-1.098	15.999
9408		 Ti	9408	TI	 Ti	9408	2.196	47.876
9409		TiO	9409	TI	TiO	9409	-1.098	15.999
9410		 Ti	9410	TI	 Ti	9410	2.196	47.876
9411		TiO	9411	TI	TiO	9411	-1.098	15.999
9412		 Ti	9412	TI	 Ti	9412	2.196	47.876
9413		TiO	9413	TI	TiO	9413	-1.098	15.999
9414		 Ti	9414	TI	 Ti	9414	2.196	47.876
9415		TiO	9415	TI	TiO	9415	-1.098	15.999
9416		 Ti	9416	TI	 Ti	9416	2.196	47.876
9417		TiO	9417	TI	TiO	9417	-1.098	15.999
9418		 Ti	9418	TI	 Ti	9418	2.196	47.876
9419		TiO	9419	TI	TiO	9419	-1.098	15.999
9420		 Ti	9420	TI	 Ti	9420	2.196	47.876
9421		TiO	9421	TI	TiO	9421	-1.098	15.999
9422		 Ti	9422	TI	 Ti	9422	2.196	47.876
9423		TiO	9423	TI	TiO	9423	-1.098	15.999
9424		 Ti	9424	TI	 Ti	9424	2.196	47.876
9425		TiO	9425	TI	TiO	9425	-1.098	15.999
9426		 Ti	9426	TI	 Ti	9426	2.196	47.876
9427		TiO	9427	TI	TiO	9427	-1.098	15.999
9428		 Ti	9428	TI	 Ti	9428	2.196	47.876
9429		TiO	9429	TI	TiO	9429	-1.098	15.999
9430		 Ti	9430	TI	 Ti	9430	2.196	47.876
9431		TiO	9431	TI	TiO	9431	-1.098	15.999
9432		 Ti	9432	TI	 Ti	9432	2.196	47.876
9433		TiO	9433	TI	TiO	9433	-1.098	15.999
9434		 Ti	9434	TI	 Ti	9434	2.196	47.876
9435		TiO	9435	TI	TiO	9435	-1.098	15.999
9436		 Ti	9436	TI	 Ti	9436	2.196	47.876
9437		TiO	9437	TI	TiO	9437	-1.098	15.999
9438		 Ti	9438	TI	 Ti	9438	2.196	47.876
9439		TiO	9439	TI	TiO	9439	-1.098	15.999
9440		 Ti	9440	TI	 Ti	9440	2.196	47.876
9441		TiO	9441	TI	TiO	9441	-1.098	15.999
9442		 Ti	9442	TI	 Ti	9442	2.196	47.876
9443		TiO	9443	TI	TiO	9443	-1.098	15.999
9444		 Ti	9444	TI	 Ti	9444	2.196	47.876
9445		TiO	9445	TI	TiO	9445	-1.098	15.999
9446		 Ti	9446	TI	 Ti	9446	2.196	47.876
9447		TiO	9447	TI	TiO	9447	-1.098	15.999
9448		 Ti	9448	TI	 Ti	9448	2.196	47.876
9449		TiO	9449	TI	TiO	9449	-1.098	15.999
9450		 Ti	9450	TI	 Ti	9450	2.196	47.876
9451		TiO	9451	TI	TiO	9451	-1.098	15.999
9452		 Ti	9452	TI	 Ti	9452	2.196	47.876
9453		TiO	9453	TI	TiO	9453	-1.098	15.999
9454		 Ti	9454	TI	 Ti	9454	2.196	47.876
9455		TiO	9455	TI	TiO	9455	-1.098	15.999
9456		 Ti	9456	TI	 Ti	9456	2.196	47.876
9457		TiO	9457	TI	TiO	9457	-1.098	15.999
9458		 Ti	9458	TI	 Ti	9458	2.196	47.876
9459		TiO	9459	TI	TiO	9459	-1.098	15.999
9460		 Ti	9460	TI	 Ti	9460	2.196	47.876
9461		TiO	9461	TI	TiO	9461	-1.098	15.999
9462		 Ti	9462	TI	 Ti	9462	2.196	47.876
9463		TiO	9463	TI	TiO	9463	-1.098	15.999
9464		 Ti	9464	TI	 Ti	9464	2.196	47.876
9465		TiO	9465	TI	TiO	9465	-1.098	15.999
9466		 Ti	9466	TI	 Ti	9466	2.196	47.876
9467		TiO	9467	TI	TiO	9467	-1.098	15.999
9468		 Ti	9468	TI	 Ti	9468	2.196	47.876
9469		TiO	9469	TI	TiO	9469	-1.098	15.999
9470		 Ti	9470	TI	 Ti	9470	2.196	47.876
9471		TiO	9471	TI	TiO	9471	-1.098	15.999
9472		 Ti	9472	TI	 Ti	9472	2.196	47.876
9473		TiO	9473	TI	TiO	9473	-1.098	15.999
9474		 Ti	9474	TI	 Ti	9474	2.196	47.876
9475		TiO	9475	TI	TiO	9475	-1.098	15.999
9476		 Ti	9476	TI	 Ti	9476	2.196	47.876
9477		TiO	9477	TI	TiO	9477	-1.098	15.999
9478		 Ti	9478	TI	 Ti	9478	2.196	47.876
9479		TiO	9479	TI	TiO	9479	-1.098	15.999
9480		 Ti	9480	TI	 Ti	9480	2.196	47.876
9481		TiO	9481	TI	TiO	9481	-1.098	15.999
9482		 Ti	9482	TI	 Ti	9482	2.196	47.876
9483		TiO	9483	TI	TiO	9483	-1.098	15.999
9484		 Ti	9484	TI	 Ti	9484	2.196	47.876
9485		TiO	9485	TI	TiO	9485	-1.098	15.999
9486		 Ti	9486	TI	 Ti	9486	2.196	47.876
9487		TiO	9487	TI	TiO	9487	-1.098	15.999
9488		 Ti	9488	TI	 Ti	9488	2.196	47.876
9489		TiO	9489	TI	TiO	9489	-1.098	15.999
9490		 Ti	9490	TI	 Ti	9490	2.196	47.876
9491		TiO	9491	TI	TiO	9491	-1.098	15.999
9492		 Ti	9492	TI	 Ti	9492	2.196	47.876
9493		TiO	9493	TI	TiO	9493	-1.098	15.999
9494		 Ti	9494	TI	 Ti	9494	2.196	47.876
9495		TiO	9495	TI	TiO	9495	-1.098	15.999
9496		 Ti	9496	TI	 Ti	9496	2.196	47.876
9497		TiO	9497	TI	TiO	9497	-1.098	15.999
9498		 Ti	9498	TI	 Ti	9498	2.196	47.876
9499		TiO	9499	TI	TiO	9499	-1.098	15.999
9500		 Ti	9500	TI	 Ti	9500	2.196	47.876
9501		TiO	9501	TI	TiO	9501	-1.098	15.999
9502		 Ti	9502	TI	 Ti	9502	2.196	47.876
9503		TiO	9503	TI	TiO	9503	-1.098	15.999
9504		 Ti	9504	TI	 Ti	9504	2.196	47.876
9505		TiO	9505	TI	TiO	9505	-1.098	15.999
9506		 Ti	9506	TI	 Ti	9506	2.196	47.876
9507		TiO	9507	TI	TiO	9507	-1.098	15.999
9508		 Ti	9508	TI	 Ti	9508	2.196	47.876
9509		TiO	9509	TI	TiO	9509	-1.098	15.999
9510		 Ti	9510	TI	 Ti	9510	2.196	47.876
9511		TiO	9511	TI	TiO	9511	-1.098	15.999
9512		 Ti	9512	TI	 Ti	9512	2.196	47.876
9513		TiO	9513	TI	TiO	9513	-1.098	15.999
9514		 Ti	9514	TI	 Ti	9514	2.196	47.876
9515		TiO	9515	TI	TiO	9515	-1.098	15.999
9516		 Ti	9516	TI	 Ti	9516	2.196	47.876
9517		TiO	9517	TI	TiO	9517	-1.098	15.999
9518		 Ti	9518	TI	 Ti	9518	2.196	47.876
9519		TiO	9519	TI	TiO	9519	-1.098	15.999
9520		 Ti	9520	TI	 Ti	9520	2.196	47.876
9521		TiO	9521	TI	TiO	9521	-1.098	15.999
9522		 Ti	9522	TI	 Ti	9522	2.196	47.876
9523		TiO	9523	TI	TiO	9523	-1.098	15.999
9524		 Ti	9524	TI	 Ti	9524	2.196	47.876
9525		TiO	9525	TI	TiO	9525	-1.098	15.999
9526		 Ti	9526	TI	 Ti	9526	2.196	47.876
9527		TiO	9527	TI	TiO	9527	-1.098	15.999
9528		 Ti	9528	TI	 Ti	9528	2.196	47.876
9529		TiO	9529	TI	TiO	9529	-1.098	15.999
9530		 Ti	9530	TI	 Ti	9530	2.196	47.876
9531		TiO	9531	TI	TiO	9531	-1.098	15.999
9532		 Ti	9532	TI	 Ti	9532	2.196	47.876
9533		TiO	9533	TI	TiO	9533	-1.098	15.999
9534		 Ti	9534	TI	 Ti	9534	2.196	47.876
9535		TiO	9535	TI	TiO	9535	-1.098	15.999
9536		 Ti	9536	TI	 Ti	9536	2.196	47.876
9537		TiO	9537	TI	TiO	9537	-1.098	15.999
9538		 Ti	9538	TI	 Ti	9538	2.196	47.876
9539		TiO	9539	TI	TiO	9539	-1.098	15.999
9540		 Ti	9540	TI	 Ti	9540	2.196	47.876
9541		TiO	9541	TI	TiO	9541	-1.098	15.999
9542		 Ti	9542	TI	 Ti	9542	2.196	47.876
9543		TiO	9543	TI	TiO	9543	-1.098	15.999
9544		 Ti	9544	TI	 Ti	9544	2.196	47.876
9545		TiO	9545	TI	TiO	9545	-1.098	15.999
9546		 Ti	9546	TI	 Ti	9546	2.196	47.876
9547		TiO	9547	TI	TiO	9547	-1.098	15.999
9548		 Ti	9548	TI	 Ti	9548	2.196	47.876
9549		TiO	9549	TI	TiO	9549	-1.098	15.999
9550		 Ti	9550	TI	 Ti	9550	2.196	47.876
9551		TiO	9551	TI	TiO	9551	-1.098	15.999
9552		 Ti	9552	TI	 Ti	9552	2.196	47.876
9553		TiO	9553	TI	TiO	9553	-1.098	15.999
9554		 Ti	9554	TI	 Ti	9554	2.196	47.876
9555		TiO	9555	TI	TiO	9555	-1.098	15.999
9556		 Ti	9556	TI	 Ti	9556	2.196	47.876
9557		TiO	9557	TI	TiO	9557	-1.098	15.999
9558		 Ti	9558	TI	 Ti	9558	2.196	47.876
9559		TiO	9559	TI	TiO	9559	-1.098	15.999
9560		 Ti	9560	TI	 Ti	9560	2.196	47.876
9561		TiO	9561	TI	TiO	9561	-1.098	15.999
9562		 Ti	9562	TI	 Ti	9562	2.196	47.876
9563		TiO	9563	TI	TiO	9563	-1.098	15.999
9564		 Ti	9564	TI	 Ti	9564	2.196	47.876
9565		TiO	9565	TI	TiO	9565	-1.098	15.999
9566		 Ti	9566	TI	 Ti	9566	2.196	47.876
9567		TiO	9567	TI	TiO	9567	-1.098	15.999
9568		 Ti	9568	TI	 Ti	9568	2.196	47.876
9569		TiO	9569	TI	TiO	9569	-1.098	15.999
9570		 Ti	9570	TI	 Ti	9570	2.196	47.876
9571		TiO	9571	TI	TiO	9571	-1.098	15.999
9572		 Ti	9572	TI	 Ti	9572	2.196	47.876
9573		TiO	9573	TI	TiO	9573	-1.098	15.999
9574		 Ti	9574	TI	 Ti	9574	2.196	47.876
9575		TiO	9575	TI	TiO	9575	-1.098	15.999
9576		 Ti	9576	TI	 Ti	9576	2.196	47.876
9577		TiO	9577	TI	TiO	9577	-1.098	15.999
9578		 Ti	9578	TI	 Ti	9578	2.196	47.876
9579		TiO	9579	TI	TiO	9579	-1.098	15.999
9580		 Ti	9580	TI	 Ti	9580	2.196	47.876
9581		TiO	9581	TI	TiO	9581	-1.098	15.999
9582		 Ti	9582	TI	 Ti	9582	2.196	47.876
9583		TiO	9583	TI	TiO	9583	-1.098	15.999
9584		 Ti	9584	TI	 Ti	9584	2.196	47.876
9585		TiO	9585	TI	TiO	9585	-1.098	15.999
9586		 Ti	9586	TI	 Ti	9586	2.196	47.876
9587		TiO	9587	TI	TiO	9587	-1.098	15.999
9588		 Ti	9588	TI	 Ti	9588	2.196	47.876
9589		TiO	9589	TI	TiO	9589	-1.098	15.999
9590		 Ti	9590	TI	 Ti	9590	2.196	47.876
9591		TiO	9591	TI	TiO	9591	-1.098	15.999
9592		 Ti	9592	TI	 Ti	9592	2.196	47.876
9593		TiO	9593	TI	TiO	9593	-1.098	15.999
9594		 Ti	9594	TI	 Ti	9594	2.196	47.876
9595		TiO	9595	TI	TiO	9595	-1.098	15.999
9596		 Ti	9596	TI	 Ti	9596	2.196	47.876
9597		TiO	9597	TI	TiO	9597	-1.098	15.999
9598		 Ti	9598	TI	 Ti	9598	2.196	47.876
9599		TiO	9599	TI	TiO	9599	-1.098	15.999
9600		 Ti	9600	TI	 Ti	9600	2.196	47.876
9601		TiO	9601	TI	TiO	9601	-1.098	15.999
9602		 Ti	9602	TI	 Ti	9602	2.196	47.876
9603		TiO	9603	TI	TiO	9603	-1.098	15.999
9604		 Ti	9604	TI	 Ti	9604	2.196	47.876
9605		TiO	9605	TI	TiO	9605	-1.098	15.999
9606		 Ti	9606	TI	 Ti	9606	2.196	47.876
9607		TiO	9607	TI	TiO	9607	-1.098	15.999
9608		 Ti	9608	TI	 Ti	9608	2.196	47.876
9609		TiO	9609	TI	TiO	9609	-1.098	15.999
9610		 Ti	9610	TI	 Ti	9610	2.196	47.876
9611		TiO	9611	TI	TiO	9611	-1.098	15.999
9612		 Ti	9612	TI	 Ti	9612	2.196	47.876
9613		TiO	9613	TI	TiO	9613	-1.098	15.999
9614		 Ti	9614	TI	 Ti	9614	2.196	47.876
9615		TiO	9615	TI	TiO	9615	-1.098	15.999
9616		 Ti	9616	TI	 Ti	9616	2.196	47.876
9617		TiO	9617	TI	TiO	9617	-1.098	15.999
9618		 Ti	9618	TI	 Ti	9618	2.196	47.876
9619		TiO	9619	TI	TiO	9619	-1.098	15.999
9620		 Ti	9620	TI	 Ti	9620	2.196	47.876
9621		TiO	9621	TI	TiO	9621	-1.098	15.999
9622		 Ti	9622	TI	 Ti	9622	2.196	47.876
9623		TiO	9623	TI	TiO	9623	-1.098	15.999
9624		 Ti	9624	TI	 Ti	9624	2.196	47.876
9625		TiO	9625	TI	TiO	9625	-1.098	15.999
9626		 Ti	9626	TI	 Ti	9626	2.196	47.876
9627		TiO	9627	TI	TiO	9627	-1.098	15.999
9628		 Ti	9628	TI	 Ti	9628	2.196	47.876
9629		TiO	9629	TI	TiO	9629	-1.098	15.999
9630		 Ti	9630	TI	 Ti	9630	2.196	47.876
9631		TiO	9631	TI	TiO	9631	-1.098	15.999
9632		 Ti	9632	TI	 Ti	9632	2.196	47.876
9633		TiO	9633	TI	TiO	9633	-1.098	15.999
9634		 Ti	9634	TI	 Ti	9634	2.196	47.876
9635		TiO	9635	TI	TiO	9635	-1.098	15.999
9636		 Ti	9636	TI	 Ti	9636	2.196	47.876
9637		TiO	9637	TI	TiO	9637	-1.098	15.999
9638		 Ti	9638	TI	 Ti	9638	2.196	47.876
9639		TiO	9639	TI	TiO	9639	-1.098	15.999
9640		 Ti	9640	TI	 Ti	9640	2.196	47.876
9641		TiO	9641	TI	TiO	9641	-1.098	15.999
9642		 Ti	9642	TI	 Ti	9642	2.196	47.876
9643		TiO	9643	TI	TiO	9643	-1.098	15.999
9644		 Ti	9644	TI	 Ti	9644	2.196	47.876
9645		TiO	9645	TI	TiO	9645	-1.098	15.999
9646		 Ti	9646	TI	 Ti	9646	2.196	47.876
9647		TiO	9647	TI	TiO	9647	-1.098	15.999
9648		 Ti	9648	TI	 Ti	9648	2.196	47.876
9649		TiO	9649	TI	TiO	9649	-1.098	15.999
9650		 Ti	9650	TI	 Ti	9650	2.196	47.876
9651		TiO	9651	TI	TiO	9651	-1.098	15.999
9652		 Ti	9652	TI	 Ti	9652	2.196	47.876
9653		TiO	9653	TI	TiO	9653	-1.098	15.999
9654		 Ti	9654	TI	 Ti	9654	2.196	47.876
9655		TiO	9655	TI	TiO	9655	-1.098	15.999
9656		 Ti	9656	TI	 Ti	9656	2.196	47.876
9657		TiO	9657	TI	TiO	9657	-1.098	15.999
9658		 Ti	9658	TI	 Ti	9658	2.196	47.876
9659		TiO	9659	TI	TiO	9659	-1.098	15.999
9660		 Ti	9660	TI	 Ti	9660	2.196	47.876
9661		TiO	9661	TI	TiO	9661	-1.098	15.999
9662		 Ti	9662	TI	 Ti	9662	2.196	47.876
9663		TiO	9663	TI	TiO	9663	-1.098	15.999
9664		 Ti	9664	TI	 Ti	9664	2.196	47.876
9665		TiO	9665	TI	TiO	9665	-1.098	15.999
9666		 Ti	9666	TI	 Ti	9666	2.196	47.876
9667		TiO	9667	TI	TiO	9667	-1.098	15.999
9668		 Ti	9668	TI	 Ti	9668	2.196	47.876
9669		TiO	9669	TI	TiO	9669	-1.098	15.999
9670		 Ti	9670	TI	 Ti	9670	2.196	47.876
9671		TiO	9671	TI	TiO	9671	-1.098	15.999
9672		 Ti	9672	TI	 Ti	9672	2.196	47.876
9673		TiO	9673	TI	TiO	9673	-1.098	15.999
9674		 Ti	9674	TI	 Ti	9674	2.196	47.876
9675		TiO	9675	TI	TiO	9675	-1.098	15.999
9676		 Ti	9676	TI	 Ti	9676	2.196	47.876
9677		TiO	9677	TI	TiO	9677	-1.098	15.999
9678		 Ti	9678	TI	 Ti	9678	2.196	47.876
9679		TiO	9679	TI	TiO	9679	-1.098	15.999
9680		 Ti	9680	TI	 Ti	9680	2.196	47.876
9681		TiO	9681	TI	TiO	9681	-1.098	15.999
9682		 Ti	9682	TI	 Ti	9682	2.196	47.876
9683		TiO	9683	TI	TiO	9683	-1.098	15.999
9684		 Ti	9684	TI	 Ti	9684	2.196	47.876
9685		TiO	9685	TI	TiO	9685	-1.098	15.999
9686		 Ti	9686	TI	 Ti	9686	2.196	47.876
9687		TiO	9687	TI	TiO	9687	-1.098	15.999
9688		 Ti	9688	TI	 Ti	9688	2.196	47.876
9689		TiO	9689	TI	TiO	9689	-1.098	15.999
9690		 Ti	9690	TI	 Ti	9690	2.196	47.876
9691		TiO	9691	TI	TiO	9691	-1.098	15.999
9692		 Ti	9692	TI	 Ti	9692	2.196	47.876
9693		TiO	9693	TI	TiO	9693	-1.098	15.999
9694		 Ti	9694	TI	 Ti	9694	2.196	47.876
9695		TiO	9695	TI	TiO	9695	-1.098	15.999
9696		 Ti	9696	TI	 Ti	9696	2.196	47.876
9697		TiO	9697	TI	TiO	9697	-1.098	15.999
9698		 Ti	9698	TI	 Ti	9698	2.196	47.876
9699		TiO	9699	TI	TiO	9699	-1.098	15.999
9700		 Ti	9700	TI	 Ti	9700	2.196	47.876
9701		TiO	9701	TI	TiO	9701	-1.098	15.999
9702		 Ti	9702	TI	 Ti	9702	2.196	47.876
9703		TiO	9703	TI	TiO	9703	-1.098	15.999
9704		 Ti	9704	TI	 Ti	9704	2.196	47.876
9705		TiO	9705	TI	TiO	9705	-1.098	15.999
9706		 Ti	9706	TI	 Ti	9706	2.196	47.876
9707		TiO	9707	TI	TiO	9707	-1.098	15.999
9708		 Ti	9708	TI	 Ti	9708	2.196	47.876
9709		TiO	9709	TI	TiO	9709	-1.098	15.999
9710		 Ti	9710	TI	 Ti	9710	2.196	47.876
9711		TiO	9711	TI	TiO	9711	-1.098	15.999
9712		 Ti	9712	TI	 Ti	9712	2.196	47.876
9713		TiO	9713	TI	TiO	9713	-1.098	15.999
9714		 Ti	9714	TI	 Ti	9714	2.196	47.876
9715		TiO	9715	TI	TiO	9715	-1.098	15.999
9716		 Ti	9716	TI	 Ti	9716	2.196	47.876
9717		TiO	9717	TI	TiO	9717	-1.098	15.999
9718		 Ti	9718	TI	 Ti	9718	2.196	47.876
9719		TiO	9719	TI	TiO	9719	-1.098	15.999
9720		 Ti	9720	TI	 Ti	9720	2.196	47.876
9721		TiO	9721	TI	TiO	9721	-1.098	15.999
9722		 Ti	9722	TI	 Ti	9722	2.196	47.876
9723		TiO	9723	TI	TiO	9723	-1.098	15.999
9724		 Ti	9724	TI	 Ti	9724	2.196	47.876
9725		TiO	9725	TI	TiO	9725	-1.098	15.999
9726		 Ti	9726	TI	 Ti	9726	2.196	47.876
9727		TiO	9727	TI	TiO	9727	-1.098	15.999
9728		 Ti	9728	TI	 Ti	9728	2.196	47.876
9729		TiO	9729	TI	TiO	9729	-1.098	15.999
9730		 Ti	9730	TI	 Ti	9730	2.196	47.876
9731		TiO	9731	TI	TiO	9731	-1.098	15.999
9732		 Ti	9732	TI	 Ti	9732	2.196	47.876
9733		TiO	9733	TI	TiO	9733	-1.098	15.999
9734		 Ti	9734	TI	 Ti	9734	2.196	47.876
9735		TiO	9735	TI	TiO	9735	-1.098	15.999
9736		 Ti	9736	TI	 Ti	9736	2.196	47.876
9737		TiO	9737	TI	TiO	9737	-1.098	15.999
9738		 Ti	9738	TI	 Ti	9738	2.196	47.876
9739		TiO	9739	TI	TiO	9739	-1.098	15.999
9740		 Ti	9740	TI	 Ti	9740	2.196	47.876
9741		TiO	9741	TI	TiO	9741	-1.098	15.999
9742		 Ti	9742	TI	 Ti	9742	2.196	47.876
9743		TiO	9743	TI	TiO	9743	-1.098	15.999
9744		 Ti	9744	TI	 Ti	9744	2.196	47.876
9745		TiO	9745	TI	TiO	9745	-1.098	15.999
9746		 Ti	9746	TI	 Ti	9746	2.196	47.876
9747		TiO	9747	TI	TiO	9747	-1.098	15.999
9748		 Ti	9748	TI	 Ti	9748	2.196	47.876
9749		TiO	9749	TI	TiO	9749	-1.098	15.999
9750		 Ti	9750	TI	 Ti	9750	2.196	47.876
9751		TiO	9751	TI	TiO	9751	-1.098	15.999
9752		 Ti	9752	TI	 Ti	9752	2.196	47.876
9753		TiO	9753	TI	TiO	9753	-1.098	15.999
9754		 Ti	9754	TI	 Ti	9754	2.196	47.876
9755		TiO	9755	TI	TiO	9755	-1.098	15.999
9756		 Ti	9756	TI	 Ti	9756	2.196	47.876
9757		TiO	9757	TI	TiO	9757	-1.098	15.999
9758		 Ti	9758	TI	 Ti	9758	2.196	47.876
9759		TiO	9759	TI	TiO	9759	-1.098	15.999
9760		 Ti	9760	TI	 Ti	9760	2.196	47.876
9761		TiO	9761	TI	TiO	9761	-1.098	15.999
9762		 Ti	9762	TI	 Ti	9762	2.196	47.876
9763		TiO	9763	TI	TiO	9763	-1.098	15.999
9764		 Ti	9764	TI	 Ti	9764	2.196	47.876
9765		TiO	9765	TI	TiO	9765	-1.098	15.999
9766		 Ti	9766	TI	 Ti	9766	2.196	47.876
9767		TiO	9767	TI	TiO	9767	-1.098	15.999
9768		 Ti	9768	TI	 Ti	9768	2.196	47.876
9769		TiO	9769	TI	TiO	9769	-1.098	15.999
9770		 Ti	9770	TI	 Ti	9770	2.196	47.876
9771		TiO	9771	TI	TiO	9771	-1.098	15.999
9772		 Ti	9772	TI	 Ti	9772	2.196	47.876
9773		TiO	9773	TI	TiO	9773	-1.098	15.999
9774		 Ti	9774	TI	 Ti	9774	2.196	47.876
9775		TiO	9775	TI	TiO	9775	-1.098	15.999
9776		 Ti	9776	TI	 Ti	9776	2.196	47.876
9777		TiO	9777	TI	TiO	9777	-1.098	15.999
9778		 Ti	9778	TI	 Ti	9778	2.196	47.876
9779		TiO	9779	TI	TiO	9779	-1.098	15.999
9780		 Ti	9780	TI	 Ti	9780	2.196	47.876
9781		TiO	9781	TI	TiO	9781	-1.098	15.999
9782		 Ti	9782	TI	 Ti	9782	2.196	47.876
9783		TiO	9783	TI	TiO	9783	-1.098	15.999
9784		 Ti	9784	TI	 Ti	9784	2.196	47.876
9785		TiO	9785	TI	TiO	9785	-1.098	15.999
9786		 Ti	9786	TI	 Ti	9786	2.196	47.876
9787		TiO	9787	TI	TiO	9787	-1.098	15.999
9788		 Ti	9788	TI	 Ti	9788	2.196	47.876
9789		TiO	9789	TI	TiO	9789	-1.098	15.999
9790		 Ti	9790	TI	 Ti	9790	2.196	47.876
9791		TiO	9791	TI	TiO	9791	-1.098	15.999
9792		 Ti	9792	TI	 Ti	9792	2.196	47.876
9793		TiO	9793	TI	TiO	9793	-1.098	15.999
9794		 Ti	9794	TI	 Ti	9794	2.196	47.876
9795		TiO	9795	TI	TiO	9795	-1.098	15.999
9796		 Ti	9796	TI	 Ti	9796	2.196	47.876
9797		TiO	9797	TI	TiO	9797	-1.098	15.999
9798		 Ti	9798	TI	 Ti	9798	2.196	47.876
9799		TiO	9799	TI	TiO	9799	-1.098	15.999
9800		 Ti	9800	TI	 Ti	9800	2.196	47.876
9801		TiO	9801	TI	TiO	9801	-1.098	15.999
9802		 Ti	9802	TI	 Ti	9802	2.196	47.876
9803		TiO	9803	TI	TiO	9803	-1.098	15.999
9804		 Ti	9804	TI	 Ti	9804	2.196	47.876
9805		TiO	9805	TI	TiO	9805	-1.098	15.999
9806		 Ti	9806	TI	 Ti	9806	2.196	47.876
9807		TiO	9807	TI	TiO	9807	-1.098	15.999
9808		 Ti	9808	TI	 Ti	9808	2.196	47.876
9809		TiO	9809	TI	TiO	9809	-1.098	15.999
9810		 Ti	9810	TI	 Ti	9810	2.196	47.876
9811		TiO	9811	TI	TiO	9811	-1.098	15.999
9812		 Ti	9812	TI	 Ti	9812	2.196	47.876
9813		TiO	9813	TI	TiO	9813	-1.098	15.999
9814		 Ti	9814	TI	 Ti	9814	2.196	47.876
9815		TiO	9815	TI	TiO	9815	-1.098	15.999
9816		 Ti	9816	TI	 Ti	9816	2.196	47.876
9817		TiO	9817	TI	TiO	9817	-1.098	15.999
9818		 Ti	9818	TI	 Ti	9818	2.196	47.876
9819		TiO	9819	TI	TiO	9819	-1.098	15.999
9820		 Ti	9820	TI	 Ti	9820	2.196	47.876
9821		TiO	9821	TI	TiO	9821	-1.098	15.999
9822		 Ti	9822	TI	 Ti	9822	2.196	47.876
9823		TiO	9823	TI	TiO	9823	-1.098	15.999
9824		 Ti	9824	TI	 Ti	9824	2.196	47.876
9825		TiO	9825	TI	TiO	9825	-1.098	15.999
9826		 Ti	9826	TI	 Ti	9826	2.196	47.876
9827		TiO	9827	TI	TiO	9827	-1.098	15.999
9828		 Ti	9828	TI	 Ti	9828	2.196	47.876
9829		TiO	9829	TI	TiO	9829	-1.098	15.999
9830		 Ti	9830	TI	 Ti	9830	2.196	47.876
9831		TiO	9831	TI	TiO	9831	-1.098	15.999
9832		 Ti	9832	TI	 Ti	9832	2.196	47.876
9833		TiO	9833	TI	TiO	9833	-1.098	15.999
9834		 Ti	9834	TI	 Ti	9834	2.196	47.876
9835		TiO	9835	TI	TiO	9835	-1.098	15.999
9836		 Ti	9836	TI	 Ti	9836	2.196	47.876
9837		TiO	9837	TI	TiO	9837	-1.098	15.999
9838		 Ti	9838	TI	 Ti	9838	2.196	47.876
9839		TiO	9839	TI	TiO	9839	-1.098	15.999
9840		 Ti	9840	TI	 Ti	9840	2.196	47.876
9841		TiO	9841	TI	TiO	9841	-1.098	15.999
9842		 Ti	9842	TI	 Ti	9842	2.196	47.876
9843		TiO	9843	TI	TiO	9843	-1.098	15.999
9844		 Ti	9844	TI	 Ti	9844	2.196	47.876
9845		TiO	9845	TI	TiO	9845	-1.098	15.999
9846		 Ti	9846	TI	 Ti	9846	2.196	47.876
9847		TiO	9847	TI	TiO	9847	-1.098	15.999
9848		 Ti	9848	TI	 Ti	9848	2.196	47.876
9849		TiO	9849	TI	TiO	9849	-1.098	15.999
9850		 Ti	9850	TI	 Ti	9850	2.196	47.876
9851		TiO	9851	TI	TiO	9851	-1.098	15.999
9852		 Ti	9852	TI	 Ti	9852	2.196	47.876
9853		TiO	9853	TI	TiO	9853	-1.098	15.999
9854		 Ti	9854	TI	 Ti	9854	2.196	47.876
9855		TiO	9855	TI	TiO	9855	-1.098	15.999
9856		 Ti	9856	TI	 Ti	9856	2.196	47.876
9857		TiO	9857	TI	TiO	9857	-1.098	15.999
9858		 Ti	9858	TI	 Ti	9858	2.196	47.876
9859		TiO	9859	TI	TiO	9859	-1.098	15.999
9860		 Ti	9860	TI	 Ti	9860	2.196	47.876
9861		TiO	9861	TI	TiO	9861	-1.098	15.999
9862		 Ti	9862	TI	 Ti	9862	2.196	47.876
9863		TiO	9863	TI	TiO	9863	-1.098	15.999
9864		 Ti	9864	TI	 Ti	9864	2.196	47.876
9865		TiO	9865	TI	TiO	9865	-1.098	15.999
9866		 Ti	9866	TI	 Ti	9866	2.196	47.876
9867		TiO	9867	TI	TiO	9867	-1.098	15.999
9868		 Ti	9868	TI	 Ti	9868	2.196	47.876
9869		TiO	9869	TI	TiO	9869	-1.098	15.999
9870		 Ti	9870	TI	 Ti	9870	2.196	47.876
9871		TiO	9871	TI	TiO	9871	-1.098	15.999
9872		 Ti	9872	TI	 Ti	9872	2.196	47.876
9873		TiO	9873	TI	TiO	9873	-1.098	15.999
9874		 Ti	9874	TI	 Ti	9874	2.196	47.876
9875		TiO	9875	TI	TiO	9875	-1.098	15.999
9876		 Ti	9876	TI	 Ti	9876	2.196	47.876
9877		TiO	9877	TI	TiO	9877	-1.098	15.999
9878		 Ti	9878	TI	 Ti	9878	2.196	47.876
9879		TiO	9879	TI	TiO	9879	-1.098	15.999
9880		 Ti	9880	TI	 Ti	9880	2.196	47.876
9881		TiO	9881	TI	TiO	9881	-1.098	15.999
9882		 Ti	9882	TI	 Ti	9882	2.196	47.876
9883		TiO	9883	TI	TiO	9883	-1.098	15.999
9884		 Ti	9884	TI	 Ti	9884	2.196	47.876
9885		TiO	9885	TI	TiO	9885	-1.098	15.999
9886		 Ti	9886	TI	 Ti	9886	2.196	47.876
9887		TiO	9887	TI	TiO	9887	-1.098	15.999
9888		 Ti	9888	TI	 Ti	9888	2.196	47.876
9889		TiO	9889	TI	TiO	9889	-1.098	15.999
9890		 Ti	9890	TI	 Ti	9890	2.196	47.876
9891		TiO	9891	TI	TiO	9891	-1.098	15.999
9892		 Ti	9892	TI	 Ti	9892	2.196	47.876
9893		TiO	9893	TI	TiO	9893	-1.098	15.999
9894		 Ti	9894	TI	 Ti	9894	2.196	47.876
9895		TiO	9895	TI	TiO	9895	-1.098	15.999
9896		 Ti	9896	TI	 Ti	9896	2.196	47.876
[truncated: 23,611 more chars]
