# Supplementary material for: KRSR and RGD Adsorption on TiO2 and Influence of Ion Concentration: A Molecular Dynamics Study
Source: Biomolecules. 2026 Feb 23;16(2):336. doi: 10.3390/biom16020336 (PMC12938479; doi:10.3390/biom16020336)
Supplement: Supplementary file 1 [file biomolecules-16-00336-s001.zip › Supplementary data/coordinate and topology/RGD/01_bash_script_prepare.sh]

#!/bin/bash

source /usr/local/gromacs/bin/GMXRC

mkdir 41Na41Cl_7
mkdir 41Na41Cl_7/topol
cp raw/RGD.itp 41Na41Cl_7/RGD.itp
cp raw/RGD_processed.gro 41Na41Cl_7/RGD.processed.gro
cp raw/Rutil.gro 41Na41Cl_7/Rutil.gro
cp raw/Rutil.top 41Na41Cl_7/topol.top
cp raw/TI.itp 41Na41Cl_7/TI.itp
cp raw/posre.itp 41Na41Cl_7/posre.itp

gmx insert-molecules -f 41Na41Cl_7/Rutil.gro -ci 41Na41Cl_7/RGD.processed.gro -rot xyz -o 41Na41Cl_7/rutil+RGD.gro -nmol 1

gmx solvate -cp 41Na41Cl_7/rutil+RGD.gro -cs spc216.gro -o 41Na41Cl_7/rutil+RGD+solv.gro -p 41Na41Cl_7/topol.top

gmx grompp -f mdp/ions.mdp -c 41Na41Cl_7/rutil+RGD+solv.gro -p 41Na41Cl_7/topol.top -o 41Na41Cl_7/ions.tpr

echo "15\n" | gmx genion -s 41Na41Cl_7/ions.tpr -o 41Na41Cl_7/rutil+RGD+solv+ions.gro -p 41Na41Cl_7/topol.top -pname NA -nname CL -np 41 -nn 41

mkdir 41Na41Cl_7/minim

gmx grompp -f mdp/minim.mdp -c 41Na41Cl_7/rutil+RGD+solv+ions.gro -p 41Na41Cl_7/topol.top -o 41Na41Cl_7/minim/em.tpr

gmx mdrun -deffnm 41Na41Cl_7/minim/em -v

mkdir 41Na41Cl_7/nvt
mkdir 41Na41Cl_7/npt
mkdir 41Na41Cl_7/md

gmx grompp -f mdp/nvt.mdp -c 41Na41Cl_7/minim/em.gro -r 41Na41Cl_7/minim/em.gro -p 41Na41Cl_7/topol.top -o 41Na41Cl_7/nvt/nvt.tpr

gmx mdrun -deffnm 41Na41Cl_7/nvt/nvt -v -pin on -nb gpu

gmx grompp -f mdp/npt.mdp -c 41Na41Cl_7/nvt/nvt.gro -r 41Na41Cl_7/nvt/nvt.gro -p 41Na41Cl_7/topol.top -o 41Na41Cl_7/npt/npt.tpr

gmx mdrun -deffnm 41Na41Cl_7/npt/npt -v -pin on -nb gpu

gmx grompp -f mdp/md.mdp -c 41Na41Cl_7/npt/npt.gro -r 41Na41Cl_7/npt/npt.gro -p 41Na41Cl_7/topol.top -o 41Na41Cl_7/md/md.tpr
