# Supplementary material for: KRSR and RGD Adsorption on TiO2 and Influence of Ion Concentration: A Molecular Dynamics Study
Source: Biomolecules. 2026 Feb 23;16(2):336. doi: 10.3390/biom16020336 (PMC12938479; doi:10.3390/biom16020336)
Supplement: Supplementary file 1 [file biomolecules-16-00336-s001.zip › Supplementary data/coordinate and topology/RGD/02_test_bash_md.sh]

#!/bin/bash

source /usr/local/gromacs/bin/GMXRC

gmx mdrun -deffnm 30Na30Cl_6/md/md -v -pin on -nb gpu
gmx mdrun -deffnm 30Na30Cl_7/md/md -v -pin on -nb gpu

gmx mdrun -deffnm 37Na37Cl_4/md/md -v -pin on -nb gpu
gmx mdrun -deffnm 37Na37Cl_5/md/md -v -pin on -nb gpu
gmx mdrun -deffnm 37Na37Cl_6/md/md -v -pin on -nb gpu
gmx mdrun -deffnm 37Na37Cl_7/md/md -v -pin on -nb gpu

gmx mdrun -deffnm 41Na41Cl_4/md/md -v -pin on -nb gpu
gmx mdrun -deffnm 41Na41Cl_5/md/md -v -pin on -nb gpu
gmx mdrun -deffnm 41Na41Cl_6/md/md -v -pin on -nb gpu
gmx mdrun -deffnm 41Na41Cl_7/md/md -v -pin on -nb gpu
