# Supplementary material for: KRSR and RGD Adsorption on TiO2 and Influence of Ion Concentration: A Molecular Dynamics Study
Source: Biomolecules. 2026 Feb 23;16(2):336. doi: 10.3390/biom16020336 (PMC12938479; doi:10.3390/biom16020336)
Supplement: Supplementary file 1 [file biomolecules-16-00336-s001.zip › Supplementary data/coordinate and topology/RGD/03_test_bash_trjconv.sh]

#!/bin/bash

source /usr/local/gromacs/bin/GMXRC

echo "5\n" "0" | gmx trjconv -s 47Na47Cl_5/md/md.tpr -f 47Na47Cl_5/md/md.xtc -o 47Na47Cl_5/md/md_noPBC.xtc -pbc mol -center
echo "5\n" "0" | gmx trjconv -s 47Na47Cl_6/md/md.tpr -f 47Na47Cl_6/md/md.xtc -o 47Na47Cl_6/md/md_noPBC.xtc -pbc mol -center
echo "5\n" "0" | gmx trjconv -s 47Na47Cl_7/md/md.tpr -f 47Na47Cl_7/md/md.xtc -o 47Na47Cl_7/md/md_noPBC.xtc -pbc mol -center
