# Supplementary material for: KRSR and RGD Adsorption on TiO2 and Influence of Ion Concentration: A Molecular Dynamics Study
Source: Biomolecules. 2026 Feb 23;16(2):336. doi: 10.3390/biom16020336 (PMC12938479; doi:10.3390/biom16020336)
Supplement: Supplementary file 1 [file biomolecules-16-00336-s001.zip › Supplementary data/coordinate and topology/RGD/07_HPC_md_job.qsub]

#!/bin/bash

#SBATCH -A nr_dmiszim
#SBATCH --job-name=MD_run
#SBATCH --time=0-04:15:00
#SBATCH --nodes=1
#SBATCH --ntasks-per-node=1
#SBATCH --partition=gpu
#SBATCH --gres=gpu:1
#SBATCH --cpus-per-task=32

# loading necessary modules
module switch PrgEnv-cray/8.4.0 PrgEnv-gnu/8.3.3
module load cray-python/3.9.13.1
module load craype-accel-nvidia80
# craype-accel-nvidia80 loads cuda 11.4 by default
module unload cuda/11.4
module load cuda/12.1

export OMP_NUM_THREADS=$SLURM_CPUS_PER_TASK

source /opt/software/packages/gromacs/gnu/gpu/2023.2/bin/GMXRC

gmx mdrun -v -deffnm 47Na47Cl_5/md/md -nb gpu -pin on -ntmpi 1 &> run.out
