# Supplementary material for: KRSR and RGD Adsorption on TiO2 and Influence of Ion Concentration: A Molecular Dynamics Study
Source: Biomolecules. 2026 Feb 23;16(2):336. doi: 10.3390/biom16020336 (PMC12938479; doi:10.3390/biom16020336)
Supplement: Supplementary file 1 [file biomolecules-16-00336-s001.zip › Supplementary data/coordinate and topology/RGD/example/md.gro]

Protein in water
49943
    1TI     TiO    1   1.994   4.710  10.742  0.1899  0.2858  0.3758
    2TI     TiO    2   1.854   4.665  10.428  0.3515  0.1127  1.1488
    3TI     TiO    3   2.126   4.536  10.362 -0.1769 -0.0985 -0.0907
    4TI     TiO    4   1.757   4.812   9.989 -0.5541 -0.5921  0.1112
    5TI     TiO    5   1.949   4.825   9.798 -0.2944 -0.3618  0.1864
    6TI     TiO    6   2.015   4.529   9.550 -0.2793 -0.5140 -0.4117
    7TI     TiO    7   1.717   4.723   8.988 -0.1977  0.1764  0.2068
    8TI     TiO    8   2.100   4.767   8.653 -0.4548 -0.2434 -0.3660
    9TI     TiO    9   1.573   4.896   8.239  0.2256 -0.1784  0.2102
   10TI     TiO   10   1.869   4.965   8.167  0.3478 -0.2272 -0.2062
   11TI     TiO   11   1.601   4.838   7.940 -0.5427 -0.0267 -0.6926
   12TI     TiO   12   1.814   4.757   7.353  0.7405  0.4414  0.4049
   13TI     TiO   13   2.026   4.849   7.152  0.4121  0.5004 -0.1087
   14TI     TiO   14   1.962   4.639   6.923  0.2649 -0.3452  0.6059
   15TI     TiO   15   1.782   4.731   6.373  0.7198 -0.3870 -0.7130
   16TI     TiO   16   1.851   4.936   6.050  0.4226 -0.5319  0.4248
   17TI     TiO   17   1.988   4.789   5.837 -0.1512  0.6294  0.1046
   18TI     TiO   18   1.946   4.739   5.527 -0.2811  0.1292 -0.2008
   19TI     TiO   19   2.104   4.870   5.186  0.5051 -0.2216 -0.2644
   20TI     TiO   20   2.072   4.697   4.955  0.2509  0.0989  0.7011
   21TI     TiO   21   1.957   4.655   4.685 -0.4419 -0.7032  1.0870
   22TI     TiO   22   1.993   4.539   4.407 -0.4635  0.2665  0.0574
   23TI     TiO   23   2.069   4.639   4.055  0.2627 -0.9801  0.0108
   24TI     TiO   24   1.974   4.462   3.856  0.0427  0.0097  0.0919
   25TI     TiO   25   2.156   4.537   3.315 -0.5825  0.7140  0.1000
   26TI     TiO   26   1.971   4.805   2.899  0.4807  0.0227 -0.5372
   27TI     TiO   27   2.121   4.885   2.682 -0.4388 -0.3057  0.1796
   28TI     TiO   28   1.933   4.582   2.219  0.1079 -0.3072 -0.6231
   29TI     TiO   29   1.551   4.486   2.051 -0.2644  0.6823 -0.4872
   30TI     TiO   30   1.705   4.548   1.700  0.5484 -0.4957 -0.4197
   31TI     TiO   31   1.978   4.647   1.553 -0.1518 -0.6063  0.0760
   32TI     TiO   32   2.207   4.687   1.305 -0.3426  0.0237  0.1647
   33TI     TiO   33   2.064   4.703   0.946 -0.6622  0.5773 -0.5987
   34TI     TiO   34   2.060   4.479   0.697 -0.0864 -0.1560 -0.1896
   35TI     TiO   35   2.267   4.846   0.505 -0.2219  0.1607 -0.5855
   36TI     TiO   36   2.173   4.594   0.079  0.1047  0.4655  0.2440
   37TI     TiO   37   2.273   4.214  10.566  0.3526 -0.6870  0.3304
   38TI     TiO   38   1.837   4.309  10.415 -1.0279  0.8925  0.5653
   39TI     TiO   39   2.060   4.306  10.194 -1.1919 -0.0848  0.0070
   40TI     TiO   40   1.935   4.309   9.807  0.0366 -0.1356  0.5728
   41TI     TiO   41   1.896   4.235   9.491 -0.4243 -0.5627 -0.2751
   42TI     TiO   42   1.999   4.082   9.253  0.0679  0.3123  0.4123
   43TI     TiO   43   1.704   4.438   8.909  0.0647  0.3709  0.2231
   44TI     TiO   44   1.683   4.552   8.642 -0.0258 -0.5335  0.2682
   45TI     TiO   45   1.604   4.471   8.316  0.4245  0.3847  0.2120
   46TI     TiO   46   1.674   4.364   7.963 -0.0799  0.1150 -0.0597
   47TI     TiO   47   1.612   4.378   7.608  0.1902  0.4007 -0.4493
   48TI     TiO   48   1.780   4.088   7.333 -0.5839 -0.4202  0.5347
   49TI     TiO   49   1.887   4.259   7.074 -0.1371  0.3584  0.4199
   50TI     TiO   50   1.865   4.217   6.777 -0.0814 -0.1367 -0.0247
   51TI     TiO   51   1.870   4.470   6.489 -0.4759  0.0599 -0.4727
   52TI     TiO   52   1.805   4.318   6.195  0.2012  0.0394 -0.0747
   53TI     TiO   53   1.783   4.472   5.808  0.2329 -0.3530  0.1770
   54TI     TiO   54   1.713   4.226   5.444  0.1744 -0.3720  0.1813
   55TI     TiO   55   1.890   4.414   5.072 -0.1165  0.3918  0.2235
   56TI     TiO   56   1.902   4.219   4.817  0.1513  0.0816 -0.1391
   57TI     TiO   57   2.093   4.265   4.565  0.1310  0.6275 -0.0408
   58TI     TiO   58   1.804   4.166   4.485  1.0770  0.8212 -0.7388
   59TI     TiO   59   1.953   4.108   4.130  0.3634  0.2905  0.0478
   60TI     TiO   60   1.894   4.156   3.831 -0.1404  0.1161 -0.0186
   61TI     TiO   61   2.020   4.019   3.584 -0.0921  0.0002  0.1712
   62TI     TiO   62   1.914   4.193   3.167 -0.1312  0.0562  0.4725
   63TI     TiO   63   1.926   4.233   2.874  0.2310 -0.3918 -0.1624
   64TI     TiO   64   2.043   4.274   2.600  0.4342 -0.0501 -0.2354
   65TI     TiO   65   1.780   4.154   2.440  0.1696  0.4364 -0.2872
   66TI     TiO   66   1.820   4.115   2.053  0.0815  0.0180 -0.4652
   67TI     TiO   67   1.837   4.120   1.665  0.0320 -0.7237 -0.3050
   68TI     TiO   68   2.058   4.176   1.382  0.2943 -0.0133  0.7377
   69TI     TiO   69   2.065   4.270   1.071  0.3149  0.1022  0.3345
   70TI     TiO   70   1.944   4.199   0.672 -0.3558  0.2081 -0.5089
   71TI     TiO   71   1.708   4.338   0.580 -0.0193 -0.3724  0.0051
   72TI     TiO   72   1.731   4.257   0.014  0.0197 -0.1371 -0.1256
   73TI     TiO   73   2.169   3.921  10.747 -0.7654 -0.2378 -0.1924
   74TI     TiO   74   1.974   3.800  10.408 -0.2235  0.0224  0.1566
   75TI     TiO   75   2.048   3.636  10.187  0.1997  0.0983 -0.5197
   76TI     TiO   76   1.849   3.772  10.006  0.3025  0.1331  0.4184
   77TI     TiO   77   1.893   3.540   9.474 -0.4653  0.4223  0.1922
   78TI     TiO   78   1.775   3.875   9.222  0.4724 -0.6707 -0.1921
   79TI     TiO   79   1.686   3.606   8.939  0.3853 -0.2218  0.0675
   80TI     TiO   80   1.647   4.133   8.814 -0.1263 -0.2249  0.2341
   81TI     TiO   81   1.609   3.894   8.365  0.3151 -0.2222  0.1235
   82TI     TiO   82   1.601   3.924   7.972  0.0894 -0.4884  0.1227
   83TI     TiO   83   1.859   3.898   7.731  0.3852  0.0780  0.4052
   84TI     TiO   84   1.851   3.649   7.387  0.5469  0.0943  0.7033
   85TI     TiO   85   1.860   3.590   7.087  0.4172 -0.9100 -0.0981
   86TI     TiO   86   1.846   3.758   6.788 -0.0284 -0.4969 -0.7155
   87TI     TiO   87   1.972   3.780   6.478  0.1246 -0.1776 -0.4678
   88TI     TiO   88   1.884   3.781   6.185  0.7618  0.0255 -0.1915
   89TI     TiO   89   1.847   3.763   5.841  0.0674 -0.0154 -0.0685
   90TI     TiO   90   1.923   3.945   5.599  0.1948 -0.0751 -0.1428
   91TI     TiO   91   1.836   3.719   5.231 -0.0149  0.5300  0.1664
   92TI     TiO   92   1.843   3.870   4.986  0.3735 -0.4275  0.3928
   93TI     TiO   93   1.888   3.773   4.643 -0.0615 -0.3459 -0.2330
   94TI     TiO   94   1.731   3.701   4.412  0.0615  0.3344 -0.3818
   95TI     TiO   95   1.737   3.595   4.139 -0.2275  0.0723 -0.5535
   96TI     TiO   96   1.674   3.596   3.825  0.5109 -0.1768  0.3860
   97TI     TiO   97   2.015   3.544   3.436  0.0330 -0.0724 -0.3713
   98TI     TiO   98   1.756   3.534   3.188  0.4757  0.0288  0.2115
   99TI     TiO   99   1.762   3.763   2.981 -0.1347  0.1104  0.0966
  100TI     TiO  100   1.783   3.704   2.416  0.1561  0.1833  0.3712
  101TI     TiO  101   1.651   3.709   1.932  0.5988 -0.0283 -0.1699
  102TI     TiO  102   1.612   3.999   1.874  0.2661 -0.4329 -0.2864
  103TI     TiO  103   1.793   3.566   1.378 -0.3518 -0.3789 -0.7212
  104TI     TiO  104   1.855   3.783   1.213 -0.8580 -0.4408  0.2755
  105TI     TiO  105   1.984   3.840   0.931  0.2077 -0.2794 -0.2470
  106TI     TiO  106   2.272   3.762   0.852  0.1726  0.2822  0.3559
  107TI     TiO  107   2.011   3.905   0.621 -0.5084 -0.2373 -0.5938
  108TI     TiO  108   1.963   3.950   0.109  0.4954 -0.1763 -0.0468
  109TI     TiO  109   1.887   3.358  10.749 -0.0669  0.1061 -0.5887
  110TI     TiO  110   2.067   3.380  10.533  0.5077  0.3822  0.2559
  111TI     TiO  111   2.153   3.336  10.202 -0.8884 -0.0197  0.3685
  112TI     TiO  112   1.877   3.241   9.862 -0.5627  0.2950 -0.2728
  113TI     TiO  113   1.722   3.331   9.609 -0.0906  0.2756 -0.4017
  114TI     TiO  114   1.779   3.312   9.321  0.2254 -0.0970  0.2590
  115TI     TiO  115   1.630   3.349   9.078  0.1950 -0.8754  0.6295
  116TI     TiO  116   1.612   3.380   8.759 -0.1549  0.0990  0.6727
  117TI     TiO  117   1.633   3.368   8.414 -0.0834  0.1123  0.0076
  118TI     TiO  118   1.737   3.401   8.129  0.0704 -0.7564  0.3985
  119TI     TiO  119   1.781   3.386   7.724  0.2798  0.0679  0.2621
  120TI     TiO  120   1.690   3.213   7.533 -0.2410  0.0111 -0.2554
  121TI     TiO  121   1.798   3.198   6.940 -0.2398  0.2386 -0.1844
  122TI     TiO  122   1.971   3.486   6.806  0.5697 -0.1698  0.4237
  123TI     TiO  123   1.782   3.524   6.560  0.8090 -0.0530  0.1249
  124TI     TiO  124   1.857   3.225   6.230  0.0172 -0.1377 -0.1175
  125TI     TiO  125   1.835   3.472   5.680  0.3777 -0.2764 -0.4080
  126TI     TiO  126   1.917   3.147   5.636 -0.1400  0.2432  0.0103
  127TI     TiO  127   2.064   3.192   5.387 -0.6217  0.2425  0.0571
  128TI     TiO  128   2.043   3.203   5.029 -0.0237 -0.0489  0.4832
  129TI     TiO  129   1.897   3.337   4.786 -0.1058 -0.3481  0.0379
  130TI     TiO  130   1.957   3.265   4.368 -0.3849  0.4080 -0.2603
  131TI     TiO  131   1.793   3.251   4.116  0.3808 -0.2553  0.2085
  132TI     TiO  132   1.805   3.304   3.788  0.3283 -0.5555 -0.1212
  133TI     TiO  133   1.825   3.213   3.503 -0.0907 -0.0911 -0.3133
  134TI     TiO  134   1.713   3.254   3.220 -0.1215  0.3194  0.3543
  135TI     TiO  135   1.755   3.236   2.950 -0.6317  0.4669 -0.0565
  136TI     TiO  136   1.777   3.424   2.644 -0.3327  0.4434 -0.2645
  137TI     TiO  137   1.678   3.467   2.152 -0.2192  0.5323 -0.1483
  138TI     TiO  138   1.637   3.404   1.831  0.1364  0.0282  0.5182
  139TI     TiO  139   1.745   3.350   1.582  0.0805  0.9662 -0.3107
  140TI     TiO  140   1.766   3.076   1.247  0.1830  0.5489 -0.2859
  141TI     TiO  141   1.928   3.293   0.924  0.2665 -0.0280  0.4768
  142TI     TiO  142   2.085   3.274   0.696 -0.5502 -0.6286  0.0988
  143TI     TiO  143   2.033   3.446   0.444 -0.1659 -0.3427  0.6204
  144TI     TiO  144   2.095   3.388   0.117  0.8217 -0.8025  0.5290
  145TI     TiO  145   2.082   3.135  10.789  0.5406 -0.1482  0.2123
  146TI     TiO  146   1.972   3.018  10.552  0.1721 -0.2453  0.3871
  147TI     TiO  147   2.025   2.820  10.163 -0.3904  0.2045  0.3271
  148TI     TiO  148   2.007   2.887   9.849  0.4296 -0.0452 -0.3979
  149TI     TiO  149   1.669   2.798   9.514 -0.0559 -0.4245 -0.3751
  150TI     TiO  150   1.619   2.818   9.146 -0.2230  0.0842 -0.7303
  151TI     TiO  151   1.724   3.070   8.946 -0.2198  0.2221 -0.3096
  152TI     TiO  152   1.630   2.861   8.763 -0.3288  0.0738  0.1648
  153TI     TiO  153   1.647   2.861   8.412 -0.5947 -0.6993 -0.2090
  154TI     TiO  154   1.677   2.887   8.049 -0.4217  0.4946 -0.0806
  155TI     TiO  155   1.753   2.942   7.730  0.2951 -0.1237 -0.1258
  156TI     TiO  156   1.965   3.118   7.533  0.1576 -0.3217 -0.0771
  157TI     TiO  157   1.845   2.964   7.201  0.3453 -0.3798 -0.3353
  158TI     TiO  158   1.777   2.895   6.849 -0.2468 -0.8255  0.0748
  159TI     TiO  159   1.774   2.678   6.632  0.0162  0.5052 -0.7370
  160TI     TiO  160   1.958   2.912   6.054 -0.0001 -0.2899 -0.7791
  161TI     TiO  161   1.842   2.872   5.787 -0.4781  0.3084  0.1227
  162TI     TiO  162   2.173   2.880   5.468  0.4611  0.8108  0.0168
  163TI     TiO  163   2.043   2.787   5.229 -0.4009 -0.4101 -0.0344
  164TI     TiO  164   1.764   2.839   5.095 -0.4197 -0.0782  0.3691
  165TI     TiO  165   1.779   2.922   4.823 -0.3108 -0.1250 -0.4765
  166TI     TiO  166   1.701   2.834   4.384  0.1134  0.3366  0.0124
  167TI     TiO  167   1.806   2.818   4.082  0.0320  0.3704  0.2675
  168TI     TiO  168   1.769   2.951   3.802 -0.0396 -0.2381  0.3733
  169TI     TiO  169   1.809   2.887   3.497  0.6472  0.1168  0.2832
  170TI     TiO  170   1.701   2.820   3.159 -0.1391  0.3156  0.2066
  171TI     TiO  171   1.830   2.914   2.909 -0.0555  0.3231 -0.2063
  172TI     TiO  172   1.675   2.919   2.505  0.1307 -0.5607  0.1248
  173TI     TiO  173   1.704   2.909   2.201  0.4620 -0.8308 -0.0135
  174TI     TiO  174   1.736   2.896   1.870 -0.4987  0.7062  0.2497
  175TI     TiO  175   1.800   2.875   1.477  0.4154 -0.1407 -0.6626
  176TI     TiO  176   2.006   2.818   1.242 -0.6202  0.0814  0.1015
  177TI     TiO  177   2.084   2.778   0.940 -0.4933 -0.0436  0.1649
  178TI     TiO  178   2.299   2.663   0.736 -0.3267  0.8488  0.3988
  179TI     TiO  179   1.985   2.762   0.492 -0.1586 -0.2079 -0.3762
  180TI     TiO  180   2.269   2.759   0.455  0.2689 -0.3195  0.2789
  181TI     TiO  181   2.024   2.510  10.840 -0.5813 -0.2416 -0.4835
  182TI     TiO  182   1.960   2.467  10.434  0.0418 -0.5736 -0.3539
  183TI     TiO  183   2.134   2.549  10.237  0.2119 -0.3054  0.1787
  184TI     TiO  184   1.741   2.421   9.765  0.0129  0.1003 -0.1258
  185TI     TiO  185   1.685   2.493   9.466  0.6073 -0.4476  0.8391
  186TI     TiO  186   1.887   2.480   9.193 -0.1744  0.0255 -0.2388
  187TI     TiO  187   1.708   2.142   8.974  0.0409 -0.3378 -0.0568
  188TI     TiO  188   1.623   2.374   8.790  0.1848 -0.0056 -0.1793
  189TI     TiO  189   1.669   2.386   8.410  0.1686  0.5967  0.1693
  190TI     TiO  190   1.696   2.378   8.059 -0.1439 -0.0539  0.2157
  191TI     TiO  191   1.718   2.370   7.688  0.0102 -0.4671 -0.1255
  192TI     TiO  192   1.731   2.334   7.341  0.4481 -0.2250 -0.1199
  193TI     TiO  193   1.734   2.391   7.062 -0.0394  0.5771  0.9911
  194TI     TiO  194   2.037   2.165   6.793  0.1386  0.4707  0.2892
  195TI     TiO  195   1.810   2.393   6.494 -0.7061  0.4568  0.1549
  196TI     TiO  196   1.883   2.279   6.033  0.7380  0.2974  0.4067
  197TI     TiO  197   1.874   2.306   5.763  0.1224 -0.6706  0.0035
  198TI     TiO  198   2.062   2.229   5.441 -0.7907 -0.6181 -0.4946
  199TI     TiO  199   1.936   2.447   5.214 -0.6613  0.2856  0.2374
  200TI     TiO  200   1.941   2.692   4.923 -0.4702 -0.3481 -0.2438
  201TI     TiO  201   2.087   2.543   4.622 -0.1068  0.4339 -0.3413
  202TI     TiO  202   1.853   2.417   4.432 -0.0611  0.3092 -0.1033
  203TI     TiO  203   1.720   2.423   4.195  0.2968  0.1749  0.4010
  204TI     TiO  204   1.677   2.429   3.902  0.4693  0.4280  0.4437
  205TI     TiO  205   1.643   2.414   3.536  0.4023 -0.0154 -0.0934
  206TI     TiO  206   1.785   2.390   3.287 -0.4995  0.7851  0.6670
  207TI     TiO  207   1.764   2.461   2.909  0.3335 -0.0597 -0.6239
  208TI     TiO  208   1.726   2.416   2.566  0.0467 -0.4348 -0.5417
  209TI     TiO  209   1.734   2.396   2.226  0.4428 -0.3953  0.3898
  210TI     TiO  210   1.782   2.384   1.874 -0.3066 -0.1259  0.2692
  211TI     TiO  211   1.928   2.372   1.630  0.3520  0.2609  0.2534
  212TI     TiO  212   1.917   2.359   1.304 -0.0690  0.3475 -0.4880
  213TI     TiO  213   1.579   2.502   1.126  0.4026 -0.7386  0.4935
  214TI     TiO  214   1.752   2.358   0.776  0.1423 -0.3008 -0.0630
  215TI     TiO  215   1.931   2.266   0.579  0.7463  0.0447 -0.4305
  216TI     TiO  216   1.997   2.402   0.304 -0.3186  0.1497 -0.5835
  217TI     TiO  217   2.166   1.921  10.784  0.1185 -0.2951  0.4703
  218TI     TiO  218   2.115   2.083  10.479  0.0940 -0.0063  0.2317
  219TI     TiO  219   2.079   2.037  10.057 -0.1449 -0.2014  0.4948
  220TI     TiO  220   1.987   1.993   9.524 -0.0227  0.5472  0.3196
  221TI     TiO  221   1.698   1.937   9.563  0.1018 -0.7516 -0.2420
  222TI     TiO  222   1.855   1.917   9.288  0.4745  0.3895 -0.4985
  223TI     TiO  223   1.644   1.866   9.116  0.2875 -0.5811  0.4868
  224TI     TiO  224   1.649   1.900   8.768  0.0687  0.1739  0.3605
  225TI     TiO  225   1.645   1.864   8.420  0.3217 -0.1864 -0.3523
  226TI     TiO  226   1.683   1.883   8.048  0.1110  0.2181  0.1442
  227TI     TiO  227   1.698   1.887   7.692 -0.1290 -0.2815 -0.5595
  228TI     TiO  228   1.740   1.863   7.329 -0.2155  0.6182 -0.5456
  229TI     TiO  229   1.793   2.099   6.971  0.2034  0.1088  0.3249
  230TI     TiO  230   1.778   1.821   6.803  0.5055  0.2398 -0.1745
  231TI     TiO  231   1.680   1.798   6.518  0.0493 -0.3188 -0.2000
  232TI     TiO  232   2.055   1.786   6.216  0.0632  0.1369 -0.5304
  233TI     TiO  233   1.866   1.829   5.832  0.2774  0.1001 -0.3577
  234TI     TiO  234   1.882   1.931   5.488 -0.1372  0.1669 -0.1446
  235TI     TiO  235   2.221   2.061   5.206 -0.1648  0.3614 -0.2496
  236TI     TiO  236   1.970   1.976   4.950  0.3550 -0.2900  0.3075
  237TI     TiO  237   1.815   1.784   4.730  0.2565 -0.3820 -0.3807
  238TI     TiO  238   1.887   1.984   4.477  0.0254  0.1845  0.1226
  239TI     TiO  239   2.022   1.871   4.229 -0.5564  0.8079  0.3552
  240TI     TiO  240   1.801   1.892   4.031 -0.9724 -0.4527 -0.1723
  241TI     TiO  241   1.743   1.908   3.623  0.1036  0.2570 -0.5539
  242TI     TiO  242   1.764   1.931   3.255 -0.4865  0.0605 -0.7652
  243TI     TiO  243   1.752   1.902   2.898 -0.5698 -0.6828  0.4427
  244TI     TiO  244   1.761   1.869   2.548 -0.3469  0.3321  0.1409
  245TI     TiO  245   1.767   1.853   2.200 -0.3311  0.2218  0.2397
  246TI     TiO  246   1.814   1.815   1.851 -0.3084  0.2508 -0.3672
  247TI     TiO  247   1.944   1.833   1.582 -0.2348 -0.0965  0.2553
  248TI     TiO  248   2.084   1.755   1.338 -0.3186  0.0783  0.2608
  249TI     TiO  249   1.995   1.872   1.089  0.5298  0.2408  0.4103
  250TI     TiO  250   2.015   1.887   0.714 -0.4075 -0.1480  0.1264
  251TI     TiO  251   2.162   1.723   0.518 -0.8927 -0.5495 -0.0064
  252TI     TiO  252   2.344   1.723   0.159 -0.1932 -1.1545  0.4756
  253TI     TiO  253   2.223   1.561  10.321 -0.0815  0.4071  0.6993
  254TI     TiO  254   1.942   1.611  10.365  0.1546 -0.2589  0.0589
  255TI     TiO  255   2.246   1.397  10.078 -0.2912 -0.2798  0.1371
  256TI     TiO  256   2.020   1.478   9.937  0.7607  0.1786  0.3035
  257TI     TiO  257   1.939   1.418   9.653 -0.3806  0.2092  0.4975
  258TI     TiO  258   1.662   1.386   9.438 -0.3755 -0.1153 -0.5631
  259TI     TiO  259   1.690   1.399   9.135  0.2956  0.4483 -0.2785
  260TI     TiO  260   1.701   1.379   8.756  0.0927  0.6031  0.1678
  261TI     TiO  261   1.695   1.381   8.396 -0.6023  0.6792  0.2589
  262TI     TiO  262   1.686   1.352   8.054 -0.3885 -0.0244  0.0372
  263TI     TiO  263   1.717   1.347   7.671 -0.2312  0.0926 -0.4695
  264TI     TiO  264   1.704   1.364   7.327 -0.1405  0.5166 -0.0971
  265TI     TiO  265   2.005   1.295   7.211  0.1248  0.3485 -0.0083
  266TI     TiO  266   2.303   1.342   6.858  0.7003 -0.3540 -0.4128
  267TI     TiO  267   1.824   1.551   6.508  0.3696  0.3919 -0.6843
  268TI     TiO  268   1.806   1.346   6.231 -0.4431  0.3996 -0.4212
  269TI     TiO  269   1.984   1.337   5.824 -0.3815  0.1724  0.0491
  270TI     TiO  270   1.882   1.439   5.434 -1.0099  0.0169  0.4333
  271TI     TiO  271   2.075   1.508   5.232 -0.1212 -0.2761  0.1549
  272TI     TiO  272   1.963   1.390   4.862 -0.1964  0.1983  0.3199
  273TI     TiO  273   2.128   1.409   4.602  0.3835 -0.4482  0.4394
  274TI     TiO  274   2.071   1.605   4.363  0.5415  0.2925  0.0784
  275TI     TiO  275   2.043   1.385   4.181 -0.4427  0.0020  0.0598
  276TI     TiO  276   1.782   1.434   3.990 -0.2507  0.6067  0.3122
  277TI     TiO  277   1.790   1.460   3.643 -0.4412  0.1298  0.1629
  278TI     TiO  278   1.799   1.405   3.253  0.5614  0.0394  0.0589
  279TI     TiO  279   1.814   1.387   2.873  0.4900  0.5421  0.0166
  280TI     TiO  280   1.746   1.337   2.554  0.4290  0.1464  0.2275
  281TI     TiO  281   1.783   1.338   2.182 -0.5006  0.3358 -0.2703
  282TI     TiO  282   1.811   1.280   1.897  0.2580  0.0120 -0.3493
  283TI     TiO  283   1.961   1.168   1.650  0.2654  0.0429  0.5008
  284TI     TiO  284   2.006   1.262   1.224 -0.4137  0.1039 -0.3858
  285TI     TiO  285   1.950   1.368   0.870  0.0307 -0.5753 -0.2699
  286TI     TiO  286   1.833   1.362   0.585  0.1776 -0.5034 -0.1592
  287TI     TiO  287   1.980   1.311   0.337  0.2946 -0.6990  0.0927
  288TI     TiO  288   2.075   1.136   0.139 -0.0038  0.3742 -0.7121
  289TI     TiO  289   2.040   1.065  10.709  0.3284 -0.9008 -0.3415
  290TI     TiO  290   2.215   0.988  10.466 -0.1904 -0.0283  0.3300
  291TI     TiO  291   1.993   0.795   9.998 -0.0723 -0.2860  0.0322
  292TI     TiO  292   1.976   0.975   9.778  0.6305 -0.2905  0.2689
  293TI     TiO  293   1.710   1.080   9.851 -0.0075  0.3371  0.4358
  294TI     TiO  294   1.742   1.134   9.580 -0.0265 -0.6466  0.4140
  295TI     TiO  295   1.783   0.902   9.100  0.1042  0.1013  0.3204
  296TI     TiO  296   1.780   0.951   8.809 -0.4133  0.1541  0.2701
  297TI     TiO  297   1.783   0.874   8.470 -0.4678  0.0651  0.4990
  298TI     TiO  298   1.885   0.941   7.963 -1.3890  0.1317 -0.5331
  299TI     TiO  299   2.021   1.056   7.697  0.0581 -0.0789  0.0253
  300TI     TiO  300   1.850   0.936   7.492 -0.6189 -0.0083 -0.0269
  301TI     TiO  301   1.751   1.072   7.219  0.1932 -0.2815  0.0766
  302TI     TiO  302   1.911   0.940   6.952  0.0526 -0.3427  0.7072
  303TI     TiO  303   1.761   0.972   6.523 -0.2413  0.2538  0.1716
  304TI     TiO  304   2.110   0.921   5.993 -0.6093 -0.1769  0.3182
  305TI     TiO  305   1.606   1.260   6.016  0.0988  0.6879 -0.8449
  306TI     TiO  306   2.142   1.080   5.718 -0.1924 -0.0636  0.1884
  307TI     TiO  307   1.866   0.890   5.219 -0.2805 -0.1499 -0.6857
  308TI     TiO  308   2.040   1.125   4.924  0.1410  0.3285  0.3953
  309TI     TiO  309   1.970   0.855   4.479 -0.0138  0.6216 -0.2828
  310TI     TiO  310   1.822   0.840   4.226  0.1582  0.0625 -0.0644
  311TI     TiO  311   2.138   1.123   3.972 -0.1963  0.1017  0.1119
  312TI     TiO  312   1.832   0.945   3.967  0.4115 -0.0556 -0.3428
  313TI     TiO  313   1.861   0.933   3.614 -0.5014  0.0564  0.4991
  314TI     TiO  314   1.920   0.854   3.097 -0.7177  0.3158 -0.1032
  315TI     TiO  315   1.902   0.973   2.817  0.4345 -0.8788  0.0387
  316TI     TiO  316   1.909   1.000   2.497 -0.1754  0.4901 -0.1412
  317TI     TiO  317   1.905   0.919   2.192  0.4193  0.3959  0.3590
  318TI     TiO  318   1.826   0.694   2.023  0.0867 -0.3572  0.5159
  319TI     TiO  319   1.896   0.834   1.776 -0.3472  0.3715  0.1537
  320TI     TiO  320   2.080   0.734   1.565 -0.3358 -0.0357 -0.4854
  321TI     TiO  321   1.928   0.662   1.146 -0.1910  0.3541  0.5462
  322TI     TiO  322   1.912   1.085   0.769  0.5315  0.0747  0.2823
  323TI     TiO  323   2.050   0.805   0.641 -0.0775 -0.0880  0.1910
  324TI     TiO  324   2.268   0.876   0.441 -0.4504  0.2234 -0.0304
  325TI     TiO  325   2.057   0.389  10.762 -0.7480 -0.1719  0.2479
  326TI     TiO  326   2.248   0.411  10.351 -0.6237  0.2905 -0.1887
  327TI     TiO  327   2.110   0.364  10.089  0.3134  0.3970  0.0828
  328TI     TiO  328   2.068   0.444   9.813 -0.7297 -0.0943 -0.2174
  329TI     TiO  329   2.236   0.359   9.506 -0.0627 -0.0006 -0.0883
  330TI     TiO  330   1.982   0.357   9.262  0.8467 -0.2417  0.8928
  331TI     TiO  331   1.986   0.325   8.838  0.0162 -0.2262  0.1068
  332TI     TiO  332   1.739   0.371   8.658  0.2383  0.0134  0.1435
  333TI     TiO  333   1.980   0.549   8.179 -0.2064 -0.4474  0.2272
  334TI     TiO  334   1.747   0.500   7.992 -0.2003 -0.4103 -0.1287
  335TI     TiO  335   1.897   0.343   7.532  0.1306  0.2653 -0.7033
  336TI     TiO  336   1.964   0.446   7.245  0.2056 -0.2056  0.0821
  337TI     TiO  337   1.871   0.397   6.982 -0.0914  0.3737 -0.4897
  338TI     TiO  338   1.760   0.342   6.702 -0.7291  0.0242 -0.5055
  339TI     TiO  339   1.741   0.599   6.500  0.7687 -0.1738  0.5685
  340TI     TiO  340   1.782   0.642   6.215  0.1756  0.0610  0.3908
  341TI     TiO  341   2.246   0.631   5.839  0.6379 -0.6760 -0.2679
  342TI     TiO  342   1.997   0.517   5.680 -0.3878 -0.0284 -0.0459
  343TI     TiO  343   1.762   0.522   5.184  0.0502  0.1353 -0.4953
  344TI     TiO  344   1.892   0.440   4.923 -0.7174 -0.2907 -0.4445
  345TI     TiO  345   2.004   0.480   4.623  0.1775 -0.2283  0.6164
  346TI     TiO  346   1.809   0.268   4.530 -0.9190  0.8683  0.4654
  347TI     TiO  347   1.858   0.277   4.172 -0.1937 -0.4842 -0.1452
  348TI     TiO  348   1.950   0.461   3.765  0.2969 -0.5958 -0.1001
  349TI     TiO  349   1.799   0.144   3.489 -0.1514  0.5912 -0.2076
  350TI     TiO  350   1.894   0.410   3.191  0.1790 -0.5134 -0.1084
  351TI     TiO  351   1.916   0.409   2.736  0.1645 -0.0785 -0.0129
  352TI     TiO  352   1.883   0.433   2.466  0.6902  0.7204  0.0646
  353TI     TiO  353   1.871   0.347   2.190  0.0431  0.8356  0.5874
  354TI     TiO  354   2.114   0.363   2.048 -0.3073  0.1399  0.5292
  355TI     TiO  355   2.130   0.456   1.661 -0.4347 -0.2041  0.3798
  356TI     TiO  356   2.032   0.256   1.361  0.0593 -0.1564  0.7018
  357TI     TiO  357   1.923   0.371   1.106  0.2885 -0.1851  0.1572
  358TI     TiO  358   1.704   0.454   0.806 -0.4168 -0.4715 -0.2868
  359TI     TiO  359   1.960   0.316   0.534 -0.5549  0.2818  0.9175
  360TI     TiO  360   2.199   0.580   0.111 -0.7169 -0.1208  0.0083
  361TI     TiO  361   1.509   4.400  10.486 -0.6842 -1.1682  0.1037
  362TI     TiO  362   0.956   4.842  10.360  0.0849 -0.4537 -0.5068
  363TI     TiO  363   1.236   4.919  10.340  0.0492  0.5979 -0.3620
  364TI     TiO  364   1.063   4.705  10.027 -0.4859 -0.3368  0.3906
  365TI     TiO  365   1.293   4.768   9.774  0.5281  0.2705  0.1456
  366TI     TiO  366   1.011   4.696   9.608  0.4304  0.0433 -0.2357
  367TI     TiO  367   1.236   4.649   9.190  0.4736  0.2870  0.3957
  368TI     TiO  368   0.973   4.685   8.775 -0.6714  0.3619 -0.2027
  369TI     TiO  369   0.901   4.716   8.383  0.5152 -0.1811  0.0994
  370TI     TiO  370   1.023   4.770   7.977 -0.3112 -0.3668  0.5445
  371TI     TiO  371   1.034   4.771   7.606 -1.1041 -0.3911 -0.0594
  372TI     TiO  372   1.008   4.587   7.335 -0.0049  0.5654 -0.1587
  373TI     TiO  373   1.001   4.773   6.991 -0.5722 -0.3439 -0.0629
  374TI     TiO  374   1.141   4.666   6.733 -0.7039 -0.3220 -0.2623
  375TI     TiO  375   1.030   4.594   6.487  0.6288  0.0758  0.1810
  376TI     TiO  376   1.118   4.596   6.020 -0.2374 -0.2464  0.6051
  377TI     TiO  377   1.254   4.686   5.673  0.4110  0.0821 -0.1511
  378TI     TiO  378   0.938   4.645   5.614  0.5226 -0.1153 -0.1922
  379TI     TiO  379   1.010   4.708   5.266 -0.6896  0.3538  0.2494
  380TI     TiO  380   1.153   4.731   4.984 -0.0016 -0.4843  0.5643
  381TI     TiO  381   1.208   4.605   4.719  0.3543 -0.2180 -0.3060
  382TI     TiO  382   1.207   4.706   4.251  0.2239 -0.1589 -0.4486
  383TI     TiO  383   1.120   4.558   3.970  0.0885 -0.2434 -0.5110
  384TI     TiO  384   1.288   4.604   3.721  0.3280 -0.4488 -0.2075
  385TI     TiO  385   1.306   4.600   3.393 -0.1458  0.1877 -0.2378
  386TI     TiO  386   1.464   4.525   2.956  0.0404  0.1108  0.6920
  387TI     TiO  387   1.160   4.503   2.767  0.2297  0.4738 -0.3210
  388TI     TiO  388   1.035   4.629   2.320 -0.0556 -0.0381  0.0512
  389TI     TiO  389   0.879   4.766   2.092  0.2741 -0.6875 -0.4379
  390TI     TiO  390   0.961   4.604   1.745 -0.4919 -0.1742  0.2600
  391TI     TiO  391   1.224   4.738   1.655 -0.5342 -0.0536  0.3160
  392TI     TiO  392   1.269   4.743   1.151 -0.2889 -0.2190 -0.2863
  393TI     TiO  393   1.198   4.656   0.902 -0.8424  0.2079  0.4028
  394TI     TiO  394   1.240   4.678   0.553  0.1411  0.0386  0.0143
  395TI     TiO  395   1.482   4.811   0.292  0.3459 -0.2058  0.0834
  396TI     TiO  396   0.943   4.789   0.382  0.1741 -0.3352  0.4068
  397TI     TiO  397   1.311   4.127  10.551  0.4439 -0.0808  0.4207
  398TI     TiO  398   1.111   4.275  10.352  0.3815 -0.1296  0.8285
  399TI     TiO  399   1.358   4.177  10.235  0.9545  0.1016  0.3514
  400TI     TiO  400   1.351   4.419   9.982 -0.7622  0.5620 -0.1015
  401TI     TiO  401   1.215   4.255   9.664 -0.3173  0.0696 -0.3080
  402TI     TiO  402   0.952   4.228   9.344 -0.4236  0.4466 -0.1937
  403TI     TiO  403   1.060   4.226   8.830 -0.8238  0.2593  0.1776
  404TI     TiO  404   1.176   4.481   8.717  0.1210 -0.7941  0.1637
  405TI     TiO  405   1.020   4.324   8.338 -0.1246 -0.0830  0.1160
  406TI     TiO  406   1.038   4.325   7.990 -0.3843  0.3494 -0.5201
  407TI     TiO  407   1.078   4.305   7.677  1.0001 -0.0365  0.4747
  408TI     TiO  408   1.153   4.221   7.426  0.6679  0.3195 -0.0350
  409TI     TiO  409   1.098   4.360   7.146  0.0010  0.0370 -0.1572
  410TI     TiO  410   1.108   4.222   6.829 -0.5945 -0.2885  0.0591
  411TI     TiO  411   1.051   4.285   6.559 -0.2956  0.2504 -0.5594
  412TI     TiO  412   1.026   4.297   6.031  0.2305  0.0995  0.3698
  413TI     TiO  413   1.285   4.247   5.900 -0.2260 -0.1127  0.6834
  414TI     TiO  414   1.267   4.207   5.604  0.4595 -0.3649  0.0245
  415TI     TiO  415   0.969   4.365   5.449 -0.1592 -0.0332  0.1166
  416TI     TiO  416   1.169   4.460   5.132  0.7275 -0.3509  0.5606
  417TI     TiO  417   1.264   4.302   4.696  0.2008 -0.7445  0.1673
  418TI     TiO  418   1.189   4.170   4.419 -0.4056  0.7022  0.3192
  419TI     TiO  419   1.238   4.152   4.086 -0.1418 -0.3853 -0.1822
  420TI     TiO  420   1.182   4.323   3.710 -0.0050 -0.0972  0.1253
  421TI     TiO  421   1.215   4.174   3.400  0.3025  0.7334 -0.0578
  422TI     TiO  422   1.113   4.106   3.119 -0.4311  0.0313  0.0355
  423TI     TiO  423   1.106   4.222   2.852  0.1118 -0.0902  0.3288
  424TI     TiO  424   1.310   4.041   2.720  0.1019  0.0926 -0.1095
  425TI     TiO  425   1.333   4.291   1.885  0.2247  0.2819 -0.2740
  426TI     TiO  426   1.048   4.320   1.740 -0.3292  0.0728 -0.1406
  427TI     TiO  427   1.129   4.087   1.412  0.5235 -0.7376 -0.3166
  428TI     TiO  428   1.113   4.308   1.205 -0.7335  0.1521 -0.5965
  429TI     TiO  429   1.168   4.347   0.920  0.4050 -0.4119 -0.1249
  430TI     TiO  430   0.846   4.431   0.941  0.2503 -0.1206 -0.3475
  431TI     TiO  431   1.292   4.343   0.462 -0.4422  0.1106  0.4626
  432TI     TiO  432   1.118   4.361   0.045  0.6749  0.1384  0.3652
  433TI     TiO  433   1.339   3.838  10.759  0.5532  0.2155 -0.2874
  434TI     TiO  434   1.068   3.681  10.637 -0.0638 -0.4815 -0.4543
  435TI     TiO  435   1.253   3.861  10.479  0.0249  0.6702 -0.2296
  436TI     TiO  436   1.535   3.784  10.019  0.2250 -0.0342  0.2756
  437TI     TiO  437   1.035   3.804   9.675 -0.1237  0.0513 -0.3314
  438TI     TiO  438   1.132   3.817   9.393  0.2778  0.3552  0.4585
  439TI     TiO  439   1.094   3.904   9.080  0.1101 -0.8753  0.1435
  440TI     TiO  440   1.101   3.914   8.730 -0.2001 -0.1421  0.1645
  441TI     TiO  441   1.114   3.895   8.361 -0.5879 -0.1864  0.3403
  442TI     TiO  442   1.119   3.847   7.992  0.5474  0.2776 -0.3375
  443TI     TiO  443   1.075   3.811   7.649  0.3785  0.5463 -0.0256
  444TI     TiO  444   0.875   3.570   7.372  0.1649  0.1046  0.0860
  445TI     TiO  445   1.020   3.730   7.094 -0.7758 -0.0775 -0.0147
  446TI     TiO  446   1.191   3.876   6.768  0.0949 -0.1161 -0.3401
  447TI     TiO  447   1.185   3.928   6.460  0.2376 -0.4734  0.2893
  448TI     TiO  448   1.123   3.684   6.287 -0.1595  0.2168 -0.1775
  449TI     TiO  449   1.171   3.727   5.972  0.0407  0.3545 -0.4258
  450TI     TiO  450   1.065   3.636   5.689 -0.4398 -0.2305 -0.2765
  451TI     TiO  451   0.999   3.713   5.289 -0.0799 -0.1492  0.0554
  452TI     TiO  452   1.247   3.802   5.163 -0.2659 -0.1373  0.5631
  453TI     TiO  453   1.280   3.877   4.885 -0.2074  0.3015  0.0660
  454TI     TiO  454   1.116   3.768   4.553  0.5384 -0.2805  0.0403
  455TI     TiO  455   1.202   3.668   4.110  0.0789 -0.0479  0.2312
  456TI     TiO  456   1.311   3.797   3.836 -0.1500  0.1319  0.1996
  457TI     TiO  457   1.050   3.752   3.511  0.2352  0.6623  0.3113
  458TI     TiO  458   1.188   3.793   2.984  0.2113  0.7090  0.7782
  459TI     TiO  459   1.114   3.596   2.760 -0.0799 -0.1979 -0.1761
  460TI     TiO  460   1.172   3.795   2.543 -0.5950 -0.3505  0.0758
  461TI     TiO  461   1.029   3.875   2.098 -0.1894  0.7477 -0.6612
  462TI     TiO  462   1.003   3.791   1.764 -0.0681  0.3275 -0.5168
  463TI     TiO  463   1.061   3.808   1.322  0.3098 -0.3557  0.0111
  464TI     TiO  464   1.222   3.746   0.933 -0.0711  0.0272 -0.4453
  465TI     TiO  465   0.995   3.686   0.633  0.7280 -0.1518 -0.4158
  466TI     TiO  466   1.338   3.874   0.720  0.2418  0.2224 -0.3960
  467TI     TiO  467   0.923   3.720   0.343  0.3170 -0.3212 -0.5355
  468TI     TiO  468   1.210   3.640   0.451 -0.3137 -0.5129  0.6216
  469TI     TiO  469   1.109   3.306   0.034 -0.0162  0.0495 -0.2470
  470TI     TiO  470   1.180   3.445  10.513  0.4721  0.5369 -0.2591
  471TI     TiO  471   1.274   3.267  10.207  0.2103 -0.1975 -0.6490
  472TI     TiO  472   1.010   3.443  10.000 -0.0176  0.5540 -0.0733
  473TI     TiO  473   1.088   3.334   9.762  0.2580  0.6486  0.3597
  474TI     TiO  474   1.083   3.314   9.443 -0.3124 -0.0435  0.8004
  475TI     TiO  475   1.083   3.340   9.075 -0.3539  0.7333 -0.2884
  476TI     TiO  476   1.095   3.364   8.734  0.7425 -0.3330  0.1407
  477TI     TiO  477   1.104   3.375   8.369 -0.2241  0.6931  0.0344
  478TI     TiO  478   1.117   3.376   8.010 -0.0251  1.0749  0.5130
  479TI     TiO  479   1.092   3.339   7.674 -0.5615 -0.1653 -0.2835
  480TI     TiO  480   1.008   3.188   7.284  0.1537 -0.1137  0.1193
  481TI     TiO  481   1.068   3.389   7.006  0.6845 -0.5959  0.1779
  482TI     TiO  482   0.946   3.312   6.712 -0.1657 -0.4412 -0.4058
  483TI     TiO  483   1.124   3.389   6.433 -1.0229 -0.0185 -0.2893
  484TI     TiO  484   1.236   3.332   6.168  0.6255 -0.3096  0.0370
  485TI     TiO  485   1.253   3.299   5.857 -0.1023 -0.3482  0.5861
  486TI     TiO  486   0.960   3.444   5.408 -0.4384 -0.2980 -0.5297
  487TI     TiO  487   1.183   3.268   5.229 -0.3729  0.5822  0.2491
  488TI     TiO  488   1.219   3.287   4.915 -0.1751 -0.0264  0.0930
  489TI     TiO  489   1.380   3.240   4.592 -0.0857  0.3579 -0.3050
  490TI     TiO  490   1.155   3.149   4.427  0.1999  0.7007  0.1992
  491TI     TiO  491   1.020   3.199   4.156  0.0522 -0.7468  0.3354
  492TI     TiO  492   1.095   3.251   3.826 -0.5566 -0.8974 -0.0716
  493TI     TiO  493   0.974   3.448   3.633  0.1048  0.0568  0.1702
  494TI     TiO  494   0.989   3.368   3.270 -0.1324  0.2543 -1.0813
  495TI     TiO  495   0.963   3.415   2.959 -0.0608 -0.6149 -0.0804
  496TI     TiO  496   1.066   3.391   2.512 -0.1836 -0.1644  0.0549
  497TI     TiO  497   1.078   3.353   2.151  0.4088 -0.2390  0.0984
  498TI     TiO  498   1.155   3.342   1.791  0.1664 -0.8020 -0.0893
  499TI     TiO  499   1.193   3.332   1.432 -0.3390 -0.1002  0.0353
  500TI     TiO  500   1.214   3.309   1.100  0.1212  0.2044 -0.6239
  501TI     TiO  501   0.852   3.492   0.793 -0.3366 -1.0049 -0.4144
  502TI     TiO  502   1.028   3.260   0.605  0.0091  0.2663  0.6427
  503TI     TiO  503   1.033   3.448   0.304  0.2868  0.1999 -0.2055
  504TI     TiO  504   1.400   3.192   0.185  0.2222  0.3035 -0.4472
  505TI     TiO  505   1.309   2.789  10.496 -0.3989 -0.0914  0.8856
  506TI     TiO  506   1.157   3.015  10.365 -0.3267  0.3176 -0.2073
  507TI     TiO  507   1.453   2.991  10.313 -0.3611  0.2268  0.7600
  508TI     TiO  508   0.971   2.957   9.984  0.2421 -0.0932  1.5404
  509TI     TiO  509   1.003   2.766   9.728 -0.0447 -0.3726  0.3022
  510TI     TiO  510   1.028   2.912   9.447 -0.0085 -0.5195  0.0505
  511TI     TiO  511   1.027   2.865   9.098 -0.3289 -0.5802 -0.5130
  512TI     TiO  512   1.075   2.856   8.732  0.3451  0.6350 -0.0936
  513TI     TiO  513   1.091   2.845   8.360  0.0596  0.0480 -0.5067
  514TI     TiO  514   1.117   2.849   8.023  0.0587 -0.1018 -0.1252
  515TI     TiO  515   1.147   2.856   7.640 -0.6099  0.5730  0.0998
  516TI     TiO  516   1.187   2.766   7.211  0.0511  0.0380 -0.5560
  517TI     TiO  517   1.137   2.733   6.925 -0.4276 -0.4075 -0.5058
  518TI     TiO  518   1.041   3.010   6.594 -0.3289  0.2884  0.6061
  519TI     TiO  519   1.283   2.839   6.510 -0.1229 -0.3271 -0.5710
  520TI     TiO  520   1.419   2.870   6.194  0.5935  0.1412 -0.5763
  521TI     TiO  521   1.083   2.700   5.926  0.3802  0.1044 -0.6626
  522TI     TiO  522   1.243   2.810   5.567 -0.1804  0.1750  0.0220
  523TI     TiO  523   0.958   2.881   5.225 -0.1469 -0.6964 -0.3190
  524TI     TiO  524   1.178   3.023   5.050  0.4340  0.2454 -0.3925
  525TI     TiO  525   1.266   2.735   4.742  0.3774  0.0169 -0.0556
  526TI     TiO  526   1.127   2.882   4.514  0.5929  0.4042 -0.7322
  527TI     TiO  527   1.052   2.666   4.141 -0.6581 -0.2300 -0.2685
  528TI     TiO  528   0.820   2.863   3.755 -0.1319  0.4198  0.0698
  529TI     TiO  529   1.078   2.939   3.588 -0.7752 -0.3248 -0.8240
  530TI     TiO  530   1.069   2.893   3.224 -0.4874 -0.0561  0.3818
  531TI     TiO  531   1.139   2.891   2.849 -0.4152  0.5231  0.0466
  532TI     TiO  532   1.137   2.884   2.530  0.0163  0.1311 -0.7677
  533TI     TiO  533   1.167   2.877   2.159 -0.0665 -0.6574 -0.3111
  534TI     TiO  534   1.192   2.842   1.808 -0.1302 -0.2746  0.1881
  535TI     TiO  535   1.224   2.837   1.439 -0.1383  0.3527 -0.9651
  536TI     TiO  536   1.144   2.793   1.053  0.2039  0.0136  1.0466
  537TI     TiO  537   1.227   2.746   0.789 -0.1496  0.0122  0.2338
  538TI     TiO  538   1.081   2.986   0.661  0.2210 -0.1923  0.3181
  539TI     TiO  539   0.957   2.846   0.418 -0.1161  0.1617 -0.0870
  540TI     TiO  540   1.113   2.706   0.220  0.4334  0.0508  0.0581
  541TI     TiO  541   1.444   2.473  10.657  0.3762  0.6395 -0.1771
  542TI     TiO  542   1.149   2.508  10.498 -0.2923 -0.0025 -0.6064
  543TI     TiO  543   1.127   2.504  10.161 -0.4540  0.6868  0.0276
  544TI     TiO  544   1.181   2.569   9.871  1.3398 -0.1630  0.8308
  545TI     TiO  545   1.156   2.235   9.735 -0.1353 -0.5637 -0.5442
  546TI     TiO  546   1.064   2.359   9.410 -0.2180  0.6382  0.1039
  547TI     TiO  547   1.056   2.375   9.109  0.0688  0.6274 -0.2450
  548TI     TiO  548   1.095   2.375   8.736  0.3801 -0.3376  0.3974
  549TI     TiO  549   1.105   2.371   8.380 -0.0552  0.4301  0.2541
  550TI     TiO  550   1.129   2.364   8.032  0.3609  0.1692 -0.1520
  551TI     TiO  551   1.151   2.367   7.678  0.0604 -0.0931 -0.5093
  552TI     TiO  552   1.167   2.339   7.348 -0.8923 -0.0897 -0.2140
  553TI     TiO  553   1.071   2.294   6.917  0.0254 -0.3380  0.1723
  554TI     TiO  554   1.155   2.251   6.634 -0.2356  0.0421 -0.7803
  555TI     TiO  555   1.108   2.334   6.342  0.6441  0.1615  0.3032
  556TI     TiO  556   1.392   2.301   6.153  0.3911  0.1283 -0.1563
  557TI     TiO  557   1.278   2.240   5.798  0.0681  0.0753  0.0719
  558TI     TiO  558   1.182   2.459   5.527 -0.1830  0.4430  0.0393
  559TI     TiO  559   1.208   2.403   5.244  0.4020 -0.5339  0.9621
  560TI     TiO  560   1.395   2.480   5.044 -0.3490  0.1885  0.3154
  561TI     TiO  561   1.135   2.344   4.871  0.0229  0.2886 -0.4542
  562TI     TiO  562   1.001   2.317   4.594  0.2914  0.2712 -0.0589
  563TI     TiO  563   1.016   2.356   4.305  0.4699  0.2353  0.2602
  564TI     TiO  564   1.066   2.408   3.964 -0.8787  0.7716  0.3747
  565TI     TiO  565   1.126   2.382   3.610 -0.5415 -0.1423  0.2386
  566TI     TiO  566   1.147   2.371   3.232  0.0792 -0.0631  0.6457
  567TI     TiO  567   1.170   2.385   2.891 -0.0316 -0.0211  0.5184
  568TI     TiO  568   1.183   2.359   2.535 -0.3774 -0.1253  0.2240
  569TI     TiO  569   1.220   2.350   2.184  0.4915 -0.1833  0.0190
  570TI     TiO  570   1.261   2.333   1.826  0.3601 -0.7168 -0.2450
  571TI     TiO  571   1.320   2.345   1.464 -0.1303 -0.1490  0.3509
  572TI     TiO  572   1.269   2.214   1.013 -0.3755  0.5472  0.5936
  573TI     TiO  573   1.075   2.402   0.823  0.7009 -0.2185 -0.4077
  574TI     TiO  574   0.895   2.556   0.581 -0.4697 -0.1769  0.3949
  575TI     TiO  575   1.334   2.232   0.389  0.0403  0.1823  0.6829
  576TI     TiO  576   1.210   2.255   0.120  0.0007 -0.1673 -0.0078
  577TI     TiO  577   0.990   2.094  10.782 -0.7788 -0.0311  0.4845
  578TI     TiO  578   1.310   1.934  10.695 -0.5266  0.6606 -0.6280
  579TI     TiO  579   1.238   1.951  10.417 -0.7182 -0.0241 -0.3224
  580TI     TiO  580   1.318   1.955  10.125  0.4435 -0.0416 -0.0506
  581TI     TiO  581   1.136   1.928   9.900 -0.2335  0.2757 -0.0228
  582TI     TiO  582   1.147   1.856   9.397 -0.8746 -0.4305 -0.9121
  583TI     TiO  583   1.100   1.865   9.108 -0.0349  0.0448  0.5463
  584TI     TiO  584   1.121   1.866   8.734 -0.0451  0.4065 -0.2688
  585TI     TiO  585   1.130   1.850   8.387  0.2900  0.4975 -0.1439
  586TI     TiO  586   1.148   1.857   8.033  0.4883  0.2622  0.5321
  587TI     TiO  587   1.148   1.854   7.672  0.0153  0.3360  0.0713
  588TI     TiO  588   1.124   1.796   7.299 -0.7256 -0.3679 -0.1532
  589TI     TiO  589   1.022   1.674   6.982 -0.1219  0.4046  0.0087
  590TI     TiO  590   1.099   1.918   6.673 -0.2695 -0.1199 -0.5954
  591TI     TiO  591   1.051   1.730   6.432 -0.2149 -0.1500  0.4398
  592TI     TiO  592   1.270   1.755   5.963 -0.2678 -0.1172  0.2298
  593TI     TiO  593   1.029   1.805   5.828 -0.1868 -0.3211  0.0639
  594TI     TiO  594   1.147   1.836   5.563  0.1103 -0.0924  0.0222
  595TI     TiO  595   1.309   1.908   5.284  0.4853  0.2306 -0.1832
  596TI     TiO  596   1.147   1.801   5.011  0.4876 -0.3670 -0.1751
  597TI     TiO  597   1.084   1.753   4.668 -0.3031 -0.6851 -0.4649
  598TI     TiO  598   0.889   1.982   4.574 -0.4022  0.1795  0.0804
  599TI     TiO  599   1.098   1.822   4.380  0.7159  0.5462  0.3447
  600TI     TiO  600   1.219   1.886   3.952  0.0506 -0.1879  0.3834
  601TI     TiO  601   1.195   1.876   3.614 -0.3105 -0.1745  0.3894
  602TI     TiO  602   1.204   1.868   3.257 -0.1458  0.6455 -0.1358
  603TI     TiO  603   1.219   1.860   2.873 -0.3944 -0.5497  0.4398
  604TI     TiO  604   1.218   1.850   2.539  0.2370  0.2704  0.6920
  605TI     TiO  605   1.257   1.842   2.171  0.2785  0.1597 -0.6355
  606TI     TiO  606   1.290   1.845   1.801 -0.0095  0.1213 -0.1037
  607TI     TiO  607   1.266   1.827   1.406 -0.5942  0.3121  0.0129
  608TI     TiO  608   1.199   1.776   1.131  0.6268  0.6921 -0.2114
  609TI     TiO  609   1.232   1.650   0.750  0.1545  0.2155  0.1290
  610TI     TiO  610   0.665   1.928   0.809 -0.5987  0.1276  0.1889
  611TI     TiO  611   1.151   1.917   0.502  0.1550  0.0081 -0.2948
  612TI     TiO  612   1.272   1.723   0.312  0.0646  0.2609  0.1205
  613TI     TiO  613   0.968   1.451  10.675 -0.0240  0.4480 -0.8726
  614TI     TiO  614   1.180   1.523  10.485 -0.3172  0.2846  0.0922
  615TI     TiO  615   1.303   1.330  10.166  0.2221 -0.1664 -0.4834
  616TI     TiO  616   1.539   1.390  10.051  0.5878  0.0306 -0.2281
  617TI     TiO  617   1.205   1.394   9.867 -0.3589 -0.3329 -0.7153
  618TI     TiO  618   1.156   1.454   9.546  0.4857  0.3184  0.0678
  619TI     TiO  619   1.146   1.347   9.109 -0.1276 -0.8746 -0.0790
  620TI     TiO  620   1.135   1.330   8.755  0.4889 -0.3836 -0.5737
  621TI     TiO  621   1.167   1.322   8.392 -0.0012 -0.2964 -0.3608
  622TI     TiO  622   1.190   1.320   8.028 -0.2154 -0.0515  0.6517
  623TI     TiO  623   1.164   1.245   7.721  0.0858  0.0994  0.3166
  624TI     TiO  624   1.377   1.336   7.294  0.4147 -0.2113  0.1560
  625TI     TiO  625   1.489   1.232   7.058 -0.1894  0.5886  0.2758
  626TI     TiO  626   1.225   1.434   6.982  0.1616  0.5127 -0.4683
  627TI     TiO  627   1.282   1.472   6.396 -0.4163 -0.3281  0.1201
  628TI     TiO  628   0.989   1.235   6.155 -0.5751  0.4195  0.0820
  629TI     TiO  629   1.133   1.367   5.886 -0.5089  0.3774 -0.1513
  630TI     TiO  630   1.155   1.380   5.486  0.4126 -0.3316 -0.0651
  631TI     TiO  631   1.179   1.537   5.228  0.2369 -0.3648  0.1402
  632TI     TiO  632   1.142   1.546   4.868 -0.0498 -0.6514 -0.4510
  633TI     TiO  633   1.340   1.455   4.710 -0.0440  0.5431 -0.1543
  634TI     TiO  634   1.136   1.306   4.579 -0.3641 -0.4297 -0.1630
  635TI     TiO  635   1.231   1.343   4.293 -0.1908  0.0688  0.1488
  636TI     TiO  636   1.240   1.367   3.955 -0.3223  0.0526  0.4811
  637TI     TiO  637   1.225   1.348   3.595  0.0007 -0.6957  0.1571
  638TI     TiO  638   1.260   1.344   3.238 -0.0780  0.0160 -0.3878
  639TI     TiO  639   1.253   1.318   2.887  0.4546 -0.0258  0.1055
  640TI     TiO  640   1.259   1.302   2.527 -0.0157  0.7306  0.0183
  641TI     TiO  641   1.284   1.323   2.164 -0.1788 -0.1097  0.4801
  642TI     TiO  642   1.286   1.300   1.813 -0.2544 -0.0066 -0.0394
  643TI     TiO  643   1.191   1.292   1.409  0.3647  0.2096  0.0438
  644TI     TiO  644   1.193   1.056   1.238 -0.2175 -0.1540  0.0386
  645TI     TiO  645   1.063   1.300   0.932 -0.3182  0.1479 -0.0186
  646TI     TiO  646   1.249   1.482   0.523  0.2778  0.4063  0.1980
  647TI     TiO  647   0.954   1.406   0.392  0.1826  0.1830  0.3564
  648TI     TiO  648   1.443   1.089   0.244  0.1448  0.1274  0.1863
  649TI     TiO  649   1.335   0.997  10.831 -0.0422 -0.0447  0.1765
  650TI     TiO  650   1.106   0.916  10.475 -0.5077  0.4777 -0.0832
  651TI     TiO  651   1.014   0.900  10.202 -0.5175  0.4090 -0.9638
  652TI     TiO  652   1.304   0.779  10.092  0.5747  0.1810  0.7795
  653TI     TiO  653   1.125   0.874   9.836  0.2095  0.0296 -0.0774
  654TI     TiO  654   1.131   0.839   9.484 -0.0471  0.9826 -0.0662
  655TI     TiO  655   1.086   0.808   9.114 -0.0511  0.0748  0.3520
  656TI     TiO  656   1.177   0.878   8.782 -0.2029 -0.5069 -0.2679
  657TI     TiO  657   1.164   0.837   8.382 -0.0166  0.2141 -0.7144
  658TI     TiO  658   1.185   0.811   8.093  0.0163 -0.4616 -0.0318
  659TI     TiO  659   1.135   0.863   7.633  0.3002  0.3826 -0.3113
  660TI     TiO  660   1.198   0.832   7.313 -0.2788  0.3221  0.0531
  661TI     TiO  661   1.233   1.052   6.996 -0.0267  0.0555  0.4375
  662TI     TiO  662   1.111   1.053   6.733  0.2120 -0.0372 -0.7645
  663TI     TiO  663   0.992   0.971   6.286  0.8346 -0.2120 -0.1178
  664TI     TiO  664   0.914   0.923   6.003 -0.1481  0.2660  0.1863
  665TI     TiO  665   1.165   0.819   5.763  0.1240 -0.5618 -0.5307
  666TI     TiO  666   1.265   0.838   5.477  0.4416 -0.2465  0.1305
  667TI     TiO  667   1.156   1.129   4.971  0.2140 -0.4813  0.0491
  668TI     TiO  668   0.894   1.026   5.051 -0.3622  0.5766  0.1084
  669TI     TiO  669   1.078   0.908   4.786  0.3944  0.3605  0.0418
  670TI     TiO  670   1.051   0.723   4.520 -0.2393 -0.5432 -0.1575
  671TI     TiO  671   1.347   0.760   4.293 -0.0316  0.0933 -0.5722
  672TI     TiO  672   1.325   0.767   3.892 -0.2435 -0.1224 -0.2436
  673TI     TiO  673   1.321   0.827   3.585 -0.0058 -0.0165 -0.4656
  674TI     TiO  674   1.333   0.843   3.237  0.2772  0.6718  0.4127
  675TI     TiO  675   1.311   0.799   2.882 -0.3757  0.2281  0.5621
  676TI     TiO  676   1.317   0.796   2.536  0.2052  0.2971 -0.5874
  677TI     TiO  677   1.288   0.759   2.171  0.3757  0.3360 -0.2730
  678TI     TiO  678   1.240   0.725   1.852 -0.0742  0.1887  0.0408
  679TI     TiO  679   1.200   0.847   1.469  0.5605  0.0345  0.0171
  680TI     TiO  680   0.945   1.166   1.353 -0.0914  0.4609  0.1835
  681TI     TiO  681   1.245   1.025   0.953  0.5906 -0.9256 -0.0078
  682TI     TiO  682   1.221   0.919   0.688 -0.1374  0.4921  0.1418
  683TI     TiO  683   1.033   0.810   0.468 -0.5211 -0.2470 -0.3518
  684TI     TiO  684   1.445   0.772   0.181 -0.5480  0.6493 -0.3152
  685TI     TiO  685   1.368   0.514   0.079  0.1362 -0.9598  0.2434
  686TI     TiO  686   1.009   0.407  10.538  0.0688  0.1093 -0.4022
  687TI     TiO  687   1.374   0.719  10.426 -0.1124 -0.2183 -0.6292
  688TI     TiO  688   1.135   0.458  10.040 -0.0639 -0.6494 -0.7304
  689TI     TiO  689   1.419   0.560   9.934  0.3625  0.2550 -0.1653
  690TI     TiO  690   1.345   0.643   9.483  0.0605 -0.2076 -0.8505
  691TI     TiO  691   1.028   0.398   9.079  0.4486 -0.3844 -0.1740
  692TI     TiO  692   1.132   0.414   8.713 -0.3484  0.1543  0.2518
  693TI     TiO  693   1.205   0.475   8.406  0.3841 -0.1799 -0.7188
  694TI     TiO  694   1.205   0.439   7.992  0.1155  0.3870 -0.0269
  695TI     TiO  695   1.253   0.343   7.621  0.1396  0.7070  0.0196
  696TI     TiO  696   1.237   0.465   7.330  0.5673 -0.1385 -0.6464
  697TI     TiO  697   1.219   0.525   6.971 -0.1646  0.2337 -0.5684
  698TI     TiO  698   1.181   0.559   6.676 -0.1733  0.2015  0.6096
  699TI     TiO  699   1.006   0.400   6.471  0.4513  0.2771 -0.1071
  700TI     TiO  700   1.012   0.603   6.264  0.0545 -0.3461  0.2474
  701TI     TiO  701   1.013   0.510   5.930  0.0974  0.4529 -0.1483
  702TI     TiO  702   1.144   0.524   5.512 -0.3929 -0.1086 -0.2660
  703TI     TiO  703   1.230   0.541   5.235 -0.2323 -0.6023 -0.4324
  704TI     TiO  704   0.893   0.331   5.047  0.2288 -0.1347 -0.1811
  705TI     TiO  705   1.024   0.362   4.782  0.3381  0.1660  0.1408
  706TI     TiO  706   1.045   0.313   4.476  0.0492 -0.1735  0.2264
  707TI     TiO  707   1.267   0.247   4.234 -0.3527  0.2148  0.5260
  708TI     TiO  708   1.464   0.240   3.794  0.5013 -0.3815 -0.3201
  709TI     TiO  709   1.358   0.238   3.506  0.4899  0.5054 -0.4234
  710TI     TiO  710   1.319   0.334   3.211  0.3718 -0.0028 -0.1789
  711TI     TiO  711   1.342   0.372   2.913  0.2009  0.9290  0.2109
  712TI     TiO  712   1.217   0.416   2.670 -0.3962 -0.1125  0.0799
  713TI     TiO  713   1.174   0.251   2.299  0.3142  0.6665 -0.6831
  714TI     TiO  714   1.156   0.208   2.003 -0.5260 -0.4193  0.1287
  715TI     TiO  715   1.132   0.326   1.590 -0.0461  0.6041  0.7952
  716TI     TiO  716   1.418   0.562   1.329 -0.1783 -0.1768 -0.2033
  717TI     TiO  717   1.217   0.487   1.100  0.5313  0.2450 -0.0325
  718TI     TiO  718   1.443   0.347   0.690  0.1910 -0.4507  0.2823
  719TI     TiO  719   1.165   0.389   0.542 -0.3650 -0.6947  0.0363
  720TI     TiO  720   1.286   0.276   0.228  0.1298 -0.0351 -0.1730
  721TI     TiO  721   0.438   4.741  10.783 -0.0838 -0.1895  0.1295
  722TI     TiO  722   0.209   4.849  10.545  0.2614  0.3251 -1.0748
  723TI     TiO  723   0.401   4.817  10.318  0.0040 -0.2813  0.1891
  724TI     TiO  724   0.362   4.683   9.980 -0.2927  0.4840 -0.2663
  725TI     TiO  725   0.362   4.712   9.586  0.0202  0.5177  0.8304
  726TI     TiO  726   0.627   4.820   9.254  0.0536  0.1116  0.3753
  727TI     TiO  727   0.375   4.749   9.141  0.0013 -0.0474  0.2265
  728TI     TiO  728   0.343   4.766   8.594  0.7663  0.9874  0.3561
  729TI     TiO  729   0.493   4.907   8.364  0.0581 -0.8766 -0.0315
  730TI     TiO  730   0.301   4.782   8.190  0.6455 -0.3288  0.1641
  731TI     TiO  731   0.504   4.768   7.589 -0.0354 -0.2564  0.0121
  732TI     TiO  732   0.331   4.613   7.360  0.6619 -0.3568  0.3837
  733TI     TiO  733   0.251   4.668   6.921  0.3143  0.4988 -0.2848
  734TI     TiO  734   0.466   4.719   6.711 -0.0665  0.4088  0.4705
  735TI     TiO  735   0.584   4.846   6.484 -0.0096  0.4376 -0.2231
  736TI     TiO  736   0.406   4.884   6.072 -0.4548  0.1104  0.3822
  737TI     TiO  737   0.340   4.633   5.886  0.3928  0.2707  0.9946
  738TI     TiO  738   0.233   4.550   5.555 -0.7500 -0.4825 -0.4273
  739TI     TiO  739   0.363   4.714   5.264 -0.2722  0.0408  0.2944
  740TI     TiO  740   0.468   4.499   4.892  0.3058  0.0114  0.0723
  741TI     TiO  741   0.406   4.591   4.577 -0.1960 -0.1443 -0.0351
  742TI     TiO  742   0.535   4.681   4.208 -0.2810 -0.4745 -0.6059
  743TI     TiO  743   0.671   4.790   3.871 -0.1908 -0.3419  0.3759
  744TI     TiO  744   0.727   4.676   3.605  0.0901  0.3500  0.2794
  745TI     TiO  745   0.377   4.658   3.331  0.2883  0.3163 -0.4001
  746TI     TiO  746   0.152   4.839   3.030 -0.2068  0.5940 -0.2374
  747TI     TiO  747   0.658   4.764   2.735 -0.4086  0.3917  0.5075
  748TI     TiO  748   0.475   4.670   2.443  0.3371 -0.0448  0.3528
  749TI     TiO  749   0.289   4.480   2.044  0.3451 -0.1203  0.0604
  750TI     TiO  750   0.359   4.698   1.896  0.0172 -0.1345  0.8507
  751TI     TiO  751   0.533   4.599   1.589 -0.0661  0.3593  0.5283
  752TI     TiO  752   0.364   4.660   1.347  1.5706 -0.9291 -0.1366
  753TI     TiO  753   0.459   4.657   0.924 -0.0809  0.5171 -1.1710
  754TI     TiO  754   0.530   4.744   0.465 -0.2733  0.2297  0.1126
  755TI     TiO  755   0.733   0.100   0.333  0.1616  0.6346 -0.2073
  756TI     TiO  756   0.706   4.790   0.182  0.4428 -0.1277  0.0718
  757TI     TiO  757   0.296   4.256  10.564  0.2978 -0.2407  0.0465
  758TI     TiO  758   0.199   4.343  10.300 -0.0701 -0.1025  0.1650
  759TI     TiO  759   0.504   4.223  10.218  0.3766  0.3059  0.4770
  760TI     TiO  760   0.473   4.398   9.924  0.0076  0.5925  0.0651
  761TI     TiO  761   0.362   4.379   9.580 -0.4507  0.1069 -0.2929
  762TI     TiO  762   0.272   4.455   9.265  0.0292 -0.5718  0.5270
  763TI     TiO  763   0.414   4.449   8.894 -0.2177 -0.7898  0.3083
  764TI     TiO  764   0.448   4.393   8.562 -0.0569 -0.6061 -0.1523
  765TI     TiO  765   0.459   4.141   8.218  0.2795 -0.0462  0.2978
  766TI     TiO  766   0.468   4.219   7.936  0.3545  0.8095  0.3570
  767TI     TiO  767   0.480   4.244   7.599  0.5007 -0.0403  0.5751
  768TI     TiO  768   0.494   4.314   7.214  0.0975  0.4299  0.3544
  769TI     TiO  769   0.240   4.162   7.011 -0.2699  0.1052  0.1302
  770TI     TiO  770   0.211   3.967   6.758  0.4185 -0.3976  0.1944
  771TI     TiO  771   0.185   4.576   6.609  0.3216 -0.2157 -0.1553
  772TI     TiO  772   0.356   4.614   6.166  0.7080 -0.3580  0.2100
  773TI     TiO  773   0.242   4.340   6.100  0.1928 -0.5112 -0.0910
  774TI     TiO  774   0.522   4.091   5.654  0.7069 -0.1410 -0.0304
  775TI     TiO  775   0.463   4.019   5.281 -0.4561 -0.1708  0.2428
  776TI     TiO  776   0.502   4.229   4.958  0.0500 -0.7200 -0.7945
  777TI     TiO  777   0.377   4.190   4.696 -0.1152  0.3263 -0.7296
  778TI     TiO  778   0.536   4.186   4.437  0.6697  0.8156  0.1589
  779TI     TiO  779   0.655   4.156   3.926 -0.0116  0.4906 -0.0508
  780TI     TiO  780   0.531   4.400   3.670 -0.3916  0.0419  0.2611
  781TI     TiO  781   0.435   4.340   3.364 -0.0979  0.8745  0.0795
  782TI     TiO  782   0.355   4.439   3.061 -0.4192  0.6558  0.0266
  783TI     TiO  783   0.714   4.206   2.880  0.2755  0.1613  0.9832
  784TI     TiO  784   0.525   4.107   2.559  0.2476 -0.1460  0.1394
  785TI     TiO  785   0.565   4.093   2.261  0.1782 -0.0036  0.0573
  786TI     TiO  786   0.354   4.033   1.732  0.2602 -0.4313  0.2108
  787TI     TiO  787   0.523   4.329   1.446  0.5088  0.0509 -0.2327
  788TI     TiO  788   0.455   4.434   1.155  0.5393  0.1297 -1.0265
  789TI     TiO  789   0.289   4.412   0.866 -0.0107 -0.2835  0.0609
  790TI     TiO  790   0.382   4.197   0.667  0.4232 -0.9363  0.2275
  791TI     TiO  791   0.387   4.333   0.430 -0.3680  0.0435  0.3029
  792TI     TiO  792   0.291   4.074   0.284  0.0538 -0.0568  0.9475
  793TI     TiO  793   0.176   3.955  10.588 -0.3247  0.6683  0.1344
  794TI     TiO  794  10.247   3.658  10.278  0.2165  0.1919  0.1734
  795TI     TiO  795   0.257   3.780  10.337 -0.1820 -0.4038  0.2673
  796TI     TiO  796   0.449   3.945   9.969  0.1621 -0.0028  0.2415
  797TI     TiO  797   0.418   3.933   9.573 -0.0243 -0.5399 -0.2374
  798TI     TiO  798   0.360   3.943   9.272 -0.1807 -0.2270 -0.4127
  799TI     TiO  799   0.620   3.945   9.152 -0.2762  0.0332 -0.8906
  800TI     TiO  800   0.357   3.902   8.920 -0.0323 -0.5799  0.2689
  801TI     TiO  801   0.585   3.906   8.361 -0.2300 -0.1262  0.4130
  802TI     TiO  802   0.343   3.719   8.186 -0.6682 -0.0953 -0.2520
  803TI     TiO  803   0.282   3.692   7.804  0.7046  0.2966 -0.8181
  804TI     TiO  804   0.320   3.782   7.346 -0.3997  0.2159  0.3958
  805TI     TiO  805   0.240   3.824   7.077 -0.0374 -0.0106 -0.2745
  806TI     TiO  806   0.273   3.712   6.628  0.2050  0.7397 -0.3106
  807TI     TiO  807   0.293   4.159   6.525 -0.3786  0.5092  0.6263
  808TI     TiO  808   0.442   4.161   6.229  0.1005  0.4290 -0.1285
  809TI     TiO  809   0.521   3.801   6.145  0.1587  0.1461 -1.0980
  810TI     TiO  810   0.560   3.771   5.638 -0.2826  0.4703 -0.1482
  811TI     TiO  811   0.647   3.793   5.290 -0.4366 -0.5045 -0.2443
  812TI     TiO  812   0.402   3.809   5.089  0.0543 -0.4148  0.5228
  813TI     TiO  813   0.533   3.956   4.886  0.2649 -0.1187 -0.2698
  814TI     TiO  814   0.307   3.855   4.376 -0.0460  0.2475  0.5133
  815TI     TiO  815   0.422   3.806   4.093 -0.2688  0.1938  0.8982
  816TI     TiO  816   0.472   3.867   3.784  0.2499  0.5376 -0.0469
  817TI     TiO  817   0.320   3.876   3.539  0.1743 -0.2011  0.6730
  818TI     TiO  818   0.389   3.857   3.178 -0.1232 -0.1611  0.7748
  819TI     TiO  819   0.453   3.873   2.797 -0.1730 -0.4873 -0.0225
  820TI     TiO  820   0.484   3.825   2.438 -0.0416 -0.0625 -0.2258
  821TI     TiO  821   0.522   3.813   2.087  0.3656 -0.2126 -0.0488
  822TI     TiO  822   0.552   3.775   1.711 -0.0972 -0.3018 -1.2106
  823TI     TiO  823   0.545   3.738   1.375 -0.0548 -0.4567  0.0276
  824TI     TiO  824   0.437   3.829   1.110  0.0546  0.3441 -0.2428
  825TI     TiO  825   0.308   3.788   0.822 -0.1191 -0.5595 -0.7627
  826TI     TiO  826   0.055   3.478   0.642  0.6505  0.2425 -0.3427
  827TI     TiO  827   0.085   3.718   0.307  0.1366  0.7505  0.8019
  828TI     TiO  828   0.365   3.736   0.335 -0.1095 -0.0124  0.4769
  829TI     TiO  829   0.089   3.592  10.559  0.0568 -0.3456  0.0889
  830TI     TiO  830   0.317   3.309  10.539  0.0222  0.2785 -0.3206
  831TI     TiO  831   0.128   3.363  10.255 -0.4972  0.4601 -0.4558
  832TI     TiO  832   0.392   3.345  10.083 -0.3666  0.3302  0.3144
  833TI     TiO  833   0.421   3.370   9.760 -0.6642  0.1906 -0.0138
  834TI     TiO  834   0.463   3.416   9.437  0.2912  0.1242  0.7968
  835TI     TiO  835   0.524   3.411   9.092  0.0836  0.0618  0.9027
  836TI     TiO  836   0.539   3.383   8.732 -0.1295 -0.3798  0.5407
  837TI     TiO  837   0.555   3.385   8.359  0.7315 -0.8558  0.2551
  838TI     TiO  838   0.540   3.389   7.996  0.6223 -0.0784  0.0588
  839TI     TiO  839   0.589   3.334   7.638 -0.4608 -0.0243  0.0891
  840TI     TiO  840   0.471   3.165   7.390  0.2375 -0.1670 -0.2954
  841TI     TiO  841   0.531   3.193   7.116 -0.1291  0.8447 -0.6286
  842TI     TiO  842   0.287   3.412   6.760 -0.0085  0.6219 -0.3020
  843TI     TiO  843   0.557   3.562   6.611  0.2246 -0.0380  0.2361
  844TI     TiO  844   0.501   3.242   6.318  0.0659  0.3693 -0.0184
  845TI     TiO  845   0.355   3.202   6.062 -0.2504 -0.0116  0.1037
  846TI     TiO  846   0.379   3.186   5.774 -0.2836  0.0769 -0.0546
  847TI     TiO  847   0.445   3.061   5.236 -0.3129 -0.8371  0.1630
  848TI     TiO  848   0.372   3.348   5.203 -0.7190  0.1774 -0.1757
  849TI     TiO  849   0.441   3.580   4.656  0.0358 -0.3573 -0.0529
  850TI     TiO  850   0.628   3.435   4.446 -0.3995  0.4378  0.6320
  851TI     TiO  851   0.474   3.386   4.227 -0.8792 -0.3651 -0.4262
  852TI     TiO  852   0.489   3.427   3.895  0.1043 -0.3163  0.1432
  853TI     TiO  853   0.422   3.330   3.519 -0.6938 -0.0387 -0.5206
  854TI     TiO  854   0.409   3.287   3.167 -0.0371 -0.1313  0.2514
  855TI     TiO  855   0.503   3.343   2.820 -0.5919  0.0283  0.1384
  856TI     TiO  856   0.539   3.313   2.451 -0.2663 -0.0648  0.2725
  857TI     TiO  857   0.560   3.307   2.094 -0.4909  0.0121  0.1390
  858TI     TiO  858   0.594   3.262   1.773 -0.3194 -0.4222  0.1417
  859TI     TiO  859   0.593   3.272   1.442 -0.1863  0.1185  0.4147
  860TI     TiO  860   0.320   3.212   1.309  0.0398  0.2742 -0.0536
  861TI     TiO  861   0.181   3.155   1.035 -0.0428 -0.5791  0.0572
  862TI     TiO  862   0.217   3.291   0.451  0.2682 -0.6376  0.4955
  863TI     TiO  863  10.251   3.148   0.189 -0.6340  0.0387  0.0077
  864TI     TiO  864   0.296   3.286  10.843  0.4811  0.2099 -0.4646
  865TI     TiO  865   0.333   2.934  10.832 -0.0402  0.0580 -0.7038
  866TI     TiO  866   0.224   3.088  10.336  0.6972 -0.9855 -0.1010
  867TI     TiO  867   0.295   2.836  10.169 -0.3452 -0.1023  0.0504
  868TI     TiO  868   0.121   2.767   9.923 -0.3441 -0.4171 -0.7722
  869TI     TiO  869   0.410   2.839   9.761 -0.1547  0.2473 -0.1068
  870TI     TiO  870   0.473   2.874   9.402 -0.2360 -0.3388 -0.7646
  871TI     TiO  871   0.516   2.859   9.072 -0.2794  0.2544  0.1262
  872TI     TiO  872   0.542   2.866   8.704 -0.1516  0.1699 -0.3337
  873TI     TiO  873   0.538   2.862   8.352 -0.7027  0.0772  0.2577
  874TI     TiO  874   0.541   2.852   8.010 -0.7092  0.3926  0.0680
  875TI     TiO  875   0.555   2.837   7.652  0.1794  0.0682  0.5472
  876TI     TiO  876   0.437   2.895   7.242 -0.3997  0.6010  0.5612
  877TI     TiO  877   0.355   2.680   7.092 -0.0582  0.1287 -0.1872
  878TI     TiO  878   0.601   2.633   6.928  0.0811 -0.1682 -0.2905
  879TI     TiO  879   0.415   2.905   6.633 -0.1577  0.0381  0.0133
  880TI     TiO  880   0.387   2.601   6.298  0.0688  0.6498  0.6289
  881TI     TiO  881   0.429   2.825   6.063 -0.3389  0.6856 -0.1695
  882TI     TiO  882   0.449   2.717   5.439 -0.1424 -0.7212 -0.1562
  883TI     TiO  883   0.276   2.829   5.234 -0.3601  0.4544 -0.1618
  884TI     TiO  884   0.632   2.913   5.083  0.0518  0.2248 -0.0747
  885TI     TiO  885   0.072   2.774   4.825 -0.4161 -0.4687 -0.4474
  886TI     TiO  886   0.318   2.872   4.586  0.8143  0.0316 -0.4887
  887TI     TiO  887   0.275   2.890   4.250 -0.3489  0.1609  0.5475
  888TI     TiO  888   0.485   2.863   3.983  0.2361 -0.8699  0.5517
  889TI     TiO  889   0.450   3.068   3.384 -0.6023 -0.2715  0.2114
  890TI     TiO  890   0.579   2.887   3.171 -0.7069  0.3100 -0.5947
  891TI     TiO  891   0.570   2.811   2.820  0.3112 -0.2020  0.2048
  892TI     TiO  892   0.612   2.833   2.471 -0.0280 -1.2482  0.0696
  893TI     TiO  893   0.631   2.801   2.122 -0.7318  0.0925 -0.3501
  894TI     TiO  894   0.669   2.785   1.772  0.4219 -0.1240 -0.2207
  895TI     TiO  895   0.707   2.755   1.413  0.9511  0.2954 -0.4294
  896TI     TiO  896   0.498   2.801   1.215  0.2839 -0.2128 -0.0392
  897TI     TiO  897   0.341   2.909   1.005  0.3976  0.0064 -0.1813
  898TI     TiO  898   0.310   2.953   0.677  0.2077 -0.0207  0.0117
  899TI     TiO  899   0.074   2.623   0.416  0.7758  0.1339  0.7210
  900TI     TiO  900   0.284   2.664   0.139 -0.0380  0.8456  0.3248
  901TI     TiO  901   0.049   2.617  10.816 -0.5743 -0.2570 -0.3785
  902TI     TiO  902   0.159   2.354  10.651  0.0203  0.0989  0.5729
  903TI     TiO  903   0.499   2.316  10.236  0.1791 -0.6650  0.0852
  904TI     TiO  904   0.259   2.430  10.026 -0.2347  0.2391 -0.3828
  905TI     TiO  905   0.497   2.376   9.784 -0.6182  0.4979  0.6865
  906TI     TiO  906   0.493   2.328   9.429  0.0187 -0.5153  0.6364
  907TI     TiO  907   0.526   2.335   9.069  0.3243  0.7663  0.3140
  908TI     TiO  908   0.554   2.354   8.706  0.0321  0.3602  0.0391
  909TI     TiO  909   0.548   2.351   8.354 -0.8663 -0.1817 -0.0548
  910TI     TiO  910   0.557   2.343   8.012  0.2959 -0.0395 -0.2237
  911TI     TiO  911   0.573   2.334   7.653  0.2673 -0.0446 -0.1701
  912TI     TiO  912   0.605   2.307   7.347 -0.6715 -0.3251  0.3631
  913TI     TiO  913   0.320   2.137   7.050  0.5332 -0.1044  0.4195
  914TI     TiO  914   0.376   2.411   6.901  0.0600  0.0155  0.0365
  915TI     TiO  915   0.328   2.602   6.597  0.1056 -0.5368 -0.0084
  916TI     TiO  916   0.382   2.315   6.327 -0.0390 -0.4538 -0.0477
  917TI     TiO  917   0.421   2.304   5.730  0.2986  0.0178 -0.3030
  918TI     TiO  918   0.265   2.592   5.612  0.0428  0.6501 -0.8385
  919TI     TiO  919   0.508   2.630   5.109  0.3197 -0.6071 -0.1504
  920TI     TiO  920   0.344   2.471   5.331  0.0025  0.0259 -0.7391
  921TI     TiO  921   0.409   2.347   4.882  0.2394  0.1609  0.0206
  922TI     TiO  922   0.333   2.503   4.603 -0.0430 -0.6755 -0.2609
  923TI     TiO  923   0.454   2.362   4.255 -0.5091 -0.1790 -0.1028
  924TI     TiO  924   0.544   2.348   3.905  0.1769  0.1555 -0.2272
  925TI     TiO  925   0.643   2.357   3.525 -0.4618  0.0320  0.0063
  926TI     TiO  926   0.611   2.324   3.194 -0.4223  0.0724  0.3723
  927TI     TiO  927   0.624   2.324   2.846 -0.0952  0.1446 -0.0801
  928TI     TiO  928   0.640   2.316   2.484 -0.3537  0.9454 -0.5627
  929TI     TiO  929   0.674   2.307   2.128 -0.4235  0.5452 -0.2021
  930TI     TiO  930   0.704   2.289   1.751 -0.2643 -0.0064 -0.2184
  931TI     TiO  931   0.557   2.177   1.516  0.1720  0.1479 -0.1757
  932TI     TiO  932   0.327   2.133   1.374 -0.2064  0.3753  0.2259
  933TI     TiO  933   0.220   2.404   0.839  0.0761 -0.0589 -0.0027
  934TI     TiO  934   0.098   2.138   0.705  0.3087  0.3928  0.2054
  935TI     TiO  935   0.408   2.263   0.614 -0.1145 -0.1620 -0.9631
  936TI     TiO  936   0.171   2.141   0.316 -0.3222 -0.4367  0.0035
  937TI     TiO  937   0.303   1.940  10.776 -0.2134 -0.4365 -0.2961
  938TI     TiO  938   0.598   1.945  10.499  0.2668 -0.1615  0.2697
  939TI     TiO  939   0.334   1.937  10.401 -0.0495 -0.4988 -0.6320
  940TI     TiO  940   0.461   2.034  10.160 -0.5027  0.4829  0.1562
  941TI     TiO  941   0.568   1.891   9.915  0.2673  0.2706  0.3241
  942TI     TiO  942   0.576   1.842   9.461 -0.0924 -0.6222  0.1213
  943TI     TiO  943   0.568   1.833   9.062 -0.3215 -0.0162  0.2905
  944TI     TiO  944   0.576   1.832   8.738 -0.4198  0.1060  0.4006
  945TI     TiO  945   0.597   1.823   8.365  0.2442  0.1275 -0.3830
  946TI     TiO  946   0.622   1.817   8.014  0.0631  0.3726 -0.2035
  947TI     TiO  947   0.621   1.811   7.675 -0.0852 -0.9120 -0.9179
  948TI     TiO  948   0.424   1.723   7.431  0.3415  0.4189  0.8975
  949TI     TiO  949   0.326   1.827   7.098  0.3899 -0.4325  0.1159
  950TI     TiO  950   0.227   1.918   6.764  0.5006  0.5570 -0.1745
  951TI     TiO  951   0.588   2.102   6.510  0.0953 -0.1113 -0.6967
  952TI     TiO  952   0.578   1.937   6.216  0.6458 -0.6718 -0.0268
  953TI     TiO  953   0.454   1.955   5.764  0.5539 -0.3561 -0.5223
  954TI     TiO  954   0.461   2.177   5.473 -0.0478  0.1088  0.3099
  955TI     TiO  955   0.465   1.873   5.409  0.1867  0.4743 -0.0347
  956TI     TiO  956   0.554   2.017   4.838 -0.1624  0.2082 -0.5185
  957TI     TiO  957   0.480   1.696   4.873 -0.2582 -0.0508  0.2619
  958TI     TiO  958   0.228   1.737   4.384  0.0193  0.0627  0.2736
  959TI     TiO  959   0.306   1.937   4.127  0.2380  0.0359  0.1270
  960TI     TiO  960   0.593   1.813   3.891 -0.1149 -0.2512 -0.1145
  961TI     TiO  961   0.698   1.896   3.604 -0.2981  0.1865 -0.2924
  962TI     TiO  962   0.692   1.829   3.211 -0.2216 -0.7103  0.3518
  963TI     TiO  963   0.696   1.834   2.854 -0.2806 -0.0734  0.2088
  964TI     TiO  964   0.697   1.791   2.502  0.0039  0.4776 -0.2531
  965TI     TiO  965   0.739   1.807   2.147 -0.7650  0.1765 -0.1467
  966TI     TiO  966   0.702   1.806   1.756  0.0316 -0.0082 -0.0695
  967TI     TiO  967   0.611   1.890   1.444  0.1520  0.0317 -0.2612
  968TI     TiO  968   0.671   2.165   0.951  0.1610  0.4281 -0.1839
  969TI     TiO  969   0.380   2.149   0.913  0.1768  0.1830 -0.2080
  970TI     TiO  970   0.131   1.836   0.678 -0.2034 -0.3210 -0.3737
  971TI     TiO  971   0.059   1.824   0.370  0.1085  0.0013 -0.5107
  972TI     TiO  972   0.371   1.534   0.021 -0.1152 -0.5119  0.4791
  973TI     TiO  973   0.296   1.240  10.723 -0.4241 -0.4071  0.3780
  974TI     TiO  974   0.355   1.469  10.451 -0.2875 -0.1439 -0.0754
  975TI     TiO  975   0.695   1.495  10.107 -0.3108  0.2895  0.0545
  976TI     TiO  976   0.402   1.452  10.001  0.0993  0.2213  0.3716
  977TI     TiO  977   0.586   1.394   9.812 -0.2157  0.0839 -0.3563
  978TI     TiO  978   0.630   1.432   9.441  0.0764 -0.4223 -0.3831
  979TI     TiO  979   0.572   1.347   9.103 -0.3282 -0.0202  0.5090
  980TI     TiO  980   0.618   1.352   8.722  0.3234 -0.1397  0.3168
  981TI     TiO  981   0.610   1.342   8.365  0.1335 -0.0909  0.1228
  982TI     TiO  982   0.634   1.329   8.026 -0.3860  0.4234 -0.0280
  983TI     TiO  983   0.613   1.349   7.610 -0.5844  0.4406  0.1224
  984TI     TiO  984   0.556   1.362   7.300 -0.0437 -0.1896 -0.3198
  985TI     TiO  985   0.259   1.342   7.041  0.1261  0.1545 -0.1209
  986TI     TiO  986   0.427   1.544   6.785 -0.0114 -0.1092 -0.0119
  987TI     TiO  987   0.478   1.511   6.422 -0.2475  0.7843  0.1606
  988TI     TiO  988   0.396   1.515   6.156 -0.2589 -0.3785 -0.3843
  989TI     TiO  989   0.374   1.387   5.860 -0.1497  0.3528 -0.3468
  990TI     TiO  990   0.429   1.371   5.557  0.4876 -0.1522 -0.4217
  991TI     TiO  991   0.439   1.442   5.259  0.3266 -0.8400 -0.3138
  992TI     TiO  992   0.454   1.371   4.937 -0.3450  0.4630  0.5676
  993TI     TiO  993   0.381   1.356   4.657  0.1406 -0.2632  0.4308
  994TI     TiO  994   0.285   1.372   4.109  0.1404  0.0674  0.0685
  995TI     TiO  995   0.466   1.365   3.871 -0.0056 -0.6258  0.3736
  996TI     TiO  996   0.637   1.130   3.942  0.2491 -0.4287  0.6668
  997TI     TiO  997   0.758   1.315   3.591  0.2444  0.5509 -0.1378
  998TI     TiO  998   0.757   1.450   3.285  0.3551  0.2235 -0.5198
  999TI     TiO  999   0.625   1.274   3.102 -0.4957 -0.1560  0.0118
 1000TI     TiO 1000   0.746   1.288   2.516  0.8850  0.3841  0.2145
 1001TI     TiO 1001   0.753   1.278   2.155 -0.5682  0.4728  0.8290
 1002TI     TiO 1002   0.742   1.284   1.830 -0.2845  0.7002  0.3418
 1003TI     TiO 1003   0.712   1.245   1.528 -0.1037 -0.2428  0.4457
 1004TI     TiO 1004   0.776   1.372   0.966  0.5829  0.1825 -0.0118
 1005TI     TiO 1005   0.316   1.415   0.851 -0.2444 -0.2197  0.1179
 1006TI     TiO 1006   0.440   1.471   0.582  0.0060 -0.0037 -0.6363
 1007TI     TiO 1007   0.171   1.600   0.542  0.4348 -0.4438 -0.2438
 1008TI     TiO 1008   0.053   1.454   0.227 -0.0683  0.3998  0.1077
 1009TI     TiO 1009   0.369   0.909  10.743 -0.5540  0.2144  0.8397
 1010TI     TiO 1010   0.445   0.941  10.212 -0.3105  0.4236 -0.1110
 1011TI     TiO 1011   0.204   1.250  10.344  0.5499  0.3119  0.4939
 1012TI     TiO 1012   0.232   0.850   9.866  0.1398  0.0519 -0.3401
 1013TI     TiO 1013   0.518   0.867   9.816  0.1344  0.6664 -0.0611
 1014TI     TiO 1014   0.464   0.968   9.464  0.3249  0.0429 -0.5296
 1015TI     TiO 1015   0.538   0.941   9.114 -0.1736 -0.4123 -0.3470
 1016TI     TiO 1016   0.600   0.908   8.744  0.9058  0.1684 -0.3905
 1017TI     TiO 1017   0.586   0.879   8.365  0.1274 -0.3548 -0.1689
 1018TI     TiO 1018   0.615   0.910   7.962  0.2014 -0.1409 -0.2284
 1019TI     TiO 1019   0.433   1.090   7.550  0.2176  0.0569  0.2452
 1020TI     TiO 1020   0.608   0.916   7.307  0.4852  0.0963  0.1338
 1021TI     TiO 1021   0.434   0.895   7.038 -0.5475  0.2348 -0.0308
 1022TI     TiO 1022   0.388   0.873   6.717 -0.1009 -0.2046  0.6113
 1023TI     TiO 1023   0.451   1.004   6.442  0.2668 -0.5444 -0.2250
 1024TI     TiO 1024   0.340   0.914   6.168  0.4906  0.0332 -0.0555
 1025TI     TiO 1025   0.296   0.916   5.761 -0.0957  0.0857 -0.6738
 1026TI     TiO 1026   0.360   1.019   5.479  0.3986 -0.4900  0.2682
 1027TI     TiO 1027   0.441   0.746   5.435 -0.1870  0.0262  0.0059
 1028TI     TiO 1028   0.380   0.908   4.985  0.1415  0.0364  0.4504
 1029TI     TiO 1029   0.400   1.034   4.715 -0.4406 -0.0734  0.8070
 1030TI     TiO 1030   0.303   0.841   4.458  0.8538  0.8430  0.4571
 1031TI     TiO 1031   0.376   0.683   4.230 -0.2049  0.3340  0.4602
 1032TI     TiO 1032   0.425   0.780   3.798  0.3436  0.0894 -0.2363
 1033TI     TiO 1033   0.593   0.907   3.570  0.0940  0.1154  0.0510
 1034TI     TiO 1034   0.605   0.835   3.289  0.4380 -1.0827  0.3224
 1035TI     TiO 1035   0.564   0.869   2.971 -0.3217 -0.2451 -0.4712
 1036TI     TiO 1036   0.380   0.863   2.563  0.1067  0.0886 -0.4867
 1037TI     TiO 1037   0.521   0.920   2.281 -0.1220 -0.5804  0.1111
 1038TI     TiO 1038   0.513   0.936   1.972  0.2265  0.2659  0.2346
 1039TI     TiO 1039   0.572   0.781   1.719  0.4461 -0.5094  0.6584
 1040TI     TiO 1040   0.466   0.838   1.333 -0.2872 -0.9608  0.0170
 1041TI     TiO 1041   0.407   0.866   0.980  0.2352  0.2358  0.0884
 1042TI     TiO 1042   0.423   0.975   0.654 -0.6086  0.8146  0.0286
 1043TI     TiO 1043   0.281   1.207   0.543  0.4928  0.3717 -0.3555
 1044TI     TiO 1044   0.453   1.198   0.105  0.6817  0.3917  0.7507
 1045TI     TiO 1045   0.304   0.456   0.252  0.8633 -0.2050  0.6865
 1046TI     TiO 1046   0.401   0.679  10.388  0.0071  0.1486 -0.6507
 1047TI     TiO 1047   0.209   0.373  10.166 -0.4585  0.6021 -0.1215
 1048TI     TiO 1048   0.298   0.666  10.121  0.5998  0.4673 -0.4418
 1049TI     TiO 1049   0.439   0.351   9.673  0.4210 -0.0960 -0.1825
 1050TI     TiO 1050   0.431   0.508   9.397  0.2754  0.0081 -0.5654
 1051TI     TiO 1051   0.423   0.460   9.087 -0.1051 -0.4310  0.1517
 1052TI     TiO 1052   0.426   0.441   8.624  0.3585 -0.1285 -0.4137
 1053TI     TiO 1053   0.388   0.489   8.314 -0.0953  0.2630 -0.4893
 1054TI     TiO 1054   0.634   0.293   7.803  0.0427 -0.2894  0.0680
 1055TI     TiO 1055   0.698   0.395   7.536 -0.2702  0.0116  0.3147
 1056TI     TiO 1056   0.518   0.476   7.298  0.1922  0.5255 -0.5214
 1057TI     TiO 1057   0.359   0.728   7.273 -0.2903 -0.4255 -0.3469
 1058TI     TiO 1058   0.388   0.353   6.755 -0.0836 -0.2122 -0.4843
 1059TI     TiO 1059   0.380   0.396   6.443 -0.2891 -0.2024 -0.5064
 1060TI     TiO 1060   0.279   0.370   6.141 -0.2563 -0.0085 -0.2349
 1061TI     TiO 1061   0.298   0.393   5.856  0.2961  0.2711 -0.3313
 1062TI     TiO 1062   0.588   0.413   5.632 -0.1371  0.6257 -0.1735
 1063TI     TiO 1063   0.403   0.386   5.335  0.2543 -0.1971  0.4595
 1064TI     TiO 1064   0.462   0.390   4.957 -0.5239  0.1167 -0.2473
 1065TI     TiO 1065   0.462   0.423   4.592  0.2814  0.4202 -0.3092
 1066TI     TiO 1066   0.428   0.415   4.225  0.8628  0.4128  0.1205
 1067TI     TiO 1067   0.503   0.545   3.951  0.2287 -0.3144  0.3509
 1068TI     TiO 1068   0.570   0.417   3.706 -0.2908  0.2605  0.3607
 1069TI     TiO 1069   0.507   0.308   3.410 -0.0174 -0.6120 -0.0165
 1070TI     TiO 1070   0.466   0.540   3.241  0.1365 -0.1260  0.0264
 1071TI     TiO 1071   0.472   0.564   2.940  0.0883  0.1559 -0.0237
 1072TI     TiO 1072   0.510   0.530   2.611 -0.6541  0.2125  0.5519
 1073TI     TiO 1073   0.494   0.565   2.319 -0.3769 -0.0284  0.0184
 1074TI     TiO 1074   0.405   0.548   2.030  0.1422 -0.0505 -0.4036
 1075TI     TiO 1075   0.371   0.324   1.634 -0.0330  0.7972 -0.1791
 1076TI     TiO 1076   0.391   0.372   1.294  0.1963 -0.1991 -0.2732
 1077TI     TiO 1077   0.447   0.621   1.148 -0.2934  0.0712  0.5359
 1078TI     TiO 1078   0.381   0.455   0.906 -0.3018 -0.3289 -0.3023
 1079TI     TiO 1079   0.262   0.578   0.556  0.3279  0.1306  0.0583
 1080TI     TiO 1080   0.198   0.299   0.500  0.4862  0.4311  0.6674
 1081TI     TiO 1081   9.551   4.761  10.603 -0.3237 -0.2037 -0.2200
 1082TI     TiO 1082   9.761   4.705  10.368  0.4142 -0.5380 -0.2934
 1083TI     TiO 1083  10.010   4.835   9.937  0.0711 -0.5342  0.3022
 1084TI     TiO 1084   9.958   4.683   9.677  0.2214  0.4847  0.1313
 1085TI     TiO 1085  10.041   4.692   9.375 -0.0993 -0.9001  0.1568
 1086TI     TiO 1086   9.937   4.468   9.177  0.0597 -0.2795  0.3892
 1087TI     TiO 1087  10.096   4.598   8.935 -0.2698 -0.5198  0.3126
 1088TI     TiO 1088   9.945   4.830   8.509 -0.0243  0.0576 -0.3523
 1089TI     TiO 1089  10.156   4.851   8.291 -0.4264  0.0577 -0.9053
 1090TI     TiO 1090   0.084   4.876   7.993  0.1824  0.0208 -0.0684
 1091TI     TiO 1091  10.085   4.823   7.857  0.0396  0.5659  0.6041
 1092TI     TiO 1092  10.113   4.895   7.270  0.2252  0.4087 -0.2514
 1093TI     TiO 1093   9.632   4.765   7.114  0.4270 -0.3123 -0.1101
 1094TI     TiO 1094   9.900   0.039   6.727  1.0044  0.5522 -0.2087
 1095TI     TiO 1095   9.978   4.896   6.426  0.0677 -0.3902 -0.6003
 1096TI     TiO 1096   0.062   4.697   6.206  0.0791 -0.1544  0.2918
 1097TI     TiO 1097  10.091   4.852   6.063  0.5707 -0.2363  0.0011
 1098TI     TiO 1098   9.779   4.747   5.784 -0.0118 -0.1744  0.1401
 1099TI     TiO 1099   9.981   4.686   5.561 -0.3424  0.1746  0.0946
 1100TI     TiO 1100   9.807   4.767   4.949  0.5382 -0.2676  0.0750
 1101TI     TiO 1101  10.077   4.712   4.662 -0.6807  0.6197 -0.1684
 1102TI     TiO 1102  10.100   4.821   4.374  0.2570  0.9046  0.1731
 1103TI     TiO 1103  10.103   4.699   4.101 -0.2369  0.1109 -0.0014
 1104TI     TiO 1104  10.089   4.823   3.686 -0.2987  0.0557  0.7915
 1105TI     TiO 1105  10.012   4.784   3.380 -0.2874  0.6056  0.3575
 1106TI     TiO 1106  10.000   0.081   3.182 -0.3907  0.1035 -0.0663
 1107TI     TiO 1107   9.735   4.815   2.803  0.6103  0.1455 -0.3982
 1108TI     TiO 1108  10.054   4.804   2.466  0.2629 -0.2403 -0.4160
 1109TI     TiO 1109  10.086   4.497   2.134 -0.2389 -0.2986  0.7089
 1110TI     TiO 1110  10.108   4.902   1.928 -0.1941  0.4168 -0.2765
 1111TI     TiO 1111   9.815   4.511   1.637  0.0035  0.5363 -0.1155
 1112TI     TiO 1112   9.964   4.651   1.400  0.3294 -0.3346  0.3380
 1113TI     TiO 1113   9.991   4.710   1.093  0.1165  0.2152 -0.4604
 1114TI     TiO 1114  10.046   4.796   0.662  0.1006  0.2645 -0.2871
 1115TI     TiO 1115  10.186   4.726   0.400  0.0971  0.5741  0.3801
 1116TI     TiO 1116   0.059   4.629   0.168  0.7522  0.0520  0.4048
 1117TI     TiO 1117   9.906   4.274   0.027 -0.4550 -0.1118  0.0193
 1118TI     TiO 1118   9.815   4.392  10.277  0.0829  0.0039 -0.0219
 1119TI     TiO 1119   9.837   4.238   9.936  0.4816 -0.3464  0.1397
 1120TI     TiO 1120   9.654   4.101   9.733 -0.4005  0.1329 -0.3998
 1121TI     TiO 1121   9.576   4.332   9.608  0.1533  0.0503  0.6726
 1122TI     TiO 1122   9.633   4.486   9.180  0.0707  0.2886  0.3377
 1123TI     TiO 1123   9.874   4.210   9.081 -0.3839 -0.0101 -0.2788
 1124TI     TiO 1124   9.901   4.147   8.550  0.5132  0.5779 -0.0480
 1125TI     TiO 1125  10.061   4.181   8.233 -0.0859  0.6947 -0.4307
 1126TI     TiO 1126  10.189   4.230   7.902  0.5181 -0.0321  0.2680
 1127TI     TiO 1127  10.024   4.363   7.647  0.4590  0.5620 -0.3735
 1128TI     TiO 1128   9.833   4.159   7.536 -0.3275 -0.3586  0.0213
 1129TI     TiO 1129   9.872   4.305   7.215  0.2513  0.0989 -0.2500
 1130TI     TiO 1130  10.001   4.432   6.684  0.7721  0.1488 -0.2109
 1131TI     TiO 1131   9.881   4.398   6.383  0.2148 -0.1488  0.6964
 1132TI     TiO 1132  10.183   4.410   6.177  0.4015 -0.1246 -0.0891
 1133TI     TiO 1133   9.843   4.383   5.760 -0.5655 -0.5576  0.1949
 1134TI     TiO 1134   9.936   4.276   5.510  0.3524  0.2921 -0.3376
 1135TI     TiO 1135   9.972   4.507   5.308  0.1490 -0.3680  0.6904
 1136TI     TiO 1136   9.972   4.541   4.872  0.9574 -0.2490 -0.2752
 1137TI     TiO 1137   9.943   4.274   4.556 -0.0831 -0.0016  0.0687
 1138TI     TiO 1138  10.021   4.246   4.132  0.5613  0.2865  1.2143
 1139TI     TiO 1139  10.236   4.304   3.916 -0.3246  0.4731 -0.2212
 1140TI     TiO 1140   9.881   4.150   3.400 -0.2064 -0.3394 -0.2450
 1141TI     TiO 1141  10.031   4.288   3.104  0.1634  0.5354  0.4457
 1142TI     TiO 1142   9.807   4.230   2.903 -0.2912 -0.3275  0.3569
 1143TI     TiO 1143   9.795   4.243   2.569  0.0147  0.7928 -0.6264
 1144TI     TiO 1144  10.184   4.287   2.333  0.1417 -0.3678  0.6297
 1145TI     TiO 1145  10.093   4.208   2.067 -0.0648  0.6864  0.7525
 1146TI     TiO 1146   9.895   4.199   1.866 -0.7060  0.1440  0.1539
 1147TI     TiO 1147  10.039   4.113   1.634  0.0188 -0.7352 -0.1921
 1148TI     TiO 1148   9.952   4.001   1.356  0.4698 -0.3995 -0.1744
 1149TI     TiO 1149  10.020   4.394   1.141 -0.7842 -0.5172 -0.2596
 1150TI     TiO 1150   9.833   4.421   0.696 -0.4049 -0.1610  0.4814
 1151TI     TiO 1151   9.667   4.335   0.471  0.6164 -0.5115  0.2639
 1152TI     TiO 1152   9.879   4.228   0.326 -0.3506 -0.0547  0.1738
 1153TI     TiO 1153   9.701   3.938  10.646  0.0238 -0.2755  0.2107
 1154TI     TiO 1154   9.746   3.851  10.329  0.0854  0.2202  0.3191
 1155TI     TiO 1155   9.627   3.814   9.802 -0.6212 -0.7845 -0.1019
 1156TI     TiO 1156   9.624   3.917   9.518 -0.0735  0.1192  0.1087
 1157TI     TiO 1157   9.947   3.922   9.500  0.2026 -0.0305 -0.2420
 1158TI     TiO 1158  10.090   3.708   9.244 -0.6464  0.5076  0.0067
 1159TI     TiO 1159  10.195   3.872   8.968 -0.5492  0.5450  0.0875
 1160TI     TiO 1160  10.017   3.559   8.441  0.1964  0.2364  0.5416
 1161TI     TiO 1161   0.016   3.691   8.524  0.1346 -0.1841 -0.6273
 1162TI     TiO 1162  10.075   3.661   7.986  0.3733  0.6290  0.1039
 1163TI     TiO 1163  10.105   3.797   7.652  0.3683 -0.1444  0.3244
 1164TI     TiO 1164  10.142   3.701   7.232  0.9189 -0.0862  0.7572
 1165TI     TiO 1165   9.919   3.983   7.046 -0.0731 -0.0028  0.3525
 1166TI     TiO 1166   9.899   4.055   6.763 -0.4050 -0.2463  0.3711
 1167TI     TiO 1167   9.887   3.803   6.463  0.5854  0.1075 -0.0105
 1168TI     TiO 1168  10.098   3.910   6.224 -0.3934  0.8028  0.6874
 1169TI     TiO 1169  10.133   3.897   5.908 -0.1003 -1.0801  0.4061
 1170TI     TiO 1170   0.123   3.699   5.638 -0.2094 -0.7438 -0.0788
 1171TI     TiO 1171   9.957   3.831   5.328  0.2864  0.6777  0.4144
 1172TI     TiO 1172  10.092   3.912   5.006  0.2970 -0.2206 -0.3206
 1173TI     TiO 1173   9.882   3.953   4.514 -0.4932 -0.1536  0.3423
 1174TI     TiO 1174   9.993   3.934   4.173  0.3037  0.4048 -0.4861
 1175TI     TiO 1175  10.049   4.064   3.919  0.0366  0.0243  0.2755
 1176TI     TiO 1176   9.885   3.945   3.625  0.2425  0.5859 -0.0736
 1177TI     TiO 1177  10.096   3.769   3.490 -0.2022 -0.4824 -0.0987
 1178TI     TiO 1178  10.126   3.773   3.082  0.0002 -0.1736 -0.0837
 1179TI     TiO 1179  10.160   3.770   2.729  0.0870  0.4515  0.0118
 1180TI     TiO 1180  10.197   3.745   2.410 -0.2724  0.1712  0.1763
 1181TI     TiO 1181   9.893   3.627   2.039  0.0138 -0.4101 -0.2387
 1182TI     TiO 1182  10.016   3.572   1.792 -0.3439 -0.3593  0.2913
 1183TI     TiO 1183  10.010   3.498   1.480  0.2959 -0.2837 -0.4966
 1184TI     TiO 1184  10.138   3.782   1.341 -0.8205 -0.0651  0.3715
 1185TI     TiO 1185   9.906   3.782   0.974 -0.1170 -0.0304 -0.0807
 1186TI     TiO 1186   9.710   3.888   0.716  0.1712  0.1403  0.0378
 1187TI     TiO 1187   9.810   3.751   0.431  0.0741 -0.8577 -0.1370
 1188TI     TiO 1188   9.765   3.743   0.058 -0.2624 -0.2181 -0.3257
 1189TI     TiO 1189   9.849   3.244  10.479  0.1321 -0.5541 -0.4460
 1190TI     TiO 1190   9.502   3.414  10.224 -0.2827 -0.6386 -0.4438
 1191TI     TiO 1191   9.637   3.371   9.861  0.2851 -0.0810  0.2434
 1192TI     TiO 1192   9.776   3.295   9.599  0.2118  0.6979  0.5010
 1193TI     TiO 1193  10.100   3.368   9.683 -0.7010  0.5064  0.4041
 1194TI     TiO 1194  10.200   3.412   9.290  0.2884 -0.1815  0.1686
 1195TI     TiO 1195  10.107   3.339   9.010 -0.3224 -0.6638 -0.0479
 1196TI     TiO 1196  10.250   3.365   8.761  0.5757 -0.4212 -0.0149
 1197TI     TiO 1197  10.241   3.385   8.419 -0.0944  0.3161  0.1221
 1198TI     TiO 1198   0.011   3.386   7.955 -0.0195 -0.1478  0.2699
 1199TI     TiO 1199  10.048   3.326   7.759 -0.2837  0.1120 -1.1735
 1200TI     TiO 1200  10.137   3.097   7.623 -0.2105 -0.2865  0.0428
 1201TI     TiO 1201  10.217   3.369   6.885 -0.2429  0.2251  0.3801
 1202TI     TiO 1202   9.898   3.452   6.785 -0.2586  0.0397  0.0833
 1203TI     TiO 1203   9.966   3.437   6.484 -0.5409 -0.3683 -0.2420
 1204TI     TiO 1204   9.792   3.273   6.180 -0.2573  0.6210  0.1454
 1205TI     TiO 1205  10.185   3.285   5.821 -0.5074  0.1090  0.2581
 1206TI     TiO 1206   0.041   3.400   5.573  0.2569  0.6055  0.4299
 1207TI     TiO 1207   9.940   3.365   5.314  0.1590 -0.4999  0.2452
 1208TI     TiO 1208  10.015   3.413   4.890 -1.0766  0.0898  0.5979
 1209TI     TiO 1209   9.759   3.224   4.476 -0.3351 -0.7927  0.0796
 1210TI     TiO 1210  10.243   3.440   4.365  0.3052 -0.1917  0.0031
 1211TI     TiO 1211   9.944   3.410   3.979  0.7943  0.5669  0.8028
 1212TI     TiO 1212  10.218   3.461   3.882  0.1860 -0.7667 -0.1739
 1213TI     TiO 1213   9.867   3.253   3.731  0.3909 -0.3974  0.2449
 1214TI     TiO 1214  10.230   3.294   3.151  0.1253 -0.3619  0.2976
 1215TI     TiO 1215  10.243   3.277   2.746  0.0206 -0.2552 -0.3691
 1216TI     TiO 1216  10.235   3.244   2.385 -0.6853  0.2272  0.1790
 1217TI     TiO 1217   0.078   3.283   2.046  0.2341  0.8575 -0.0879
 1218TI     TiO 1218  10.113   3.242   1.843  0.2509  0.6575 -0.2004
 1219TI     TiO 1219  10.195   3.049   1.620  0.7629  0.3455  0.0214
 1220TI     TiO 1220   9.993   3.012   1.378  0.1799 -0.1758 -0.2353
 1221TI     TiO 1221   9.858   3.171   0.924  0.3205 -0.3199  0.7629
 1222TI     TiO 1222   9.685   3.368   0.806 -0.1618  0.5173 -0.4858
 1223TI     TiO 1223   9.670   3.134   0.604 -0.1978  0.2763 -0.5401
 1224TI     TiO 1224   9.738   3.215   0.052  0.4288  0.0633 -0.0055
 1225TI     TiO 1225   9.852   2.929  10.631  0.1965 -0.1549 -0.0470
 1226TI     TiO 1226   9.713   2.797  10.382  0.5446  0.3982  0.0071
 1227TI     TiO 1227   9.560   2.864  10.118  0.4484  0.2223  0.0742
 1228TI     TiO 1228   9.779   2.809   9.940 -0.6178 -0.1664  0.5205
 1229TI     TiO 1229   9.806   2.811   9.660  0.1989 -0.3866  0.3903
 1230TI     TiO 1230   9.920   2.784   9.054 -0.1686 -0.1130  0.5099
 1231TI     TiO 1231  10.195   2.830   9.003  0.0724  0.1744  0.1016
 1232TI     TiO 1232  10.223   2.828   8.687  0.3397 -0.3392  0.3022
 1233TI     TiO 1233   0.011   2.867   8.339 -0.2152  0.3981 -0.0800
 1234TI     TiO 1234   0.003   2.860   7.990 -0.2635  0.2629 -0.1960
 1235TI     TiO 1235  10.037   2.800   7.757  0.0894  0.5109  0.5252
 1236TI     TiO 1236  10.106   3.078   7.299  0.3831 -0.3238 -0.2834
 1237TI     TiO 1237   9.874   3.030   7.143  0.1238 -0.1554  0.6253
 1238TI     TiO 1238  10.101   2.833   6.676  0.2038 -0.0421  0.2488
 1239TI     TiO 1239  10.008   2.882   6.406  0.8221  0.3510  0.7496
 1240TI     TiO 1240  10.126   2.945   6.124 -0.3108 -0.0820  0.2924
 1241TI     TiO 1241   9.973   3.133   5.985  0.0240 -0.7867 -0.8248
 1242TI     TiO 1242   9.825   3.046   5.592  0.1600 -0.0285  0.0304
 1243TI     TiO 1243   9.962   2.909   5.145 -0.1090 -0.4905  0.2210
 1244TI     TiO 1244   9.729   2.899   4.903 -0.0203  0.2946 -0.0409
 1245TI     TiO 1245   9.908   2.998   4.347 -0.4946  0.3212 -0.4957
 1246TI     TiO 1246   9.942   3.050   4.061 -0.0516 -0.4821  0.6561
 1247TI     TiO 1247   9.968   2.847   3.809 -0.1249 -0.3759 -0.3156
 1248TI     TiO 1248  10.173   2.875   4.004 -0.4645 -0.1630 -0.1192
 1249TI     TiO 1249   0.005   2.807   3.662 -0.3470  0.4512  0.1067
 1250TI     TiO 1250  10.149   2.791   3.068 -0.2125  0.7939  0.6882
 1251TI     TiO 1251   0.017   2.798   2.783  0.0339  0.1287  0.2132
 1252TI     TiO 1252   0.061   2.771   2.390  0.2856  0.0345 -0.0494
 1253TI     TiO 1253   0.079   2.718   2.070 -0.6555 -0.2987 -0.1769
 1254TI     TiO 1254  10.170   2.517   1.720 -0.0983  0.3503 -0.0819
 1255TI     TiO 1255  10.006   2.708   1.576 -0.4181  0.0931  0.4433
 1256TI     TiO 1256   9.839   2.785   1.339  0.2464  0.5911 -0.3758
 1257TI     TiO 1257   9.517   2.768   1.315 -0.1165 -0.2443  0.2082
 1258TI     TiO 1258   9.431   2.836   0.697  0.2171 -0.0680  0.7329
 1259TI     TiO 1259   9.702   2.838   0.519  0.4819  0.4283  0.2263
 1260TI     TiO 1260   9.700   2.645   0.267  0.1130 -0.9149  0.4319
 1261TI     TiO 1261   9.761   2.415   0.065  0.2019  0.2392 -0.0637
 1262TI     TiO 1262   9.796   2.344  10.628 -0.8122 -0.3953  0.1819
 1263TI     TiO 1263   9.983   2.339  10.029  0.1121 -0.0329 -1.1986
 1264TI     TiO 1264  10.202   2.469   9.833 -0.7580 -0.6057 -0.0736
 1265TI     TiO 1265  10.026   2.244   9.490 -0.9061 -0.3719  0.3119
 1266TI     TiO 1266   0.023   2.199   9.362  0.0444 -0.0284 -0.3991
 1267TI     TiO 1267  10.045   2.484   9.022 -0.1913 -0.4651  0.3155
 1268TI     TiO 1268  10.250   2.313   8.653  0.5108 -0.2404 -0.6543
 1269TI     TiO 1269   0.032   2.274   8.301 -0.0808  0.0028 -0.6379
 1270TI     TiO 1270   0.006   2.215   7.980 -0.4223  0.0639 -0.1316
 1271TI     TiO 1271  10.050   2.396   7.742  0.1384  0.1230 -0.0346
 1272TI     TiO 1272   9.998   2.483   7.440  0.1966 -0.1977 -0.3328
 1273TI     TiO 1273  10.101   2.497   7.172 -0.0111 -0.0374  0.2060
 1274TI     TiO 1274  10.079   2.476   6.843 -0.5189  0.0261  0.0360
 1275TI     TiO 1275   9.952   2.114   6.418 -0.6331  0.0835 -0.7299
 1276TI     TiO 1276  10.060   2.325   6.212 -0.1891 -0.2916 -0.4218
 1277TI     TiO 1277  10.108   2.423   5.930 -0.2148  0.0902 -0.1235
 1278TI     TiO 1278  10.034   2.476   5.564 -0.5909  0.6695  0.2181
 1279TI     TiO 1279   9.730   2.440   5.220  0.3885 -0.1983 -0.1113
 1280TI     TiO 1280   0.009   2.285   4.986  0.1047  0.1966 -0.1334
 1281TI     TiO 1281   9.946   2.535   4.734  0.2845 -0.6120  0.3174
 1282TI     TiO 1282  10.020   2.560   4.439 -0.3752  0.5688  0.0356
 1283TI     TiO 1283  10.238   2.566   4.175 -0.0232  0.2183 -0.3940
 1284TI     TiO 1284  10.004   2.562   3.630  0.6156  0.4130 -0.5413
 1285TI     TiO 1285  10.192   2.511   3.354 -0.5600  0.5953  0.5579
 1286TI     TiO 1286   0.160   2.304   3.266 -0.1483  0.3515  0.3678
 1287TI     TiO 1287   0.099   2.465   2.857  0.4736 -0.1822 -0.1458
 1288TI     TiO 1288   0.141   2.276   2.515 -0.2828  0.3047  0.1364
 1289TI     TiO 1289   0.157   2.267   2.099 -0.4904 -0.3325 -0.0297
 1290TI     TiO 1290  10.210   2.286   1.886  0.2152 -0.2664 -0.4470
 1291TI     TiO 1291   9.992   2.181   1.622  0.5389 -0.0332 -0.0252
 1292TI     TiO 1292   9.906   2.346   1.351  0.8258  0.2556  0.0435
 1293TI     TiO 1293  10.123   2.250   1.191  0.2828 -0.5778 -0.3079
 1294TI     TiO 1294   9.876   2.464   0.836  0.0649  0.5539  0.1559
 1295TI     TiO 1295   9.391   2.188   0.503  0.4790  0.1566 -0.1319
 1296TI     TiO 1296   9.612   2.195   0.260 -0.2452 -0.6249 -0.0122
 1297TI     TiO 1297   9.888   1.815  10.772 -0.2901  0.0774 -0.3974
 1298TI     TiO 1298   9.907   1.890  10.352  0.1463  0.2469  0.9811
 1299TI     TiO 1299   9.998   2.054  10.091 -0.4806 -0.0818  0.7955
 1300TI     TiO 1300   9.721   1.984   9.915  0.0877 -0.0161  0.5614
 1301TI     TiO 1301   9.994   1.860   9.770  0.0492  0.8274  0.0116
 1302TI     TiO 1302  10.036   1.807   9.359  0.1265  0.2163  0.5849
 1303TI     TiO 1303  10.023   1.853   8.917 -0.2186 -0.6331 -0.4128
 1304TI     TiO 1304   0.009   2.001   8.756  0.3128 -0.0846  0.0517
 1305TI     TiO 1305   0.034   1.729   8.204  0.3901  0.1975  0.8186
 1306TI     TiO 1306  10.178   1.927   8.035 -0.1615  0.6972  0.1841
 1307TI     TiO 1307  10.124   1.886   7.721 -0.7295 -0.3557  0.4108
 1308TI     TiO 1308   9.840   1.606   7.530 -0.5619  0.2246  0.4433
 1309TI     TiO 1309  10.060   1.892   7.403 -0.3048  0.3845 -0.1326
 1310TI     TiO 1310   9.725   2.073   6.815  0.2376 -0.1535 -0.7218
 1311TI     TiO 1311   9.963   1.891   6.637 -0.3872 -0.1294  0.3032
 1312TI     TiO 1312  10.096   1.801   6.087 -0.5816  0.0652 -0.4456
 1313TI     TiO 1313  10.109   1.914   5.746 -0.2253 -0.0561 -0.3137
 1314TI     TiO 1314   9.876   1.932   5.462 -0.1970 -0.3751  0.4092
 1315TI     TiO 1315   9.989   1.791   5.180  0.3397  0.2678 -0.0044
 1316TI     TiO 1316   9.879   1.863   4.925  0.5729 -0.1563  0.5018
 1317TI     TiO 1317  10.093   1.977   4.776 -0.0968  0.1765 -0.0474
 1318TI     TiO 1318   9.998   1.998   4.483  0.4003  0.2293 -0.9585
 1319TI     TiO 1319   9.994   2.051   4.152 -0.0796  0.3345  0.8601
 1320TI     TiO 1320  10.184   1.926   3.743 -0.2116 -0.0345 -0.4071
 1321TI     TiO 1321   0.102   1.707   3.579 -0.1589  0.2040  0.5119
 1322TI     TiO 1322   0.127   1.986   3.305 -0.5187  0.0677  0.3828
 1323TI     TiO 1323  10.059   1.941   3.028  0.6481  0.5019 -0.2141
 1324TI     TiO 1324   0.190   2.014   2.641  0.0988  0.3855 -0.1956
 1325TI     TiO 1325  10.205   1.912   2.091  0.0866  0.6327  0.9173
 1326TI     TiO 1326  10.113   1.968   1.823 -0.1545 -0.3817  0.4307
 1327TI     TiO 1327  10.217   1.645   1.820 -0.0634  0.1174  0.1294
 1328TI     TiO 1328   9.962   1.561   1.423 -0.1774 -0.3098  0.1700
 1329TI     TiO 1329   9.814   1.784   1.289  0.2969  0.2538  0.3896
 1330TI     TiO 1330   9.669   1.885   1.020  0.0237 -0.2737  0.1053
 1331TI     TiO 1331   9.555   1.763   0.497  0.4752  0.3838 -0.9694
 1332TI     TiO 1332   9.498   1.530   0.301 -0.0985  0.7182 -0.3382
 1333TI     TiO 1333   9.772   1.281  10.508 -0.1768  0.7802  0.1606
 1334TI     TiO 1334   9.918   1.397  10.251  0.0015  0.6907 -0.2433
 1335TI     TiO 1335   9.807   1.447   9.965 -0.4143 -0.1564 -0.3486
 1336TI     TiO 1336  10.089   1.511  10.045  0.1780 -0.4835 -0.3458
 1337TI     TiO 1337   9.865   1.472   9.590 -0.1543  0.0610 -0.0094
 1338TI     TiO 1338   9.980   1.580   9.106  0.1124 -0.0891  0.5290
 1339TI     TiO 1339  10.024   1.560   8.806  0.2111 -0.2371 -0.5548
 1340TI     TiO 1340  10.142   1.296   8.837  0.3158 -0.3823  0.4864
 1341TI     TiO 1341  10.105   1.297   8.442  0.1861  0.4471 -0.4927
 1342TI     TiO 1342   0.041   1.402   8.039 -1.0857  0.0255 -0.2816
 1343TI     TiO 1343  10.111   1.301   7.727 -0.0476 -0.3792  0.9470
 1344TI     TiO 1344  10.116   1.491   7.394  0.2648  0.3157  0.5891
 1345TI     TiO 1345  10.173   1.397   6.947  0.1699  0.2618 -0.2821
 1346TI     TiO 1346   9.989   1.629   6.826 -0.2584  0.2924 -0.3093
 1347TI     TiO 1347  10.141   1.485   6.636 -0.1231  0.1058 -0.1138
 1348TI     TiO 1348  10.135   1.519   6.153  0.4131 -0.5704 -0.4650
 1349TI     TiO 1349  10.023   1.376   5.796 -0.3134 -0.0341 -0.1355
 1350TI     TiO 1350  10.002   1.374   5.507 -0.2876  0.5848  0.1578
 1351TI     TiO 1351  10.140   1.220   5.225  0.0458 -0.1497 -0.5573
 1352TI     TiO 1352   9.884   1.530   4.999 -0.5643 -0.0486 -0.0390
 1353TI     TiO 1353   9.765   1.514   4.713 -0.5566  0.8274  0.2090
 1354TI     TiO 1354   9.909   1.336   4.326  0.1625  0.5347 -0.6027
 1355TI     TiO 1355   9.761   1.672   3.879 -0.6116 -0.5679 -0.1728
 1356TI     TiO 1356  10.189   1.314   3.791 -0.5549  0.0113 -0.3035
 1357TI     TiO 1357  10.140   1.162   3.422  0.0076 -0.6126  0.0177
 1358TI     TiO 1358  10.207   1.460   3.342 -0.1271  0.9568  0.1249
 1359TI     TiO 1359   0.173   1.442   2.817  0.3363  0.0974 -0.0638
 1360TI     TiO 1360   0.001   1.304   2.576  0.5628 -0.1615  0.3382
 1361TI     TiO 1361  10.205   1.627   2.336  0.1379  0.2738 -0.4285
 1362TI     TiO 1362   0.079   1.309   2.159  0.2047 -0.4689  0.0929
 1363TI     TiO 1363   0.043   1.315   1.823  0.3610  0.2264 -0.0302
 1364TI     TiO 1364  10.207   1.439   1.530 -0.8019  0.8176  0.1106
 1365TI     TiO 1365  10.123   1.353   1.184 -0.2392 -0.3555 -0.2392
 1366TI     TiO 1366   9.596   1.442   0.807  0.8675 -1.0122 -0.5205
 1367TI     TiO 1367   9.960   1.379   0.857  0.4336  0.5477  0.4052
 1368TI     TiO 1368   9.756   1.353   0.295 -0.2113 -0.5370  0.0338
 1369TI     TiO 1369   9.614   0.872  10.667 -0.1171  0.4486  0.3955
 1370TI     TiO 1370   9.849   0.849  10.383  0.0836 -0.1791 -0.5255
 1371TI     TiO 1371   9.629   0.889  10.183  0.2203 -0.4057 -0.2278
 1372TI     TiO 1372   9.623   1.322   9.562 -0.4258 -0.5281  0.0197
 1373TI     TiO 1373   9.897   0.879   9.649  0.3067  0.3740  0.0231
 1374TI     TiO 1374  10.116   1.018   9.399  0.0050 -0.2374 -0.2732
 1375TI     TiO 1375   9.870   1.042   8.902 -0.8586  0.5998 -0.2294
 1376TI     TiO 1376  10.099   1.025   8.651 -0.0758  0.4857 -0.5600
 1377TI     TiO 1377  10.121   0.983   8.361  0.7610  0.1721  0.7644
 1378TI     TiO 1378  10.173   0.875   7.852 -0.2988 -0.2271 -1.0163
 1379TI     TiO 1379  10.004   0.827   7.547  0.3155  0.9025  0.4681
 1380TI     TiO 1380   9.767   1.074   7.273 -0.2082  0.9474 -0.1430
 1381TI     TiO 1381   9.857   1.081   7.006  0.5301 -1.0916 -0.3247
 1382TI     TiO 1382  10.022   0.903   6.768  0.5226  0.1770 -0.3592
 1383TI     TiO 1383  10.135   0.783   6.476  0.8161 -0.0002 -0.5181
 1384TI     TiO 1384  10.076   0.994   6.255 -0.6055 -0.2438  0.6821
 1385TI     TiO 1385   9.992   0.898   5.907  0.2661  0.4987  0.5580
 1386TI     TiO 1386  10.053   0.879   5.448  0.4552  0.2006 -0.1118
 1387TI     TiO 1387   9.926   1.010   4.997  0.2773  0.1982  0.3918
 1388TI     TiO 1388   9.779   0.941   4.729 -0.0212  0.2809  0.5625
 1389TI     TiO 1389  10.078   1.043   4.763 -0.4964 -0.2944  0.1696
 1390TI     TiO 1390   9.659   0.846   4.453 -0.1158  0.9450  0.2147
 1391TI     TiO 1391   9.768   0.853   4.142  0.7488 -0.2692  0.4463
 1392TI     TiO 1392   9.883   0.726   3.931  0.1032 -0.2211  0.5203
 1393TI     TiO 1393  10.120   0.810   3.532 -0.4501 -0.6764 -0.0011
 1394TI     TiO 1394   0.091   0.977   3.031 -0.1999 -0.4584  0.3157
 1395TI     TiO 1395   0.288   0.779   2.993 -0.0867  0.5886  0.6369
 1396TI     TiO 1396  10.104   1.093   2.673 -0.0956  0.4013  0.0087
 1397TI     TiO 1397  10.100   1.377   2.341  0.3526  0.3471 -0.3884
 1398TI     TiO 1398  10.056   1.171   2.028 -0.2464 -0.0267  0.4128
 1399TI     TiO 1399  10.057   0.924   1.794  0.5190  0.2846  0.1293
 1400TI     TiO 1400  10.155   0.851   1.477  0.0262 -0.4493  0.2980
 1401TI     TiO 1401   9.958   0.920   1.261 -0.0689 -0.5495  0.4947
 1402TI     TiO 1402   9.991   0.882   0.970 -0.2253 -0.0444 -0.3420
 1403TI     TiO 1403   9.935   0.889   0.516 -0.1491  0.1835 -0.6992
 1404TI     TiO 1404   9.880   0.835   0.177 -0.1812 -0.1194 -0.1643
 1405TI     TiO 1405   9.944   0.337  10.685  0.4537 -0.4526  0.3434
 1406TI     TiO 1406   9.845   0.503  10.488 -0.3038  0.2178 -0.0721
 1407TI     TiO 1407   9.910   0.435  10.138  0.0361  0.3212 -0.6188
 1408TI     TiO 1408   9.878   0.481   9.835 -0.0959 -0.7611 -0.8139
 1409TI     TiO 1409  10.002   0.475   9.558 -0.7901  0.6134 -0.8174
 1410TI     TiO 1410  10.021   0.567   9.241 -0.1515 -0.0722 -0.4015
 1411TI     TiO 1411   0.000   0.615   8.978 -0.6136  0.0903  0.0236
 1412TI     TiO 1412  10.194   0.460   8.721  0.2351  0.2914  0.7844
 1413TI     TiO 1413   9.932   0.561   8.326 -0.3274 -1.0236 -0.5400
 1414TI     TiO 1414  10.157   0.531   8.004 -0.5728 -0.4493 -0.6093
 1415TI     TiO 1415  10.038   0.589   7.717 -0.2160  0.3381  0.0275
 1416TI     TiO 1416  10.073   0.256   7.234  0.3250  0.7385 -0.4198
 1417TI     TiO 1417  10.120   0.472   6.991  0.4910  0.4352 -0.5236
 1418TI     TiO 1418   9.981   0.294   6.813  0.0224  0.2275  0.2952
 1419TI     TiO 1419  10.051   0.405   6.551 -0.0423 -0.2452 -0.0223
 1420TI     TiO 1420   9.865   0.490   6.222  0.1580  0.4690  0.7096
 1421TI     TiO 1421   9.774   0.644   5.990 -0.5674 -0.0635  0.1244
 1422TI     TiO 1422   9.805   0.545   5.695 -0.2715 -0.3168  0.2179
 1423TI     TiO 1423   9.991   0.481   5.181  0.7895 -0.8060  0.1158
 1424TI     TiO 1424   9.958   0.335   4.908 -0.6084  0.4865  0.1730
 1425TI     TiO 1425  10.186   0.487   4.687  0.3240 -0.4799  0.0825
 1426TI     TiO 1426   9.982   0.486   4.307  0.2497  0.0697 -0.6175
 1427TI     TiO 1427  10.029   0.479   4.015 -0.4027  0.2284 -0.0387
 1428TI     TiO 1428   9.985   0.312   3.774  0.0365 -0.8049  0.0786
 1429TI     TiO 1429  10.020   0.519   3.561  0.1091  0.2242 -0.9013
 1430TI     TiO 1430  10.108   0.466   3.094  0.0385  0.0866  0.3201
 1431TI     TiO 1431  10.018   0.628   2.759 -0.6191 -0.7986 -0.0303
 1432TI     TiO 1432  10.139   0.501   2.509 -0.3842 -0.4995 -0.1568
 1433TI     TiO 1433   9.892   0.630   2.387 -0.1904  0.3043 -0.5078
 1434TI     TiO 1434  10.129   0.622   2.234 -0.7142 -0.0078 -0.3580
 1435TI     TiO 1435  10.080   0.459   1.838 -0.0139  0.2721 -0.1920
 1436TI     TiO 1436  10.060   0.382   1.538  0.6979 -0.2066 -0.4003
 1437TI     TiO 1437  10.101   0.259   1.257  0.2642  0.2668  0.4462
 1438TI     TiO 1438  10.063   0.311   0.969 -0.3038 -0.1183  0.5871
 1439TI     TiO 1439  10.071   0.411   0.702  0.0126 -0.1318  0.0787
 1440TI     TiO 1440   9.553   0.549   0.264 -0.3563  0.6359 -0.2912
 1441TI      Ti 1441   2.481   4.593  10.635 -0.1637 -0.0221  0.0997
 1442TI     TiO 1442   2.661   4.442  10.604 -0.8104 -0.1838  0.2755
 1443TI      Ti 1443   2.072   4.671  10.532  0.3322 -0.1027  0.1710
 1444TI     TiO 1444   2.570   4.789  10.575 -0.2280  0.0756 -0.4173
 1445TI      Ti 1445   2.073   4.537  10.147 -0.2958 -0.1892 -0.3989
 1446TI     TiO 1446   2.272   4.485  10.071 -0.6949  0.1852  0.0835
 1447TI      Ti 1447   2.043   4.614   9.760 -0.0795  0.0207 -0.1778
 1448TI     TiO 1448   2.239   4.495   9.738 -0.0922 -0.2774 -0.1157
 1449TI      Ti 1449   2.243   4.540   9.509 -0.1166 -0.1269  0.0287
 1450TI     TiO 1450   2.313   4.331   9.478 -0.1091 -0.0356  0.6966
 1451TI      Ti 1451   2.171   4.515   9.129  0.4808 -0.2527 -0.0709
 1452TI     TiO 1452   2.383   4.473   9.216  0.2972  0.0175  0.3961
 1453TI      Ti 1453   1.931   4.786   8.976 -0.1311 -0.7208 -0.3528
 1454TI     TiO 1454   2.310   4.513   8.948 -0.1034  0.9076 -0.1141
 1455TI      Ti 1455   1.923   4.614   8.590  0.1669  0.1243  0.0418
 1456TI     TiO 1456   2.138   4.493   8.543 -0.1116 -0.5926  0.3763
 1457TI      Ti 1457   1.951   4.764   8.205 -0.2974 -0.0347  0.3430
 1458TI     TiO 1458   2.029   4.550   8.123  0.2197  0.7093  0.1278
 1459TI      Ti 1459   1.815   4.808   7.888 -0.0688 -0.3970 -0.3482
 1460TI     TiO 1460   2.342   4.646   7.883  0.1934 -1.1625  0.0475
 1461TI      Ti 1461   2.244   4.556   7.694 -0.0043  0.5338 -0.3590
 1462TI     TiO 1462   2.392   4.381   7.751  0.0502 -0.0491 -0.9315
 1463TI      Ti 1463   2.111   4.451   7.330 -0.0526  0.2926  0.4709
 1464TI     TiO 1464   2.171   4.403   7.539 -0.0263  0.9155  0.2816
 1465TI      Ti 1465   2.147   4.664   7.082 -0.0151  0.4476 -0.0588
 1466TI     TiO 1466   2.224   4.450   7.124  0.3722 -0.4799  0.5721
 1467TI      Ti 1467   1.926   4.851   6.826 -0.2637  0.4074 -0.2736
 1468TI     TiO 1468   2.337   4.266   6.748 -0.9212 -0.4224 -0.0128
 1469TI      Ti 1469   2.084   4.567   6.544  0.0176  0.2652  0.5993
 1470TI     TiO 1470   2.265   4.470   6.444 -0.3053  0.3951  0.0677
 1471TI      Ti 1471   2.043   4.808   6.098 -0.6007  0.4106  0.1471
 1472TI     TiO 1472   2.023   4.329   5.932 -0.3501 -0.0364 -0.2449
 1473TI      Ti 1473   2.007   4.547   5.867  0.1945  0.0770  0.0017
 1474TI     TiO 1474   2.282   4.247   5.785 -0.2796  0.3419  0.0823
 1475TI      Ti 1475   2.129   4.600   5.480 -0.0442 -0.0697  0.0081
 1476TI     TiO 1476   2.237   4.410   5.411  0.6967 -0.4239  0.1574
 1477TI      Ti 1477   2.136   4.369   5.201 -0.0953  0.0607 -0.1410
 1478TI     TiO 1478   2.520   4.305   5.396  0.1754 -0.0623 -0.3054
 1479TI      Ti 1479   2.257   4.719   5.101 -0.0732 -0.2667 -0.1384
 1480TI     TiO 1480   2.252   4.490   5.066 -0.0389 -0.4300 -0.4734
 1481TI      Ti 1481   1.974   4.849   4.797  0.5726  0.0305  0.0841
 1482TI     TiO 1482   2.365   4.565   4.646 -0.2341  0.1614  0.9041
 1483TI      Ti 1483   2.155   4.591   4.592 -0.1988  0.2216 -0.5180
 1484TI     TiO 1484   2.391   4.223   4.409 -0.6519 -0.1549 -0.1931
 1485TI      Ti 1485   2.357   4.331   4.197  0.2857  0.4373  0.3642
 1486TI     TiO 1486   2.440   4.155   4.083  0.1229  0.6497 -0.4563
 1487TI      Ti 1487   2.188   4.556   3.889  0.0922  0.0616  0.1609
 1488TI     TiO 1488   2.283   4.410   3.722 -0.1120 -0.4450 -0.7633
 1489TI      Ti 1489   2.202   4.418   3.512  0.2510  0.1725  0.0437
 1490TI     TiO 1490   2.421   4.359   3.420 -0.5212  0.3807  0.3416
 1491TI      Ti 1491   2.211   4.727   3.171  0.1744  0.2623 -0.3752
 1492TI     TiO 1492   2.404   4.581   3.168  0.3866  0.0913 -0.5720
 1493TI      Ti 1493   2.163   4.696   2.813 -0.2687  0.2109 -0.1811
 1494TI     TiO 1494   2.254   4.340   2.812  0.3092 -0.0250 -0.1340
 1495TI      Ti 1495   2.212   4.423   2.604  0.0303 -0.0437  0.0761
 1496TI     TiO 1496   2.438   4.364   2.575  0.0164  0.1060  0.0893
 1497TI      Ti 1497   2.125   4.476   2.186  0.0066 -0.0019  0.2375
 1498TI     TiO 1498   2.340   4.383   2.247 -0.1622 -0.0694  0.2668
 1499TI      Ti 1499   1.897   4.623   1.796  0.3782  0.1799  0.3578
 1500TI     TiO 1500   2.222   4.422   1.965  0.7332 -0.1089 -0.5601
 1501TI      Ti 1501   2.178   4.313   1.766  0.0622  0.2770  0.0216
 1502TI     TiO 1502   2.368   4.511   1.738 -0.4614  0.1532 -0.0242
 1503TI      Ti 1503   2.199   4.625   1.527  0.2187 -0.4127 -0.0785
 1504TI     TiO 1504   2.426   4.613   1.472 -0.9365 -0.1904  0.0061
 1505TI      Ti 1505   2.408   4.587   1.236  0.2645 -0.0406  0.3432
 1506TI     TiO 1506   2.515   4.399   1.124  0.6024 -0.3062  0.2535
 1507TI      Ti 1507   2.246   4.625   0.823  0.1558  0.0767  0.0316
 1508TI     TiO 1508   2.639   4.402   0.682  0.0179  0.7207 -0.0226
 1509TI      Ti 1509   2.296   4.438   0.458  0.0591 -0.1914  0.0550
 1510TI     TiO 1510   2.449   4.265   0.445  0.0017 -0.2290  0.0296
 1511TI      Ti 1511   2.392   4.529   0.107 -0.0681  0.2017 -0.0083
 1512TI     TiO 1512   2.555   4.344   0.144  0.5400  0.0777  0.0561
 1513TI      Ti 1513   2.487   4.261  10.495  0.2563  0.0251 -0.2065
 1514TI     TiO 1514   2.793   4.035  10.786 -0.3490  0.7934 -0.0576
 1515TI      Ti 1515   2.112   4.309  10.427 -0.0453  0.0647  0.1897
 1516TI     TiO 1516   2.559   4.063  10.402 -0.2249  0.2102  0.1042
 1517TI      Ti 1517   2.220   4.134  10.156  0.0432 -0.1096 -0.2255
 1518TI     TiO 1518   2.422   4.010  10.155 -0.2259 -0.2197 -0.1751
 1519TI      Ti 1519   2.040   4.105   9.837  0.1547  0.0628  0.0698
 1520TI     TiO 1520   2.173   3.918   9.785 -0.2275 -1.0343  0.0534
 1521TI      Ti 1521   2.111   4.182   9.431 -0.3045 -0.0564  0.2481
 1522TI     TiO 1522   2.233   3.974   9.468 -0.3937 -0.2757  0.2522
 1523TI      Ti 1523   2.133   4.102   9.059 -0.0919  0.3578 -0.0897
 1524TI     TiO 1524   2.538   3.957   9.155 -0.2740  0.3435 -0.1081
 1525TI      Ti 1525   1.912   4.371   8.938 -0.0252 -0.2246 -0.1060
 1526TI     TiO 1526   2.337   4.092   8.937  0.2152  0.6695  0.0192
 1527TI      Ti 1527   2.036   4.257   8.542 -0.1687  0.1311 -0.0083
 1528TI     TiO 1528   2.130   4.036   8.544 -0.3539 -0.4601  0.2913
 1529TI      Ti 1529   1.745   4.301   8.323 -0.0058  0.0098  0.1378
 1530TI     TiO 1530   1.906   4.144   8.396  0.1783  0.8331  0.3352
 1531TI      Ti 1531   1.912   4.427   7.954 -0.3730 -0.0495 -0.0586
 1532TI     TiO 1532   1.901   4.307   8.152 -0.0378  0.0085 -0.5345
 1533TI      Ti 1533   2.013   4.057   7.796 -0.1232  0.0351  0.1376
 1534TI     TiO 1534   2.127   3.847   7.775  0.3429  0.0519  0.0230
 1535TI      Ti 1535   2.202   4.166   7.512  0.3050  0.0326  0.5006
 1536TI     TiO 1536   2.246   3.945   7.486 -0.3762  0.4422 -0.3236
 1537TI      Ti 1537   2.044   4.093   7.129  0.2796  0.3160 -0.1198
 1538TI     TiO 1538   2.251   3.980   7.145  0.7122  0.2632 -0.6046
 1539TI      Ti 1539   2.121   4.184   6.732 -0.1951 -0.4279  0.2687
 1540TI     TiO 1540   2.239   3.989   6.791 -0.4487 -0.1339  0.6464
 1541TI      Ti 1541   2.132   3.959   6.446  0.4196 -0.1581 -0.3252
 1542TI     TiO 1542   2.322   3.858   6.516 -0.3445 -0.3054  0.2659
 1543TI      Ti 1543   1.999   4.207   6.127 -0.0416 -0.4510 -0.1654
 1544TI     TiO 1544   2.237   3.909   6.245  0.5104  0.0658 -0.2985
 1545TI      Ti 1545   2.073   4.152   5.801  0.0139 -0.0141  0.0822
 1546TI     TiO 1546   2.192   3.954   5.799 -0.2240  0.0173 -0.1149
 1547TI      Ti 1547   1.928   4.137   5.480 -0.0235  0.1842  0.0896
 1548TI     TiO 1548   2.189   3.908   5.408 -0.5906  0.1417  0.6387
 1549TI      Ti 1549   2.290   3.959   5.209 -0.0921 -0.3618 -0.2142
 1550TI     TiO 1550   2.513   4.006   5.242  0.6946 -0.0669  0.5497
 1551TI      Ti 1551   2.150   4.209   4.776 -0.0594 -0.3167 -0.0610
 1552TI     TiO 1552   2.337   3.893   4.961 -0.2952 -0.6247  0.5460
 1553TI      Ti 1553   2.247   3.847   4.761 -0.3807  0.1186 -0.1553
 1554TI     TiO 1554   2.454   3.741   4.758  0.6328  0.1565  0.5803
 1555TI      Ti 1555   2.180   4.106   4.425  0.2027  0.0872  0.1261
 1556TI     TiO 1556   2.406   3.835   4.379 -0.0920  0.5257  0.1911
 1557TI      Ti 1557   2.022   3.900   4.190 -0.3515 -0.2285 -0.1806
 1558TI     TiO 1558   2.304   3.652   4.160  0.2079  0.8296  0.1260
 1559TI      Ti 1559   2.118   3.912   3.768 -0.2367 -0.2943  0.3068
 1560TI     TiO 1560   2.670   3.414   3.394  0.0692 -0.5930 -0.1520
 1561TI      Ti 1561   2.441   3.860   3.511  0.4042 -0.0102 -0.0633
 1562TI     TiO 1562   2.590   3.746   3.391  0.2492  0.1636 -0.3816
 1563TI      Ti 1563   2.384   4.061   3.161 -0.1377  0.0338  0.4390
 1564TI     TiO 1564   2.600   3.975   3.126 -0.5118  0.1160 -0.4641
 1565TI      Ti 1565   2.139   4.136   2.866  0.1029  0.3757  0.0121
 1566TI     TiO 1566   2.288   3.986   2.961  0.7573 -0.3916  0.3373
 1567TI      Ti 1567   2.187   3.879   2.556  0.0244 -0.0510  0.1956
 1568TI     TiO 1568   2.391   3.852   2.454  0.3051  0.0538 -0.0171
 1569TI      Ti 1569   2.007   4.143   2.417 -0.2671  0.0814 -0.1322
 1570TI     TiO 1570   2.195   4.026   2.371  0.9828 -0.4955 -0.3686
 1571TI      Ti 1571   2.053   4.074   2.096  0.2276  0.3280  0.2250
 1572TI     TiO 1572   2.287   4.124   2.105  0.1523  0.4565  0.5510
 1573TI      Ti 1573   2.029   3.988   1.710  0.0650 -0.1107  0.2314
 1574TI     TiO 1574   2.213   3.865   1.787  0.2034  0.0885  0.2567
 1575TI      Ti 1575   2.274   4.232   1.434 -0.3013 -0.2267 -0.1887
 1576TI     TiO 1576   2.435   4.031   1.503  0.1680 -0.2640 -0.3007
 1577TI      Ti 1577   2.311   4.261   1.067  0.3407 -0.1601  0.0946
 1578TI     TiO 1578   2.407   3.852   1.103 -0.0760 -0.2388  0.4185
 1579TI      Ti 1579   2.397   4.047   0.769 -0.0053 -0.0643  0.1649
 1580TI     TiO 1580   2.560   3.894   0.857  0.3002  0.2489 -0.6253
 1581TI      Ti 1581   2.140   4.076   0.527  0.4231  0.0206 -0.1052
 1582TI     TiO 1582   2.577   4.046   0.625 -0.2540 -0.0015  1.2735
 1583TI      Ti 1583   1.860   4.149   0.181  0.0899  0.2065 -0.0791
 1584TI     TiO 1584   2.249   4.048   0.324  0.4714  0.6834 -0.1514
 1585TI      Ti 1585   2.310   3.752  10.693 -0.1064  0.1018  0.3243
 1586TI     TiO 1586   2.683   3.810   0.062  0.1702  0.1301 -0.6119
 1587TI      Ti 1587   2.477   3.853  10.370  0.0045  0.3246  0.2229
 1588TI     TiO 1588   2.788   3.451  10.457  0.5085  0.5260  0.5114
 1589TI      Ti 1589   2.253   3.546  10.133 -0.0036  0.1431 -0.0471
 1590TI     TiO 1590   2.655   3.465  10.198 -0.0291 -0.6291  0.1488
 1591TI      Ti 1591   2.213   3.460   9.768 -0.2425 -0.1267 -0.4377
 1592TI     TiO 1592   2.540   3.496   9.742  0.7159 -0.7737 -0.1626
 1593TI      Ti 1593   2.163   3.781   9.601  0.4349  0.2118 -0.1193
 1594TI     TiO 1594   2.472   3.445   9.395  0.3957  0.3831  0.6054
 1595TI      Ti 1595   2.264   3.541   9.331 -0.2449 -0.1855 -0.1487
 1596TI     TiO 1596   2.633   3.372   9.110 -0.2849 -0.3655  0.4543
 1597TI      Ti 1597   1.894   3.741   9.350 -0.3542 -0.0850 -0.0952
 1598TI     TiO 1598   1.998   3.587   9.128 -0.1384  0.2318 -0.7560
 1599TI      Ti 1599   1.833   3.983   8.835  0.0510  0.0352  0.2228
 1600TI     TiO 1600   1.963   3.700   8.580  0.8358  0.5785 -0.2547
 1601TI      Ti 1601   1.796   3.791   8.448 -0.1452  0.1888 -0.1915
 1602TI     TiO 1602   2.067   3.578   8.273  0.4645 -0.1332  0.0713
 1603TI      Ti 1603   1.881   3.583   8.128  0.2354 -0.0587 -0.0931
 1604TI     TiO 1604   2.029   3.719   8.016  0.4982 -0.0883 -0.5344
 1605TI      Ti 1605   1.945   3.693   7.794 -0.0122  0.1392 -0.1841
 1606TI     TiO 1606   2.270   3.385   8.104  0.0383  1.0442 -0.0868
 1607TI      Ti 1607   2.263   3.495   7.567 -0.1430 -0.1500  0.1966
 1608TI     TiO 1608   2.609   3.265   7.538  0.3781  0.1413  0.2611
 1609TI      Ti 1609   2.007   3.519   7.278  0.0445 -0.1371  0.0581
 1610TI     TiO 1610   2.362   3.404   7.202 -0.4790 -0.0621  0.0378
 1611TI      Ti 1611   2.012   3.685   6.935  0.1865 -0.2053  0.3394
 1612TI     TiO 1612   2.237   3.424   6.910  0.5657 -0.1745  0.7204
 1613TI      Ti 1613   2.015   3.574   6.589 -0.1251 -0.2056  0.2852
 1614TI     TiO 1614   2.199   3.440   6.580  0.4168 -0.2354  0.4750
 1615TI      Ti 1615   2.029   3.602   6.186  0.0861 -0.0482 -0.3527
 1616TI     TiO 1616   2.192   3.458   6.143 -0.0320 -0.3104  0.4994
 1617TI      Ti 1617   2.006   3.602   5.805 -0.0802  0.1480 -0.2664
 1618TI     TiO 1618   2.343   3.514   5.832  0.2289 -0.2291  0.6800
 1619TI      Ti 1619   2.377   3.377   5.672 -0.0840  0.0291  0.0771
 1620TI     TiO 1620   2.584   3.512   5.663 -0.0417  0.1119  0.2668
 1621TI      Ti 1621   1.986   3.798   5.421  0.0266  0.2226 -0.1408
 1622TI     TiO 1622   2.535   3.520   5.287 -0.3719  0.2614 -0.1178
 1623TI      Ti 1623   2.001   3.707   5.069  0.0812 -0.2341 -0.0397
 1624TI     TiO 1624   2.381   3.510   4.992 -0.2391 -0.0838  0.0498
 1625TI      Ti 1625   2.019   3.595   4.710  0.2808  0.3281  0.3575
 1626TI     TiO 1626   2.186   3.439   4.758 -0.1363 -0.4440  0.5836
 1627TI      Ti 1627   1.873   3.538   4.312  0.2128 -0.3263  0.1393
 1628TI     TiO 1628   2.242   3.439   4.366  0.4325 -0.4824  0.0312
 1629TI      Ti 1629   2.211   3.553   3.973  0.1508 -0.2963 -0.0934
 1630TI     TiO 1630   2.575   3.399   4.143  0.9172 -0.1602 -0.1955
 1631TI      Ti 1631   2.140   3.588   3.619  0.2080 -0.1666 -0.0860
 1632TI     TiO 1632   2.431   3.548   3.911 -0.4295  0.0917 -0.1768
 1633TI      Ti 1633   2.208   3.347   3.352  0.2947 -0.0762  0.0201
 1634TI     TiO 1634   2.369   3.209   3.430  0.0842 -0.1555  0.1085
 1635TI      Ti 1635   2.161   3.762   3.269 -0.2584 -0.4998  0.0220
 1636TI     TiO 1636   2.238   3.550   3.245  0.1839 -0.4326  0.0875
 1637TI      Ti 1637   1.960   3.738   2.873  0.0989  0.0460 -0.1517
 1638TI     TiO 1638   2.074   3.455   2.640 -0.0409  0.1632  0.6507
 1639TI      Ti 1639   1.917   3.572   2.532 -0.2465  0.2923 -0.1322
 1640TI     TiO 1640   2.297   3.481   2.421 -0.2265 -0.3945 -0.3011
 1641TI      Ti 1641   2.047   3.689   2.220  0.3777  0.2344 -0.1275
 1642TI     TiO 1642   2.148   3.582   2.044 -0.5960 -0.4415  0.2874
 1643TI      Ti 1643   1.859   3.653   1.858 -0.0992 -0.2360  0.0360
 1644TI     TiO 1644   1.919   3.434   1.928 -0.3156 -0.6762  0.5637
 1645TI      Ti 1645   1.931   3.482   1.544 -0.2080 -0.0124 -0.0505
 1646TI     TiO 1646   2.419   3.480   1.555  0.0003  0.4805 -0.3342
 1647TI      Ti 1647   2.284   3.528   1.259  0.2151  0.2664 -0.0901
 1648TI     TiO 1648   2.531   3.505   1.287  0.7637 -0.0674  0.0300
 1649TI      Ti 1649   2.189   3.857   1.039  0.1797  0.2564  0.0747
 1650TI     TiO 1650   2.360   3.484   1.039 -0.7696 -0.0398  0.1669
 1651TI      Ti 1651   2.440   3.606   0.846 -0.0893 -0.2154 -0.4485
 1652TI     TiO 1652   2.602   3.419   0.850  0.2289  0.0248 -0.6300
 1653TI      Ti 1653   2.364   3.732   0.475 -0.0684 -0.0195 -0.0950
 1654TI     TiO 1654   2.395   3.501   0.420  0.3802 -0.3224 -0.2281
 1655TI      Ti 1655   2.512   3.664   0.128  0.1612 -0.0112  0.2776
 1656TI     TiO 1656   2.700   3.569   0.230 -0.5235 -0.8036 -0.7889
 1657TI      Ti 1657   2.489   3.333  10.794  0.0720 -0.2529  0.0012
 1658TI     TiO 1658   2.590   3.135  10.762  0.3401 -0.7191 -0.0956
 1659TI      Ti 1659   2.293   3.330  10.479 -0.1981  0.2208  0.2527
 1660TI     TiO 1660   2.669   3.075  10.436 -0.3549 -0.0577  0.3564
 1661TI      Ti 1661   2.315   3.183  10.114  0.1072  0.1550  0.2896
 1662TI     TiO 1662   2.493   3.035  10.207  0.0878  0.2895  0.3420
 1663TI      Ti 1663   2.040   3.094   9.767  0.4667 -0.2168 -0.1307
 1664TI     TiO 1664   2.534   2.952   9.728  0.0633  0.2343 -0.7685
 1665TI      Ti 1665   1.930   3.311   9.494  0.1601  0.0785  0.4616
 1666TI     TiO 1666   2.241   3.035   9.679 -0.4211 -0.1806 -0.1139
 1667TI      Ti 1667   2.161   3.165   9.243 -0.0631 -0.0510  0.0786
 1668TI     TiO 1668   2.371   3.262   9.194  0.0687  0.5230  0.3592
 1669TI      Ti 1669   1.842   3.425   9.132  0.0643 -0.0606 -0.3530
 1670TI     TiO 1670   2.245   3.281   8.925 -0.1707 -0.0470  0.4150
 1671TI      Ti 1671   1.846   3.597   8.769 -0.2340  0.0654 -0.2590
 1672TI     TiO 1672   1.901   3.340   8.615  0.1485 -0.2003  0.3429
 1673TI      Ti 1673   1.820   3.241   8.419  0.0966  0.3572  0.4499
 1674TI     TiO 1674   1.989   3.101   8.481 -0.3091 -0.6623  0.8477
 1675TI      Ti 1675   1.877   3.224   8.061 -0.0319  0.0901  0.0333
 1676TI     TiO 1676   2.026   3.045   8.073  0.8625  0.7855 -0.2904
 1677TI      Ti 1677   2.178   3.353   7.894 -0.2601  0.1194  0.1135
 1678TI     TiO 1678   2.258   2.940   7.719  0.4030  0.3194  0.4378
 1679TI      Ti 1679   2.157   2.990   7.505  0.0912  0.2906  0.0294
 1680TI     TiO 1680   2.609   2.910   7.555 -0.4276 -0.1651  0.8228
 1681TI      Ti 1681   2.238   3.222   7.246  0.1414 -0.2082  0.0487
 1682TI     TiO 1682   2.538   2.919   7.245 -0.2141 -0.9357  0.3144
 1683TI      Ti 1683   2.020   3.291   6.916  0.0646  0.0219 -0.1306
 1684TI     TiO 1684   2.426   2.834   6.795 -0.1513 -0.2978  0.4381
 1685TI      Ti 1685   2.105   3.041   6.565  0.2016  0.4802  0.1317
 1686TI     TiO 1686   2.271   2.908   6.487 -0.1434  0.1231  0.1109
 1687TI      Ti 1687   2.043   3.089   6.190 -0.0291 -0.3827 -0.1929
 1688TI     TiO 1688   2.231   2.954   6.193 -0.6885  0.4795 -0.1504
 1689TI      Ti 1689   2.073   3.173   5.822  0.0025 -0.3742  0.3204
 1690TI     TiO 1690   2.439   2.943   5.829  1.0193 -0.3202 -0.4132
 1691TI      Ti 1691   2.307   2.925   5.646 -0.2221 -0.3289 -0.1623
 1692TI     TiO 1692   2.712   3.022   5.682 -0.4877 -0.6854  0.2695
 1693TI      Ti 1693   2.308   3.174   5.387  0.5730 -0.0843  0.0998
 1694TI     TiO 1694   2.475   3.159   5.230 -0.4076 -0.1487 -0.6002
 1695TI      Ti 1695   2.404   3.001   5.076  0.4209  0.0488  0.2742
 1696TI     TiO 1696   2.633   3.019   5.023  0.4374  0.1917 -0.3074
 1697TI      Ti 1697   2.303   3.014   4.736 -0.3295 -0.5485 -0.2380
 1698TI     TiO 1698   2.527   3.072   4.693 -0.1648  0.2675 -0.1320
 1699TI      Ti 1699   2.069   3.062   4.428 -0.0209 -0.3897  0.2365
 1700TI     TiO 1700   2.489   2.961   4.420  0.1035  0.3835  0.3909
 1701TI      Ti 1701   2.035   3.248   4.153 -0.0032 -0.0503  0.2914
 1702TI     TiO 1702   2.234   2.952   4.077  0.6522  0.4883  0.2184
 1703TI      Ti 1703   2.029   3.245   3.743 -0.1929 -0.1084  0.1840
 1704TI     TiO 1704   2.259   3.225   3.764 -0.8475  0.0894 -0.1834
 1705TI      Ti 1705   1.990   3.068   3.439 -0.0854 -0.3901  0.5166
 1706TI     TiO 1706   2.091   2.869   3.399 -0.4467 -0.6836  1.5808
 1707TI      Ti 1707   2.220   3.103   3.072 -0.2866 -0.1395  0.2025
 1708TI     TiO 1708   2.394   2.974   3.145 -0.1466  0.0633  0.0591
 1709TI      Ti 1709   1.915   3.311   2.794 -0.0811 -0.1748 -0.0835
 1710TI     TiO 1710   2.339   3.038   2.864 -0.4505  0.0306 -0.1564
 1711TI      Ti 1711   1.884   3.064   2.508  0.1325  0.0767  0.0939
 1712TI     TiO 1712   1.993   3.115   2.706 -0.4832 -0.0906 -0.1286
 1713TI      Ti 1713   1.855   3.318   2.202 -0.2428  0.2311 -0.0685
 1714TI     TiO 1714   2.203   3.064   2.253 -0.0532  0.3344  0.4112
 1715TI      Ti 1715   1.816   3.272   1.803 -0.0072  0.0137 -0.0014
 1716TI     TiO 1716   2.090   3.145   1.909 -0.0862 -0.3127  0.3587
 1717TI      Ti 1717   2.090   3.095   1.685  0.1058 -0.4719  0.3939
 1718TI     TiO 1718   2.299   3.160   1.639 -0.0334  0.1263 -0.0742
 1719TI      Ti 1719   2.107   3.194   1.277 -0.1305 -0.2438 -0.3050
 1720TI     TiO 1720   2.244   2.801   1.494  0.0152 -0.1996  0.3063
 1721TI      Ti 1721   2.164   3.350   0.909 -0.0385  0.1013 -0.2985
 1722TI     TiO 1722   2.265   3.034   1.238  0.0618  0.0239 -0.0899
 1723TI      Ti 1723   2.394   3.042   0.764  0.3914 -0.1911 -0.0632
 1724TI     TiO 1724   2.599   3.125   0.824 -0.4020  0.3876  0.1243
 1725TI      Ti 1725   2.234   3.384   0.551 -0.3861  0.2061 -0.2516
 1726TI     TiO 1726   2.356   3.185   0.596  0.0671  0.8866  0.5543
 1727TI      Ti 1727   2.283   3.002   0.461  0.2146 -0.2005 -0.5414
 1728TI     TiO 1728   2.503   3.088   0.341 -0.6078 -0.3982  0.0249
 1729TI      Ti 1729   2.175   2.973  10.662 -0.2664  0.1880  0.2828
 1730TI     TiO 1730   2.239   2.623  10.688 -0.2835 -0.1166 -0.5962
 1731TI      Ti 1731   2.153   2.596  10.466 -0.1999 -0.0365  0.2800
 1732TI     TiO 1732   2.378   2.624  10.435 -0.0152 -0.1665  0.3718
 1733TI      Ti 1733   2.189   2.672  10.051  0.5813  0.1053  0.1616
 1734TI     TiO 1734   2.347   2.760  10.185 -0.0972 -0.2288 -0.3630
 1735TI      Ti 1735   2.109   2.726   9.713 -0.1207 -0.0694  0.1381
 1736TI     TiO 1736   2.483   2.598   9.716 -0.3779  0.2405 -0.2503
 1737TI      Ti 1737   1.843   2.930   9.434  0.0328 -0.2209 -0.4043
 1738TI     TiO 1738   2.282   2.750   9.552 -0.0528  0.0829  0.1490
 1739TI      Ti 1739   2.150   2.760   9.339  0.3304  0.1515  0.0259
 1740TI     TiO 1740   2.361   2.673   9.271 -0.0468  0.3840 -0.1974
 1741TI      Ti 1741   1.934   3.043   9.021 -0.1091  0.3144 -0.2311
 1742TI     TiO 1742   1.896   2.831   8.937 -0.7354  0.2838  0.4634
 1743TI      Ti 1743   1.805   2.710   8.773  0.7843 -0.3290 -0.0452
 1744TI     TiO 1744   2.015   2.618   8.768 -0.0174 -0.2589  0.3182
 1745TI      Ti 1745   1.818   2.714   8.415 -0.2265 -0.2334  0.2247
 1746TI     TiO 1746   2.016   2.601   8.446  0.2953 -0.2715 -0.3526
 1747TI      Ti 1747   1.851   2.731   8.061  0.1039 -0.0413 -0.1070
 1748TI     TiO 1748   2.005   2.568   8.059 -0.1635 -0.2833  0.0771
 1749TI      Ti 1749   1.864   2.749   7.692 -0.0525  0.0616 -0.0407
 1750TI     TiO 1750   2.024   2.577   7.676  0.1717  0.4149  0.2060
 1751TI      Ti 1751   2.106   2.621   7.438 -0.2249 -0.0042 -0.2416
 1752TI     TiO 1752   2.276   2.502   7.532 -0.2830 -0.0035  0.1819
 1753TI      Ti 1753   2.036   2.895   7.118  0.0245  0.1969 -0.1279
 1754TI     TiO 1754   2.259   2.558   7.230  0.5369  0.1881 -0.3090
 1755TI      Ti 1755   2.268   2.995   6.900 -0.0440  0.1071 -0.0596
 1756TI     TiO 1756   2.077   2.650   6.591  0.1013  0.5350 -0.0911
 1757TI      Ti 1757   1.956   2.758   6.755 -0.1403  0.5302  0.0302
 1758TI     TiO 1758   2.157   2.596   6.301 -0.5071  0.8206 -0.3832
 1759TI      Ti 1759   2.022   2.737   6.184  0.0312 -0.0819 -0.0021
 1760TI     TiO 1760   2.166   2.395   5.838 -0.1075  0.1573  0.1985
 1761TI      Ti 1761   2.030   2.758   5.839 -0.1723 -0.0206  0.2843
 1762TI     TiO 1762   2.298   2.150   5.800 -0.2611  0.2057 -0.3736
 1763TI      Ti 1763   2.204   2.508   5.649 -0.1008 -0.0188  0.1310
 1764TI     TiO 1764   2.665   2.456   5.565 -0.6201  0.4744  0.0644
 1765TI      Ti 1765   2.249   2.728   5.306 -0.5422 -0.3663 -0.2286
 1766TI     TiO 1766   2.414   2.637   5.444 -0.3936  0.0809  0.5741
 1767TI      Ti 1767   2.079   2.733   4.760 -0.0997 -0.1326 -0.1336
 1768TI     TiO 1768   2.505   2.560   4.981 -0.0688  0.5490 -0.3454
 1769TI      Ti 1769   2.476   2.678   4.780  0.2116 -0.5332  0.3566
 1770TI     TiO 1770   2.635   2.507   4.726 -0.1251  0.2358  0.6522
 1771TI      Ti 1771   2.231   2.660   4.467  0.1674  0.2034 -0.1791
 1772TI     TiO 1772   2.388   2.686   4.310 -0.5355  0.2527  0.1807
 1773TI      Ti 1773   2.035   2.822   4.140 -0.1370  0.6644 -0.2816
 1774TI     TiO 1774   2.194   2.660   4.077  0.0332  0.3152  0.0761
 1775TI      Ti 1775   1.929   2.818   3.703  0.4395  0.1495 -0.2029
 1776TI     TiO 1776   2.217   2.486   3.827 -0.0981 -0.3521 -0.0294
 1777TI      Ti 1777   1.869   2.449   3.503  0.1003 -0.2431  0.1082
 1778TI     TiO 1778   2.317   2.494   3.521  0.2602 -0.1553 -0.1028
 1779TI      Ti 1779   1.894   2.782   3.314  0.2184 -0.2756 -0.2292
 1780TI     TiO 1780   2.037   2.330   3.402 -0.2343  0.4401 -0.2699
 1781TI      Ti 1781   2.050   2.911   2.807  0.1446 -0.2291  0.1993
 1782TI     TiO 1782   1.991   2.685   2.851 -0.1016 -0.0291  0.0107
 1783TI      Ti 1783   1.910   2.640   2.622 -0.1292 -0.5933 -0.1329
 1784TI     TiO 1784   2.127   2.608   2.580  0.3209 -0.5331  0.7080
 1785TI      Ti 1785   1.883   2.775   2.233  0.0971  0.0590  0.2465
 1786TI     TiO 1786   2.088   2.672   2.266  0.0685 -0.2522 -0.1751
 1787TI      Ti 1787   1.927   2.766   1.878 -0.0212 -0.1033  0.3816
 1788TI     TiO 1788   2.134   2.672   1.903 -0.7472  0.2716 -0.0694
 1789TI      Ti 1789   2.072   2.436   1.471 -0.1237 -0.1131  0.3870
 1790TI     TiO 1790   2.227   2.530   1.626  0.1297 -0.0956  0.0797
 1791TI      Ti 1791   2.019   2.811   1.473 -0.0617 -0.0334  0.2022
 1792TI     TiO 1792   2.171   2.511   1.275 -0.0766  0.0936 -0.3903
 1793TI      Ti 1793   2.200   2.949   1.030 -0.0582 -0.1340  0.3980
 1794TI     TiO 1794   2.519   2.496   1.004  0.0845  0.4419  0.2366
 1795TI      Ti 1795   2.368   2.452   0.825  0.2396  0.2135 -0.0877
 1796TI     TiO 1796   2.577   2.560   0.727  0.0506  0.3938  0.1024
 1797TI      Ti 1797   2.464   2.697   0.578 -0.3000  0.1824  0.1551
 1798TI     TiO 1798   2.525   2.524   0.440  0.4917  0.3202 -0.1331
 1799TI      Ti 1799   2.235   2.770   0.097  0.3942 -0.1940 -0.2362
 1800TI     TiO 1800   2.442   2.695   0.030 -0.5091  0.2018  0.5309
 1801TI      Ti 1801   2.213   2.415  10.754 -0.1374 -0.2676  0.3735
 1802TI     TiO 1802   2.388   2.135  10.642  0.6758 -0.2096 -0.3563
 1803TI      Ti 1803   2.298   2.203  10.436 -0.4079  0.0113 -0.4511
 1804TI     TiO 1804   2.565   2.015  10.416 -0.1475  0.4372 -0.3368
 1805TI      Ti 1805   2.241   2.214  10.022 -0.1287 -0.0662  0.2197
 1806TI     TiO 1806   2.345   2.079  10.238  0.4155 -0.5195  0.0378
 1807TI      Ti 1807   1.966   2.418   9.800 -0.0067  0.1275 -0.0964
 1808TI     TiO 1808   2.100   2.241   9.843 -0.2383 -0.4170 -0.1253
 1809TI      Ti 1809   1.907   2.491   9.435  0.0254 -0.3745  0.2474
 1810TI     TiO 1810   2.203   2.181   9.410  0.6338  0.1128 -0.2627
 1811TI      Ti 1811   2.064   2.014   9.326  0.0154  0.1692 -0.1003
 1812TI     TiO 1812   2.409   2.043   9.226  0.1566  0.0738 -0.2470
 1813TI      Ti 1813   2.120   2.258   8.967  0.1662 -0.2426  0.0138
 1814TI     TiO 1814   2.246   2.065   8.973  0.1271 -0.3993 -0.1788
 1815TI      Ti 1815   1.811   2.233   8.784  0.0050  0.0512  0.0580
 1816TI     TiO 1816   2.026   2.122   8.809 -0.3937 -0.5514  0.1627
 1817TI      Ti 1817   1.839   2.237   8.433  0.1966  0.0863 -0.2345
 1818TI     TiO 1818   2.008   2.096   8.421  0.0037 -0.1718 -0.1667
 1819TI      Ti 1819   1.845   2.206   8.076 -0.2232 -0.3219  0.1435
 1820TI     TiO 1820   1.958   2.002   8.054 -0.1548 -0.4189  0.1142
 1821TI      Ti 1821   1.845   2.191   7.707  0.1820 -0.1027 -0.0388
 1822TI     TiO 1822   1.959   1.998   7.748 -0.0183 -0.4596  0.2136
 1823TI      Ti 1823   1.980   2.223   7.396  0.0035 -0.1257 -0.3147
 1824TI     TiO 1824   2.240   2.069   7.676 -0.4889  0.1215 -0.1656
 1825TI      Ti 1825   1.910   2.533   7.102 -0.2486  0.1663  0.3069
 1826TI     TiO 1826   2.209   2.128   7.109 -0.2412  0.1966  0.1548
 1827TI      Ti 1827   2.015   2.061   6.996 -0.0464 -0.2227 -0.0023
 1828TI     TiO 1828   2.511   1.998   7.000 -0.0616 -0.3171 -1.1922
 1829TI      Ti 1829   2.046   2.101   6.558 -0.2463  0.1740  0.2504
 1830TI     TiO 1830   2.272   2.048   6.618 -0.1607 -0.6213 -0.0982
 1831TI      Ti 1831   2.166   1.975   6.138 -0.0939  0.1214 -0.1481
 1832TI     TiO 1832   2.349   1.845   6.169  0.6516 -0.2866 -0.0051
 1833TI      Ti 1833   2.049   2.193   5.879  0.3354  0.1052 -0.3236
 1834TI     TiO 1834   2.198   1.888   5.909  0.0690 -0.2851 -0.5573
 1835TI      Ti 1835   2.455   2.159   5.625  0.0450  0.3164  0.0193
 1836TI     TiO 1836   2.555   1.949   5.620  0.4888  0.3431 -0.0606
 1837TI      Ti 1837   2.137   2.372   5.276  0.1936 -0.2416  0.1302
 1838TI     TiO 1838   2.323   2.029   5.477  0.3721  0.4204  0.3081
 1839TI      Ti 1839   2.310   2.445   4.992 -0.3306  0.3601  0.5591
 1840TI     TiO 1840   2.403   2.133   5.016 -0.1169 -0.2784  0.1602
 1841TI      Ti 1841   2.126   2.322   4.666 -0.2637  0.0965 -0.1606
 1842TI     TiO 1842   2.284   2.302   4.516 -0.3279  0.4038 -0.1406
 1843TI      Ti 1843   2.266   2.214   4.298 -0.0537  0.0252 -0.3916
 1844TI     TiO 1844   2.429   2.092   4.179  0.1056  0.6539  0.8896
 1845TI      Ti 1845   1.986   2.416   4.218 -0.2048  0.3759  0.4694
 1846TI     TiO 1846   2.251   1.940   3.970 -0.1413 -0.0378 -0.0957
 1847TI      Ti 1847   2.051   2.353   3.901 -0.1257 -0.3116  0.0299
 1848TI     TiO 1848   2.102   2.143   3.827  0.9245  0.2309 -0.1844
 1849TI      Ti 1849   1.948   2.099   3.659 -0.0035 -0.0922 -0.0188
 1850TI     TiO 1850   2.568   1.617   3.531  0.0863 -0.2710  0.4210
 1851TI      Ti 1851   1.914   2.203   3.261  0.0048 -0.1270 -0.1613
 1852TI     TiO 1852   2.087   2.064   3.274  0.2019 -0.2008  0.8923
 1853TI      Ti 1853   1.906   2.277   2.892 -0.2719 -0.1906 -0.1542
 1854TI     TiO 1854   2.059   2.100   2.861  0.1940  0.4303 -0.3595
 1855TI      Ti 1855   1.911   2.255   2.548 -0.2981  0.1522  0.0253
 1856TI     TiO 1856   2.101   2.119   2.538 -0.5503  0.9879  0.9338
 1857TI      Ti 1857   1.911   2.245   2.185 -0.2983  0.0342 -0.2576
 1858TI     TiO 1858   2.097   2.108   2.182 -0.5901 -0.0881 -0.1869
 1859TI      Ti 1859   1.954   2.259   1.834  0.2321  0.0265  0.1946
 1860TI     TiO 1860   2.136   1.890   1.817 -0.1773  0.4306 -0.2924
 1861TI      Ti 1861   2.104   2.006   1.631  0.0428  0.0612  0.0368
 1862TI     TiO 1862   2.474   2.166   1.750 -0.2738 -1.0213  0.1027
 1863TI      Ti 1863   2.286   2.090   1.343  0.2288  0.1379 -0.2057
 1864TI     TiO 1864   2.503   2.149   1.367  0.2783 -0.4613  0.4329
 1865TI      Ti 1865   2.230   2.102   0.908  0.3449 -0.1566 -0.1302
 1866TI     TiO 1866   2.536   1.926   0.997 -0.2446 -0.0847  0.2095
 1867TI      Ti 1867   1.977   2.412   0.766  0.0974  0.1798  0.2342
 1868TI     TiO 1868   2.377   2.058   0.730  0.0927  0.9576  0.5186
 1869TI      Ti 1869   2.392   2.140   0.523 -0.0870  0.0392  0.1114
 1870TI     TiO 1870   2.484   1.927   0.425 -0.7778 -0.3990  0.2705
 1871TI      Ti 1871   2.053   2.200   0.400 -0.1750 -0.0794 -0.1200
 1872TI     TiO 1872   2.323   2.001   0.191 -0.2258 -0.0095 -0.0611
 1873TI      Ti 1873   2.313   1.738  10.773 -0.2585 -0.1056 -0.1009
 1874TI     TiO 1874   2.437   1.557  10.704  0.0383  0.4229  0.2314
 1875TI      Ti 1875   2.516   1.784  10.401 -0.2011 -0.1318  0.0011
 1876TI     TiO 1876   2.526   1.556  10.420  0.0803 -0.0222 -0.7843
 1877TI      Ti 1877   2.270   1.888  10.117  0.0155  0.1993  0.4382
 1878TI     TiO 1878   2.460   1.782  10.180  0.5624  0.1971 -0.1338
 1879TI      Ti 1879   2.241   1.506   9.887  0.1902 -0.4655  0.2887
 1880TI     TiO 1880   2.457   1.532   9.833  0.1062  0.1321 -0.6974
 1881TI      Ti 1881   2.105   1.826   9.633  0.4045 -0.4028  0.2398
 1882TI     TiO 1882   2.210   1.639   9.711 -0.0859  0.0167 -0.6291
 1883TI      Ti 1883   2.115   1.648   9.299 -0.1789 -0.1212  0.0721
 1884TI     TiO 1884   2.247   1.527   9.442  0.5414  0.9355  0.3336
 1885TI      Ti 1885   1.852   1.777   9.104  0.1119  0.1720  0.2938
 1886TI     TiO 1886   2.249   1.554   9.137  0.1371 -0.2977  0.2637
 1887TI      Ti 1887   1.827   1.755   8.768 -0.1555  0.1766  0.4157
 1888TI     TiO 1888   2.049   1.689   8.811 -0.3445  0.0323 -0.2659
 1889TI      Ti 1889   1.805   1.717   8.428 -0.2157 -0.0976  0.2339
 1890TI     TiO 1890   1.941   1.544   8.431  0.4313  0.2984 -0.8428
 1891TI      Ti 1891   1.883   1.774   8.082 -0.2614 -0.1485  0.0500
 1892TI     TiO 1892   2.052   1.603   8.111  0.1190  0.1377 -0.4130
 1893TI      Ti 1893   1.902   1.772   7.716  0.0570 -0.3883 -0.2570
 1894TI     TiO 1894   2.069   1.494   7.738 -0.0387 -0.1296 -0.0910
 1895TI      Ti 1895   2.015   1.518   7.523  0.1900  0.4582 -0.1592
 1896TI     TiO 1896   2.486   1.451   7.365 -0.2284  0.9821  0.4894
 1897TI      Ti 1897   1.966   1.843   7.326 -0.0594  0.2516 -0.1383
 1898TI     TiO 1898   2.210   1.817   7.263  0.4768  0.2800 -0.6308
 1899TI      Ti 1899   1.947   1.714   6.931 -0.0646  0.2842  0.0483
 1900TI     TiO 1900   2.016   1.524   7.041  0.3848  0.1292 -0.6942
 1901TI      Ti 1901   2.229   1.814   6.658  0.1201  0.0964 -0.3062
 1902TI     TiO 1902   2.220   1.335   6.529  0.0694  0.3702 -0.0413
 1903TI      Ti 1903   2.237   1.642   6.271  0.2819 -0.2259  0.0830
 1904TI     TiO 1904   2.407   1.458   6.267 -0.1810 -0.7038 -0.0963
 1905TI      Ti 1905   2.110   1.457   5.974 -0.1067  0.1834  0.1000
 1906TI     TiO 1906   2.317   1.396   5.873 -0.3093  0.9018 -0.4642
 1907TI      Ti 1907   2.072   1.836   5.732  0.3599  0.1447 -0.1693
 1908TI     TiO 1908   2.373   1.588   5.469  0.3427 -0.0085  0.4109
 1909TI      Ti 1909   2.134   1.676   5.072  0.2847 -0.4137  0.2206
 1910TI     TiO 1910   2.343   1.570   5.124  0.1257  0.0833 -0.9643
 1911TI      Ti 1911   2.179   2.081   4.987  0.1549 -0.0161  0.0602
 1912TI     TiO 1912   2.139   1.618   4.833  0.0297 -0.0644  0.2517
 1913TI      Ti 1913   1.933   1.990   4.711  0.1501 -0.1623  0.2049
 1914TI     TiO 1914   2.344   1.751   4.529 -0.1237  0.2510  0.1915
 1915TI      Ti 1915   2.146   1.814   4.408 -0.2564 -0.3572  0.0082
 1916TI     TiO 1916   2.344   1.476   4.324  0.3500  0.9398  0.6132
 1917TI      Ti 1917   2.182   1.554   4.172 -0.0643  0.1794 -0.0713
 1918TI     TiO 1918   2.551   1.672   4.106  0.0836  0.6568  0.4412
 1919TI      Ti 1919   2.036   1.872   3.995  0.1254  0.0721 -0.0746
 1920TI     TiO 1920   2.419   1.636   3.789  0.3527 -0.6276  0.5748
 1921TI      Ti 1921   1.895   1.730   3.628  0.5456  0.0299  0.0523
 1922TI     TiO 1922   2.097   1.613   3.660 -0.4326 -0.4499  0.1926
 1923TI      Ti 1923   1.925   1.757   3.254  0.7311 -0.1718  0.1833
 1924TI     TiO 1924   2.104   1.624   3.221 -0.7733 -0.1222 -0.2301
 1925TI      Ti 1925   1.913   1.751   2.901 -0.3530  0.0169  0.0125
 1926TI     TiO 1926   2.087   1.605   2.920 -0.1903 -0.0131  0.1081
 1927TI      Ti 1927   1.951   1.715   2.528 -0.3523 -0.1250 -0.1913
 1928TI     TiO 1928   2.115   1.559   2.598  0.1114  0.4153 -0.5257
 1929TI      Ti 1929   1.998   1.466   2.196 -0.2528  0.0707 -0.0778
 1930TI     TiO 1930   2.458   1.579   2.328 -1.1635 -0.3444  0.4176
 1931TI      Ti 1931   2.018   1.711   1.910  0.1792 -0.1675 -0.3961
 1932TI     TiO 1932   2.397   1.506   1.903 -0.0529 -0.2077 -0.3000
 1933TI      Ti 1933   2.310   1.473   1.693 -0.0455 -0.1034  0.2727
 1934TI     TiO 1934   2.535   1.568   1.654  0.2021  0.2561 -0.1920
 1935TI      Ti 1935   2.055   1.627   1.516 -0.0287  0.1862  0.2482
 1936TI     TiO 1936   2.568   1.425   1.230 -0.5648  0.0350 -0.1129
 1937TI      Ti 1937   2.193   1.752   1.126  0.0262  0.1307  0.0826
 1938TI     TiO 1938   2.404   1.667   1.064 -0.1058 -0.0356  0.1924
 1939TI      Ti 1939   2.156   1.707   0.752  0.3847  0.0911  0.1982
 1940TI     TiO 1940   2.506   1.419   0.903 -0.0418  0.3579  0.2627
 1941TI      Ti 1941   2.386   1.489   0.587  0.2149  0.0104 -0.1624
 1942TI     TiO 1942   2.599   1.404   0.609 -0.1738  0.0600 -0.2690
 1943TI      Ti 1943   2.524   1.596   0.214  0.4119 -0.2957  0.0679
 1944TI     TiO 1944   2.693   1.470   0.289 -0.3437 -0.2160 -0.1926
 1945TI      Ti 1945   2.437   1.318  10.785 -0.1013  0.1477 -0.2718
 1946TI     TiO 1946   2.460   1.102  10.661  0.1567  0.2058 -0.0408
 1947TI      Ti 1947   2.398   1.405  10.292  0.1805 -0.1980  0.7534
 1948TI     TiO 1948   2.530   1.244  10.380  0.7739 -0.3455  0.3579
 1949TI      Ti 1949   2.127   1.206  10.124  0.4918 -0.3625 -0.5109
 1950TI     TiO 1950   2.553   1.058  10.138 -0.4189 -0.2638 -0.1040
 1951TI      Ti 1951   2.403   1.193   9.637 -0.3546 -0.1425  0.0512
 1952TI     TiO 1952   2.595   1.033   9.683  0.1768 -0.1541  0.4889
 1953TI      Ti 1953   2.116   1.351   9.515 -0.3785  0.0454  0.4157
 1954TI     TiO 1954   2.310   0.981   9.600 -0.4516 -0.2683  0.3559
 1955TI      Ti 1955   1.982   0.983   9.211  0.0691  0.0549  0.3162
 1956TI     TiO 1956   2.488   1.029   9.331  0.3541 -0.8668 -0.5959
 1957TI      Ti 1957   1.913   1.352   9.129 -0.0494  0.3591  0.0810
 1958TI     TiO 1958   2.095   1.213   9.160 -0.5057  0.2484  0.6076
 1959TI      Ti 1959   1.910   1.269   8.747 -0.0430  0.1530 -0.2126
 1960TI     TiO 1960   2.076   1.113   8.753 -0.1018  0.5522 -0.2191
 1961TI      Ti 1961   1.898   1.247   8.392  0.0161  0.2540 -0.3937
 1962TI     TiO 1962   2.292   1.126   8.344  0.6033 -0.0258  0.6683
 1963TI      Ti 1963   2.250   1.233   8.144 -0.3273  0.1104  0.3147
 1964TI     TiO 1964   2.457   1.127   8.085  0.2364  0.3817 -0.0042
 1965TI      Ti 1965   2.133   1.268   7.767 -0.3842 -0.4202  0.2406
 1966TI     TiO 1966   2.280   1.099   7.824  0.0853 -0.9577  0.2428
 1967TI      Ti 1967   2.165   1.235   7.396  0.0553 -0.2784  0.2783
 1968TI     TiO 1968   2.550   1.144   7.457  0.2985  0.5646  0.1458
 1969TI      Ti 1969   2.178   1.369   7.052 -0.1387 -0.0678  0.1541
 1970TI     TiO 1970   2.304   1.256   7.212 -0.2000  0.2919  0.0398
 1971TI      Ti 1971   2.027   1.462   6.613  0.4668 -0.0475  0.0618
 1972TI     TiO 1972   2.348   1.009   6.803 -0.5401  0.1219 -0.4847
 1973TI      Ti 1973   2.241   1.183   6.705 -0.0012 -0.1362  0.0093
 1974TI     TiO 1974   2.381   0.907   6.521  0.2334  0.2912 -1.3349
 1975TI      Ti 1975   2.011   1.239   6.262  0.3483 -0.1202 -0.1298
 1976TI     TiO 1976   2.160   1.072   6.303  0.0862  0.5366 -0.7511
 1977TI      Ti 1977   1.994   1.105   5.884 -0.1891 -0.1269 -0.1257
 1978TI     TiO 1978   2.601   1.285   5.901 -0.6660 -0.0871  0.3751
 1979TI      Ti 1979   2.181   1.211   5.519  0.2973  0.0373 -0.1292
 1980TI     TiO 1980   2.283   1.025   5.435 -0.0392  0.2412  0.0447
 1981TI      Ti 1981   2.116   1.295   5.189  0.3339 -0.1986  0.1479
 1982TI     TiO 1982   2.183   1.070   5.171  0.1151  0.6416  0.7753
 1983TI      Ti 1983   2.152   1.285   4.795 -0.0600  0.4295 -0.1587
 1984TI     TiO 1984   2.461   1.050   5.009 -0.3283 -0.6195  0.0212
 1985TI      Ti 1985   2.275   0.893   4.713 -0.1450 -0.0757 -0.1951
 1986TI     TiO 1986   2.430   0.712   4.692  0.1258 -0.0266  0.0973
 1987TI      Ti 1987   1.989   1.389   4.410  0.4770 -0.0399 -0.0817
 1988TI     TiO 1988   2.472   0.962   4.250  0.8038 -0.2740 -0.1116
 1989TI      Ti 1989   2.293   1.021   4.120  0.1703  0.0172  0.0511
 1990TI     TiO 1990   2.690   0.854   3.984  0.3928  0.4280 -0.1965
 1991TI      Ti 1991   1.949   1.267   4.009 -0.1140  0.1025  0.4755
 1992TI     TiO 1992   2.427   1.048   3.930 -0.3220 -0.3783  0.4062
 1993TI      Ti 1993   1.962   1.323   3.645  0.3254 -0.2236  0.0406
 1994TI     TiO 1994   2.115   1.152   3.621 -0.5310 -0.2338 -0.0825
 1995TI      Ti 1995   1.966   1.257   3.277  0.0513  0.1942  0.0133
 1996TI     TiO 1996   1.964   1.031   3.342 -0.1327  0.2309  0.1149
 1997TI      Ti 1997   2.032   1.429   2.771 -0.0941 -0.0363 -0.2996
 1998TI     TiO 1998   2.232   1.325   2.834 -0.2186  0.4514 -0.4554
 1999TI      Ti 1999   2.104   1.115   2.451 -0.2237  0.0084 -0.0960
 2000TI     TiO 2000   2.259   1.053   2.297  0.8591  0.1805  0.1936
 2001TI      Ti 2001   2.210   1.162   2.101  0.0585 -0.0931  0.0035
 2002TI     TiO 2002   2.244   0.857   2.022 -0.2281  0.0308 -0.3670
 2003TI      Ti 2003   2.006   1.330   1.801 -0.0672  0.2201 -0.1061
 2004TI     TiO 2004   2.391   1.101   1.975 -0.2428 -0.9805 -0.6414
 2005TI      Ti 2005   2.377   0.913   1.834  0.1885 -0.0099 -0.2820
 2006TI     TiO 2006   2.614   1.326   1.848  0.6355  0.1977  0.4960
 2007TI      Ti 2007   2.311   1.145   1.568 -0.1267  0.4261  0.2988
 2008TI     TiO 2008   2.474   1.072   1.702 -0.2708  0.6156  0.0425
 2009TI      Ti 2009   2.152   1.094   1.202 -0.3772 -0.0366 -0.1161
 2010TI     TiO 2010   2.431   1.028   1.405  0.0938  0.7483  0.1925
 2011TI      Ti 2011   2.129   1.225   0.810  0.0150  0.3320 -0.3389
 2012TI     TiO 2012   2.498   1.094   0.955 -1.0943 -1.1497  0.0544
 2013TI      Ti 2013   2.291   1.073   0.549  0.1223 -0.3949 -0.3441
 2014TI     TiO 2014   2.480   0.976   0.663 -0.3978  0.2510 -0.2676
 2015TI      Ti 2015   2.513   1.079   0.198  0.3544 -0.3312 -0.1208
 2016TI     TiO 2016   2.676   0.925   0.118 -0.4180 -0.1895 -0.1685
 2017TI      Ti 2017   2.407   0.893  10.555 -0.3257  0.2985  0.1505
 2018TI     TiO 2018   2.687   0.542  10.713  0.2171 -0.7679 -0.1308
 2019TI      Ti 2019   2.326   0.591  10.223 -0.3595  0.0895 -0.0303
 2020TI     TiO 2020   2.701   0.684  10.362  0.0721 -0.7224  0.1650
 2021TI      Ti 2021   2.480   0.646   9.896 -0.1147 -0.0723  0.3018
 2022TI     TiO 2022   2.689   0.853   9.990 -0.3062 -0.1020  0.4307
 2023TI      Ti 2023   2.194   0.875   9.933 -0.3553  0.0996 -0.0273
 2024TI     TiO 2024   2.657   0.692   9.744 -0.2654  0.3094  0.0183
 2025TI      Ti 2025   2.088   0.918   9.580  0.4757 -0.1028 -0.0030
 2026TI     TiO 2026   2.395   0.560   9.684  0.6023  0.0940  0.1403
 2027TI      Ti 2027   2.265   0.636   9.041 -0.3464  0.1326 -0.0446
 2028TI     TiO 2028   2.361   0.785   9.182 -0.3651  0.1587  0.1529
 2029TI      Ti 2029   1.894   0.786   8.907  0.0385  0.5217  0.0499
 2030TI     TiO 2030   2.335   0.782   8.875  0.2992 -0.6773 -0.5622
 2031TI      Ti 2031   1.958   0.745   8.545  0.0524 -0.4825  0.0573
 2032TI     TiO 2032   2.348   0.599   8.454 -0.3600 -0.1385 -1.1708
 2033TI      Ti 2033   2.186   0.919   8.303  0.0324 -0.4083  0.1702
 2034TI     TiO 2034   2.397   0.856   8.235 -0.5913  0.0390 -0.2099
 2035TI      Ti 2035   2.115   0.924   7.870  0.2972  0.1430 -0.0423
 2036TI     TiO 2036   2.332   0.828   7.930  0.5903  0.3070  0.1641
 2037TI      Ti 2037   2.080   0.896   7.494  0.1565 -0.1604 -0.2524
 2038TI     TiO 2038   2.419   0.612   7.523 -0.1603 -0.3361 -0.2863
 2039TI      Ti 2039   2.231   0.574   7.369  0.2090 -0.0183 -0.0403
 2040TI     TiO 2040   2.435   0.427   7.300 -0.3445 -0.0926 -0.5585
 2041TI      Ti 2041   2.352   1.026   7.033 -0.0884 -0.2576  0.4361
 2042TI     TiO 2042   2.251   0.573   7.140  0.5132  0.7617  0.3405
 2043TI      Ti 2043   2.058   0.780   6.867 -0.1722 -0.0033  0.1700
 2044TI     TiO 2044   2.179   0.578   6.854  0.1290 -0.1128  0.1265
 2045TI      Ti 2045   1.736   0.805   6.376 -0.3731 -0.2154  0.2408
 2046TI     TiO 2046   2.124   0.768   6.653  0.1911 -0.3472 -0.3809
 2047TI      Ti 2047   1.975   0.753   6.104 -0.0588 -0.2079 -0.1871
 2048TI     TiO 2048   2.155   0.624   6.137  0.5437 -0.2419 -0.6149
 2049TI      Ti 2049   2.211   0.852   5.782 -0.4271  0.0423  0.0242
 2050TI     TiO 2050   2.472   0.615   6.034  0.2053 -0.4828 -0.0867
 2051TI      Ti 2051   2.258   0.800   5.405 -0.1828 -0.4794  0.0823
 2052TI     TiO 2052   2.042   0.729   5.468  0.4263 -0.3809  0.4663
 2053TI      Ti 2053   2.025   0.937   5.062  0.0304 -0.2415 -0.1330
 2054TI     TiO 2054   2.151   0.780   5.210 -0.6951  0.5642 -0.6730
 2055TI      Ti 2055   2.012   0.606   4.823  0.0687  0.1674  0.1483
 2056TI     TiO 2056   2.212   0.573   4.933 -0.6731  0.4340  0.0258
 2057TI      Ti 2057   2.058   0.634   4.472  0.0510  0.1230 -0.0164
 2058TI     TiO 2058   2.740   0.794   4.774 -0.2206 -0.0238  0.1148
 2059TI      Ti 2059   2.088   1.046   4.446 -0.1584  0.0792 -0.1168
 2060TI     TiO 2060   2.478   0.462   4.322 -0.4217 -0.4845  0.0089
 2061TI      Ti 2061   2.237   0.493   4.175 -0.3549 -0.3478  0.1679
 2062TI     TiO 2062   2.494   0.643   4.086 -0.7266 -0.3511 -0.0938
 2063TI      Ti 2063   2.002   0.834   4.072  0.0948  0.2302  0.0550
 2064TI     TiO 2064   2.285   0.503   3.936 -0.3608  0.6067 -0.3941
 2065TI      Ti 2065   1.881   0.674   3.689 -0.0605  0.0020  0.0495
 2066TI     TiO 2066   2.223   0.531   3.666 -0.2135  0.3577  0.4288
 2067TI      Ti 2067   2.137   0.860   3.159  0.0240  0.5661  0.3266
 2068TI     TiO 2068   2.376   0.843   3.098 -0.0451 -0.1779 -0.1814
 2069TI      Ti 2069   2.121   0.883   2.793 -0.0177  0.4351 -0.2496
 2070TI     TiO 2070   2.323   0.787   2.740  0.0038 -0.4176 -0.4276
 2071TI      Ti 2071   2.261   0.655   2.552 -0.3050  0.1114  0.1276
 2072TI     TiO 2072   2.474   0.576   2.508  0.0763  0.6534 -1.2111
 2073TI      Ti 2073   2.314   0.682   2.158  0.0724 -0.3168  0.0100
 2074TI     TiO 2074   2.739   0.444   2.324 -0.4618  0.2301  0.2289
 2075TI      Ti 2075   2.017   0.826   2.008 -0.2953 -0.2679 -0.3497
 2076TI     TiO 2076   2.700   0.457   1.976 -0.5967  0.6861 -0.3958
 2077TI      Ti 2077   2.231   0.447   1.865  0.1574 -0.2430 -0.2391
 2078TI     TiO 2078   2.645   0.363   1.714  0.0763 -0.7184  0.3762
 2079TI      Ti 2079   2.273   0.608   1.532  0.0294  0.0319  0.3023
 2080TI     TiO 2080   2.380   0.425   1.429 -0.8242  0.1501  0.1222
 2081TI      Ti 2081   2.202   0.723   1.193  0.0597  0.0356  0.1672
 2082TI     TiO 2082   2.314   0.546   1.104  0.7436 -0.5583 -0.2024
 2083TI      Ti 2083   2.003   0.892   0.863  0.0572  0.0901 -0.0070
 2084TI     TiO 2084   2.360   0.714   0.745 -0.2715 -0.1805  0.1613
 2085TI      Ti 2085   2.221   0.687   0.565  0.3899  0.2284 -0.1248
 2086TI     TiO 2086   2.352   0.592   0.400  0.0185 -0.3192  0.6685
 2087TI      Ti 2087   2.274   0.744   0.251  0.3839 -0.6498  0.0280
 2088TI     TiO 2088   2.492   0.623   0.150  0.1806  0.6832 -0.6377
 2089TI      Ti 2089   2.535   0.377  10.642  0.1016 -0.5236 -0.1975
 2090TI     TiO 2090   2.669   0.191  10.601 -0.3933  0.1639 -0.7274
 2091TI      Ti 2091   2.392   0.223  10.338 -0.2751  0.1033 -0.1908
 2092TI     TiO 2092   2.712   0.286  10.146 -0.1830  0.1909 -0.0684
 2093TI      Ti 2093   2.520   0.262   9.990 -0.2623  0.1008 -0.3918
 2094TI     TiO 2094   2.456   0.108  10.141  0.1869  0.4993  0.5476
 2095TI      Ti 2095   2.163   0.551   9.618 -0.2480  0.0290 -0.1115
 2096TI     TiO 2096   2.336   0.250   9.857  0.5420 -0.7090  0.0524
 2097TI      Ti 2097   2.328   0.185   9.632 -0.4562 -0.0020  0.2238
 2098TI     TiO 2098   2.665   0.020   9.451  0.5684 -0.1671 -0.0728
 2099TI      Ti 2099   2.202   0.293   9.291 -0.0506  0.2963  0.1261
 2100TI     TiO 2100   2.690   0.351   9.024  0.2543  0.2569  0.0529
 2101TI      Ti 2101   2.216   0.281   8.868 -0.2143 -0.0329  0.1722
 2102TI     TiO 2102   2.417   0.281   8.986  0.1251 -0.0962 -0.0091
 2103TI      Ti 2103   1.970   0.346   8.610 -0.0774  0.1303  0.2823
 2104TI     TiO 2104   2.351   0.018   8.562 -0.2817  0.1128 -0.0451
 2105TI      Ti 2105   2.167   0.507   8.326 -0.3530 -0.0021 -0.1023
 2106TI     TiO 2106   2.316   0.331   8.324  0.6444 -0.7806  0.0765
 2107TI      Ti 2107   2.106   0.497   7.987 -0.3403 -0.3212 -0.2302
 2108TI     TiO 2108   2.304   0.252   7.886 -0.2926  0.0118 -0.2742
 2109TI      Ti 2109   2.195   0.316   7.689 -0.0032  0.0415  0.1538
 2110TI     TiO 2110   2.378   0.195   7.596 -0.0111  0.3373  0.3584
 2111TI      Ti 2111   2.016   0.250   7.356 -0.1094 -0.3244  0.4147
 2112TI     TiO 2112   2.494   0.122   7.219 -0.3615 -0.0710 -0.5697
 2113TI      Ti 2113   2.087   0.451   7.024 -0.2553  0.2642 -0.2808
 2114TI     TiO 2114   2.382   0.144   6.964  0.0504 -0.0394  0.6372
 2115TI      Ti 2115   2.286   0.164   6.760 -0.0368  0.0806  0.6101
 2116TI     TiO 2116   2.421   4.948   6.733 -0.3164 -0.4912 -0.1319
 2117TI      Ti 2117   1.975   0.252   6.635  0.0598  0.3559 -0.0576
 2118TI     TiO 2118   2.139   0.092   6.602  0.0950  0.2962 -0.6562
 2119TI      Ti 2119   2.145   0.396   6.360 -0.0859  0.2972  0.1331
 2120TI     TiO 2120   2.226   0.188   6.335 -0.7946 -0.0002 -0.0580
 2121TI      Ti 2121   1.955   0.174   6.066  0.1687  0.1274 -0.2803
 2122TI     TiO 2122   2.137   0.039   6.019 -0.4540  0.3343  0.6022
 2123TI      Ti 2123   2.133   0.447   5.500 -0.2359  0.1605  0.0221
 2124TI     TiO 2124   2.251   0.050   5.735 -0.9964 -0.3402 -0.0131
 2125TI      Ti 2125   1.941   0.667   5.247  0.4356  0.1173  0.3955
 2126TI     TiO 2126   2.436   0.256   5.176  0.6588 -0.2074 -0.1135
 2127TI      Ti 2127   2.306   0.374   5.004  0.1586 -0.1044 -0.0798
 2128TI     TiO 2128   2.403   0.152   4.900 -0.2237 -0.0127  0.1073
 2129TI      Ti 2129   2.464   0.295   4.686  0.1604 -0.1585 -0.4047
 2130TI     TiO 2130   2.661   0.190   4.729 -0.1151  0.3002 -0.1029
 2131TI      Ti 2131   2.109   0.278   4.590  0.1042 -0.4465 -0.0443
 2132TI     TiO 2132   2.292   0.124   4.622  0.3368  0.1713  0.2728
 2133TI      Ti 2133   2.069   0.160   4.165 -0.0077 -0.2078 -0.0638
 2134TI     TiO 2134   2.282   0.257   4.188 -0.5692 -0.0939  0.1724
 2135TI      Ti 2135   2.171   0.335   3.797 -0.2717  0.1652 -0.2859
 2136TI     TiO 2136   2.328   0.188   3.898  0.2966 -0.0514 -0.1795
 2137TI      Ti 2137   2.304   0.195   3.396 -0.3900  0.0636  0.1654
 2138TI     TiO 2138   2.431   4.887   3.726 -0.2572  0.8368 -0.1507
 2139TI      Ti 2139   2.065   0.272   3.142 -0.1293 -0.1582 -0.1718
 2140TI     TiO 2140   2.217   0.164   3.008  0.0839 -0.6927  0.2736
 2141TI      Ti 2141   2.074   0.042   2.867  0.1876  0.3200 -0.0947
 2142TI     TiO 2142   2.432   0.302   2.849  0.3115  0.0803 -0.0547
 2143TI      Ti 2143   2.075   0.354   2.592  0.0764  0.1630  0.1492
 2144TI     TiO 2144   2.173   0.189   2.711  0.2116 -0.0110  0.1096
 2145TI      Ti 2145   2.196   0.319   2.269  0.0764 -0.0290  0.2054
 2146TI     TiO 2146   2.244   0.110   2.199  0.8024  0.3595  0.0403
 2147TI      Ti 2147   2.449   0.036   1.893  0.2001 -0.1483 -0.0699
 2148TI     TiO 2148   2.650   0.096   1.955 -0.0521  0.8256 -0.0728
 2149TI      Ti 2149   2.007   0.266   1.594 -0.1822 -0.2102 -0.0735
 2150TI     TiO 2150   2.506   0.080   1.663  0.2728 -0.2187 -0.1696
 2151TI      Ti 2151   2.208   0.101   1.366  0.2772  0.1473 -0.0839
 2152TI     TiO 2152   2.415   4.966   1.386  0.0134 -0.3001  0.2149
 2153TI      Ti 2153   2.282   0.103   0.999  0.0932  0.4853 -0.3129
 2154TI     TiO 2154   2.571   0.250   1.111  0.7753 -0.4270  0.4274
 2155TI      Ti 2155   2.085   0.279   0.725 -0.0279 -0.1467 -0.4583
 2156TI     TiO 2156   2.478   0.099   0.858 -0.7093 -0.6116 -0.3132
 2157TI      Ti 2157   2.369   0.358   0.491  0.4523  0.1224  0.0691
 2158TI     TiO 2158   2.526   0.217   0.573 -0.1760  0.9343 -0.5150
 2159TI      Ti 2159   2.366   0.426   0.114 -0.4096  0.1545  0.3130
 2160TI     TiO 2160   2.413   0.077   0.260  0.1219 -0.3845 -0.2376
 2161TI      Ti 2161   1.321   4.321  10.401 -0.0316 -0.2813 -0.2041
 2162TI     TiO 2162   1.791   4.528   0.103  0.1647  0.2995  0.7000
 2163TI      Ti 2163   1.402   4.733  10.309 -0.0372  0.2725  0.0255
 2164TI     TiO 2164   1.590   4.685  10.185 -0.0328 -0.0579 -0.2077
 2165TI      Ti 2165   1.170   0.012  10.121 -0.0774  0.0797 -0.0750
 2166TI     TiO 2166   1.838   4.499  10.195 -0.0851  0.4151  0.4839
 2167TI      Ti 2167   1.363   4.541   9.784  0.1110 -0.4657  0.0515
 2168TI     TiO 2168   1.536   4.642   9.907 -1.2223  0.0843  0.1302
 2169TI      Ti 2169   1.421   4.846   9.601  0.1271  0.4099 -0.0873
 2170TI     TiO 2170   1.681   4.437   9.491  0.1450  0.4572  0.0121
 2171TI      Ti 2171   1.467   4.469   9.441  0.1512 -0.2375  0.0379
 2172TI     TiO 2172   1.780   4.361   9.203 -0.3186 -0.2802  0.3453
 2173TI      Ti 2173   1.310   4.453   9.069 -0.1083 -0.5497  0.1605
 2174TI     TiO 2174   1.458   4.602   8.972 -0.4909  0.4065  0.0273
 2175TI      Ti 2175   1.202   4.721   8.726 -0.4013  0.0981  0.2724
 2176TI     TiO 2176   1.816   4.787   8.721  0.0744 -0.4180  0.1965
 2177TI      Ti 2177   1.403   4.881   8.415  0.0453  0.0071  0.0706
 2178TI     TiO 2178   1.405   4.676   8.324 -0.7812 -0.2792  0.2443
 2179TI      Ti 2179   1.220   4.615   8.032  0.1283 -0.0682 -0.2043
 2180TI     TiO 2180   1.441   4.583   7.980 -0.1142  0.2103  0.4088
 2181TI      Ti 2181   1.247   4.677   7.650  0.2369 -0.6107 -0.0437
 2182TI     TiO 2182   1.473   4.650   7.690 -0.1236 -0.4370 -0.1646
 2183TI      Ti 2183   1.461   4.415   7.440 -0.0778  0.3305  0.0079
 2184TI     TiO 2184   1.650   4.341   7.327 -0.9486 -0.5750  0.6756
 2185TI      Ti 2185   1.460   4.511   7.051 -0.0114 -0.1889 -0.0696
 2186TI     TiO 2186   1.698   4.492   7.078 -0.0035 -0.4916 -0.1668
 2187TI      Ti 2187   1.356   4.702   6.671 -0.3666 -0.0588 -0.0765
 2188TI     TiO 2188   1.289   4.430   6.900 -0.2322 -0.5469 -0.3411
 2189TI      Ti 2189   1.408   4.484   6.384  0.4837  0.0272  0.0840
 2190TI     TiO 2190   1.605   4.377   6.409 -0.2004 -0.0265  0.3729
 2191TI      Ti 2191   1.464   4.774   6.112 -0.3014  0.1884  0.1184
 2192TI     TiO 2192   1.625   4.595   6.179  1.0517  0.2118 -0.0814
 2193TI      Ti 2193   1.461   4.759   5.734 -0.1881  0.2953 -0.0211
 2194TI     TiO 2194   1.506   4.517   5.716 -0.0864 -0.1549 -0.9601
 2195TI      Ti 2195   1.310   4.433   5.627 -0.1941 -0.0189 -0.1695
 2196TI     TiO 2196   1.763   4.495   5.471 -0.4908 -0.3086  0.8113
 2197TI      Ti 2197   1.272   4.773   5.453  0.0646  0.2078 -0.3078
 2198TI     TiO 2198   1.732   4.597   5.221  0.3441  0.1418 -0.5302
 2199TI      Ti 2199   1.354   4.832   5.073 -0.1056 -0.1374  0.2427
 2200TI     TiO 2200   1.787   4.638   4.934 -0.2529 -0.3441  0.7928
 2201TI      Ti 2201   1.410   4.470   4.686  0.1221  0.2792 -0.3659
 2202TI     TiO 2202   1.663   4.392   4.872 -0.3509 -0.2086 -0.6798
 2203TI      Ti 2203   1.487   4.426   4.351 -0.1349 -0.4260 -0.1610
 2204TI     TiO 2204   1.706   4.467   4.372 -0.4515 -0.4787 -0.4577
 2205TI      Ti 2205   1.324   4.579   4.076 -0.1778  0.0961 -0.1968
 2206TI     TiO 2206   1.895   4.405   4.124  0.0121 -0.3306 -0.2659
 2207TI      Ti 2207   1.491   4.495   3.757  0.0406 -0.4505  0.4472
 2208TI     TiO 2208   1.684   4.412   3.667 -0.1635  0.1441  0.3078
 2209TI      Ti 2209   1.640   4.347   3.442  0.1594  0.2633  0.1726
 2210TI     TiO 2210   1.817   4.195   3.452  0.4595  0.0092  0.4017
 2211TI      Ti 2211   1.373   4.563   3.179 -0.0570  0.0166  0.0575
 2212TI     TiO 2212   1.867   4.506   3.147 -0.6659  0.2011  0.0352
 2213TI      Ti 2213   1.676   4.472   3.034  0.1876  0.1610 -0.1864
 2214TI     TiO 2214   1.755   4.525   2.837  0.1970  0.0602 -0.0303
 2215TI      Ti 2215   1.382   4.562   2.736 -0.1804  0.0031  0.1862
 2216TI     TiO 2216   1.799   4.474   2.514 -0.5160  1.3352  0.0680
 2217TI      Ti 2217   1.274   4.590   2.306 -0.2765  0.3753 -0.2247
 2218TI     TiO 2218   1.717   4.380   2.243  0.0131 -0.0001 -0.0079
 2219TI      Ti 2219   1.046   4.656   1.962  0.1273 -0.0127  0.2112
 2220TI     TiO 2220   1.620   4.302   1.819 -0.6004  0.0248  0.1798
 2221TI      Ti 2221   1.445   4.483   1.852  0.1691  0.3628 -0.3602
 2222TI     TiO 2222   1.609   4.237   1.530 -0.1657  0.1794 -0.2294
 2223TI      Ti 2223   1.457   4.371   1.423 -0.0920  0.0621  0.0367
 2224TI     TiO 2224   1.850   4.383   1.452 -0.1655 -0.6572 -0.1000
 2225TI      Ti 2225   1.475   4.692   1.250 -0.3586 -0.3363 -0.0523
 2226TI     TiO 2226   1.940   4.549   1.232 -0.1776 -0.3541  0.0719
 2227TI      Ti 2227   1.396   4.659   0.758 -0.0909 -0.0682 -0.0160
 2228TI     TiO 2228   1.843   4.370   0.867  0.1166 -0.0063  0.1698
 2229TI      Ti 2229   1.004   4.657   0.551 -0.0345  0.0605 -0.0493
 2230TI     TiO 2230   1.823   4.588   0.494 -0.1594 -0.0107  0.5672
 2231TI      Ti 2231   1.382   4.729   0.099 -0.0105  0.7145  0.0758
 2232TI     TiO 2232   1.582   4.232   0.276 -0.3625  0.1159 -0.4027
 2233TI      Ti 2233   1.452   3.929  10.584 -0.0227 -0.2233  0.2139
 2234TI     TiO 2234   1.997   4.171  10.628 -0.6337 -0.2869  0.7008
 2235TI      Ti 2235   1.196   4.032  10.336 -0.5080  0.0658 -0.3604
 2236TI     TiO 2236   1.617   4.083  10.597 -0.6039 -0.5125  0.3070
 2237TI      Ti 2237   1.821   4.203  10.202 -0.0579  0.1021  0.0439
 2238TI     TiO 2238   1.811   3.990  10.298  0.3056  0.3797  0.4292
 2239TI      Ti 2239   1.487   4.254  10.058 -0.1245  0.1324 -0.0248
 2240TI     TiO 2240   1.958   4.077  10.061 -0.1413 -0.5690  0.6490
 2241TI      Ti 2241   1.423   4.157   9.681  0.0247  0.3027  0.1498
 2242TI     TiO 2242   1.648   4.145   9.702  0.3276  0.0557  0.2584
 2243TI      Ti 2243   1.433   4.050   9.345 -0.0342 -0.0967  0.1044
 2244TI     TiO 2244   1.653   4.072   9.411  0.0060 -0.0245  0.0625
 2245TI      Ti 2245   1.468   4.049   8.934  0.2041  0.3304 -0.0239
 2246TI     TiO 2246   1.646   3.897   8.951  0.0739 -0.0351 -0.2449
 2247TI      Ti 2247   1.256   4.271   8.727 -0.1464  0.3277  0.0622
 2248TI     TiO 2248   1.385   4.072   8.723 -0.4267 -0.4364  0.5125
 2249TI      Ti 2249   1.236   4.246   8.328  0.0208 -0.0623  0.0333
 2250TI     TiO 2250   1.411   4.099   8.344 -0.0239  0.7793  0.3077
 2251TI      Ti 2251   1.260   4.242   7.979 -0.3940 -0.1379 -0.4308
 2252TI     TiO 2252   1.451   4.148   8.034  0.8453  0.2429 -0.0861
 2253TI      Ti 2253   1.260   4.177   7.638  0.4328 -0.0370  0.4286
 2254TI     TiO 2254   1.661   4.094   7.724  0.5617  0.4998 -0.4059
 2255TI      Ti 2255   1.444   3.954   7.418  0.2178  0.1163  0.0289
 2256TI     TiO 2256   1.647   3.885   7.511  0.4292 -0.2484  0.2385
 2257TI      Ti 2257   1.241   4.194   7.218  0.3206 -0.1986 -0.0055
 2258TI     TiO 2258   1.709   4.024   6.994  0.3170 -0.3293 -0.4287
 2259TI      Ti 2259   1.370   4.214   6.847  0.1337 -0.2819  0.3433
 2260TI     TiO 2260   1.459   3.994   6.830  0.1650  0.4497 -0.7267
 2261TI      Ti 2261   1.491   4.045   6.606  0.0461  0.1388 -0.4318
 2262TI     TiO 2262   1.691   3.938   6.642 -0.1381  0.3720 -0.2070
 2263TI      Ti 2263   1.598   4.211   6.227 -0.0489  0.0099 -0.1978
 2264TI     TiO 2264   1.709   4.010   6.184  0.0791 -0.2215  0.1135
 2265TI      Ti 2265   1.479   4.122   5.897 -0.1642 -0.0406 -0.1157
 2266TI     TiO 2266   1.654   3.985   5.849 -0.3100 -0.0025 -0.4557
 2267TI      Ti 2267   1.464   4.133   5.473  0.0614  0.0479  0.1860
 2268TI     TiO 2268   1.585   3.939   5.514  0.0863  0.4966 -0.3551
 2269TI      Ti 2269   1.350   4.431   5.270  0.2235  0.1059 -0.4379
 2270TI     TiO 2270   1.532   4.069   5.251 -0.5671  0.2203 -0.5022
 2271TI      Ti 2271   1.536   4.167   5.036 -0.1206  0.1111 -0.1522
 2272TI     TiO 2272   1.755   4.133   5.084 -0.1480  0.1036  0.0665
 2273TI      Ti 2273   1.270   4.093   4.811 -0.0811  0.3489  0.3923
 2274TI     TiO 2274   1.717   3.994   4.700  0.2943  0.0023 -0.3577
 2275TI      Ti 2275   1.381   4.042   4.406  0.1199 -0.1793 -0.1720
 2276TI     TiO 2276   1.572   3.928   4.385  0.7367  0.0635  0.2529
 2277TI      Ti 2277   1.458   4.188   4.037 -0.3923 -0.2894 -0.3501
 2278TI     TiO 2278   1.487   3.947   4.085  0.4704 -0.0226 -0.1511
 2279TI      Ti 2279   1.346   4.155   3.612  0.2043 -0.2379 -0.1983
 2280TI     TiO 2280   1.740   3.912   3.783 -0.2223 -0.2084  0.0798
 2281TI      Ti 2281   1.557   3.965   3.359 -0.0623 -0.1681 -0.0350
 2282TI     TiO 2282   1.731   3.906   3.497  0.2854  0.5942  0.0940
 2283TI      Ti 2283   1.327   4.154   3.207  0.0801  0.3126 -0.2248
 2284TI     TiO 2284   1.696   3.973   3.183  0.5257  0.5796 -0.3258
 2285TI      Ti 2285   1.493   4.178   2.802 -0.0788  0.5220 -0.2556
 2286TI     TiO 2286   1.628   3.992   2.875 -0.0157 -0.2483  0.1088
 2287TI      Ti 2287   1.366   3.948   2.507  0.0109 -0.1457 -0.0617
 2288TI     TiO 2288   1.591   3.918   2.594  0.3262 -0.4337  0.4818
 2289TI      Ti 2289   1.396   4.076   1.919 -0.1497  0.4517 -0.1807
 2290TI     TiO 2290   1.660   3.868   2.229  0.2482 -0.4655  0.4742
 2291TI      Ti 2291   1.184   4.138   1.637 -0.0062  0.2101  0.2170
 2292TI     TiO 2292   1.404   4.083   1.686  0.4199  0.3567 -0.5258
 2293TI      Ti 2293   1.238   4.113   1.205  0.2347  0.0632  0.1470
 2294TI     TiO 2294   1.786   3.900   1.487  0.0946  0.1355  0.3653
 2295TI      Ti 2295   1.632   4.137   1.125 -0.0058  0.0012  0.2429
 2296TI     TiO 2296   1.817   4.095   1.255  0.3173  0.2426 -0.2621
 2297TI      Ti 2297   1.674   4.477   0.987 -0.0726 -0.1376 -0.1226
 2298TI     TiO 2298   1.760   4.052   0.954 -0.3015 -0.4611  0.7608
 2299TI      Ti 2299   1.370   4.272   0.833  0.2405  0.1589 -0.2175
 2300TI     TiO 2300   1.503   4.153   0.676 -0.2140 -0.3030 -0.3212
 2301TI      Ti 2301   1.501   3.936   0.576 -0.1132  0.0219  0.0767
 2302TI     TiO 2302   1.710   3.961   0.670  0.3979  0.5331  0.1611
 2303TI      Ti 2303   1.488   4.027   0.225  0.0745  0.2115 -0.0963
 2304TI     TiO 2304   1.677   4.004   0.114 -0.6379 -0.1084  0.2246
 2305TI      Ti 2305   1.752   3.798  10.470 -0.1171 -0.0499  0.3212
 2306TI     TiO 2306   1.605   3.445  10.696 -0.7408 -0.4540 -0.3642
 2307TI      Ti 2307   1.165   3.657  10.432  0.1949  0.0627  0.1369
 2308TI     TiO 2308   1.844   3.581  10.550  0.2898  0.6165  0.3066
 2309TI      Ti 2309   1.673   3.437  10.218 -0.0051 -0.1718  0.1530
 2310TI     TiO 2310   1.805   3.450  10.042  0.3773 -0.0535  0.3466
 2311TI      Ti 2311   1.488   3.669   9.823  0.0574  0.2312 -0.2766
 2312TI     TiO 2312   1.481   3.516  10.138 -1.0051 -0.3877 -0.6332
 2313TI      Ti 2313   1.251   3.783   9.585 -0.4658 -0.3990 -0.2067
 2314TI     TiO 2314   1.698   3.593   9.760  0.2046  0.8450 -0.7909
 2315TI      Ti 2315   1.290   3.422   9.452  0.1657 -0.1173  0.2588
 2316TI     TiO 2316   1.515   3.427   9.400  0.3523 -0.2416 -0.4705
 2317TI      Ti 2317   1.241   3.733   9.122 -0.2351 -0.3887 -0.0285
 2318TI     TiO 2318   1.439   3.603   9.106  0.5445 -0.0935  0.5862
 2319TI      Ti 2319   1.254   3.748   8.741 -0.1324 -0.0431 -0.0857
 2320TI     TiO 2320   1.403   3.576   8.756  0.0622  0.1074 -0.2264
 2321TI      Ti 2321   1.258   3.721   8.370  0.4608 -0.4517  0.1767
 2322TI     TiO 2322   1.426   3.578   8.388  0.3034 -0.1116 -0.1152
 2323TI      Ti 2323   1.289   3.692   8.001 -0.2041 -0.1254  0.5510
 2324TI     TiO 2324   1.479   3.557   8.034  0.0506 -0.1405 -0.3597
 2325TI      Ti 2325   1.278   3.712   7.630 -0.4819  0.2512  0.4564
 2326TI     TiO 2326   1.751   3.660   7.660 -0.5876  0.3092 -0.6002
 2327TI      Ti 2327   1.407   3.502   7.401 -0.1230  0.0108  0.3094
 2328TI     TiO 2328   1.625   3.469   7.321  0.2117  0.1190  0.2992
 2329TI      Ti 2329   1.199   3.567   7.089  0.0861 -0.1108 -0.0923
 2330TI     TiO 2330   1.406   3.588   7.182 -0.2647  0.3410  0.1148
 2331TI      Ti 2331   1.358   3.713   6.803  0.2321  0.1293  0.1731
 2332TI     TiO 2332   1.561   3.718   6.923  0.1034  0.0135  0.1970
 2333TI      Ti 2333   1.281   3.712   6.454  0.2187  0.0303  0.4618
 2334TI     TiO 2334   1.664   3.752   6.402  0.4067  0.1117 -0.3849
 2335TI      Ti 2335   1.541   3.650   6.233 -0.2553 -0.0025 -0.0575
 2336TI     TiO 2336   1.701   3.487   6.208  0.0988 -0.1693 -0.0224
 2337TI      Ti 2337   1.400   3.731   5.898  0.2294  0.1631  0.3983
 2338TI     TiO 2338   1.588   3.382   5.899 -0.3260  0.3452  0.1573
 2339TI      Ti 2339   1.434   3.752   5.454  0.0100 -0.3079 -0.2885
 2340TI     TiO 2340   1.791   3.705   5.504 -0.5255 -0.0184  0.0257
 2341TI      Ti 2341   1.707   3.560   5.312 -0.3239 -0.4099 -0.3950
 2342TI     TiO 2342   1.872   3.421   5.373 -0.4501  0.1870  0.4245
 2343TI      Ti 2343   1.414   3.709   5.042  0.2166  0.0059 -0.0547
 2344TI     TiO 2344   1.735   3.425   5.132  0.3101 -0.1628 -0.2194
 2345TI      Ti 2345   1.320   3.754   4.695  0.3810  0.1886  0.1482
 2346TI     TiO 2346   1.595   3.630   4.941 -0.5540  0.1790 -0.0501
 2347TI      Ti 2347   1.560   3.562   4.508  0.5043 -0.2578  0.1534
 2348TI     TiO 2348   1.675   3.403   4.385  1.0202 -0.7612  0.5799
 2349TI      Ti 2349   1.352   3.495   4.138  0.0209  0.1203 -0.1454
 2350TI     TiO 2350   1.540   3.378   4.068 -0.6289 -0.2391 -0.3438
 2351TI      Ti 2351   1.435   3.595   3.820 -0.0133 -0.3902 -0.0744
 2352TI     TiO 2352   1.490   3.387   3.741  0.0555  0.4258 -0.1908
 2353TI      Ti 2353   1.499   3.549   3.428  0.1150 -0.3690 -0.0709
 2354TI     TiO 2354   1.721   3.539   3.491  0.5839  0.0423  0.0478
 2355TI      Ti 2355   1.321   3.718   3.163 -0.1770 -0.0549 -0.7925
 2356TI     TiO 2356   1.460   3.521   3.191 -0.3936  0.0164 -0.7178
 2357TI      Ti 2357   1.337   3.559   2.838  0.2897 -0.3476 -0.1152
 2358TI     TiO 2358   1.539   3.439   2.846 -0.3057  0.2703  0.3234
 2359TI      Ti 2359   1.311   3.588   2.475 -0.0436 -0.2417 -0.3167
 2360TI     TiO 2360   1.552   3.498   2.468  0.7038 -0.0844 -0.4634
 2361TI      Ti 2361   1.239   3.763   2.132  0.3123 -0.3129 -0.1494
 2362TI     TiO 2362   1.431   3.643   2.144 -0.7074 -0.2254  0.0048
 2363TI      Ti 2363   1.229   3.732   1.765  0.1521  0.0689 -0.1971
 2364TI     TiO 2364   1.412   3.600   1.780  0.0500  0.0248  0.0088
 2365TI      Ti 2365   1.297   3.766   1.418 -0.3482 -0.2999  0.1830
 2366TI     TiO 2366   1.490   3.643   1.478  0.4914 -0.6569  0.0767
 2367TI      Ti 2367   1.399   3.739   1.088 -0.1519 -0.2490 -0.0201
 2368TI     TiO 2368   1.575   3.630   1.192  0.0687 -0.0313 -0.0262
 2369TI      Ti 2369   1.168   3.958   0.848  0.1622  0.4866 -0.4277
 2370TI     TiO 2370   1.816   3.604   0.997  0.4402  0.1104  0.5015
 2371TI      Ti 2371   1.401   3.638   0.767 -0.0171 -0.1378  0.2310
 2372TI     TiO 2372   1.861   3.631   0.664  0.5437  0.0618  0.2671
 2373TI      Ti 2373   1.408   3.536   0.441  0.4487 -0.5020 -0.0312
 2374TI     TiO 2374   1.906   3.708   0.378  0.1853  0.8226 -0.1629
 2375TI      Ti 2375   1.738   3.483   0.031 -0.0533  0.2595  0.0888
 2376TI     TiO 2376   1.897   3.635   0.007  0.1481  0.4521 -0.1451
 2377TI      Ti 2377   1.415   3.426  10.562  0.1024 -0.0536  0.1779
 2378TI     TiO 2378   1.794   2.923  10.813  0.2409  0.2288  0.3372
 2379TI      Ti 2379   1.361   3.008  10.516 -0.0015 -0.0039 -0.2682
 2380TI     TiO 2380   1.874   3.405  10.329 -0.4513  0.3105  0.3207
 2381TI      Ti 2381   1.648   3.021  10.191  0.1352 -0.0937 -0.0101
 2382TI     TiO 2382   1.887   3.124  10.199  0.7908 -0.2222  0.1243
 2383TI      Ti 2383   1.384   3.340  10.031 -0.1462 -0.5692  0.0975
 2384TI     TiO 2384   1.747   3.009   9.969  0.2833 -0.0056 -0.1581
 2385TI      Ti 2385   1.338   3.089   9.760 -0.1352 -0.1051  0.1761
 2386TI     TiO 2386   1.536   2.976   9.749  0.5829  0.6168 -0.7911
 2387TI      Ti 2387   1.199   3.092   9.447  0.4375 -0.0190 -0.1338
 2388TI     TiO 2388   1.629   3.044   9.373  0.2259  0.1568 -0.2032
 2389TI      Ti 2389   1.247   3.180   9.093  0.3547 -0.2109  0.4903
 2390TI     TiO 2390   1.456   3.101   9.095  0.1388  0.5957 -1.0649
 2391TI      Ti 2391   1.265   3.208   8.741  0.0978 -0.2042 -0.1829
 2392TI     TiO 2392   1.448   3.083   8.755 -0.2450  0.2741  0.0026
 2393TI      Ti 2393   1.273   3.220   8.382  0.2933  0.0821 -0.2490
 2394TI     TiO 2394   1.442   3.074   8.396 -0.5281 -0.3743  0.3299
 2395TI      Ti 2395   1.291   3.226   8.025  0.2439  0.1330 -0.2415
 2396TI     TiO 2396   1.459   3.072   8.050 -0.3504  0.0072  0.4796
 2397TI      Ti 2397   1.287   3.218   7.679 -0.1061 -0.0119 -0.2455
 2398TI     TiO 2398   1.461   3.072   7.682  0.4009  0.4209  0.5907
 2399TI      Ti 2399   1.506   3.086   7.451  0.1933  0.0629  0.2951
 2400TI     TiO 2400   1.693   2.951   7.437  0.3949 -0.8853  0.4661
 2401TI      Ti 2401   1.164   3.208   7.116  0.1945 -0.2595 -0.0059
 2402TI     TiO 2402   1.880   3.362   7.380 -0.2464  0.6216 -0.7436
 2403TI      Ti 2403   1.439   3.357   6.798 -0.1642 -0.2767 -0.3220
 2404TI     TiO 2404   1.559   3.139   6.782 -0.1367 -0.2091 -0.2534
 2405TI      Ti 2405   1.333   3.318   6.380 -0.0027 -0.0578  0.0402
 2406TI     TiO 2406   1.573   2.981   6.472 -0.6174  0.5090  0.4532
 2407TI      Ti 2407   1.513   3.066   6.253  0.1044 -0.0237  0.1399
 2408TI     TiO 2408   1.698   2.908   6.221  0.0616  0.6850  0.5989
 2409TI      Ti 2409   1.456   3.186   5.850 -0.0031  0.0285 -0.1180
 2410TI     TiO 2410   1.626   3.047   5.799 -0.3398 -0.1160  0.2721
 2411TI      Ti 2411   1.747   3.000   5.621 -0.1485 -0.0795 -0.0075
 2412TI     TiO 2412   1.863   2.851   5.490  0.0812  0.8136 -0.4126
 2413TI      Ti 2413   1.413   3.206   5.470 -0.0857 -0.0357 -0.1348
 2414TI     TiO 2414   1.830   3.084   5.259  0.3155 -0.6994  0.1139
 2415TI      Ti 2415   1.367   3.292   5.090 -0.4002 -0.1009 -0.4049
 2416TI     TiO 2416   1.763   3.176   5.013  0.1163 -0.3864  0.7640
 2417TI      Ti 2417   1.473   3.166   4.784  0.1229  0.0327 -0.0711
 2418TI     TiO 2418   1.690   3.173   4.720 -0.3166  0.0915 -0.4861
 2419TI      Ti 2419   1.309   3.011   4.537  0.0570 -0.0157  0.0045
 2420TI     TiO 2420   1.682   3.132   4.437 -0.5149  0.1553 -0.5794
 2421TI      Ti 2421   1.215   3.085   4.209  0.5580  0.2985 -0.2981
 2422TI     TiO 2422   1.614   3.032   4.131 -0.3029 -0.0709  0.1250
 2423TI      Ti 2423   1.334   3.235   3.827 -0.0994 -0.2493 -0.2280
 2424TI     TiO 2424   1.538   3.126   3.828 -0.0298  0.6073  0.6869
 2425TI      Ti 2425   1.386   3.132   3.416 -0.3731  0.2205 -0.0821
 2426TI     TiO 2426   1.565   3.021   3.564  0.4680 -0.0935  0.6206
 2427TI      Ti 2427   1.187   3.308   3.179  0.3339 -0.1507  0.1621
 2428TI     TiO 2428   1.537   3.036   3.269 -0.6691  0.0732 -0.3247
 2429TI      Ti 2429   1.344   3.076   2.939  0.1788  0.0891  0.0378
 2430TI     TiO 2430   1.560   2.997   2.934  0.4833 -0.4401 -0.0410
 2431TI      Ti 2431   1.253   3.240   2.537 -0.0409  0.0015  0.0898
 2432TI     TiO 2432   1.460   3.181   2.472  0.2109 -0.1499 -0.3184
 2433TI      Ti 2433   1.279   3.244   2.165  0.2829  0.3857  0.1259
 2434TI     TiO 2434   1.472   3.119   2.160 -0.8205  0.3348 -0.5520
 2435TI      Ti 2435   1.341   3.211   1.804 -0.1254 -0.1549  0.1819
 2436TI     TiO 2436   1.548   3.104   1.812 -0.6615 -0.2816  0.4354
 2437TI      Ti 2437   1.369   3.187   1.439 -0.2011 -0.2147 -0.0395
 2438TI     TiO 2438   1.590   3.110   1.498 -0.5739 -0.3332  0.3115
 2439TI      Ti 2439   1.350   3.124   1.014 -0.0589  0.2514  0.0708
 2440TI     TiO 2440   1.760   2.902   1.016 -0.6168 -0.1324 -0.4262
 2441TI      Ti 2441   1.558   3.416   1.101 -0.2240 -0.3601  0.4234
 2442TI     TiO 2442   1.380   3.166   0.771 -0.1585  0.3994  0.0832
 2443TI      Ti 2443   1.573   3.255   0.697  0.2438  0.2629  0.4628
 2444TI     TiO 2444   1.730   3.109   0.790 -0.3579 -0.3837 -0.2943
 2445TI      Ti 2445   1.235   3.145   0.584 -0.1094  0.1112  0.0295
 2446TI     TiO 2446   1.769   3.048   0.477 -0.3667 -0.5910 -0.3220
 2447TI      Ti 2447   1.606   3.240   0.290 -0.2565  0.6286  0.1662
 2448TI     TiO 2448   1.693   3.262   0.087 -0.6319 -0.1784 -0.3076
 2449TI      Ti 2449   1.368   2.367  10.847 -0.0916 -0.0995  0.2864
 2450TI     TiO 2450   1.786   2.378  10.732  0.0440 -0.0499  0.0358
 2451TI      Ti 2451   1.466   2.693  10.626  0.2119 -0.0145  0.1262
 2452TI     TiO 2452   1.619   2.660  10.451 -0.4291  0.5480 -0.6193
 2453TI      Ti 2453   1.580   2.604  10.225 -0.0492 -0.0236 -0.1939
 2454TI     TiO 2454   1.817   2.583  10.168  0.2628 -0.5292 -0.4589
 2455TI      Ti 2455   1.500   2.803   9.903  0.1360  0.2614 -0.0654
 2456TI     TiO 2456   1.705   2.720   9.853 -0.1743  0.1878  0.2385
 2457TI      Ti 2457   1.284   2.748   9.632 -0.2492  0.3861 -0.0520
 2458TI     TiO 2458   1.386   2.668   9.441 -0.2859 -0.1267 -0.1115
 2459TI      Ti 2459   1.259   2.491   9.385 -0.0720  0.2094 -0.2259
 2460TI     TiO 2460   1.608   2.368   9.150 -0.0842 -0.0230 -0.5148
 2461TI      Ti 2461   1.215   2.743   9.107 -0.1898  0.2248  0.4870
 2462TI     TiO 2462   1.375   2.586   9.142  0.4426  0.6180  0.1125
 2463TI      Ti 2463   1.251   2.709   8.748  0.0616  0.1598  0.0060
 2464TI     TiO 2464   1.434   2.569   8.754  0.0431 -0.1842  0.4107
 2465TI      Ti 2465   1.280   2.711   8.387 -0.0784  0.1005 -0.0055
 2466TI     TiO 2466   1.453   2.566   8.402  0.1416 -0.4704  0.1485
 2467TI      Ti 2467   1.305   2.717   8.030 -0.0395  0.1007 -0.5142
 2468TI     TiO 2468   1.462   2.553   8.030  0.7473  0.1796  0.0976
 2469TI      Ti 2469   1.341   2.731   7.651  0.1719  0.1810 -0.3767
 2470TI     TiO 2470   1.503   2.574   7.677 -0.1680 -0.0041  0.0734
 2471TI      Ti 2471   1.349   2.605   7.245 -0.3812  0.0927 -0.1106
 2472TI     TiO 2472   1.541   2.647   7.345 -0.1256  0.2779  0.2033
 2473TI      Ti 2473   1.291   2.892   7.025  0.0039 -0.0589 -0.2009
 2474TI     TiO 2474   1.736   2.675   7.106  0.3548  0.3304 -0.0568
 2475TI      Ti 2475   1.411   3.014   6.637  0.2046 -0.0325 -0.4764
 2476TI     TiO 2476   1.592   2.557   6.847  0.2966  0.1772  0.0627
 2477TI      Ti 2477   1.401   2.655   6.551  0.1001 -0.0179 -0.1244
 2478TI     TiO 2478   1.515   2.450   6.561 -0.1582 -0.3327  0.0902
 2479TI      Ti 2479   1.568   2.706   6.170 -0.6675 -0.0857  0.2738
 2480TI     TiO 2480   1.663   2.482   6.138  0.1010  0.2086 -0.5729
 2481TI      Ti 2481   1.508   2.693   5.802  0.5385  0.2364  0.0953
 2482TI     TiO 2482   1.695   2.583   5.756 -0.6139  0.6081  0.0439
 2483TI      Ti 2483   1.533   2.639   5.175 -0.1961 -0.4756 -0.0096
 2484TI     TiO 2484   1.812   2.395   5.482  0.1787 -0.2795 -0.1419
 2485TI      Ti 2485   1.429   2.851   5.442  0.1454 -0.2015 -0.3112
 2486TI     TiO 2486   1.717   2.632   5.316 -0.6910 -0.0014 -0.0112
 2487TI      Ti 2487   1.314   2.873   4.924  0.0166  0.0008  0.2169
 2488TI     TiO 2488   1.698   2.559   5.045  0.2357 -0.2941  0.4634
 2489TI      Ti 2489   1.433   2.644   4.601  0.0204 -0.0301 -0.1372
 2490TI     TiO 2490   1.639   2.730   4.658 -0.6354 -0.0004 -0.0696
 2491TI      Ti 2491   1.201   2.365   4.465 -0.2553 -0.4419  0.3625
 2492TI     TiO 2492   1.575   2.542   4.452  0.2045 -0.0414  0.2178
 2493TI      Ti 2493   1.493   2.454   4.252 -0.0719 -0.5065  0.0135
 2494TI     TiO 2494   1.549   2.656   4.169  0.0121  1.2169  0.2023
 2495TI      Ti 2495   1.192   2.759   3.969  0.1856  0.4063  0.0639
 2496TI     TiO 2496   1.603   2.707   3.875  0.0538  0.0255 -0.4487
 2497TI      Ti 2497   1.247   2.774   3.601  0.3971  0.0824  0.0608
 2498TI     TiO 2498   1.486   2.740   3.607  0.5432 -0.4098 -0.2040
 2499TI      Ti 2499   1.254   2.766   3.247 -0.1744  0.2466  0.0481
 2500TI     TiO 2500   1.453   2.670   3.282  0.3428 -0.4445 -0.1437
 2501TI      Ti 2501   1.306   2.732   2.898  0.3062 -0.2802  0.0044
 2502TI     TiO 2502   1.502   2.625   2.904  0.1984 -0.1282 -0.0816
 2503TI      Ti 2503   1.320   2.758   2.541  0.0326  0.0590 -0.0383
 2504TI     TiO 2504   1.501   2.616   2.543 -0.1462  0.4139 -0.1065
 2505TI      Ti 2505   1.335   2.723   2.184 -0.0818 -0.3039  0.4952
 2506TI     TiO 2506   1.530   2.602   2.192  0.1727  0.1636 -0.1498
 2507TI      Ti 2507   1.388   2.712   1.822 -0.0105 -0.3660  0.4566
 2508TI     TiO 2508   1.573   2.576   1.826  0.0643 -0.3787 -0.6888
 2509TI      Ti 2509   1.427   2.706   1.460  0.1064 -0.2834 -0.0976
 2510TI     TiO 2510   1.604   2.539   1.473  0.4970  0.3739 -0.0219
 2511TI      Ti 2511   1.458   2.701   1.095 -0.0695 -0.3639  0.1727
 2512TI     TiO 2512   1.822   2.632   1.174  0.0721  0.2877 -0.1080
 2513TI      Ti 2513   1.384   2.741   0.635 -0.2807  0.0039 -0.4984
 2514TI     TiO 2514   1.586   2.670   0.907 -0.2353  0.5093 -0.7388
 2515TI      Ti 2515   1.344   2.345   0.583 -0.0962 -0.3713 -0.2564
 2516TI     TiO 2516   1.894   2.636   0.784  0.4780  0.3255  0.4944
 2517TI      Ti 2517   1.560   2.904   0.424 -0.0062  0.1235  0.0111
 2518TI     TiO 2518   1.719   2.765   0.357 -0.2968 -0.1953  0.1785
 2519TI      Ti 2519   1.619   2.556   0.311  0.0720 -0.3383  0.1861
 2520TI     TiO 2520   1.783   2.545   0.146  0.2999 -0.4555  0.3257
 2521TI      Ti 2521   1.669   2.184  10.669  0.2024  0.0405 -0.2033
 2522TI     TiO 2522   1.821   2.091  10.814 -0.2750  0.0409 -0.7825
 2523TI      Ti 2523   1.321   2.351  10.497 -0.0644 -0.2411  0.0303
 2524TI     TiO 2524   1.822   2.095  10.523  0.2584  0.0956  0.4057
 2525TI      Ti 2525   1.606   2.220  10.278 -0.1842  0.0471 -0.0713
 2526TI     TiO 2526   1.834   2.229  10.265 -0.1864 -0.0341  0.3229
 2527TI      Ti 2527   1.302   2.442  10.008 -0.1781 -0.0494  0.1238
 2528TI     TiO 2528   1.821   2.126   9.810 -0.4039 -0.7480 -0.2985
 2529TI      Ti 2529   1.392   2.207   9.691 -0.2328 -0.1965  0.5386
 2530TI     TiO 2530   1.595   2.215   9.596 -0.0020  0.2942  0.2389
 2531TI      Ti 2531   1.318   1.995   9.341 -0.0223  0.1460 -0.1547
 2532TI     TiO 2532   1.537   2.080   9.347 -0.1558 -0.4932 -0.1809
 2533TI      Ti 2533   1.234   2.226   9.100 -0.1505  0.2460 -0.5744
 2534TI     TiO 2534   1.374   2.049   9.111  0.1785  0.0122  0.2411
 2535TI      Ti 2535   1.254   2.222   8.746  0.2091  0.3454  0.1013
 2536TI     TiO 2536   1.430   2.088   8.756  0.5262 -0.6472  0.0612
 2537TI      Ti 2537   1.273   2.216   8.384  0.2366 -0.3280 -0.4590
 2538TI     TiO 2538   1.449   2.080   8.398  0.6507  0.2144  0.8250
 2539TI      Ti 2539   1.300   2.213   8.039 -0.0775 -0.0153 -0.3080
 2540TI     TiO 2540   1.468   2.070   8.056 -0.0967  0.0313  0.3845
 2541TI      Ti 2541   1.320   2.218   7.672  0.1539 -0.1945  0.3102
 2542TI     TiO 2542   1.503   2.086   7.662 -0.5408  0.7162  0.0883
 2543TI      Ti 2543   1.360   2.217   7.332  0.0137 -0.2773  0.1859
 2544TI     TiO 2544   1.557   2.097   7.314  0.0539 -0.3553 -0.6726
 2545TI      Ti 2545   1.351   2.004   7.024 -0.1583  0.0297 -0.0641
 2546TI     TiO 2546   1.501   2.182   7.043 -0.8053 -0.2970  0.7595
 2547TI      Ti 2547   1.388   2.259   6.668 -0.3106  0.1585 -0.0511
 2548TI     TiO 2548   1.498   2.027   6.633 -0.3212 -0.9249  0.1753
 2549TI      Ti 2549   1.245   2.166   6.272 -0.0387  0.3074 -0.1289
 2550TI     TiO 2550   1.395   2.223   6.444 -0.7426 -0.8610  0.7685
 2551TI      Ti 2551   1.796   2.109   6.164 -0.2473 -0.1382 -0.3792
 2552TI     TiO 2552   1.525   1.904   6.292 -0.1344  0.7834 -0.8591
 2553TI      Ti 2553   1.495   2.165   5.742 -0.2266  0.0414  0.1764
 2554TI     TiO 2554   1.836   1.969   6.334  0.4394  0.4900  0.0071
 2555TI      Ti 2555   1.501   2.020   5.376  0.1269  0.4576 -0.2367
 2556TI     TiO 2556   1.599   1.838   5.463 -0.3509 -0.2254  0.3401
 2557TI      Ti 2557   1.379   2.413   5.402  0.2432  0.0083  0.1042
 2558TI     TiO 2558   1.684   2.155   5.418 -0.4497  0.6257 -0.0665
 2559TI      Ti 2559   1.486   2.266   5.081 -0.3957  0.4317 -0.0993
 2560TI     TiO 2560   1.721   2.247   5.029 -0.3987 -0.1384 -0.0934
 2561TI      Ti 2561   1.289   2.179   4.802  0.0878 -0.1671  0.1120
 2562TI     TiO 2562   1.638   2.188   4.562  0.8927  0.5822 -0.2563
 2563TI      Ti 2563   1.110   1.964   4.564 -0.0771  0.2248  0.1857
 2564TI     TiO 2564   1.340   1.987   4.310 -0.8447  0.2049 -0.5206
 2565TI      Ti 2565   1.350   2.020   4.094  0.0634 -0.4512  0.2058
 2566TI     TiO 2566   1.721   2.107   4.242  0.0819 -0.2439  0.0477
 2567TI      Ti 2567   1.295   2.359   3.931  0.1711  0.1322 -0.0247
 2568TI     TiO 2568   1.537   2.051   3.967 -0.1979  0.1728 -0.2011
 2569TI      Ti 2569   1.330   2.258   3.598 -0.1753  0.4485 -0.1930
 2570TI     TiO 2570   1.494   2.102   3.571 -0.9131 -0.1208 -0.7833
 2571TI      Ti 2571   1.319   2.211   3.246 -0.4028 -0.1960  0.2056
 2572TI     TiO 2572   1.520   2.093   3.252 -0.6035 -0.6626 -0.0882
 2573TI      Ti 2573   1.356   2.244   2.898 -0.0373  0.1292  0.0147
 2574TI     TiO 2574   1.540   2.101   2.883 -0.0933  1.1020 -0.1777
 2575TI      Ti 2575   1.366   2.227   2.534 -0.1029 -0.0234  0.2647
 2576TI     TiO 2576   1.546   2.080   2.538 -0.1338 -0.2101 -0.4686
 2577TI      Ti 2577   1.404   2.214   2.188 -0.4669 -0.1092 -0.1676
 2578TI     TiO 2578   1.579   2.075   2.168 -0.3031  0.0153  0.5314
 2579TI      Ti 2579   1.443   2.187   1.829  0.1146  0.3069 -0.2913
 2580TI     TiO 2580   1.615   2.028   1.824  0.1234 -0.1255 -0.4640
 2581TI      Ti 2581   1.493   2.189   1.494 -0.0508 -0.2256  0.2105
 2582TI     TiO 2582   1.657   2.037   1.485  0.0811 -1.0160 -0.1352
 2583TI      Ti 2583   1.595   2.078   1.185  0.2319  0.4065 -0.2845
 2584TI     TiO 2584   1.815   2.091   1.220  0.0641  0.2216 -0.2457
 2585TI      Ti 2585   1.049   2.255   1.006  0.0411  0.2985 -0.5036
 2586TI     TiO 2586   1.689   1.915   1.053  0.3996  0.2804 -0.0915
 2587TI      Ti 2587   1.396   2.092   0.866  0.3178 -0.3062 -0.1658
 2588TI     TiO 2588   1.760   2.003   0.709 -0.0209 -0.0649  0.2381
 2589TI      Ti 2589   1.716   2.206   0.614  0.2544  0.0767  0.0664
 2590TI     TiO 2590   1.895   2.027   0.407  0.5016 -0.3612  0.3282
 2591TI      Ti 2591   1.538   2.196   0.304  0.1820 -0.1771  0.4599
 2592TI     TiO 2592   1.602   1.984   0.197 -0.2853  0.0039  0.3808
 2593TI      Ti 2593   1.747   1.755  10.687 -0.0127 -0.3330  0.3768
 2594TI     TiO 2594   2.000   1.385  10.539 -0.3770 -0.4052  0.2766
 2595TI      Ti 2595   1.815   1.351  10.417  0.0788  0.1283 -0.0125
 2596TI     TiO 2596   1.966   1.346  10.227 -0.3677  0.1839 -0.1759
 2597TI      Ti 2597   1.758   1.723  10.266 -0.1452  0.0938 -0.2275
 2598TI     TiO 2598   1.848   1.922  10.180 -0.2472  0.5864 -0.1447
 2599TI      Ti 2599   1.526   1.925  10.057  0.1173  0.5052  0.1879
 2600TI     TiO 2600   1.692   1.856   9.905  0.8145 -0.3493 -0.5306
 2601TI      Ti 2601   1.552   1.832   9.726 -0.6299  0.2125 -0.4985
 2602TI     TiO 2602   1.698   1.659   9.678  0.5223  0.0547 -0.1711
 2603TI      Ti 2603   1.234   1.679   9.507 -0.1765  0.3114 -0.2990
 2604TI     TiO 2604   1.691   1.662   9.353 -0.6495  0.3142 -0.1954
 2605TI      Ti 2605   1.285   1.720   9.099 -0.0450  0.1229 -0.0757
 2606TI     TiO 2606   1.455   1.563   9.093 -0.1743 -0.5345  0.3670
 2607TI      Ti 2607   1.288   1.703   8.744  0.1026 -0.5936 -0.2428
 2608TI     TiO 2608   1.448   1.537   8.762 -0.6323 -0.1688  0.9216
 2609TI      Ti 2609   1.304   1.706   8.389  0.1537 -0.3209 -0.2484
 2610TI     TiO 2610   1.479   1.565   8.408 -0.1131  0.3024 -0.4437
 2611TI      Ti 2611   1.315   1.705   8.030  0.1413  0.1213 -0.0189
 2612TI     TiO 2612   1.498   1.564   8.027 -0.0102 -0.3002 -0.5905
 2613TI      Ti 2613   1.322   1.704   7.677 -0.1512 -0.3296 -0.0738
 2614TI     TiO 2614   1.519   1.586   7.705  0.6477 -0.6480 -0.3585
 2615TI      Ti 2615   1.329   1.676   7.319 -0.1778 -0.4449 -0.3378
 2616TI     TiO 2616   1.559   1.628   7.350  0.0696  0.0810 -0.4321
 2617TI      Ti 2617   1.604   1.764   7.166  0.1739 -0.2473  0.3615
 2618TI     TiO 2618   1.743   1.634   7.055  0.2748  0.4767  1.0203
 2619TI      Ti 2619   1.323   1.871   6.680  0.2734  0.0111 -0.2585
 2620TI     TiO 2620   1.493   1.751   6.745 -0.5075  0.8482 -0.1461
 2621TI      Ti 2621   1.122   1.546   6.537  0.0375 -0.3252 -0.1324
 2622TI     TiO 2622   1.751   1.704   6.256 -0.7108 -0.1170  0.3672
 2623TI      Ti 2623   1.348   1.457   6.180  0.4520 -0.2675  0.4109
 2624TI     TiO 2624   1.566   1.477   6.256 -0.1296  0.7169  0.2932
 2625TI      Ti 2625   1.460   1.850   6.050  0.1126 -0.0931 -0.1303
 2626TI     TiO 2626   1.712   1.456   5.840  0.4136 -0.3013  0.0407
 2627TI      Ti 2627   1.500   1.508   5.760  0.0850 -0.0256  0.1888
 2628TI     TiO 2628   1.638   1.507   5.576 -0.9908 -1.0838 -0.0245
 2629TI      Ti 2629   1.560   1.591   5.388 -0.1941 -0.1226 -0.1708
 2630TI     TiO 2630   1.768   1.686   5.293 -0.1294  0.0174  0.2364
 2631TI      Ti 2631   1.599   1.854   4.790  0.0861  0.0546 -0.1510
 2632TI     TiO 2632   1.669   1.526   4.877 -0.2564  0.3581  0.1936
 2633TI      Ti 2633   1.534   1.359   4.793 -0.2077 -0.2785  0.0578
 2634TI     TiO 2634   1.856   1.525   4.582 -0.1654  0.2730  0.4808
 2635TI      Ti 2635   1.308   1.673   4.693  0.1169  0.2029 -0.1319
 2636TI     TiO 2636   1.598   1.907   4.413  0.5849  0.1965 -0.2706
 2637TI      Ti 2637   1.334   1.745   4.328  0.0972  0.1666 -0.1476
 2638TI     TiO 2638   1.485   1.566   4.344 -0.0174 -0.2905 -0.1473
 2639TI      Ti 2639   1.345   1.697   3.968 -0.1610  0.0169 -0.3338
 2640TI     TiO 2640   1.512   1.555   3.995  0.2349 -0.2006 -0.3957
 2641TI      Ti 2641   1.372   1.729   3.604  0.1030  0.1943 -0.1748
 2642TI     TiO 2642   1.537   1.564   3.598 -0.1322 -0.0988  0.2131
 2643TI      Ti 2643   1.382   1.709   3.247 -0.2873 -0.2424 -0.1738
 2644TI     TiO 2644   1.553   1.564   3.252 -0.1571  0.1207 -0.7003
 2645TI      Ti 2645   1.394   1.712   2.892  0.1442  0.3192 -0.1179
 2646TI     TiO 2646   1.572   1.564   2.897 -0.7134 -0.0192 -0.4444
 2647TI      Ti 2647   1.400   1.718   2.533  0.1633  0.1593  0.0610
 2648TI     TiO 2648   1.576   1.564   2.536  0.4788 -0.0494  0.7387
 2649TI      Ti 2649   1.423   1.688   2.176 -0.2184  0.1076 -0.1624
 2650TI     TiO 2650   1.584   1.540   2.184 -0.2601 -0.6567 -0.0924
 2651TI      Ti 2651   1.453   1.693   1.809 -0.2780  0.1452 -0.1867
 2652TI     TiO 2652   1.606   1.523   1.797 -0.7557  0.2914 -0.6004
 2653TI      Ti 2653   1.460   1.705   1.453  0.3397 -0.1221  0.1225
 2654TI     TiO 2654   1.615   1.540   1.460  0.4464 -0.3165 -0.0980
 2655TI      Ti 2655   1.716   1.564   1.254  0.0394 -0.0571 -0.0396
 2656TI     TiO 2656   1.908   1.509   1.354  0.2523  0.0768  0.2236
 2657TI      Ti 2657   1.535   1.767   0.996 -0.2603 -0.0895 -0.2464
 2658TI     TiO 2658   1.812   1.530   1.052 -0.1162  0.4911 -0.1292
 2659TI      Ti 2659   1.626   1.824   0.642 -0.4328  0.3821  0.0216
 2660TI     TiO 2660   1.940   1.621   0.660  0.2873  0.4330 -0.1423
 2661TI      Ti 2661   1.491   1.816   0.335 -0.1574 -0.1814  0.1391
 2662TI     TiO 2662   1.899   1.588   0.383  0.1557 -0.4915 -0.0139
 2663TI      Ti 2663   1.333   1.566   0.140  0.1269 -0.1079 -0.2769
 2664TI     TiO 2664   2.076   1.477   0.116 -1.1457  0.0657 -0.5220
 2665TI      Ti 2665   1.379   1.521  10.614 -0.2118 -0.0262 -0.1408
 2666TI     TiO 2666   1.883   1.285  10.830  0.3780 -0.3049 -0.0243
 2667TI      Ti 2667   1.486   0.868  10.547 -0.1695  0.1458  0.4133
 2668TI     TiO 2668   2.026   1.031  10.238 -0.0586 -0.1343  0.0581
 2669TI      Ti 2669   1.329   1.193  10.360 -0.5111  0.2838  0.0811
 2670TI     TiO 2670   1.607   0.940  10.363 -0.0872  0.1934 -0.6133
 2671TI      Ti 2671   1.708   1.232  10.033  0.1917 -0.0605 -0.1333
 2672TI     TiO 2672   1.710   1.203  10.263 -0.3101 -0.5776  0.6636
 2673TI      Ti 2673   1.371   1.260   9.960 -0.1598 -0.0642  0.5805
 2674TI     TiO 2674   1.453   1.237   9.747  0.3559 -0.0298 -0.4440
 2675TI      Ti 2675   1.356   1.316   9.540  0.3709  0.2653 -0.4041
 2676TI     TiO 2676   1.475   1.095   9.482  0.0230  0.2586  0.1260
 2677TI      Ti 2677   1.324   1.195   9.138  0.2523 -0.5616  0.1211
 2678TI     TiO 2678   1.532   1.100   9.161 -0.1034  0.8164 -0.1421
 2679TI      Ti 2679   1.332   1.198   8.768  0.0823  0.0361 -0.1414
 2680TI     TiO 2680   1.516   1.072   8.775 -0.4865 -0.0579 -0.6831
 2681TI      Ti 2681   1.358   1.190   8.403 -0.0630  0.0506  0.2024
 2682TI     TiO 2682   1.551   1.064   8.428  0.0079  0.0784 -0.4576
 2683TI      Ti 2683   1.382   1.195   8.052 -0.1397  0.1790 -0.4594
 2684TI     TiO 2684   1.562   1.045   8.078  0.5792 -0.3230  0.5277
 2685TI      Ti 2685   1.485   1.141   7.682 -0.1944 -0.1462  0.4704
 2686TI     TiO 2686   1.686   1.089   7.790  0.1805 -0.0780  0.3661
 2687TI      Ti 2687   1.564   1.196   7.278 -0.1080  0.2966 -0.0415
 2688TI     TiO 2688   1.630   1.125   7.485 -0.6306  0.0120 -0.3552
 2689TI      Ti 2689   1.618   1.263   6.866  0.2237 -0.0944 -0.2136
 2690TI     TiO 2690   1.705   1.066   6.807  0.3126  0.2714  0.0260
 2691TI      Ti 2691   1.360   1.603   6.893  0.1592  0.1165 -0.1044
 2692TI     TiO 2692   1.723   1.306   6.668 -0.4383 -0.3770  0.0523
 2693TI      Ti 2693   1.384   1.370   6.591 -0.2255 -0.1871 -0.1920
 2694TI     TiO 2694   1.509   1.243   6.443  0.4100 -0.5014  0.0348
 2695TI      Ti 2695   1.160   1.085   6.179 -0.4309 -0.0247  0.1214
 2696TI     TiO 2696   1.328   0.923   6.200 -0.1185  0.5438  0.5665
 2697TI      Ti 2697   1.333   1.235   5.893  0.5243  0.5577 -0.0248
 2698TI     TiO 2698   1.493   1.023   5.878 -0.5165  0.6260  0.0549
 2699TI      Ti 2699   1.321   1.227   5.466  0.0574 -0.1521  0.0268
 2700TI     TiO 2700   1.463   1.060   5.502 -0.0089 -0.1141  0.5220
 2701TI      Ti 2701   1.483   1.303   5.165  0.5128 -0.1687 -0.3696
 2702TI     TiO 2702   1.624   1.127   5.247 -0.3840 -0.7459 -0.5495
 2703TI      Ti 2703   1.289   1.629   5.038 -0.2376 -0.3220  0.1407
 2704TI     TiO 2704   1.509   0.973   4.943  0.2035  0.5034 -0.2785
 2705TI      Ti 2705   1.314   0.949   4.803 -0.1637 -0.5865 -0.1797
 2706TI     TiO 2706   1.792   0.988   4.961 -0.7274  0.2515 -0.5637
 2707TI      Ti 2707   1.341   1.380   4.475  0.0356  0.0222 -0.0779
 2708TI     TiO 2708   1.693   0.960   4.602  0.1654 -0.2981  0.0606
 2709TI      Ti 2709   1.351   0.985   4.361 -0.0714 -0.0939 -0.3535
 2710TI     TiO 2710   1.600   0.968   4.348  0.8009 -0.3295 -0.7690
 2711TI      Ti 2711   1.393   1.200   3.977  0.1809 -0.1090  0.2119
 2712TI     TiO 2712   1.577   1.073   3.953  0.2725  0.1909  0.3136
 2713TI      Ti 2713   1.415   1.218   3.602  0.0995  0.1595  0.4696
 2714TI     TiO 2714   1.611   1.099   3.601  0.3147  0.5942  0.7271
 2715TI      Ti 2715   1.430   1.195   3.241 -0.1237  0.3147  0.4295
 2716TI     TiO 2716   1.656   1.085   3.219  0.4015  0.6151 -0.7206
 2717TI      Ti 2717   1.430   1.179   2.888 -0.0636 -0.0965  0.0941
 2718TI     TiO 2718   1.647   1.109   2.848  1.1088  0.3736  0.3005
 2719TI      Ti 2719   1.444   1.167   2.527  0.0825 -0.3894  0.3259
 2720TI     TiO 2720   1.631   1.044   2.535  0.2352 -0.7049  0.0989
 2721TI      Ti 2721   1.449   1.170   2.167  0.1652 -0.2983  0.2315
 2722TI     TiO 2722   1.653   1.066   2.227 -0.8489 -0.0348  0.6059
 2723TI      Ti 2723   1.434   1.122   1.814  0.1811  0.0508 -0.2225
 2724TI     TiO 2724   1.728   0.991   1.954 -0.3218  0.0471 -0.0598
 2725TI      Ti 2725   1.405   1.340   1.336 -0.3189  0.1623  0.1050
 2726TI     TiO 2726   1.600   1.145   1.661  0.0742 -0.9250 -0.5722
 2727TI      Ti 2727   1.625   1.035   1.460  0.1894  0.0297 -0.3204
 2728TI     TiO 2728   1.842   0.970   1.445  0.3978  0.6225 -0.5104
 2729TI      Ti 2729   1.462   1.359   0.986 -0.0245 -0.1565  0.0287
 2730TI     TiO 2730   1.813   0.959   1.016 -0.0768  1.0272 -0.7236
 2731TI      Ti 2731   1.421   1.496   0.670 -0.1759  0.1370 -0.1301
 2732TI     TiO 2732   1.654   1.128   0.634  0.1079  0.0371  0.6698
 2733TI      Ti 2733   1.680   1.451   0.410  0.0612  0.4578  0.1530
 2734TI     TiO 2734   1.702   1.212   0.357  0.0958  0.3800 -0.3651
 2735TI      Ti 2735   1.509   1.127   0.457 -0.1134  0.3041  0.1140
 2736TI     TiO 2736   1.801   0.989   0.080  0.2813  0.0013 -0.2510
 2737TI      Ti 2737   1.551   0.939   0.066 -0.1456  0.4442  0.1561
 2738TI     TiO 2738   1.970   0.719  10.762  0.0473  0.3195  0.0559
 2739TI      Ti 2739   1.847   0.664  10.573  0.1715  0.0379 -0.0882
 2740TI     TiO 2740   2.068   0.582  10.530 -0.1042 -0.1097  0.4051
 2741TI      Ti 2741   1.508   0.891  10.147  0.6325  0.0365 -0.3538
 2742TI     TiO 2742   2.088   0.625  10.241 -0.1943  0.1571  0.5306
 2743TI      Ti 2743   1.801   0.870   9.893 -0.2851 -0.0038 -0.2041
 2744TI     TiO 2744   1.787   0.647   9.866 -0.0367 -0.0420  0.3457
 2745TI      Ti 2745   1.323   0.750   9.864 -0.1169 -0.1714  0.2345
 2746TI     TiO 2746   1.699   0.859   9.673  0.0397 -0.1847 -0.1872
 2747TI      Ti 2747   1.378   0.865   9.430 -0.0597  0.0014 -0.1889
 2748TI     TiO 2748   1.799   0.664   9.279  0.4513  0.7643 -0.5285
 2749TI      Ti 2749   1.604   0.730   9.153 -0.3372 -0.0268 -0.1726
 2750TI     TiO 2750   1.735   0.629   8.995  0.3669 -0.2405 -0.1044
 2751TI      Ti 2751   1.370   0.755   8.786 -0.1429  0.1901  0.1621
 2752TI     TiO 2752   1.488   0.559   8.790  0.1744 -0.0744  0.2838
 2753TI      Ti 2753   1.330   0.678   8.358 -0.0529  0.2148  0.2582
 2754TI     TiO 2754   1.789   0.572   8.445  0.1963  0.2253  0.1370
 2755TI      Ti 2755   1.405   0.824   8.031  0.1476  0.0409 -0.0902
 2756TI     TiO 2756   1.737   0.745   8.175  0.9193  0.2006  0.3342
 2757TI      Ti 2757   1.493   0.667   7.724  0.1858  0.1623  0.0567
 2758TI     TiO 2758   1.599   0.542   7.574  0.2592  0.2908  0.9231
 2759TI      Ti 2759   1.468   0.554   7.375 -0.2324 -0.1553 -0.2422
 2760TI     TiO 2760   1.761   0.652   7.349 -0.6958  1.0203 -0.2562
 2761TI      Ti 2761   1.322   0.872   7.115  0.1350  0.1415 -0.3914
 2762TI     TiO 2762   1.705   0.792   7.121  0.2445  0.1194 -0.0894
 2763TI      Ti 2763   1.340   1.015   6.796 -0.2244  0.0365 -0.0467
 2764TI     TiO 2764   1.570   0.761   6.731 -0.5492  0.6394 -0.0180
 2765TI      Ti 2765   1.393   0.738   6.594 -0.1385  0.1011 -0.1459
 2766TI     TiO 2766   1.475   0.525   6.608  0.2257 -0.1083  0.0801
 2767TI      Ti 2767   1.342   0.678   6.226  0.1040  0.1656 -0.0493
 2768TI     TiO 2768   1.624   0.429   6.128  0.0979 -0.3337  0.2946
 2769TI      Ti 2769   1.338   0.844   5.912  0.2355 -0.0809  0.1557
 2770TI     TiO 2770   1.682   0.601   5.771 -0.2381  0.3648  0.7007
 2771TI      Ti 2771   1.488   0.511   5.695  0.1009  0.1283 -0.2176
 2772TI     TiO 2772   1.953   0.295   5.506 -0.2893  0.1251  0.2851
 2773TI      Ti 2773   1.489   0.829   5.496 -0.6832  0.1277 -0.0800
 2774TI     TiO 2774   1.759   0.633   5.440 -0.2204  0.2319 -0.2290
 2775TI      Ti 2775   1.014   0.823   4.990 -0.2118  0.1329 -0.1736
 2776TI     TiO 2776   1.472   0.547   5.073  0.2392  0.3961  0.4634
 2777TI      Ti 2777   1.255   0.561   4.994 -0.0405 -0.1982  0.1239
 2778TI     TiO 2778   1.605   0.492   4.748  0.1091  0.0123 -0.7895
 2779TI      Ti 2779   1.432   0.572   4.624 -0.2240  0.1407  0.1439
 2780TI     TiO 2780   1.570   0.402   4.382 -1.4884 -0.0696 -0.1849
 2781TI      Ti 2781   1.527   0.614   4.241 -0.4755  0.3346 -0.3616
 2782TI     TiO 2782   1.737   0.539   4.172  0.7530  0.5738  0.4502
 2783TI      Ti 2783   1.536   0.681   3.899  0.4972  0.3475  0.2664
 2784TI     TiO 2784   1.747   0.619   3.863 -0.1140  0.9660  0.1236
 2785TI      Ti 2785   1.515   0.709   3.550  0.1272  0.2377 -0.2068
 2786TI     TiO 2786   1.729   0.624   3.532  0.3727 -0.4386 -0.4161
 2787TI      Ti 2787   1.538   0.750   3.207  0.1368 -0.2390 -0.0298
 2788TI     TiO 2788   1.732   0.634   3.229  0.2523  0.3247  0.0488
 2789TI      Ti 2789   1.606   0.678   2.865  0.0007  0.0957  0.0080
 2790TI     TiO 2790   1.818   0.645   2.888  0.0304  0.7482 -0.2896
 2791TI      Ti 2791   1.504   0.666   2.518 -0.2503  0.0746 -0.1444
 2792TI     TiO 2792   1.840   0.703   2.402  0.5115  0.2186 -0.5562
 2793TI      Ti 2793   1.462   0.616   2.188 -0.0187 -0.2767  0.0669
 2794TI     TiO 2794   1.657   0.518   2.258  0.6290  0.3124 -0.0759
 2795TI      Ti 2795   1.399   0.528   1.852  0.0864 -0.4136 -0.1417
 2796TI     TiO 2796   1.903   0.416   1.831 -0.1531 -0.1247  0.5986
 2797TI      Ti 2797   1.341   0.822   1.643 -0.2856 -0.2053  0.1646
 2798TI     TiO 2798   1.701   0.641   1.696  0.3259 -0.4485 -0.1791
 2799TI      Ti 2799   1.594   0.608   1.478  0.5821  0.0985 -0.1126
 2800TI     TiO 2800   1.882   0.451   1.529  0.2922  0.0460  0.3173
 2801TI      Ti 2801   1.398   0.993   1.156 -0.0653  0.2262  0.3011
 2802TI     TiO 2802   1.782   0.695   1.388 -0.2060  0.0651  0.4629
 2803TI      Ti 2803   1.633   0.723   0.792  0.2116  0.2553  0.4027
 2804TI     TiO 2804   1.857   0.722   0.853  0.2226 -0.2148  0.0200
 2805TI      Ti 2805   1.249   0.892   0.463  0.2424  0.1113 -0.3814
 2806TI     TiO 2806   1.812   0.557   0.483  0.4200  0.2768 -0.3229
 2807TI      Ti 2807   1.529   0.701   0.373 -0.1590 -0.3646 -0.1590
 2808TI     TiO 2808   1.893   0.551   0.177  0.2908  0.0597  0.9137
 2809TI      Ti 2809   1.551   0.560  10.793 -0.2690 -0.0392  0.0839
 2810TI     TiO 2810   1.769   0.113  10.466  0.0951  0.2003  0.6040
 2811TI      Ti 2811   1.684   0.299  10.568  0.1746 -0.0068  0.3251
 2812TI     TiO 2812   1.803   0.462  10.442 -0.1580 -0.0747 -0.0383
 2813TI      Ti 2813   1.517   0.532  10.383 -0.1822  0.0314 -0.0600
 2814TI     TiO 2814   1.918   0.251  10.257 -0.1738 -0.3891  0.2532
 2815TI      Ti 2815   1.632   0.582  10.015  0.1414  0.1318 -0.1681
 2816TI     TiO 2816   1.915   0.146   9.976  0.3804  0.5021 -0.3195
 2817TI      Ti 2817   1.591   0.171   9.776 -0.1706  0.0830 -0.0414
 2818TI     TiO 2818   1.921   0.347   9.579  0.3200 -0.6680 -0.1349
 2819TI      Ti 2819   1.474   0.447   9.476 -0.1465 -0.2528  0.1849
 2820TI     TiO 2820   1.602   0.320   9.610  0.7232 -0.0083  0.1554
 2821TI      Ti 2821   1.537   0.271   9.141  0.0515  0.2961 -0.2847
 2822TI     TiO 2822   1.769   0.291   9.065 -0.3928  0.0623  0.1972
 2823TI      Ti 2823   1.428   0.106   8.756  0.0896 -0.2745 -0.3980
 2824TI     TiO 2824   1.527   0.259   8.911  0.3202  0.1406 -0.7018
 2825TI      Ti 2825   1.396   0.338   8.402  0.2266  0.2875 -0.5293
 2826TI     TiO 2826   1.818   0.139   8.401 -0.5102  0.2924  0.0448
 2827TI      Ti 2827   1.429   0.387   8.038  0.0972  0.1241  0.1159
 2828TI     TiO 2828   1.575   0.374   8.246 -0.3653 -0.3576  0.2898
 2829TI      Ti 2829   1.471   0.282   7.672 -0.1360  0.0062 -0.4808
 2830TI     TiO 2830   1.688   0.252   7.727  0.0944 -0.0497 -0.1646
 2831TI      Ti 2831   1.490   0.179   7.258  0.3681  0.2101  0.1607
 2832TI     TiO 2832   1.873   0.084   7.409 -0.4485  0.1809 -0.1221
 2833TI      Ti 2833   1.449   0.488   7.015 -0.2498 -0.0370 -0.0271
 2834TI     TiO 2834   1.683   0.149   7.153  0.7286  0.3894 -0.1605
 2835TI      Ti 2835   1.354   0.145   6.854 -0.1266  0.6327  0.2860
 2836TI     TiO 2836   1.603   0.121   6.853 -0.0765  0.3433 -0.3998
 2837TI      Ti 2837   1.308   0.375   6.581  0.2913  0.1188 -0.2720
 2838TI     TiO 2838   1.403   0.156   6.622  0.2066  0.2610  0.5847
 2839TI      Ti 2839   1.099   0.365   6.261 -0.1392  0.3219 -0.4670
 2840TI     TiO 2840   1.362   0.189   6.058  0.0360 -0.2929  0.0201
 2841TI      Ti 2841   1.260   0.359   5.930 -0.0913 -0.1657  0.0929
 2842TI     TiO 2842   1.485   0.351   5.864  0.4164 -0.2239 -0.1352
 2843TI      Ti 2843   1.259   0.370   5.398 -0.1254 -0.1141 -0.0965
 2844TI     TiO 2844   1.668   0.341   5.643 -0.4703 -0.2328 -0.4055
 2845TI      Ti 2845   1.692   0.082   5.012 -0.1415 -0.0088  0.3583
 2846TI     TiO 2846   1.854   0.174   5.152 -0.8364 -0.1609  0.4459
 2847TI      Ti 2847   1.401   0.237   5.096 -0.2544  0.4226 -0.0833
 2848TI     TiO 2848   1.811   0.179   4.842  0.1833  0.3272 -0.3201
 2849TI      Ti 2849   1.305   0.151   4.757  0.3103 -0.1942 -0.1073
 2850TI     TiO 2850   1.598   0.092   4.529 -0.0365  0.0882  0.1439
 2851TI      Ti 2851   1.444   0.185   4.377  0.3183  0.5515  0.0325
 2852TI     TiO 2852   1.753   0.034   4.260 -0.7721 -0.1875 -0.4427
 2853TI      Ti 2853   1.739   0.130   4.033  0.1033 -0.1827 -0.5319
 2854TI     TiO 2854   1.592   4.924   4.023 -0.1384  0.2684  0.1615
 2855TI      Ti 2855   1.470   0.017   3.827  0.5200  0.2769  0.1459
 2856TI     TiO 2856   1.728   0.069   3.797  0.0373 -0.0342  0.7467
 2857TI      Ti 2857   1.576   0.182   3.452 -0.0022  0.2284 -0.2591
 2858TI     TiO 2858   1.749   4.922   3.243 -0.3762  0.0260  0.3268
 2859TI      Ti 2859   1.502   0.376   3.076 -0.4594  0.5136 -0.1337
 2860TI     TiO 2860   1.601   0.192   3.018  0.0266  0.3906 -0.2166
 2861TI      Ti 2861   1.468   4.933   2.727 -0.1481 -0.1369 -0.1838
 2862TI     TiO 2862   1.604   0.176   2.696  0.1274 -0.0174 -0.1628
 2863TI      Ti 2863   1.454   0.350   2.689  0.1886  0.0270 -0.1180
 2864TI     TiO 2864   1.748   0.085   2.426 -0.0873  0.3751 -0.3443
 2865TI      Ti 2865   1.587   4.915   2.326 -0.5641  0.1119  0.3763
 2866TI     TiO 2866   1.937   0.030   2.040 -0.0679  0.2775 -0.1063
 2867TI      Ti 2867   1.354   0.211   2.124 -0.3192 -0.1042  0.1615
 2868TI     TiO 2868   1.713   0.189   1.889  0.3594  0.7409  0.3636
 2869TI      Ti 2869   1.601   0.210   1.683 -0.0519 -0.3525  0.2179
 2870TI     TiO 2870   1.807   0.167   1.602 -0.0228  0.1453 -0.7861
 2871TI      Ti 2871   1.563   0.276   1.306 -0.1232  0.0062  0.5426
 2872TI     TiO 2872   1.758   0.142   1.296  0.3969 -0.3884  0.4251
 2873TI      Ti 2873   1.432   0.580   1.089 -0.2212  0.2848 -0.1995
 2874TI     TiO 2874   1.487   0.361   1.077 -0.4784 -0.0097  0.2415
 2875TI      Ti 2875   1.579   0.269   0.867 -0.1457 -0.2206  0.1921
 2876TI     TiO 2876   1.961   0.090   0.690 -1.0893 -0.2102 -0.3355
 2877TI      Ti 2877   1.831   0.108   0.511  0.1101  0.0759  0.5283
 2878TI     TiO 2878   2.015   0.042   0.396  0.7548 -0.7939  0.0089
 2879TI      Ti 2879   1.513   0.303   0.230  0.3076 -0.0791 -0.0410
 2880TI     TiO 2880   1.473   4.858  10.775 -0.0080 -0.6068  0.4595
 2881TI      Ti 2881   0.626   4.524  10.612  0.0389  0.0707 -0.4706
 2882TI     TiO 2882   0.908   4.347  10.644  0.0335  0.6342  0.4924
 2883TI      Ti 2883   0.431   4.825  10.555 -0.1698 -0.0842  0.2554
 2884TI     TiO 2884   0.754   4.539  10.419 -0.2053 -0.0697  0.1915
 2885TI      Ti 2885   0.507   4.715  10.142  0.0045 -0.2588 -0.2010
 2886TI     TiO 2886   0.735   4.300  10.062 -0.3329 -0.3388 -0.6735
 2887TI      Ti 2887   0.642   4.919   9.803  0.2713 -0.3422 -0.3131
 2888TI     TiO 2888   1.143   4.500   9.833  0.2674  0.6489 -0.7216
 2889TI      Ti 2889   0.806   4.619   9.682 -0.1841 -0.3196  0.1722
 2890TI     TiO 2890   0.960   4.393   9.578  0.0840  0.3902 -0.2241
 2891TI      Ti 2891   0.729   4.605   9.272 -0.0757 -0.1470  0.3178
 2892TI     TiO 2892   0.947   4.544   9.294  0.4823  0.0540  0.2475
 2893TI      Ti 2893   0.594   4.794   9.024 -0.1664 -0.0708 -0.4600
 2894TI     TiO 2894   0.830   4.403   8.988  0.3127 -0.2924 -0.0076
 2895TI      Ti 2895   0.602   4.851   8.647  0.1846  0.3177 -0.2680
 2896TI     TiO 2896   0.898   4.458   8.587  0.1208  0.6054  0.8558
 2897TI      Ti 2897   0.678   4.431   8.518 -0.1776 -0.2341  0.1669
 2898TI     TiO 2898   0.761   4.479   8.313  0.0460 -0.0237  0.0245
 2899TI      Ti 2899   0.615   4.614   7.963 -0.1206 -0.0590 -0.0449
 2900TI     TiO 2900   0.830   4.529   7.986  0.0359 -0.0060 -0.7189
 2901TI      Ti 2901   0.667   4.598   7.596  0.3096  0.0915  0.0417
 2902TI     TiO 2902   0.877   4.514   7.618 -0.4395 -0.1254 -0.4931
 2903TI      Ti 2903   0.651   4.498   7.232  0.2618 -0.0122  0.1910
 2904TI     TiO 2904   0.814   4.334   7.178 -0.1053  0.0812  0.3237
 2905TI      Ti 2905   0.661   0.021   7.067 -0.0797  0.0373 -0.1918
 2906TI     TiO 2906   0.980   4.490   6.903  0.2039  0.3057 -0.0321
 2907TI      Ti 2907   0.442   4.534   6.854 -0.0695  0.3026  0.2504
 2908TI     TiO 2908   0.673   4.536   6.788  0.0274 -0.6462 -0.5620
 2909TI      Ti 2909   0.634   4.645   6.572  0.1150  0.4317 -0.0838
 2910TI     TiO 2910   0.777   4.458   6.538 -0.0361 -0.1641  0.2193
 2911TI      Ti 2911   0.501   4.771   6.263 -0.6144 -0.3179  0.1406
 2912TI     TiO 2912   1.134   4.438   6.271 -0.4915  0.0492 -0.2686
 2913TI      Ti 2913   0.395   4.425   5.953  0.1596 -0.4223 -0.1957
 2914TI     TiO 2914   0.861   4.542   5.862  0.4342  0.3991  0.0509
 2915TI      Ti 2915   0.506   4.321   5.526  0.3569  0.2977 -0.1302
 2916TI     TiO 2916   0.713   4.326   5.636  0.0529 -0.1783 -0.1818
 2917TI      Ti 2917   0.575   4.630   5.274  0.0309 -0.6813  0.1736
 2918TI     TiO 2918   0.787   4.580   5.351 -0.3682 -0.4924  0.2474
 2919TI      Ti 2919   0.694   4.500   4.946 -0.4530 -0.0999  0.0505
 2920TI     TiO 2920   0.912   4.531   5.015  0.3451  0.3476  0.1382
 2921TI      Ti 2921   0.789   4.470   4.587 -0.1374  0.1157 -0.2548
 2922TI     TiO 2922   0.985   4.442   4.710  0.1913  0.6820 -0.2729
 2923TI      Ti 2923   0.746   4.709   4.316 -0.1318  0.1452 -0.1272
 2924TI     TiO 2924   1.050   4.411   4.411  0.2078 -0.1638  0.2902
 2925TI      Ti 2925   0.889   4.512   3.944  0.0281  0.2643  0.2803
 2926TI     TiO 2926   0.977   4.290   4.022 -0.5001 -0.2404 -0.5284
 2927TI      Ti 2927   0.842   4.496   3.523  0.1976 -0.1003 -0.1851
 2928TI     TiO 2928   0.836   4.425   3.738 -0.2269 -0.0448 -0.2863
 2929TI      Ti 2929   0.575   4.738   3.407 -0.0924 -0.1794  0.1241
 2930TI     TiO 2930   1.012   4.364   3.460  0.1273 -0.1035 -0.2781
 2931TI      Ti 2931   0.811   4.537   3.136  0.1354 -0.1681 -0.3269
 2932TI     TiO 2932   0.973   4.363   3.166 -0.6777 -1.0942  0.3241
 2933TI      Ti 2933   0.561   4.722   2.942 -0.1788 -0.0647 -0.0401
 2934TI     TiO 2934   0.900   4.457   2.917 -0.7043  0.6513  0.1982
 2935TI      Ti 2935   0.914   4.452   2.392 -0.0168  0.2101 -0.2015
 2936TI     TiO 2936   1.146   4.384   2.415  0.6622 -0.0665  0.5624
 2937TI      Ti 2937   0.582   4.508   2.320  0.4187 -0.0549  0.1063
 2938TI     TiO 2938   1.275   4.426   2.138  0.2111 -0.1210 -0.4827
 2939TI      Ti 2939   0.522   4.523   1.918  0.2523  0.4591  0.4367
 2940TI     TiO 2940   0.695   4.436   1.761  0.1599 -0.5381 -0.3190
 2941TI      Ti 2941   0.752   4.639   1.650  0.2112  0.2541 -0.2512
 2942TI     TiO 2942   1.062   4.580   1.430 -0.1046 -0.0007 -0.0003
 2943TI      Ti 2943   0.735   4.958   1.442 -0.1464 -0.3025  0.1364
 2944TI     TiO 2944   1.021   4.572   1.129  1.1118 -0.0180  0.4548
 2945TI      Ti 2945   0.709   4.882   1.086 -0.1678  0.0095 -0.4826
 2946TI     TiO 2946   1.026   4.837   1.037 -0.0695 -0.2346 -0.2246
 2947TI      Ti 2947   0.593   4.675   0.728 -0.4743 -0.1323 -0.2576
 2948TI     TiO 2948   0.994   4.805   0.732  0.3329  0.0079 -0.3043
 2949TI      Ti 2949   0.825   4.307   0.406  0.0323  0.3490  0.2825
 2950TI     TiO 2950   0.991   4.480   0.402  0.1579  0.4850 -0.5699
 2951TI      Ti 2951   0.726   4.848   0.400  0.1670  0.3590 -0.2158
 2952TI     TiO 2952   0.851   4.324   0.175  0.4064  0.1497 -0.0273
 2953TI      Ti 2953   0.507   4.129  10.437 -0.3223  0.1052 -0.0584
 2954TI     TiO 2954   1.087   4.096  10.761 -0.7348  0.2092 -0.1129
 2955TI      Ti 2955   0.650   4.409  10.252  0.0593  0.2822 -0.0716
 2956TI     TiO 2956   0.711   4.065  10.515  0.3486 -0.4292 -0.6051
 2957TI      Ti 2957   0.886   4.153  10.147  0.1127  0.1027 -0.0915
 2958TI     TiO 2958   1.063   4.027  10.135 -0.3895 -0.2001 -0.4661
 2959TI      Ti 2959   0.674   4.299   9.851  0.2274  0.2156 -0.1181
 2960TI     TiO 2960   1.068   3.746   9.973 -0.1952  0.2383  0.2212
 2961TI      Ti 2961   0.768   4.268   9.503  0.0635 -0.1589 -0.0534
 2962TI     TiO 2962   0.831   4.188   9.712 -0.4643  0.1164  0.1615
 2963TI      Ti 2963   0.460   4.355   9.353  0.0610 -0.2229  0.0245
 2964TI     TiO 2964   0.913   3.992   9.493  0.8824  0.3765  0.3732
 2965TI      Ti 2965   0.602   4.361   8.976 -0.0899  0.0346 -0.2522
 2966TI     TiO 2966   0.931   4.133   9.083  0.8789 -0.5334  0.3956
 2967TI      Ti 2967   0.623   4.128   8.693  0.1088 -0.3395 -0.0867
 2968TI     TiO 2968   0.850   4.069   8.703 -0.2508  0.1986 -0.1970
 2969TI      Ti 2969   0.674   4.094   8.289  0.2933 -0.2405  0.4030
 2970TI     TiO 2970   0.888   4.052   8.334 -0.4400  0.2103 -0.0453
 2971TI      Ti 2971   0.673   4.128   7.943  0.3110 -0.2826 -0.2506
 2972TI     TiO 2972   0.888   4.039   7.975 -0.1928  0.0824 -0.4484
 2973TI      Ti 2973   0.709   4.174   7.607 -0.3802 -0.0261  0.1018
 2974TI     TiO 2974   0.877   4.015   7.626  0.4446 -1.2293 -0.7245
 2975TI      Ti 2975   0.809   4.107   7.281 -0.3359  0.2819  0.0065
 2976TI     TiO 2976   0.844   3.886   7.352 -0.2138 -0.4602  0.4829
 2977TI      Ti 2977   0.715   3.993   6.863 -0.1274  0.1946  0.1075
 2978TI     TiO 2978   0.990   4.084   7.127 -0.1452 -0.1430  0.0808
 2979TI      Ti 2979   0.649   4.308   6.671 -0.1999  0.3667 -0.1803
 2980TI     TiO 2980   0.942   3.981   6.842 -0.3955  0.1062  0.5625
 2981TI      Ti 2981   0.656   4.012   6.439 -0.1360 -0.0779 -0.0018
 2982TI     TiO 2982   0.899   4.010   6.480  0.2121 -0.5194  0.0212
 2983TI      Ti 2983   0.503   4.377   6.301 -0.0029  0.0622  0.1772
 2984TI     TiO 2984   1.069   4.008   6.204  0.3177  0.2471 -0.2755
 2985TI      Ti 2985   0.900   4.117   6.097 -0.0370  0.2644  0.0499
 2986TI     TiO 2986   0.992   4.016   5.920 -0.4014 -0.2036  0.0759
 2987TI      Ti 2987   0.731   4.121   5.742  0.0225  0.3218  0.0866
 2988TI     TiO 2988   1.069   3.924   5.680  0.1454  0.5406 -0.0950
 2989TI      Ti 2989   0.881   4.160   5.408  0.5058  0.2687  0.0040
 2990TI     TiO 2990   1.033   3.995   5.374 -0.3564 -0.0946 -0.0753
 2991TI      Ti 2991   0.911   4.145   4.986 -0.1344  0.0496 -0.1433
 2992TI     TiO 2992   1.041   3.982   5.071 -0.0505 -0.5164 -0.4032
 2993TI      Ti 2993   0.620   4.143   4.781  0.2058 -0.0750 -0.1833
 2994TI     TiO 2994   1.099   4.245   4.914 -0.1486  0.3379 -0.5632
 2995TI      Ti 2995   0.747   4.114   4.382 -0.2493  0.0465  0.1585
 2996TI     TiO 2996   1.076   4.049   4.692  0.4709 -0.1116 -0.9336
 2997TI      Ti 2997   0.855   4.087   4.035 -0.0414 -0.3499  0.1801
 2998TI     TiO 2998   0.944   4.098   4.249  0.1089  0.8019  0.7193
 2999TI      Ti 2999   0.927   3.927   3.678  0.0555 -0.3241 -0.2617
 3000TI     TiO 3000   1.148   3.996   3.678  0.2757  0.6511  0.2650
 3001TI      Ti 3001   0.705   4.241   3.707  0.2482  0.1175  0.0523
 3002TI     TiO 3002   0.935   3.999   3.434 -0.5434  0.7619 -0.0994
 3003TI      Ti 3003   0.611   4.218   3.304 -0.2818 -0.3645 -0.0336
 3004TI     TiO 3004   1.068   3.655   3.235  0.0378  1.0673 -0.1494
 3005TI      Ti 3005   0.834   4.045   2.993  0.3196 -0.0475  0.5943
 3006TI     TiO 3006   0.940   3.886   3.110  0.3506 -0.0561  0.0720
 3007TI      Ti 3007   0.709   4.017   2.436 -0.0508  0.2582  0.0305
 3008TI     TiO 3008   0.928   3.962   2.490 -0.2617 -0.4550  0.2733
 3009TI      Ti 3009   0.705   4.200   2.107 -0.4659 -0.0976  0.2532
 3010TI     TiO 3010   1.138   4.175   2.167 -0.2975 -0.2906  0.1198
 3011TI      Ti 3011   0.829   4.253   1.707 -0.1589 -0.4128  0.1555
 3012TI     TiO 3012   0.954   4.060   1.672  0.4127 -0.2432  0.1320
 3013TI      Ti 3013   0.691   4.176   1.376 -0.0738  0.3451  0.1333
 3014TI     TiO 3014   0.847   4.019   1.332  0.4131  0.4037  0.3682
 3015TI      Ti 3015   0.525   4.021   1.027  0.0369  0.1094  0.0968
 3016TI     TiO 3016   0.742   3.968   1.035 -0.3464 -0.2874 -0.4672
 3017TI      Ti 3017   0.298   3.997   0.726 -0.0387 -0.1482  0.0273
 3018TI     TiO 3018   0.559   3.989   0.799  0.0672 -0.0649 -0.7704
 3019TI      Ti 3019   0.590   4.223   0.744  0.2916 -0.2817 -0.4000
 3020TI     TiO 3020   0.977   4.232   0.567  0.6739  0.2863  0.0828
 3021TI      Ti 3021   0.496   4.138   0.388 -0.1531 -0.4026 -0.2786
 3022TI     TiO 3022   1.129   3.933   0.449 -0.1099  0.2904  0.1904
 3023TI      Ti 3023   0.654   4.433   0.118  0.2276  0.0022 -0.0175
 3024TI     TiO 3024   1.104   4.223   0.294  0.1927  0.1784 -0.0892
 3025TI      Ti 3025   0.353   3.871  10.716  0.4008 -0.2328  0.0427
 3026TI     TiO 3026   1.157   3.671   0.074 -0.4432  0.0327  0.3085
 3027TI      Ti 3027   0.465   3.719  10.406  0.0280  0.2766 -0.2984
 3028TI     TiO 3028   0.970   3.480  10.332 -0.5500  0.2440  0.0022
 3029TI      Ti 3029   0.770   3.461  10.455  0.0422 -0.3089 -0.0247
 3030TI     TiO 3030   0.993   3.772  10.325 -0.1556  0.2679 -0.0002
 3031TI      Ti 3031   0.661   3.856  10.039  0.1181  0.1624 -0.1248
 3032TI     TiO 3032   1.302   3.809   9.810  0.8248 -0.0035  0.9349
 3033TI      Ti 3033   0.667   3.582   9.756 -0.1268  0.2871  0.2205
 3034TI     TiO 3034   0.900   3.548   9.734 -0.2034  0.2242 -0.7816
 3035TI      Ti 3035   0.551   3.895   9.384  0.1120 -0.3991 -0.0258
 3036TI     TiO 3036   0.897   3.538   9.438  0.3720 -0.0266 -0.7368
 3037TI      Ti 3037   0.729   3.747   9.089  0.3009 -0.0139 -0.0355
 3038TI     TiO 3038   0.887   3.564   9.096 -0.1224 -0.3235 -0.5918
 3039TI      Ti 3039   0.736   3.738   8.724 -0.0010  0.1846 -0.0173
 3040TI     TiO 3040   0.883   3.568   8.726  0.1689 -0.5567  0.0004
 3041TI      Ti 3041   0.730   3.717   8.359 -0.1646  0.0485 -0.0587
 3042TI     TiO 3042   0.886   3.556   8.369  0.1701  0.1364  0.5021
 3043TI      Ti 3043   0.729   3.722   8.000 -0.3860 -0.1816 -0.0967
 3044TI     TiO 3044   0.890   3.556   7.998 -0.3641 -0.0128 -0.4042
 3045TI      Ti 3045   0.721   3.480   7.517 -0.3468 -0.2976 -0.2176
 3046TI     TiO 3046   0.875   3.562   7.660  0.3249  0.5541  0.3074
 3047TI      Ti 3047   0.436   3.595   7.376  0.6784 -0.0932 -0.3665
 3048TI     TiO 3048   0.595   3.447   7.339 -0.0650  0.5613  0.1117
 3049TI      Ti 3049   0.475   3.804   7.081  0.0796 -0.2891  0.0335
 3050TI     TiO 3050   0.776   3.541   7.083 -0.1596  0.1114  0.1467
 3051TI      Ti 3051   0.421   3.863   6.724  0.3636 -0.0241  0.1597
 3052TI     TiO 3052   0.888   3.579   6.771  0.0374 -0.6403 -0.1006
 3053TI      Ti 3053   0.760   3.673   6.598 -0.1241 -0.0489 -0.0515
 3054TI     TiO 3054   0.980   3.731   6.539  0.3903 -0.4313  0.5548
 3055TI      Ti 3055   0.701   3.663   6.159 -0.6335  0.3076  0.3209
 3056TI     TiO 3056   0.803   3.458   6.173 -0.0521 -0.3446  0.1290
 3057TI      Ti 3057   0.805   3.404   5.937  0.2003  0.2283  0.0257
 3058TI     TiO 3058   1.041   3.438   5.959  0.3204  0.7094 -0.0029
 3059TI      Ti 3059   0.700   3.592   5.664  0.1381  0.4056 -0.0201
 3060TI     TiO 3060   0.814   3.398   5.687 -0.1829  0.1715  0.2236
 3061TI      Ti 3061   0.788   3.614   5.305 -0.0923 -0.2983 -0.2363
 3062TI     TiO 3062   0.890   3.193   5.278 -0.0174 -0.3944 -0.1768
 3063TI      Ti 3063   0.620   3.841   5.072 -0.0694 -0.1699  0.4038
 3064TI     TiO 3064   1.084   3.541   5.077 -0.3095  0.1481  0.3098
 3065TI      Ti 3065   0.565   3.772   4.692  0.2027 -0.3670 -0.1677
 3066TI     TiO 3066   1.049   3.442   4.634 -0.3716  0.3739 -0.2639
 3067TI      Ti 3067   0.809   3.464   4.583 -0.0773  0.5392  0.2660
 3068TI     TiO 3068   1.135   3.483   4.309 -0.4497  0.9624  0.1123
 3069TI      Ti 3069   0.732   3.766   4.311  0.2665  0.3251  0.0493
 3070TI     TiO 3070   0.878   3.591   4.385  0.4500  0.4118  0.1879
 3071TI      Ti 3071   0.867   3.680   3.993  0.0946  0.2264  0.1107
 3072TI     TiO 3072   0.983   3.490   4.036  0.3120 -0.3343  0.3060
 3073TI      Ti 3073   0.565   3.861   3.553  0.0069  0.0172 -0.1756
 3074TI     TiO 3074   1.006   3.708   3.818  0.2732  0.8417  0.3031
 3075TI      Ti 3075   0.592   3.740   3.159 -0.2436  0.2543  0.0047
 3076TI     TiO 3076   0.799   3.635   3.131 -0.0873  0.4519 -0.2105
 3077TI      Ti 3077   0.627   3.725   2.816  0.2498 -0.0605  0.2288
 3078TI     TiO 3078   0.846   3.693   2.823 -0.0145 -0.5529  0.1486
 3079TI      Ti 3079   0.670   3.672   2.454 -0.1809 -0.3083 -0.0420
 3080TI     TiO 3080   0.891   3.633   2.488  0.1720  0.6920  0.2253
 3081TI      Ti 3081   0.705   3.687   2.098 -0.1719 -0.1358 -0.0610
 3082TI     TiO 3082   0.894   3.562   2.115  0.1965 -0.1639  0.2617
 3083TI      Ti 3083   0.767   3.681   1.730  0.0160 -0.0796  0.0577
 3084TI     TiO 3084   0.924   3.511   1.763  0.5624  0.1007  0.3063
 3085TI      Ti 3085   0.754   3.621   1.366 -0.1500  0.1305 -0.0383
 3086TI     TiO 3086   0.966   3.532   1.405  0.0827  0.1657 -0.1490
 3087TI      Ti 3087   0.755   3.509   1.007 -0.1896  0.1165  0.0882
 3088TI     TiO 3088   0.996   3.473   1.043  0.3372 -0.0057  0.4080
 3089TI      Ti 3089   0.439   3.645   0.938 -0.1633  0.2244 -0.2201
 3090TI     TiO 3090   0.951   3.805   0.928  0.3036 -0.1830 -0.4757
 3091TI      Ti 3091   0.665   3.429   0.661  0.1453  0.1111 -0.1477
 3092TI     TiO 3092   0.818   3.459   0.494 -0.2201  0.5994  0.7078
 3093TI      Ti 3093   0.555   3.769   0.468 -0.2761  0.1767  0.2453
 3094TI     TiO 3094   0.624   3.628   0.295 -0.2657 -0.7807  0.3961
 3095TI      Ti 3095   0.439   3.617   0.156  0.0267 -0.2439 -0.2311
 3096TI     TiO 3096   0.885   3.509   0.059  0.4085  0.8349  0.8936
 3097TI      Ti 3097   0.395   3.447  10.699 -0.0513  0.2987  0.1936
 3098TI     TiO 3098   0.549   3.144  10.790 -0.2354  0.0333 -0.0021
 3099TI      Ti 3099   0.623   2.961  10.397 -0.3498  0.0399  0.1791
 3100TI     TiO 3100   0.766   2.947  10.588 -0.1958 -0.2434  0.4567
 3101TI      Ti 3101   0.351   3.293  10.314  0.2069  0.3378 -0.0665
 3102TI     TiO 3102   1.000   3.198  10.181  0.5682  0.0359  0.0206
 3103TI      Ti 3103   0.552   3.523  10.107  0.0482  0.0134 -0.0352
 3104TI     TiO 3104   0.770   3.165   9.996 -0.3022  0.3503  0.2005
 3105TI      Ti 3105   0.636   3.222   9.791 -0.0532 -0.1264 -0.1556
 3106TI     TiO 3106   0.845   3.170   9.712 -1.0391  0.0655 -0.4241
 3107TI      Ti 3107   0.630   3.257   9.430 -0.1481  0.2586 -0.1030
 3108TI     TiO 3108   0.794   3.090   9.453 -1.2139  0.3193  0.7339
 3109TI      Ti 3109   0.674   3.242   9.069  0.3042  0.2536  0.1277
 3110TI     TiO 3110   0.839   3.083   9.072  0.2996 -0.2172  0.4228
 3111TI      Ti 3111   0.707   3.226   8.707  0.0473  0.1303 -0.0389
 3112TI     TiO 3112   0.875   3.071   8.718  0.4386 -0.2112  0.3042
 3113TI      Ti 3113   0.720   3.221   8.355 -0.1952  0.0011 -0.2530
 3114TI     TiO 3114   0.898   3.067   8.356 -0.4483 -0.4729  0.4315
 3115TI      Ti 3115   0.718   3.232   8.009  0.2561 -0.3676  0.3438
 3116TI     TiO 3116   0.911   3.057   7.998  0.2876 -0.6020  0.2808
 3117TI      Ti 3117   0.739   3.164   7.663 -0.0076 -0.4282 -0.0462
 3118TI     TiO 3118   0.928   3.048   7.661 -0.4752 -0.0444 -0.3000
 3119TI      Ti 3119   0.816   3.078   7.317 -0.1552  0.2283  0.0168
 3120TI     TiO 3120   0.951   2.895   7.315  0.1257  0.2775  0.1109
 3121TI      Ti 3121   0.665   3.080   6.959  0.0897 -0.3857 -0.4600
 3122TI     TiO 3122   1.092   3.018   7.014  0.5153 -0.4005 -0.0691
 3123TI      Ti 3123   0.502   3.355   6.702  0.0239 -0.0433 -0.1573
 3124TI     TiO 3124   0.826   3.059   6.808 -0.3228  0.3903  0.0764
 3125TI      Ti 3125   0.690   3.366   6.359  0.0754  0.3312  0.0140
 3126TI     TiO 3126   0.921   2.887   6.340  0.4274  0.1766 -0.2325
 3127TI      Ti 3127   0.845   3.045   6.192 -0.0272  0.1698 -0.2040
 3128TI     TiO 3128   1.075   3.062   6.178 -0.5699  0.6186 -0.2576
 3129TI      Ti 3129   0.795   2.876   5.799  0.1498 -0.2865  0.0641
 3130TI     TiO 3130   1.099   3.018   5.878  0.3178  0.4554 -0.2329
 3131TI      Ti 3131   0.575   3.137   5.673 -0.1533 -0.0488 -0.6696
 3132TI     TiO 3132   1.056   3.225   5.647  0.0872 -0.3341 -0.4440
 3133TI      Ti 3133   0.717   3.102   5.161 -0.3543 -0.1986 -0.0918
 3134TI     TiO 3134   1.006   3.012   5.470  0.1517  0.3115 -0.5246
 3135TI      Ti 3135   0.593   3.452   4.954 -0.4581 -0.1226  0.2148
 3136TI     TiO 3136   0.859   3.070   4.986 -0.4445  0.2772 -0.5250
 3137TI      Ti 3137   0.740   3.158   4.793 -0.0707 -0.1366 -0.2311
 3138TI     TiO 3138   0.934   3.096   4.684  0.6946 -0.0636 -0.2994
 3139TI      Ti 3139   0.470   3.031   4.597 -0.0850  0.1556  0.3259
 3140TI     TiO 3140   0.846   2.845   4.554  0.1992  0.3441  0.0181
 3141TI      Ti 3141   0.629   3.227   4.329  0.0436 -0.2503 -0.1998
 3142TI     TiO 3142   0.783   3.063   4.287 -0.0807  0.1255  0.2735
 3143TI      Ti 3143   0.691   3.334   3.923 -0.1844  0.3193 -0.3764
 3144TI     TiO 3144   0.815   3.136   3.913 -0.6427  0.2421 -0.4420
 3145TI      Ti 3145   0.752   3.537   3.623 -0.1965  0.1529 -0.1937
 3146TI     TiO 3146   0.839   3.102   3.555  0.1806 -0.3047 -0.6144
 3147TI      Ti 3147   0.773   3.432   3.236  0.1670  0.1596  0.1914
 3148TI     TiO 3148   0.836   3.073   3.205  0.0317 -0.0736  0.2067
 3149TI      Ti 3149   0.688   3.208   2.852 -0.1422  0.3312 -0.0657
 3150TI     TiO 3150   0.869   3.064   2.859  0.2346 -0.1766 -0.6203
 3151TI      Ti 3151   0.727   3.195   2.484  0.1265  0.0735 -0.0071
 3152TI     TiO 3152   0.894   3.044   2.499 -0.0699 -0.6306  0.3323
 3153TI      Ti 3153   0.762   3.194   2.127 -0.0427  0.0316 -0.2627
 3154TI     TiO 3154   0.947   3.054   2.152  0.1753 -0.5510  0.1469
 3155TI      Ti 3155   0.792   3.166   1.774  0.0063 -0.2374 -0.3309
 3156TI     TiO 3156   0.967   3.020   1.783 -0.4005  0.0620 -0.6712
 3157TI      Ti 3157   0.806   3.166   1.418  0.1828  0.3101 -0.0771
 3158TI     TiO 3158   0.974   2.998   1.419 -0.1168 -0.0201  0.3597
 3159TI      Ti 3159   0.659   3.113   0.893 -0.0340 -0.1381 -0.1439
 3160TI     TiO 3160   0.940   2.995   1.127 -0.5250  0.3777 -0.5644
 3161TI      Ti 3161   0.338   3.309   0.946 -0.0933  0.2765 -0.0084
 3162TI     TiO 3162   0.860   3.013   0.833 -0.2603 -0.3360 -0.4669
 3163TI      Ti 3163   0.345   3.171   0.583  0.3017  0.1782 -0.5475
 3164TI     TiO 3164   0.738   3.218   0.703  0.2147  0.4202  0.6794
 3165TI      Ti 3165   0.573   3.177   0.316 -0.0715  0.1038 -0.3745
 3166TI     TiO 3166   0.772   3.091   0.396 -0.3382 -0.5833  0.8893
 3167TI      Ti 3167   0.748   2.867   0.327 -0.0925 -0.2989 -0.3284
 3168TI     TiO 3168   1.157   2.957   0.116  0.7309 -0.1682 -0.6575
 3169TI      Ti 3169   0.500   2.627  10.620  0.2207  0.0631 -0.2760
 3170TI     TiO 3170   0.709   2.543  10.553  0.2001 -0.5556  0.4127
 3171TI      Ti 3171   0.300   2.835  10.398  0.3721 -0.2075 -0.1975
 3172TI     TiO 3172   0.734   2.678  10.254  0.1813 -0.7589  0.3765
 3173TI      Ti 3173   0.797   2.842  10.106  0.3306  0.2181 -0.4147
 3174TI     TiO 3174   1.198   2.805  10.143  0.5102  0.4775  0.0734
 3175TI      Ti 3175   0.438   2.896   9.999  0.8388 -0.0002  0.0281
 3176TI     TiO 3176   0.926   2.668  10.028  0.3082 -0.0361  0.1574
 3177TI      Ti 3177   0.574   2.674   9.786 -0.4499 -0.0897 -0.3203
 3178TI     TiO 3178   0.745   2.527   9.758 -0.4452  0.4015  0.2501
 3179TI      Ti 3179   0.636   2.712   9.430  0.0212 -0.0292  0.4974
 3180TI     TiO 3180   0.825   2.579   9.446 -0.4819 -0.1419 -0.1026
 3181TI      Ti 3181   0.682   2.715   9.069  0.4038 -0.2627 -0.5030
 3182TI     TiO 3182   0.846   2.565   9.072 -0.5818 -0.4420 -0.1178
 3183TI      Ti 3183   0.698   2.708   8.712  0.0580  0.0971  0.2686
 3184TI     TiO 3184   0.867   2.565   8.729  0.4877  0.1179 -0.2525
 3185TI      Ti 3185   0.726   2.717   8.349 -0.0144 -0.2541 -0.0184
 3186TI     TiO 3186   0.891   2.568   8.373 -0.4357  0.2100  0.0737
 3187TI      Ti 3187   0.732   2.717   8.004 -0.1761  0.1727  0.3004
 3188TI     TiO 3188   0.900   2.560   8.011 -0.2637 -0.4577  0.3933
 3189TI      Ti 3189   0.744   2.706   7.649  0.1601 -0.2737  0.3477
 3190TI     TiO 3190   0.940   2.579   7.657 -0.5686  0.0061 -0.1951
 3191TI      Ti 3191   0.768   2.463   7.324  0.0428 -0.1043  0.2318
 3192TI     TiO 3192   1.221   2.473   7.089  0.3675 -0.4437 -0.0306
 3193TI      Ti 3193   0.569   2.775   7.106  0.2535  0.1656  0.2236
 3194TI     TiO 3194   0.953   2.541   7.025 -0.2434 -0.0860 -0.9832
 3195TI      Ti 3195   0.817   2.614   6.845 -0.0756 -0.1549 -0.0555
 3196TI     TiO 3196   0.952   2.476   6.737 -0.1750 -0.1958 -0.5965
 3197TI      Ti 3197   0.816   2.757   6.502  0.2721 -0.1757 -0.1213
 3198TI     TiO 3198   1.014   2.628   6.441 -0.2812 -0.3727 -0.0206
 3199TI      Ti 3199   0.629   2.768   6.143  0.3460  0.1981 -0.1708
 3200TI     TiO 3200   1.137   2.443   6.060 -0.3123  0.3170  0.4335
 3201TI      Ti 3201   0.940   2.523   5.968  0.2574  0.0814  0.0327
 3202TI     TiO 3202   1.029   2.465   5.770 -0.2111  0.4497  0.2701
 3203TI      Ti 3203   0.463   2.784   5.659  0.0656 -0.2652 -0.1956
 3204TI     TiO 3204   0.800   2.648   5.841  0.8694 -0.4862  0.8371
 3205TI      Ti 3205   0.546   2.826   5.265  0.1381  0.0440  0.1485
 3206TI     TiO 3206   0.940   2.625   5.504 -0.6632 -0.4315  0.0494
 3207TI      Ti 3207   0.965   2.759   5.037  0.0047 -0.3132  0.2412
 3208TI     TiO 3208   0.975   2.568   5.172  0.8753 -0.3268 -0.0817
 3209TI      Ti 3209   0.538   2.790   4.913  0.3097 -0.3034 -0.1403
 3210TI     TiO 3210   1.014   2.601   4.868  0.5090  0.0493  0.1258
 3211TI      Ti 3211   0.671   2.699   4.510  0.1042  0.2319  0.0986
 3212TI     TiO 3212   1.106   2.596   4.514 -0.2243 -1.0175  0.3880
 3213TI      Ti 3213   0.511   2.871   4.212  0.1833  0.1256  0.1138
 3214TI     TiO 3214   0.808   2.593   4.341 -0.5159 -0.3169 -0.2453
 3215TI      Ti 3215   0.668   2.750   3.889 -0.2269 -0.0097 -0.3537
 3216TI     TiO 3216   0.860   2.623   3.899  0.0527  0.0229 -0.5235
 3217TI      Ti 3217   0.755   2.731   3.558  0.0043  0.1379  0.2442
 3218TI     TiO 3218   0.906   2.563   3.565 -0.9060 -0.3675  0.3170
 3219TI      Ti 3219   0.754   2.729   3.198  0.1028  0.1074 -0.1917
 3220TI     TiO 3220   0.925   2.573   3.237 -0.2216 -0.1472  0.2280
 3221TI      Ti 3221   0.752   2.680   2.842  0.0292 -0.2568  0.0727
 3222TI     TiO 3222   0.933   2.553   2.873 -0.7398  0.3600  0.0405
 3223TI      Ti 3223   0.775   2.684   2.496  0.0552  0.0326  0.1031
 3224TI     TiO 3224   0.961   2.541   2.514  0.3038  0.5040  0.4343
 3225TI      Ti 3225   0.806   2.657   2.134 -0.1892 -0.0100  0.2446
 3226TI     TiO 3226   1.007   2.540   2.139  0.2032 -0.6921 -0.3563
 3227TI      Ti 3227   0.854   2.660   1.784  0.1027  0.2239 -0.1240
 3228TI     TiO 3228   1.034   2.518   1.791  0.1507  0.3155 -0.0633
 3229TI      Ti 3229   0.875   2.596   1.431 -0.3190  0.3234 -0.0870
 3230TI     TiO 3230   1.070   2.484   1.416  0.1788 -0.4871 -0.6507
 3231TI      Ti 3231   0.742   2.842   1.191 -0.0428 -0.3263  0.2658
 3232TI     TiO 3232   1.086   2.465   1.098 -0.6038  0.2643 -0.2207
 3233TI      Ti 3233   0.477   2.727   1.006 -0.3637  0.2610  0.1033
 3234TI     TiO 3234   0.931   2.714   0.862  0.4284 -0.4850 -0.4800
 3235TI      Ti 3235   0.472   2.805   0.573  0.1563  0.0634 -0.3194
 3236TI     TiO 3236   0.702   2.838   0.588  0.0922 -0.4325 -0.2023
 3237TI      Ti 3237   0.614   2.499   0.350  0.1889  0.0161 -0.2564
 3238TI     TiO 3238   0.579   2.517   0.576  0.9449  0.0326  0.5132
 3239TI      Ti 3239   1.018   2.600   0.394 -0.4992  0.0099 -0.1504
 3240TI     TiO 3240   0.800   2.636   0.297 -0.2777  0.3715 -0.6390
 3241TI      Ti 3241   0.645   2.289  10.712  0.1420  0.2833  0.2324
 3242TI     TiO 3242   0.925   2.327  10.614  0.1106  0.4761  0.0290
 3243TI      Ti 3243   0.891   2.220  10.403 -0.0670  0.1652 -0.2470
 3244TI     TiO 3244   1.136   2.216  10.436 -0.0326  0.3785  0.5565
 3245TI      Ti 3245   0.627   2.486  10.330  0.1007 -0.0876  0.1531
 3246TI     TiO 3246   1.060   1.811  10.198  0.4249 -0.0608 -0.0156
 3247TI      Ti 3247   0.470   2.336  10.014  0.0313  0.2294  0.1972
 3248TI     TiO 3248   0.990   2.215  10.179  0.3343 -0.0826  0.5841
 3249TI      Ti 3249   0.710   2.290   9.782 -0.3981  0.0709  0.4459
 3250TI     TiO 3250   0.954   2.042   9.705 -0.6768  0.1183 -0.1105
 3251TI      Ti 3251   0.694   2.199   9.444  0.0627  0.4021 -0.3122
 3252TI     TiO 3252   0.880   2.084   9.414  0.4323  0.6273 -0.0251
 3253TI      Ti 3253   0.704   2.190   9.075 -0.3120 -0.3909 -0.0781
 3254TI     TiO 3254   0.867   2.037   9.087 -0.1498 -0.0231 -0.2330
 3255TI      Ti 3255   0.732   2.200   8.717  0.0386 -0.2789 -0.2345
 3256TI     TiO 3256   0.899   2.051   8.728  0.1311 -0.2214 -0.8032
 3257TI      Ti 3257   0.732   2.197   8.363  0.1542 -0.1994 -0.2994
 3258TI     TiO 3258   0.913   2.052   8.374  0.1794 -0.6436 -0.3746
 3259TI      Ti 3259   0.749   2.220   8.010 -0.3871 -0.0521  0.3665
 3260TI     TiO 3260   0.928   2.072   8.026  0.7561  0.1991 -0.2582
 3261TI      Ti 3261   0.771   2.215   7.658  0.2211 -0.1627  0.3438
 3262TI     TiO 3262   0.948   2.062   7.665  0.1694 -0.5041  0.5913
 3263TI      Ti 3263   0.719   2.124   7.282  0.0265  0.1771 -0.0182
 3264TI     TiO 3264   0.936   2.019   7.291  0.6187  0.0556 -0.5166
 3265TI      Ti 3265   0.507   2.229   6.931  0.2232  0.0009  0.7504
 3266TI     TiO 3266   1.020   2.003   6.994  0.8047  0.1429  0.0167
 3267TI      Ti 3267   0.711   2.262   6.626 -0.2274 -0.1699  0.0858
 3268TI     TiO 3268   0.897   2.126   6.624  0.4288  0.3367 -0.2963
 3269TI      Ti 3269   0.569   2.466   6.318 -0.0217 -0.1458 -0.1590
 3270TI     TiO 3270   0.855   2.052   6.298  0.0085  0.1709  0.5515
 3271TI      Ti 3271   0.886   2.268   6.228  0.1137 -0.3360 -0.0816
 3272TI     TiO 3272   1.017   1.832   6.140  0.5939  0.2412  0.0939
 3273TI      Ti 3273   0.783   2.171   5.852 -0.2534 -0.7168  0.0113
 3274TI     TiO 3274   1.005   2.126   5.791 -0.0640 -0.1513  0.5068
 3275TI      Ti 3275   0.751   2.543   5.637  0.0539  0.0381  0.0683
 3276TI     TiO 3276   1.432   1.974   5.856  0.0814  0.2981  0.3890
 3277TI      Ti 3277   0.703   2.209   5.472  0.3144  0.0016 -0.1038
 3278TI     TiO 3278   1.099   2.207   5.423  0.9064 -0.2311  0.2273
 3279TI      Ti 3279   0.737   2.519   5.144 -0.1279 -0.2048  0.1379
 3280TI     TiO 3280   0.999   2.120   5.099  0.5825  0.5280  0.0273
 3281TI      Ti 3281   0.776   2.183   5.099  0.1061  0.1993 -0.1073
 3282TI     TiO 3282   0.828   2.095   4.869 -0.3236  0.1723  0.3364
 3283TI      Ti 3283   0.518   2.433   4.702  0.0397 -0.0872  0.0706
 3284TI     TiO 3284   0.718   2.309   4.725  0.0768  0.2620  0.5023
 3285TI      Ti 3285   0.502   2.167   4.392 -0.0721  0.1891 -0.3052
 3286TI     TiO 3286   0.719   2.191   4.451 -0.9558  0.3454  0.3112
 3287TI      Ti 3287   0.711   2.193   3.919  0.2444 -0.1193  0.4101
 3288TI     TiO 3288   0.926   2.101   3.936  0.3673 -0.4166  0.5577
 3289TI      Ti 3289   0.793   2.190   3.567 -0.1403 -0.1407 -0.1166
 3290TI     TiO 3290   0.954   2.045   3.613  0.2137 -0.5799  0.2553
 3291TI      Ti 3291   0.792   2.183   3.211 -0.4588  0.3083 -0.1082
 3292TI     TiO 3292   0.963   2.021   3.221  0.2572 -0.8147  0.1847
 3293TI      Ti 3293   0.800   2.183   2.853 -0.5857 -0.0432  0.2295
 3294TI     TiO 3294   0.984   2.043   2.884 -0.0453 -0.0580 -0.4340
 3295TI      Ti 3295   0.832   2.194   2.495 -0.2957 -0.2596 -0.2986
 3296TI     TiO 3296   1.026   2.057   2.520  0.8985  0.0702  0.2204
 3297TI      Ti 3297   0.851   2.164   2.135 -0.0771  0.1211  0.0108
 3298TI     TiO 3298   1.035   2.023   2.147  0.3659  0.3439  0.4357
 3299TI      Ti 3299   0.892   2.173   1.774 -0.0749 -0.1638  0.3976
 3300TI     TiO 3300   1.068   2.025   1.790 -0.6010  0.5914 -0.5071
 3301TI      Ti 3301   0.925   2.236   1.366 -0.0875  0.2411 -0.0289
 3302TI     TiO 3302   1.047   1.995   1.408 -0.2883 -0.5251 -0.0473
 3303TI      Ti 3303   0.829   1.990   0.968 -0.1300 -0.2506 -0.0708
 3304TI     TiO 3304   1.024   2.023   1.084 -0.1011 -0.6800  0.5171
 3305TI      Ti 3305   0.686   2.394   1.045 -0.2708  0.0469  0.2868
 3306TI     TiO 3306   1.212   1.943   0.840 -0.1808 -0.1666 -0.3207
 3307TI      Ti 3307   0.400   2.466   0.707 -0.0434  0.1783 -0.0829
 3308TI     TiO 3308   0.947   2.146   0.833 -0.4655  0.2949 -0.0826
 3309TI      Ti 3309   0.805   2.111   0.417 -0.0881 -0.3647  0.4008
 3310TI     TiO 3310   0.873   1.951   0.556  0.1123 -0.6228 -0.0235
 3311TI      Ti 3311   0.228   1.998   0.136  0.2926  0.1201 -0.1132
 3312TI     TiO 3312   1.015   2.084   0.274 -0.2565  0.4201 -0.4779
 3313TI      Ti 3313   0.545   1.930  10.726  0.3638 -0.2286  0.1394
 3314TI     TiO 3314   0.769   1.831  10.692  0.1423  0.7051 -0.3939
 3315TI      Ti 3315   0.792   1.820  10.468 -0.2301  0.0766 -0.1810
 3316TI     TiO 3316   1.393   1.702  10.475 -0.2487 -0.4168 -0.0953
 3317TI      Ti 3317   0.511   2.121  10.377 -0.1976 -0.1610  0.1461
 3318TI     TiO 3318   0.937   1.654  10.403 -0.2211  1.1217  0.5316
 3319TI      Ti 3319   0.686   1.992  10.088  0.1352  0.0543  0.0981
 3320TI     TiO 3320   1.275   1.628  10.213 -0.2495  0.0312  0.6362
 3321TI      Ti 3321   0.936   1.832   9.806 -0.0769 -0.5154  0.4507
 3322TI     TiO 3322   1.056   1.628   9.976  0.2569  0.5831 -0.4061
 3323TI      Ti 3323   0.717   1.664   9.449  0.1462  0.0814 -0.2686
 3324TI     TiO 3324   0.920   1.568   9.447  0.0898 -0.0250 -0.4949
 3325TI      Ti 3325   0.739   1.684   9.091  0.4096 -0.2002 -0.1288
 3326TI     TiO 3326   0.927   1.557   9.099  0.5102  1.2916 -0.5297
 3327TI      Ti 3327   0.753   1.683   8.737 -0.2614  0.0550 -0.2099
 3328TI     TiO 3328   0.931   1.543   8.736 -0.3401 -0.4100 -0.6670
 3329TI      Ti 3329   0.771   1.673   8.373  0.1605  0.3220 -0.1145
 3330TI     TiO 3330   0.940   1.509   8.367  1.1957 -0.1302 -0.1688
 3331TI      Ti 3331   0.806   1.670   8.019  0.4631 -0.2799  0.2960
 3332TI     TiO 3332   0.968   1.511   8.022 -0.1611  1.2524  0.6010
 3333TI      Ti 3333   0.804   1.686   7.669 -0.0597  0.2709 -0.2030
 3334TI     TiO 3334   0.974   1.527   7.649  0.2617 -0.0484  0.5242
 3335TI      Ti 3335   0.958   1.546   7.416 -0.0044  0.2098  0.1261
 3336TI     TiO 3336   1.128   1.492   7.256  0.2648  0.0695 -0.1494
 3337TI      Ti 3337   0.551   1.865   7.082 -0.0255 -0.0089 -0.5205
 3338TI     TiO 3338   0.865   1.634   7.215 -0.7090  0.0951 -0.1996
 3339TI      Ti 3339   0.582   1.953   6.683  0.1891  0.1195 -0.4550
 3340TI     TiO 3340   0.692   1.570   6.684  0.0477 -0.0841 -0.2395
 3341TI      Ti 3341   0.655   1.647   6.480  0.4310  0.4884 -0.0019
 3342TI     TiO 3342   0.964   1.430   6.422  0.3998 -0.1678 -0.0612
 3343TI      Ti 3343   0.779   1.856   6.169 -0.0881 -0.3647  0.1263
 3344TI     TiO 3344   0.886   1.555   5.994 -0.1088 -0.1146  0.0189
 3345TI      Ti 3345   0.685   1.575   5.882 -0.2568 -0.1883  0.2798
 3346TI     TiO 3346   0.985   1.543   5.709 -0.3414  0.2039  0.1344
 3347TI      Ti 3347   0.570   1.808   5.605 -0.0573 -0.0221  0.2508
 3348TI     TiO 3348   0.874   1.358   5.518  0.0792 -0.0838 -0.4327
 3349TI      Ti 3349   0.820   1.766   5.261  0.3101  0.1319 -0.2643
 3350TI     TiO 3350   0.971   1.649   5.408  0.2138 -0.2162  0.2941
 3351TI      Ti 3351   0.619   1.842   4.966 -0.0904 -0.1453 -0.1239
 3352TI     TiO 3352   0.817   1.782   4.858  0.5035  0.7630 -1.5756
 3353TI      Ti 3353   0.541   1.483   4.753  0.0630  0.1362 -0.1492
 3354TI     TiO 3354   0.917   1.501   4.635 -0.4490 -0.2691 -0.5029
 3355TI      Ti 3355   0.653   1.560   4.348  0.2367  0.2254 -0.0015
 3356TI     TiO 3356   0.806   1.715   4.413  0.4132 -0.1604 -0.2118
 3357TI      Ti 3357   0.531   1.873   4.106  0.3717 -0.1926  0.4765
 3358TI     TiO 3358   0.975   1.472   4.340  0.7367 -0.1832  0.8709
 3359TI      Ti 3359   0.808   1.678   3.968  0.2613  0.1394 -0.0244
 3360TI     TiO 3360   0.980   1.528   3.960  0.2005  0.3546 -0.4174
 3361TI      Ti 3361   0.837   1.704   3.619  0.3063  0.2872 -0.2454
 3362TI     TiO 3362   1.008   1.552   3.595 -0.1956  0.1167  0.1660
 3363TI      Ti 3363   0.850   1.667   3.231  0.1807  0.1916 -0.0356
 3364TI     TiO 3364   1.036   1.530   3.220 -0.5827  0.7317  0.3690
 3365TI      Ti 3365   0.851   1.664   2.862  0.2154 -0.1864 -0.3653
 3366TI     TiO 3366   1.039   1.520   2.873  0.5171 -0.0146  0.4095
 3367TI      Ti 3367   0.881   1.658   2.514  0.2250  0.0015  0.1771
 3368TI     TiO 3368   1.074   1.529   2.518 -0.0611  0.5348  0.4357
 3369TI      Ti 3369   0.909   1.665   2.146 -0.0564 -0.1619 -0.3253
 3370TI     TiO 3370   1.078   1.519   2.159  0.1718  0.4628  0.7930
 3371TI      Ti 3371   0.906   1.649   1.762  0.1435  0.1814 -0.1243
 3372TI     TiO 3372   1.073   1.508   1.793 -0.1748 -1.1599  0.2954
 3373TI      Ti 3373   0.843   1.886   1.432 -0.3112 -0.1434 -0.1765
 3374TI     TiO 3374   1.067   1.529   1.501  0.4566 -0.0518 -0.4880
 3375TI      Ti 3375   0.782   1.570   1.119  0.0919  0.0026 -0.3144
 3376TI     TiO 3376   0.928   1.731   1.292 -0.0636 -0.6993  0.4216
 3377TI      Ti 3377   0.527   1.793   0.946 -0.2859  0.3590 -0.0421
 3378TI     TiO 3378   0.978   1.598   0.976 -0.4510 -0.5447  0.0790
 3379TI      Ti 3379   0.342   1.770   0.596 -0.0045 -0.3234  0.4223
 3380TI     TiO 3380   0.960   1.625   0.642  0.0472  0.0759  0.1078
 3381TI      Ti 3381   0.783   1.772   0.658 -0.2225 -0.2884 -0.3225
 3382TI     TiO 3382   0.996   1.711   0.365 -0.5836 -0.0184  0.9699
 3383TI      Ti 3383   0.574   1.858   0.316 -0.3092 -0.2759  0.1543
 3384TI     TiO 3384   0.829   1.638   0.034 -0.2750  0.1385 -0.5207
 3385TI      Ti 3385   0.584   1.426  10.470  0.3220 -0.4353  0.0410
 3386TI     TiO 3386   0.925   1.126  10.582  0.3615  0.3231  0.2815
 3387TI      Ti 3387   0.500   1.068  10.388  0.3626 -0.0739  0.2981
 3388TI     TiO 3388   1.123   1.244  10.394  0.3785 -0.2529  0.6273
 3389TI      Ti 3389   0.737   1.285  10.177 -0.1486  0.0799 -0.3389
 3390TI     TiO 3390   0.707   1.084  10.305 -0.0804  0.2731 -0.2358
 3391TI      Ti 3391   0.878   1.647  10.139 -0.3151  0.1386 -0.2686
 3392TI     TiO 3392   0.918   1.173  10.112  0.1045 -0.5797 -0.8280
 3393TI      Ti 3393   0.773   1.244   9.809  0.2450 -0.2468 -0.2684
 3394TI     TiO 3394   0.967   1.122   9.808 -0.6380  0.1507 -0.2746
 3395TI      Ti 3395   0.774   1.261   9.458 -0.0008  0.2646  0.1948
 3396TI     TiO 3396   0.936   1.089   9.446  0.6176  0.3446  0.6329
 3397TI      Ti 3397   0.752   1.192   9.107  0.5248  0.0880  0.1425
 3398TI     TiO 3398   0.943   1.062   9.124 -0.3934  0.1371  0.0499
 3399TI      Ti 3399   0.766   1.180   8.728  0.3797 -0.1723 -0.4278
 3400TI     TiO 3400   0.943   1.038   8.743 -0.9547 -0.0675 -0.6438
 3401TI      Ti 3401   0.766   1.175   8.372 -0.1503 -0.2991 -0.1406
 3402TI     TiO 3402   0.915   0.980   8.400  0.1830 -0.4765  0.3666
 3403TI      Ti 3403   0.796   1.178   7.995 -0.1504  0.4307 -0.3042
 3404TI     TiO 3404   1.006   1.067   7.999  0.0496  0.3980  0.5720
 3405TI      Ti 3405   0.812   1.223   7.636 -0.3965  0.0347  0.0370
 3406TI     TiO 3406   0.931   1.042   7.684  0.0897 -0.5377 -0.0302
 3407TI      Ti 3407   0.939   1.146   7.297  0.4230 -0.1832 -0.0478
 3408TI     TiO 3408   1.160   1.156   7.286  0.5011  0.4184 -0.2376
 3409TI      Ti 3409   0.686   1.477   7.158  0.1834  0.1870  0.1366
 3410TI     TiO 3410   1.037   1.246   7.042  0.3235 -0.4077  0.2320
 3411TI      Ti 3411   0.588   1.383   6.784 -0.1653 -0.0930  0.0199
 3412TI     TiO 3412   0.823   1.235   6.805 -0.0342 -0.0044  0.7969
 3413TI      Ti 3413   0.665   1.091   6.470  0.4424 -0.3465 -0.0302
 3414TI     TiO 3414   0.879   1.120   6.529 -0.4387  0.3640  0.3501
 3415TI      Ti 3415   0.568   1.391   6.246 -0.1977 -0.0250 -0.0954
 3416TI     TiO 3416   0.726   1.125   5.951 -0.1434 -0.7617  0.1508
 3417TI      Ti 3417   0.558   1.246   5.849  0.0304  0.1712  0.0889
 3418TI     TiO 3418   0.934   1.102   5.700 -0.3815 -0.2269 -0.5545
 3419TI      Ti 3419   0.657   1.399   5.492  0.0467 -0.0182  0.2204
 3420TI     TiO 3420   1.124   1.096   5.428 -0.1030  0.1379  0.2868
 3421TI      Ti 3421   0.747   1.096   5.224  0.0018 -0.0756  0.2111
 3422TI     TiO 3422   0.933   1.232   5.235 -0.2859 -0.3801  0.5224
 3423TI      Ti 3423   0.459   1.124   4.929 -0.0880 -0.2742  0.2583
 3424TI     TiO 3424   0.961   1.337   4.876 -0.7319  0.2430  0.0029
 3425TI      Ti 3425   0.492   1.256   4.471 -0.2064 -0.1501  0.6383
 3426TI     TiO 3426   0.915   1.128   4.664  1.4318 -0.5755 -0.1863
 3427TI      Ti 3427   0.695   1.022   4.282 -0.2135  0.2810  0.5505
 3428TI     TiO 3428   0.878   1.108   4.386  0.0252 -0.2531 -0.2095
 3429TI      Ti 3429   0.441   1.213   4.033 -0.1192  0.0566 -0.1091
 3430TI     TiO 3430   0.996   1.244   4.091  0.5021 -0.0086  0.6486
 3431TI      Ti 3431   0.866   1.146   3.924  0.3370 -0.0964  0.1880
 3432TI     TiO 3432   1.060   1.005   3.912 -0.1936  0.3181 -0.4483
 3433TI      Ti 3433   0.899   1.139   3.569  0.0925  0.4105  0.4321
 3434TI     TiO 3434   1.075   0.995   3.575  0.1289  0.4590 -0.0690
 3435TI      Ti 3435   0.829   1.241   3.210  0.1153  0.1878  0.1459
 3436TI     TiO 3436   1.052   0.967   3.243 -0.0351  0.3476  0.0345
 3437TI      Ti 3437   0.911   1.121   2.868 -0.0958 -0.0741 -0.3229
 3438TI     TiO 3438   1.093   0.994   2.886  0.5163  0.1413 -1.0936
 3439TI      Ti 3439   0.913   1.138   2.509 -0.0519  0.2097 -0.5042
 3440TI     TiO 3440   1.114   1.018   2.521  0.4928  0.1320 -0.1976
 3441TI      Ti 3441   0.936   1.143   2.159  0.2983 -0.0310  0.0626
 3442TI     TiO 3442   1.073   0.967   2.187 -0.1766  1.1732 -0.1912
 3443TI      Ti 3443   0.911   1.142   1.819 -0.5660 -0.1474  0.0016
 3444TI     TiO 3444   1.047   0.968   1.846  0.6731 -0.2681  0.0871
 3445TI      Ti 3445   0.747   1.024   1.481  0.0077 -0.1123 -0.2550
 3446TI     TiO 3446   0.952   0.942   1.523  0.0611 -0.1744  0.3413
 3447TI      Ti 3447   0.702   1.197   1.090  0.2454 -0.1794 -0.1461
 3448TI     TiO 3448   1.018   1.456   1.239  0.2711  0.2450  1.1640
 3449TI      Ti 3449   0.549   1.470   0.783 -0.0559 -0.0101 -0.0204
 3450TI     TiO 3450   1.022   0.750   0.965  0.1207 -0.0177  0.6573
 3451TI      Ti 3451   0.836   1.267   0.510 -0.1664  0.3533 -0.0459
 3452TI     TiO 3452   1.022   1.285   0.645 -0.2450 -0.3502 -0.4712
 3453TI      Ti 3453   0.521   1.524   0.378 -0.0949 -0.1126  0.1044
 3454TI     TiO 3454   1.129   1.170   0.219 -0.3427 -0.1332 -0.1765
 3455TI      Ti 3455   0.665   1.236   0.173 -0.0233 -0.2256 -0.1494
 3456TI     TiO 3456   0.943   1.049   0.016 -0.5328  0.0171 -0.0462
 3457TI      Ti 3457   0.491   1.097  10.747 -0.5579 -0.4131  0.0135
 3458TI     TiO 3458   0.852   0.623  10.795  0.1474 -0.2029  0.1860
 3459TI      Ti 3459   0.620   0.707  10.471  0.1715 -0.5162 -0.0627
 3460TI     TiO 3460   0.862   0.814  10.581  0.0616  0.2558  0.4504
 3461TI      Ti 3461   0.773   0.613  10.151 -0.2192  0.0902  0.0182
 3462TI     TiO 3462   1.071   0.627  10.378  0.0533  1.1742  0.6002
 3463TI      Ti 3463   0.565   0.963  10.023  0.2089  0.1684 -0.1715
 3464TI     TiO 3464   0.889   0.694   9.968 -0.0155  0.0615  0.8964
 3465TI      Ti 3465   0.744   0.761   9.793 -0.3204  0.3377  0.0042
 3466TI     TiO 3466   0.893   0.606   9.695  0.3536 -0.2964 -0.1143
 3467TI      Ti 3467   0.691   0.944   9.482 -0.1860 -0.0467 -0.0218
 3468TI     TiO 3468   1.079   0.578   9.324 -0.0242 -0.4355  1.1408
 3469TI      Ti 3469   0.705   0.773   9.118 -0.0967  0.0420  0.3101
 3470TI     TiO 3470   0.796   0.557   9.142  0.6658  0.1321  0.2402
 3471TI      Ti 3471   0.761   0.743   8.757 -0.1027 -0.1577 -0.1765
 3472TI     TiO 3472   0.906   0.591   8.829  0.0535  0.1500  0.1066
 3473TI      Ti 3473   0.784   0.774   8.370  0.5373 -0.0158  0.0404
 3474TI     TiO 3474   0.928   0.600   8.361 -0.0689  0.0525  0.1209
 3475TI      Ti 3475   0.776   0.750   7.953  0.0603  0.0200 -0.2223
 3476TI     TiO 3476   0.915   0.584   8.042 -0.0245  0.0838  0.8016
 3477TI      Ti 3477   0.900   0.830   7.600 -0.1563 -0.0210 -0.2856
 3478TI     TiO 3478   1.085   0.525   7.749 -0.5346  0.2651  0.2503
 3479TI      Ti 3479   0.983   0.765   7.244  0.0438  0.0158 -0.0720
 3480TI     TiO 3480   0.987   0.665   7.463 -0.3330 -0.3584  0.2395
 3481TI      Ti 3481   0.665   0.888   7.068 -0.1771 -0.0662 -0.3449
 3482TI     TiO 3482   1.099   0.792   7.046  0.5876  0.2594  0.4113
 3483TI      Ti 3483   0.765   0.736   6.727  0.1602 -0.2058 -0.0222
 3484TI     TiO 3484   0.987   0.779   6.669 -0.6589  0.0566 -0.0611
 3485TI      Ti 3485   0.484   0.785   6.515 -0.1880  0.3628 -0.2532
 3486TI     TiO 3486   0.816   0.642   6.485 -0.6948  0.1248  0.3853
 3487TI      Ti 3487   0.546   0.803   6.122  0.0989 -0.0299 -0.1066
 3488TI     TiO 3488   0.754   0.688   6.126 -0.0480  0.2713 -0.2467
 3489TI      Ti 3489   0.679   0.619   5.759 -0.0687  0.3512 -0.0546
 3490TI     TiO 3490   0.869   0.729   5.823 -0.3493  0.7285  0.4331
 3491TI      Ti 3491   0.474   0.889   5.630 -0.0155  0.4328 -0.2306
 3492TI     TiO 3492   0.994   0.786   5.539  0.3014  0.7322 -0.2404
 3493TI      Ti 3493   0.799   0.721   5.436 -0.0526  0.2291  0.2702
 3494TI     TiO 3494   0.922   0.594   5.290 -0.0645  0.2364 -0.1626
 3495TI      Ti 3495   0.614   0.765   5.003  0.1556 -0.2059  0.0757
 3496TI     TiO 3496   0.713   0.559   5.052  0.6102  0.8426  0.3798
 3497TI      Ti 3497   0.577   0.890   4.648  0.0076 -0.1907 -0.2458
 3498TI     TiO 3498   0.861   0.560   4.656  0.2223 -0.2513 -0.0470
 3499TI      Ti 3499   0.774   0.648   4.464 -0.0295 -0.1497  0.0333
 3500TI     TiO 3500   0.955   0.550   4.330 -0.1260  0.0167 -0.0573
 3501TI      Ti 3501   0.590   0.691   4.124  0.0898 -0.0014 -0.1295
 3502TI     TiO 3502   1.167   0.512   4.154  0.4894 -0.3407  0.0274
 3503TI      Ti 3503   1.147   0.630   3.950 -0.2400  0.2374 -0.1506
 3504TI     TiO 3504   1.231   0.435   3.881  0.0338  0.3359  0.6059
 3505TI      Ti 3505   0.977   0.599   3.562 -0.2891 -0.0104  0.2288
 3506TI     TiO 3506   1.169   0.467   3.520  0.3035 -0.1412 -0.4692
 3507TI      Ti 3507   0.836   0.872   3.218  0.2376  0.0813  0.3329
 3508TI     TiO 3508   1.017   0.450   3.202 -0.3345  0.3270 -0.0713
 3509TI      Ti 3509   0.909   0.559   3.020 -0.3133 -0.0831  0.2169
 3510TI     TiO 3510   1.204   0.633   3.083 -0.3077  0.2905  0.1117
 3511TI      Ti 3511   0.880   0.749   2.629  0.1449 -0.1102 -0.2894
 3512TI     TiO 3512   1.080   0.714   2.731  0.0039 -0.1346 -0.1143
 3513TI      Ti 3513   0.880   0.683   2.249 -0.0205  0.1423  0.1492
 3514TI     TiO 3514   0.969   0.361   2.471 -0.2795 -0.0789  0.2644
 3515TI      Ti 3515   0.719   0.851   1.883 -0.1031  0.0522 -0.1879
 3516TI     TiO 3516   1.064   0.522   2.268 -0.0355  0.2618 -0.2041
 3517TI      Ti 3517   0.680   0.587   1.645  0.2469  0.0472 -0.2007
 3518TI     TiO 3518   1.095   0.625   1.619 -0.2351 -0.8160  0.2439
 3519TI      Ti 3519   0.635   0.691   1.276 -0.3411 -0.3124  0.0871
 3520TI     TiO 3520   1.071   0.546   1.349  0.2562 -0.1859 -0.5778
 3521TI      Ti 3521   0.840   0.897   0.962 -0.2137 -0.0406 -0.2866
 3522TI     TiO 3522   0.924   0.772   1.230  0.2230 -0.1848 -0.2837
 3523TI      Ti 3523   0.885   0.930   0.599  0.0374  0.0885 -0.4489
 3524TI     TiO 3524   1.134   0.628   0.729 -0.0503 -0.1481  0.5074
 3525TI      Ti 3525   0.505   1.141   0.528 -0.2536  0.4893 -0.0736
 3526TI     TiO 3526   0.760   0.791   0.456  0.3166 -0.1529  0.2723
 3527TI      Ti 3527   0.632   0.841   0.262 -0.2723  0.0628  0.2805
 3528TI     TiO 3528   0.516   0.673   0.423 -0.0524  0.0388 -0.2279
 3529TI      Ti 3529   0.706   0.463  10.736  0.0483 -0.2579 -0.1546
 3530TI     TiO 3530   0.875   0.285  10.776 -0.2014  0.1258  0.4034
 3531TI      Ti 3531   0.719   0.335  10.389  0.2490  0.0119  0.2458
 3532TI     TiO 3532   0.862   0.161  10.472 -0.0346 -0.1656 -0.5550
 3533TI      Ti 3533   0.882   0.198  10.050  0.2899 -0.0598  0.0311
 3534TI     TiO 3534   1.315   0.470  10.273 -0.0302 -0.1796 -0.3336
 3535TI      Ti 3535   0.580   0.343   9.866 -0.2977  0.3706  0.1977
 3536TI     TiO 3536   1.004   0.281   9.826 -0.4089  0.0460 -0.6926
 3537TI      Ti 3537   0.883   0.225   9.616 -0.2994 -0.1078 -0.3642
 3538TI     TiO 3538   1.093   0.113   9.585 -0.5318 -0.4263  0.6152
 3539TI      Ti 3539   0.941   0.398   9.314  0.5413  0.0224 -0.4069
 3540TI     TiO 3540   1.109   0.255   9.305 -0.4540 -0.4401 -0.1193
 3541TI      Ti 3541   0.591   0.448   9.231  0.5062  0.2438 -0.0448
 3542TI     TiO 3542   0.682   0.300   9.064  0.6835  0.2976 -0.1906
 3543TI      Ti 3543   0.649   0.443   8.570  0.2523  0.2496 -0.2160
 3544TI     TiO 3544   0.858   0.249   8.822  0.4820 -0.2803 -0.0376
 3545TI      Ti 3545   0.627   0.145   8.401  0.1974 -0.0610 -0.4018
 3546TI     TiO 3546   1.017   0.179   8.431 -0.1903  0.5641 -0.4264
 3547TI      Ti 3547   0.760   0.195   7.989 -0.0974  0.3560  0.0361
 3548TI     TiO 3548   0.926   0.281   8.130 -0.0288  0.5006 -0.2702
 3549TI      Ti 3549   0.825   0.220   7.621 -0.0221 -0.0909  0.4010
 3550TI     TiO 3550   1.101   0.127   7.681 -0.5041 -0.2733 -0.0643
 3551TI      Ti 3551   0.588   0.268   7.378  0.1913  0.0350  0.0566
 3552TI     TiO 3552   1.060   0.197   7.235 -0.2185 -0.0572 -0.3060
 3553TI      Ti 3553   0.803   0.472   7.054  0.1187  0.3765 -0.0523
 3554TI     TiO 3554   0.967   0.331   6.985  0.0360  0.1203  0.1037
 3555TI      Ti 3555   0.600   0.390   6.688  0.0549  0.0568 -0.1176
 3556TI     TiO 3556   0.808   0.277   6.709  0.7526 -0.2701 -0.0560
 3557TI      Ti 3557   0.525   0.243   6.362 -0.1350  0.0839  0.0466
 3558TI     TiO 3558   0.861   0.380   6.181  0.0111 -0.2099  0.0863
 3559TI      Ti 3559   0.486   0.407   5.983  0.0673 -0.1250 -0.3082
 3560TI     TiO 3560   0.787   0.107   6.020 -0.0989 -0.6683 -0.3990
 3561TI      Ti 3561   0.873   0.315   5.961 -0.1737 -0.0388  0.0742
 3562TI     TiO 3562   0.894   0.246   5.749  0.2343  0.7283 -0.4492
 3563TI      Ti 3563   0.726   0.236   5.596 -0.4186 -0.0230  0.1760
 3564TI     TiO 3564   1.102   0.202   5.471 -0.4369  0.1934  0.0951
 3565TI      Ti 3565   0.649   0.063   5.291  0.5554  0.4996 -0.1223
 3566TI     TiO 3566   0.866   4.949   5.280  0.9752 -0.1652  0.3627
 3567TI      Ti 3567   0.544   0.178   4.950 -0.0670  0.0630 -0.0386
 3568TI     TiO 3568   0.733   0.052   4.893  0.2447  0.5271  0.3691
 3569TI      Ti 3569   0.648   0.266   4.582  0.3646 -0.2778 -0.2599
 3570TI     TiO 3570   0.815   0.088   4.606  0.6170  0.1445  0.4450
 3571TI      Ti 3571   0.625   0.310   4.231 -0.0351 -0.0684  0.3060
 3572TI     TiO 3572   1.045   0.031   4.287 -0.0161 -0.4824  0.3163
 3573TI      Ti 3573   0.735   0.537   3.869 -0.4468  0.0579 -0.0643
 3574TI     TiO 3574   1.042   0.241   4.052 -0.6791  0.0677 -0.1616
 3575TI      Ti 3575   0.700   0.300   3.539  0.3078  0.1016 -0.2598
 3576TI     TiO 3576   1.144   0.222   3.715  0.0657 -0.4397  0.0750
 3577TI      Ti 3577   0.662   0.020   3.212  0.3589 -0.3103 -0.2329
 3578TI     TiO 3578   1.093   0.168   3.346  0.0117  0.0403  0.1911
 3579TI      Ti 3579   0.645   0.407   3.219  0.1454  0.0431 -0.1404
 3580TI     TiO 3580   0.829   0.059   3.074  0.3747  0.1738 -0.0003
 3581TI      Ti 3581   0.619   0.464   2.803 -0.1289 -0.0070  0.1724
 3582TI     TiO 3582   0.912   0.160   2.808  0.1858 -0.3557 -0.1514
 3583TI      Ti 3583   0.859   0.174   2.587  0.2025  0.3592  0.6537
 3584TI     TiO 3584   1.099   0.153   2.598 -0.2117 -0.6685 -0.5691
 3585TI      Ti 3585   0.658   0.448   2.441  0.0911  0.2298 -0.1940
 3586TI     TiO 3586   0.876   0.281   2.042  0.1390  0.2032  0.0292
 3587TI      Ti 3587   0.676   0.278   1.937 -0.6529  0.0045 -0.0154
 3588TI     TiO 3588   1.010   0.134   1.758  0.4219  0.0013  0.0088
 3589TI      Ti 3589   0.911   0.294   1.630 -0.1933  0.1223 -0.0415
 3590TI     TiO 3590   0.872   0.165   1.447 -0.2335 -0.2746 -0.1329
 3591TI      Ti 3591   0.777   0.324   1.308  0.1011  0.2419  0.0857
 3592TI     TiO 3592   0.978   0.295   1.189 -1.1198  0.3405  0.0486
 3593TI      Ti 3593   0.727   0.295   0.921  0.4674  0.1591  0.0551
 3594TI     TiO 3594   1.196   0.359   0.820  0.2525  0.2012  0.1904
 3595TI      Ti 3595   1.006   0.442   0.718  0.1540 -0.3441 -0.1632
 3596TI     TiO 3596   0.844   0.266   0.724 -0.0130  0.1120  0.8714
 3597TI      Ti 3597   0.670   0.624   0.616  0.4042 -0.5449 -0.4834
 3598TI     TiO 3598   0.988   0.295   0.227  0.2750 -0.7187  0.4975
 3599TI      Ti 3599   0.528   0.501   0.252 -0.2544  0.3178  0.0896
 3600TI     TiO 3600   0.921   0.009   0.107  0.0586  0.6414  0.1230
 3601TI      Ti 3601   9.761   4.662  10.596  0.0251 -0.3010  0.3129
 3602TI     TiO 3602   0.044   4.411  10.544  0.2424 -0.2326  0.4928
 3603TI      Ti 3603   9.927   4.595  10.262 -0.3281  0.2602 -0.3468
 3604TI     TiO 3604   0.163   4.624  10.335 -0.2932 -0.4857 -0.4501
 3605TI      Ti 3605   9.972   4.596   9.903  0.1310 -0.0954  0.0111
 3606TI     TiO 3606   0.143   4.480  10.063  0.2362  0.6413  0.0017
 3607TI      Ti 3607   0.035   4.413   9.775 -0.0279  0.1191  0.2001
 3608TI     TiO 3608   0.206   4.569   9.772  0.0721 -0.5266 -0.2077
 3609TI      Ti 3609  10.034   4.504   9.509  0.0629  0.2578 -0.0436
 3610TI     TiO 3610   0.011   4.281   9.581 -0.4331 -0.0739 -0.1964
 3611TI      Ti 3611  10.103   4.642   9.155 -0.1493 -0.1102 -0.0051
 3612TI     TiO 3612   0.188   4.756   9.377 -0.1308 -0.3552  0.3380
 3613TI      Ti 3613   0.026   4.556   8.795 -0.4013  0.0429 -0.4256
 3614TI     TiO 3614   0.224   4.667   8.862  0.0599  0.5568  0.5537
 3615TI      Ti 3615  10.173   4.799   8.518 -0.0428  0.0191 -0.1550
 3616TI     TiO 3616   0.185   4.454   8.655 -0.3468 -0.0692 -0.1161
 3617TI      Ti 3617   0.054   4.487   8.294 -0.1710 -0.4450 -0.2781
 3618TI     TiO 3618   0.265   4.414   8.303 -0.5552  0.9277  0.7833
 3619TI      Ti 3619   0.232   4.690   7.975  0.2113 -0.0527  0.5257
 3620TI     TiO 3620   0.265   4.458   7.943  0.3563  0.1258  0.4118
 3621TI      Ti 3621  10.192   4.769   7.672 -0.0619 -0.1578 -0.1318
 3622TI     TiO 3622   0.294   4.470   7.606  0.5483 -0.2287 -0.5510
 3623TI      Ti 3623  10.251   4.515   7.329 -0.3126  0.1034 -0.0306
 3624TI     TiO 3624   0.215   4.443   7.174  0.8253  0.2754 -0.4051
 3625TI      Ti 3625   9.973   4.729   7.198  0.1489 -0.1325 -0.0274
 3626TI     TiO 3626   0.054   4.687   7.188  0.0075 -0.8156 -0.3960
 3627TI      Ti 3627  10.004   4.604   6.858 -0.0590 -0.2025 -0.0537
 3628TI     TiO 3628  10.229   4.501   6.887  0.2546 -0.0495  0.3417
 3629TI      Ti 3629  10.096   4.704   6.465  0.1025 -0.0318  0.0460
 3630TI     TiO 3630  10.213   4.514   6.435 -0.3387  0.5001 -0.2521
 3631TI      Ti 3631  10.136   4.625   6.099  0.1482  0.2418 -0.0309
 3632TI     TiO 3632   0.069   4.559   5.966  0.3384 -0.3488  0.0350
 3633TI      Ti 3633  10.136   4.691   5.727  0.3414  0.4516 -0.0760
 3634TI     TiO 3634   0.187   4.288   5.828 -0.5644  0.2195  0.0199
 3635TI      Ti 3635   0.125   4.362   5.606 -0.3212  0.7015 -0.2734
 3636TI     TiO 3636   0.299   4.231   5.571  0.3015 -0.5032 -0.1163
 3637TI      Ti 3637  10.081   4.728   5.347  0.1984  0.2275  0.0693
 3638TI     TiO 3638   0.385   4.308   5.306 -0.0123 -0.1351  0.0524
 3639TI      Ti 3639  10.024   4.756   4.886 -0.0292  0.1713 -0.1288
 3640TI     TiO 3640   0.205   4.389   5.070  0.2033 -0.0125 -0.1508
 3641TI      Ti 3641   0.046   4.622   4.661  0.1740  0.0964 -0.3397
 3642TI     TiO 3642   0.201   4.496   4.787 -0.0268  0.2226  0.5740
 3643TI      Ti 3643   0.014   4.726   4.267  0.1472 -0.2771 -0.0338
 3644TI     TiO 3644   0.386   4.438   4.315 -0.4144  0.6252 -0.2324
 3645TI      Ti 3645   0.208   4.618   3.967 -0.1634  0.2541 -0.0463
 3646TI     TiO 3646   0.419   4.677   3.935  0.4362  0.4940  0.5982
 3647TI      Ti 3647   0.079   4.544   3.648 -0.0999  0.0732 -0.1584
 3648TI     TiO 3648   0.454   4.736   3.607  0.0342 -0.6906  0.3996
 3649TI      Ti 3649  10.142   4.618   3.288 -0.3716 -0.0984 -0.0798
 3650TI     TiO 3650   0.210   4.463   3.480  0.5289  0.9216 -0.3803
 3651TI      Ti 3651  10.180   4.948   3.060 -0.1327  0.1307  0.1513
 3652TI     TiO 3652   0.105   4.618   3.217 -0.9094 -0.4941 -0.3304
 3653TI      Ti 3653  10.136   4.538   2.689 -0.4068  0.1894  0.0408
 3654TI     TiO 3654   0.347   4.688   2.872  0.4892  0.1694 -0.3448
 3655TI      Ti 3655   0.241   4.481   2.868  0.5037 -0.2685 -0.0035
 3656TI     TiO 3656   0.400   4.301   2.800  0.9320  0.1425  0.1861
 3657TI      Ti 3657   0.018   4.354   2.125  0.1492 -0.0785 -0.0425
 3658TI     TiO 3658   0.382   4.421   2.381 -0.5210  0.0282  0.1844
 3659TI      Ti 3659  10.070   4.665   1.961 -0.1579  0.2876 -0.1165
 3660TI     TiO 3660   0.114   4.282   1.924  0.2066 -0.0079  0.2111
 3661TI      Ti 3661   0.078   4.438   1.741 -0.0168  0.0579 -0.0318
 3662TI     TiO 3662   0.221   4.583   1.648 -0.0336 -0.3399 -0.5236
 3663TI      Ti 3663  10.081   4.459   1.369  0.0573 -0.1634 -0.2806
 3664TI     TiO 3664   0.205   4.401   1.320  0.1000  0.1688  0.4404
 3665TI      Ti 3665  10.195   4.602   1.052  0.0435 -0.0605 -0.2367
 3666TI     TiO 3666   0.032   4.396   1.030  0.0584 -0.2664 -0.4125
 3667TI      Ti 3667  10.151   4.393   0.723  0.1111  0.3124 -0.1186
 3668TI     TiO 3668   0.356   4.562   0.617 -0.6159  0.2252 -0.2788
 3669TI      Ti 3669   9.888   4.407   0.471  0.5026  0.0288  0.1031
 3670TI     TiO 3670  10.082   4.500   0.531  0.4611 -0.1965 -0.1265
 3671TI      Ti 3671  10.196   4.506   0.331  0.1069 -0.0183  0.2071
 3672TI     TiO 3672   0.260   4.381   0.144 -0.1619  0.0103 -0.2148
 3673TI      Ti 3673  10.122   4.549  10.611  0.0640  0.0291  0.0942
 3674TI     TiO 3674  10.063   3.866  10.427  0.3593  0.2307 -0.1722
 3675TI      Ti 3675  10.051   4.087  10.387 -0.1696  0.1053  0.2641
 3676TI     TiO 3676   0.034   3.990  10.321 -0.2373  0.3721 -0.1159
 3677TI      Ti 3677  10.023   4.113   9.899  0.0251 -0.4832 -0.2459
 3678TI     TiO 3678   0.231   4.135  10.067  0.2142  0.1452 -0.6050
 3679TI      Ti 3679   9.786   4.310   9.715  0.1861  0.0707  0.3968
 3680TI     TiO 3680  10.153   3.984  10.039 -0.1145  0.0290  0.0117
 3681TI      Ti 3681  10.110   4.096   9.531 -0.0979  0.1404  0.2951
 3682TI     TiO 3682   0.213   4.245   9.813  0.0426 -0.4602  0.2633
 3683TI      Ti 3683  10.048   4.268   9.221  0.2413 -0.3086  0.1535
 3684TI     TiO 3684   0.249   4.184   9.423  0.0712  0.8625  0.4200
 3685TI      Ti 3685   0.073   4.204   8.901  0.3081  0.4122 -0.5286
 3686TI     TiO 3686   0.199   4.085   9.071  0.4822 -0.6578  0.1517
 3687TI      Ti 3687  10.136   4.205   8.597 -0.1238  0.1781  0.1324
 3688TI     TiO 3688   0.400   4.099   8.630  0.5813  0.0546 -0.4575
 3689TI      Ti 3689   0.020   4.091   8.287 -0.0379  0.0019 -0.0324
 3690TI     TiO 3690   0.223   4.101   8.380 -0.6400 -0.2420 -0.1508
 3691TI      Ti 3691   0.109   4.066   7.932  0.3209  0.1505  0.2909
 3692TI     TiO 3692   0.303   3.963   7.971 -0.0893 -0.1706  0.3294
 3693TI      Ti 3693  10.251   4.320   7.699  0.0364  0.0454 -0.1420
 3694TI     TiO 3694   0.344   3.901   7.616 -0.2491 -0.3494  0.3127
 3695TI      Ti 3695   0.033   4.125   7.394 -0.0608 -0.0730 -0.1601
 3696TI     TiO 3696   0.263   4.166   7.398 -0.4006  0.9228  0.1444
 3697TI      Ti 3697  10.047   4.165   7.128 -0.2653 -0.2414  0.1574
 3698TI     TiO 3698   0.032   4.014   7.194  0.1340 -0.1735 -0.5730
 3699TI      Ti 3699  10.078   4.215   6.750 -0.0555 -0.0374  0.0242
 3700TI     TiO 3700  10.173   3.982   6.729  0.1282 -0.1770  0.0318
 3701TI      Ti 3701  10.095   4.318   6.376 -0.2335 -0.2234 -0.4959
 3702TI     TiO 3702   0.028   3.831   6.514  0.4178  0.2166  0.3312
 3703TI      Ti 3703   0.045   4.330   5.993  0.3374 -0.2959  0.0789
 3704TI     TiO 3704   0.054   4.134   6.107  0.1569  0.0975  0.3484
 3705TI      Ti 3705  10.029   4.257   5.706 -0.4056 -0.2073 -0.0863
 3706TI     TiO 3706   0.154   3.963   5.739  0.0711  0.0652 -0.5533
 3707TI      Ti 3707   0.038   3.996   5.539  0.2610  0.2037 -0.1734
 3708TI     TiO 3708   0.349   3.828   5.471 -0.0599  0.0176  0.3179
 3709TI      Ti 3709  10.089   4.298   5.314 -0.1419  0.2381 -0.2487
 3710TI     TiO 3710   0.026   3.815   5.396  0.7858  0.1974  0.1115
 3711TI      Ti 3711  10.198   4.093   4.916 -0.0437  0.1828 -0.2664
 3712TI     TiO 3712   0.077   3.926   4.832  0.6573  0.0954 -0.5343
 3713TI      Ti 3713   0.017   4.229   4.591  0.2728 -0.2078 -0.0033
 3714TI     TiO 3714   0.132   4.033   4.547  0.3853 -0.6016  0.3333
 3715TI      Ti 3715   0.156   4.320   4.258  0.0324 -0.1467  0.3631
 3716TI     TiO 3716   0.278   4.130   4.319 -0.5912 -0.9174 -0.1432
 3717TI      Ti 3717   0.206   4.218   3.910  0.1004 -0.1819  0.0836
 3718TI     TiO 3718   0.347   4.072   4.003 -0.4647  0.1217  0.0429
 3719TI      Ti 3719  10.148   4.183   3.754  0.2555  0.2393  0.0782
 3720TI     TiO 3720   0.331   4.135   3.725 -0.4760 -0.0275  0.5332
 3721TI      Ti 3721  10.241   4.234   3.412 -0.1630  0.1194 -0.0778
 3722TI     TiO 3722   0.200   4.159   3.455 -1.3236  0.1222 -0.3233
 3723TI      Ti 3723  10.238   4.182   3.084 -0.2322  0.1042 -0.3442
 3724TI     TiO 3724   0.170   4.054   3.125 -0.4273  0.1420  0.1328
 3725TI      Ti 3725   0.051   4.163   2.727 -0.0920 -0.2812  0.5264
 3726TI     TiO 3726   0.231   4.031   2.776 -0.1357  0.3093 -0.6778
 3727TI      Ti 3727   0.090   4.130   2.381  0.0013 -0.3064  0.2675
 3728TI     TiO 3728   0.286   4.026   2.406 -0.2693  0.1444  0.2167
 3729TI      Ti 3729   0.119   3.899   2.037  0.1393 -0.0584 -0.2665
 3730TI     TiO 3730   0.331   4.021   2.054 -0.4324  0.2187  0.2654
 3731TI      Ti 3731  10.124   4.131   1.849 -0.0844  0.1116 -0.0093
 3732TI     TiO 3732   0.258   3.797   1.877  0.5020 -0.3993  0.3886
 3733TI      Ti 3733   0.169   3.899   1.670 -0.4078 -0.2142  0.2198
 3734TI     TiO 3734   0.296   3.786   1.528 -0.2682  0.1677  0.0624
 3735TI      Ti 3735   0.143   4.198   1.404  0.2848 -0.0660 -0.1663
 3736TI     TiO 3736   0.185   3.845   1.243  0.2903 -0.2988  0.2620
 3737TI      Ti 3737  10.160   4.215   1.103 -0.2649 -0.3440  0.0673
 3738TI     TiO 3738   0.085   3.953   0.816  0.0245 -1.1100 -0.0178
 3739TI      Ti 3739  10.194   4.058   0.656 -0.0576 -0.3389 -0.0950
 3740TI     TiO 3740  10.137   3.903   0.491  0.2262 -0.0593  0.0136
 3741TI      Ti 3741  10.134   3.803   0.285  0.2222 -0.1258  0.2516
 3742TI     TiO 3742  10.233   4.032   0.230  0.5937  0.6748  0.4432
 3743TI      Ti 3743  10.030   4.135   0.184  0.4172  0.1365 -0.1394
 3744TI     TiO 3744   0.162   3.850  10.848  0.4346  0.7282  0.0488
 3745TI      Ti 3745   9.910   3.698  10.422  0.3555  0.0511 -0.0646
 3746TI     TiO 3746  10.041   3.520  10.488  0.0296  0.4598 -0.8029
 3747TI      Ti 3747   9.920   3.499  10.100 -0.0955  0.1357 -0.0405
 3748TI     TiO 3748  10.081   3.379  10.234 -0.0702 -0.3546  0.5116
 3749TI      Ti 3749   9.680   3.596   9.833 -0.2497  0.2211  0.2712
 3750TI     TiO 3750  10.150   3.539  10.021 -0.0346 -0.4423  0.0879
 3751TI      Ti 3751   9.790   3.918   9.678 -0.4031 -0.0624 -0.0979
 3752TI     TiO 3752   0.149   3.852  10.020  0.4437  0.5330 -0.1938
 3753TI      Ti 3753   0.045   3.821   9.665 -0.3245  0.0415 -0.1798
 3754TI     TiO 3754   0.213   3.678   9.718 -0.0253  1.1156  0.0171
 3755TI      Ti 3755   0.030   3.625   9.329 -0.0120 -0.6657 -0.1569
 3756TI     TiO 3756   0.245   3.612   9.408  0.1322 -0.2541  0.1500
 3757TI      Ti 3757   0.154   3.789   8.973  0.2554 -0.3629  0.3994
 3758TI     TiO 3758   0.329   3.632   9.053  0.2033  0.0767 -0.5874
 3759TI      Ti 3759  10.186   3.867   8.657 -0.0715  0.0653 -0.2083
 3760TI     TiO 3760   0.365   3.623   8.718  0.0701  0.0777  0.1143
 3761TI      Ti 3761   0.153   3.702   8.347 -0.2412 -0.1900  0.0384
 3762TI     TiO 3762   0.291   3.537   8.383  0.2044  0.1450 -0.3214
 3763TI      Ti 3763   0.101   3.643   7.948  0.2810  0.1252  0.3117
 3764TI     TiO 3764   0.272   3.494   8.004  0.3334 -0.2054  0.3756
 3765TI      Ti 3765   0.097   3.760   7.627 -0.1733  0.0281 -0.1607
 3766TI     TiO 3766   0.096   3.607   7.446 -0.5993  0.4951  0.3605
 3767TI      Ti 3767   0.066   3.416   7.320  0.2492 -0.0346 -0.3608
 3768TI     TiO 3768   0.294   3.386   7.339 -0.6126  0.8787 -0.7421
 3769TI      Ti 3769  10.180   3.597   7.024 -0.3245  0.1263  0.3206
 3770TI     TiO 3770   0.284   3.331   7.042 -0.2041  0.1555  0.1402
 3771TI      Ti 3771  10.002   3.863   6.860  0.0701  0.0634  0.0191
 3772TI     TiO 3772   0.099   3.628   6.871  0.1817 -0.0122  0.2974
 3773TI      Ti 3773   0.046   3.662   6.657  0.3333 -0.0947 -0.1374
 3774TI     TiO 3774  10.121   3.637   6.324 -0.2080 -0.5891  0.7914
 3775TI      Ti 3775   0.036   3.792   6.289 -0.1574 -0.1650 -0.3740
 3776TI     TiO 3776   0.257   3.705   6.308 -0.3332 -0.1664  0.2238
 3777TI      Ti 3777   0.070   3.783   5.846 -0.3559 -0.0403 -0.1656
 3778TI     TiO 3778   0.328   3.501   6.092 -0.9015  0.6353 -0.7043
 3779TI      Ti 3779   0.346   3.667   5.649 -0.1299 -0.3187 -0.1492
 3780TI     TiO 3780   0.485   3.498   5.714  0.1406 -0.0987  0.0910
 3781TI      Ti 3781   0.081   3.585   5.429 -0.3182  0.3834 -0.1143
 3782TI     TiO 3782   0.041   3.416   5.280  0.7653 -0.3333 -0.0287
 3783TI      Ti 3783  10.231   3.729   4.969  0.1543 -0.0255 -0.2561
 3784TI     TiO 3784   0.025   3.505   4.969 -0.3901  0.1507 -0.6439
 3785TI      Ti 3785   0.015   3.858   4.621 -0.0299  0.0105 -0.1254
 3786TI     TiO 3786   9.991   3.374   4.564  0.0072 -0.5040  0.2722
 3787TI      Ti 3787   0.071   3.659   4.340  0.2910  0.4623 -0.2950
 3788TI     TiO 3788   0.279   3.583   4.266  0.5232 -0.1445 -0.1502
 3789TI      Ti 3789  10.192   3.961   4.058 -0.0045 -0.1244  0.1381
 3790TI     TiO 3790   0.242   3.385   4.067 -0.2597  0.2066  0.0815
 3791TI      Ti 3791   0.055   3.661   3.901  0.1175 -0.3673 -0.1669
 3792TI     TiO 3792   0.288   3.624   3.872 -0.1872  0.1268  0.4829
 3793TI      Ti 3793   0.052   3.681   3.496 -0.1277  0.0348 -0.6302
 3794TI     TiO 3794   0.266   3.566   3.504  0.2400 -0.3924  0.0792
 3795TI      Ti 3795   0.074   3.678   3.136 -0.4678  0.2370 -0.2360
 3796TI     TiO 3796   0.267   3.547   3.152  0.2778  0.2656  0.3025
 3797TI      Ti 3797   0.104   3.656   2.764  0.1040  0.0159 -0.2531
 3798TI     TiO 3798   0.283   3.513   2.784  0.8432  0.4950 -0.3295
 3799TI      Ti 3799   0.153   3.650   2.418  0.1388  0.2916  0.0543
 3800TI     TiO 3800   0.338   3.527   2.434 -0.3119 -0.3976  0.4037
 3801TI      Ti 3801   0.108   3.505   2.028  0.1157 -0.4383 -0.1411
 3802TI     TiO 3802   0.334   3.493   2.058  0.5061  0.9386 -0.2823
 3803TI      Ti 3803  10.181   3.553   1.628 -0.3055 -0.0781 -0.0491
 3804TI     TiO 3804   0.389   3.469   1.711  0.2244 -0.3822  0.0961
 3805TI      Ti 3805   0.164   3.354   1.420 -0.5067 -0.3265 -0.1964
 3806TI     TiO 3806   0.359   3.479   1.414 -0.0168 -0.5475  0.1614
 3807TI      Ti 3807   0.058   3.647   1.224  0.0681 -0.2701  0.0363
 3808TI     TiO 3808   0.086   3.722   1.010 -0.4723 -0.3111 -0.0819
 3809TI      Ti 3809   9.978   3.561   0.896 -0.3624  0.2571 -0.2582
 3810TI     TiO 3810  10.230   3.374   0.943  0.0824  0.4709  0.2494
 3811TI      Ti 3811   9.975   3.773   0.608  0.4393 -0.1973 -0.1979
 3812TI     TiO 3812  10.124   3.259   0.511  0.3772 -0.6068  0.0566
 3813TI      Ti 3813  10.057   3.419   0.373 -0.3586 -0.0581  0.2030
 3814TI     TiO 3814   0.022   3.428   0.284 -0.0699  0.6753 -0.0399
 3815TI      Ti 3815   9.940   3.593  10.827 -0.2088 -0.2081 -0.1842
 3816TI     TiO 3816   9.848   3.417  10.720  0.0885 -0.1282  0.3658
 3817TI      Ti 3817   9.777   3.025  10.436 -0.3981  0.3215  0.5710
 3818TI     TiO 3818   0.103   2.883  10.504  0.0961 -0.2151  0.2511
 3819TI      Ti 3819   9.694   3.344  10.330 -0.0565  0.0774  0.1729
 3820TI     TiO 3820  10.028   3.045  10.360 -0.6060 -0.5902  0.2230
 3821TI      Ti 3821   9.974   3.126  10.153 -0.1655  0.1221  0.2861
 3822TI     TiO 3822  10.226   3.134  10.160 -0.1005 -0.1513  0.4810
 3823TI      Ti 3823   9.908   3.264   9.779 -0.0290  0.2172 -0.2900
 3824TI     TiO 3824   0.224   3.055  10.001 -0.3025  0.2393 -1.0484
 3825TI      Ti 3825   0.019   3.200   9.683  0.0091 -0.1083 -0.1318
 3826TI     TiO 3826   0.241   3.134   9.699 -0.4060  0.9724 -0.1282
 3827TI      Ti 3827   0.116   3.255   9.350 -0.0256 -0.3122 -0.1067
 3828TI     TiO 3828   0.301   3.117   9.384  0.1156  0.1278 -0.1376
 3829TI      Ti 3829   0.081   3.368   9.025  0.1191 -0.4175  0.1095
 3830TI     TiO 3830   0.310   3.071   9.040  0.2626 -0.1553 -0.1195
 3831TI      Ti 3831   0.168   3.219   8.720 -0.1728 -0.2930 -0.0362
 3832TI     TiO 3832   0.334   3.068   8.703 -0.1876  0.1312 -0.7384
 3833TI      Ti 3833   0.167   3.242   8.374  0.4841 -0.0427  0.4931
 3834TI     TiO 3834   0.315   3.062   8.366 -0.1306 -0.1539  0.4026
 3835TI      Ti 3835   0.193   3.245   8.007  0.2406 -0.3252 -0.0166
 3836TI     TiO 3836   0.341   3.069   7.997  0.2779  0.3369 -0.0434
 3837TI      Ti 3837   0.031   3.329   7.719  0.6112  0.1697  0.6532
 3838TI     TiO 3838   0.386   3.085   7.645  0.3296  0.2208 -0.5002
 3839TI      Ti 3839   0.013   3.031   7.454  0.1313  0.0502  0.1488
 3840TI     TiO 3840   0.225   3.028   7.358  0.3437  0.5943 -1.0857
 3841TI      Ti 3841   0.091   3.202   6.969  0.1242 -0.4522 -0.1972
 3842TI     TiO 3842   0.238   3.041   7.025 -0.1253 -0.0162 -0.1740
 3843TI      Ti 3843  10.031   3.262   6.824  0.2046  0.0883 -0.0178
 3844TI     TiO 3844   0.385   3.185   6.577  0.4052 -0.2060  0.0458
 3845TI      Ti 3845  10.152   3.411   6.355  0.1040  0.1953 -0.0047
 3846TI     TiO 3846   0.049   2.905   6.440  0.2038  0.3683  0.2219
 3847TI      Ti 3847   0.037   3.047   6.256  0.2219 -0.1743 -0.2236
 3848TI     TiO 3848   0.342   2.894   6.358  0.2714 -0.4697  0.1640
 3849TI      Ti 3849   0.035   3.413   6.004  0.0283  0.2323 -0.0287
 3850TI     TiO 3850   0.169   2.937   6.104 -0.7885 -0.2193  0.1723
 3851TI      Ti 3851   0.170   3.251   5.687 -0.3154  0.6052 -0.0633
 3852TI     TiO 3852   0.038   3.116   5.548  0.7484  0.0333  0.6379
 3853TI      Ti 3853  10.192   3.268   5.412 -0.1285 -0.2279 -0.1183
 3854TI     TiO 3854   0.087   3.105   5.270 -0.1829  0.0137 -0.0464
 3855TI      Ti 3855  10.209   3.295   4.903  0.0977 -0.0180  0.2455
 3856TI     TiO 3856   0.014   3.004   4.973  0.3772 -0.7266 -0.3218
 3857TI      Ti 3857   0.058   3.277   4.514 -0.3099  0.1809  0.1202
 3858TI     TiO 3858   0.091   3.062   4.626 -0.2683  0.6143 -0.1974
 3859TI      Ti 3859  10.082   3.092   4.236  0.2182  0.0270  0.1087
 3860TI     TiO 3860  10.216   2.811   4.566 -0.0866  0.6281  0.2578
 3861TI      Ti 3861  10.110   3.442   4.140  0.1707 -0.3801 -0.0258
 3862TI     TiO 3862  10.216   2.884   4.294 -0.3236  0.2888  0.0586
 3863TI      Ti 3863   0.099   3.260   3.919 -0.1898 -0.2619  0.3062
 3864TI     TiO 3864   0.430   3.096   3.683  0.4699  0.2729  0.3948
 3865TI      Ti 3865   0.242   3.186   3.572  0.0071 -0.0472  0.0004
 3866TI     TiO 3866   0.206   2.974   3.492 -0.2167 -0.2678  0.1598
 3867TI      Ti 3867   0.173   3.166   3.155  0.4122  0.0961 -0.0050
 3868TI     TiO 3868   0.291   2.982   3.141 -0.6995  0.1428 -0.1511
 3869TI      Ti 3869   0.160   3.126   2.770  0.1163 -0.0885  0.0997
 3870TI     TiO 3870   0.333   2.989   2.800 -0.1664 -0.2180  0.2145
 3871TI      Ti 3871   0.192   3.140   2.407 -0.0421  0.1466 -0.0720
 3872TI     TiO 3872   0.372   3.007   2.444  0.1993  0.8637  0.1406
 3873TI      Ti 3873   0.237   3.125   2.050 -0.3842  0.0012  0.0933
 3874TI     TiO 3874   0.410   2.990   2.098 -0.0075  0.6936  0.8269
 3875TI      Ti 3875   0.088   3.254   1.780 -0.1720  0.2212  0.6290
 3876TI     TiO 3876   0.460   2.980   1.743 -0.4021 -0.2448  0.0467
 3877TI      Ti 3877   0.116   2.964   1.491 -0.1823  0.0696 -0.0811
 3878TI     TiO 3878   0.461   3.004   1.465  0.6235 -0.0425  0.4180
 3879TI      Ti 3879  10.054   2.842   1.236 -0.3505 -0.2573 -0.3020
 3880TI     TiO 3880   0.247   2.880   1.324  0.1891 -0.2815  0.0855
 3881TI      Ti 3881   9.996   2.988   0.914 -0.2798 -0.0836 -0.1192
 3882TI     TiO 3882   0.110   2.785   0.805 -0.3977  0.0500  0.3119
 3883TI      Ti 3883   9.839   3.237   0.696 -0.0914  0.0063  0.3135
 3884TI     TiO 3884   0.038   2.986   0.491  0.0951  0.0755  0.2268
 3885TI      Ti 3885  10.116   3.079   0.372 -0.1418  0.1606  0.0257
 3886TI     TiO 3886  10.156   2.749   0.611  0.4864 -0.0879 -0.2390
 3887TI      Ti 3887   9.812   3.003  10.842 -0.0966  0.1339 -0.0076
 3888TI     TiO 3888   9.993   2.949   0.133 -0.6531  0.0117  0.0454
 3889TI      Ti 3889   9.936   2.720  10.681  0.0747 -0.2252  0.0665
 3890TI     TiO 3890  10.154   2.323   0.031  0.1167 -0.0104  0.1830
 3891TI      Ti 3891   9.914   2.400  10.444  0.1801 -0.0073  0.1171
 3892TI     TiO 3892   0.014   2.538  10.496  0.1780 -0.7919 -0.3592
 3893TI      Ti 3893   9.768   2.772  10.164 -0.1038 -0.5689  0.1197
 3894TI     TiO 3894  10.073   2.411  10.283 -0.1488  0.1276 -0.1780
 3895TI      Ti 3895   9.955   2.905   9.811 -0.5392  0.2158  0.3283
 3896TI     TiO 3896  10.239   2.849  10.246 -0.2709  0.7745 -0.4233
 3897TI      Ti 3897   0.045   2.684   9.716 -0.0222 -0.1359 -0.4966
 3898TI     TiO 3898   0.215   2.520   9.734  0.3889  0.1494 -0.4567
 3899TI      Ti 3899   0.128   2.697   9.352 -0.4678  0.1869  0.3066
 3900TI     TiO 3900   0.287   2.531   9.386 -0.6510 -0.4727  0.4373
 3901TI      Ti 3901   0.111   2.970   9.041 -0.1758 -0.0718  0.1524
 3902TI     TiO 3902   0.309   2.532   9.059  0.0962 -0.1811 -0.4892
 3903TI      Ti 3903   0.147   2.693   8.718  0.2844  0.3635 -0.3812
 3904TI     TiO 3904   0.331   2.560   8.720  0.6382  0.1462 -0.3616
 3905TI      Ti 3905   0.161   2.702   8.357  0.4080  0.2634  0.0609
 3906TI     TiO 3906   0.328   2.545   8.360 -0.4564  0.1854 -0.0094
 3907TI      Ti 3907   0.177   2.701   8.003  0.2051 -0.2757  0.3283
 3908TI     TiO 3908   0.350   2.547   7.993 -0.5148 -0.1448  0.2355
 3909TI      Ti 3909   0.178   2.679   7.644  0.0413  0.0825  0.0975
 3910TI     TiO 3910   0.344   2.526   7.648 -0.0990  0.4299  0.0411
 3911TI      Ti 3911  10.167   2.635   7.345 -0.2043  0.1603 -0.2552
 3912TI     TiO 3912   0.348   2.378   7.237  0.3460  0.0409  0.3436
 3913TI      Ti 3913  10.086   2.934   7.115 -0.1505  0.0924  0.0646
 3914TI     TiO 3914   0.127   2.603   7.235 -0.2822 -0.1412  0.3067
 3915TI      Ti 3915  10.228   2.728   6.848  0.1234 -0.0872  0.2861
 3916TI     TiO 3916   0.101   2.540   6.904 -0.1611 -0.3091  0.3279
 3917TI      Ti 3917  10.164   2.724   6.472 -0.1027  0.1655 -0.4008
 3918TI     TiO 3918   0.014   2.602   6.637 -0.1579 -0.3677  0.8327
 3919TI      Ti 3919  10.232   2.469   6.141  0.4086  0.0216  0.3490
 3920TI     TiO 3920   0.136   2.662   6.375  0.5453  0.3722  0.3183
 3921TI      Ti 3921  10.178   3.070   5.931  0.1366  0.2582 -0.1870
 3922TI     TiO 3922   0.329   2.531   5.924 -0.7510 -0.3460 -0.3286
 3923TI      Ti 3923  10.208   2.913   5.590  0.1332 -0.1057 -0.4725
 3924TI     TiO 3924   0.290   2.816   5.794  0.8445  0.0889  0.0627
 3925TI      Ti 3925  10.035   2.703   5.093 -0.0221  0.2511  0.0839
 3926TI     TiO 3926   0.182   2.556   5.116 -0.1349  0.8669  0.8296
 3927TI      Ti 3927  10.167   3.014   5.171  0.0420 -0.1923  0.1717
 3928TI     TiO 3928   0.334   2.656   4.883 -0.2609 -0.6094 -0.5234
 3929TI      Ti 3929   9.837   2.729   4.797  0.0274 -0.0468  0.1057
 3930TI     TiO 3930  10.149   2.539   4.987  0.1575 -0.3985  1.1071
 3931TI      Ti 3931  10.010   2.797   4.452 -0.5582 -0.1646 -0.0310
 3932TI     TiO 3932   0.176   2.379   4.355  0.2599 -0.7857  0.2353
 3933TI      Ti 3933   0.105   2.760   4.149 -0.1480 -0.1551 -0.0619
 3934TI     TiO 3934   0.281   2.608   4.152  0.2610 -0.3744  0.4434
 3935TI      Ti 3935   0.160   2.662   3.736 -0.3527 -0.1064 -0.1250
 3936TI     TiO 3936   0.312   2.506   3.811 -0.3521  0.0014  0.1520
 3937TI      Ti 3937   0.392   2.855   3.463 -0.0265 -0.3255 -0.4485
 3938TI     TiO 3938   0.359   2.632   3.439 -0.4403  0.2236  0.4525
 3939TI      Ti 3939   0.111   2.827   3.131  0.2236  0.1030 -0.3166
 3940TI     TiO 3940   0.377   2.500   3.193 -0.0722 -0.6939 -0.1051
 3941TI      Ti 3941   0.208   2.645   2.785 -0.2002  0.2710 -0.3236
 3942TI     TiO 3942   0.400   2.530   2.827 -0.7358  0.2454 -0.0919
 3943TI      Ti 3943   0.245   2.642   2.432  0.0140 -0.1926 -0.0884
 3944TI     TiO 3944   0.416   2.497   2.470  0.4085 -0.2860  0.1768
 3945TI      Ti 3945   0.278   2.615   2.089 -0.0167  0.1774  0.1748
 3946TI     TiO 3946   0.467   2.501   2.089 -0.1866  0.0499 -0.6748
 3947TI      Ti 3947   0.307   2.626   1.724 -0.2998 -0.0488 -0.1444
 3948TI     TiO 3948   0.475   2.473   1.742 -0.3292 -0.3196  0.3427
 3949TI      Ti 3949  10.239   2.629   1.523  0.0136  0.1563 -0.2483
 3950TI     TiO 3950   0.407   2.444   1.421 -0.1671 -0.7941 -0.1632
 3951TI      Ti 3951  10.225   2.453   1.217  0.1619 -0.0843  0.0390
 3952TI     TiO 3952   0.169   2.342   1.223 -0.1091  0.8243 -0.2186
 3953TI      Ti 3953  10.186   2.659   0.850 -0.0322  0.0755 -0.4685
 3954TI     TiO 3954  10.224   2.472   0.989 -0.0315 -0.0416  0.0076
 3955TI      Ti 3955   9.913   2.837   0.629 -0.2880  0.0483 -0.0906
 3956TI     TiO 3956  10.177   2.482   0.699  0.0610 -0.0946  0.1036
 3957TI      Ti 3957   9.790   2.455   0.619  0.0135  0.1210  0.2357
 3958TI     TiO 3958  10.145   2.346   0.389 -0.8270 -0.0410  0.1941
 3959TI      Ti 3959   9.893   2.772   0.247 -0.0242 -0.2305 -0.0314
 3960TI     TiO 3960   0.129   2.428   0.184  0.1121  0.1856  0.1156
 3961TI      Ti 3961   9.929   2.281  10.824 -0.0519 -0.0251 -0.0599
 3962TI     TiO 3962  10.031   2.082  10.746  0.7374 -0.1976 -0.5318
 3963TI      Ti 3963  10.093   2.077  10.526  0.2182 -0.0691  0.3347
 3964TI     TiO 3964   0.067   2.069  10.539  0.0643  0.0039  0.3487
 3965TI      Ti 3965  10.133   2.229  10.162  0.3906  0.1626  0.0833
 3966TI     TiO 3966  10.183   2.044  10.301  0.0648  0.2593 -0.1079
 3967TI      Ti 3967   0.131   2.325   9.861 -0.0643 -0.4047  0.5982
 3968TI     TiO 3968  10.241   2.184   9.964  0.6428  0.6069 -0.1450
 3969TI      Ti 3969   0.184   1.998   9.597 -0.0667 -0.4337  0.0586
 3970TI     TiO 3970   0.373   1.957   9.716 -0.2256  0.5378 -0.2503
 3971TI      Ti 3971   0.149   2.077   9.219  0.1542 -0.1914 -0.3466
 3972TI     TiO 3972   0.303   2.013   9.397  0.3908 -0.0060  0.3256
 3973TI      Ti 3973   0.129   2.395   9.043  0.3022  0.1055  0.3598
 3974TI     TiO 3974   0.324   1.985   9.096  0.0620 -0.1042 -0.1623
 3975TI      Ti 3975   0.173   2.168   8.695  0.0120 -0.4141  0.0625
 3976TI     TiO 3976   0.346   2.013   8.706  0.2067 -0.0704  0.0456
 3977TI      Ti 3977   0.231   2.174   8.341 -0.0493 -0.2177  0.0851
 3978TI     TiO 3978   0.403   2.041   8.354 -1.0746  0.9709  0.8886
 3979TI      Ti 3979   0.232   2.170   7.999  0.0774  0.0380 -0.0642
 3980TI     TiO 3980   0.412   2.040   8.002 -0.1594  0.4465 -0.0043
 3981TI      Ti 3981   0.207   2.097   7.648  0.2185 -0.2125  0.2152
 3982TI     TiO 3982   0.399   1.978   7.661 -0.6371  0.5332 -0.0996
 3983TI      Ti 3983  10.145   2.331   7.544  0.0004  0.0143  0.2360
 3984TI     TiO 3984   0.378   1.996   7.339 -0.3495 -0.0906  0.2668
 3985TI      Ti 3985  10.122   2.272   7.194 -0.0460 -0.5070 -0.2081
 3986TI     TiO 3986   0.116   1.990   7.211 -0.4481  0.8332  0.8404
 3987TI      Ti 3987   0.029   2.382   6.757 -0.1110 -0.0356  0.2391
 3988TI     TiO 3988   0.069   2.161   6.801  0.3537 -0.0641 -0.6779
 3989TI      Ti 3989  10.157   2.211   6.381  0.0075  0.0608  0.1492
 3990TI     TiO 3990   0.280   2.047   6.419 -0.1300  0.2189 -0.1125
 3991TI      Ti 3991   0.133   2.068   6.059 -0.1569  0.0878 -0.0121
 3992TI     TiO 3992   0.575   2.179   5.948 -0.1806 -0.2101 -0.3212
 3993TI      Ti 3993   0.016   2.269   5.840  0.0394 -0.2438 -0.2344
 3994TI     TiO 3994   0.192   2.128   5.839 -0.3634  0.0071  0.2524
 3995TI      Ti 3995  10.237   2.361   5.508 -0.0145 -0.0490 -0.0746
 3996TI     TiO 3996   0.202   2.288   5.544 -0.2947 -0.6979 -0.2254
 3997TI      Ti 3997  10.241   2.453   5.172  0.1108 -0.1523  0.0041
 3998TI     TiO 3998   0.201   2.001   5.292  0.0409 -0.0901  0.4931
 3999TI      Ti 3999   0.096   2.120   5.130 -0.4152  0.1407 -0.1246
 4000TI     TiO 4000   0.221   2.029   4.948 -0.5218  0.1510  0.0476
 4001TI      Ti 4001   0.054   1.978   4.687 -0.0629 -0.0881  0.5126
 4002TI     TiO 4002   0.315   1.917   4.692  0.0900 -0.2652 -0.4035
 4003TI      Ti 4003   0.050   2.305   4.528 -0.4659  0.3152  0.3713
 4004TI     TiO 4004   0.054   2.072   4.461 -0.2366  0.0112 -0.1114
 4005TI      Ti 4005   0.042   2.349   4.162  0.2789  0.1860  0.1209
 4006TI     TiO 4006   0.045   1.857   3.996  0.7487 -0.8234  0.9192
 4007TI      Ti 4007   0.103   2.316   3.714 -0.2203  0.2269  0.0415
 4008TI     TiO 4008   0.276   1.930   3.820  0.3121 -0.2439 -0.3559
 4009TI      Ti 4009   0.180   2.524   3.348  0.0775  0.0044  0.1881
 4010TI     TiO 4010   0.422   2.019   3.512 -0.3214 -0.2043  0.0192
 4011TI      Ti 4011   0.260   2.140   3.400 -0.0564 -0.3541 -0.2317
 4012TI     TiO 4012   0.414   1.992   3.195 -0.2734 -0.0962 -0.1106
 4013TI      Ti 4013   0.252   2.099   2.847 -0.3707  0.0283  0.5814
 4014TI     TiO 4014   0.442   1.983   2.855 -0.0738  1.1786  0.3034
 4015TI      Ti 4015   0.304   2.126   2.478  0.1981  0.0318  0.2938
 4016TI     TiO 4016   0.472   1.979   2.490  0.1455 -0.5413 -0.1821
 4017TI      Ti 4017   0.309   2.097   2.098  0.1794  0.0359  0.0478
 4018TI     TiO 4018   0.509   1.990   2.137  0.2269 -0.4978  0.6318
 4019TI      Ti 4019   0.180   2.267   1.849 -0.0231 -0.3214  0.0775
 4020TI     TiO 4020   0.489   2.002   1.840  0.5035  0.0071  0.1130
 4021TI      Ti 4021   0.213   1.989   1.521 -0.2168  0.2139  0.1659
 4022TI     TiO 4022   0.388   1.857   1.608  0.4136 -0.0527 -0.0266
 4023TI      Ti 4023  10.078   2.202   1.410 -0.2892 -0.0567 -0.2692
 4024TI     TiO 4024   0.503   1.908   1.183  0.0019  0.7394  0.2592
 4025TI      Ti 4025  10.166   2.057   1.067 -0.1310 -0.2781 -0.0775
 4026TI     TiO 4026   0.109   2.163   0.998  0.8551 -0.2395 -0.6842
 4027TI      Ti 4027   9.879   2.204   0.838  0.4537 -0.0669 -0.1585
 4028TI     TiO 4028   9.962   1.935   1.041 -0.2852  0.2775 -0.2889
 4029TI      Ti 4029   9.968   2.205   0.422  0.3065  0.0199 -0.4451
 4030TI     TiO 4030   9.841   1.987   0.772 -0.1347  0.2003 -0.1123
 4031TI      Ti 4031   9.776   2.042   0.199 -0.1100 -0.2076 -0.1648
 4032TI     TiO 4032   0.238   1.775   0.133  0.6324  0.7191 -0.6312
 4033TI      Ti 4033  10.230   1.652  10.584 -0.2306 -0.0680 -0.3127
 4034TI     TiO 4034  10.094   1.561  10.740  0.0675  0.0074 -0.3548
 4035TI      Ti 4035  10.141   1.480  10.279 -0.0929  0.1603 -0.1388
 4036TI     TiO 4036   0.052   1.496  10.440 -0.4654  1.0846  0.3406
 4037TI      Ti 4037  10.058   1.855  10.195 -0.0348  0.0007 -0.3116
 4038TI     TiO 4038  10.221   1.700  10.246 -0.0608  0.0114 -0.8981
 4039TI      Ti 4039  10.153   2.005   9.845  0.3285 -0.3645 -0.0553
 4040TI     TiO 4040   0.109   1.571   9.888  0.4473  0.1524  0.0662
 4041TI      Ti 4041   0.274   1.634   9.744  0.2300 -0.0276 -0.1085
 4042TI     TiO 4042   0.313   1.742   9.942 -0.7111 -0.0549  0.3189
 4043TI      Ti 4043   0.096   1.661   9.386  0.2723  0.2734 -0.1110
 4044TI     TiO 4044   0.249   1.468   9.385 -0.0626  0.3970  0.5295
 4045TI      Ti 4045   0.175   1.706   9.053  0.3450  0.0127  0.3267
 4046TI     TiO 4046   0.349   1.525   9.064  0.0140 -0.7161 -0.0660
 4047TI      Ti 4047   0.185   1.637   8.701 -0.0455  0.1018 -0.0178
 4048TI     TiO 4048   0.373   1.501   8.726  0.4558 -0.4407 -0.0626
 4049TI      Ti 4049   0.193   1.658   8.347  0.2601 -0.0608  0.0828
 4050TI     TiO 4050   0.376   1.499   8.352  0.7773 -0.1249 -0.3829
 4051TI      Ti 4051   0.149   1.842   8.024 -0.0172 -0.0441 -0.3443
 4052TI     TiO 4052   0.382   1.486   7.968 -0.0783 -0.5204  0.2589
 4053TI      Ti 4053   0.256   1.603   7.780  0.6930  0.0707 -0.1804
 4054TI     TiO 4054   0.447   1.559   7.692  0.4408 -1.2843  0.2771
 4055TI      Ti 4055  10.200   1.767   7.542  0.1151 -0.0208 -0.0136
 4056TI     TiO 4056   0.138   1.625   7.570 -0.0166 -0.3314  0.2933
 4057TI      Ti 4057  10.110   1.840   7.162  0.3071  0.0072 -0.2077
 4058TI     TiO 4058   0.257   1.586   7.235 -0.4252  0.3578  0.0020
 4059TI      Ti 4059  10.158   1.983   6.741 -0.1147  0.1798  0.4005
 4060TI     TiO 4060   0.181   1.646   6.873 -0.1660  0.5594 -0.7871
 4061TI      Ti 4061   0.035   1.859   6.387  0.0985 -0.0937 -0.0003
 4062TI     TiO 4062   0.222   1.765   6.482  0.1841  0.1326  0.7397
 4063TI      Ti 4063   0.039   1.641   6.024 -0.0389  0.1494  0.2336
 4064TI     TiO 4064   0.125   1.701   6.223 -0.3075  0.0198  0.7158
 4065TI      Ti 4065   0.052   1.800   5.740 -0.0880 -0.3477 -0.1471
 4066TI     TiO 4066   0.177   1.628   5.810 -0.2784 -0.6606 -0.2476
 4067TI      Ti 4067   0.098   1.830   5.410  0.1442  0.1778  0.4244
 4068TI     TiO 4068   0.271   1.668   5.501  0.0210  0.0747 -0.1455
 4069TI      Ti 4069   0.074   1.511   5.139 -0.0146  0.4544  0.2263
 4070TI     TiO 4070   0.446   1.916   5.104  0.3133 -0.3184  0.1625
 4071TI      Ti 4071  10.099   1.828   4.954 -0.1852  0.4540 -0.2436
 4072TI     TiO 4072   0.210   1.551   4.950  0.0010  0.2488  0.1287
 4073TI      Ti 4073   0.072   1.592   4.537  0.0595  0.0112  0.4335
 4074TI     TiO 4074   0.260   1.648   4.670  0.1885  0.1598  0.1232
 4075TI      Ti 4075  10.055   1.790   4.429 -0.3092  0.2496 -0.5816
 4076TI     TiO 4076   0.160   1.451   4.375  0.4183 -0.3105 -0.1043
 4077TI      Ti 4077  10.152   1.686   4.093  0.2374  0.2351  0.1343
 4078TI     TiO 4078  10.090   1.464   4.097 -0.1265  0.0675  0.0581
 4079TI      Ti 4079   0.110   1.782   3.790  0.2423 -0.0539  0.3435
 4080TI     TiO 4080   0.230   1.576   3.806  0.4000  0.0286 -1.0667
 4081TI      Ti 4081   0.300   1.614   3.516 -0.0409 -0.0285 -0.1865
 4082TI     TiO 4082   0.454   1.477   3.617  0.0843 -0.3851  0.2220
 4083TI      Ti 4083   0.248   1.822   3.196 -0.2972  0.1273 -0.0948
 4084TI     TiO 4084   0.444   1.478   3.307 -0.2038  0.5560  0.3700
 4085TI      Ti 4085   0.321   1.603   2.855  0.4389 -0.2528  0.1600
 4086TI     TiO 4086   0.499   1.465   2.854 -0.2357 -0.7279  1.2144
 4087TI      Ti 4087   0.368   1.631   2.464 -0.2816 -0.2345  0.0727
 4088TI     TiO 4088   0.532   1.489   2.502 -0.3132  0.2270  0.2058
 4089TI      Ti 4089   0.343   1.662   2.100 -0.0208  0.0107 -0.0365
 4090TI     TiO 4090   0.525   1.674   1.955 -0.1265 -0.2083  0.1199
 4091TI      Ti 4091   0.051   1.844   1.885  0.1272  0.2298 -0.1517
 4092TI     TiO 4092   0.508   1.442   1.763  0.4518 -0.4762  0.1887
 4093TI      Ti 4093   0.385   1.639   1.726  0.2002  0.2098  0.0319
 4094TI     TiO 4094   0.447   1.595   1.519  0.4682  0.3057  0.1377
 4095TI      Ti 4095   0.057   1.433   1.297 -0.0238  0.0880 -0.0542
 4096TI     TiO 4096   0.459   1.351   1.278  0.7871  0.2341 -0.7477
 4097TI      Ti 4097   0.144   1.769   1.149  0.0924  0.1457 -0.0763
 4098TI     TiO 4098   0.310   1.833   0.994  0.0001  0.3355 -0.2599
 4099TI      Ti 4099   9.857   1.784   0.912 -0.2432 -0.2907 -0.1832
 4100TI     TiO 4100  10.049   1.678   0.844 -0.1253 -0.3580 -0.2165
 4101TI      Ti 4101   9.722   1.896   0.578 -0.4376  0.2177  0.2190
 4102TI     TiO 4102  10.121   1.598   0.460 -0.5875 -0.4616 -0.7729
 4103TI      Ti 4103   9.895   1.505   0.411 -0.0566 -0.1153  0.0562
 4104TI     TiO 4104  10.151   1.703   0.165 -0.3010 -0.0103 -0.3380
 4105TI      Ti 4105  10.145   1.093  10.762 -0.2919  0.3189  0.2426
 4106TI     TiO 4106   0.103   1.013  10.849  0.2691 -0.2876  0.4564
 4107TI      Ti 4107   9.941   1.200  10.379 -0.0545  0.0407  0.2661
 4108TI     TiO 4108   0.297   0.981  10.463  0.2987  0.8002  0.2397
 4109TI      Ti 4109   0.025   1.096  10.299  0.4098 -0.0632 -0.2998
 4110TI     TiO 4110   0.102   1.451  10.147  0.2697 -0.0779 -0.0139
 4111TI      Ti 4111  10.234   1.377   9.938 -0.0217 -0.1606  0.3020
 4112TI     TiO 4112  10.105   1.246   9.802 -0.8795  0.6358  0.6587
 4113TI      Ti 4113  10.081   1.365   9.598 -0.3118 -0.3256 -0.0739
 4114TI     TiO 4114   0.313   1.113   9.672  0.2437  0.6891  0.0234
 4115TI      Ti 4115  10.193   1.202   9.297 -0.3009 -0.0254 -0.0336
 4116TI     TiO 4116   0.386   1.229   9.332 -0.7254 -0.0798  0.0704
 4117TI      Ti 4117  10.151   1.471   8.995 -0.3776  0.2963 -0.1853
 4118TI     TiO 4118   0.268   0.982   9.045  0.1929  0.1233 -0.4182
 4119TI      Ti 4119   0.204   1.197   8.719 -0.1732  0.1924 -0.5061
 4120TI     TiO 4120   0.334   1.009   8.703  0.1974 -0.1250 -0.6415
 4121TI      Ti 4121   0.226   1.229   8.364 -0.2354  0.1329 -0.2012
 4122TI     TiO 4122   0.349   1.026   8.338 -0.0406 -0.2915 -0.6194
 4123TI      Ti 4123   0.206   1.228   7.972  0.2894 -0.0342 -0.3979
 4124TI     TiO 4124   0.336   1.020   7.987  0.3522 -0.1841 -0.6568
 4125TI      Ti 4125   0.251   1.226   7.615  0.0730  0.0551  0.0233
 4126TI     TiO 4126   0.317   1.400   7.484  0.1122  0.3120  0.4928
 4127TI      Ti 4127  10.165   1.158   7.344 -0.5149  0.1546  0.2402
 4128TI     TiO 4128   0.365   1.101   7.239 -0.0912 -0.2983 -0.0772
 4129TI      Ti 4129   0.069   1.226   7.016  0.2842  0.2372  0.1363
 4130TI     TiO 4130   0.063   1.065   7.195  0.4746 -0.1312 -0.0992
 4131TI      Ti 4131  10.217   1.595   6.840  0.1253  0.0268 -0.1081
 4132TI     TiO 4132   0.235   1.065   6.962  0.0779  0.6372 -0.6594
 4133TI      Ti 4133   0.037   1.313   6.587  0.4534  0.2938 -0.1416
 4134TI     TiO 4134   0.212   1.168   6.526 -0.0048 -0.5535 -0.1366
 4135TI      Ti 4135  10.208   1.311   6.168  0.1274  0.0964 -0.0551
 4136TI     TiO 4136   0.157   1.145   6.138 -0.2656  0.1907 -0.8244
 4137TI      Ti 4137  10.233   1.281   5.802 -0.0204  0.2874  0.2473
 4138TI     TiO 4138   0.151   1.153   5.823  0.5097  0.2983  0.0599
 4139TI      Ti 4139  10.219   1.300   5.431 -0.1533  0.4666 -0.1498
 4140TI     TiO 4140   0.177   1.234   5.538  1.3544 -0.1610  0.1744
 4141TI      Ti 4141   0.092   1.150   5.133  0.1719 -0.3782 -0.0143
 4142TI     TiO 4142   0.319   1.101   5.212 -0.4761  0.3004 -0.0170
 4143TI      Ti 4143  10.087   1.456   4.862 -0.3675 -0.0268  0.0190
 4144TI     TiO 4144   0.242   1.183   4.951  0.2228 -0.1522  0.0777
 4145TI      Ti 4145  10.147   1.153   4.575 -0.2397 -0.0332  0.3092
 4146TI     TiO 4146   0.101   1.196   4.665 -0.0502  0.1910  0.2327
 4147TI      Ti 4147  10.053   1.255   4.177 -0.1675  0.0238  0.2089
 4148TI     TiO 4148   0.286   1.149   4.407 -0.4103  0.1440 -0.1308
 4149TI      Ti 4149   0.085   1.428   3.931  0.1021 -0.1853 -0.3089
 4150TI     TiO 4150   0.266   1.094   4.129 -0.0889 -0.6820 -0.0402
 4151TI      Ti 4151   0.014   1.103   3.858  0.0846 -0.5257 -0.2203
 4152TI     TiO 4152   0.423   1.064   3.767  1.1806  0.0509  0.1748
 4153TI      Ti 4153   0.116   1.126   3.444  0.1629  0.0374  0.0821
 4154TI     TiO 4154   0.500   1.225   3.479  0.1272 -0.2575  0.3196
 4155TI      Ti 4155   0.143   1.457   3.191  0.5077  0.2250  0.1687
 4156TI     TiO 4156   0.430   1.063   3.157  0.0339  0.1401  0.2666
 4157TI      Ti 4157   0.229   1.158   3.050  0.0038  0.0515 -0.0832
 4158TI     TiO 4158   0.349   1.082   2.884  0.1685  0.0771  0.3723
 4159TI      Ti 4159   0.213   1.269   2.657 -0.2671  0.2020  0.0402
 4160TI     TiO 4160   0.199   1.053   2.592  0.6503  0.3992 -0.4006
 4161TI      Ti 4161   0.334   1.315   2.178  0.0354  0.2060  0.1373
 4162TI     TiO 4162   0.510   1.205   2.310  0.2698  0.0684  0.8172
 4163TI      Ti 4163   0.555   1.212   1.706  0.2063 -0.1729 -0.0162
 4164TI     TiO 4164   0.517   1.227   1.998 -0.0853  0.1396 -0.2546
 4165TI      Ti 4165   0.190   1.293   1.641 -0.4014  0.1506  0.2123
 4166TI     TiO 4166   0.517   1.029   1.553  0.1760 -0.0566  0.3107
 4167TI      Ti 4167   0.024   1.041   1.421  0.1836 -0.4873  0.1882
 4168TI     TiO 4168   0.251   0.985   1.459  0.7446  0.5027  0.0069
 4169TI      Ti 4169   0.106   1.123   1.027 -0.1606  0.1036  0.2885
 4170TI     TiO 4170   0.269   1.046   1.174  0.1083  0.0124 -0.2677
 4171TI      Ti 4171  10.119   1.491   0.972  0.0078  0.1783  0.2253
 4172TI     TiO 4172   0.217   1.104   0.825 -0.6776 -0.2187 -0.2288
 4173TI      Ti 4173  10.096   1.256   0.718  0.1949 -0.1181 -0.2194
 4174TI     TiO 4174   0.008   1.269   0.563  0.8152 -0.1979  0.8455
 4175TI      Ti 4175   9.890   1.201   0.194  0.2947  0.2156 -0.1189
 4176TI     TiO 4176  10.062   1.093   0.311 -0.1221  0.1276 -0.4337
 4177TI      Ti 4177  10.049   0.846  10.507  0.2375 -0.2336 -0.0798
 4178TI     TiO 4178   0.174   0.705  10.639  0.2601 -0.0596 -0.2135
 4179TI      Ti 4179  10.008   0.525  10.330  0.0311  0.1164 -0.2961
 4180TI     TiO 4180   0.112   0.641  10.313  0.3557 -0.1784 -0.3752
 4181TI      Ti 4181   9.871   0.932  10.160  0.1907  0.3489  0.1423
 4182TI     TiO 4182  10.237   0.724  10.004  0.5696  0.0771 -0.0296
 4183TI      Ti 4183  10.005   1.042   9.774 -0.2037  0.1337  0.1308
 4184TI     TiO 4184   0.157   0.960  10.162 -0.4122 -0.4659 -0.0468
 4185TI      Ti 4185   0.029   0.740   9.772 -0.0005  0.0633  0.2323
 4186TI     TiO 4186   0.363   0.643   9.678  0.1524  0.0106 -0.0659
 4187TI      Ti 4187   0.059   0.864   9.379  0.3058  0.3583  0.0526
 4188TI     TiO 4188   0.278   0.820   9.316  0.0087 -0.5111 -0.1765
 4189TI      Ti 4189   0.120   0.825   8.938  0.1245 -0.2641 -0.2065
 4190TI     TiO 4190   0.293   0.689   9.007  0.1195  0.5228 -0.0754
 4191TI      Ti 4191   0.012   0.909   8.537 -0.2332 -0.2883  0.0181
 4192TI     TiO 4192   0.387   0.730   8.643 -0.4206 -0.2849  0.4240
 4193TI      Ti 4193   0.159   0.701   8.200  0.1335 -0.2525  0.0238
 4194TI     TiO 4194   0.375   0.750   8.146 -0.1512  0.4589  0.1219
 4195TI      Ti 4195   0.164   0.872   7.879 -0.0499 -0.0914 -0.3027
 4196TI     TiO 4196   0.593   0.616   7.914  0.3111  0.0809 -0.0976
 4197TI      Ti 4197   0.281   0.624   7.650  0.6057 -0.2205  0.3231
 4198TI     TiO 4198   0.498   0.647   7.556  0.2184  0.1011 -0.0243
 4199TI      Ti 4199  10.211   0.793   7.485  0.1546  0.0496 -0.1078
 4200TI     TiO 4200   0.202   0.558   7.450 -0.2446 -0.9862 -0.3073
 4201TI      Ti 4201   9.884   0.894   7.137 -0.2680 -0.2957  0.2950
 4202TI     TiO 4202   0.054   0.778   7.271  0.4464  0.8026  0.0479
 4203TI      Ti 4203  10.215   0.855   6.889 -0.0665 -0.1946 -0.0720
 4204TI     TiO 4204   0.233   0.623   6.728  0.2994 -0.5400 -0.5202
 4205TI      Ti 4205   0.087   0.744   6.572 -0.1439  0.0500  0.0012
 4206TI     TiO 4206   0.285   0.686   6.462  0.0699  0.2294 -0.2114
 4207TI      Ti 4207  10.220   0.820   6.268  0.0938  0.1965  0.0634
 4208TI     TiO 4208   0.136   0.642   6.184  0.2510  0.3470  0.6587
 4209TI      Ti 4209  10.158   0.737   5.942  0.2718 -0.1654 -0.5835
 4210TI     TiO 4210   0.092   0.627   5.867  0.4645 -0.2648 -0.2404
 4211TI      Ti 4211   0.049   0.617   5.638 -0.1090 -0.3170  0.1570
 4212TI     TiO 4212   0.222   0.490   5.573  0.0534 -0.4186 -0.2181
 4213TI      Ti 4213  10.242   0.812   5.320  0.1818 -0.3612 -0.3787
 4214TI     TiO 4214   0.181   0.793   5.194 -0.2335  0.8289  0.0343
 4215TI      Ti 4215  10.077   0.863   4.910 -0.0829  0.1146  0.0514
 4216TI     TiO 4216   0.267   0.612   4.966 -0.6873 -0.4618  0.2577
 4217TI      Ti 4217   0.024   0.693   4.653 -0.1602 -0.1005  0.0906
 4218TI     TiO 4218   0.234   0.602   4.644  0.2119 -0.3000 -0.2660
 4219TI      Ti 4219  10.154   0.858   4.313  0.1857 -0.0654  0.1711
 4220TI     TiO 4220  10.224   0.671   4.420 -0.0822 -0.4544 -0.5155
 4221TI      Ti 4221   9.925   0.944   4.004 -0.0364 -0.2216 -0.2559
 4222TI     TiO 4222   0.218   0.593   3.910  0.5628  0.0587 -0.8442
 4223TI      Ti 4223   0.041   0.706   3.986  0.6599  0.4152  0.1466
 4224TI     TiO 4224   0.451   0.627   3.536 -0.3452 -0.1505 -0.5099
 4225TI      Ti 4225  10.235   0.620   3.578  0.1294 -0.1823 -0.2018
 4226TI     TiO 4226   0.198   0.698   3.625 -0.1390 -0.0386 -0.0509
 4227TI      Ti 4227   0.120   0.784   3.160 -0.1466  0.0610 -0.0284
 4228TI     TiO 4228   0.063   0.544   3.385 -0.2970  0.5408 -0.2268
 4229TI      Ti 4229  10.225   0.649   2.669 -0.2039  0.0339 -0.1925
 4230TI     TiO 4230   0.245   0.660   2.717  0.4475  0.0069 -0.0867
 4231TI      Ti 4231  10.242   0.972   2.533 -0.0672 -0.2027  0.1436
 4232TI     TiO 4232   0.095   0.731   2.496 -0.0094  0.3272  0.3481
 4233TI      Ti 4233  10.209   1.113   2.182 -0.1397  0.0783  0.1470
 4234TI     TiO 4234   0.292   0.758   2.308  0.2698  0.5220  0.2681
 4235TI      Ti 4235  10.171   1.121   1.829 -0.0839  0.1071  0.2150
 4236TI     TiO 4236   0.237   0.804   2.024  0.2452 -0.4055 -0.1528
 4237TI      Ti 4237   0.163   0.686   1.829 -0.1668 -0.1621 -0.0151
 4238TI     TiO 4238   0.330   0.588   1.701 -0.6417 -0.2057  0.3001
 4239TI      Ti 4239   0.024   0.651   1.437 -0.0194 -0.1500 -0.2009
 4240TI     TiO 4240   0.088   0.516   1.253 -0.6848  0.0093 -0.5927
 4241TI      Ti 4241  10.144   0.832   1.125  0.2197 -0.0315  0.2852
 4242TI     TiO 4242   0.219   0.656   1.021 -0.0092 -0.3086  0.1057
 4243TI      Ti 4243   0.071   0.702   0.849 -0.2295  0.0515 -0.1108
 4244TI     TiO 4244   0.174   0.829   0.684 -0.0730  0.2677  0.3581
 4245TI      Ti 4245  10.072   0.589   0.558 -0.0887 -0.1186 -0.1280
 4246TI     TiO 4246   0.248   0.783   0.353  0.6165  0.0514  0.1031
 4247TI      Ti 4247  10.062   0.873   0.327  0.1587  0.1226 -0.1154
 4248TI     TiO 4248  10.196   0.831   0.160  0.1305  0.3055 -0.1606
 4249TI      Ti 4249  10.149   0.252  10.726 -0.1505 -0.0218  0.2344
 4250TI     TiO 4250  10.097   0.272   0.092 -0.4901  0.0803 -0.3662
 4251TI      Ti 4251   0.077   0.227  10.285 -0.1199 -0.5250 -0.3344
 4252TI     TiO 4252   0.322   0.466  10.767  0.2342  0.4251 -0.2139
 4253TI      Ti 4253  10.118   4.939  10.123 -0.0093  0.3104  0.4347
 4254TI     TiO 4254  10.227   0.003  10.329  0.0947 -0.0997 -0.4976
 4255TI      Ti 4255  10.189   0.252   9.874 -0.0891 -0.0775  0.0012
 4256TI     TiO 4256  10.251   0.137  10.066 -0.2220  0.1100  0.4704
 4257TI      Ti 4257   0.225   0.435   9.682  0.0986  0.0891 -0.0599
 4258TI     TiO 4258   0.159   0.249   9.809  1.1396  0.5798 -0.4359
 4259TI      Ti 4259  10.179   0.524   9.423 -0.0942 -0.0485  0.2079
 4260TI     TiO 4260   0.202   0.295   9.503  0.4546  0.3398 -0.1715
 4261TI      Ti 4261   0.059   0.387   8.930  0.0597  0.1882  0.3374
 4262TI     TiO 4262   0.177   0.303   9.094 -0.8292 -0.2563  0.3829
 4263TI      Ti 4263  10.208   0.266   8.610 -0.0386 -0.0038 -0.3510
 4264TI     TiO 4264   0.107   0.227   8.771  0.3341  0.2834  0.0447
 4265TI      Ti 4265  10.134   0.461   8.232  0.0632  0.1056  0.3716
 4266TI     TiO 4266   0.157   0.361   8.523  0.5398  0.0882 -0.3622
 4267TI      Ti 4267   0.108   0.436   7.941  0.2505  0.1819  0.1525
 4268TI     TiO 4268   0.636   0.376   8.081 -0.1301 -0.2231  0.3888
 4269TI      Ti 4269  10.177   0.429   7.602  0.4174  0.0465  0.0054
 4270TI     TiO 4270   0.403   0.444   7.751 -0.3099  0.1064  0.0205
 4271TI      Ti 4271  10.146   0.105   7.392  0.0068 -0.0506 -0.2348
 4272TI     TiO 4272   0.373   0.236   7.463 -0.0652 -0.0421  0.0463
 4273TI      Ti 4273   0.003   4.893   7.086  0.1772  0.3045 -0.2824
 4274TI     TiO 4274   0.324   0.290   7.185  0.4019  0.4464 -0.8477
 4275TI      Ti 4275   0.000   0.285   7.067 -0.2671  0.2520 -0.0106
 4276TI     TiO 4276   0.180   0.201   6.941  0.2489  0.7985 -0.8181
 4277TI      Ti 4277  10.210   0.304   6.427 -0.3605  0.5013  0.0673
 4278TI     TiO 4278   0.161   0.228   6.516 -0.0136 -0.3379 -0.5231
 4279TI      Ti 4279  10.024   0.362   6.125 -0.2892  0.0266  0.2063
 4280TI     TiO 4280   0.080   0.246   5.947 -0.3954  0.5053 -0.2122
 4281TI      Ti 4281   9.993   0.449   5.779 -0.0384  0.0858  0.1066
 4282TI     TiO 4282  10.249   0.119   5.694  0.4192  0.0892 -0.4494
 4283TI      Ti 4283  10.108   0.135   5.511  0.2500  0.2982 -0.0254
 4284TI     TiO 4284   0.273   0.195   5.555  0.1643 -0.2700 -0.6777
 4285TI      Ti 4285  10.186   0.414   5.270  0.0405 -0.0964 -0.1437
 4286TI     TiO 4286   0.283   0.227   5.119  0.3087  0.5404  0.5130
 4287TI      Ti 4287   0.130   0.195   4.943 -0.0425 -0.1815  0.3366
 4288TI     TiO 4288   0.305   0.053   4.897  0.3628 -0.4469 -0.2349
 4289TI      Ti 4289   0.090   0.330   4.614  0.4834 -0.1346  0.0712
 4290TI     TiO 4290   0.217   0.153   4.554  0.8803  0.5030 -0.1295
 4291TI      Ti 4291  10.203   0.446   4.308  0.4099  0.1164  0.2752
 4292TI     TiO 4292   0.208   0.237   4.169 -0.0057 -0.0932 -0.6128
 4293TI      Ti 4293  10.069   0.261   3.985 -0.1973 -0.0931  0.0072
 4294TI     TiO 4294   0.328   0.313   3.872  0.4314  0.5096  0.1455
 4295TI      Ti 4295   0.157   0.258   3.716  0.3242 -0.0014  0.2744
 4296TI     TiO 4296   0.361   0.144   3.629  0.0828 -0.3918 -0.2088
 4297TI      Ti 4297  10.069   0.273   3.560 -0.2302 -0.2650 -0.2186
 4298TI     TiO 4298   0.225   0.311   3.329 -0.3253  0.0075 -0.1739
 4299TI      Ti 4299   0.035   0.386   3.217 -0.3053  0.3449 -0.2565
 4300TI     TiO 4300   0.218   0.314   2.932  0.3211  0.6489 -0.0548
 4301TI      Ti 4301   0.007   0.239   2.833  0.5907 -0.1157 -0.0110
 4302TI     TiO 4302   0.229   0.171   2.551  0.1950  0.1087  0.4472
 4303TI      Ti 4303   0.073   0.339   2.494 -0.3203 -0.0627  0.2057
 4304TI     TiO 4304   0.314   0.168   2.271  0.7061  0.4853  0.0787
 4305TI      Ti 4305   0.336   0.403   2.212  0.0126  0.3617 -0.0586
 4306TI     TiO 4306   0.261   0.295   2.024  0.0401 -0.5683 -0.3256
 4307TI      Ti 4307  10.228   0.430   2.058  0.2535  0.2302 -0.1722
 4308TI     TiO 4308   0.468   0.204   1.861  0.0789 -0.3063  0.2173
 4309TI      Ti 4309  10.229   0.335   1.694 -0.0420  0.0225  0.2912
 4310TI     TiO 4310   0.354   0.087   1.452  0.0593 -0.0212 -0.1591
 4311TI      Ti 4311   0.122   0.030   1.392  0.1842 -0.4234 -0.0835
 4312TI     TiO 4312   0.348   0.196   1.051  1.2279  0.2256  0.4931
 4313TI      Ti 4313   0.140   0.091   1.071 -0.0518  0.1989  0.4188
 4314TI     TiO 4314   0.219   0.212   0.786  0.3324  0.5949  0.8593
 4315TI      Ti 4315  10.240   0.291   0.816  0.1292 -0.0052  0.3009
 4316TI     TiO 4316  10.207   0.451   0.434 -0.1917  0.5841 -0.4898
 4317TI      Ti 4317  10.226   0.207   0.437  0.1433 -0.2921 -0.1463
 4318TI     TiO 4318   0.165   0.017   0.407  0.3377 -0.3548 -0.3656
 4319TI      Ti 4319  10.049   0.450   0.223  0.3221 -0.4106  0.0738
 4320TI     TiO 4320   0.096   0.247   0.237 -0.0805 -0.1112 -0.2114
 4321TI     TiO 4321   2.877   4.786  10.727  0.0426  0.5087  0.3288
 4322TI     TiO 4322   2.271   4.706  10.639 -0.4466  0.1768  0.2791
 4323TI     TiO 4323   2.432   4.735  10.266  0.3204 -0.2090  0.4747
 4324TI     TiO 4324   2.204   4.725   9.889  0.7175  0.4229 -0.1345
 4325TI     TiO 4325   2.206   4.748   9.591 -0.1666 -0.2832  0.7645
 4326TI     TiO 4326   2.175   4.650   9.322  0.0303 -0.0002 -0.2456
 4327TI     TiO 4327   2.150   4.741   8.966 -0.4671  0.1539 -0.0932
 4328TI     TiO 4328   2.385   4.730   8.757  0.6449  0.0275 -0.2209
 4329TI     TiO 4329   2.101   0.027   8.423 -0.4730 -0.1271  0.7908
 4330TI     TiO 4330   2.028   4.799   7.977  0.0957 -0.6602 -0.3344
 4331TI     TiO 4331   2.132   4.747   7.642  0.0893 -1.0063  0.2331
 4332TI     TiO 4332   2.411   4.569   7.526  0.0500 -0.0347 -0.2073
 4333TI     TiO 4333   2.232   4.655   7.310 -0.1518  0.5456 -0.3095
 4334TI     TiO 4334   2.275   4.594   6.879  0.2348 -0.2480 -0.2404
 4335TI     TiO 4335   2.245   4.747   6.556  0.1336 -0.6849 -0.9068
 4336TI     TiO 4336   2.464   4.652   6.285  0.6054 -0.0774 -0.0106
 4337TI     TiO 4337   2.178   4.626   6.022  0.3053 -0.1066  0.1092
 4338TI     TiO 4338   2.234   4.739   5.637 -0.1390 -0.0084 -0.1828
 4339TI     TiO 4339   2.287   4.699   5.329  0.8435  0.2923 -0.3239
 4340TI     TiO 4340   2.711   4.533   5.290 -0.2631  0.0419 -0.1031
 4341TI     TiO 4341   2.354   4.725   4.899  0.8052  0.0893 -0.5117
 4342TI     TiO 4342   2.183   4.812   4.669  0.0335 -0.4674 -0.0442
 4343TI     TiO 4343   2.575   4.697   4.393 -0.2060  0.0273  0.1205
 4344TI     TiO 4344   2.361   4.557   4.189 -0.3522  0.2697 -0.2267
 4345TI     TiO 4345   2.048   4.565   3.595  0.2686  0.0059  0.6605
 4346TI     TiO 4346   2.391   4.611   3.550  0.2385 -0.3950 -0.6235
 4347TI     TiO 4347   2.221   4.854   2.992  0.5734  0.5251 -0.3271
 4348TI     TiO 4348   2.379   4.635   2.874 -0.4333  0.1698  0.0532
 4349TI     TiO 4349   2.283   4.641   2.605  0.3846  0.1192  0.1026
 4350TI     TiO 4350   2.199   4.679   2.107 -0.3200 -0.7654  0.8216
 4351TI     TiO 4351   2.116   4.686   1.814  0.6064 -0.5051 -0.4172
 4352TI     TiO 4352   2.273   4.828   1.612  0.3188 -0.5763  0.2874
 4353TI     TiO 4353   2.605   4.717   1.217 -0.9082  0.3563  0.5324
 4354TI     TiO 4354   2.356   4.655   1.025 -0.5926  0.0367 -0.4778
 4355TI     TiO 4355   2.373   4.545   0.645  0.1074  0.4015  0.6394
 4356TI     TiO 4356   2.416   4.592   0.337 -0.1784 -0.3596  0.2665
 4357TI     TiO 4357   2.594   4.581  10.841 -0.1990  0.1372 -0.1011
 4358TI     TiO 4358   2.560   4.194  10.702 -0.2177 -0.1846 -0.4292
 4359TI     TiO 4359   2.638   4.329  10.311 -0.1381  0.0390 -0.3871
 4360TI     TiO 4360   2.337   4.279  10.289  0.0688  0.5006 -0.4466
 4361TI     TiO 4361   2.223   4.206   9.940 -0.0869  0.2976  0.0689
 4362TI     TiO 4362   2.168   4.168   9.653  0.4602  0.1988 -0.1337
 4363TI     TiO 4363   2.280   4.140   9.237 -0.6325  0.6208  0.0929
 4364TI     TiO 4364   2.111   4.321   9.026  0.0062  0.3418  0.2750
 4365TI     TiO 4365   2.213   4.252   8.693  0.3462 -0.8316 -0.0660
 4366TI     TiO 4366   1.883   4.435   8.461 -0.0695 -0.3480  0.1963
 4367TI     TiO 4367   2.321   4.436   8.108  0.1629 -0.3993 -0.2372
 4368TI     TiO 4368   2.125   4.431   7.852 -0.2447 -0.4702 -0.5983
 4369TI     TiO 4369   2.244   4.121   7.733  0.4633 -0.0532  0.3653
 4370TI     TiO 4370   2.126   4.217   7.302  0.3710  0.0483 -0.6173
 4371TI     TiO 4371   2.142   4.208   6.955  0.2316 -0.1530  0.1536
 4372TI     TiO 4372   2.223   4.170   6.504  0.0218  0.3169 -0.2765
 4373TI     TiO 4373   2.079   4.394   6.207  0.5297 -0.2709  0.2609
 4374TI     TiO 4374   2.199   4.120   6.045 -0.1846  0.0692  0.3661
 4375TI     TiO 4375   2.138   4.156   5.573 -0.0378 -0.1039 -0.4868
 4376TI     TiO 4376   2.295   4.188   5.230  0.1258  0.2446 -1.0863
 4377TI     TiO 4377   2.113   4.232   5.001  0.2064 -0.0290  0.1157
 4378TI     TiO 4378   2.373   4.268   4.777 -0.2707 -0.6010  1.0335
 4379TI     TiO 4379   2.266   4.046   4.627 -0.5678 -0.1086  0.2692
 4380TI     TiO 4380   2.227   4.001   4.227 -0.0630  0.7160 -0.0823
 4381TI     TiO 4381   2.364   3.896   3.971  0.6938  0.1043 -0.0655
 4382TI     TiO 4382   2.334   3.978   3.684  0.7823 -0.2205  0.1310
 4383TI     TiO 4383   2.447   4.042   3.380  0.0855  0.2583  0.8513
 4384TI     TiO 4384   2.204   4.251   3.072 -0.1714  0.1131 -0.2107
 4385TI     TiO 4385   2.244   4.071   2.667 -0.0156 -0.2328 -0.0842
 4386TI     TiO 4386   2.483   4.128   2.409  0.6648 -0.6704  0.4656
 4387TI     TiO 4387   2.052   4.261   2.225  0.2304 -0.3628  0.4410
 4388TI     TiO 4388   2.079   4.138   1.885 -0.1472 -0.3671 -0.1251
 4389TI     TiO 4389   2.212   4.118   1.639  0.1399  0.0681  0.5062
 4390TI     TiO 4390   2.391   4.145   1.242  0.2150  0.8060 -0.2985
 4391TI     TiO 4391   2.470   4.210   0.902 -0.5711  0.2688  0.5066
 4392TI     TiO 4392   2.236   4.192   0.705 -0.0117  0.9488  0.6356
 4393TI     TiO 4393   2.270   4.374   0.225  0.1969 -0.3213 -0.2130
 4394TI     TiO 4394   2.297   4.131   0.040 -0.3006  0.0046  0.4214
 4395TI     TiO 4395   2.393   3.847   0.041  0.7351 -0.0079  0.3120
 4396TI     TiO 4396   2.639   3.689  10.402 -0.4061  0.5113 -0.1824
 4397TI     TiO 4397   2.393   3.727  10.186 -0.1500 -0.5765  0.1856
 4398TI     TiO 4398   2.292   3.636   9.931  0.7583  0.5159  0.3413
 4399TI     TiO 4399   2.280   3.570   9.574 -0.5800 -0.2763 -0.2284
 4400TI     TiO 4400   2.416   3.720   9.350 -0.6065 -0.0968 -0.4219
 4401TI     TiO 4401   2.193   3.884   9.112 -0.3219  0.2059  0.4400
 4402TI     TiO 4402   2.057   4.031   8.845 -0.8162  0.2152  0.2149
 4403TI     TiO 4403   1.726   3.924   8.626  0.0871  0.4455  0.2150
 4404TI     TiO 4404   1.933   3.856   8.257 -0.5242 -0.5074 -0.0410
 4405TI     TiO 4405   1.874   4.027   7.982  0.0730  0.2725 -0.4928
 4406TI     TiO 4406   2.382   3.670   7.670 -0.4659  0.4320 -0.0616
 4407TI     TiO 4407   2.158   3.642   7.424  0.4263  0.1521 -0.2711
 4408TI     TiO 4408   2.133   3.655   7.130  0.4972  0.2941  0.2313
 4409TI     TiO 4409   2.134   3.703   6.729 -0.2995 -0.0263 -0.9519
 4410TI     TiO 4410   2.193   3.642   6.349  0.0130  0.3296 -0.0615
 4411TI     TiO 4411   2.112   3.719   5.994 -0.4702  0.4355 -0.5806
 4412TI     TiO 4412   2.095   3.703   5.625  0.1224 -0.2793  0.1717
 4413TI     TiO 4413   2.405   3.699   5.491  0.4216 -0.3876  0.1940
 4414TI     TiO 4414   2.102   3.665   5.279 -0.0691  0.4988 -0.4307
 4415TI     TiO 4415   2.124   3.704   4.878  0.5666  0.4001 -0.3694
 4416TI     TiO 4416   2.178   3.716   4.592  0.5773 -0.4400  1.4233
 4417TI     TiO 4417   2.044   3.698   4.299  0.0799 -0.6172 -0.3969
 4418TI     TiO 4418   2.214   3.709   3.806  0.1918  0.1308  0.5872
 4419TI     TiO 4419   2.239   3.757   3.482  0.1736 -0.2379  0.0003
 4420TI     TiO 4420   2.371   3.800   3.171 -0.1034 -0.3443 -0.0204
 4421TI     TiO 4421   2.128   3.705   3.037 -0.1251 -0.7073  0.5541
 4422TI     TiO 4422   2.145   3.758   2.743 -0.1835 -0.2479 -0.3346
 4423TI     TiO 4423   2.094   3.707   2.443 -0.2460  0.1914  0.2410
 4424TI     TiO 4424   2.147   3.865   2.102 -0.0176  0.1413 -0.2882
 4425TI     TiO 4425   2.025   3.617   1.710 -0.0957 -0.0622  0.4243
 4426TI     TiO 4426   2.114   3.568   1.433 -0.5600  0.7284  0.0144
 4427TI     TiO 4427   2.348   3.713   1.380  0.2637 -0.3202  0.0464
 4428TI     TiO 4428   2.602   3.649   1.017 -0.2734  0.2942 -0.5439
 4429TI     TiO 4429   2.513   3.698   0.644 -0.1838 -0.4241  0.2997
 4430TI     TiO 4430   2.509   3.796   0.317 -0.0273 -0.1970 -1.1201
 4431TI     TiO 4431   2.919   3.884   0.218 -0.2169 -0.3297 -0.0463
 4432TI     TiO 4432   2.700   3.442  10.786 -0.4006  0.1795  0.2498
 4433TI     TiO 4433   2.530   3.380  10.549 -0.0366 -0.2557  0.2465
 4434TI     TiO 4434   2.420   3.286  10.296  0.1664  0.0658  0.1025
 4435TI     TiO 4435   2.380   3.387  10.019 -0.2582 -0.6644  0.4260
 4436TI     TiO 4436   2.078   3.315   9.669  0.7045  0.6909 -0.4116
 4437TI     TiO 4437   2.121   3.364   9.361  0.0798  0.3700 -0.6799
 4438TI     TiO 4438   2.286   3.548   9.085 -0.5436  0.3549 -0.2089
 4439TI     TiO 4439   2.106   3.545   8.808  0.1708  0.1936  0.0091
 4440TI     TiO 4440   2.166   3.436   8.545 -0.2313 -0.3528  0.0864
 4441TI     TiO 4441   1.978   3.289   8.262 -0.2698  0.4561  0.1507
 4442TI     TiO 4442   1.993   3.431   8.006  0.3812  0.0426 -0.3802
 4443TI     TiO 4443   2.339   3.361   7.728 -0.0638 -0.5489 -0.6747
 4444TI     TiO 4444   2.354   3.094   7.429 -0.0798 -0.3469  0.0002
 4445TI     TiO 4445   2.338   3.140   7.061 -0.1639 -0.1803 -0.2226
 4446TI     TiO 4446   2.297   3.146   6.710 -0.2183  0.8314 -0.4176
 4447TI     TiO 4447   2.125   3.186   6.387  0.7776  0.4657  0.5660
 4448TI     TiO 4448   2.163   3.179   6.023  0.0187 -0.1418  0.0633
 4449TI     TiO 4449   2.523   3.249   5.790  0.3960 -0.0348 -0.7909
 4450TI     TiO 4450   2.475   3.297   5.474 -0.2691  0.2116  0.1089
 4451TI     TiO 4451   2.258   3.354   5.215 -0.4624  0.4764 -0.0818
 4452TI     TiO 4452   2.330   3.157   4.919  0.1795  0.4157 -0.6038
 4453TI     TiO 4453   2.207   3.164   4.586 -0.3348 -0.1987 -0.0664
 4454TI     TiO 4454   2.209   3.163   4.272 -0.3366  0.1686 -0.0370
 4455TI     TiO 4455   2.260   3.317   4.052  0.1020 -0.4602 -0.0137
 4456TI     TiO 4456   2.329   3.466   3.561  0.2511 -0.3431 -0.2726
 4457TI     TiO 4457   2.142   3.126   3.284  0.3512 -0.5538  0.7262
 4458TI     TiO 4458   2.312   3.306   3.131 -0.1549  0.2682  0.0250
 4459TI     TiO 4459   2.287   3.229   2.563 -0.2483  0.4799  0.4746
 4460TI     TiO 4460   2.011   3.235   2.429  0.2111 -0.1505  0.4050
 4461TI     TiO 4461   2.070   3.293   2.145  0.2819  0.2239  0.2086
 4462TI     TiO 4462   2.011   3.323   1.691 -0.1089 -0.4905  0.2761
 4463TI     TiO 4463   2.294   3.312   1.343 -0.3180  0.5694 -0.4432
 4464TI     TiO 4464   2.104   3.394   1.142 -0.7740  0.0331  0.2034
 4465TI     TiO 4465   2.266   3.150   0.917 -0.5585 -0.0997  0.2246
 4466TI     TiO 4466   2.317   3.437   0.751 -0.4416  0.1035  0.3847
 4467TI     TiO 4467   2.255   3.266   0.356  0.5070 -0.0069 -0.1063
 4468TI     TiO 4468   2.434   3.451   0.139 -0.1333 -0.0680  0.0048
 4469TI     TiO 4469   2.346   2.942  10.819 -0.1993  0.3369  0.0393
 4470TI     TiO 4470   2.301   3.108  10.524  0.4238  0.2688 -0.4782
 4471TI     TiO 4471   2.183   2.837  10.466  0.0960 -0.3638 -0.1149
 4472TI     TiO 4472   2.278   2.764   9.856  0.0970  0.3574 -0.4181
 4473TI     TiO 4473   2.029   2.858   9.543 -0.3915 -0.2858 -0.4124
 4474TI     TiO 4474   2.262   2.983   9.352 -0.4851  0.1468 -0.7086
 4475TI     TiO 4475   2.167   3.025   9.061 -0.1533  0.7227  0.5665
 4476TI     TiO 4476   1.977   3.116   8.804  0.3731 -0.3168 -0.0883
 4477TI     TiO 4477   1.903   2.828   8.603  0.6030  0.3356  0.1707
 4478TI     TiO 4478   1.939   2.827   8.259  0.4185  0.6938  0.0337
 4479TI     TiO 4479   1.978   2.822   7.874 -0.0668  0.1956  0.3131
 4480TI     TiO 4480   2.011   2.825   7.531 -0.3799 -0.5712  0.4696
 4481TI     TiO 4481   2.255   2.796   7.392 -0.2233  0.1791  0.8274
 4482TI     TiO 4482   2.246   2.848   7.060 -0.2616  0.0126 -0.7984
 4483TI     TiO 4483   2.140   2.886   6.744  0.2595 -0.3129  0.7375
 4484TI     TiO 4484   1.978   2.921   6.338 -0.1594  0.0502  0.1911
 4485TI     TiO 4485   2.181   2.734   6.012 -0.1859  0.2378  0.0164
 4486TI     TiO 4486   2.257   2.717   5.707  0.8110  0.1372 -0.9875
 4487TI     TiO 4487   2.453   2.985   5.478  0.0963 -0.3772  0.5127
 4488TI     TiO 4488   2.440   2.797   5.171 -0.1292  0.0319  0.1414
 4489TI     TiO 4489   2.404   2.868   4.880  0.2062 -0.3411 -0.0810
 4490TI     TiO 4490   2.257   2.820   4.627  0.1439  0.1062 -0.2778
 4491TI     TiO 4491   2.141   2.853   4.354 -0.1302  0.2428 -0.2485
 4492TI     TiO 4492   2.027   2.825   3.911 -0.2123 -0.1437  0.2905
 4493TI     TiO 4493   2.145   2.738   3.668  0.2011  0.7020  0.4434
 4494TI     TiO 4494   2.004   2.614   3.439  0.3579 -0.0251  0.9403
 4495TI     TiO 4495   2.114   2.909   3.022 -0.2547  0.1246 -0.2660
 4496TI     TiO 4496   1.912   2.864   2.632 -0.1543  0.0609 -0.4358
 4497TI     TiO 4497   1.993   2.922   2.367  0.3773  0.0183  0.3647
 4498TI     TiO 4498   1.996   2.891   2.063  0.4965  0.3772  0.3822
 4499TI     TiO 4499   2.281   2.951   1.824  0.4163  0.5631  0.2192
 4500TI     TiO 4500   2.052   2.868   1.709  0.1907 -0.0627  0.5560
 4501TI     TiO 4501   2.280   2.766   1.163 -0.3876 -0.1994 -0.6547
 4502TI     TiO 4502   2.414   2.918   0.949  0.1383 -0.4847  0.1919
 4503TI     TiO 4503   2.479   2.930   0.575  0.3181 -0.1777  0.5680
 4504TI     TiO 4504   2.700   2.753   0.554  0.6677  0.2474  0.0023
 4505TI     TiO 4505   2.578   2.826   0.275  0.0600  0.5053 -0.1439
 4506TI     TiO 4506   2.456   2.423  10.699 -0.1552 -0.2666 -0.3247
 4507TI     TiO 4507   2.226   2.385  10.528  0.2758  0.5708 -0.0422
 4508TI     TiO 4508   2.472   2.338  10.347 -0.2438 -0.0763  0.5054
 4509TI     TiO 4509   2.257   2.459   9.986  0.0074  0.0806 -0.4029
 4510TI     TiO 4510   2.167   2.485   9.704  0.5223  0.1066  0.0231
 4511TI     TiO 4511   2.125   2.538   9.399 -0.0225 -0.6203 -0.6664
 4512TI     TiO 4512   2.086   2.710   9.118  0.2636 -0.0038  0.0237
 4513TI     TiO 4513   2.204   2.422   8.825 -0.1331 -0.3425  0.0825
 4514TI     TiO 4514   1.916   2.340   8.620 -0.3538 -0.3579  0.2067
 4515TI     TiO 4515   1.975   2.301   8.236  0.2611  0.5288  1.1927
 4516TI     TiO 4516   1.978   2.270   7.896 -0.0037 -0.2793  0.0050
 4517TI     TiO 4517   2.029   2.275   7.612 -0.5563 -0.5562 -0.3359
 4518TI     TiO 4518   1.998   2.446   7.315 -0.6393  0.8426  0.1299
 4519TI     TiO 4519   2.077   2.378   7.019  0.0931  0.2727 -0.4309
 4520TI     TiO 4520   2.117   2.334   6.555 -0.3094  0.2598 -0.0393
 4521TI     TiO 4521   2.107   2.057   6.347  0.0357 -0.1200  0.0534
 4522TI     TiO 4522   2.199   2.183   6.065 -0.6067 -0.2065 -0.5733
 4523TI     TiO 4523   2.464   2.419   5.791  0.0812 -1.0186  0.6143
 4524TI     TiO 4524   2.342   2.348   5.542  0.1528 -0.0455 -0.1834
 4525TI     TiO 4525   2.372   2.341   5.246  0.7774  0.3051  0.1875
 4526TI     TiO 4526   2.320   2.340   4.788  0.6335 -0.0365  0.0072
 4527TI     TiO 4527   2.395   2.555   4.592 -0.1071  0.2704 -0.9085
 4528TI     TiO 4528   2.177   2.494   4.323 -0.6705  0.4559  0.6320
 4529TI     TiO 4529   2.201   2.348   4.103  0.2050  0.5951  0.1542
 4530TI     TiO 4530   1.950   2.340   3.696 -0.3553  0.2539 -0.0925
 4531TI     TiO 4531   2.151   2.096   3.550 -0.3596 -0.5182 -0.0964
 4532TI     TiO 4532   2.040   2.274   3.087  0.2631  0.6026  0.4901
 4533TI     TiO 4533   1.982   2.400   2.713 -0.7527  0.2735 -0.2312
 4534TI     TiO 4534   2.004   2.358   2.361 -0.7569  0.4875 -0.0644
 4535TI     TiO 4535   2.061   2.323   2.022  0.1017 -0.4873  0.0218
 4536TI     TiO 4536   2.164   2.203   1.745  0.1921 -0.2809 -0.0760
 4537TI     TiO 4537   2.245   2.275   1.479 -0.0987  0.1918  0.3335
 4538TI     TiO 4538   2.192   2.155   1.139 -0.7640  0.0385  0.5054
 4539TI     TiO 4539   2.414   2.236   0.944  0.2919  0.2915 -0.2656
 4540TI     TiO 4540   2.425   2.339   0.638  0.2539  0.2785 -0.7807
 4541TI     TiO 4541   2.254   2.308   0.400 -0.2886  0.0969 -0.2143
 4542TI     TiO 4542   2.295   2.316   0.088  0.0549  0.0592 -0.5774
 4543TI     TiO 4543   2.770   1.949  10.815 -0.0184  0.7315 -0.7331
 4544TI     TiO 4544   2.467   1.908  10.818  0.2255  0.5309 -0.1323
 4545TI     TiO 4545   2.719   1.754  10.290 -0.0165 -0.3147  0.6943
 4546TI     TiO 4546   2.350   2.014   9.953  0.5593 -0.7477 -0.7698
 4547TI     TiO 4547   2.223   2.023   9.678  0.2878 -0.4212  0.4620
 4548TI     TiO 4548   2.218   1.837   9.402 -0.0932 -0.1689  0.6487
 4549TI     TiO 4549   2.081   1.834   9.151  0.3123 -0.3868 -0.1107
 4550TI     TiO 4550   1.899   1.897   8.929  0.0912  0.5869  0.2132
 4551TI     TiO 4551   1.936   1.839   8.586 -0.1598  0.2167  0.2622
 4552TI     TiO 4552   1.958   1.822   8.293  0.4393 -0.2667  0.6931
 4553TI     TiO 4553   2.072   1.766   7.876 -0.0235  0.7123 -0.5238
 4554TI     TiO 4554   2.056   1.753   7.534  0.1331  0.1867 -0.6314
 4555TI     TiO 4555   2.072   2.010   7.433  0.2068  0.2711  0.2394
 4556TI     TiO 4556   1.961   1.868   7.106 -0.6399  0.7127 -0.3995
 4557TI     TiO 4557   2.197   1.596   6.733  0.7489 -0.2458 -0.3569
 4558TI     TiO 4558   2.344   1.754   6.470  0.0302 -0.0183 -0.0736
 4559TI     TiO 4559   2.271   1.611   6.043 -0.4845  0.4391 -0.7853
 4560TI     TiO 4560   2.131   1.615   5.795  0.1780 -0.6718  0.2474
 4561TI     TiO 4561   2.150   1.808   5.519 -0.4414  0.5386 -0.3840
 4562TI     TiO 4562   2.553   1.815   4.965 -0.5834  0.3678  0.7694
 4563TI     TiO 4563   2.418   1.955   4.734  0.2847  0.2317  0.4609
 4564TI     TiO 4564   2.264   2.013   4.417 -0.2248  0.1146 -0.0496
 4565TI     TiO 4565   2.291   1.743   4.225 -0.2091 -0.3147 -0.4056
 4566TI     TiO 4566   2.360   1.890   3.600 -0.2160 -0.2247  0.0570
 4567TI     TiO 4567   2.001   1.878   3.767  0.2700  0.2946  0.4067
 4568TI     TiO 4568   2.021   1.828   3.448 -0.7700 -0.1242 -0.2435
 4569TI     TiO 4569   2.036   1.858   3.072  0.1480  0.4953 -0.0407
 4570TI     TiO 4570   2.033   1.843   2.711  0.0424 -0.3888  0.0011
 4571TI     TiO 4571   2.047   1.851   2.391 -0.6736 -0.0981 -0.4829
 4572TI     TiO 4572   2.162   1.637   2.061 -0.5088  0.2134 -0.0666
 4573TI     TiO 4573   2.271   1.684   1.593  0.3145 -0.1046  0.2938
 4574TI     TiO 4574   2.316   1.969   1.545 -0.1085 -0.0263  0.0626
 4575TI     TiO 4575   2.525   1.695   1.398  0.5516 -0.0995  0.1432
 4576TI     TiO 4576   2.214   1.880   0.924  0.4002  0.7761 -0.0730
 4577TI     TiO 4577   2.382   1.665   0.737  0.0391  0.7148  0.0317
 4578TI     TiO 4578   2.463   1.616   0.425 -0.2768 -0.1654  0.0733
 4579TI     TiO 4579   2.644   1.786   0.193  0.3746  0.0092 -0.9210
 4580TI     TiO 4580   2.672   1.557   0.029  0.2145 -0.4980  0.2880
 4581TI     TiO 4581   2.635   1.342  10.663  0.1094  0.5910  0.8089
 4582TI     TiO 4582   2.561   1.382  10.128  0.0495 -0.1155 -0.2640
 4583TI     TiO 4583   2.483   1.234   9.849  0.0674 -0.2369  0.0715
 4584TI     TiO 4584   2.246   1.353   9.706  0.4983  0.4956  0.5582
 4585TI     TiO 4585   2.300   1.244   9.436  0.2915 -0.7957 -0.4002
 4586TI     TiO 4586   1.959   1.409   9.365 -0.5658  0.0146 -0.4969
 4587TI     TiO 4587   2.013   1.403   8.909 -0.2536  0.1850 -0.0522
 4588TI     TiO 4588   2.050   1.312   8.556 -0.5281  0.8638 -0.0193
 4589TI     TiO 4589   2.062   1.314   8.254 -0.0998 -0.2419 -0.5252
 4590TI     TiO 4590   2.221   1.364   7.957 -0.0465  0.1429  0.5062
 4591TI     TiO 4591   2.258   1.337   7.586  0.1582 -0.1318  0.1233
 4592TI     TiO 4592   2.171   1.485   7.355 -0.2109  0.0674  0.2597
 4593TI     TiO 4593   2.312   1.549   7.058 -0.2075  0.0931  0.0687
 4594TI     TiO 4594   2.586   1.477   6.929 -0.1754  0.3639 -0.1310
 4595TI     TiO 4595   2.478   1.226   6.655  0.5203 -0.2345  0.1047
 4596TI     TiO 4596   2.138   1.207   6.033  0.5640 -0.2468  0.3549
 4597TI     TiO 4597   2.141   1.424   5.568  1.0734  0.0084  0.3808
 4598TI     TiO 4598   2.288   1.298   5.339  0.1645  0.1876  0.1052
 4599TI     TiO 4599   2.252   1.312   4.999 -0.9200 -0.1837  0.0269
 4600TI     TiO 4600   2.374   1.290   4.731  0.5728 -0.1921  0.6491
 4601TI     TiO 4601   2.289   0.928   4.483 -0.5067 -0.0423 -0.1825
 4602TI     TiO 4602   2.176   1.242   4.391 -0.4630 -0.2118 -0.5328
 4603TI     TiO 4603   2.347   1.473   4.010 -0.1447  0.2177 -0.1639
 4604TI     TiO 4604   2.053   1.381   3.842  0.4796  0.5358  0.5961
 4605TI     TiO 4605   2.063   1.391   3.442 -0.1221 -0.0127  0.2926
 4606TI     TiO 4606   2.165   1.306   3.183 -0.7596 -0.0881  0.2209
 4607TI     TiO 4607   2.241   1.285   2.512 -0.5497  0.1269  0.4244
 4608TI     TiO 4608   2.196   1.492   2.307  0.4610  0.2977 -0.1481
 4609TI     TiO 4609   2.095   1.341   2.013  0.4803 -0.2669 -0.0991
 4610TI     TiO 4610   2.223   1.275   1.743  0.5763 -0.0459  0.1833
 4611TI     TiO 4611   2.142   1.413   1.520  0.5629 -0.2011  0.5325
 4612TI     TiO 4612   2.342   1.221   1.197  0.2407 -0.2771 -0.3514
 4613TI     TiO 4613   2.211   1.350   0.982 -0.2448 -0.2271 -0.3698
 4614TI     TiO 4614   2.376   1.249   0.678 -0.1421 -0.1855  0.1626
 4615TI     TiO 4615   2.340   1.157   0.344 -0.0239 -0.1925 -0.1186
 4616TI     TiO 4616   2.609   1.251   0.083 -0.2096  0.0489  0.1838
 4617TI     TiO 4617   2.571   0.794  10.669 -0.1888  0.1459  0.9652
 4618TI     TiO 4618   2.336   0.732  10.404 -0.4760  0.3875 -0.1428
 4619TI     TiO 4619   2.255   0.856  10.151 -0.4103  0.4791 -0.0750
 4620TI     TiO 4620   2.423   0.865   9.879 -0.5338 -0.2153 -0.5983
 4621TI     TiO 4621   2.149   0.748   9.747  0.2942 -0.7484  0.2344
 4622TI     TiO 4622   2.198   0.719   9.473 -0.2018  0.0270 -0.1258
 4623TI     TiO 4623   2.060   0.912   9.010  0.2161  0.2125  0.1384
 4624TI     TiO 4624   2.084   0.795   8.745 -0.4643 -0.3571  0.1675
 4625TI     TiO 4625   2.030   1.040   8.428 -0.3655  0.2162  0.2343
 4626TI     TiO 4626   2.151   1.019   8.100  0.1505 -0.3384  0.2942
 4627TI     TiO 4627   2.193   0.818   7.679 -0.1324  0.0906 -0.1800
 4628TI     TiO 4628   2.243   1.057   7.512  0.4882 -0.6917  0.4759
 4629TI     TiO 4629   2.448   1.000   7.233 -0.2922  0.0212  0.2160
 4630TI     TiO 4630   2.236   0.840   6.995 -0.5764 -0.2560 -0.5569
 4631TI     TiO 4631   2.085   1.040   6.607  0.2021 -0.4816 -0.2194
 4632TI     TiO 4632   1.962   0.847   6.317  0.1132  0.6080 -0.8816
 4633TI     TiO 4633   2.380   0.969   5.921  0.3156  0.2476 -0.2518
 4634TI     TiO 4634   2.354   0.808   5.616  0.4192 -0.0234 -0.1093
 4635TI     TiO 4635   2.420   0.851   5.228  0.3296 -0.2092 -0.2300
 4636TI     TiO 4636   2.197   0.867   4.926  0.4758 -0.6774  0.4327
 4637TI     TiO 4637   2.140   0.720   4.670  0.2372  0.1671 -0.5577
 4638TI     TiO 4638   2.250   0.650   4.353 -0.1447  0.9403  0.6609
 4639TI     TiO 4639   2.104   0.968   4.226 -0.3628 -0.3480 -0.4272
 4640TI     TiO 4640   2.236   0.824   4.019 -0.6240 -0.2911  0.5914
 4641TI     TiO 4641   2.018   0.744   3.850  0.3901 -0.0080 -0.0608
 4642TI     TiO 4642   2.039   0.729   3.536 -0.2061  0.6281  0.2275
 4643TI     TiO 4643   2.162   1.009   2.992 -0.0853  0.1520  0.2542
 4644TI     TiO 4644   2.200   1.023   2.634  0.1766 -0.6399  0.3937
 4645TI     TiO 4645   2.312   0.764   2.365 -0.4250 -0.9254  0.8609
 4646TI     TiO 4646   2.502   0.810   2.160 -0.0926 -0.1801 -0.8831
 4647TI     TiO 4647   2.384   0.577   1.968  0.1573  0.1633 -0.1436
 4648TI     TiO 4648   2.410   0.765   1.639 -0.2372  0.1790 -0.1111
 4649TI     TiO 4649   2.362   0.727   1.361  0.7067 -0.0698 -0.2039
 4650TI     TiO 4650   2.325   0.934   1.113 -0.4679  0.1978  0.0261
 4651TI     TiO 4651   2.222   1.006   0.765  0.1026 -0.0888  0.4898
 4652TI     TiO 4652   2.578   0.791   0.399 -0.3146 -0.3492  0.3073
 4653TI     TiO 4653   2.380   0.893   0.129 -0.0769  0.3075  0.0345
 4654TI     TiO 4654   2.820   0.262   0.130 -0.9751 -0.0525 -0.7646
 4655TI     TiO 4655   2.547   0.386  10.409 -0.1986  0.3840 -0.2636
 4656TI     TiO 4656   2.447   0.395  10.156  0.0449 -0.1781  0.3558
 4657TI     TiO 4657   2.591   0.455   9.897  0.2718  0.5110 -0.3430
 4658TI     TiO 4658   2.550   0.270   9.624  0.0101 -0.0137 -0.1612
 4659TI     TiO 4659   2.432   0.237   9.280  0.5991  0.2359  0.7071
 4660TI     TiO 4660   2.295   0.483   9.202 -0.0936  0.0855 -0.2875
 4661TI     TiO 4661   2.230   0.507   8.843  0.4141 -0.6356  0.1757
 4662TI     TiO 4662   2.082   0.548   8.577  0.0762 -0.1721 -0.5454
 4663TI     TiO 4663   2.277   0.557   8.128  0.0288 -0.2579 -0.2068
 4664TI     TiO 4664   2.234   0.519   7.784 -0.2354 -0.6669 -0.1386
 4665TI     TiO 4665   2.170   0.373   7.474 -0.7230 -0.3376  0.1733
 4666TI     TiO 4666   2.211   0.285   7.141 -0.2172 -0.4235 -0.3278
 4667TI     TiO 4667   2.421   0.458   6.922 -0.0354  0.2161 -0.3926
 4668TI     TiO 4668   2.176   0.408   6.589 -0.4882  0.1726  0.0071
 4669TI     TiO 4669   2.368   0.427   6.300  0.0049  0.2054 -0.0204
 4670TI     TiO 4670   2.050   0.355   6.154 -0.2042  0.1656  0.0630
 4671TI     TiO 4671   2.288   0.371   5.680 -0.0709 -0.4175 -0.1100
 4672TI     TiO 4672   2.275   0.278   5.418  0.5443 -0.5065  0.0609
 4673TI     TiO 4673   2.378   0.531   5.157 -0.1842  0.2638 -0.2010
 4674TI     TiO 4674   2.472   0.441   4.858 -0.3406 -0.2366  0.4129
 4675TI     TiO 4675   2.306   0.417   4.575 -0.1740  0.1102 -0.6568
 4676TI     TiO 4676   2.051   0.436   4.327  0.0455 -0.6633 -0.4011
 4677TI     TiO 4677   2.065   0.331   3.998 -0.3313 -0.1672  0.4707
 4678TI     TiO 4678   2.268   0.227   3.620  0.2349  0.1138  0.9467
 4679TI     TiO 4679   2.210   0.380   3.297 -0.1582 -0.3739 -0.4505
 4680TI     TiO 4680   2.113   0.446   3.009  0.1604  0.3726  0.7955
 4681TI     TiO 4681   2.233   0.481   2.698  0.0077 -0.0412 -0.0255
 4682TI     TiO 4682   2.342   0.261   2.453  0.6594  0.1864  0.1920
 4683TI     TiO 4683   2.370   0.464   2.243  0.0836 -0.2217 -0.2008
 4684TI     TiO 4684   2.366   0.252   1.859 -0.3582 -0.1716 -0.0084
 4685TI     TiO 4685   2.244   0.207   1.557 -0.5859  0.0818 -0.1218
 4686TI     TiO 4686   2.302   0.226   1.192  0.6958  0.7627 -0.3157
 4687TI     TiO 4687   2.267   0.301   0.876  0.8766 -0.4863 -0.1306
 4688TI     TiO 4688   2.222   0.472   0.640 -0.4453 -0.5819 -0.1907
 4689TI     TiO 4689   2.508   0.363   0.295  0.5024  0.1923 -0.4820
 4690TI     TiO 4690   2.531   0.288   0.013  0.2027  0.0161  0.3275
 4691TI     TiO 4691   2.756   4.670  10.389  0.7527  0.9071 -0.2440
 4692TI     TiO 4692   2.499   0.040  10.420 -0.2321 -0.1390 -0.2532
 4693TI     TiO 4693   2.732   4.892  10.130 -0.1568  0.2736  0.0749
 4694TI     TiO 4694   2.118   4.769  10.163  0.6099 -0.5669 -0.1073
 4695TI     TiO 4695   2.449   0.006   9.713 -0.2128  0.0271  0.2216
 4696TI     TiO 4696   2.329   0.034   9.465 -0.1311 -0.6909  0.0993
 4697TI     TiO 4697   2.313   4.910   9.180  0.2160 -1.1384 -0.0909
 4698TI     TiO 4698   2.223   0.055   8.850 -0.2178 -0.0791  0.1594
 4699TI     TiO 4699   2.132   4.707   8.332 -0.6092 -0.2122 -0.1807
 4700TI     TiO 4700   2.191   0.021   8.158  0.1440  0.5622 -0.1098
 4701TI     TiO 4701   2.320   4.937   7.755  0.2995 -0.5440 -0.2169
 4702TI     TiO 4702   2.419   4.897   7.448 -0.6436 -0.3361  0.5701
 4703TI     TiO 4703   2.309   4.847   7.091  0.4033 -0.5211 -0.0676
 4704TI     TiO 4704   2.132   4.948   6.888  0.0829 -0.4291 -0.2955
 4705TI     TiO 4705   2.433   4.961   6.388  0.3310  0.5006 -0.0127
 4706TI     TiO 4706   1.991   4.932   6.289 -0.1412  0.0407  0.3135
 4707TI     TiO 4707   2.246   4.831   6.213  0.1601 -0.3256 -0.0602
 4708TI     TiO 4708   2.415   4.860   5.942  0.1501  0.3311 -0.1049
 4709TI     TiO 4709   2.379   0.018   5.425  0.1185 -0.1598 -0.5541
 4710TI     TiO 4710   2.379   4.930   5.141 -0.4971 -0.4830  0.1227
 4711TI     TiO 4711   2.123   0.026   4.899  0.1707 -0.5021  0.0478
 4712TI     TiO 4712   2.666   4.932   4.934  0.0458  0.2240  0.8453
 4713TI     TiO 4713   2.223   4.708   4.402  0.1476  0.3778  0.2830
 4714TI     TiO 4714   2.451   4.891   4.093  0.8182 -0.5756  0.2113
 4715TI     TiO 4715   2.157   4.768   3.783  0.1744 -0.2382 -0.2463
 4716TI     TiO 4716   2.414   0.128   3.218 -0.6819 -0.1379 -0.0418
 4717TI     TiO 4717   2.328   4.818   3.347 -0.1802  0.6183 -0.0991
 4718TI     TiO 4718   2.439   0.001   2.804 -0.0563 -0.5695  0.2229
 4719TI     TiO 4719   2.302   4.831   2.334 -0.1016  0.2672 -0.6725
 4720TI     TiO 4720   2.461   4.860   2.086  0.0351 -0.4358 -0.4322
 4721TI     TiO 4721   2.476   4.797   1.801 -0.1575  0.2949 -0.3744
 4722TI     TiO 4722   2.695   4.916   1.423  0.0055  0.0946 -0.0738
 4723TI     TiO 4723   2.430   4.931   1.106 -0.3191 -0.5985  0.1135
 4724TI     TiO 4724   2.457   4.778   0.784 -0.2180  0.2657  0.0342
 4725TI     TiO 4725   2.564   4.859   0.516 -0.5101 -0.0096 -0.1418
 4726TI     TiO 4726   2.625   4.800   0.248 -0.1493 -0.0364 -0.4176
 4727TI     TiO 4727   2.644   4.963   0.002  0.5244 -0.2180  0.3434
 4728TI     TiO 4728   1.552   4.607   0.000 -0.3266  0.3185 -0.2314
 4729TI     TiO 4729   1.570   4.665  10.473  0.1175 -0.2034  0.6268
 4730TI     TiO 4730   1.338   4.820  10.103 -0.1168 -0.4186 -0.4498
 4731TI     TiO 4731   1.548   4.907   9.783 -0.7900 -0.1560 -0.1976
 4732TI     TiO 4732   1.475   4.633   9.597  0.5925 -0.3489 -0.0507
 4733TI     TiO 4733   1.487   4.448   9.220 -0.3541  0.5315  0.6061
 4734TI     TiO 4734   1.098   4.476   8.996  0.3277 -0.0566 -0.3178
 4735TI     TiO 4735   1.468   4.888   8.891 -0.5922  0.0304  0.2318
 4736TI     TiO 4736   1.581   4.824   8.530  0.3172 -0.0795 -0.0074
 4737TI     TiO 4737   1.338   4.818   8.069  0.1817  0.6086 -0.3139
 4738TI     TiO 4738   1.243   4.849   7.797  0.2512 -0.0476 -0.1187
 4739TI     TiO 4739   1.564   4.605   7.408 -0.9306 -0.3017  0.4871
 4740TI     TiO 4740   1.542   4.737   7.125 -0.4165  0.4481 -0.2628
 4741TI     TiO 4741   1.490   4.640   6.858  0.0888  0.0462 -0.6289
 4742TI     TiO 4742   1.521   4.648   6.520  0.0848  0.2068  0.0519
 4743TI     TiO 4743   1.319   4.655   6.260  0.1310 -0.2542 -0.0081
 4744TI     TiO 4744   1.621   4.732   5.932 -0.8055  0.9023 -0.0357
 4745TI     TiO 4745   1.677   4.789   5.656 -0.3242  0.0203  0.4029
 4746TI     TiO 4746   1.488   4.689   5.465  0.2765 -0.3827 -0.2659
 4747TI     TiO 4747   1.250   4.897   5.265  0.2092  0.2732 -0.4780
 4748TI     TiO 4748   1.514   4.772   4.923 -0.0997  0.1391 -0.1392
 4749TI     TiO 4749   1.583   4.623   4.666  0.4048  0.7229 -0.0723
 4750TI     TiO 4750   1.508   4.602   4.209 -0.6280 -0.3463  0.3517
 4751TI     TiO 4751   1.633   4.566   3.908  0.1729  0.6148  0.1639
 4752TI     TiO 4752   1.558   4.659   3.613 -0.0617 -0.4975  0.4935
 4753TI     TiO 4753   1.782   4.520   3.425 -0.5608  0.3902  0.4632
 4754TI     TiO 4754   1.689   4.705   3.053 -0.4133  0.2082  0.0228
 4755TI     TiO 4755   1.543   4.704   2.729  0.5219 -0.6206 -0.2164
 4756TI     TiO 4756   1.291   4.627   2.540 -0.2918 -0.5916 -0.4161
 4757TI     TiO 4757   1.208   4.725   2.111 -0.0949 -0.0449 -0.2834
 4758TI     TiO 4758   1.463   4.713   1.871 -0.4015 -0.1230 -0.4980
 4759TI     TiO 4759   1.599   4.544   1.369 -0.2715  0.8955 -0.6242
 4760TI     TiO 4760   1.663   4.679   1.102 -0.2771 -0.1839 -0.5520
 4761TI     TiO 4761   1.650   4.609   0.803  0.1202  0.0777 -0.1372
 4762TI     TiO 4762   1.532   4.763   0.605  0.4068 -0.6748  0.2235
 4763TI     TiO 4763   1.579   4.529   0.330 -0.3190  0.0383  0.0062
 4764TI     TiO 4764   1.722   4.828   0.077 -0.6686  0.1254 -0.0160
 4765TI     TiO 4765   1.458   4.351  10.757 -0.5414 -1.0343 -0.1393
 4766TI     TiO 4766   1.753   4.474  10.632  0.0935 -0.1801 -0.1003
 4767TI     TiO 4767   1.604   4.349  10.227  0.1486 -0.0742 -0.2824
 4768TI     TiO 4768   1.682   4.367   9.932  0.1789 -0.0655 -0.5515
 4769TI     TiO 4769   1.389   4.096   9.901 -0.0131  0.4081 -0.2562
 4770TI     TiO 4770   1.413   4.251   9.456  0.0531  0.0605 -0.4488
 4771TI     TiO 4771   1.536   4.114   9.140 -0.2155 -0.5621  0.4193
 4772TI     TiO 4772   1.452   4.363   8.654 -0.2658 -0.0633  0.6804
 4773TI     TiO 4773   1.268   4.446   8.438  0.3874 -0.1793 -0.2966
 4774TI     TiO 4774   1.275   4.397   8.141 -0.0344 -0.0175 -0.1395
 4775TI     TiO 4775   1.372   4.317   7.789 -0.3666 -0.3856 -0.4504
 4776TI     TiO 4776   1.425   4.183   7.479  0.1032  0.4324  0.1043
 4777TI     TiO 4777   1.511   4.065   7.213 -0.1988  0.7215 -0.4043
 4778TI     TiO 4778   1.524   4.290   7.009  0.2793  0.0988 -0.0520
 4779TI     TiO 4779   1.559   4.245   6.702 -0.8077 -0.8102  0.2547
 4780TI     TiO 4780   1.745   4.130   6.457  0.3422 -0.4915  0.6891
 4781TI     TiO 4781   1.587   4.287   5.994 -0.5130 -0.4424 -0.7901
 4782TI     TiO 4782   1.539   4.196   5.688  0.6202 -0.3128 -0.2911
 4783TI     TiO 4783   1.461   4.370   5.463  0.3802 -0.0844  0.3797
 4784TI     TiO 4784   1.550   4.372   5.150 -0.4361  0.2162 -0.0061
 4785TI     TiO 4785   1.496   4.166   4.811  0.8181 -0.1094 -0.1795
 4786TI     TiO 4786   1.535   4.319   4.559  0.0873  0.7433 -0.3368
 4787TI     TiO 4787   1.466   4.207   4.271  0.0837 -0.5027 -0.2240
 4788TI     TiO 4788   1.673   4.194   3.994  0.3148 -0.2136 -0.0068
 4789TI     TiO 4789   1.581   4.153   3.606 -0.5702 -0.3415 -0.0462
 4790TI     TiO 4790   1.509   4.184   3.330  0.0107  0.1608 -0.5320
 4791TI     TiO 4791   1.638   4.252   2.975 -0.1519 -0.0835  0.9825
 4792TI     TiO 4792   1.658   4.278   2.675 -0.5502 -0.3701 -0.6506
 4793TI     TiO 4793   1.462   4.139   2.426 -0.8783 -0.8346 -0.6531
 4794TI     TiO 4794   1.475   4.170   2.113  0.2749  0.3593 -0.1008
 4795TI     TiO 4795   1.255   4.330   1.539 -0.5526  0.0761  0.2895
 4796TI     TiO 4796   1.438   4.216   1.239  0.4735  0.1740 -0.2537
 4797TI     TiO 4797   1.719   4.349   1.157  0.4815  0.1569  0.0850
 4798TI     TiO 4798   1.581   4.269   0.919  0.0356  0.3541 -0.0514
 4799TI     TiO 4799   1.424   4.440   0.700 -0.5125 -0.1684  0.1040
 4800TI     TiO 4800   1.635   3.923   0.393  0.4721  0.6232 -0.6617
 4801TI     TiO 4801   1.376   4.421   0.172 -0.1476  0.5838 -0.0623
 4802TI     TiO 4802   1.863   3.908  10.642  0.5082 -0.1305 -0.4932
 4803TI     TiO 4803   1.545   3.865  10.392  0.1249  0.2758  0.3203
 4804TI     TiO 4804   1.387   3.612  10.438  0.1332 -0.0561  0.1021
 4805TI     TiO 4805   1.694   3.653  10.304  0.2238  0.6892 -0.0964
 4806TI     TiO 4806   1.598   3.864   9.749  0.0849  0.1515 -0.2911
 4807TI     TiO 4807   1.702   3.772   9.480  0.0857  0.0075  0.2344
 4808TI     TiO 4808   1.416   3.864   9.215  0.2256  0.0425 -0.4474
 4809TI     TiO 4809   1.346   3.846   8.929 -0.5276 -0.3450 -0.0503
 4810TI     TiO 4810   1.359   3.831   8.554 -0.3509 -0.5103 -0.5613
 4811TI     TiO 4811   1.366   3.811   8.181 -0.6635  0.0828 -0.4320
 4812TI     TiO 4812   1.447   3.724   7.796 -0.2117 -0.8728 -0.5164
 4813TI     TiO 4813   1.406   3.725   7.443 -0.7797 -0.0211 -0.7180
 4814TI     TiO 4814   1.638   3.800   7.198  0.1935  0.4308  0.5379
 4815TI     TiO 4815   1.295   3.782   7.013  0.3004 -0.6377  0.4927
 4816TI     TiO 4816   1.440   3.806   6.605 -0.1288 -0.0096  0.1997
 4817TI     TiO 4817   1.389   3.816   6.288  0.7211  0.9447  0.0830
 4818TI     TiO 4818   1.597   3.762   6.038  0.0155  0.0127  0.0483
 4819TI     TiO 4819   1.558   3.725   5.721  0.1338 -0.0607  0.6886
 4820TI     TiO 4820   1.552   3.553   5.478 -0.2306 -0.3063 -0.1298
 4821TI     TiO 4821   1.547   3.736   5.250  0.7847 -0.0186  0.1809
 4822TI     TiO 4822   1.565   3.906   5.006  0.0409  0.5381  0.2345
 4823TI     TiO 4823   1.547   3.735   4.655  0.1165 -0.5438  0.3413
 4824TI     TiO 4824   1.459   3.621   4.307  0.7560  0.0854 -0.7996
 4825TI     TiO 4825   1.470   3.661   4.031  0.1581 -0.1969 -0.0190
 4826TI     TiO 4826   1.505   3.692   3.614 -0.1109  0.2345  0.0922
 4827TI     TiO 4827   1.571   3.744   3.327 -0.4002 -0.0901  0.6392
 4828TI     TiO 4828   1.463   3.714   2.969 -0.2313 -0.1363  0.1259
 4829TI     TiO 4829   1.426   3.694   2.687  0.1863  0.4733 -0.5306
 4830TI     TiO 4830   1.452   3.754   2.406  0.2563 -0.0736 -0.3497
 4831TI     TiO 4831   1.318   3.860   1.942 -0.1627 -0.0219  0.0259
 4832TI     TiO 4832   1.503   3.911   1.455 -0.5360  0.3294  0.3927
 4833TI     TiO 4833   1.311   3.904   1.221 -0.0390 -0.1358 -0.2313
 4834TI     TiO 4834   1.608   3.900   1.151  0.7938 -1.0027 -0.0961
 4835TI     TiO 4835   1.548   3.768   0.904  0.1896  0.2429  0.5577
 4836TI     TiO 4836   1.506   3.713   0.556  0.6756 -0.1099  0.0213
 4837TI     TiO 4837   1.607   3.676   0.086  0.0470  0.4901  0.7231
 4838TI     TiO 4838   1.609   3.778  10.667  0.2499 -0.0539  0.0344
 4839TI     TiO 4839   1.318   3.054  10.737 -0.1265  0.3582  0.7691
 4840TI     TiO 4840   1.732   3.149  10.631 -0.1894 -0.1298 -0.0151
 4841TI     TiO 4841   1.592   3.373  10.421  0.4265 -0.0480 -0.4680
 4842TI     TiO 4842   1.590   3.241  10.141  0.6143 -0.5054  0.6392
 4843TI     TiO 4843   1.488   3.254   9.843 -0.4649  0.1108 -0.2324
 4844TI     TiO 4844   1.328   3.234   9.583  0.3920  0.2739 -0.2074
 4845TI     TiO 4845   1.333   3.247   9.296  0.2194 -0.6401  0.0364
 4846TI     TiO 4846   1.332   3.319   8.929  0.3304 -0.0323 -0.1774
 4847TI     TiO 4847   1.367   3.324   8.566  0.5343  0.3162 -0.1432
 4848TI     TiO 4848   1.382   3.332   8.213 -0.3491 -0.3135 -0.0509
 4849TI     TiO 4849   1.409   3.330   7.847 -0.0263  0.3861 -0.7165
 4850TI     TiO 4850   1.517   3.507   7.613  0.0966  0.0602 -0.1975
 4851TI     TiO 4851   1.400   3.286   7.473  0.1605 -0.7744  0.0034
 4852TI     TiO 4852   1.583   3.398   6.976 -0.0675 -0.2524 -0.2759
 4853TI     TiO 4853   1.512   3.550   6.695  0.2312  0.2923  0.3145
 4854TI     TiO 4854   1.549   3.273   6.340  0.4762  0.0257 -0.3511
 4855TI     TiO 4855   1.621   3.147   6.068  0.0541 -0.2747  0.1898
 4856TI     TiO 4856   1.539   3.291   5.633 -0.2081 -0.3254 -0.2444
 4857TI     TiO 4857   1.266   3.376   5.485  0.3099 -0.0146 -0.0270
 4858TI     TiO 4858   1.499   3.219   5.256  0.1320 -0.4777 -0.3013
 4859TI     TiO 4859   1.518   3.342   4.922 -0.2602  0.5624 -0.7211
 4860TI     TiO 4860   1.665   3.459   4.678 -0.5323 -0.0922  0.2060
 4861TI     TiO 4861   1.415   3.052   4.331 -0.4366  0.6482 -0.6305
 4862TI     TiO 4862   1.323   3.180   4.047  0.2144 -0.0222  0.5014
 4863TI     TiO 4863   1.530   3.315   3.453 -0.1591  0.5110  0.0054
 4864TI     TiO 4864   1.273   3.395   3.372  0.2332 -0.4197 -0.5083
 4865TI     TiO 4865   1.414   3.253   3.084  0.6787  0.2512 -0.1405
 4866TI     TiO 4866   1.410   3.183   2.754 -0.0950  0.0009 -0.4670
 4867TI     TiO 4867   1.297   3.392   2.354  0.0977  0.7970  0.6260
 4868TI     TiO 4868   1.384   3.346   1.990  0.0768 -0.6129  0.2183
 4869TI     TiO 4869   1.419   3.323   1.622  0.0123  0.0931 -0.2694
 4870TI     TiO 4870   1.509   3.317   1.313 -0.7684  0.5033 -0.3427
 4871TI     TiO 4871   1.769   3.358   1.175 -0.3723  0.1817  0.3991
 4872TI     TiO 4872   1.564   3.187   1.052  0.5963 -0.1775 -0.1775
 4873TI     TiO 4873   1.632   3.391   0.879 -0.1694 -0.1610 -0.2890
 4874TI     TiO 4874   1.788   3.341   0.626 -0.4748 -0.3074  0.7365
 4875TI     TiO 4875   1.841   3.467   0.237  0.0039 -0.5631 -0.6585
 4876TI     TiO 4876   1.390   2.870   0.264  0.2105 -0.4084 -0.3908
 4877TI     TiO 4877   1.541   2.903  10.621 -0.1037 -0.2378 -0.3310
 4878TI     TiO 4878   1.774   2.926  10.357  0.4085  0.0327 -0.5130
 4879TI     TiO 4879   1.641   2.794  10.125 -0.0822 -0.0774  0.3586
 4880TI     TiO 4880   1.457   2.651   9.739 -0.2195 -0.2143  0.4143
 4881TI     TiO 4881   1.349   2.938   9.519 -0.2267 -0.3849 -0.5359
 4882TI     TiO 4882   1.317   2.901   9.237  1.1260 -0.3414 -0.0536
 4883TI     TiO 4883   1.347   2.814   8.930 -0.0871  0.0525 -0.2243
 4884TI     TiO 4884   1.358   2.825   8.569  0.1660  0.6509  0.6774
 4885TI     TiO 4885   1.398   2.812   8.222  0.4462  0.1976 -0.2401
 4886TI     TiO 4886   1.422   2.818   7.849 -0.1744  0.6346  0.7304
 4887TI     TiO 4887   1.396   2.883   7.465  0.2369 -0.3773  0.2747
 4888TI     TiO 4888   1.618   3.144   7.248  0.0329  0.3939 -1.3840
 4889TI     TiO 4889   1.518   2.951   7.016 -0.5619 -0.6208  0.2576
 4890TI     TiO 4890   1.502   2.810   6.706  0.1624 -0.6981  0.1586
 4891TI     TiO 4891   1.566   2.698   6.396  0.2281 -0.0545 -0.4915
 4892TI     TiO 4892   1.634   2.789   5.971 -0.0512 -0.0324 -0.0464
 4893TI     TiO 4893   1.584   2.765   5.589  0.2602 -0.2341  0.3259
 4894TI     TiO 4894   1.575   3.026   5.476  0.0223 -0.1416 -0.3227
 4895TI     TiO 4895   1.491   2.862   5.226 -0.3662  0.3550 -0.1169
 4896TI     TiO 4896   1.504   2.755   4.958  0.5847  0.4003 -0.3598
 4897TI     TiO 4897   1.500   2.967   4.654  0.0110  0.1646  0.2975
 4898TI     TiO 4898   1.377   2.797   4.439  0.1260  0.1175 -0.5918
 4899TI     TiO 4899   1.299   2.857   4.160  0.2138 -0.4680  0.3184
 4900TI     TiO 4900   1.325   2.882   3.807  0.1674  0.0508  0.4817
 4901TI     TiO 4901   1.344   2.897   3.419  0.1468 -0.7403 -0.5173
 4902TI     TiO 4902   1.329   2.886   3.075 -0.1317  0.2703  0.6724
 4903TI     TiO 4903   1.423   2.855   2.722 -0.1792  0.1940 -0.0151
 4904TI     TiO 4904   1.414   2.861   2.352  0.8858  0.9824 -0.6169
 4905TI     TiO 4905   1.460   2.844   1.999  0.0710  0.3689 -0.0457
 4906TI     TiO 4906   1.498   2.828   1.642 -0.5039 -0.8306 -0.2930
 4907TI     TiO 4907   1.573   2.777   1.275  0.4391 -0.3076 -0.3160
 4908TI     TiO 4908   1.419   2.916   1.022  0.4305 -0.0016  0.0204
 4909TI     TiO 4909   1.590   2.843   0.654 -0.2803 -0.0604  0.2052
 4910TI     TiO 4910   1.925   2.921   0.724  0.9000 -0.0008 -0.0401
 4911TI     TiO 4911   1.475   2.658   0.443 -0.1625 -0.8408 -0.0051
 4912TI     TiO 4912   1.616   3.022   0.232 -0.0174 -0.5683 -0.3892
 4913TI     TiO 4913   1.512   2.189  10.839 -0.6626 -0.5115 -0.2194
 4914TI     TiO 4914   1.650   2.361  10.459  0.6148  0.4963  0.2363
 4915TI     TiO 4915   1.594   2.395  10.123  0.1860 -0.1939 -0.2756
 4916TI     TiO 4916   1.647   2.114  10.067 -0.0311  0.2182  0.6374
 4917TI     TiO 4917   1.450   2.332   9.872 -0.2616 -0.0553  0.3528
 4918TI     TiO 4918   1.390   2.387   9.538  0.4050  0.3773 -0.1091
 4919TI     TiO 4919   1.355   2.306   9.272  0.2900  0.0314 -0.0656
 4920TI     TiO 4920   1.342   2.323   8.929  0.2971 -0.0738  0.4097
 4921TI     TiO 4921   1.366   2.327   8.566  0.3990 -0.2597  0.0787
 4922TI     TiO 4922   1.383   2.325   8.222 -0.5253 -0.0226  0.1252
 4923TI     TiO 4923   1.423   2.315   7.852 -0.0068  0.4666  0.1255
 4924TI     TiO 4924   1.430   2.334   7.516 -0.2383 -0.3788 -0.7335
 4925TI     TiO 4925   1.457   2.400   7.234  0.3490 -0.2646  0.0436
 4926TI     TiO 4926   1.346   2.387   6.853 -0.2453 -0.0321  0.1310
 4927TI     TiO 4927   1.611   2.261   6.763  0.6090 -0.5448 -0.1893
 4928TI     TiO 4928   1.656   2.195   6.309 -0.6098  0.1403 -0.4419
 4929TI     TiO 4929   1.561   2.334   5.883  0.7710  0.0241  0.7185
 4930TI     TiO 4930   1.691   2.061   5.696 -0.3332 -0.2482 -0.2860
 4931TI     TiO 4931   1.479   2.326   5.583  0.5094 -0.1271  0.1103
 4932TI     TiO 4932   1.556   2.395   5.258 -0.5542  0.0057 -0.5422
 4933TI     TiO 4933   1.758   2.492   4.754  0.1729  0.3800  0.8333
 4934TI     TiO 4934   1.239   2.159   4.570 -0.2733  0.2420 -0.6144
 4935TI     TiO 4935   1.407   2.285   4.384  0.1254 -0.0710 -0.5863
 4936TI     TiO 4936   1.474   2.321   4.064  0.7006  0.3948 -0.1320
 4937TI     TiO 4937   1.411   2.412   3.740  0.5612 -0.6806 -0.0545
 4938TI     TiO 4938   1.396   2.354   3.403 -0.6172 -0.0106  0.3820
 4939TI     TiO 4939   1.450   2.346   3.096 -0.2767 -0.0520  0.5699
 4940TI     TiO 4940   1.442   2.350   2.713 -0.3802  0.4424  0.2218
 4941TI     TiO 4941   1.472   2.340   2.370  0.0426 -0.2219  0.4034
 4942TI     TiO 4942   1.500   2.331   2.012 -0.0229  0.0887 -0.0503
 4943TI     TiO 4943   1.564   2.303   1.671  0.0559  0.3502  0.3130
 4944TI     TiO 4944   1.602   2.271   1.315  0.1799 -0.5578 -0.2997
 4945TI     TiO 4945   1.573   2.220   1.000 -0.0605 -0.2615 -0.7367
 4946TI     TiO 4946   1.424   2.521   0.700  0.3338  0.1422 -0.5453
 4947TI     TiO 4947   1.510   2.239   0.713  0.0839 -0.9229 -0.3436
 4948TI     TiO 4948   1.508   2.397   0.184  0.0603  0.7306  0.6658
 4949TI     TiO 4949   1.747   2.229   0.223 -0.6231 -0.1918 -0.2359
 4950TI     TiO 4950   1.805   1.811   0.053 -0.1872  0.0877  0.1400
 4951TI     TiO 4951   1.946   1.825  10.586  0.8108 -0.1905 -0.3606
 4952TI     TiO 4952   1.677   1.792  10.467  0.2909  0.4835 -0.0780
 4953TI     TiO 4953   1.548   1.997  10.301  0.4894  0.5458  0.1945
 4954TI     TiO 4954   1.474   2.031   9.813  0.3515 -0.4263 -0.2648
 4955TI     TiO 4955   1.410   1.818   9.556  0.5753 -0.0726  0.3117
 4956TI     TiO 4956   1.416   1.800   9.270 -0.3469 -0.5934 -0.0065
 4957TI     TiO 4957   1.389   1.823   8.914  0.5976  0.4115  0.9237
 4958TI     TiO 4958   1.385   1.821   8.572 -0.0540  0.2136 -0.1961
 4959TI     TiO 4959   1.414   1.806   8.224  0.3526 -0.4804  0.0625
 4960TI     TiO 4960   1.404   1.823   7.861 -0.4293  0.1205 -0.0447
 4961TI     TiO 4961   1.424   1.821   7.501  0.0007  0.4410  0.4572
 4962TI     TiO 4962   1.398   1.878   7.218 -0.5342 -0.3882  0.6836
 4963TI     TiO 4963   1.568   1.916   6.991 -0.4035 -0.4840  0.3438
 4964TI     TiO 4964   1.336   1.772   6.479 -0.3356  0.1213 -0.0674
 4965TI     TiO 4965   1.378   1.687   6.208 -0.3482 -0.4827  0.2121
 4966TI     TiO 4966   1.608   1.674   6.016 -0.0226  0.1969  0.5549
 4967TI     TiO 4967   1.550   1.729   5.729 -0.2324 -0.3315  0.6492
 4968TI     TiO 4968   1.370   1.676   5.474  0.1657 -0.2067  0.7893
 4969TI     TiO 4969   1.684   1.822   4.998 -0.7371 -0.0948 -0.1299
 4970TI     TiO 4970   1.738   2.051   4.822  0.1193  0.3126 -0.1654
 4971TI     TiO 4971   1.465   2.023   4.732 -0.2351 -0.4680  0.2016
 4972TI     TiO 4972   1.315   1.853   4.551 -0.1184 -0.6873  0.0452
 4973TI     TiO 4973   1.458   1.811   4.128 -0.3518  0.3971 -0.1075
 4974TI     TiO 4974   1.478   1.794   3.802  1.0505  0.3440 -0.1596
 4975TI     TiO 4975   1.498   1.823   3.415  0.0641  0.3055 -0.0245
 4976TI     TiO 4976   1.481   1.828   3.066  0.2241  0.1908 -0.1246
 4977TI     TiO 4977   1.493   1.829   2.721  0.0033  0.0542  0.5570
 4978TI     TiO 4978   1.509   1.817   2.356 -0.4503  0.2855  0.0497
 4979TI     TiO 4979   1.538   1.796   1.995  0.3829  0.1217 -0.0276
 4980TI     TiO 4980   1.562   1.791   1.633 -0.2223  0.6164  0.2161
 4981TI     TiO 4981   1.763   1.770   1.354  0.1174 -0.2263 -0.5611
 4982TI     TiO 4982   1.527   1.702   1.207 -0.4026 -0.7155  0.0173
 4983TI     TiO 4983   1.734   1.735   0.838 -0.1625  0.2101 -0.0662
 4984TI     TiO 4984   1.712   1.799   0.432  0.4029 -0.6033 -0.2861
 4985TI     TiO 4985   1.522   1.585   0.326 -0.1530 -0.4166 -0.1654
 4986TI     TiO 4986   1.476   1.754   0.101  0.4768 -0.1440 -0.6865
 4987TI     TiO 4987   1.422   1.389  10.813 -0.6620 -0.8133 -0.6086
 4988TI     TiO 4988   1.706   1.302  10.614 -0.4135  0.0183  0.2590
 4989TI     TiO 4989   1.428   1.383  10.436 -0.2224 -0.0984 -0.2171
 4990TI     TiO 4990   1.853   1.650  10.076  0.1069 -0.6617  0.3742
 4991TI     TiO 4991   1.751   1.371   9.855 -0.0484 -0.6648  0.1145
 4992TI     TiO 4992   1.422   1.532   9.485 -0.5735  0.1034  0.1507
 4993TI     TiO 4993   1.414   1.317   9.311  0.1470 -0.3527  0.5460
 4994TI     TiO 4994   1.451   1.287   8.958 -0.1938  1.0660 -0.2572
 4995TI     TiO 4995   1.432   1.295   8.589 -0.6559  0.0878 -0.9043
 4996TI     TiO 4996   1.440   1.314   8.229 -0.3176  1.4965 -0.1297
 4997TI     TiO 4997   1.482   1.276   7.858 -0.0336 -0.0372  0.8151
 4998TI     TiO 4998   1.437   1.345   7.567 -0.5483 -0.5070 -0.0675
 4999TI     TiO 4999   1.791   1.280   7.017 -0.1858  0.3043  0.5469
 5000TI     TiO 5000   1.547   1.475   6.834 -0.5321  0.2279 -0.0636
 5001TI     TiO 5001   1.286   1.564   6.687  0.5658  0.4985  0.0564
 5002TI     TiO 5002   1.544   1.525   6.534  0.0754  0.2102 -0.2505
 5003TI     TiO 5003   1.322   1.237   6.143  0.1327  0.5958  0.0993
 5004TI     TiO 5004   1.466   1.276   5.709  0.0039 -0.6573 -0.2471
 5005TI     TiO 5005   1.672   1.421   5.225 -0.4275  0.4015  0.0372
 5006TI     TiO 5006   1.622   1.265   4.982  0.1944 -0.0816 -0.2364
 5007TI     TiO 5007   1.572   1.394   4.564  0.3821  0.1976  0.0600
 5008TI     TiO 5008   1.717   1.225   4.726  0.2347  1.1646 -0.2687
 5009TI     TiO 5009   1.450   1.177   4.448 -0.0246  0.1050 -0.5177
 5010TI     TiO 5010   1.515   1.279   4.154 -0.5221  0.4481 -0.1044
 5011TI     TiO 5011   1.510   1.318   3.789 -0.4530  0.2528  0.1815
 5012TI     TiO 5012   1.535   1.305   3.426 -0.7951  0.0863  0.6311
 5013TI     TiO 5013   1.529   1.293   3.058  0.1512 -0.1548  0.2949
 5014TI     TiO 5014   1.497   1.309   2.706 -0.6968 -0.0975 -0.1945
 5015TI     TiO 5015   1.505   1.307   2.353 -0.5719  0.8271  0.8248
 5016TI     TiO 5016   1.533   1.252   1.974 -0.6021 -0.1534  0.0377
 5017TI     TiO 5017   1.426   1.340   1.559 -0.4949  0.3094  0.2132
 5018TI     TiO 5018   1.728   1.249   1.433 -0.4330 -0.1694  0.5181
 5019TI     TiO 5019   1.560   1.408   1.181 -0.4147 -0.3607 -0.2258
 5020TI     TiO 5020   1.648   1.333   0.850 -0.9450 -0.7054 -0.5702
 5021TI     TiO 5021   1.641   1.575   0.625  0.1658 -0.3719  0.2948
 5022TI     TiO 5022   1.754   1.457   0.175 -0.2251  0.3725 -0.5767
 5023TI     TiO 5023   1.851   1.558  10.772 -0.2344 -0.3656  0.1637
 5024TI     TiO 5024   1.616   1.181   0.028  0.1792  0.3608  0.4946
 5025TI     TiO 5025   1.636   0.967  10.682 -0.7842 -0.0552  0.1901
 5026TI     TiO 5026   1.916   0.826  10.429 -0.4293 -0.7785 -0.3789
 5027TI     TiO 5027   1.933   1.186   9.990  0.4163 -0.5489  0.0181
 5028TI     TiO 5028   1.550   0.814   9.934 -0.0750  0.4834  0.5636
 5029TI     TiO 5029   1.393   0.888   9.672  0.7054 -0.6258  0.7183
 5030TI     TiO 5030   1.600   0.854   9.356 -0.7823  0.3899  0.6302
 5031TI     TiO 5031   1.523   0.840   8.959  0.2185 -0.0814  0.3147
 5032TI     TiO 5032   1.541   0.797   8.641 -0.3520  0.3188  0.2534
 5033TI     TiO 5033   1.452   0.845   8.255  0.7004  0.6695 -0.6035
 5034TI     TiO 5034   1.586   0.764   7.916 -0.3452 -0.2174 -0.6088
 5035TI     TiO 5035   1.465   0.898   7.675  0.2872  0.1246 -0.2530
 5036TI     TiO 5036   1.506   0.778   7.417 -0.4531 -0.0817  0.1407
 5037TI     TiO 5037   1.484   0.935   6.956 -0.3540 -0.2601 -0.0915
 5038TI     TiO 5038   1.422   0.970   6.583  0.0835 -0.5740 -0.0845
 5039TI     TiO 5039   1.503   0.763   6.373 -0.1678  0.1846 -0.6702
 5040TI     TiO 5040   1.475   0.701   6.037 -0.1119  0.3971  0.0902
 5041TI     TiO 5041   1.447   0.759   5.719  0.2512 -0.1900  0.7819
 5042TI     TiO 5042   1.689   0.886   5.592  0.2722  0.0261 -0.4013
 5043TI     TiO 5043   1.552   0.791   5.281 -0.4525  0.1909 -0.5241
 5044TI     TiO 5044   1.248   0.788   4.975 -0.6325 -0.0363 -0.6668
 5045TI     TiO 5045   1.465   0.784   4.731 -0.3299  0.2067 -0.0865
 5046TI     TiO 5046   1.553   0.680   4.464 -0.0476  0.0972  0.3820
 5047TI     TiO 5047   1.563   0.789   4.095  0.1861  0.0664  0.3765
 5048TI     TiO 5048   1.598   0.821   3.736 -0.4849 -0.2326  0.8703
 5049TI     TiO 5049   1.605   0.850   3.399  0.4017 -0.6785  0.5444
 5050TI     TiO 5050   1.621   0.850   3.015 -0.2697 -0.4795  0.3511
 5051TI     TiO 5051   1.665   0.735   2.656 -0.8226  0.1732  0.3976
 5052TI     TiO 5052   1.557   0.780   2.332 -0.2283 -0.2542 -0.2161
 5053TI     TiO 5053   1.531   0.662   1.972 -0.7675  0.0332  0.3637
 5054TI     TiO 5054   1.485   0.899   1.800  0.4030  0.3416 -0.2988
 5055TI     TiO 5055   1.529   0.826   1.513  0.1501 -0.8378 -0.9273
 5056TI     TiO 5056   1.605   0.919   1.252 -0.0815  0.5403  0.2087
 5057TI     TiO 5057   1.536   0.913   0.845  0.2412  0.0514 -0.6948
 5058TI     TiO 5058   1.746   0.843   0.620  0.0462  0.7249 -0.6970
 5059TI     TiO 5059   1.477   0.906   0.456 -0.1365  0.0240  0.0305
 5060TI     TiO 5060   1.728   0.778   0.301 -0.9078  0.4247 -0.4858
 5061TI     TiO 5061   1.644   0.417   0.088  0.0560  0.3220 -0.6101
 5062TI     TiO 5062   1.774   0.499  10.714  0.0787  0.1279  0.1664
 5063TI     TiO 5063   1.545   0.294  10.380 -0.1515 -0.6581  0.1539
 5064TI     TiO 5064   1.838   0.497  10.099  0.0916  0.7937 -0.0168
 5065TI     TiO 5065   1.714   0.363   9.875 -0.2326 -0.2848 -0.3292
 5066TI     TiO 5066   1.644   0.584   9.550  0.3862  0.3167 -0.1743
 5067TI     TiO 5067   1.569   0.498   9.235  0.0657  0.2251 -0.0695
 5068TI     TiO 5068   1.311   0.379   9.076 -0.4554  0.2141  0.1484
 5069TI     TiO 5069   1.394   0.285   8.631  0.3687 -0.2144  0.5319
 5070TI     TiO 5070   1.484   0.544   8.455 -0.2990  0.1122  0.5733
 5071TI     TiO 5071   1.498   0.448   7.834  0.4250  0.0119  0.1133
 5072TI     TiO 5072   1.499   0.310   7.440  0.0753  0.0346 -0.8280
 5073TI     TiO 5073   1.589   0.454   7.195 -0.1170 -0.0546  0.2701
 5074TI     TiO 5074   1.635   0.578   6.937  1.2270  0.7477 -0.0954
 5075TI     TiO 5075   1.440   0.355   6.834  0.1389 -0.1953  0.2354
 5076TI     TiO 5076   1.271   0.263   6.393  0.5752  0.1251 -0.0106
 5077TI     TiO 5077   1.258   0.467   6.131  0.0449 -0.1446  0.0442
 5078TI     TiO 5078   1.384   0.331   5.578  0.0223  0.5641 -0.0650
 5079TI     TiO 5079   1.461   0.350   5.283  0.6488 -1.1773  0.1747
 5080TI     TiO 5080   1.607   0.299   5.008 -0.2252 -0.0242 -0.2321
 5081TI     TiO 5081   1.314   0.340   4.918 -0.6017  0.7489  0.2689
 5082TI     TiO 5082   1.430   0.317   4.633 -0.3024  0.2133  0.0549
 5083TI     TiO 5083   1.542   0.222   4.153 -0.0291  0.0763  0.3303
 5084TI     TiO 5084   1.741   0.321   3.898 -0.2515 -0.3397 -0.4699
 5085TI     TiO 5085   1.641   0.357   3.569  0.1307 -0.3866  0.2271
 5086TI     TiO 5086   1.610   0.322   3.276  0.2040  0.0404 -0.2472
 5087TI     TiO 5087   1.629   0.422   2.860  0.4060  0.1816  0.1266
 5088TI     TiO 5088   1.601   0.462   2.543 -0.6144  0.3791 -0.7684
 5089TI     TiO 5089   1.368   0.256   2.496 -0.2458  0.0625 -0.1391
 5090TI     TiO 5090   1.548   0.193   2.256 -0.1241  0.1148  0.2416
 5091TI     TiO 5091   1.435   0.320   1.782 -0.3578  0.6535  0.1204
 5092TI     TiO 5092   1.561   0.385   1.515  0.3535 -0.3004 -0.4018
 5093TI     TiO 5093   1.701   0.444   1.280  0.0288 -0.0830 -0.5086
 5094TI     TiO 5094   1.393   0.632   0.863 -0.4433 -0.3888  0.2516
 5095TI     TiO 5095   1.689   0.200   0.667  0.0786  0.3915 -0.1472
 5096TI     TiO 5096   1.511   0.472   0.386  0.2611  0.1921  0.0509
 5097TI     TiO 5097   1.959   0.266   0.200 -0.0445  0.4079 -0.0365
 5098TI     TiO 5098   1.746   4.839  10.640 -0.4070  0.3736 -0.0126
 5099TI     TiO 5099   2.050   0.241  10.518 -0.1389 -0.0856  0.4324
 5100TI     TiO 5100   1.524   4.922  10.345  0.1188  0.3715 -0.7829
 5101TI     TiO 5101   1.614   0.106  10.011 -0.1823  0.6300 -0.3961
 5102TI     TiO 5102   1.772   0.068   9.684  0.2381  0.0746  0.8633
 5103TI     TiO 5103   1.622   4.863   9.496 -0.1610 -0.6525 -0.9074
 5104TI     TiO 5104   1.517   4.754   9.221 -0.1859  0.6533  0.7348
 5105TI     TiO 5105   1.608   0.057   9.146 -0.0796  0.3006 -0.0094
 5106TI     TiO 5106   1.650   0.072   8.723  0.0157  0.0075 -0.0773
 5107TI     TiO 5107   1.497   0.130   8.401  0.0560 -0.3271  0.8817
 5108TI     TiO 5108   1.590   0.193   8.020 -0.1324  0.3011 -0.1273
 5109TI     TiO 5109   1.477   0.031   7.663  0.0367  0.3220 -0.6825
 5110TI     TiO 5110   1.561   4.926   7.342 -0.7179 -0.2147  0.2486
 5111TI     TiO 5111   1.783   4.906   7.001 -0.3749  0.7580  0.6371
 5112TI     TiO 5112   1.706   4.841   6.734 -0.0953  0.4601  0.2330
 5113TI     TiO 5113   1.562   4.969   6.459 -0.5479 -0.2325  0.0420
 5114TI     TiO 5114   1.585   4.963   6.151  0.7128  0.4053 -0.1030
 5115TI     TiO 5115   1.582   0.056   5.820 -0.6838 -0.3893 -0.3086
 5116TI     TiO 5116   1.821   4.863   5.296 -0.7000 -0.0694 -0.3222
 5117TI     TiO 5117   1.516   0.035   5.134  0.5579 -0.4285 -0.0913
 5118TI     TiO 5118   1.534   0.094   4.814  0.2663 -0.1977 -0.4898
 5119TI     TiO 5119   1.662   4.787   4.441 -0.0602 -0.1804 -0.3539
 5120TI     TiO 5120   1.813   4.711   4.177 -0.3018 -0.0224  0.0004
 5121TI     TiO 5121   1.869   4.727   3.809  0.2228 -0.4892  0.0516
 5122TI     TiO 5122   1.818   4.787   3.484 -0.0174 -0.4934  0.5699
 5123TI     TiO 5123   1.502   4.743   3.263  0.7053 -0.1830 -0.5838
 5124TI     TiO 5124   1.353   4.927   3.042 -0.2017 -0.6219  0.1498
 5125TI     TiO 5125   1.719   4.723   2.340  0.1621 -0.5073  0.3158
 5126TI     TiO 5126   1.451   4.725   2.239  0.1625 -0.1521 -0.0865
 5127TI     TiO 5127   1.606   4.915   2.093 -0.2659 -0.1884 -0.5132
 5128TI     TiO 5128   1.586   4.947   1.737 -0.2138 -0.5122 -0.6292
 5129TI     TiO 5129   1.662   4.773   1.526 -0.0541  0.4953 -0.2354
 5130TI     TiO 5130   1.515   4.918   1.202  0.0623 -0.1979  0.5744
 5131TI     TiO 5131   1.711   0.149   1.003 -0.1154  0.0739 -0.7521
 5132TI     TiO 5132   1.990   4.774   0.644 -0.0751  0.0593 -0.8948
 5133TI     TiO 5133   1.932   4.722   0.255 -0.1265 -0.6450 -0.8644
 5134TI     TiO 5134   2.067   0.048   0.015  0.1380  0.2891 -0.3202
 5135TI     TiO 5135   1.006   4.602  10.558 -0.3965  0.3420  0.2742
 5136TI     TiO 5136   0.659   4.781  10.610 -0.4688 -0.4649 -0.3920
 5137TI     TiO 5137   0.688   4.815  10.273  0.6427  0.0233 -0.6330
 5138TI     TiO 5138   0.718   0.157   9.898 -0.0707 -0.1466 -0.1715
 5139TI     TiO 5139   0.847   4.795   9.842  0.5640  0.5542  0.0370
 5140TI     TiO 5140   0.757   4.718   9.476  0.2189  0.6772 -0.3076
 5141TI     TiO 5141   0.817   4.757   9.061  0.0176  0.1064 -0.0505
 5142TI     TiO 5142   0.727   4.931   8.828  0.5101  0.2542 -0.4668
 5143TI     TiO 5143   0.757   4.959   8.508 -0.1121  0.5153  0.1756
 5144TI     TiO 5144   0.672   4.776   8.119 -0.0761  0.1255  0.1191
 5145TI     TiO 5145   0.706   4.737   7.784  0.2319  0.4209  0.0410
 5146TI     TiO 5146   0.733   4.676   7.398  0.0037 -0.1745 -0.4732
 5147TI     TiO 5147   0.804   4.608   7.102 -0.6563  0.5642  0.2270
 5148TI     TiO 5148   0.649   4.822   6.916 -0.3334  0.2050  0.1169
 5149TI     TiO 5149   0.820   4.754   6.680  0.0705  0.1557 -0.5375
 5150TI     TiO 5150   0.885   4.564   6.222  0.4091 -0.4379 -0.4617
 5151TI     TiO 5151   0.684   4.842   6.142  0.4565  0.5449  0.2951
 5152TI     TiO 5152   0.448   4.420   5.734 -0.0093  0.5431 -0.2785
 5153TI     TiO 5153   0.518   4.553   5.480  0.2063  0.6798 -0.0248
 5154TI     TiO 5154   0.719   4.713   5.090  0.6576 -0.2995  0.5727
 5155TI     TiO 5155   0.718   4.616   4.753 -0.3220  0.6286  0.2864
 5156TI     TiO 5156   0.664   4.811   4.500  0.2426 -0.7060  0.1673
 5157TI     TiO 5157   0.903   4.642   4.473  0.3344  0.7166 -0.4705
 5158TI     TiO 5158   0.932   4.704   3.813 -0.3123  0.1434 -0.2515
 5159TI     TiO 5159   1.030   4.645   3.527  0.0258  0.4273 -0.6562
 5160TI     TiO 5160   0.971   4.644   3.240 -0.7199 -0.3009  0.2085
 5161TI     TiO 5161   0.789   4.720   2.995 -0.0522 -0.0943  0.2739
 5162TI     TiO 5162   0.914   4.568   2.603 -0.7249 -0.2967  0.0814
 5163TI     TiO 5163   0.764   4.643   2.380  0.0467  0.1664 -0.8751
 5164TI     TiO 5164   0.562   4.631   2.118 -0.4444  0.0480 -0.2955
 5165TI     TiO 5165   0.636   4.707   1.854 -0.1831 -0.3163  0.8865
 5166TI     TiO 5166   0.862   4.846   1.595  0.4652 -0.0077  0.1836
 5167TI     TiO 5167   0.843   4.843   1.269 -0.2759 -0.5438  0.2985
 5168TI     TiO 5168   0.800   0.074   0.942 -0.2016 -0.0389  0.3483
 5169TI     TiO 5169   0.742   0.005   0.594  0.7058 -0.2324 -0.0504
 5170TI     TiO 5170   0.775   4.664   0.587  0.2888 -0.3965 -0.0128
 5171TI     TiO 5171   0.756   4.564  10.802  0.4896 -0.1737  0.6447
 5172TI     TiO 5172   0.797   4.088  10.845 -0.1322 -0.3153  0.4452
 5173TI     TiO 5173   0.564   4.346  10.473  0.0064 -0.3658  0.5899
 5174TI     TiO 5174   0.815   4.279  10.331 -0.2496 -0.0260 -0.3604
 5175TI     TiO 5175   1.043   4.304  10.032  0.3782  0.0714 -0.3843
 5176TI     TiO 5176   0.851   4.454   9.838 -0.0045  0.0055 -0.3374
 5177TI     TiO 5177   0.647   4.412   9.640 -0.1994 -0.1215  0.3214
 5178TI     TiO 5178   0.695   4.373   9.315  0.0672 -0.2703  0.0828
 5179TI     TiO 5179   0.672   4.352   8.747  0.3633 -0.5522 -0.5470
 5180TI     TiO 5180   0.664   4.202   8.478 -0.2299  0.1814  0.3256
 5181TI     TiO 5181   0.742   4.231   8.125  0.1344 -0.1614 -0.2204
 5182TI     TiO 5182   0.766   4.278   7.804 -0.1750  0.3553  0.5411
 5183TI     TiO 5183   0.853   4.255   7.454  0.0416  0.0211  0.0040
 5184TI     TiO 5184   0.698   4.099   7.070  0.1547 -0.5844 -0.3392
 5185TI     TiO 5185   0.526   4.299   6.880 -0.5498 -0.3561  0.1662
 5186TI     TiO 5186   0.810   4.245   6.816 -1.0199  0.3846 -0.0726
 5187TI     TiO 5187   0.613   4.243   6.443  0.1027  0.7385  0.6212
 5188TI     TiO 5188   0.829   4.286   6.246 -0.1534  0.9444  0.2243
 5189TI     TiO 5189   0.771   4.232   5.940  0.8405 -0.2406  0.2114
 5190TI     TiO 5190   0.943   4.194   5.691 -0.0901  0.9294  0.0866
 5191TI     TiO 5191   0.921   4.249   5.193  0.3413  0.1716 -0.0956
 5192TI     TiO 5192   0.773   4.290   4.891 -0.0215  0.4306  0.3055
 5193TI     TiO 5193   0.850   4.242   4.536 -0.2088 -0.1318 -0.0701
 5194TI     TiO 5194   0.718   4.255   4.209 -0.1999  0.1745  0.2231
 5195TI     TiO 5195   1.057   3.980   3.973 -0.4724  0.0352  0.4821
 5196TI     TiO 5196   0.911   4.130   3.793 -0.2824 -0.1231 -0.5355
 5197TI     TiO 5197   0.731   4.294   3.491  0.1098  0.0923  0.4557
 5198TI     TiO 5198   0.659   4.369   3.141  0.0011  0.2294 -0.0091
 5199TI     TiO 5199   0.911   4.300   2.580 -0.2056  0.2014 -0.0718
 5200TI     TiO 5200   1.177   4.111   2.458 -0.5365  0.4155 -0.3290
 5201TI     TiO 5201   0.877   4.170   1.941 -0.2415  0.0464  0.1086
 5202TI     TiO 5202   0.874   4.279   1.483  0.1571  0.1492  0.4438
 5203TI     TiO 5203   0.733   4.364   1.227 -0.1681  0.2018  0.5877
 5204TI     TiO 5204   0.552   4.239   0.974  0.2152 -0.3391 -0.2977
 5205TI     TiO 5205   0.793   4.159   0.792 -0.0951  0.7106 -0.3878
 5206TI     TiO 5206   0.662   4.196   0.527  0.9058 -0.0053  0.4240
 5207TI     TiO 5207   0.570   4.218   0.177  0.6522  0.0461 -0.1057
 5208TI     TiO 5208   0.540   4.377  10.779 -0.3099 -0.2489 -0.1340
 5209TI     TiO 5209   0.889   3.889  10.659  0.2651 -0.1733  0.0843
 5210TI     TiO 5210   0.476   3.912  10.532 -0.5478 -0.1567  0.2719
 5211TI     TiO 5211   0.696   3.691  10.432 -0.3468  0.1051  0.5423
 5212TI     TiO 5212   0.753   3.964  10.233 -0.6125 -0.2388 -0.6132
 5213TI     TiO 5213   0.739   3.797   9.815  0.0617  0.4557 -0.3040
 5214TI     TiO 5214   0.708   3.796   9.514 -0.1666 -0.4584 -0.5069
 5215TI     TiO 5215   0.862   3.825   9.254 -0.0987 -0.0792  0.3072
 5216TI     TiO 5216   0.828   3.846   8.915 -0.0332  0.1390 -0.1955
 5217TI     TiO 5217   0.844   3.831   8.534 -0.6971 -0.3238  0.0543
 5218TI     TiO 5218   0.851   3.805   8.182  0.1018 -0.1515 -0.0849
 5219TI     TiO 5219   0.820   3.814   7.819 -0.1247 -0.1598  0.3791
 5220TI     TiO 5220   0.632   3.684   7.550  0.0409  0.1501  0.1301
 5221TI     TiO 5221   0.598   3.736   7.270  0.1161  0.5684  0.1096
 5222TI     TiO 5222   0.713   3.830   7.029  0.2039  0.3816  0.2326
 5223TI     TiO 5223   0.658   3.806   6.739  0.0294 -0.3045  1.0781
 5224TI     TiO 5224   0.752   3.773   6.381  0.2782 -0.4044 -0.4200
 5225TI     TiO 5225   0.889   3.777   6.127  0.2971 -0.4372  0.1359
 5226TI     TiO 5226   0.818   3.646   5.853  0.2186  0.7208  0.8730
 5227TI     TiO 5227   0.839   3.702   5.519  0.3474 -0.4421 -0.3718
 5228TI     TiO 5228   0.815   3.734   5.070 -0.9985 -0.3949 -0.2788
 5229TI     TiO 5229   1.032   3.712   4.840  0.0849 -0.3412 -0.4440
 5230TI     TiO 5230   0.787   3.684   4.661 -0.3052  0.2817 -0.1615
 5231TI     TiO 5231   0.840   3.918   4.464 -0.2978  0.6683 -0.2333
 5232TI     TiO 5232   0.937   3.775   4.186  0.5479  0.2543 -0.0977
 5233TI     TiO 5233   0.780   3.763   3.611 -0.3608 -0.2840 -0.7008
 5234TI     TiO 5234   0.677   3.830   3.351 -0.3855  0.3423  0.2186
 5235TI     TiO 5235   0.673   3.876   2.988  0.0802 -0.3501 -0.0422
 5236TI     TiO 5236   0.712   3.834   2.619  0.6214 -0.7989  0.3943
 5237TI     TiO 5237   0.729   3.822   2.291  0.5280  0.0658 -0.1986
 5238TI     TiO 5238   0.760   3.824   1.922 -0.0745  0.2772  0.0768
 5239TI     TiO 5239   0.829   3.771   1.521  0.0626 -0.7091 -0.0653
 5240TI     TiO 5240   0.840   3.679   1.163  0.3634  0.1625 -0.4776
 5241TI     TiO 5241   0.657   3.701   0.927  0.1090 -0.4842 -0.0895
 5242TI     TiO 5242   0.563   3.438   0.875 -0.1715 -0.3319  0.5446
 5243TI     TiO 5243   0.724   3.843   0.605 -0.9915  0.8360  0.1930
 5244TI     TiO 5244   0.861   4.070   0.342  0.3429 -0.2712  0.4055
 5245TI     TiO 5245   1.072   3.932   0.138  0.2829 -0.5612 -0.2523
 5246TI     TiO 5246   0.552   3.476   0.018 -0.0899  0.1316  0.1367
 5247TI     TiO 5247   0.884   3.431  10.642 -0.2255 -0.0558 -0.4212
 5248TI     TiO 5248   0.601   3.391  10.613  0.1120  0.2361 -0.2325
 5249TI     TiO 5249   0.765   3.656  10.112 -0.1212  0.2244 -0.3143
 5250TI     TiO 5250   0.661   3.415   9.915 -0.3120 -0.1993  0.1332
 5251TI     TiO 5251   0.701   3.379   9.614 -0.0612  0.4365 -0.2870
 5252TI     TiO 5252   0.786   3.318   9.266 -0.2879 -0.4201 -0.6880
 5253TI     TiO 5253   0.794   3.331   8.899 -0.1137  0.9340  0.5414
 5254TI     TiO 5254   0.826   3.314   8.530  0.7366 -0.2155  0.7785
 5255TI     TiO 5255   0.826   3.323   8.180  0.7731  0.4312 -0.0131
 5256TI     TiO 5256   0.828   3.314   7.824 -0.7725 -0.1814 -0.0374
 5257TI     TiO 5257   0.839   3.285   7.490  0.2062 -0.3095 -0.2838
 5258TI     TiO 5258   0.793   3.247   7.048  0.2416 -0.3177 -0.1869
 5259TI     TiO 5259   0.630   3.402   6.881  0.2774  0.6139 -0.1101
 5260TI     TiO 5260   0.833   3.487   6.490  0.3432 -0.9430 -0.1265
 5261TI     TiO 5261   0.829   3.183   6.363 -0.1008 -0.0868  0.2155
 5262TI     TiO 5262   0.882   3.204   6.025  0.1539  0.3997 -0.0148
 5263TI     TiO 5263   0.789   3.056   5.662  0.3248 -0.2888  0.3129
 5264TI     TiO 5264   0.631   3.259   5.489  0.8107  0.4008 -0.1450
 5265TI     TiO 5265   0.593   3.204   4.995 -0.3739  0.4630 -0.1382
 5266TI     TiO 5266   0.946   3.312   4.885  1.3212 -0.1283 -0.0963
 5267TI     TiO 5267   0.890   3.283   4.433 -0.2794  0.0961  0.4264
 5268TI     TiO 5268   0.663   3.154   4.562  0.3831 -0.4452  0.2084
 5269TI     TiO 5269   0.747   3.321   4.144 -0.1844  0.8685  0.1160
 5270TI     TiO 5270   0.774   3.529   3.847  0.6010  0.0431  0.2975
 5271TI     TiO 5271   0.840   3.568   3.413  0.1551 -0.5200 -0.4090
 5272TI     TiO 5272   0.686   3.308   3.066 -0.8340  0.2274 -0.5134
 5273TI     TiO 5273   0.808   3.320   2.682 -0.6083 -0.2973 -0.1618
 5274TI     TiO 5274   0.821   3.328   2.315 -0.3504 -0.1752 -0.4616
 5275TI     TiO 5275   0.855   3.286   1.950 -0.4044 -0.0725 -0.2547
 5276TI     TiO 5276   0.903   3.260   1.597  0.1477  0.2105 -0.0146
 5277TI     TiO 5277   0.945   3.280   1.270  0.4566 -0.2596 -0.0612
 5278TI     TiO 5278   0.791   3.276   0.995  0.3138  0.7787  0.5536
 5279TI     TiO 5279   0.460   3.173   0.803 -0.5850  0.0104 -0.2028
 5280TI     TiO 5280   0.526   3.313   0.495 -0.3446  0.4068 -0.0037
 5281TI     TiO 5281   0.714   3.314   0.202  0.2035 -0.0289  0.3014
 5282TI     TiO 5282   0.847   3.144  10.834  0.0738  0.0645 -0.1611
 5283TI     TiO 5283   0.616   2.747  10.780 -0.3810 -0.5524  0.4199
 5284TI     TiO 5284   0.518   2.752  10.425 -0.6385  0.6200  0.0416
 5285TI     TiO 5285   0.832   2.975  10.296  0.4603 -0.4725  0.6215
 5286TI     TiO 5286   0.583   2.934  10.175  0.7750 -0.3006  0.5528
 5287TI     TiO 5287   0.661   2.829   9.930  0.2545  0.7401  0.1348
 5288TI     TiO 5288   0.727   2.805   9.627  0.5246  0.0767  0.0084
 5289TI     TiO 5289   0.754   2.819   9.264  0.0551  0.1579 -0.6535
 5290TI     TiO 5290   0.784   2.829   8.900 -0.0207 -0.6678  0.1009
 5291TI     TiO 5291   0.807   2.822   8.543  0.5972  0.9716 -0.1442
 5292TI     TiO 5292   0.832   2.826   8.182 -0.5505 -0.2041 -0.0960
 5293TI     TiO 5293   0.850   2.805   7.831  0.1871 -0.0678  0.5906
 5294TI     TiO 5294   0.967   2.567   7.326  0.3221  0.6737  0.3063
 5295TI     TiO 5295   0.702   2.961   7.159 -0.4805  0.0401  0.0625
 5296TI     TiO 5296   0.854   2.805   6.972 -0.4543 -0.0665  0.8885
 5297TI     TiO 5297   0.933   2.761   6.692  0.2559 -0.6540 -0.1284
 5298TI     TiO 5298   1.169   2.770   6.211 -0.1772  0.0873 -0.1775
 5299TI     TiO 5299   0.792   2.884   6.031  0.0098  0.0239 -0.5267
 5300TI     TiO 5300   0.980   2.825   5.691 -0.0849 -0.7472  0.3426
 5301TI     TiO 5301   0.697   2.965   5.352 -0.6627  0.2527  0.3594
 5302TI     TiO 5302   0.727   2.682   5.297 -0.0752 -0.6030 -0.0064
 5303TI     TiO 5303   1.031   2.880   4.855  0.2227  0.6520  0.2074
 5304TI     TiO 5304   0.608   2.960   4.773 -0.3257 -0.1654  0.0031
 5305TI     TiO 5305   0.570   2.907   4.440  0.5269  0.4191  0.4510
 5306TI     TiO 5306   0.756   2.825   4.092 -0.0766 -0.0771 -0.9692
 5307TI     TiO 5307   0.603   2.912   3.549  0.4799 -0.0370  0.0642
 5308TI     TiO 5308   0.849   2.838   3.381 -0.2750  0.4501  0.9915
 5309TI     TiO 5309   0.845   2.818   3.006 -0.1342  0.1735  0.2355
 5310TI     TiO 5310   0.864   2.793   2.674 -0.5495  0.2055  0.3661
 5311TI     TiO 5311   0.883   2.784   2.305  0.0342  0.2753  0.0490
 5312TI     TiO 5312   0.928   2.770   1.967  0.0791 -0.1063  0.1937
 5313TI     TiO 5313   0.972   2.734   1.590 -0.0263 -0.2222  0.1162
 5314TI     TiO 5314   0.934   2.735   1.253 -0.1514 -0.3946  0.1284
 5315TI     TiO 5315   0.641   2.915   0.997  0.0788  0.0323  0.9797
 5316TI     TiO 5316   0.544   2.706   0.786  0.1988 -0.3110 -0.0563
 5317TI     TiO 5317   0.506   3.031   0.483 -0.6020  0.2196 -0.7441
 5318TI     TiO 5318   0.552   2.741   0.368 -0.3324  0.3072  0.6830
 5319TI     TiO 5319   0.842   2.840   0.091  0.7845  1.0613 -0.3658
 5320TI     TiO 5320   0.784   2.400   0.006 -0.1101  0.2697  0.0349
 5321TI     TiO 5321   0.671   2.269  10.486 -0.7463  0.0143  0.2487
 5322TI     TiO 5322   0.865   2.433  10.323 -0.7675  0.7093  0.0093
 5323TI     TiO 5323   0.670   2.452  10.050  0.2501  0.4758 -0.4042
 5324TI     TiO 5324   0.896   2.322   9.905  0.5331 -0.4387  0.4294
 5325TI     TiO 5325   0.842   2.313   9.600 -0.5125 -0.6739 -0.0607
 5326TI     TiO 5326   0.773   2.311   9.260 -0.2189  0.4434 -0.5394
 5327TI     TiO 5327   0.823   2.298   8.906 -0.0594  0.4369 -0.1455
 5328TI     TiO 5328   0.830   2.301   8.543  0.3449  0.3438  0.0409
 5329TI     TiO 5329   0.841   2.307   8.199  0.1191 -0.4017 -0.3065
 5330TI     TiO 5330   0.868   2.316   7.839  0.5339  0.2675  0.3832
 5331TI     TiO 5331   0.868   2.347   7.497 -0.0977  0.6548  0.1325
 5332TI     TiO 5332   0.851   2.299   7.199 -0.3015  0.4847  0.9955
 5333TI     TiO 5333   0.685   2.107   6.803 -0.1146  0.3696  0.6503
 5334TI     TiO 5334   0.841   2.363   6.458 -0.7419  0.0013 -0.5872
 5335TI     TiO 5335   0.902   2.527   6.188  0.2226  0.2848 -0.4423
 5336TI     TiO 5336   1.067   2.142   6.125  0.1424 -0.1141  0.0627
 5337TI     TiO 5337   0.713   2.371   5.781 -0.2913 -0.6220 -0.3432
 5338TI     TiO 5338   0.891   2.327   5.561 -0.0967  0.7665  0.3871
 5339TI     TiO 5339   0.835   2.327   5.280  0.0739 -0.4895  0.2420
 5340TI     TiO 5340   0.836   2.378   4.993  0.0773  0.2319 -0.8571
 5341TI     TiO 5341   0.845   2.556   4.630  0.1385 -0.3610 -0.2095
 5342TI     TiO 5342   0.608   2.460   4.495 -0.0792  0.0489  0.2168
 5343TI     TiO 5343   0.802   2.345   4.090 -0.4425  0.5155 -0.2122
 5344TI     TiO 5344   0.827   2.314   3.757 -0.4006  0.0850 -0.0838
 5345TI     TiO 5345   0.906   2.283   3.392 -0.5523 -0.2076  0.0869
 5346TI     TiO 5346   0.879   2.301   3.037  0.0403  0.3201 -0.1555
 5347TI     TiO 5347   0.917   2.298   2.687 -0.1657 -0.2098 -0.2245
 5348TI     TiO 5348   0.934   2.291   2.322 -1.0009  0.3614  0.3216
 5349TI     TiO 5349   0.967   2.275   1.968  0.1195 -0.1782  0.3022
 5350TI     TiO 5350   0.996   2.267   1.591  0.0099 -0.0000 -0.2029
 5351TI     TiO 5351   1.134   2.224   1.263 -0.1116  0.3103  0.0583
 5352TI     TiO 5352   0.864   2.290   1.130 -0.0958 -0.7154  0.5232
 5353TI     TiO 5353   0.780   2.456   0.836  0.4200 -0.0425  0.4840
 5354TI     TiO 5354   0.593   2.042   0.462 -0.1648  0.1857 -0.3489
 5355TI     TiO 5355   0.995   2.202   0.527  0.8930 -0.2684  0.0863
 5356TI     TiO 5356   1.005   2.425   0.235  0.1121  0.5162  0.1774
 5357TI     TiO 5357   0.686   2.088  10.811 -0.0616  0.3251  0.4852
 5358TI     TiO 5358   1.065   1.800  10.612 -0.1869  0.5055  0.7184
 5359TI     TiO 5359   0.921   2.010  10.487  0.4666  0.5714 -0.1407
 5360TI     TiO 5360   0.730   2.108  10.267  0.2607  0.2602  0.3779
 5361TI     TiO 5361   0.871   1.994   9.975 -0.2002  0.6655 -0.3164
 5362TI     TiO 5362   0.776   1.772   9.652 -0.1326 -0.3808 -0.1789
 5363TI     TiO 5363   0.820   1.777   9.285  0.4127  0.3907 -0.0032
 5364TI     TiO 5364   0.836   1.800   8.913 -0.0362  0.4009 -0.0756
 5365TI     TiO 5365   0.854   1.788   8.559  0.1568  0.4652 -0.0810
 5366TI     TiO 5366   0.887   1.768   8.202  0.1607  0.0018 -0.1259
 5367TI     TiO 5367   0.908   1.785   7.851 -0.0990  0.3891  0.4233
 5368TI     TiO 5368   0.921   1.778   7.502  0.0497  0.3620  0.5967
 5369TI     TiO 5369   0.652   1.900   7.287 -0.2240  0.3211 -0.0180
 5370TI     TiO 5370   0.766   1.808   7.002  0.1897  0.7625  0.4771
 5371TI     TiO 5371   0.785   1.839   6.673  0.4204  0.0683  1.0312
 5372TI     TiO 5372   0.788   1.807   6.386  0.0124 -0.7164  0.3291
 5373TI     TiO 5373   0.816   1.993   5.989  0.1700 -0.1455 -0.2565
 5374TI     TiO 5374   0.749   1.741   5.738  0.4817 -0.1614 -0.2782
 5375TI     TiO 5375   0.766   1.832   5.472 -0.1002  0.3565  0.1576
 5376TI     TiO 5376   1.025   1.887   5.281 -0.0302  0.1664 -0.5707
 5377TI     TiO 5377   0.602   1.941   4.521  0.5046  0.7183  0.7943
 5378TI     TiO 5378   0.564   1.618   4.572 -0.2532 -0.0383  0.1352
 5379TI     TiO 5379   0.597   2.036   4.245  0.0021 -0.4420  0.7001
 5380TI     TiO 5380   0.761   1.833   4.127  0.5178  0.8477 -0.3491
 5381TI     TiO 5381   0.927   1.798   3.802 -0.4756 -0.1402 -0.2185
 5382TI     TiO 5382   0.937   1.770   3.417  0.0363  0.0763  0.0185
 5383TI     TiO 5383   0.951   1.766   3.048  0.2861  0.0716  0.3373
 5384TI     TiO 5384   0.950   1.784   2.693  0.1067  0.2711  0.3636
 5385TI     TiO 5385   0.985   1.775   2.342 -0.0071 -0.2602  0.1036
 5386TI     TiO 5386   1.004   1.766   1.954 -0.1448 -0.2892 -0.0410
 5387TI     TiO 5387   0.976   1.805   1.606  0.1013 -0.1719 -0.4001
 5388TI     TiO 5388   0.738   1.798   1.058  0.0071  0.0468 -0.2537
 5389TI     TiO 5389   0.949   1.853   0.809  0.1010 -0.4942 -0.2407
 5390TI     TiO 5390   0.409   1.939   0.746  0.4310  0.4295  0.0505
 5391TI     TiO 5391   0.723   2.214   0.635 -0.3660 -0.2386  0.1657
 5392TI     TiO 5392   0.757   1.968   0.241 -0.0734 -0.3784  0.1631
 5393TI     TiO 5393   1.035   1.835   0.075 -0.1828  0.1275  0.6886
 5394TI     TiO 5394   0.668   1.481  10.668 -0.5123 -0.3641  0.2896
 5395TI     TiO 5395   0.780   1.373  10.377 -0.0040 -0.3580 -0.3615
 5396TI     TiO 5396   0.519   1.299  10.270  0.1238 -0.3322  0.0685
 5397TI     TiO 5397   0.979   1.453  10.205 -0.5416 -0.5883 -0.1743
 5398TI     TiO 5398   0.915   1.386   9.915  0.4197 -0.3539  0.5327
 5399TI     TiO 5399   0.878   1.354   9.635  0.4166 -0.1615 -0.1973
 5400TI     TiO 5400   0.856   1.324   9.256 -0.3788 -0.8526  0.3753
 5401TI     TiO 5401   0.882   1.279   8.932  0.5275  0.6069  0.4252
 5402TI     TiO 5402   0.885   1.264   8.553 -0.2135  0.3016 -0.4088
 5403TI     TiO 5403   0.912   1.237   8.201 -0.2039 -0.2787 -0.2524
 5404TI     TiO 5404   0.904   1.294   7.838  0.7183  0.2286 -0.2500
 5405TI     TiO 5405   0.992   1.302   7.483 -0.2123 -0.2349 -0.7916
 5406TI     TiO 5406   0.872   1.357   7.230 -0.0381 -0.5564  0.1426
 5407TI     TiO 5407   0.794   1.493   6.956 -0.4787 -1.0351  0.4262
 5408TI     TiO 5408   0.664   1.303   6.579 -0.1404 -1.1459 -0.2162
 5409TI     TiO 5409   0.716   1.229   6.274 -0.0852  0.0871 -0.4581
 5410TI     TiO 5410   0.633   1.389   6.020 -0.1864  0.2015  0.4391
 5411TI     TiO 5411   0.668   1.404   5.721  0.1959  0.2771 -0.4557
 5412TI     TiO 5412   0.753   1.459   5.284  0.0948  0.3444 -0.6110
 5413TI     TiO 5413   0.905   1.629   5.100 -0.1541  0.4259 -0.8189
 5414TI     TiO 5414   0.638   1.258   4.736 -0.4113 -0.6101 -0.1244
 5415TI     TiO 5415   0.702   1.354   4.452  0.3052  0.1429 -0.3873
 5416TI     TiO 5416   0.546   1.199   4.233  0.1244 -0.1886  0.2261
 5417TI     TiO 5417   0.710   1.539   4.133  0.3386 -0.1513 -0.0833
 5418TI     TiO 5418   0.983   1.259   3.767  0.0218 -0.5145 -0.5012
 5419TI     TiO 5419   0.987   1.268   3.382 -0.5781 -0.6672 -0.5094
 5420TI     TiO 5420   0.973   1.272   3.040 -0.8874 -0.2040  0.0606
 5421TI     TiO 5421   0.999   1.245   2.700  0.5588  0.2645 -0.2523
 5422TI     TiO 5422   1.019   1.260   2.339  0.2807 -0.1435 -0.5948
 5423TI     TiO 5423   1.037   1.241   1.981 -0.1521  0.2834  0.0538
 5424TI     TiO 5424   1.023   1.240   1.629  0.2936 -0.6194  0.3830
 5425TI     TiO 5425   0.748   1.366   1.260  0.4862 -0.2468 -0.5675
 5426TI     TiO 5426   0.709   1.633   0.810 -0.0834 -0.2540  0.4723
 5427TI     TiO 5427   0.753   1.421   0.651  0.2984 -0.0063  0.2292
 5428TI     TiO 5428   0.583   1.761   0.549  0.1974  0.1645 -0.1847
 5429TI     TiO 5429   0.628   1.301   0.405 -0.3217 -0.2060  0.2410
 5430TI     TiO 5430   0.871   1.326   0.135  0.0446  0.0409  0.1010
 5431TI     TiO 5431   1.085   0.821  10.773  0.3769 -0.4806  0.2185
 5432TI     TiO 5432   0.598   0.922  10.534  0.6322  1.1625 -0.1204
 5433TI     TiO 5433   0.770   0.779  10.301  0.4872 -0.4811 -0.4979
 5434TI     TiO 5434   0.605   0.738  10.039  0.1759 -0.2897 -0.0517
 5435TI     TiO 5435   0.774   0.947   9.923  0.2767 -0.3989 -0.3271
 5436TI     TiO 5436   0.854   0.896   9.641 -0.0354 -0.3375  0.5155
 5437TI     TiO 5437   0.804   0.842   9.306  0.5202 -0.7991 -0.8470
 5438TI     TiO 5438   0.838   0.856   8.955  0.0131  0.8492  0.4014
 5439TI     TiO 5439   0.927   0.777   8.593  0.3088  0.4263  0.1797
 5440TI     TiO 5440   0.870   0.847   8.152 -0.5734  0.1203 -0.2104
 5441TI     TiO 5441   0.981   0.811   7.870  0.3743 -0.0426 -0.0208
 5442TI     TiO 5442   0.931   0.932   7.397  0.3867  0.1166 -0.3886
 5443TI     TiO 5443   0.901   0.987   7.121  0.3612 -0.4483 -0.4909
 5444TI     TiO 5444   0.811   0.908   6.868  0.4027  0.1437  0.5515
 5445TI     TiO 5445   0.676   0.889   6.588 -0.0626 -0.4225  0.9307
 5446TI     TiO 5446   0.674   0.946   6.264  0.0360 -0.4989 -0.3430
 5447TI     TiO 5447   0.613   0.821   5.895  0.1218 -0.2932 -0.1454
 5448TI     TiO 5448   0.694   0.812   5.615  0.1819 -0.7094 -0.1300
 5449TI     TiO 5449   0.819   0.939   5.355 -0.3232  0.2827  0.4923
 5450TI     TiO 5450   0.590   0.946   5.176 -0.5423 -0.5339  0.0970
 5451TI     TiO 5451   0.817   0.763   4.895 -0.5174  0.8957  0.2326
 5452TI     TiO 5452   0.793   0.860   4.568  0.4365  0.7763  0.1941
 5453TI     TiO 5453   0.732   0.786   4.277  0.3709  0.3522  0.0655
 5454TI     TiO 5454   1.088   0.783   4.105  0.0026 -0.0213 -0.3545
 5455TI     TiO 5455   1.075   0.711   3.737 -0.9744 -0.0563  0.0249
 5456TI     TiO 5456   1.129   0.697   3.383  0.0131  0.9242 -0.1660
 5457TI     TiO 5457   0.970   0.778   3.060 -0.4771  0.8467  0.2894
 5458TI     TiO 5458   0.867   0.977   2.677 -0.3773  0.5274 -0.2091
 5459TI     TiO 5459   1.002   0.768   2.424 -0.0235 -0.0266  0.1346
 5460TI     TiO 5460   1.002   0.721   2.044  0.4204  0.2735  0.1745
 5461TI     TiO 5461   0.844   0.710   1.762  0.1201  0.1418 -0.3182
 5462TI     TiO 5462   0.746   0.774   1.463 -0.0253  0.4834 -0.1187
 5463TI     TiO 5463   0.902   1.086   1.082  0.6888  0.1990 -0.6462
 5464TI     TiO 5464   0.962   1.022   0.791 -0.3321  0.7309  0.5182
 5465TI     TiO 5465   0.986   1.094   0.459 -0.5738  0.0662 -0.5607
 5466TI     TiO 5466   0.764   1.062   0.273  0.2075  0.4476  0.7075
 5467TI     TiO 5467   0.869   0.817   0.182 -0.7553 -0.1770 -0.4611
 5468TI     TiO 5468   0.510   0.685   0.120  0.1342 -0.4571 -0.0966
 5469TI     TiO 5469   0.783   0.556  10.523  0.4052 -0.3531 -0.2232
 5470TI     TiO 5470   0.876   0.435  10.265  0.0887  0.0244  0.5388
 5471TI     TiO 5471   0.802   0.422   9.992  0.1888  0.0596 -0.4930
 5472TI     TiO 5472   0.713   0.351   9.673 -0.9011 -0.5954 -0.0953
 5473TI     TiO 5473   1.006   0.392   9.537 -0.5649 -0.2577 -0.4956
 5474TI     TiO 5474   0.730   0.471   9.408  0.2790  0.3029 -0.1013
 5475TI     TiO 5475   0.646   0.437   8.813  0.2144 -0.6449 -0.0440
 5476TI     TiO 5476   0.873   0.415   8.586 -0.1269  0.3878 -0.6429
 5477TI     TiO 5477   0.707   0.357   8.368  0.1987 -0.6036 -0.1348
 5478TI     TiO 5478   0.908   0.291   7.833 -0.1120  0.5362 -0.1218
 5479TI     TiO 5479   0.987   0.339   7.502 -0.3850  0.1623  0.1831
 5480TI     TiO 5480   0.986   0.546   7.178  0.1752 -0.6270 -0.5795
 5481TI     TiO 5481   0.879   0.598   6.875 -0.1704  0.1721  0.2389
 5482TI     TiO 5482   0.688   0.379   6.470 -0.2705 -0.4027  0.3398
 5483TI     TiO 5483   0.571   0.411   6.209  0.5299 -0.2146  0.1245
 5484TI     TiO 5484   0.698   0.456   5.910  0.5700 -0.2251 -0.2986
 5485TI     TiO 5485   0.848   0.551   5.608  0.0152 -1.5886  0.1732
 5486TI     TiO 5486   0.793   0.254   5.386  0.1224  0.2823 -0.2384
 5487TI     TiO 5487   0.632   0.243   5.151 -0.0775 -0.0445 -0.2650
 5488TI     TiO 5488   0.742   0.321   4.782  0.5886 -0.2920  0.0326
 5489TI     TiO 5489   0.695   0.423   4.419 -0.3301  0.2262 -0.4278
 5490TI     TiO 5490   0.840   0.224   4.239  0.2237 -0.1147 -0.2290
 5491TI     TiO 5491   0.957   0.501   3.905  0.0846 -0.4367 -0.7164
 5492TI     TiO 5492   0.893   0.372   3.629 -0.5528 -0.2907  0.5131
 5493TI     TiO 5493   0.719   0.496   3.413 -0.2034  0.2391 -0.4599
 5494TI     TiO 5494   0.790   0.372   3.052 -0.1222  0.6137  0.0023
 5495TI     TiO 5495   1.051   0.443   2.893 -0.5932 -0.1342 -0.0820
 5496TI     TiO 5496   0.738   0.357   2.646 -0.2832 -0.4405 -0.4076
 5497TI     TiO 5497   0.786   0.470   2.253 -0.2361  0.2575 -0.2818
 5498TI     TiO 5498   0.872   0.437   1.802 -0.2118 -0.7437  0.6231
 5499TI     TiO 5499   0.791   0.445   1.500 -0.0220 -0.0281  0.3641
 5500TI     TiO 5500   0.786   0.527   1.206 -0.2853  0.0589  0.0392
 5501TI     TiO 5501   0.948   0.429   0.938  0.9434  0.1085  0.6060
 5502TI     TiO 5502   0.869   0.538   0.559  0.0139 -0.2213  0.2264
 5503TI     TiO 5503   0.742   0.559   0.290 -0.1888 -0.6982  0.5525
 5504TI     TiO 5504   1.139   0.553  10.770  0.6694 -0.4388 -0.1821
 5505TI     TiO 5505   0.925   4.909  10.639 -0.0782  0.0556 -0.0847
 5506TI     TiO 5506   0.552   0.048  10.455  0.5755  0.3194  0.6120
 5507TI     TiO 5507   0.941   4.952  10.083  0.5609 -0.0986  0.1044
 5508TI     TiO 5508   1.067   0.215  10.173 -0.2770  0.2158  0.6376
 5509TI     TiO 5509   0.790   0.023   9.638  0.3551 -0.2652  0.6268
 5510TI     TiO 5510   0.979   4.866   9.353 -0.0254  0.0208  0.1197
 5511TI     TiO 5511   0.979   0.082   9.042 -0.1179  0.3141  0.4098
 5512TI     TiO 5512   1.005   4.959   8.689  0.1389 -0.0572  0.0561
 5513TI     TiO 5513   0.951   4.945   8.231  0.4948 -0.8153 -0.4199
 5514TI     TiO 5514   0.818   0.038   7.768 -0.1016  0.3901 -0.0323
 5515TI     TiO 5515   0.917   0.052   7.479 -0.9568  0.0223  0.0834
 5516TI     TiO 5516   0.811   4.913   7.218 -0.1054 -0.7177  0.2464
 5517TI     TiO 5517   0.854   0.063   6.947 -0.0626  0.1567  0.3490
 5518TI     TiO 5518   0.985   0.058   6.624  0.0646  0.1907 -0.2940
 5519TI     TiO 5519   0.720   0.120   6.337 -0.4657 -0.1551  0.1455
 5520TI     TiO 5520   0.978   4.840   6.366  0.1451 -0.7321 -0.0942
 5521TI     TiO 5521   1.038   4.874   6.092  0.1793  0.3080  0.0306
 5522TI     TiO 5522   1.053   4.894   5.812 -0.2735  0.0256 -0.3876
 5523TI     TiO 5523   0.828   0.022   5.569 -0.3667 -0.4921  0.0715
 5524TI     TiO 5524   0.632   4.820   5.390  0.0236 -0.4674  0.0061
 5525TI     TiO 5525   0.918   4.814   4.833  0.3791  0.5647 -0.5430
 5526TI     TiO 5526   1.095   4.832   4.549  0.4414 -0.6125 -0.6759
 5527TI     TiO 5527   0.906   0.057   3.868 -0.3507  0.0023 -0.3234
 5528TI     TiO 5528   1.069   4.864   4.033  0.0310  0.1988  0.8328
 5529TI     TiO 5529   0.981   4.936   3.569 -0.5909 -0.7525  0.5128
 5530TI     TiO 5530   0.778   4.857   3.362 -0.2632 -0.2199 -0.7669
 5531TI     TiO 5531   1.095   4.909   3.179 -0.2348 -0.4080  0.9747
 5532TI     TiO 5532   1.003   4.838   2.816  0.0930 -0.3710 -0.4617
 5533TI     TiO 5533   0.846   4.900   2.529 -0.6390 -0.5611 -0.0989
 5534TI     TiO 5534   0.675   4.896   2.274 -0.5120 -0.0458  0.0743
 5535TI     TiO 5535   0.739   0.042   1.973  0.0488 -0.1272 -0.3725
 5536TI     TiO 5536   1.112   4.928   1.416 -0.5547  0.3325 -0.3665
 5537TI     TiO 5537   1.233   0.075   1.150 -0.0103 -0.1776 -0.7073
 5538TI     TiO 5538   1.108   0.096   0.881  0.5935 -0.5457  0.1809
 5539TI     TiO 5539   1.066   0.131   0.591  0.5608 -0.1793  0.2701
 5540TI     TiO 5540   1.186   4.942   0.362 -0.0853  0.4136  0.0109
 5541TI     TiO 5541   0.992   4.709   0.013 -0.5068  0.2600 -0.4454
 5542TI     TiO 5542  10.240   4.722  10.712  0.2969  0.0856  1.0460
 5543TI     TiO 5543  10.146   0.039  10.625 -0.2475 -0.2475  0.2019
 5544TI     TiO 5544  10.067   4.509  10.110 -0.4502  0.8647 -0.1238
 5545TI     TiO 5545  10.190   4.605   9.861 -0.5068 -0.6266  0.0131
 5546TI     TiO 5546   0.015   4.553   9.559 -0.5247 -0.5899 -0.0442
 5547TI     TiO 5547  10.211   4.892   9.557  0.1445 -0.1942 -0.3040
 5548TI     TiO 5548   0.065   4.685   9.106 -0.7387 -0.1084 -0.5445
 5549TI     TiO 5549   0.043   4.811   8.710  0.3989 -0.1146  0.1836
 5550TI     TiO 5550   0.094   4.689   8.415  0.9213 -0.0943 -0.4605
 5551TI     TiO 5551   0.055   4.604   8.104  0.1029 -0.3416 -0.2121
 5552TI     TiO 5552   0.171   4.708   7.756 -0.3481 -0.5123  0.5529
 5553TI     TiO 5553   0.054   4.672   7.493  0.6530 -0.3179 -0.0218
 5554TI     TiO 5554   0.254   4.885   7.144  0.1699  0.0324 -0.2698
 5555TI     TiO 5555  10.109   4.749   6.999 -0.6085 -0.5588 -0.3987
 5556TI     TiO 5556  10.134   4.699   6.684  0.0702  0.2279 -0.0690
 5557TI     TiO 5557   0.305   4.800   6.361 -0.4353 -0.5799 -0.5416
 5558TI     TiO 5558   0.047   4.806   5.845  0.2144  0.1085  0.0291
 5559TI     TiO 5559  10.039   4.901   5.799 -0.5305 -0.1205 -0.2765
 5560TI     TiO 5560   0.042   4.660   5.267  1.1717 -0.4262 -0.2160
 5561TI     TiO 5561  10.055   4.789   5.119 -0.2363  0.2231 -0.0905
 5562TI     TiO 5562  10.236   4.668   4.880 -0.2053  0.1039 -0.1474
 5563TI     TiO 5563   0.113   4.649   4.450 -0.1749 -0.0868  0.0869
 5564TI     TiO 5564   0.219   4.655   4.193 -1.0458  0.2003 -0.0717
 5565TI     TiO 5565   0.205   4.704   3.747 -0.2260 -0.3059  0.3820
 5566TI     TiO 5566   0.004   4.675   3.494 -0.2559 -0.2314  0.0463
 5567TI     TiO 5567  10.248   4.890   3.282 -0.6555 -0.0741  0.1245
 5568TI     TiO 5568   0.015   0.007   2.838  0.5680  0.5137  0.7162
 5569TI     TiO 5569   0.053   4.624   2.822  0.2259 -0.6294 -0.2341
 5570TI     TiO 5570   0.279   4.504   2.646  0.2730  0.1989 -0.3909
 5571TI     TiO 5571   0.141   4.915   2.026  0.4241  0.2033  0.2842
 5572TI     TiO 5572   0.035   4.580   1.928  0.1058 -0.3502  0.2068
 5573TI     TiO 5573  10.234   4.489   1.536  0.4144 -0.1090 -0.1105
 5574TI     TiO 5574   0.207   4.622   1.066 -0.5934  0.0194  0.1846
 5575TI     TiO 5575  10.249   4.741   0.887  0.0867 -0.3061 -0.8493
 5576TI     TiO 5576   0.087   4.527   0.716 -0.4978  0.0255  0.7851
 5577TI     TiO 5577   0.098   4.364   0.427  0.4267 -0.8603 -0.1880
 5578TI     TiO 5578   0.231   4.856   0.076 -0.2852  0.3912  0.7007
 5579TI     TiO 5579  10.196   4.114  10.569 -0.7306 -0.0221 -0.1106
 5580TI     TiO 5580  10.125   4.573  10.381  0.5304 -0.5300  0.2231
 5581TI     TiO 5581  10.171   4.259  10.307  0.4269  0.0172  0.3693
 5582TI     TiO 5582  10.204   4.245   9.912 -0.0510 -0.1996 -0.1321
 5583TI     TiO 5583  10.009   4.408   9.728  0.1817 -0.3637  0.2901
 5584TI     TiO 5584  10.246   4.201   9.316 -0.1055  0.2271 -0.3698
 5585TI     TiO 5585   0.125   4.410   8.968  0.2580 -0.2911 -0.3178
 5586TI     TiO 5586  10.182   4.344   8.773  0.1427 -0.0794  0.0241
 5587TI     TiO 5587   0.022   4.296   8.422  0.0997 -0.0359 -0.2361
 5588TI     TiO 5588   0.160   4.193   8.109 -0.2713  0.0517  0.4781
 5589TI     TiO 5589   0.192   4.206   7.764 -0.2215  0.1665  0.1489
 5590TI     TiO 5590   0.032   4.356   7.479  0.5053 -0.1878 -0.7218
 5591TI     TiO 5591  10.212   4.330   7.180  0.0593 -0.3140 -0.2141
 5592TI     TiO 5592  10.203   4.151   6.963  0.4943 -0.4277 -0.4461
 5593TI     TiO 5593   0.050   4.234   6.696 -0.5568  0.3375  0.2701
 5594TI     TiO 5594   0.043   4.229   6.417  0.0696 -0.4235  0.8172
 5595TI     TiO 5595   0.352   3.955   5.955  0.5519  0.2562 -0.3171
 5596TI     TiO 5596  10.240   4.185   5.642  0.3968 -0.6913  0.3127
 5597TI     TiO 5597   0.174   4.053   5.366  0.2281  0.3449 -0.2321
 5598TI     TiO 5598   0.269   4.089   5.044  0.3708  0.3205  0.4236
 5599TI     TiO 5599   0.348   3.875   4.694  0.3850 -0.1096  0.7374
 5600TI     TiO 5600   0.197   4.350   4.508  0.1322 -0.0983 -0.4119
 5601TI     TiO 5601   0.239   4.401   4.051  0.5065  0.3528 -0.1528
 5602TI     TiO 5602   0.226   4.403   3.766 -0.4785  0.3129 -0.6430
 5603TI     TiO 5603  10.227   4.345   3.619 -0.1757 -0.2656  0.3295
 5604TI     TiO 5604   0.089   4.323   3.231  0.5989  0.1520  0.8532
 5605TI     TiO 5605   0.093   4.315   2.898 -0.2187  0.5165 -0.0956
 5606TI     TiO 5606   0.181   4.243   2.552  0.0944 -0.8612 -0.2647
 5607TI     TiO 5607   0.183   4.219   2.192 -0.0638  0.0677  0.4203
 5608TI     TiO 5608   0.067   4.006   1.846  0.0559  0.0394 -0.0390
 5609TI     TiO 5609   0.198   4.298   1.601 -0.0117 -0.0696 -0.5237
 5610TI     TiO 5610   0.331   4.088   1.442  0.4028  0.1453 -0.0118
 5611TI     TiO 5611   0.148   4.155   1.164  0.7294  0.3869  0.1827
 5612TI     TiO 5612   0.068   4.236   0.731 -0.0966 -0.1089  0.3104
 5613TI     TiO 5613  10.063   4.229   0.585 -0.3958 -0.9688  0.4458
 5614TI     TiO 5614  10.170   4.311   0.214 -0.5165  0.1624 -0.9457
 5615TI     TiO 5615   0.123   4.171   0.001 -0.2532 -0.2629 -0.3282
 5616TI     TiO 5616   9.847   3.696  10.635  0.4026  0.5762 -0.4335
 5617TI     TiO 5617   9.995   3.741  10.171  0.4674 -0.2688  0.6305
 5618TI     TiO 5618   9.761   3.665  10.038 -0.1285  0.0604 -0.1682
 5619TI     TiO 5619   9.900   3.488   9.867  0.3541 -0.3091  0.0937
 5620TI     TiO 5620   0.199   3.968   9.743 -0.2996 -0.1563 -0.1935
 5621TI     TiO 5621   0.011   3.930   9.464  0.6437  0.5213 -0.3674
 5622TI     TiO 5622   0.116   3.806   9.196 -0.3578  0.1464 -0.7294
 5623TI     TiO 5623   0.121   4.168   8.685 -0.1702  0.5703  0.7820
 5624TI     TiO 5624   0.304   3.821   8.472 -0.4063 -0.4726 -0.1082
 5625TI     TiO 5625   0.126   3.896   8.240  0.1458 -0.1477 -0.6534
 5626TI     TiO 5626   0.063   3.844   7.846  0.3075 -0.5593 -0.0884
 5627TI     TiO 5627   0.072   3.909   7.452 -0.5918  0.8088 -0.6488
 5628TI     TiO 5628   0.134   3.570   7.152  0.0512 -0.2367 -0.8071
 5629TI     TiO 5629  10.203   3.826   6.978  0.0333  0.2857 -0.5123
 5630TI     TiO 5630   0.307   3.441   6.466 -0.3941  0.0478 -0.0651
 5631TI     TiO 5631   0.164   3.980   6.327  0.4477  0.4348 -0.2327
 5632TI     TiO 5632   0.096   3.776   6.077 -0.2552 -0.0657 -0.1282
 5633TI     TiO 5633   0.282   3.697   5.867 -0.5096 -0.2741  0.3679
 5634TI     TiO 5634   0.198   3.641   5.240 -0.3966  0.4964  0.6629
 5635TI     TiO 5635   0.096   3.868   5.111 -0.0689  0.2493  0.4140
 5636TI     TiO 5636   0.207   3.690   4.890  0.1788  0.2284  0.5113
 5637TI     TiO 5637   0.137   3.668   4.570 -0.3286 -0.0783  0.6386
 5638TI     TiO 5638   0.040   3.865   4.241  0.1003 -1.1586  0.1619
 5639TI     TiO 5639   0.144   3.853   3.984  0.1138 -0.4202 -0.5206
 5640TI     TiO 5640   0.099   3.748   3.699  0.0087  0.0489  0.4350
 5641TI     TiO 5641   0.114   3.814   3.318  0.0845 -0.0889 -0.4268
 5642TI     TiO 5642   0.163   3.781   2.943  0.3001 -0.2290 -0.3248
 5643TI     TiO 5643   0.218   3.776   2.600  0.0876  0.6904 -0.7148
 5644TI     TiO 5644   0.220   3.783   2.220  0.3723  0.5081  0.4993
 5645TI     TiO 5645  10.244   3.710   2.055  0.3179 -0.4807 -0.0410
 5646TI     TiO 5646   0.068   3.477   1.800  0.7175  0.2099  0.3781
 5647TI     TiO 5647   0.075   3.564   1.447  0.3315  0.1645 -0.4142
 5648TI     TiO 5648  10.091   3.604   1.132  0.3579  0.4755  0.1413
 5649TI     TiO 5649  10.119   3.678   0.764 -0.0943 -0.1526 -0.0658
 5650TI     TiO 5650  10.066   3.635   0.434  0.6488  0.2976 -0.2067
 5651TI     TiO 5651  10.127   3.703   0.075  0.4884 -0.0181  0.0938
 5652TI     TiO 5652  10.195   3.812  10.666 -0.1640  0.3358  0.1416
 5653TI     TiO 5653   9.992   3.150  10.770  0.2215 -0.1625 -0.1728
 5654TI     TiO 5654  10.198   3.249  10.493  0.4781  0.5228  0.7990
 5655TI     TiO 5655   9.820   3.296  10.139  0.5311  0.1264 -0.4386
 5656TI     TiO 5656  10.050   3.253   9.953  0.0134 -0.5849  0.4008
 5657TI     TiO 5657   0.100   3.325   9.873 -0.2642 -0.0076  0.4198
 5658TI     TiO 5658   0.130   3.368   9.549 -0.3840  0.1861  0.2002
 5659TI     TiO 5659   0.230   3.405   9.211  0.2467  0.4624  0.3238
 5660TI     TiO 5660   0.257   3.353   8.885 -0.2758 -0.0108  0.4950
 5661TI     TiO 5661   0.271   3.322   8.553 -0.3688 -0.4320  0.7134
 5662TI     TiO 5662   0.308   3.301   8.199 -0.1650 -0.6814 -0.3457
 5663TI     TiO 5663   0.272   3.339   7.765 -0.2566  0.3139 -0.3570
 5664TI     TiO 5664   0.114   3.263   7.513  0.1985  0.8328 -0.4183
 5665TI     TiO 5665   0.083   3.227   7.197 -0.1850  0.1459 -0.1875
 5666TI     TiO 5666   0.162   3.155   6.765 -0.3987  0.2289 -0.3733
 5667TI     TiO 5667   0.024   3.471   6.539  0.0783  0.6016 -0.2137
 5668TI     TiO 5668   0.158   3.199   6.378 -0.5531  0.1329 -0.0906
 5669TI     TiO 5669   0.089   3.444   6.229 -0.4581  0.3201 -0.2142
 5670TI     TiO 5670   0.210   3.406   5.847  0.1414 -0.0025 -0.4723
 5671TI     TiO 5671   0.306   3.239   5.494 -0.6223  0.4858 -0.0392
 5672TI     TiO 5672   0.161   3.256   5.004  0.9036 -0.0916 -0.5784
 5673TI     TiO 5673   0.046   3.386   4.712 -0.2328  0.1199  0.0893
 5674TI     TiO 5674   0.258   3.403   4.523 -0.2946 -0.3061  0.4237
 5675TI     TiO 5675   0.136   3.136   4.351  0.2593 -0.0461  0.0863
 5676TI     TiO 5676   0.248   3.106   4.031 -0.3614 -0.0746  0.0325
 5677TI     TiO 5677   0.210   3.345   3.744 -0.3284  0.5029 -0.2086
 5678TI     TiO 5678   0.189   3.295   3.347 -0.6968  0.3921  0.0690
 5679TI     TiO 5679   0.217   3.262   2.946 -0.0022 -0.6452 -0.5740
 5680TI     TiO 5680   0.271   3.244   2.600 -0.3641  0.4155 -0.4637
 5681TI     TiO 5681   0.300   3.246   2.244 -0.0099  0.0291  0.0509
 5682TI     TiO 5682   0.309   3.245   1.875 -0.5687 -0.5462  0.3875
 5683TI     TiO 5683   0.239   3.195   1.595  0.2671 -0.3047 -0.4550
 5684TI     TiO 5684   0.037   3.157   1.372  0.5094  0.2965  0.7651
 5685TI     TiO 5685  10.112   3.032   1.106  0.2899 -0.4347  0.3687
 5686TI     TiO 5686  10.202   3.081   0.851 -0.2551 -0.1860 -0.3431
 5687TI     TiO 5687   9.843   3.396   0.473  0.3674  0.2022  0.0473
 5688TI     TiO 5688   9.961   3.216   0.286  0.2098 -0.4366 -0.1734
 5689TI     TiO 5689  10.133   3.473  10.760  0.4893  0.1788  0.4544
 5690TI     TiO 5690  10.143   2.849  10.716 -0.3317  0.4327  0.0905
 5691TI     TiO 5691  10.002   2.519  10.757  0.6170  0.2054  0.3440
 5692TI     TiO 5692   9.990   2.618  10.481  0.1525 -0.0812  0.3384
 5693TI     TiO 5693  10.040   2.959  10.026 -0.0449  0.3215  0.5692
 5694TI     TiO 5694  10.228   3.024   9.818 -0.6997  0.4380  0.6030
 5695TI     TiO 5695   0.161   2.809   9.554 -0.0230 -0.3358  0.6714
 5696TI     TiO 5696   0.217   2.852   9.210 -0.2451  0.2119 -0.1089
 5697TI     TiO 5697   0.233   2.842   8.873 -0.0490 -0.0912  0.9306
 5698TI     TiO 5698   0.261   2.798   8.540  0.5919 -0.1429 -0.4553
 5699TI     TiO 5699   0.277   2.799   8.170 -0.3387 -0.5153 -0.0038
 5700TI     TiO 5700   0.281   2.789   7.813 -0.1633  0.3089 -0.2141
 5701TI     TiO 5701   0.300   2.761   7.458  0.8742 -0.0648  0.0650
 5702TI     TiO 5702   0.014   2.846   7.330 -0.4212 -0.1940  0.6218
 5703TI     TiO 5703   0.029   2.840   7.047  0.0777  0.2597 -0.1401
 5704TI     TiO 5704   0.161   2.843   6.760  0.4538 -0.2051  0.1710
 5705TI     TiO 5705  10.120   2.640   6.250  0.1515  0.3995 -0.4385
 5706TI     TiO 5706   0.096   2.640   6.049  0.0805 -0.4188 -0.0064
 5707TI     TiO 5707   0.127   3.054   5.825 -0.3200 -0.1390 -0.1797
 5708TI     TiO 5708   0.151   2.858   5.504  0.4179  0.2588  0.2864
 5709TI     TiO 5709  10.231   2.786   5.163 -0.4925 -0.4333  0.0932
 5710TI     TiO 5710  10.037   2.810   4.888 -0.2038 -0.4238 -0.3330
 5711TI     TiO 5711   9.958   2.931   4.628 -0.1539 -0.2782 -0.8256
 5712TI     TiO 5712   0.174   2.690   4.426 -0.1304 -0.4482  0.3067
 5713TI     TiO 5713   0.182   2.795   3.938 -0.3180 -0.2560  0.3670
 5714TI     TiO 5714   0.336   2.801   3.696 -0.6224  0.2047 -0.4225
 5715TI     TiO 5715   0.013   3.014   3.254 -0.3347 -0.1242  0.1938
 5716TI     TiO 5716   0.255   2.755   2.966  0.8938 -0.3302  0.3997
 5717TI     TiO 5717   0.320   2.746   2.616 -0.4417 -0.4012  0.1023
 5718TI     TiO 5718   0.345   2.749   2.262 -0.3829 -0.2559  0.4972
 5719TI     TiO 5719   0.378   2.730   1.916 -0.0116 -0.4178 -0.2637
 5720TI     TiO 5720   0.415   2.715   1.532 -0.1085 -0.1365 -0.7712
 5721TI     TiO 5721   0.126   2.593   1.337  0.2395 -0.0813 -0.4432
 5722TI     TiO 5722  10.170   2.755   1.051 -0.2514 -0.0578 -0.2598
 5723TI     TiO 5723   9.977   2.735   0.826  0.5372 -0.7789  0.5821
 5724TI     TiO 5724   9.916   2.623   0.541  0.2965 -0.2378 -0.0213
 5725TI     TiO 5725  10.089   2.647   0.263  0.2838 -0.1909 -0.1207
 5726TI     TiO 5726   0.062   2.861   0.111 -0.5722 -0.5682  0.7598
 5727TI     TiO 5727   0.010   2.030   0.091 -0.1634 -0.3085  0.3055
 5728TI     TiO 5728  10.093   2.305  10.571  0.7643 -0.0508 -0.1824
 5729TI     TiO 5729   0.098   2.274  10.278 -0.0881  0.5882 -0.5024
 5730TI     TiO 5730   0.001   2.576  10.125 -0.1983 -0.2405  0.4201
 5731TI     TiO 5731   0.205   2.241   9.641  0.2522  0.0810  0.4407
 5732TI     TiO 5732   0.014   2.557   9.501 -0.5619  0.3203  0.1901
 5733TI     TiO 5733   0.256   2.277   9.193  0.1983  0.3533  0.0082
 5734TI     TiO 5734   0.250   2.293   8.869 -0.7374 -0.2569  0.0790
 5735TI     TiO 5735   0.285   2.291   8.535 -0.5151 -0.3032  0.0237
 5736TI     TiO 5736   0.295   2.295   8.169 -0.2355 -0.0672 -0.6163
 5737TI     TiO 5737   0.298   2.265   7.808 -0.3180  0.3286  0.7415
 5738TI     TiO 5738   0.296   2.239   7.494 -0.2710  0.1223  0.5675
 5739TI     TiO 5739   0.019   2.253   7.366  0.2788  0.2242  0.1616
 5740TI     TiO 5740   0.075   2.293   7.093 -0.0922 -0.2347 -0.3805
 5741TI     TiO 5741   0.186   2.322   6.603  0.0687 -0.2333 -0.0423
 5742TI     TiO 5742   0.056   2.378   6.340  0.0672 -0.8091 -0.0042
 5743TI     TiO 5743   0.117   2.311   6.042  0.2622 -0.3132 -0.3199
 5744TI     TiO 5744   0.042   2.453   5.720 -0.2729  0.2195  0.1256
 5745TI     TiO 5745   0.046   2.536   5.377 -0.2993  0.0589  0.1253
 5746TI     TiO 5746   0.301   2.227   5.147 -0.1496 -0.0058 -0.1028
 5747TI     TiO 5747   0.160   2.194   4.698 -0.4588  0.2841  0.1431
 5748TI     TiO 5748   0.034   2.490   4.688  0.0310 -0.5483 -0.4329
 5749TI     TiO 5749   0.055   2.112   4.149  0.1261  0.4246 -0.2094
 5750TI     TiO 5750   0.245   2.316   4.058  0.7082  0.5405  0.3716
 5751TI     TiO 5751   0.303   2.228   3.764  0.2815 -0.2190 -0.2415
 5752TI     TiO 5752   0.366   2.331   3.488  0.0584 -0.5746  0.3103
 5753TI     TiO 5753   0.313   2.265   2.999  0.4605  0.6487 -0.4873
 5754TI     TiO 5754   0.402   2.234   2.668  0.1178 -0.4512  0.0423
 5755TI     TiO 5755   0.397   2.220   2.283  0.9144  0.0194 -0.2745
 5756TI     TiO 5756   0.393   2.260   1.946 -0.5117 -0.2748  0.2846
 5757TI     TiO 5757   0.242   2.191   1.646  0.3745  0.3543 -0.1903
 5758TI     TiO 5758   0.035   2.122   1.448 -0.2217  0.7421 -0.0144
 5759TI     TiO 5759  10.208   2.394   1.444 -0.0154 -0.1244 -0.0512
 5760TI     TiO 5760  10.090   2.173   0.888 -0.1574  0.9479 -0.3436
 5761TI     TiO 5761   9.957   2.282   0.632 -0.5066 -0.4107 -0.2189
 5762TI     TiO 5762  10.142   2.067   0.375 -1.0345  0.3262  0.1366
 5763TI     TiO 5763   9.944   2.208   0.194 -1.0484 -0.2958 -0.0312
 5764TI     TiO 5764   0.027   1.786  10.768  0.2776  0.4035 -0.1605
 5765TI     TiO 5765   0.185   1.727  10.533  0.0708 -0.9221  0.0513
 5766TI     TiO 5766  10.086   1.847  10.571 -0.2849 -0.1627  0.5042
 5767TI     TiO 5767   0.178   1.923  10.139  0.5723 -0.3067  0.3426
 5768TI     TiO 5768   0.124   1.951   9.825  0.7379 -0.1975 -0.2925
 5769TI     TiO 5769   0.175   1.753   9.577  0.1838  0.4158  0.2366
 5770TI     TiO 5770   0.282   1.733   9.256  0.4234 -0.2591 -0.0419
 5771TI     TiO 5771   0.285   1.765   8.867  0.2433  0.1253 -0.2390
 5772TI     TiO 5772   0.327   1.733   8.534  0.8402  0.4706 -0.2392
 5773TI     TiO 5773   0.305   1.783   8.186 -0.0289 -0.6699 -0.1785
 5774TI     TiO 5774   0.330   1.794   7.884  0.1498 -0.2699  0.1045
 5775TI     TiO 5775   0.139   1.907   7.526 -0.3534  0.3517  0.1467
 5776TI     TiO 5776   0.018   1.722   7.328 -0.6023 -0.4727  0.4855
 5777TI     TiO 5777  10.226   1.908   6.947  0.5698  0.2851 -0.2675
 5778TI     TiO 5778   0.010   2.040   6.545  0.0678 -0.5356  0.3974
 5779TI     TiO 5779   0.347   2.049   6.114  0.1709 -0.6765  0.0601
 5780TI     TiO 5780   0.102   1.863   5.955 -0.1183 -0.8627  0.0773
 5781TI     TiO 5781   0.175   1.938   5.605  0.4476 -0.0094  0.2503
 5782TI     TiO 5782  10.159   1.961   5.407 -0.1058  0.2588 -1.0318
 5783TI     TiO 5783   0.210   1.675   5.235  0.2436  0.2648 -0.3598
 5784TI     TiO 5784   0.054   1.808   4.860  0.3512 -0.1835 -0.0852
 5785TI     TiO 5785  10.252   1.795   4.565  0.4229  0.5168  0.2839
 5786TI     TiO 5786  10.222   1.808   4.267 -0.1692 -0.3364 -0.6325
 5787TI     TiO 5787   0.106   1.581   4.109  0.1991  0.3527 -0.4740
 5788TI     TiO 5788   0.422   1.749   3.664 -0.4788  0.4125  0.1243
 5789TI     TiO 5789   0.396   1.765   3.365  0.1009 -0.5751  0.6717
 5790TI     TiO 5790   0.449   1.701   3.041  0.1506  0.4770 -0.2409
 5791TI     TiO 5791   0.431   1.718   2.678  0.2893 -0.5610  0.0861
 5792TI     TiO 5792   0.465   1.729   2.284 -0.3751 -0.0535  0.3285
 5793TI     TiO 5793   0.256   1.727   1.890  0.1267 -0.3896  0.5840
 5794TI     TiO 5794   0.097   1.854   1.660  0.4325 -0.1590 -0.4455
 5795TI     TiO 5795   0.245   1.857   1.335  0.1221 -0.3643 -0.5410
 5796TI     TiO 5796   0.317   1.598   1.208  0.2376  0.0681  0.1826
[truncated: 3,046,175 more chars]
