# Supplementary material for: KRSR and RGD Adsorption on TiO2 and Influence of Ion Concentration: A Molecular Dynamics Study
Source: Biomolecules. 2026 Feb 23;16(2):336. doi: 10.3390/biom16020336 (PMC12938479; doi:10.3390/biom16020336)
Supplement: Supplementary file 1 [file biomolecules-16-00336-s001.zip › Supplementary data/coordinate and topology/RGD/example/RGD.itp]

[ moleculetype ]
; Name            nrexcl
RGD             3

[ atoms ]
;   nr       type  resnr residue  atom   cgnr     charge       mass  typeB    chargeB      massB
; residue   1 ARG rtp ARG  q +2.0
     1        NH3      1    ARG      N      1       -0.3     14.007
     2         HC      1    ARG     H1      2       0.33      1.008
     3         HC      1    ARG     H2      3       0.33      1.008
     4         HC      1    ARG     H3      4       0.33      1.008
     5        CT1      1    ARG     CA      5       0.21     12.011
     6         HB      1    ARG     HA      6        0.1      1.008
     7        CT2      1    ARG     CB      7      -0.18     12.011
     8         HA      1    ARG    HB1      8       0.09      1.008
     9         HA      1    ARG    HB2      9       0.09      1.008
    10        CT2      1    ARG     CG     10      -0.18     12.011
    11         HA      1    ARG    HG1     11       0.09      1.008
    12         HA      1    ARG    HG2     12       0.09      1.008
    13        CT2      1    ARG     CD     13        0.2     12.011
    14         HA      1    ARG    HD1     14       0.09      1.008
    15         HA      1    ARG    HD2     15       0.09      1.008
    16        NC2      1    ARG     NE     16       -0.7     14.007
    17         HC      1    ARG     HE     17       0.44      1.008
    18          C      1    ARG     CZ     18       0.64     12.011
    19        NC2      1    ARG    NH1     19       -0.8     14.007
    20         HC      1    ARG   HH11     20       0.46      1.008
    21         HC      1    ARG   HH12     21       0.46      1.008
    22        NC2      1    ARG    NH2     22       -0.8     14.007
    23         HC      1    ARG   HH21     23       0.46      1.008
    24         HC      1    ARG   HH22     24       0.46      1.008
    25          C      1    ARG      C     25       0.51     12.011
    26          O      1    ARG      O     26      -0.51     15.999   ; qtot 2
; residue   2 GLY rtp GLY  q  0.0
    27        NH1      2    GLY      N     27      -0.47     14.007
    28          H      2    GLY     HN     28       0.31      1.008
    29        CT2      2    GLY     CA     29      -0.02     12.011
    30         HB      2    GLY    HA1     30       0.09      1.008
    31         HB      2    GLY    HA2     31       0.09      1.008
    32          C      2    GLY      C     32       0.51     12.011
    33          O      2    GLY      O     33      -0.51     15.999   ; qtot 2
; residue   3 ASP rtp ASP  q -2.0
    34        NH1      3    ASP      N     34      -0.47     14.007
    35          H      3    ASP     HN     35       0.31      1.008
    36        CT1      3    ASP     CA     36       0.07     12.011
    37         HB      3    ASP     HA     37       0.09      1.008
    38        CT2      3    ASP     CB     38      -0.28     12.011
    39         HA      3    ASP    HB1     39       0.09      1.008
    40         HA      3    ASP    HB2     40       0.09      1.008
    41         CC      3    ASP     CG     41       0.62     12.011
    42         OC      3    ASP    OD1     42      -0.76     15.999
    43         OC      3    ASP    OD2     43      -0.76     15.999
    44         CC      3    ASP      C     44       0.34     12.011
    45         OC      3    ASP    OT1     45      -0.67    15.9994
    46         OC      3    ASP    OT2     46      -0.67    15.9994   ; qtot 0

[ bonds ]
;  ai    aj funct            c0            c1            c2            c3
    1     2     1 
    1     3     1 
    1     4     1 
    1     5     1 
    5     6     1 
    5     7     1 
    5    25     1 
    7     8     1 
    7     9     1 
    7    10     1 
   10    11     1 
   10    12     1 
   10    13     1 
   13    14     1 
   13    15     1 
   13    16     1 
   16    17     1 
   16    18     1 
   18    19     1 
   18    22     1 
   19    20     1 
   19    21     1 
   22    23     1 
   22    24     1 
   25    26     1 
   25    27     1 
   27    28     1 
   27    29     1 
   29    30     1 
   29    31     1 
   29    32     1 
   32    33     1 
   32    34     1 
   34    35     1 
   34    36     1 
   36    37     1 
   36    38     1 
   36    44     1 
   38    39     1 
   38    40     1 
   38    41     1 
   41    42     1 
   41    43     1 
   44    45     1 
   44    46     1 

[ pairs ]
;  ai    aj funct            c0            c1            c2            c3
    1     8     1 
    1     9     1 
    1    10     1 
    1    26     1 
    1    27     1 
    2     6     1 
    2     7     1 
    2    25     1 
    3     6     1 
    3     7     1 
    3    25     1 
    4     6     1 
    4     7     1 
    4    25     1 
    5    11     1 
    5    12     1 
    5    13     1 
    5    28     1 
    5    29     1 
    6     8     1 
    6     9     1 
    6    10     1 
    6    26     1 
    6    27     1 
    7    14     1 
    7    15     1 
    7    16     1 
    7    26     1 
    7    27     1 
    8    11     1 
    8    12     1 
    8    13     1 
    8    25     1 
    9    11     1 
    9    12     1 
    9    13     1 
    9    25     1 
   10    17     1 
   10    18     1 
   10    25     1 
   11    14     1 
   11    15     1 
   11    16     1 
   12    14     1 
   12    15     1 
   12    16     1 
   13    19     1 
   13    22     1 
   14    17     1 
   14    18     1 
   15    17     1 
   15    18     1 
   16    20     1 
   16    21     1 
   16    23     1 
   16    24     1 
   17    19     1 
   17    22     1 
   19    23     1 
   19    24     1 
   20    22     1 
   21    22     1 
   25    30     1 
   25    31     1 
   25    32     1 
   26    28     1 
   26    29     1 
   27    33     1 
   27    34     1 
   28    30     1 
   28    31     1 
   28    32     1 
   29    35     1 
   29    36     1 
   30    33     1 
   30    34     1 
   31    33     1 
   31    34     1 
   32    37     1 
   32    38     1 
   32    44     1 
   33    35     1 
   33    36     1 
   34    39     1 
   34    40     1 
   34    41     1 
   34    45     1 
   34    46     1 
   35    37     1 
   35    38     1 
   35    44     1 
   36    42     1 
   36    43     1 
   37    39     1 
   37    40     1 
   37    41     1 
   37    45     1 
   37    46     1 
   38    45     1 
   38    46     1 
   39    42     1 
   39    43     1 
   39    44     1 
   40    42     1 
   40    43     1 
   40    44     1 
   41    44     1 

[ angles ]
;  ai    aj    ak funct            c0            c1            c2            c3
    2     1     3     5 
    2     1     4     5 
    2     1     5     5 
    3     1     4     5 
    3     1     5     5 
    4     1     5     5 
    1     5     6     5 
    1     5     7     5 
    1     5    25     5 
    6     5     7     5 
    6     5    25     5 
    7     5    25     5 
    5     7     8     5 
    5     7     9     5 
    5     7    10     5 
    8     7     9     5 
    8     7    10     5 
    9     7    10     5 
    7    10    11     5 
    7    10    12     5 
    7    10    13     5 
   11    10    12     5 
   11    10    13     5 
   12    10    13     5 
   10    13    14     5 
   10    13    15     5 
   10    13    16     5 
   14    13    15     5 
   14    13    16     5 
   15    13    16     5 
   13    16    17     5 
   13    16    18     5 
   17    16    18     5 
   16    18    19     5 
   16    18    22     5 
   19    18    22     5 
   18    19    20     5 
   18    19    21     5 
   20    19    21     5 
   18    22    23     5 
   18    22    24     5 
   23    22    24     5 
    5    25    26     5 
    5    25    27     5 
   26    25    27     5 
   25    27    28     5 
   25    27    29     5 
   28    27    29     5 
   27    29    30     5 
   27    29    31     5 
   27    29    32     5 
   30    29    31     5 
   30    29    32     5 
   31    29    32     5 
   29    32    33     5 
   29    32    34     5 
   33    32    34     5 
   32    34    35     5 
   32    34    36     5 
   35    34    36     5 
   34    36    37     5 
   34    36    38     5 
   34    36    44     5 
   37    36    38     5 
   37    36    44     5 
   38    36    44     5 
   36    38    39     5 
   36    38    40     5 
   36    38    41     5 
   39    38    40     5 
   39    38    41     5 
   40    38    41     5 
   38    41    42     5 
   38    41    43     5 
   42    41    43     5 
   36    44    45     5 
   36    44    46     5 
   45    44    46     5 

[ dihedrals ]
;  ai    aj    ak    al funct            c0            c1            c2            c3            c4            c5
    2     1     5     6     9 
    2     1     5     7     9 
    2     1     5    25     9 
    3     1     5     6     9 
    3     1     5     7     9 
    3     1     5    25     9 
    4     1     5     6     9 
    4     1     5     7     9 
    4     1     5    25     9 
    1     5     7     8     9 
    1     5     7     9     9 
    1     5     7    10     9 
    6     5     7     8     9 
    6     5     7     9     9 
    6     5     7    10     9 
   25     5     7     8     9 
   25     5     7     9     9 
   25     5     7    10     9 
    1     5    25    26     9 
    1     5    25    27     9 
    6     5    25    26     9 
    6     5    25    27     9 
    7     5    25    26     9 
    7     5    25    27     9 
    5     7    10    11     9 
    5     7    10    12     9 
    5     7    10    13     9 
    8     7    10    11     9 
    8     7    10    12     9 
    8     7    10    13     9 
    9     7    10    11     9 
    9     7    10    12     9 
    9     7    10    13     9 
    7    10    13    14     9 
    7    10    13    15     9 
    7    10    13    16     9 
   11    10    13    14     9 
   11    10    13    15     9 
   11    10    13    16     9 
   12    10    13    14     9 
   12    10    13    15     9 
   12    10    13    16     9 
   10    13    16    17     9 
   10    13    16    18     9 
   14    13    16    17     9 
   14    13    16    18     9 
   15    13    16    17     9 
   15    13    16    18     9 
   13    16    18    19     9 
   13    16    18    22     9 
   17    16    18    19     9 
   17    16    18    22     9 
   16    18    19    20     9 
   16    18    19    21     9 
   22    18    19    20     9 
   22    18    19    21     9 
   16    18    22    23     9 
   16    18    22    24     9 
   19    18    22    23     9 
   19    18    22    24     9 
    5    25    27    28     9 
    5    25    27    29     9 
   26    25    27    28     9 
   26    25    27    29     9 
   25    27    29    30     9 
   25    27    29    31     9 
   25    27    29    32     9 
   28    27    29    30     9 
   28    27    29    31     9 
   28    27    29    32     9 
   27    29    32    33     9 
   27    29    32    34     9 
   30    29    32    33     9 
   30    29    32    34     9 
   31    29    32    33     9 
   31    29    32    34     9 
   29    32    34    35     9 
   29    32    34    36     9 
   33    32    34    35     9 
   33    32    34    36     9 
   32    34    36    37     9 
   32    34    36    38     9 
   32    34    36    44     9 
   35    34    36    37     9 
   35    34    36    38     9 
   35    34    36    44     9 
   34    36    38    39     9 
   34    36    38    40     9 
   34    36    38    41     9 
   37    36    38    39     9 
   37    36    38    40     9 
   37    36    38    41     9 
   44    36    38    39     9 
   44    36    38    40     9 
   44    36    38    41     9 
   34    36    44    45     9 
   34    36    44    46     9 
   37    36    44    45     9 
   37    36    44    46     9 
   38    36    44    45     9 
   38    36    44    46     9 
   36    38    41    42     9 
   36    38    41    43     9 
   39    38    41    42     9 
   39    38    41    43     9 
   40    38    41    42     9 
   40    38    41    43     9 

[ dihedrals ]
;  ai    aj    ak    al funct            c0            c1            c2            c3
   16    22    19    18     2 
   25     5    27    26     2 
   27    25    29    28     2 
   32    29    34    33     2 
   34    32    36    35     2 
   41    38    43    42     2 
   44    36    46    45     2 

[ cmap ]
;  ai    aj    ak    al    am funct
   25    27    29    32    34     1 
