# Supplementary material for: KRSR and RGD Adsorption on TiO2 and Influence of Ion Concentration: A Molecular Dynamics Study
Source: Biomolecules. 2026 Feb 23;16(2):336. doi: 10.3390/biom16020336 (PMC12938479; doi:10.3390/biom16020336)
Supplement: Supplementary file 1 [file biomolecules-16-00336-s001.zip › Supplementary data/coordinate and topology/RGD/example/RGD.processed.gro]

UNNAMED
   46
    1ARG      N    1   0.262   0.461  -0.125
    1ARG     H1    2   0.362   0.458  -0.125
    1ARG     H2    3   0.230   0.509  -0.207
    1ARG     H3    4   0.230   0.509  -0.044
    1ARG     CA    5   0.210   0.326  -0.125
    1ARG     HA    6   0.247   0.278  -0.216
    1ARG     CB    7   0.257   0.249  -0.002
    1ARG    HB1    8   0.365   0.244  -0.001
    1ARG    HB2    9   0.221   0.300   0.088
    1ARG     CG   10   0.199   0.107  -0.006
    1ARG    HG1   11   0.091   0.112  -0.007
    1ARG    HG2   12   0.234   0.056  -0.096
    1ARG     CD   13   0.246   0.031   0.117
    1ARG    HD1   14   0.355   0.027   0.119
    1ARG    HD2   15   0.209   0.082   0.206
    1ARG     NE   16   0.193  -0.108   0.117
    1ARG     HE   17   0.134  -0.136   0.040
    1ARG     CZ   18   0.218  -0.195   0.213
    1ARG    NH1   19   0.295  -0.165   0.318
    1ARG   HH11   20   0.335  -0.073   0.325
    1ARG   HH12   21   0.312  -0.234   0.389
    1ARG    NH2   22   0.165  -0.317   0.203
    1ARG   HH21   23   0.107  -0.340   0.124
    1ARG   HH22   24   0.183  -0.386   0.275
    1ARG      C   25   0.058   0.326  -0.125
    1ARG      O   26  -0.014   0.425  -0.125
    2GLY      N   27   0.004   0.189  -0.125
    2GLY     HN   28   0.068   0.110  -0.125
    2GLY     CA   29  -0.138   0.162  -0.125
    2GLY    HA1   30  -0.183   0.206  -0.037
    2GLY    HA2   31  -0.182   0.205  -0.215
    2GLY      C   32  -0.163   0.012  -0.125
    2GLY      O   33  -0.078  -0.076  -0.125
    3ASP      N   34  -0.308  -0.018  -0.125
    3ASP     HN   35  -0.374   0.058  -0.125
    3ASP     CA   36  -0.358  -0.154  -0.125
    3ASP     HA   37  -0.320  -0.201  -0.216
    3ASP     CB   38  -0.310  -0.230  -0.002
    3ASP    HB1   39  -0.201  -0.233  -0.001
    3ASP    HB2   40  -0.346  -0.179   0.088
    3ASP     CG   41  -0.366  -0.372  -0.006
    3ASP    OD1   42  -0.296  -0.460  -0.064
    3ASP    OD2   43  -0.478  -0.392   0.049
    3ASP      C   44  -0.510  -0.155  -0.125
    3ASP    OT1   45  -0.574  -0.050  -0.125
    3ASP    OT2   46  -0.570  -0.277  -0.125
   0.93930   0.96858   0.60520
