# Supplementary material for: KRSR and RGD Adsorption on TiO2 and Influence of Ion Concentration: A Molecular Dynamics Study
Source: Biomolecules. 2026 Feb 23;16(2):336. doi: 10.3390/biom16020336 (PMC12938479; doi:10.3390/biom16020336)
Supplement: Supplementary file 1 [file biomolecules-16-00336-s001.zip › Supplementary data/coordinate and topology/RGD/example/run.out]

                      :-) GROMACS - gmx mdrun, 2023.2 (-:

Executable:   /opt/software/packages/gromacs/gnu/gpu/2023.2/bin/gmx
Data prefix:  /opt/software/packages/gromacs/gnu/gpu/2023.2
Working dir:  /project/nr_dmiszim/rgd/47Na47Cl_6
Command line:
  gmx mdrun -v -deffnm md/md -nb gpu -pin on -ntmpi 1

Reading file md/md.tpr, VERSION 2023.2 (single precision)
Changing nstlist from 10 to 100, rlist from 1 to 1.168

1 GPU selected for this run.
Mapping of GPU IDs to the 2 GPU tasks in the 1 rank on this node:
  PP:0,PME:0
PP tasks will do (non-perturbed) short-ranged interactions on the GPU
PP task will update and constrain coordinates on the CPU
PME tasks will do all aspects on the GPU
Using 1 MPI thread
Using 32 OpenMP threads 


Overriding thread affinity set outside gmx mdrun
starting mdrun 'Protein in water'
25000000 steps,  50000.0 ps.

step 0
step 100, will finish Wed Aug 20 04:52:21 2025
step 200, will finish Wed Aug 20 02:32:43 2025
step 300, will finish Wed Aug 20 01:48:43 2025
step 400, will finish Wed Aug 20 01:26:29 2025
step 500, will finish Wed Aug 20 01:13:15 2025
step 600, will finish Wed Aug 20 01:04:22 2025
step 700, will finish Wed Aug 20 00:54:54 2025
step 800, will finish Wed Aug 20 00:47:53 2025
step 900, will finish Wed Aug 20 00:42:21 2025
step 1000, will finish Wed Aug 20 00:37:57 2025
step 1100, will finish Wed Aug 20 00:34:19 2025
step 1200, will finish Wed Aug 20 00:31:18 2025
step 1300, will finish Wed Aug 20 00:28:48 2025
step 1400, will finish Wed Aug 20 00:27:00 2025
step 1500, will finish Wed Aug 20 00:25:34 2025
step 1600, will finish Wed Aug 20 00:23:52 2025
step 1700, will finish Wed Aug 20 00:22:22 2025
step 1800, will finish Wed Aug 20 00:21:01 2025
step 1900, will finish Wed Aug 20 00:19:49 2025
step 2000, will finish Wed Aug 20 00:18:44 2025
step 2100, will finish Wed Aug 20 00:17:46 2025
step 2200, will finish Wed Aug 20 00:16:54 2025
step 2300, will finish Wed Aug 20 00:16:05 2025
step 2400, will finish Wed Aug 20 00:15:20 2025
step 2500, will finish Wed Aug 20 00:14:38 2025
step 2600, will finish Wed Aug 20 00:14:00 2025
step 2700, will finish Wed Aug 20 00:13:28 2025
step 2800, will finish Wed Aug 20 00:12:55 2025
step 2900, will finish Wed Aug 20 00:12:25 2025
step 3000, will finish Wed Aug 20 00:11:56 2025
step 3100, will finish Wed Aug 20 00:11:29 2025
step 3200, will finish Wed Aug 20 00:11:04 2025
step 3300, will finish Wed Aug 20 00:10:40 2025
step 3400, will finish Wed Aug 20 00:10:26 2025
step 3500, will finish Wed Aug 20 00:10:04 2025
step 3600, will finish Wed Aug 20 00:09:44 2025
step 3700, will finish Wed Aug 20 00:09:24 2025
step 3800, will finish Wed Aug 20 00:09:07 2025
step 3900, will finish Wed Aug 20 00:08:51 2025
step 4000, will finish Wed Aug 20 00:08:35 2025
step 4100, will finish Wed Aug 20 00:08:21 2025
step 4200, will finish Wed Aug 20 00:08:07 2025
step 4300, will finish Wed Aug 20 00:07:53 2025
step 4400, will finish Wed Aug 20 00:07:41 2025
step 4500, will finish Wed Aug 20 00:07:29 2025
step 4600, will finish Wed Aug 20 00:07:17 2025
step 4700, will finish Wed Aug 20 00:07:05 2025
step 4800, will finish Wed Aug 20 00:06:55 2025
step 4900, will finish Wed Aug 20 00:06:45 2025
step 5000, will finish Wed Aug 20 00:06:35 2025
step 5100, will finish Wed Aug 20 00:06:26 2025
step 5200, will finish Wed Aug 20 00:06:17 2025
step 5300, will finish Wed Aug 20 00:06:08 2025
step 5400, will finish Wed Aug 20 00:06:00 2025
step 5500, will finish Wed Aug 20 00:05:52 2025
step 5600, will finish Wed Aug 20 00:05:45 2025
step 5700, will finish Wed Aug 20 00:05:38 2025
step 5800, will finish Wed Aug 20 00:05:31 2025
step 5900, will finish Wed Aug 20 00:05:23 2025
step 6000, will finish Wed Aug 20 00:05:16 2025
step 6100, will finish Wed Aug 20 00:05:10 2025
step 6200, will finish Wed Aug 20 00:05:04 2025
step 6300, will finish Wed Aug 20 00:04:57 2025
step 6400, will finish Wed Aug 20 00:04:51 2025
step 6500, will finish Wed Aug 20 00:04:46 2025
step 6600, will finish Wed Aug 20 00:04:40 2025
step 6700, will finish Wed Aug 20 00:04:35 2025
step 6800, will finish Wed Aug 20 00:04:29 2025
step 6900, will finish Wed Aug 20 00:04:24 2025
step 7000, will finish Wed Aug 20 00:04:20 2025
step 7100, will finish Wed Aug 20 00:04:15 2025
step 7200, will finish Wed Aug 20 00:04:10 2025
step 7300, will finish Wed Aug 20 00:04:06 2025
step 7400, will finish Wed Aug 20 00:04:01 2025
step 7500, will finish Wed Aug 20 00:04:05 2025
step 7600, will finish Wed Aug 20 00:04:01 2025
step 7700, will finish Wed Aug 20 00:03:57 2025
step 7800, will finish Wed Aug 20 00:03:53 2025
step 7900, will finish Wed Aug 20 00:03:48 2025
step 8000, will finish Wed Aug 20 00:03:45 2025
step 8100, will finish Wed Aug 20 00:03:40 2025
step 8200, will finish Wed Aug 20 00:03:36 2025
step 8300, will finish Wed Aug 20 00:03:36 2025
step 8400, will finish Wed Aug 20 00:03:32 2025
step 8500, will finish Wed Aug 20 00:03:28 2025
step 8600, will finish Wed Aug 20 00:03:25 2025
step 8700, will finish Wed Aug 20 00:03:21 2025
step 8800, will finish Wed Aug 20 00:03:17 2025
step 8900, will finish Wed Aug 20 00:03:14 2025
step 9000, will finish Wed Aug 20 00:03:10 2025
step 9100, will finish Wed Aug 20 00:03:07 2025
step 9200, will finish Wed Aug 20 00:03:03 2025
step 9300, will finish Wed Aug 20 00:03:00 2025
step 9400, will finish Wed Aug 20 00:02:57 2025
step 9500, will finish Wed Aug 20 00:02:54 2025
step 9600, will finish Wed Aug 20 00:02:51 2025
step 9700, will finish Wed Aug 20 00:02:48 2025
step 9800, will finish Wed Aug 20 00:02:45 2025
step 9900, will finish Wed Aug 20 00:02:42 2025
step 10000, will finish Wed Aug 20 00:02:40 2025
step 10100, will finish Wed Aug 20 00:02:37 2025
step 10200, will finish Wed Aug 20 00:02:35 2025
step 10300, will finish Wed Aug 20 00:02:33 2025
step 10400, will finish Wed Aug 20 00:02:30 2025
step 10500, will finish Wed Aug 20 00:02:28 2025
step 10600, will finish Wed Aug 20 00:02:26 2025
step 10700, will finish Wed Aug 20 00:02:25 2025
step 10900: timed with pme grid 64 32 72, coulomb cutoff 1.000: 111.4 M-cycles

step 11100: timed with pme grid 60 28 64, coulomb cutoff 1.107: 119.8 M-cycles

step 11300: timed with pme grid 52 28 56, coulomb cutoff 1.229: 149.0 M-cycles

step 11500: timed with pme grid 56 28 56, coulomb cutoff 1.208: 144.8 M-cycles

step 11700: timed with pme grid 56 28 60, coulomb cutoff 1.142: 137.4 M-cycles

step 11900: timed with pme grid 60 28 60, coulomb cutoff 1.128: 138.3 M-cycles

step 12100: timed with pme grid 60 28 64, coulomb cutoff 1.107: 121.7 M-cycles

step 12300: timed with pme grid 60 32 64, coulomb cutoff 1.065: 118.2 M-cycles

step 12500: timed with pme grid 64 32 64, coulomb cutoff 1.057: 117.3 M-cycles

step 12700: timed with pme grid 64 32 72, coulomb cutoff 1.000: 112.3 M-cycles

              optimal pme grid 64 32 72, coulomb cutoff 1.000

step 12800, will finish Wed Aug 20 02:59:02 2025
step 12900, will finish Wed Aug 20 02:57:39 2025
step 13000, will finish Wed Aug 20 02:56:16 2025
step 13100, will finish Wed Aug 20 02:54:54 2025
step 13200, will finish Wed Aug 20 02:53:34 2025
step 13300, will finish Wed Aug 20 02:52:14 2025
step 13400, will finish Wed Aug 20 02:50:56 2025
step 13500, will finish Wed Aug 20 02:49:39 2025
step 13600, will finish Wed Aug 20 02:48:23 2025
step 13700, will finish Wed Aug 20 02:47:09 2025
step 13800, will finish Wed Aug 20 02:45:55 2025
step 13900, will finish Wed Aug 20 02:44:44 2025
step 14000, will finish Wed Aug 20 02:43:33 2025
step 14100, will finish Wed Aug 20 02:42:22 2025
step 14200, will finish Wed Aug 20 02:41:13 2025
step 14300, will finish Wed Aug 20 02:40:05 2025
step 14400, will finish Wed Aug 20 02:38:58 2025
step 14500, will finish Wed Aug 20 02:37:52 2025
step 14600, will finish Wed Aug 20 02:36:46 2025
step 14700, will finish Wed Aug 20 02:35:41 2025
step 14800, will finish Wed Aug 20 02:34:37 2025
step 14900, will finish Wed Aug 20 02:33:34 2025
step 15000, will finish Wed Aug 20 02:32:36 2025
step 15100, will finish Wed Aug 20 02:31:34 2025
step 15200, will finish Wed Aug 20 02:30:34 2025
step 15300, will finish Wed Aug 20 02:29:34 2025
step 15400, will finish Wed Aug 20 02:28:35 2025
step 15500, will finish Wed Aug 20 02:27:37 2025
step 15600, will finish Wed Aug 20 02:26:39 2025
step 15700, will finish Wed Aug 20 02:25:42 2025
step 15800, will finish Wed Aug 20 02:24:46 2025
step 15900, will finish Wed Aug 20 02:23:51 2025
step 16000, will finish Wed Aug 20 02:22:56 2025
step 16100, will finish Wed Aug 20 02:22:02 2025
step 16200, will finish Wed Aug 20 02:21:09 2025
step 16300, will finish Wed Aug 20 02:20:17 2025
step 16400, will finish Wed Aug 20 02:19:24 2025
step 16500, will finish Wed Aug 20 02:18:33 2025
step 16600, will finish Wed Aug 20 02:17:42 2025
step 16700, will finish Wed Aug 20 02:16:52 2025
step 16800, will finish Wed Aug 20 02:16:03 2025
step 16900, will finish Wed Aug 20 02:15:14 2025
step 17000, will finish Wed Aug 20 02:14:26 2025
step 17100, will finish Wed Aug 20 02:13:38 2025
step 17200, will finish Wed Aug 20 02:12:51 2025
step 17300, will finish Wed Aug 20 02:12:04 2025
step 17400, will finish Wed Aug 20 02:11:18 2025
step 17500, will finish Wed Aug 20 02:10:33 2025
step 17600, will finish Wed Aug 20 02:09:48 2025
step 17700, will finish Wed Aug 20 02:09:03 2025
step 17800, will finish Wed Aug 20 02:08:19 2025
step 17900, will finish Wed Aug 20 02:07:36 2025
step 18000, will finish Wed Aug 20 02:06:52 2025
step 18100, will finish Wed Aug 20 02:06:10 2025
step 18200, will finish Wed Aug 20 02:05:28 2025
step 18300, will finish Wed Aug 20 02:04:46 2025
step 18400, will finish Wed Aug 20 02:04:05 2025
step 18500, will finish Wed Aug 20 02:03:24 2025
step 18600, will finish Wed Aug 20 02:02:43 2025
step 18700, will finish Wed Aug 20 02:02:03 2025
step 18800, will finish Wed Aug 20 02:01:24 2025
step 18900, will finish Wed Aug 20 02:00:45 2025
step 19000, will finish Wed Aug 20 02:00:06 2025
step 19100, will finish Wed Aug 20 01:59:28 2025
step 19200, will finish Wed Aug 20 01:58:50 2025
step 19300, will finish Wed Aug 20 01:58:13 2025
step 19400, will finish Wed Aug 20 01:57:36 2025
step 19500, will finish Wed Aug 20 01:56:59 2025
step 19600, will finish Wed Aug 20 01:56:23 2025
step 19700, will finish Wed Aug 20 01:55:47 2025
step 19800, will finish Wed Aug 20 01:55:12 2025
step 19900, will finish Wed Aug 20 01:54:36 2025
step 20000, will finish Wed Aug 20 01:54:01 2025
step 20100, will finish Wed Aug 20 01:53:27 2025
step 20200, will finish Wed Aug 20 01:52:53 2025
step 20300, will finish Wed Aug 20 01:52:19 2025
step 20400, will finish Wed Aug 20 01:51:45 2025
step 20500, will finish Wed Aug 20 01:51:12 2025
step 20600, will finish Wed Aug 20 01:50:39 2025
step 20700, will finish Wed Aug 20 01:50:07 2025
step 20800, will finish Wed Aug 20 01:49:35 2025
step 20900, will finish Wed Aug 20 01:49:03 2025
step 21000, will finish Wed Aug 20 01:48:31 2025
step 21100, will finish Wed Aug 20 01:48:00 2025
step 21200, will finish Wed Aug 20 01:47:29 2025
step 21300, will finish Wed Aug 20 01:46:58 2025
step 21400, will finish Wed Aug 20 01:46:28 2025
step 21500, will finish Wed Aug 20 01:45:58 2025
step 21600, will finish Wed Aug 20 01:45:28 2025
step 21700, will finish Wed Aug 20 01:44:59 2025
step 21800, will finish Wed Aug 20 01:44:29 2025
step 21900, will finish Wed Aug 20 01:44:00 2025
step 22000, will finish Wed Aug 20 01:43:32 2025
step 22100, will finish Wed Aug 20 01:43:03 2025
step 22200, will finish Wed Aug 20 01:42:35 2025
step 22300, will finish Wed Aug 20 01:42:08 2025
step 22400, will finish Wed Aug 20 01:41:40 2025
step 22500, will finish Wed Aug 20 01:41:15 2025
step 22600, will finish Wed Aug 20 01:40:47 2025
step 22700, will finish Wed Aug 20 01:40:20 2025
step 22800, will finish Wed Aug 20 01:39:54 2025
step 22900, will finish Wed Aug 20 01:39:27 2025
step 23000, will finish Wed Aug 20 01:39:01 2025
step 23100, will finish Wed Aug 20 01:38:35 2025
step 23200, will finish Wed Aug 20 01:38:10 2025
step 23300, will finish Wed Aug 20 01:37:44 2025
step 23400, will finish Wed Aug 20 01:37:19 2025
step 23500, will finish Wed Aug 20 01:36:53 2025
step 23600, will finish Wed Aug 20 01:36:28 2025
step 23700, will finish Wed Aug 20 01:36:04 2025
step 23800, will finish Wed Aug 20 01:35:39 2025
step 23900, will finish Wed Aug 20 01:35:15 2025
step 24000, will finish Wed Aug 20 01:34:51 2025
step 24100, will finish Wed Aug 20 01:34:27 2025
step 24200, will finish Wed Aug 20 01:34:03 2025
step 24300, will finish Wed Aug 20 01:33:39 2025
step 24400, will finish Wed Aug 20 01:33:16 2025
step 24500, will finish Wed Aug 20 01:32:53 2025
step 24600, will finish Wed Aug 20 01:32:30 2025
step 24700, will finish Wed Aug 20 01:32:07 2025
step 24800, will finish Wed Aug 20 01:31:44 2025
step 24900, will finish Wed Aug 20 01:31:22 2025
step 25000, will finish Wed Aug 20 01:31:00 2025
step 25100, will finish Wed Aug 20 01:30:38 2025
step 25200, will finish Wed Aug 20 01:30:16 2025
step 25300, will finish Wed Aug 20 01:29:54 2025
step 25400, will finish Wed Aug 20 01:29:33 2025
step 25500, will finish Wed Aug 20 01:29:11 2025
step 25600, will finish Wed Aug 20 01:28:50 2025
step 25700, will finish Wed Aug 20 01:28:29 2025
step 25800, will finish Wed Aug 20 01:28:08 2025
step 25900, will finish Wed Aug 20 01:27:47 2025
step 26000, will finish Wed Aug 20 01:27:27 2025
step 26100, will finish Wed Aug 20 01:27:06 2025
step 26200, will finish Wed Aug 20 01:26:46 2025
step 26300, will finish Wed Aug 20 01:26:26 2025
step 26400, will finish Wed Aug 20 01:26:06 2025
step 26500, will finish Wed Aug 20 01:25:46 2025
step 26600, will finish Wed Aug 20 01:25:27 2025
step 26700, will finish Wed Aug 20 01:25:07 2025
step 26800, will finish Wed Aug 20 01:24:48 2025
step 26900, will finish Wed Aug 20 01:24:29 2025
step 27000, will finish Wed Aug 20 01:24:10 2025
step 27100, will finish Wed Aug 20 01:23:51 2025
step 27200, will finish Wed Aug 20 01:23:32 2025
step 27300, will finish Wed Aug 20 01:23:14 2025
step 27400, will finish Wed Aug 20 01:22:55 2025
step 27500, will finish Wed Aug 20 01:22:37 2025
step 27600, will finish Wed Aug 20 01:22:18 2025
step 27700, will finish Wed Aug 20 01:22:00 2025
step 27800, will finish Wed Aug 20 01:21:42 2025
step 27900, will finish Wed Aug 20 01:21:24 2025
step 28000, will finish Wed Aug 20 01:21:07 2025
step 28100, will finish Wed Aug 20 01:20:49 2025
step 28200, will finish Wed Aug 20 01:20:31 2025
step 28300, will finish Wed Aug 20 01:20:14 2025
step 28400, will finish Wed Aug 20 01:19:57 2025
step 28500, will finish Wed Aug 20 01:19:41 2025
step 28600, will finish Wed Aug 20 01:19:24 2025
step 28700, will finish Wed Aug 20 01:19:07 2025
step 28800, will finish Wed Aug 20 01:18:50 2025
step 28900, will finish Wed Aug 20 01:18:33 2025
step 29000, will finish Wed Aug 20 01:18:16 2025
step 29100, will finish Wed Aug 20 01:18:00 2025
step 29200, will finish Wed Aug 20 01:17:43 2025
step 29300, will finish Wed Aug 20 01:17:27 2025
step 29400, will finish Wed Aug 20 01:17:11 2025
step 29500, will finish Wed Aug 20 01:16:55 2025
step 29600, will finish Wed Aug 20 01:16:39 2025
step 29700, will finish Wed Aug 20 01:16:23 2025
step 29800, will finish Wed Aug 20 01:16:07 2025
step 29900, will finish Wed Aug 20 01:15:52 2025
step 30000, will finish Wed Aug 20 01:15:38 2025
step 30100, will finish Wed Aug 20 01:15:23 2025
step 30200, will finish Wed Aug 20 01:15:08 2025
step 30300, will finish Wed Aug 20 01:14:52 2025
step 30400, will finish Wed Aug 20 01:14:37 2025
step 30500, will finish Wed Aug 20 01:14:22 2025
step 30600, will finish Wed Aug 20 01:14:07 2025
step 30700, will finish Wed Aug 20 01:13:53 2025
step 30800, will finish Wed Aug 20 01:13:38 2025
step 30900, will finish Wed Aug 20 01:13:24 2025
step 31000, will finish Wed Aug 20 01:13:09 2025
step 31100, will finish Wed Aug 20 01:12:55 2025
step 31200, will finish Wed Aug 20 01:12:41 2025
step 31300, will finish Wed Aug 20 01:12:27 2025
step 31400, will finish Wed Aug 20 01:12:12 2025
step 31500, will finish Wed Aug 20 01:11:58 2025
step 31600, will finish Wed Aug 20 01:11:45 2025
step 31700, will finish Wed Aug 20 01:11:31 2025
step 31800, will finish Wed Aug 20 01:11:17 2025
step 31900, will finish Wed Aug 20 01:11:03 2025
step 32000, will finish Wed Aug 20 01:10:50 2025
step 32100, will finish Wed Aug 20 01:10:36 2025
step 32200, will finish Wed Aug 20 01:10:23 2025
step 32300, will finish Wed Aug 20 01:10:10 2025
step 32400, will finish Wed Aug 20 01:09:57 2025
step 32500, will finish Wed Aug 20 01:09:43 2025
step 32600, will finish Wed Aug 20 01:09:30 2025
step 32700, will finish Wed Aug 20 01:09:17 2025
step 32800, will finish Wed Aug 20 01:09:04 2025
step 32900, will finish Wed Aug 20 01:08:51 2025
step 33000, will finish Wed Aug 20 01:08:39 2025
step 33100, will finish Wed Aug 20 01:08:26 2025
step 33200, will finish Wed Aug 20 01:08:13 2025
step 33300, will finish Wed Aug 20 01:08:01 2025
step 33400, will finish Wed Aug 20 01:07:48 2025
step 33500, will finish Wed Aug 20 01:07:36 2025
step 33600, will finish Wed Aug 20 01:07:24 2025
step 33700, will finish Wed Aug 20 01:07:12 2025
step 33800, will finish Wed Aug 20 01:06:59 2025
step 33900, will finish Wed Aug 20 01:06:47 2025
step 34000, will finish Wed Aug 20 01:06:35 2025
step 34100, will finish Wed Aug 20 01:06:24 2025
step 34200, will finish Wed Aug 20 01:06:12 2025
step 34300, will finish Wed Aug 20 01:06:00 2025
step 34400, will finish Wed Aug 20 01:05:48 2025
step 34500, will finish Wed Aug 20 01:05:36 2025
step 34600, will finish Wed Aug 20 01:05:25 2025
step 34700, will finish Wed Aug 20 01:05:13 2025
step 34800, will finish Wed Aug 20 01:05:02 2025
step 34900, will finish Wed Aug 20 01:04:51 2025
step 35000, will finish Wed Aug 20 01:04:39 2025
step 35100, will finish Wed Aug 20 01:04:28 2025
step 35200, will finish Wed Aug 20 01:04:17 2025
step 35300, will finish Wed Aug 20 01:04:06 2025
step 35400, will finish Wed Aug 20 01:03:55 2025
step 35500, will finish Wed Aug 20 01:03:44 2025
step 35600, will finish Wed Aug 20 01:03:33 2025
step 35700, will finish Wed Aug 20 01:03:22 2025
step 35800, will finish Wed Aug 20 01:03:11 2025
step 35900, will finish Wed Aug 20 01:03:01 2025
step 36000, will finish Wed Aug 20 01:02:50 2025
step 36100, will finish Wed Aug 20 01:02:40 2025
step 36200, will finish Wed Aug 20 01:02:29 2025
step 36300, will finish Wed Aug 20 01:02:19 2025
step 36400, will finish Wed Aug 20 01:02:08 2025
step 36500, will finish Wed Aug 20 01:01:58 2025
step 36600, will finish Wed Aug 20 01:01:47 2025
step 36700, will finish Wed Aug 20 01:01:37 2025
step 36800, will finish Wed Aug 20 01:01:27 2025
step 36900, will finish Wed Aug 20 01:01:17 2025
step 37000, will finish Wed Aug 20 01:01:07 2025
step 37100, will finish Wed Aug 20 01:00:57 2025
step 37200, will finish Wed Aug 20 01:00:47 2025
step 37300, will finish Wed Aug 20 01:00:37 2025
step 37400, will finish Wed Aug 20 01:00:27 2025
step 37500, will finish Wed Aug 20 01:00:18 2025
step 37600, will finish Wed Aug 20 01:00:08 2025
step 37700, will finish Wed Aug 20 00:59:59 2025
step 37800, will finish Wed Aug 20 00:59:51 2025
step 37900, will finish Wed Aug 20 00:59:41 2025
step 38000, will finish Wed Aug 20 00:59:31 2025
step 38100, will finish Wed Aug 20 00:59:22 2025
step 38200, will finish Wed Aug 20 00:59:12 2025
step 38300, will finish Wed Aug 20 00:59:03 2025
step 38400, will finish Wed Aug 20 00:58:53 2025
step 38500, will finish Wed Aug 20 00:58:44 2025
step 38600, will finish Wed Aug 20 00:58:35 2025
step 38700, will finish Wed Aug 20 00:58:25 2025
step 38800, will finish Wed Aug 20 00:58:16 2025
step 38900, will finish Wed Aug 20 00:58:07 2025
step 39000, will finish Wed Aug 20 00:57:58 2025
step 39100, will finish Wed Aug 20 00:57:49 2025
step 39200, will finish Wed Aug 20 00:57:40 2025
step 39300, will finish Wed Aug 20 00:57:31 2025
step 39400, will finish Wed Aug 20 00:57:22 2025
step 39500, will finish Wed Aug 20 00:57:13 2025
step 39600, will finish Wed Aug 20 00:57:04 2025
step 39700, will finish Wed Aug 20 00:56:55 2025
step 39800, will finish Wed Aug 20 00:56:46 2025
step 39900, will finish Wed Aug 20 00:56:38 2025
step 40000, will finish Wed Aug 20 00:56:29 2025
step 40100, will finish Wed Aug 20 00:56:21 2025
step 40200, will finish Wed Aug 20 00:56:12 2025
step 40300, will finish Wed Aug 20 00:56:04 2025
step 40400, will finish Wed Aug 20 00:55:56 2025
step 40500, will finish Wed Aug 20 00:55:47 2025
step 40600, will finish Wed Aug 20 00:55:39 2025
step 40700, will finish Wed Aug 20 00:55:31 2025
step 40800, will finish Wed Aug 20 00:55:22 2025
step 40900, will finish Wed Aug 20 00:55:14 2025
step 41000, will finish Wed Aug 20 00:55:06 2025
step 41100, will finish Wed Aug 20 00:54:58 2025
step 41200, will finish Wed Aug 20 00:54:49 2025
step 41300, will finish Wed Aug 20 00:54:41 2025
step 41400, will finish Wed Aug 20 00:54:33 2025
step 41500, will finish Wed Aug 20 00:54:25 2025
step 41600, will finish Wed Aug 20 00:54:17 2025
step 41700, will finish Wed Aug 20 00:54:09 2025
step 41800, will finish Wed Aug 20 00:54:01 2025
step 41900, will finish Wed Aug 20 00:53:53 2025
step 42000, will finish Wed Aug 20 00:53:45 2025
step 42100, will finish Wed Aug 20 00:53:37 2025
step 42200, will finish Wed Aug 20 00:53:30 2025
step 42300, will finish Wed Aug 20 00:53:22 2025
step 42400, will finish Wed Aug 20 00:53:14 2025
step 42500, will finish Wed Aug 20 00:53:06 2025
step 42600, will finish Wed Aug 20 00:52:59 2025
step 42700, will finish Wed Aug 20 00:52:51 2025
step 42800, will finish Wed Aug 20 00:52:44 2025
step 42900, will finish Wed Aug 20 00:52:36 2025
step 43000, will finish Wed Aug 20 00:52:29 2025
step 43100, will finish Wed Aug 20 00:52:21 2025
step 43200, will finish Wed Aug 20 00:52:14 2025
step 43300, will finish Wed Aug 20 00:52:06 2025
step 43400, will finish Wed Aug 20 00:51:59 2025
step 43500, will finish Wed Aug 20 00:51:51 2025
step 43600, will finish Wed Aug 20 00:51:44 2025
step 43700, will finish Wed Aug 20 00:51:37 2025
step 43800, will finish Wed Aug 20 00:51:30 2025
step 43900, will finish Wed Aug 20 00:51:23 2025
step 44000, will finish Wed Aug 20 00:51:16 2025
step 44100, will finish Wed Aug 20 00:51:08 2025
step 44200, will finish Wed Aug 20 00:51:01 2025
step 44300, will finish Wed Aug 20 00:50:54 2025
step 44400, will finish Wed Aug 20 00:50:47 2025
step 44500, will finish Wed Aug 20 00:50:40 2025
step 44600, will finish Wed Aug 20 00:50:33 2025
step 44700, will finish Wed Aug 20 00:50:26 2025
step 44800, will finish Wed Aug 20 00:50:19 2025
step 44900, will finish Wed Aug 20 00:50:12 2025
step 45000, will finish Wed Aug 20 00:50:07 2025
step 45100, will finish Wed Aug 20 00:50:00 2025
step 45200, will finish Wed Aug 20 00:49:53 2025
step 45300, will finish Wed Aug 20 00:49:47 2025
step 45400, will finish Wed Aug 20 00:49:40 2025
step 45500, will finish Wed Aug 20 00:49:33 2025
step 45600, will finish Wed Aug 20 00:49:27 2025
step 45700, will finish Wed Aug 20 00:49:20 2025
step 45800, will finish Wed Aug 20 00:49:15 2025
step 45900, will finish Wed Aug 20 00:49:10 2025
step 46000, will finish Wed Aug 20 00:49:04 2025
step 46100, will finish Wed Aug 20 00:48:57 2025
step 46200, will finish Wed Aug 20 00:48:51 2025
step 46300, will finish Wed Aug 20 00:48:44 2025
step 46400, will finish Wed Aug 20 00:48:38 2025
step 46500, will finish Wed Aug 20 00:48:32 2025
step 46600, will finish Wed Aug 20 00:48:25 2025
step 46700, will finish Wed Aug 20 00:48:19 2025
step 46800, will finish Wed Aug 20 00:48:13 2025
step 46900, will finish Wed Aug 20 00:48:06 2025
step 47000, will finish Wed Aug 20 00:48:00 2025
step 47100, will finish Wed Aug 20 00:47:54 2025
step 47200, will finish Wed Aug 20 00:47:48 2025
step 47300, will finish Wed Aug 20 00:47:42 2025
step 47400, will finish Wed Aug 20 00:47:37 2025
step 47500, will finish Wed Aug 20 00:47:30 2025
step 47600, will finish Wed Aug 20 00:47:24 2025
step 47700, will finish Wed Aug 20 00:47:18 2025
step 47800, will finish Wed Aug 20 00:47:12 2025
step 47900, will finish Wed Aug 20 00:47:06 2025
step 48000, will finish Wed Aug 20 00:47:00 2025
step 48100, will finish Wed Aug 20 00:46:54 2025
step 48200, will finish Wed Aug 20 00:46:48 2025
step 48300, will finish Wed Aug 20 00:46:42 2025
step 48400, will finish Wed Aug 20 00:46:36 2025
step 48500, will finish Wed Aug 20 00:46:30 2025
step 48600, will finish Wed Aug 20 00:46:24 2025
step 48700, will finish Wed Aug 20 00:46:18 2025
step 48800, will finish Wed Aug 20 00:46:12 2025
step 48900, will finish Wed Aug 20 00:46:06 2025
step 49000, will finish Wed Aug 20 00:46:01 2025
step 49100, will finish Wed Aug 20 00:45:55 2025
step 49200, will finish Wed Aug 20 00:45:49 2025
step 49300, will finish Wed Aug 20 00:45:43 2025
step 49400, will finish Wed Aug 20 00:45:38 2025
step 49500, will finish Wed Aug 20 00:45:32 2025
step 49600, will finish Wed Aug 20 00:45:26 2025
step 49700, will finish Wed Aug 20 00:45:21 2025
step 49800, will finish Wed Aug 20 00:45:15 2025
step 49900, will finish Wed Aug 20 00:45:09 2025
step 50000, will finish Wed Aug 20 00:45:04 2025
step 50100, will finish Wed Aug 20 00:44:58 2025
step 50200, will finish Wed Aug 20 00:44:53 2025
step 50300, will finish Wed Aug 20 00:44:47 2025
step 50400, will finish Wed Aug 20 00:44:42 2025
step 50500, will finish Wed Aug 20 00:44:37 2025
step 50600, will finish Wed Aug 20 00:44:31 2025
step 50700, will finish Wed Aug 20 00:44:26 2025
step 50800, will finish Wed Aug 20 00:44:21 2025
step 50900, will finish Wed Aug 20 00:44:15 2025
step 51000, will finish Wed Aug 20 00:44:10 2025
step 51100, will finish Wed Aug 20 00:44:05 2025
step 51200, will finish Wed Aug 20 00:43:59 2025
step 51300, will finish Wed Aug 20 00:43:54 2025
step 51400, will finish Wed Aug 20 00:43:49 2025
step 51500, will finish Wed Aug 20 00:43:44 2025
step 51600, will finish Wed Aug 20 00:43:38 2025
step 51700, will finish Wed Aug 20 00:43:33 2025
step 51800, will finish Wed Aug 20 00:43:28 2025
step 51900, will finish Wed Aug 20 00:43:23 2025
step 52000, will finish Wed Aug 20 00:43:18 2025
step 52100, will finish Wed Aug 20 00:43:13 2025
step 52200, will finish Wed Aug 20 00:43:08 2025
step 52300, will finish Wed Aug 20 00:43:03 2025
step 52400, will finish Wed Aug 20 00:42:58 2025
step 52500, will finish Wed Aug 20 00:42:54 2025
step 52600, will finish Wed Aug 20 00:42:49 2025
step 52700, will finish Wed Aug 20 00:42:44 2025
step 52800, will finish Wed Aug 20 00:42:39 2025
step 52900, will finish Wed Aug 20 00:42:34 2025
step 53000, will finish Wed Aug 20 00:42:29 2025
step 53100, will finish Wed Aug 20 00:42:24 2025
step 53200, will finish Wed Aug 20 00:42:19 2025
step 53300, will finish Wed Aug 20 00:42:14 2025
step 53400, will finish Wed Aug 20 00:42:10 2025
step 53500, will finish Wed Aug 20 00:42:05 2025
step 53600, will finish Wed Aug 20 00:42:00 2025
step 53700, will finish Wed Aug 20 00:41:55 2025
step 53800, will finish Wed Aug 20 00:41:50 2025
step 53900, will finish Wed Aug 20 00:41:46 2025
step 54000, will finish Wed Aug 20 00:41:41 2025
step 54100, will finish Wed Aug 20 00:41:36 2025
step 54200, will finish Wed Aug 20 00:41:31 2025
step 54300, will finish Wed Aug 20 00:41:27 2025
step 54400, will finish Wed Aug 20 00:41:22 2025
step 54500, will finish Wed Aug 20 00:41:17 2025
step 54600, will finish Wed Aug 20 00:41:13 2025
step 54700, will finish Wed Aug 20 00:41:08 2025
step 54800, will finish Wed Aug 20 00:41:04 2025
step 54900, will finish Wed Aug 20 00:40:59 2025
step 55000, will finish Wed Aug 20 00:40:54 2025
step 55100, will finish Wed Aug 20 00:40:50 2025
step 55200, will finish Wed Aug 20 00:40:45 2025
step 55300, will finish Wed Aug 20 00:40:41 2025
step 55400, will finish Wed Aug 20 00:40:36 2025
step 55500, will finish Wed Aug 20 00:40:31 2025
step 55600, will finish Wed Aug 20 00:40:27 2025
step 55700, will finish Wed Aug 20 00:40:23 2025
step 55800, will finish Wed Aug 20 00:40:18 2025
step 55900, will finish Wed Aug 20 00:40:14 2025
step 56000, will finish Wed Aug 20 00:40:09 2025
step 56100, will finish Wed Aug 20 00:40:05 2025
step 56200, will finish Wed Aug 20 00:40:00 2025
step 56300, will finish Wed Aug 20 00:39:56 2025
step 56400, will finish Wed Aug 20 00:39:52 2025
step 56500, will finish Wed Aug 20 00:39:47 2025
step 56600, will finish Wed Aug 20 00:39:43 2025
step 56700, will finish Wed Aug 20 00:39:39 2025
step 56800, will finish Wed Aug 20 00:39:34 2025
step 56900, will finish Wed Aug 20 00:39:30 2025
step 57000, will finish Wed Aug 20 00:39:26 2025
step 57100, will finish Wed Aug 20 00:39:22 2025
step 57200, will finish Wed Aug 20 00:39:17 2025
step 57300, will finish Wed Aug 20 00:39:13 2025
step 57400, will finish Wed Aug 20 00:39:09 2025
step 57500, will finish Wed Aug 20 00:39:05 2025
step 57600, will finish Wed Aug 20 00:39:01 2025
step 57700, will finish Wed Aug 20 00:38:57 2025
step 57800, will finish Wed Aug 20 00:38:53 2025
step 57900, will finish Wed Aug 20 00:38:48 2025
step 58000, will finish Wed Aug 20 00:38:44 2025
step 58100, will finish Wed Aug 20 00:38:40 2025
step 58200, will finish Wed Aug 20 00:38:36 2025
step 58300, will finish Wed Aug 20 00:38:32 2025
step 58400, will finish Wed Aug 20 00:38:28 2025
step 58500, will finish Wed Aug 20 00:38:24 2025
step 58600, will finish Wed Aug 20 00:38:26 2025
step 58700, will finish Wed Aug 20 00:38:22 2025
step 58800, will finish Wed Aug 20 00:38:18 2025
step 58900, will finish Wed Aug 20 00:38:14 2025
step 59000, will finish Wed Aug 20 00:38:10 2025
step 59100, will finish Wed Aug 20 00:38:06 2025
step 59200, will finish Wed Aug 20 00:38:02 2025
step 59300, will finish Wed Aug 20 00:37:58 2025
step 59400, will finish Wed Aug 20 00:37:54 2025
step 59500, will finish Wed Aug 20 00:37:50 2025
step 59600, will finish Wed Aug 20 00:37:47 2025
step 59700, will finish Wed Aug 20 00:37:43 2025
step 59800, will finish Wed Aug 20 00:37:39 2025
step 59900, will finish Wed Aug 20 00:37:35 2025
step 60000, will finish Wed Aug 20 00:37:32 2025
step 60100, will finish Wed Aug 20 00:37:28 2025
step 60200, will finish Wed Aug 20 00:37:24 2025
step 60300, will finish Wed Aug 20 00:37:21 2025
step 60400, will finish Wed Aug 20 00:37:17 2025
step 60500, will finish Wed Aug 20 00:37:13 2025
step 60600, will finish Wed Aug 20 00:37:09 2025
step 60700, will finish Wed Aug 20 00:37:06 2025
step 60800, will finish Wed Aug 20 00:37:02 2025
step 60900, will finish Wed Aug 20 00:36:58 2025
step 61000, will finish Wed Aug 20 00:36:54 2025
step 61100, will finish Wed Aug 20 00:36:51 2025
step 61200, will finish Wed Aug 20 00:36:47 2025
step 61300, will finish Wed Aug 20 00:36:43 2025
step 61400, will finish Wed Aug 20 00:36:40 2025
step 61500, will finish Wed Aug 20 00:36:36 2025
step 61600, will finish Wed Aug 20 00:36:32 2025
step 61700, will finish Wed Aug 20 00:36:29 2025
step 61800, will finish Wed Aug 20 00:36:25 2025
step 61900, will finish Wed Aug 20 00:36:22 2025
step 62000, will finish Wed Aug 20 00:36:18 2025
step 62100, will finish Wed Aug 20 00:36:15 2025
step 62200, will finish Wed Aug 20 00:36:11 2025
step 62300, will finish Wed Aug 20 00:36:08 2025
step 62400, will finish Wed Aug 20 00:36:04 2025
step 62500, will finish Wed Aug 20 00:36:00 2025
step 62600, will finish Wed Aug 20 00:35:57 2025
step 62700, will finish Wed Aug 20 00:35:53 2025
step 62800, will finish Wed Aug 20 00:35:50 2025
step 62900, will finish Wed Aug 20 00:35:46 2025
step 63000, will finish Wed Aug 20 00:35:43 2025
step 63100, will finish Wed Aug 20 00:35:39 2025
step 63200, will finish Wed Aug 20 00:35:36 2025
step 63300, will finish Wed Aug 20 00:35:33 2025
step 63400, will finish Wed Aug 20 00:35:29 2025
step 63500, will finish Wed Aug 20 00:35:26 2025
step 63600, will finish Wed Aug 20 00:35:22 2025
step 63700, will finish Wed Aug 20 00:35:19 2025
step 63800, will finish Wed Aug 20 00:35:16 2025
step 63900, will finish Wed Aug 20 00:35:12 2025
step 64000, will finish Wed Aug 20 00:35:09 2025
step 64100, will finish Wed Aug 20 00:35:06 2025
step 64200, will finish Wed Aug 20 00:35:02 2025
step 64300, will finish Wed Aug 20 00:34:59 2025
step 64400, will finish Wed Aug 20 00:34:56 2025
step 64500, will finish Wed Aug 20 00:34:53 2025
step 64600, will finish Wed Aug 20 00:34:49 2025
step 64700, will finish Wed Aug 20 00:34:46 2025
step 64800, will finish Wed Aug 20 00:34:43 2025
step 64900, will finish Wed Aug 20 00:34:39 2025
step 65000, will finish Wed Aug 20 00:34:36 2025
step 65100, will finish Wed Aug 20 00:34:33 2025
step 65200, will finish Wed Aug 20 00:34:29 2025
step 65300, will finish Wed Aug 20 00:34:26 2025
step 65400, will finish Wed Aug 20 00:34:23 2025
step 65500, will finish Wed Aug 20 00:34:20 2025
step 65600, will finish Wed Aug 20 00:34:16 2025
step 65700, will finish Wed Aug 20 00:34:13 2025
step 65800, will finish Wed Aug 20 00:34:10 2025
step 65900, will finish Wed Aug 20 00:34:07 2025
step 66000, will finish Wed Aug 20 00:34:04 2025
step 66100, will finish Wed Aug 20 00:34:01 2025
step 66200, will finish Wed Aug 20 00:33:58 2025
step 66300, will finish Wed Aug 20 00:33:55 2025
step 66400, will finish Wed Aug 20 00:33:52 2025
step 66500, will finish Wed Aug 20 00:33:49 2025
step 66600, will finish Wed Aug 20 00:33:45 2025
step 66700, will finish Wed Aug 20 00:33:42 2025
step 66800, will finish Wed Aug 20 00:33:39 2025
step 66900, will finish Wed Aug 20 00:33:36 2025
step 67000, will finish Wed Aug 20 00:33:33 2025
step 67100, will finish Wed Aug 20 00:33:30 2025
step 67200, will finish Wed Aug 20 00:33:27 2025
step 67300, will finish Wed Aug 20 00:33:24 2025
step 67400, will finish Wed Aug 20 00:33:21 2025
step 67500, will finish Wed Aug 20 00:33:19 2025
step 67600, will finish Wed Aug 20 00:33:16 2025
step 67700, will finish Wed Aug 20 00:33:13 2025
step 67800, will finish Wed Aug 20 00:33:10 2025
step 67900, will finish Wed Aug 20 00:33:07 2025
step 68000, will finish Wed Aug 20 00:33:04 2025
step 68100, will finish Wed Aug 20 00:33:01 2025
step 68200, will finish Wed Aug 20 00:32:58 2025
step 68300, will finish Wed Aug 20 00:32:55 2025
step 68400, will finish Wed Aug 20 00:32:53 2025
step 68500, will finish Wed Aug 20 00:32:50 2025
step 68600, will finish Wed Aug 20 00:32:47 2025
step 68700, will finish Wed Aug 20 00:32:44 2025
step 68800, will finish Wed Aug 20 00:32:41 2025
step 68900, will finish Wed Aug 20 00:32:38 2025
step 69000, will finish Wed Aug 20 00:32:35 2025
step 69100, will finish Wed Aug 20 00:32:32 2025
step 69200, will finish Wed Aug 20 00:32:30 2025
step 69300, will finish Wed Aug 20 00:32:27 2025
step 69400, will finish Wed Aug 20 00:32:24 2025
step 69500, will finish Wed Aug 20 00:32:21 2025
step 69600, will finish Wed Aug 20 00:32:18 2025
step 69700, will finish Wed Aug 20 00:32:15 2025
step 69800, will finish Wed Aug 20 00:32:12 2025
step 69900, will finish Wed Aug 20 00:32:10 2025
step 70000, will finish Wed Aug 20 00:32:07 2025
step 70100, will finish Wed Aug 20 00:32:04 2025
step 70200, will finish Wed Aug 20 00:32:01 2025
step 70300, will finish Wed Aug 20 00:31:58 2025
step 70400, will finish Wed Aug 20 00:31:55 2025
step 70500, will finish Wed Aug 20 00:31:53 2025
step 70600, will finish Wed Aug 20 00:31:50 2025
step 70700, will finish Wed Aug 20 00:31:47 2025
step 70800, will finish Wed Aug 20 00:31:45 2025
step 70900, will finish Wed Aug 20 00:31:42 2025
step 71000, will finish Wed Aug 20 00:31:39 2025
step 71100, will finish Wed Aug 20 00:31:36 2025
step 71200, will finish Wed Aug 20 00:31:34 2025
step 71300, will finish Wed Aug 20 00:31:31 2025
step 71400, will finish Wed Aug 20 00:31:28 2025
step 71500, will finish Wed Aug 20 00:31:26 2025
step 71600, will finish Wed Aug 20 00:31:23 2025
step 71700, will finish Wed Aug 20 00:31:21 2025
step 71800, will finish Wed Aug 20 00:31:18 2025
step 71900, will finish Wed Aug 20 00:31:16 2025
step 72000, will finish Wed Aug 20 00:31:13 2025
step 72100, will finish Wed Aug 20 00:31:10 2025
step 72200, will finish Wed Aug 20 00:31:08 2025
step 72300, will finish Wed Aug 20 00:31:05 2025
step 72400, will finish Wed Aug 20 00:31:02 2025
step 72500, will finish Wed Aug 20 00:31:00 2025
step 72600, will finish Wed Aug 20 00:30:57 2025
step 72700, will finish Wed Aug 20 00:30:54 2025
step 72800, will finish Wed Aug 20 00:30:52 2025
step 72900, will finish Wed Aug 20 00:30:49 2025
step 73000, will finish Wed Aug 20 00:30:47 2025
step 73100, will finish Wed Aug 20 00:30:44 2025
step 73200, will finish Wed Aug 20 00:30:41 2025
step 73300, will finish Wed Aug 20 00:30:39 2025
step 73400, will finish Wed Aug 20 00:30:36 2025
step 73500, will finish Wed Aug 20 00:30:34 2025
step 73600, will finish Wed Aug 20 00:30:31 2025
step 73700, will finish Wed Aug 20 00:30:28 2025
step 73800, will finish Wed Aug 20 00:30:26 2025
step 73900, will finish Wed Aug 20 00:30:23 2025
step 74000, will finish Wed Aug 20 00:30:21 2025
step 74100, will finish Wed Aug 20 00:30:18 2025
step 74200, will finish Wed Aug 20 00:30:16 2025
step 74300, will finish Wed Aug 20 00:30:13 2025
step 74400, will finish Wed Aug 20 00:30:11 2025
step 74500, will finish Wed Aug 20 00:30:08 2025
step 74600, will finish Wed Aug 20 00:30:06 2025
step 74700, will finish Wed Aug 20 00:30:03 2025
step 74800, will finish Wed Aug 20 00:30:01 2025
step 74900, will finish Wed Aug 20 00:29:58 2025
step 75000, will finish Wed Aug 20 00:29:56 2025
step 75100, will finish Wed Aug 20 00:29:54 2025
step 75200, will finish Wed Aug 20 00:29:51 2025
step 75300, will finish Wed Aug 20 00:29:49 2025
step 75400, will finish Wed Aug 20 00:29:47 2025
step 75500, will finish Wed Aug 20 00:29:44 2025
step 75600, will finish Wed Aug 20 00:29:42 2025
step 75700, will finish Wed Aug 20 00:29:39 2025
step 75800, will finish Wed Aug 20 00:29:37 2025
step 75900, will finish Wed Aug 20 00:29:34 2025
step 76000, will finish Wed Aug 20 00:29:32 2025
step 76100, will finish Wed Aug 20 00:29:30 2025
step 76200, will finish Wed Aug 20 00:29:27 2025
step 76300, will finish Wed Aug 20 00:29:25 2025
step 76400, will finish Wed Aug 20 00:29:23 2025
step 76500, will finish Wed Aug 20 00:29:20 2025
step 76600, will finish Wed Aug 20 00:29:18 2025
step 76700, will finish Wed Aug 20 00:29:16 2025
step 76800, will finish Wed Aug 20 00:29:13 2025
step 76900, will finish Wed Aug 20 00:29:11 2025
step 77000, will finish Wed Aug 20 00:29:08 2025
step 77100, will finish Wed Aug 20 00:29:06 2025
step 77200, will finish Wed Aug 20 00:29:04 2025
step 77300, will finish Wed Aug 20 00:29:01 2025
step 77400, will finish Wed Aug 20 00:28:59 2025
step 77500, will finish Wed Aug 20 00:28:57 2025
step 77600, will finish Wed Aug 20 00:28:54 2025
step 77700, will finish Wed Aug 20 00:28:52 2025
step 77800, will finish Wed Aug 20 00:28:50 2025
step 77900, will finish Wed Aug 20 00:28:48 2025
step 78000, will finish Wed Aug 20 00:28:45 2025
step 78100, will finish Wed Aug 20 00:28:43 2025
step 78200, will finish Wed Aug 20 00:28:41 2025
step 78300, will finish Wed Aug 20 00:28:38 2025
step 78400, will finish Wed Aug 20 00:28:36 2025
step 78500, will finish Wed Aug 20 00:28:34 2025
step 78600, will finish Wed Aug 20 00:28:32 2025
step 78700, will finish Wed Aug 20 00:28:29 2025
step 78800, will finish Wed Aug 20 00:28:27 2025
step 78900, will finish Wed Aug 20 00:28:25 2025
step 79000, will finish Wed Aug 20 00:28:23 2025
step 79100, will finish Wed Aug 20 00:28:21 2025
step 79200, will finish Wed Aug 20 00:28:18 2025
step 79300, will finish Wed Aug 20 00:28:16 2025
step 79400, will finish Wed Aug 20 00:28:14 2025
step 79500, will finish Wed Aug 20 00:28:12 2025
step 79600, will finish Wed Aug 20 00:28:10 2025
step 79700, will finish Wed Aug 20 00:28:08 2025
step 79800, will finish Wed Aug 20 00:28:05 2025
step 79900, will finish Wed Aug 20 00:28:03 2025
step 80000, will finish Wed Aug 20 00:28:01 2025
step 80100, will finish Wed Aug 20 00:27:59 2025
step 80200, will finish Wed Aug 20 00:27:57 2025
step 80300, will finish Wed Aug 20 00:27:55 2025
step 80400, will finish Wed Aug 20 00:27:52 2025
step 80500, will finish Wed Aug 20 00:27:50 2025
step 80600, will finish Wed Aug 20 00:27:48 2025
step 80700, will finish Wed Aug 20 00:27:46 2025
step 80800, will finish Wed Aug 20 00:27:44 2025
step 80900, will finish Wed Aug 20 00:27:42 2025
step 81000, will finish Wed Aug 20 00:27:40 2025
step 81100, will finish Wed Aug 20 00:27:37 2025
step 81200, will finish Wed Aug 20 00:27:35 2025
step 81300, will finish Wed Aug 20 00:27:33 2025
step 81400, will finish Wed Aug 20 00:27:31 2025
step 81500, will finish Wed Aug 20 00:27:29 2025
step 81600, will finish Wed Aug 20 00:27:27 2025
step 81700, will finish Wed Aug 20 00:27:25 2025
step 81800, will finish Wed Aug 20 00:27:23 2025
step 81900, will finish Wed Aug 20 00:27:21 2025
step 82000, will finish Wed Aug 20 00:27:19 2025
step 82100, will finish Wed Aug 20 00:27:17 2025
step 82200, will finish Wed Aug 20 00:27:15 2025
step 82300, will finish Wed Aug 20 00:27:13 2025
step 82400, will finish Wed Aug 20 00:27:11 2025
step 82500, will finish Wed Aug 20 00:27:10 2025
step 82600, will finish Wed Aug 20 00:27:08 2025
step 82700, will finish Wed Aug 20 00:27:06 2025
step 82800, will finish Wed Aug 20 00:27:04 2025
step 82900, will finish Wed Aug 20 00:27:02 2025
step 83000, will finish Wed Aug 20 00:27:00 2025
step 83100, will finish Wed Aug 20 00:26:58 2025
step 83200, will finish Wed Aug 20 00:26:56 2025
step 83300, will finish Wed Aug 20 00:26:54 2025
step 83400, will finish Wed Aug 20 00:26:52 2025
step 83500, will finish Wed Aug 20 00:26:50 2025
step 83600, will finish Wed Aug 20 00:26:48 2025
step 83700, will finish Wed Aug 20 00:26:46 2025
step 83800, will finish Wed Aug 20 00:26:44 2025
step 83900, will finish Wed Aug 20 00:26:42 2025
step 84000, will finish Wed Aug 20 00:26:40 2025
step 84100, will finish Wed Aug 20 00:26:38 2025
step 84200, will finish Wed Aug 20 00:26:36 2025
step 84300, will finish Wed Aug 20 00:26:34 2025
step 84400, will finish Wed Aug 20 00:26:32 2025
step 84500, will finish Wed Aug 20 00:26:30 2025
step 84600, will finish Wed Aug 20 00:26:28 2025
step 84700, will finish Wed Aug 20 00:26:26 2025
step 84800, will finish Wed Aug 20 00:26:24 2025
step 84900, will finish Wed Aug 20 00:26:23 2025
step 85000, will finish Wed Aug 20 00:26:21 2025
step 85100, will finish Wed Aug 20 00:26:19 2025
step 85200, will finish Wed Aug 20 00:26:17 2025
step 85300, will finish Wed Aug 20 00:26:15 2025
step 85400, will finish Wed Aug 20 00:26:13 2025
step 85500, will finish Wed Aug 20 00:26:11 2025
step 85600, will finish Wed Aug 20 00:26:09 2025
step 85700, will finish Wed Aug 20 00:26:07 2025
step 85800, will finish Wed Aug 20 00:26:05 2025
step 85900, will finish Wed Aug 20 00:26:04 2025
step 86000, will finish Wed Aug 20 00:26:02 2025
step 86100, will finish Wed Aug 20 00:26:00 2025
step 86200, will finish Wed Aug 20 00:25:58 2025
step 86300, will finish Wed Aug 20 00:25:56 2025
step 86400, will finish Wed Aug 20 00:25:54 2025
step 86500, will finish Wed Aug 20 00:25:52 2025
step 86600, will finish Wed Aug 20 00:25:51 2025
step 86700, will finish Wed Aug 20 00:25:49 2025
step 86800, will finish Wed Aug 20 00:25:47 2025
step 86900, will finish Wed Aug 20 00:25:45 2025
step 87000, will finish Wed Aug 20 00:25:43 2025
step 87100, will finish Wed Aug 20 00:25:41 2025
step 87200, will finish Wed Aug 20 00:25:40 2025
step 87300, will finish Wed Aug 20 00:25:38 2025
step 87400, will finish Wed Aug 20 00:25:36 2025
step 87500, will finish Wed Aug 20 00:25:34 2025
step 87600, will finish Wed Aug 20 00:25:32 2025
step 87700, will finish Wed Aug 20 00:25:31 2025
step 87800, will finish Wed Aug 20 00:25:29 2025
step 87900, will finish Wed Aug 20 00:25:27 2025
step 88000, will finish Wed Aug 20 00:25:25 2025
step 88100, will finish Wed Aug 20 00:25:23 2025
step 88200, will finish Wed Aug 20 00:25:22 2025
step 88300, will finish Wed Aug 20 00:25:20 2025
step 88400, will finish Wed Aug 20 00:25:18 2025
step 88500, will finish Wed Aug 20 00:25:16 2025
step 88600, will finish Wed Aug 20 00:25:15 2025
step 88700, will finish Wed Aug 20 00:25:13 2025
step 88800, will finish Wed Aug 20 00:25:11 2025
step 88900, will finish Wed Aug 20 00:25:09 2025
step 89000, will finish Wed Aug 20 00:25:07 2025
step 89100, will finish Wed Aug 20 00:25:06 2025
step 89200, will finish Wed Aug 20 00:25:04 2025
step 89300, will finish Wed Aug 20 00:25:02 2025
step 89400, will finish Wed Aug 20 00:25:01 2025
step 89500, will finish Wed Aug 20 00:24:59 2025
step 89600, will finish Wed Aug 20 00:24:57 2025
step 89700, will finish Wed Aug 20 00:24:55 2025
step 89800, will finish Wed Aug 20 00:24:54 2025
step 89900, will finish Wed Aug 20 00:24:52 2025
step 90000, will finish Wed Aug 20 00:24:51 2025
step 90100, will finish Wed Aug 20 00:24:50 2025
step 90200, will finish Wed Aug 20 00:24:48 2025
step 90300, will finish Wed Aug 20 00:24:46 2025
step 90400, will finish Wed Aug 20 00:24:45 2025
step 90500, will finish Wed Aug 20 00:24:43 2025
step 90600, will finish Wed Aug 20 00:24:41 2025
step 90700, will finish Wed Aug 20 00:24:40 2025
step 90800, will finish Wed Aug 20 00:24:38 2025
step 90900, will finish Wed Aug 20 00:24:37 2025
step 91000, will finish Wed Aug 20 00:24:35 2025
step 91100, will finish Wed Aug 20 00:24:33 2025
step 91200, will finish Wed Aug 20 00:24:32 2025
step 91300, will finish Wed Aug 20 00:24:30 2025
step 91400, will finish Wed Aug 20 00:24:28 2025
step 91500, will finish Wed Aug 20 00:24:27 2025
step 91600, will finish Wed Aug 20 00:24:25 2025
step 91700, will finish Wed Aug 20 00:24:23 2025
step 91800, will finish Wed Aug 20 00:24:22 2025
step 91900, will finish Wed Aug 20 00:24:20 2025
step 92000, will finish Wed Aug 20 00:24:19 2025
step 92100, will finish Wed Aug 20 00:24:17 2025
step 92200, will finish Wed Aug 20 00:24:15 2025
step 92300, will finish Wed Aug 20 00:24:14 2025
step 92400, will finish Wed Aug 20 00:24:12 2025
step 92500, will finish Wed Aug 20 00:24:11 2025
step 92600, will finish Wed Aug 20 00:24:09 2025
step 92700, will finish Wed Aug 20 00:24:08 2025
step 92800, will finish Wed Aug 20 00:24:06 2025
step 92900, will finish Wed Aug 20 00:24:05 2025
step 93000, will finish Wed Aug 20 00:24:03 2025
step 93100, will finish Wed Aug 20 00:24:02 2025
step 93200, will finish Wed Aug 20 00:24:00 2025
step 93300, will finish Wed Aug 20 00:23:58 2025
step 93400, will finish Wed Aug 20 00:23:57 2025
step 93500, will finish Wed Aug 20 00:23:55 2025
step 93600, will finish Wed Aug 20 00:23:54 2025
step 93700, will finish Wed Aug 20 00:23:52 2025
step 93800, will finish Wed Aug 20 00:23:51 2025
step 93900, will finish Wed Aug 20 00:23:49 2025
step 94000, will finish Wed Aug 20 00:23:48 2025
step 94100, will finish Wed Aug 20 00:23:46 2025
step 94200, will finish Wed Aug 20 00:23:45 2025
step 94300, will finish Wed Aug 20 00:23:43 2025
step 94400, will finish Wed Aug 20 00:23:42 2025
step 94500, will finish Wed Aug 20 00:23:40 2025
step 94600, will finish Wed Aug 20 00:23:39 2025
step 94700, will finish Wed Aug 20 00:23:37 2025
step 94800, will finish Wed Aug 20 00:23:36 2025
step 94900, will finish Wed Aug 20 00:23:34 2025
step 95000, will finish Wed Aug 20 00:23:33 2025
step 95100, will finish Wed Aug 20 00:23:31 2025
step 95200, will finish Wed Aug 20 00:23:30 2025
step 95300, will finish Wed Aug 20 00:23:28 2025
step 95400, will finish Wed Aug 20 00:23:27 2025
step 95500, will finish Wed Aug 20 00:23:25 2025
step 95600, will finish Wed Aug 20 00:23:24 2025
step 95700, will finish Wed Aug 20 00:23:22 2025
step 95800, will finish Wed Aug 20 00:23:21 2025
step 95900, will finish Wed Aug 20 00:23:19 2025
step 96000, will finish Wed Aug 20 00:23:18 2025
step 96100, will finish Wed Aug 20 00:23:16 2025
step 96200, will finish Wed Aug 20 00:23:15 2025
step 96300, will finish Wed Aug 20 00:23:13 2025
step 96400, will finish Wed Aug 20 00:23:12 2025
step 96500, will finish Wed Aug 20 00:23:11 2025
step 96600, will finish Wed Aug 20 00:23:09 2025
step 96700, will finish Wed Aug 20 00:23:08 2025
step 96800, will finish Wed Aug 20 00:23:06 2025
step 96900, will finish Wed Aug 20 00:23:05 2025
step 97000, will finish Wed Aug 20 00:23:03 2025
step 97100, will finish Wed Aug 20 00:23:02 2025
step 97200, will finish Wed Aug 20 00:23:01 2025
step 97300, will finish Wed Aug 20 00:22:59 2025
step 97400, will finish Wed Aug 20 00:22:58 2025
step 97500, will finish Wed Aug 20 00:22:57 2025
step 97600, will finish Wed Aug 20 00:22:56 2025
step 97700, will finish Wed Aug 20 00:22:54 2025
step 97800, will finish Wed Aug 20 00:22:53 2025
step 97900, will finish Wed Aug 20 00:22:51 2025
step 98000, will finish Wed Aug 20 00:22:50 2025
step 98100, will finish Wed Aug 20 00:22:49 2025
step 98200, will finish Wed Aug 20 00:22:47 2025
step 98300, will finish Wed Aug 20 00:22:46 2025
step 98400, will finish Wed Aug 20 00:22:45 2025
step 98500, will finish Wed Aug 20 00:22:43 2025
step 98600, will finish Wed Aug 20 00:22:42 2025
step 98700, will finish Wed Aug 20 00:22:40 2025
step 98800, will finish Wed Aug 20 00:22:39 2025
step 98900, will finish Wed Aug 20 00:22:38 2025
step 99000, will finish Wed Aug 20 00:22:36 2025
step 99100, will finish Wed Aug 20 00:22:35 2025
step 99200, will finish Wed Aug 20 00:22:34 2025
step 99300, will finish Wed Aug 20 00:22:32 2025
step 99400, will finish Wed Aug 20 00:22:31 2025
step 99500, will finish Wed Aug 20 00:22:29 2025
step 99600, will finish Wed Aug 20 00:22:28 2025
step 99700, will finish Wed Aug 20 00:22:27 2025
step 99800, will finish Wed Aug 20 00:22:25 2025
step 99900, will finish Wed Aug 20 00:22:24 2025
step 100000, will finish Wed Aug 20 00:22:22 2025
step 100100, will finish Wed Aug 20 00:22:21 2025
step 100200, will finish Wed Aug 20 00:22:20 2025
step 100300, will finish Wed Aug 20 00:22:18 2025
step 100400, will finish Wed Aug 20 00:22:17 2025
step 100500, will finish Wed Aug 20 00:22:16 2025
step 100600, will finish Wed Aug 20 00:22:14 2025
step 100700, will finish Wed Aug 20 00:22:13 2025
step 100800, will finish Wed Aug 20 00:22:12 2025
step 100900, will finish Wed Aug 20 00:22:10 2025
step 101000, will finish Wed Aug 20 00:22:09 2025
step 101100, will finish Wed Aug 20 00:22:08 2025
step 101200, will finish Wed Aug 20 00:22:06 2025
step 101300, will finish Wed Aug 20 00:22:05 2025
step 101400, will finish Wed Aug 20 00:22:04 2025
step 101500, will finish Wed Aug 20 00:22:02 2025
step 101600, will finish Wed Aug 20 00:22:01 2025
step 101700, will finish Wed Aug 20 00:22:00 2025
step 101800, will finish Wed Aug 20 00:21:58 2025
step 101900, will finish Wed Aug 20 00:21:57 2025
step 102000, will finish Wed Aug 20 00:21:56 2025
step 102100, will finish Wed Aug 20 00:21:54 2025
step 102200, will finish Wed Aug 20 00:21:53 2025
step 102300, will finish Wed Aug 20 00:21:52 2025
step 102400, will finish Wed Aug 20 00:21:51 2025
step 102500, will finish Wed Aug 20 00:21:49 2025
step 102600, will finish Wed Aug 20 00:21:48 2025
step 102700, will finish Wed Aug 20 00:21:47 2025
step 102800, will finish Wed Aug 20 00:21:45 2025
step 102900, will finish Wed Aug 20 00:21:44 2025
step 103000, will finish Wed Aug 20 00:21:43 2025
step 103100, will finish Wed Aug 20 00:21:41 2025
step 103200, will finish Wed Aug 20 00:21:40 2025
step 103300, will finish Wed Aug 20 00:21:39 2025
step 103400, will finish Wed Aug 20 00:21:38 2025
step 103500, will finish Wed Aug 20 00:21:36 2025
step 103600, will finish Wed Aug 20 00:21:35 2025
step 103700, will finish Wed Aug 20 00:21:34 2025
step 103800, will finish Wed Aug 20 00:21:33 2025
step 103900, will finish Wed Aug 20 00:21:31 2025
step 104000, will finish Wed Aug 20 00:21:30 2025
step 104100, will finish Wed Aug 20 00:21:29 2025
step 104200, will finish Wed Aug 20 00:21:28 2025
step 104300, will finish Wed Aug 20 00:21:26 2025
step 104400, will finish Wed Aug 20 00:21:25 2025
step 104500, will finish Wed Aug 20 00:21:24 2025
step 104600, will finish Wed Aug 20 00:21:23 2025
step 104700, will finish Wed Aug 20 00:21:21 2025
step 104800, will finish Wed Aug 20 00:21:20 2025
step 104900, will finish Wed Aug 20 00:21:19 2025
step 105000, will finish Wed Aug 20 00:21:18 2025
step 105100, will finish Wed Aug 20 00:21:17 2025
step 105200, will finish Wed Aug 20 00:21:16 2025
step 105300, will finish Wed Aug 20 00:21:14 2025
step 105400, will finish Wed Aug 20 00:21:13 2025
step 105500, will finish Wed Aug 20 00:21:12 2025
step 105600, will finish Wed Aug 20 00:21:11 2025
step 105700, will finish Wed Aug 20 00:21:09 2025
step 105800, will finish Wed Aug 20 00:21:08 2025
step 105900, will finish Wed Aug 20 00:21:07 2025
step 106000, will finish Wed Aug 20 00:21:06 2025
step 106100, will finish Wed Aug 20 00:21:05 2025
step 106200, will finish Wed Aug 20 00:21:03 2025
step 106300, will finish Wed Aug 20 00:21:02 2025
step 106400, will finish Wed Aug 20 00:21:01 2025
step 106500, will finish Wed Aug 20 00:21:00 2025
step 106600, will finish Wed Aug 20 00:20:59 2025
step 106700, will finish Wed Aug 20 00:20:57 2025
step 106800, will finish Wed Aug 20 00:20:56 2025
step 106900, will finish Wed Aug 20 00:20:55 2025
step 107000, will finish Wed Aug 20 00:20:54 2025
step 107100, will finish Wed Aug 20 00:20:53 2025
step 107200, will finish Wed Aug 20 00:20:51 2025
step 107300, will finish Wed Aug 20 00:20:50 2025
step 107400, will finish Wed Aug 20 00:20:49 2025
step 107500, will finish Wed Aug 20 00:20:48 2025
step 107600, will finish Wed Aug 20 00:20:47 2025
step 107700, will finish Wed Aug 20 00:20:46 2025
step 107800, will finish Wed Aug 20 00:20:44 2025
step 107900, will finish Wed Aug 20 00:20:43 2025
step 108000, will finish Wed Aug 20 00:20:42 2025
step 108100, will finish Wed Aug 20 00:20:41 2025
step 108200, will finish Wed Aug 20 00:20:40 2025
step 108300, will finish Wed Aug 20 00:20:39 2025
step 108400, will finish Wed Aug 20 00:20:37 2025
step 108500, will finish Wed Aug 20 00:20:36 2025
step 108600, will finish Wed Aug 20 00:20:35 2025
step 108700, will finish Wed Aug 20 00:20:34 2025
step 108800, will finish Wed Aug 20 00:20:33 2025
step 108900, will finish Wed Aug 20 00:20:32 2025
step 109000, will finish Wed Aug 20 00:20:30 2025
step 109100, will finish Wed Aug 20 00:20:29 2025
step 109200, will finish Wed Aug 20 00:20:28 2025
step 109300, will finish Wed Aug 20 00:20:27 2025
step 109400, will finish Wed Aug 20 00:20:26 2025
step 109500, will finish Wed Aug 20 00:20:25 2025
step 109600, will finish Wed Aug 20 00:20:23 2025
step 109700, will finish Wed Aug 20 00:20:22 2025
step 109800, will finish Wed Aug 20 00:20:21 2025
step 109900, will finish Wed Aug 20 00:20:20 2025
step 110000, will finish Wed Aug 20 00:20:19 2025
step 110100, will finish Wed Aug 20 00:20:18 2025
step 110200, will finish Wed Aug 20 00:20:17 2025
step 110300, will finish Wed Aug 20 00:20:15 2025
step 110400, will finish Wed Aug 20 00:20:14 2025
step 110500, will finish Wed Aug 20 00:20:13 2025
step 110600, will finish Wed Aug 20 00:20:12 2025
step 110700, will finish Wed Aug 20 00:20:11 2025
step 110800, will finish Wed Aug 20 00:20:10 2025
step 110900, will finish Wed Aug 20 00:20:09 2025
step 111000, will finish Wed Aug 20 00:20:08 2025
step 111100, will finish Wed Aug 20 00:20:07 2025
step 111200, will finish Wed Aug 20 00:20:07 2025
step 111300, will finish Wed Aug 20 00:20:06 2025
step 111400, will finish Wed Aug 20 00:20:05 2025
step 111500, will finish Wed Aug 20 00:20:03 2025
step 111600, will finish Wed Aug 20 00:20:02 2025
step 111700, will finish Wed Aug 20 00:20:01 2025
step 111800, will finish Wed Aug 20 00:20:00 2025
step 111900, will finish Wed Aug 20 00:19:59 2025
step 112000, will finish Wed Aug 20 00:19:58 2025
step 112100, will finish Wed Aug 20 00:19:57 2025
step 112200, will finish Wed Aug 20 00:19:56 2025
step 112300, will finish Wed Aug 20 00:19:55 2025
step 112400, will finish Wed Aug 20 00:19:54 2025
step 112500, will finish Wed Aug 20 00:19:53 2025
step 112600, will finish Wed Aug 20 00:19:52 2025
step 112700, will finish Wed Aug 20 00:19:51 2025
step 112800, will finish Wed Aug 20 00:19:50 2025
step 112900, will finish Wed Aug 20 00:19:49 2025
step 113000, will finish Wed Aug 20 00:19:48 2025
step 113100, will finish Wed Aug 20 00:19:47 2025
step 113200, will finish Wed Aug 20 00:19:46 2025
step 113300, will finish Wed Aug 20 00:19:45 2025
step 113400, will finish Wed Aug 20 00:19:44 2025
step 113500, will finish Wed Aug 20 00:19:43 2025
step 113600, will finish Wed Aug 20 00:19:41 2025
step 113700, will finish Wed Aug 20 00:19:40 2025
step 113800, will finish Wed Aug 20 00:19:39 2025
step 113900, will finish Wed Aug 20 00:19:38 2025
step 114000, will finish Wed Aug 20 00:19:37 2025
step 114100, will finish Wed Aug 20 00:19:36 2025
step 114200, will finish Wed Aug 20 00:19:35 2025
step 114300, will finish Wed Aug 20 00:19:34 2025
step 114400, will finish Wed Aug 20 00:19:33 2025
step 114500, will finish Wed Aug 20 00:19:32 2025
step 114600, will finish Wed Aug 20 00:19:31 2025
step 114700, will finish Wed Aug 20 00:19:30 2025
step 114800, will finish Wed Aug 20 00:19:29 2025
step 114900, will finish Wed Aug 20 00:19:28 2025
step 115000, will finish Wed Aug 20 00:19:27 2025
step 115100, will finish Wed Aug 20 00:19:26 2025
step 115200, will finish Wed Aug 20 00:19:25 2025
step 115300, will finish Wed Aug 20 00:19:24 2025
step 115400, will finish Wed Aug 20 00:19:23 2025
step 115500, will finish Wed Aug 20 00:19:22 2025
step 115600, will finish Wed Aug 20 00:19:21 2025
step 115700, will finish Wed Aug 20 00:19:20 2025
step 115800, will finish Wed Aug 20 00:19:19 2025
step 115900, will finish Wed Aug 20 00:19:18 2025
step 116000, will finish Wed Aug 20 00:19:17 2025
step 116100, will finish Wed Aug 20 00:19:16 2025
step 116200, will finish Wed Aug 20 00:19:15 2025
step 116300, will finish Wed Aug 20 00:19:14 2025
step 116400, will finish Wed Aug 20 00:19:13 2025
step 116500, will finish Wed Aug 20 00:19:12 2025
step 116600, will finish Wed Aug 20 00:19:11 2025
step 116700, will finish Wed Aug 20 00:19:10 2025
step 116800, will finish Wed Aug 20 00:19:09 2025
step 116900, will finish Wed Aug 20 00:19:08 2025
step 117000, will finish Wed Aug 20 00:19:07 2025
step 117100, will finish Wed Aug 20 00:19:06 2025
step 117200, will finish Wed Aug 20 00:19:05 2025
step 117300, will finish Wed Aug 20 00:19:04 2025
step 117400, will finish Wed Aug 20 00:19:03 2025
step 117500, will finish Wed Aug 20 00:19:02 2025
step 117600, will finish Wed Aug 20 00:19:01 2025
step 117700, will finish Wed Aug 20 00:19:00 2025
step 117800, will finish Wed Aug 20 00:18:59 2025
step 117900, will finish Wed Aug 20 00:18:58 2025
step 118000, will finish Wed Aug 20 00:18:57 2025
step 118100, will finish Wed Aug 20 00:18:56 2025
step 118200, will finish Wed Aug 20 00:18:55 2025
step 118300, will finish Wed Aug 20 00:18:54 2025
step 118400, will finish Wed Aug 20 00:18:53 2025
step 118500, will finish Wed Aug 20 00:18:52 2025
step 118600, will finish Wed Aug 20 00:18:51 2025
step 118700, will finish Wed Aug 20 00:18:50 2025
step 118800, will finish Wed Aug 20 00:18:49 2025
step 118900, will finish Wed Aug 20 00:18:48 2025
step 119000, will finish Wed Aug 20 00:18:47 2025
step 119100, will finish Wed Aug 20 00:18:46 2025
step 119200, will finish Wed Aug 20 00:18:45 2025
step 119300, will finish Wed Aug 20 00:18:44 2025
step 119400, will finish Wed Aug 20 00:18:43 2025
step 119500, will finish Wed Aug 20 00:18:42 2025
step 119600, will finish Wed Aug 20 00:18:42 2025
step 119700, will finish Wed Aug 20 00:18:41 2025
step 119800, will finish Wed Aug 20 00:18:40 2025
step 119900, will finish Wed Aug 20 00:18:39 2025
step 120000, will finish Wed Aug 20 00:18:38 2025
step 120100, will finish Wed Aug 20 00:18:37 2025
step 120200, will finish Wed Aug 20 00:18:36 2025
step 120300, will finish Wed Aug 20 00:18:35 2025
step 120400, will finish Wed Aug 20 00:18:34 2025
step 120500, will finish Wed Aug 20 00:18:34 2025
step 120600, will finish Wed Aug 20 00:18:33 2025
step 120700, will finish Wed Aug 20 00:18:32 2025
step 120800, will finish Wed Aug 20 00:18:31 2025
step 120900, will finish Wed Aug 20 00:18:30 2025
step 121000, will finish Wed Aug 20 00:18:29 2025
step 121100, will finish Wed Aug 20 00:18:28 2025
step 121200, will finish Wed Aug 20 00:18:27 2025
step 121300, will finish Wed Aug 20 00:18:26 2025
step 121400, will finish Wed Aug 20 00:18:25 2025
step 121500, will finish Wed Aug 20 00:18:24 2025
step 121600, will finish Wed Aug 20 00:18:24 2025
step 121700, will finish Wed Aug 20 00:18:23 2025
step 121800, will finish Wed Aug 20 00:18:22 2025
step 121900, will finish Wed Aug 20 00:18:21 2025
step 122000, will finish Wed Aug 20 00:18:20 2025
step 122100, will finish Wed Aug 20 00:18:19 2025
step 122200, will finish Wed Aug 20 00:18:18 2025
step 122300, will finish Wed Aug 20 00:18:17 2025
step 122400, will finish Wed Aug 20 00:18:16 2025
step 122500, will finish Wed Aug 20 00:18:15 2025
step 122600, will finish Wed Aug 20 00:18:14 2025
step 122700, will finish Wed Aug 20 00:18:14 2025
step 122800, will finish Wed Aug 20 00:18:13 2025
step 122900, will finish Wed Aug 20 00:18:12 2025
step 123000, will finish Wed Aug 20 00:18:11 2025
step 123100, will finish Wed Aug 20 00:18:10 2025
step 123200, will finish Wed Aug 20 00:18:10 2025
step 123300, will finish Wed Aug 20 00:18:09 2025
step 123400, will finish Wed Aug 20 00:18:08 2025
step 123500, will finish Wed Aug 20 00:18:07 2025
step 123600, will finish Wed Aug 20 00:18:06 2025
step 123700, will finish Wed Aug 20 00:18:05 2025
step 123800, will finish Wed Aug 20 00:18:04 2025
step 123900, will finish Wed Aug 20 00:18:03 2025
step 124000, will finish Wed Aug 20 00:18:03 2025
step 124100, will finish Wed Aug 20 00:18:02 2025
step 124200, will finish Wed Aug 20 00:18:01 2025
step 124300, will finish Wed Aug 20 00:18:00 2025
step 124400, will finish Wed Aug 20 00:17:59 2025
step 124500, will finish Wed Aug 20 00:17:58 2025
step 124600, will finish Wed Aug 20 00:17:57 2025
step 124700, will finish Wed Aug 20 00:17:56 2025
step 124800, will finish Wed Aug 20 00:17:56 2025
step 124900, will finish Wed Aug 20 00:17:55 2025
step 125000, will finish Wed Aug 20 00:17:54 2025
step 125100, will finish Wed Aug 20 00:17:53 2025
step 125200, will finish Wed Aug 20 00:17:52 2025
step 125300, will finish Wed Aug 20 00:17:51 2025
step 125400, will finish Wed Aug 20 00:17:50 2025
step 125500, will finish Wed Aug 20 00:17:50 2025
step 125600, will finish Wed Aug 20 00:17:49 2025
step 125700, will finish Wed Aug 20 00:17:48 2025
step 125800, will finish Wed Aug 20 00:17:47 2025
step 125900, will finish Wed Aug 20 00:17:46 2025
step 126000, will finish Wed Aug 20 00:17:46 2025
step 126100, will finish Wed Aug 20 00:17:45 2025
step 126200, will finish Wed Aug 20 00:17:44 2025
step 126300, will finish Wed Aug 20 00:17:43 2025
step 126400, will finish Wed Aug 20 00:17:42 2025
step 126500, will finish Wed Aug 20 00:17:41 2025
step 126600, will finish Wed Aug 20 00:17:41 2025
step 126700, will finish Wed Aug 20 00:17:40 2025
step 126800, will finish Wed Aug 20 00:17:39 2025
step 126900, will finish Wed Aug 20 00:17:38 2025
step 127000, will finish Wed Aug 20 00:17:37 2025
step 127100, will finish Wed Aug 20 00:17:36 2025
step 127200, will finish Wed Aug 20 00:17:36 2025
step 127300, will finish Wed Aug 20 00:17:35 2025
step 127400, will finish Wed Aug 20 00:17:34 2025
step 127500, will finish Wed Aug 20 00:17:33 2025
step 127600, will finish Wed Aug 20 00:17:33 2025
step 127700, will finish Wed Aug 20 00:17:32 2025
step 127800, will finish Wed Aug 20 00:17:31 2025
step 127900, will finish Wed Aug 20 00:17:30 2025
step 128000, will finish Wed Aug 20 00:17:29 2025
step 128100, will finish Wed Aug 20 00:17:28 2025
step 128200, will finish Wed Aug 20 00:17:28 2025
step 128300, will finish Wed Aug 20 00:17:27 2025
step 128400, will finish Wed Aug 20 00:17:26 2025
step 128500, will finish Wed Aug 20 00:17:25 2025
step 128600, will finish Wed Aug 20 00:17:24 2025
step 128700, will finish Wed Aug 20 00:17:24 2025
step 128800, will finish Wed Aug 20 00:17:23 2025
step 128900, will finish Wed Aug 20 00:17:22 2025
step 129000, will finish Wed Aug 20 00:17:21 2025
step 129100, will finish Wed Aug 20 00:17:20 2025
step 129200, will finish Wed Aug 20 00:17:19 2025
step 129300, will finish Wed Aug 20 00:17:19 2025
step 129400, will finish Wed Aug 20 00:17:18 2025
step 129500, will finish Wed Aug 20 00:17:17 2025
step 129600, will finish Wed Aug 20 00:17:16 2025
step 129700, will finish Wed Aug 20 00:17:15 2025
step 129800, will finish Wed Aug 20 00:17:15 2025
step 129900, will finish Wed Aug 20 00:17:14 2025
step 130000, will finish Wed Aug 20 00:17:13 2025
step 130100, will finish Wed Aug 20 00:17:12 2025
step 130200, will finish Wed Aug 20 00:17:11 2025
step 130300, will finish Wed Aug 20 00:17:11 2025
step 130400, will finish Wed Aug 20 00:17:10 2025
step 130500, will finish Wed Aug 20 00:17:09 2025
step 130600, will finish Wed Aug 20 00:17:08 2025
step 130700, will finish Wed Aug 20 00:17:07 2025
step 130800, will finish Wed Aug 20 00:17:07 2025
step 130900, will finish Wed Aug 20 00:17:06 2025
step 131000, will finish Wed Aug 20 00:17:05 2025
step 131100, will finish Wed Aug 20 00:17:04 2025
step 131200, will finish Wed Aug 20 00:17:03 2025
step 131300, will finish Wed Aug 20 00:17:03 2025
step 131400, will finish Wed Aug 20 00:17:02 2025
step 131500, will finish Wed Aug 20 00:17:01 2025
step 131600, will finish Wed Aug 20 00:17:00 2025
step 131700, will finish Wed Aug 20 00:17:00 2025
step 131800, will finish Wed Aug 20 00:16:59 2025
step 131900, will finish Wed Aug 20 00:16:58 2025
step 132000, will finish Wed Aug 20 00:16:57 2025
step 132100, will finish Wed Aug 20 00:16:56 2025
step 132200, will finish Wed Aug 20 00:16:56 2025
step 132300, will finish Wed Aug 20 00:16:55 2025
step 132400, will finish Wed Aug 20 00:16:54 2025
step 132500, will finish Wed Aug 20 00:16:53 2025
step 132600, will finish Wed Aug 20 00:16:53 2025
step 132700, will finish Wed Aug 20 00:16:52 2025
step 132800, will finish Wed Aug 20 00:16:51 2025
step 132900, will finish Wed Aug 20 00:16:50 2025
step 133000, will finish Wed Aug 20 00:16:49 2025
step 133100, will finish Wed Aug 20 00:16:49 2025
step 133200, will finish Wed Aug 20 00:16:48 2025
step 133300, will finish Wed Aug 20 00:16:47 2025
step 133400, will finish Wed Aug 20 00:16:46 2025
step 133500, will finish Wed Aug 20 00:16:46 2025
step 133600, will finish Wed Aug 20 00:16:45 2025
step 133700, will finish Wed Aug 20 00:16:44 2025
step 133800, will finish Wed Aug 20 00:16:43 2025
step 133900, will finish Wed Aug 20 00:16:43 2025
step 134000, will finish Wed Aug 20 00:16:42 2025
step 134100, will finish Wed Aug 20 00:16:41 2025
step 134200, will finish Wed Aug 20 00:16:40 2025
step 134300, will finish Wed Aug 20 00:16:40 2025
step 134400, will finish Wed Aug 20 00:16:39 2025
step 134500, will finish Wed Aug 20 00:16:39 2025
step 134600, will finish Wed Aug 20 00:16:38 2025
step 134700, will finish Wed Aug 20 00:16:37 2025
step 134800, will finish Wed Aug 20 00:16:36 2025
step 134900, will finish Wed Aug 20 00:16:35 2025
step 135000, will finish Wed Aug 20 00:16:35 2025
step 135100, will finish Wed Aug 20 00:16:34 2025
step 135200, will finish Wed Aug 20 00:16:33 2025
step 135300, will finish Wed Aug 20 00:16:32 2025
step 135400, will finish Wed Aug 20 00:16:31 2025
step 135500, will finish Wed Aug 20 00:16:31 2025
step 135600, will finish Wed Aug 20 00:16:30 2025
step 135700, will finish Wed Aug 20 00:16:29 2025
step 135800, will finish Wed Aug 20 00:16:28 2025
step 135900, will finish Wed Aug 20 00:16:27 2025
step 136000, will finish Wed Aug 20 00:16:27 2025
step 136100, will finish Wed Aug 20 00:16:26 2025
step 136200, will finish Wed Aug 20 00:16:25 2025
step 136300, will finish Wed Aug 20 00:16:24 2025
step 136400, will finish Wed Aug 20 00:16:23 2025
step 136500, will finish Wed Aug 20 00:16:22 2025
step 136600, will finish Wed Aug 20 00:16:22 2025
step 136700, will finish Wed Aug 20 00:16:21 2025
step 136800, will finish Wed Aug 20 00:16:20 2025
step 136900, will finish Wed Aug 20 00:16:19 2025
step 137000, will finish Wed Aug 20 00:16:19 2025
step 137100, will finish Wed Aug 20 00:16:18 2025
step 137200, will finish Wed Aug 20 00:16:17 2025
step 137300, will finish Wed Aug 20 00:16:16 2025
step 137400, will finish Wed Aug 20 00:16:15 2025
step 137500, will finish Wed Aug 20 00:16:15 2025
step 137600, will finish Wed Aug 20 00:16:14 2025
step 137700, will finish Wed Aug 20 00:16:13 2025
step 137800, will finish Wed Aug 20 00:16:12 2025
step 137900, will finish Wed Aug 20 00:16:11 2025
step 138000, will finish Wed Aug 20 00:16:11 2025
step 138100, will finish Wed Aug 20 00:16:10 2025
step 138200, will finish Wed Aug 20 00:16:09 2025
step 138300, will finish Wed Aug 20 00:16:08 2025
step 138400, will finish Wed Aug 20 00:16:07 2025
step 138500, will finish Wed Aug 20 00:16:07 2025
step 138600, will finish Wed Aug 20 00:16:06 2025
step 138700, will finish Wed Aug 20 00:16:05 2025
step 138800, will finish Wed Aug 20 00:16:04 2025
step 138900, will finish Wed Aug 20 00:16:04 2025
step 139000, will finish Wed Aug 20 00:16:03 2025
step 139100, will finish Wed Aug 20 00:16:02 2025
step 139200, will finish Wed Aug 20 00:16:01 2025
step 139300, will finish Wed Aug 20 00:16:00 2025
step 139400, will finish Wed Aug 20 00:16:00 2025
step 139500, will finish Wed Aug 20 00:15:59 2025
step 139600, will finish Wed Aug 20 00:15:58 2025
step 139700, will finish Wed Aug 20 00:15:57 2025
step 139800, will finish Wed Aug 20 00:15:57 2025
step 139900, will finish Wed Aug 20 00:15:56 2025
step 140000, will finish Wed Aug 20 00:15:55 2025
step 140100, will finish Wed Aug 20 00:15:54 2025
step 140200, will finish Wed Aug 20 00:15:53 2025
step 140300, will finish Wed Aug 20 00:15:53 2025
step 140400, will finish Wed Aug 20 00:15:52 2025
step 140500, will finish Wed Aug 20 00:15:51 2025
step 140600, will finish Wed Aug 20 00:15:50 2025
step 140700, will finish Wed Aug 20 00:15:50 2025
step 140800, will finish Wed Aug 20 00:15:49 2025
step 140900, will finish Wed Aug 20 00:15:48 2025
step 141000, will finish Wed Aug 20 00:15:47 2025
step 141100, will finish Wed Aug 20 00:15:47 2025
step 141200, will finish Wed Aug 20 00:15:46 2025
step 141300, will finish Wed Aug 20 00:15:45 2025
step 141400, will finish Wed Aug 20 00:15:44 2025
step 141500, will finish Wed Aug 20 00:15:44 2025
step 141600, will finish Wed Aug 20 00:15:43 2025
step 141700, will finish Wed Aug 20 00:15:42 2025
step 141800, will finish Wed Aug 20 00:15:41 2025
step 141900, will finish Wed Aug 20 00:15:41 2025
step 142000, will finish Wed Aug 20 00:15:40 2025
step 142100, will finish Wed Aug 20 00:15:39 2025
step 142200, will finish Wed Aug 20 00:15:38 2025
step 142300, will finish Wed Aug 20 00:15:38 2025
step 142400, will finish Wed Aug 20 00:15:37 2025
step 142500, will finish Wed Aug 20 00:15:37 2025
step 142600, will finish Wed Aug 20 00:15:36 2025
step 142700, will finish Wed Aug 20 00:15:35 2025
step 142800, will finish Wed Aug 20 00:15:34 2025
step 142900, will finish Wed Aug 20 00:15:34 2025
step 143000, will finish Wed Aug 20 00:15:33 2025
step 143100, will finish Wed Aug 20 00:15:32 2025
step 143200, will finish Wed Aug 20 00:15:31 2025
step 143300, will finish Wed Aug 20 00:15:31 2025
step 143400, will finish Wed Aug 20 00:15:30 2025
step 143500, will finish Wed Aug 20 00:15:29 2025
step 143600, will finish Wed Aug 20 00:15:29 2025
step 143700, will finish Wed Aug 20 00:15:28 2025
step 143800, will finish Wed Aug 20 00:15:27 2025
step 143900, will finish Wed Aug 20 00:15:26 2025
step 144000, will finish Wed Aug 20 00:15:26 2025
step 144100, will finish Wed Aug 20 00:15:25 2025
step 144200, will finish Wed Aug 20 00:15:24 2025
step 144300, will finish Wed Aug 20 00:15:23 2025
step 144400, will finish Wed Aug 20 00:15:23 2025
step 144500, will finish Wed Aug 20 00:15:22 2025
step 144600, will finish Wed Aug 20 00:15:21 2025
step 144700, will finish Wed Aug 20 00:15:21 2025
step 144800, will finish Wed Aug 20 00:15:20 2025
step 144900, will finish Wed Aug 20 00:15:19 2025
step 145000, will finish Wed Aug 20 00:15:18 2025
step 145100, will finish Wed Aug 20 00:15:18 2025
step 145200, will finish Wed Aug 20 00:15:17 2025
step 145300, will finish Wed Aug 20 00:15:16 2025
step 145400, will finish Wed Aug 20 00:15:15 2025
step 145500, will finish Wed Aug 20 00:15:15 2025
step 145600, will finish Wed Aug 20 00:15:14 2025
step 145700, will finish Wed Aug 20 00:15:13 2025
step 145800, will finish Wed Aug 20 00:15:13 2025
step 145900, will finish Wed Aug 20 00:15:12 2025
step 146000, will finish Wed Aug 20 00:15:11 2025
step 146100, will finish Wed Aug 20 00:15:10 2025
step 146200, will finish Wed Aug 20 00:15:10 2025
step 146300, will finish Wed Aug 20 00:15:09 2025
step 146400, will finish Wed Aug 20 00:15:08 2025
step 146500, will finish Wed Aug 20 00:15:08 2025
step 146600, will finish Wed Aug 20 00:15:07 2025
step 146700, will finish Wed Aug 20 00:15:06 2025
step 146800, will finish Wed Aug 20 00:15:06 2025
step 146900, will finish Wed Aug 20 00:15:05 2025
step 147000, will finish Wed Aug 20 00:15:04 2025
step 147100, will finish Wed Aug 20 00:15:04 2025
step 147200, will finish Wed Aug 20 00:15:03 2025
step 147300, will finish Wed Aug 20 00:15:02 2025
step 147400, will finish Wed Aug 20 00:15:02 2025
step 147500, will finish Wed Aug 20 00:15:01 2025
step 147600, will finish Wed Aug 20 00:15:00 2025
step 147700, will finish Wed Aug 20 00:15:00 2025
step 147800, will finish Wed Aug 20 00:14:59 2025
step 147900, will finish Wed Aug 20 00:14:58 2025
step 148000, will finish Wed Aug 20 00:14:58 2025
step 148100, will finish Wed Aug 20 00:14:57 2025
step 148200, will finish Wed Aug 20 00:14:56 2025
step 148300, will finish Wed Aug 20 00:14:55 2025
step 148400, will finish Wed Aug 20 00:14:55 2025
step 148500, will finish Wed Aug 20 00:14:54 2025
step 148600, will finish Wed Aug 20 00:14:53 2025
step 148700, will finish Wed Aug 20 00:14:53 2025
step 148800, will finish Wed Aug 20 00:14:52 2025
step 148900, will finish Wed Aug 20 00:14:51 2025
step 149000, will finish Wed Aug 20 00:14:51 2025
step 149100, will finish Wed Aug 20 00:14:50 2025
step 149200, will finish Wed Aug 20 00:14:49 2025
step 149300, will finish Wed Aug 20 00:14:49 2025
step 149400, will finish Wed Aug 20 00:14:48 2025
step 149500, will finish Wed Aug 20 00:14:47 2025
step 149600, will finish Wed Aug 20 00:14:47 2025
step 149700, will finish Wed Aug 20 00:14:46 2025
step 149800, will finish Wed Aug 20 00:14:45 2025
step 149900, will finish Wed Aug 20 00:14:45 2025
step 150000, will finish Wed Aug 20 00:14:44 2025
step 150100, will finish Wed Aug 20 00:14:44 2025
step 150200, will finish Wed Aug 20 00:14:43 2025
step 150300, will finish Wed Aug 20 00:14:43 2025
step 150400, will finish Wed Aug 20 00:14:42 2025
step 150500, will finish Wed Aug 20 00:14:41 2025
step 150600, will finish Wed Aug 20 00:14:41 2025
step 150700, will finish Wed Aug 20 00:14:40 2025
step 150800, will finish Wed Aug 20 00:14:39 2025
step 150900, will finish Wed Aug 20 00:14:39 2025
step 151000, will finish Wed Aug 20 00:14:38 2025
step 151100, will finish Wed Aug 20 00:14:37 2025
step 151200, will finish Wed Aug 20 00:14:37 2025
step 151300, will finish Wed Aug 20 00:14:36 2025
step 151400, will finish Wed Aug 20 00:14:36 2025
step 151500, will finish Wed Aug 20 00:14:35 2025
step 151600, will finish Wed Aug 20 00:14:34 2025
step 151700, will finish Wed Aug 20 00:14:34 2025
step 151800, will finish Wed Aug 20 00:14:33 2025
step 151900, will finish Wed Aug 20 00:14:32 2025
step 152000, will finish Wed Aug 20 00:14:32 2025
step 152100, will finish Wed Aug 20 00:14:31 2025
step 152200, will finish Wed Aug 20 00:14:30 2025
step 152300, will finish Wed Aug 20 00:14:30 2025
step 152400, will finish Wed Aug 20 00:14:29 2025
step 152500, will finish Wed Aug 20 00:14:28 2025
step 152600, will finish Wed Aug 20 00:14:28 2025
step 152700, will finish Wed Aug 20 00:14:27 2025
step 152800, will finish Wed Aug 20 00:14:27 2025
step 152900, will finish Wed Aug 20 00:14:26 2025
step 153000, will finish Wed Aug 20 00:14:25 2025
step 153100, will finish Wed Aug 20 00:14:25 2025
step 153200, will finish Wed Aug 20 00:14:24 2025
step 153300, will finish Wed Aug 20 00:14:23 2025
step 153400, will finish Wed Aug 20 00:14:23 2025
step 153500, will finish Wed Aug 20 00:14:22 2025
step 153600, will finish Wed Aug 20 00:14:22 2025
step 153700, will finish Wed Aug 20 00:14:21 2025
step 153800, will finish Wed Aug 20 00:14:20 2025
step 153900, will finish Wed Aug 20 00:14:20 2025
step 154000, will finish Wed Aug 20 00:14:19 2025
step 154100, will finish Wed Aug 20 00:14:19 2025
step 154200, will finish Wed Aug 20 00:14:18 2025
step 154300, will finish Wed Aug 20 00:14:17 2025
step 154400, will finish Wed Aug 20 00:14:17 2025
step 154500, will finish Wed Aug 20 00:14:16 2025
step 154600, will finish Wed Aug 20 00:14:15 2025
step 154700, will finish Wed Aug 20 00:14:15 2025
step 154800, will finish Wed Aug 20 00:14:14 2025
step 154900, will finish Wed Aug 20 00:14:13 2025
step 155000, will finish Wed Aug 20 00:14:13 2025
step 155100, will finish Wed Aug 20 00:14:12 2025
step 155200, will finish Wed Aug 20 00:14:12 2025
step 155300, will finish Wed Aug 20 00:14:11 2025
step 155400, will finish Wed Aug 20 00:14:10 2025
step 155500, will finish Wed Aug 20 00:14:10 2025
step 155600, will finish Wed Aug 20 00:14:09 2025
step 155700, will finish Wed Aug 20 00:14:08 2025
step 155800, will finish Wed Aug 20 00:14:08 2025
step 155900, will finish Wed Aug 20 00:14:07 2025
step 156000, will finish Wed Aug 20 00:14:07 2025
step 156100, will finish Wed Aug 20 00:14:06 2025
step 156200, will finish Wed Aug 20 00:14:05 2025
step 156300, will finish Wed Aug 20 00:14:05 2025
step 156400, will finish Wed Aug 20 00:14:04 2025
step 156500, will finish Wed Aug 20 00:14:04 2025
step 156600, will finish Wed Aug 20 00:14:03 2025
step 156700, will finish Wed Aug 20 00:14:02 2025
step 156800, will finish Wed Aug 20 00:14:02 2025
step 156900, will finish Wed Aug 20 00:14:01 2025
step 157000, will finish Wed Aug 20 00:14:01 2025
step 157100, will finish Wed Aug 20 00:14:00 2025
step 157200, will finish Wed Aug 20 00:13:59 2025
step 157300, will finish Wed Aug 20 00:13:59 2025
step 157400, will finish Wed Aug 20 00:13:58 2025
step 157500, will finish Wed Aug 20 00:13:58 2025
step 157600, will finish Wed Aug 20 00:13:57 2025
step 157700, will finish Wed Aug 20 00:13:57 2025
step 157800, will finish Wed Aug 20 00:13:56 2025
step 157900, will finish Wed Aug 20 00:13:55 2025
step 158000, will finish Wed Aug 20 00:13:55 2025
step 158100, will finish Wed Aug 20 00:13:54 2025
step 158200, will finish Wed Aug 20 00:13:54 2025
step 158300, will finish Wed Aug 20 00:13:53 2025
step 158400, will finish Wed Aug 20 00:13:52 2025
step 158500, will finish Wed Aug 20 00:13:52 2025
step 158600, will finish Wed Aug 20 00:13:51 2025
step 158700, will finish Wed Aug 20 00:13:51 2025
step 158800, will finish Wed Aug 20 00:13:50 2025
step 158900, will finish Wed Aug 20 00:13:50 2025
step 159000, will finish Wed Aug 20 00:13:49 2025
step 159100, will finish Wed Aug 20 00:13:49 2025
step 159200, will finish Wed Aug 20 00:13:48 2025
step 159300, will finish Wed Aug 20 00:13:48 2025
step 159400, will finish Wed Aug 20 00:13:47 2025
step 159500, will finish Wed Aug 20 00:13:47 2025
step 159600, will finish Wed Aug 20 00:13:46 2025
step 159700, will finish Wed Aug 20 00:13:45 2025
step 159800, will finish Wed Aug 20 00:13:45 2025
step 159900, will finish Wed Aug 20 00:13:44 2025
step 160000, will finish Wed Aug 20 00:13:44 2025
step 160100, will finish Wed Aug 20 00:13:43 2025
step 160200, will finish Wed Aug 20 00:13:43 2025
step 160300, will finish Wed Aug 20 00:13:42 2025
step 160400, will finish Wed Aug 20 00:13:41 2025
step 160500, will finish Wed Aug 20 00:13:41 2025
step 160600, will finish Wed Aug 20 00:13:40 2025
step 160700, will finish Wed Aug 20 00:13:40 2025
step 160800, will finish Wed Aug 20 00:13:39 2025
step 160900, will finish Wed Aug 20 00:13:38 2025
step 161000, will finish Wed Aug 20 00:13:38 2025
step 161100, will finish Wed Aug 20 00:13:37 2025
step 161200, will finish Wed Aug 20 00:13:37 2025
step 161300, will finish Wed Aug 20 00:13:36 2025
step 161400, will finish Wed Aug 20 00:13:36 2025
step 161500, will finish Wed Aug 20 00:13:35 2025
step 161600, will finish Wed Aug 20 00:13:34 2025
step 161700, will finish Wed Aug 20 00:13:34 2025
step 161800, will finish Wed Aug 20 00:13:33 2025
step 161900, will finish Wed Aug 20 00:13:33 2025
step 162000, will finish Wed Aug 20 00:13:32 2025
step 162100, will finish Wed Aug 20 00:13:32 2025
step 162200, will finish Wed Aug 20 00:13:31 2025
step 162300, will finish Wed Aug 20 00:13:30 2025
step 162400, will finish Wed Aug 20 00:13:30 2025
step 162500, will finish Wed Aug 20 00:13:29 2025
step 162600, will finish Wed Aug 20 00:13:29 2025
step 162700, will finish Wed Aug 20 00:13:28 2025
step 162800, will finish Wed Aug 20 00:13:28 2025
step 162900, will finish Wed Aug 20 00:13:27 2025
step 163000, will finish Wed Aug 20 00:13:26 2025
step 163100, will finish Wed Aug 20 00:13:26 2025
step 163200, will finish Wed Aug 20 00:13:25 2025
step 163300, will finish Wed Aug 20 00:13:25 2025
step 163400, will finish Wed Aug 20 00:13:24 2025
step 163500, will finish Wed Aug 20 00:13:24 2025
step 163600, will finish Wed Aug 20 00:13:23 2025
step 163700, will finish Wed Aug 20 00:13:22 2025
step 163800, will finish Wed Aug 20 00:13:22 2025
step 163900, will finish Wed Aug 20 00:13:21 2025
step 164000, will finish Wed Aug 20 00:13:21 2025
step 164100, will finish Wed Aug 20 00:13:20 2025
step 164200, will finish Wed Aug 20 00:13:20 2025
step 164300, will finish Wed Aug 20 00:13:19 2025
step 164400, will finish Wed Aug 20 00:13:19 2025
step 164500, will finish Wed Aug 20 00:13:18 2025
step 164600, will finish Wed Aug 20 00:13:17 2025
step 164700, will finish Wed Aug 20 00:13:17 2025
step 164800, will finish Wed Aug 20 00:13:16 2025
step 164900, will finish Wed Aug 20 00:13:16 2025
step 165000, will finish Wed Aug 20 00:13:16 2025
step 165100, will finish Wed Aug 20 00:13:15 2025
step 165200, will finish Wed Aug 20 00:13:15 2025
step 165300, will finish Wed Aug 20 00:13:14 2025
step 165400, will finish Wed Aug 20 00:13:13 2025
step 165500, will finish Wed Aug 20 00:13:13 2025
step 165600, will finish Wed Aug 20 00:13:12 2025
step 165700, will finish Wed Aug 20 00:13:12 2025
step 165800, will finish Wed Aug 20 00:13:11 2025
step 165900, will finish Wed Aug 20 00:13:11 2025
step 166000, will finish Wed Aug 20 00:13:10 2025
step 166100, will finish Wed Aug 20 00:13:10 2025
step 166200, will finish Wed Aug 20 00:13:09 2025
step 166300, will finish Wed Aug 20 00:13:08 2025
step 166400, will finish Wed Aug 20 00:13:08 2025
step 166500, will finish Wed Aug 20 00:13:07 2025
step 166600, will finish Wed Aug 20 00:13:07 2025
step 166700, will finish Wed Aug 20 00:13:06 2025
step 166800, will finish Wed Aug 20 00:13:06 2025
step 166900, will finish Wed Aug 20 00:13:05 2025
step 167000, will finish Wed Aug 20 00:13:05 2025
step 167100, will finish Wed Aug 20 00:13:04 2025
step 167200, will finish Wed Aug 20 00:13:04 2025
step 167300, will finish Wed Aug 20 00:13:03 2025
step 167400, will finish Wed Aug 20 00:13:03 2025
step 167500, will finish Wed Aug 20 00:13:02 2025
step 167600, will finish Wed Aug 20 00:13:02 2025
step 167700, will finish Wed Aug 20 00:13:01 2025
step 167800, will finish Wed Aug 20 00:13:00 2025
step 167900, will finish Wed Aug 20 00:13:00 2025
step 168000, will finish Wed Aug 20 00:12:59 2025
step 168100, will finish Wed Aug 20 00:12:59 2025
step 168200, will finish Wed Aug 20 00:12:58 2025
step 168300, will finish Wed Aug 20 00:12:58 2025
step 168400, will finish Wed Aug 20 00:12:57 2025
step 168500, will finish Wed Aug 20 00:12:57 2025
step 168600, will finish Wed Aug 20 00:12:56 2025
step 168700, will finish Wed Aug 20 00:12:56 2025
step 168800, will finish Wed Aug 20 00:12:55 2025
step 168900, will finish Wed Aug 20 00:12:55 2025
step 169000, will finish Wed Aug 20 00:12:54 2025
step 169100, will finish Wed Aug 20 00:12:54 2025
step 169200, will finish Wed Aug 20 00:12:53 2025
step 169300, will finish Wed Aug 20 00:12:53 2025
step 169400, will finish Wed Aug 20 00:12:52 2025
step 169500, will finish Wed Aug 20 00:12:52 2025
step 169600, will finish Wed Aug 20 00:12:51 2025
step 169700, will finish Wed Aug 20 00:12:51 2025
step 169800, will finish Wed Aug 20 00:12:50 2025
step 169900, will finish Wed Aug 20 00:12:50 2025
step 170000, will finish Wed Aug 20 00:12:49 2025
step 170100, will finish Wed Aug 20 00:12:49 2025
step 170200, will finish Wed Aug 20 00:12:48 2025
step 170300, will finish Wed Aug 20 00:12:48 2025
step 170400, will finish Wed Aug 20 00:12:47 2025
step 170500, will finish Wed Aug 20 00:12:47 2025
step 170600, will finish Wed Aug 20 00:12:46 2025
step 170700, will finish Wed Aug 20 00:12:46 2025
step 170800, will finish Wed Aug 20 00:12:45 2025
step 170900, will finish Wed Aug 20 00:12:45 2025
step 171000, will finish Wed Aug 20 00:12:44 2025
step 171100, will finish Wed Aug 20 00:12:44 2025
step 171200, will finish Wed Aug 20 00:12:43 2025
step 171300, will finish Wed Aug 20 00:12:43 2025
step 171400, will finish Wed Aug 20 00:12:42 2025
step 171500, will finish Wed Aug 20 00:12:42 2025
step 171600, will finish Wed Aug 20 00:12:41 2025
step 171700, will finish Wed Aug 20 00:12:41 2025
step 171800, will finish Wed Aug 20 00:12:40 2025
step 171900, will finish Wed Aug 20 00:12:40 2025
step 172000, will finish Wed Aug 20 00:12:39 2025
step 172100, will finish Wed Aug 20 00:12:39 2025
step 172200, will finish Wed Aug 20 00:12:38 2025
step 172300, will finish Wed Aug 20 00:12:37 2025
step 172400, will finish Wed Aug 20 00:12:37 2025
step 172500, will finish Wed Aug 20 00:12:37 2025
step 172600, will finish Wed Aug 20 00:12:36 2025
step 172700, will finish Wed Aug 20 00:12:36 2025
step 172800, will finish Wed Aug 20 00:12:35 2025
step 172900, will finish Wed Aug 20 00:12:35 2025
step 173000, will finish Wed Aug 20 00:12:34 2025
step 173100, will finish Wed Aug 20 00:12:34 2025
step 173200, will finish Wed Aug 20 00:12:33 2025
step 173300, will finish Wed Aug 20 00:12:33 2025
step 173400, will finish Wed Aug 20 00:12:32 2025
step 173500, will finish Wed Aug 20 00:12:32 2025
step 173600, will finish Wed Aug 20 00:12:31 2025
step 173700, will finish Wed Aug 20 00:12:31 2025
step 173800, will finish Wed Aug 20 00:12:30 2025
step 173900, will finish Wed Aug 20 00:12:30 2025
step 174000, will finish Wed Aug 20 00:12:29 2025
step 174100, will finish Wed Aug 20 00:12:29 2025
step 174200, will finish Wed Aug 20 00:12:28 2025
step 174300, will finish Wed Aug 20 00:12:28 2025
step 174400, will finish Wed Aug 20 00:12:27 2025
step 174500, will finish Wed Aug 20 00:12:27 2025
step 174600, will finish Wed Aug 20 00:12:26 2025
step 174700, will finish Wed Aug 20 00:12:26 2025
step 174800, will finish Wed Aug 20 00:12:26 2025
step 174900, will finish Wed Aug 20 00:12:25 2025
step 175000, will finish Wed Aug 20 00:12:25 2025
step 175100, will finish Wed Aug 20 00:12:24 2025
step 175200, will finish Wed Aug 20 00:12:24 2025
step 175300, will finish Wed Aug 20 00:12:23 2025
step 175400, will finish Wed Aug 20 00:12:23 2025
step 175500, will finish Wed Aug 20 00:12:22 2025
step 175600, will finish Wed Aug 20 00:12:22 2025
step 175700, will finish Wed Aug 20 00:12:21 2025
step 175800, will finish Wed Aug 20 00:12:21 2025
step 175900, will finish Wed Aug 20 00:12:20 2025
step 176000, will finish Wed Aug 20 00:12:20 2025
step 176100, will finish Wed Aug 20 00:12:19 2025
step 176200, will finish Wed Aug 20 00:12:19 2025
step 176300, will finish Wed Aug 20 00:12:19 2025
step 176400, will finish Wed Aug 20 00:12:18 2025
step 176500, will finish Wed Aug 20 00:12:18 2025
step 176600, will finish Wed Aug 20 00:12:17 2025
step 176700, will finish Wed Aug 20 00:12:17 2025
step 176800, will finish Wed Aug 20 00:12:17 2025
step 176900, will finish Wed Aug 20 00:12:17 2025
step 177000, will finish Wed Aug 20 00:12:16 2025
step 177100, will finish Wed Aug 20 00:12:16 2025
step 177200, will finish Wed Aug 20 00:12:15 2025
step 177300, will finish Wed Aug 20 00:12:15 2025
step 177400, will finish Wed Aug 20 00:12:14 2025
step 177500, will finish Wed Aug 20 00:12:14 2025
step 177600, will finish Wed Aug 20 00:12:13 2025
step 177700, will finish Wed Aug 20 00:12:13 2025
step 177800, will finish Wed Aug 20 00:12:12 2025
step 177900, will finish Wed Aug 20 00:12:12 2025
step 178000, will finish Wed Aug 20 00:12:11 2025
step 178100, will finish Wed Aug 20 00:12:11 2025
step 178200, will finish Wed Aug 20 00:12:11 2025
step 178300, will finish Wed Aug 20 00:12:10 2025
step 178400, will finish Wed Aug 20 00:12:10 2025
step 178500, will finish Wed Aug 20 00:12:09 2025
step 178600, will finish Wed Aug 20 00:12:09 2025
step 178700, will finish Wed Aug 20 00:12:08 2025
step 178800, will finish Wed Aug 20 00:12:08 2025
step 178900, will finish Wed Aug 20 00:12:07 2025
step 179000, will finish Wed Aug 20 00:12:07 2025
step 179100, will finish Wed Aug 20 00:12:06 2025
step 179200, will finish Wed Aug 20 00:12:06 2025
step 179300, will finish Wed Aug 20 00:12:06 2025
step 179400, will finish Wed Aug 20 00:12:05 2025
step 179500, will finish Wed Aug 20 00:12:05 2025
step 179600, will finish Wed Aug 20 00:12:05 2025
step 179700, will finish Wed Aug 20 00:12:04 2025
step 179800, will finish Wed Aug 20 00:12:04 2025
step 179900, will finish Wed Aug 20 00:12:03 2025
step 180000, will finish Wed Aug 20 00:12:03 2025
step 180100, will finish Wed Aug 20 00:12:03 2025
step 180200, will finish Wed Aug 20 00:12:02 2025
step 180300, will finish Wed Aug 20 00:12:02 2025
step 180400, will finish Wed Aug 20 00:12:02 2025
step 180500, will finish Wed Aug 20 00:12:01 2025
step 180600, will finish Wed Aug 20 00:12:01 2025
step 180700, will finish Wed Aug 20 00:12:00 2025
step 180800, will finish Wed Aug 20 00:12:00 2025
step 180900, will finish Wed Aug 20 00:11:59 2025
step 181000, will finish Wed Aug 20 00:11:59 2025
step 181100, will finish Wed Aug 20 00:11:58 2025
step 181200, will finish Wed Aug 20 00:11:58 2025
step 181300, will finish Wed Aug 20 00:11:58 2025
step 181400, will finish Wed Aug 20 00:11:57 2025
step 181500, will finish Wed Aug 20 00:11:57 2025
step 181600, will finish Wed Aug 20 00:11:56 2025
step 181700, will finish Wed Aug 20 00:11:56 2025
step 181800, will finish Wed Aug 20 00:11:55 2025
step 181900, will finish Wed Aug 20 00:11:55 2025
step 182000, will finish Wed Aug 20 00:11:55 2025
step 182100, will finish Wed Aug 20 00:11:54 2025
step 182200, will finish Wed Aug 20 00:11:54 2025
step 182300, will finish Wed Aug 20 00:11:53 2025
step 182400, will finish Wed Aug 20 00:11:53 2025
step 182500, will finish Wed Aug 20 00:11:52 2025
step 182600, will finish Wed Aug 20 00:11:52 2025
step 182700, will finish Wed Aug 20 00:11:51 2025
step 182800, will finish Wed Aug 20 00:11:51 2025
step 182900, will finish Wed Aug 20 00:11:50 2025
step 183000, will finish Wed Aug 20 00:11:50 2025
step 183100, will finish Wed Aug 20 00:11:50 2025
step 183200, will finish Wed Aug 20 00:11:49 2025
step 183300, will finish Wed Aug 20 00:11:49 2025
step 183400, will finish Wed Aug 20 00:11:48 2025
step 183500, will finish Wed Aug 20 00:11:48 2025
step 183600, will finish Wed Aug 20 00:11:47 2025
step 183700, will finish Wed Aug 20 00:11:47 2025
step 183800, will finish Wed Aug 20 00:11:46 2025
step 183900, will finish Wed Aug 20 00:11:46 2025
step 184000, will finish Wed Aug 20 00:11:46 2025
step 184100, will finish Wed Aug 20 00:11:45 2025
step 184200, will finish Wed Aug 20 00:11:45 2025
step 184300, will finish Wed Aug 20 00:11:44 2025
step 184400, will finish Wed Aug 20 00:11:44 2025
step 184500, will finish Wed Aug 20 00:11:43 2025
step 184600, will finish Wed Aug 20 00:11:43 2025
step 184700, will finish Wed Aug 20 00:11:42 2025
step 184800, will finish Wed Aug 20 00:11:42 2025
step 184900, will finish Wed Aug 20 00:11:42 2025
step 185000, will finish Wed Aug 20 00:11:41 2025
step 185100, will finish Wed Aug 20 00:11:41 2025
step 185200, will finish Wed Aug 20 00:11:40 2025
step 185300, will finish Wed Aug 20 00:11:40 2025
step 185400, will finish Wed Aug 20 00:11:39 2025
step 185500, will finish Wed Aug 20 00:11:39 2025
step 185600, will finish Wed Aug 20 00:11:38 2025
step 185700, will finish Wed Aug 20 00:11:38 2025
step 185800, will finish Wed Aug 20 00:11:38 2025
step 185900, will finish Wed Aug 20 00:11:37 2025
step 186000, will finish Wed Aug 20 00:11:37 2025
step 186100, will finish Wed Aug 20 00:11:36 2025
step 186200, will finish Wed Aug 20 00:11:36 2025
step 186300, will finish Wed Aug 20 00:11:35 2025
step 186400, will finish Wed Aug 20 00:11:35 2025
step 186500, will finish Wed Aug 20 00:11:35 2025
step 186600, will finish Wed Aug 20 00:11:34 2025
step 186700, will finish Wed Aug 20 00:11:34 2025
step 186800, will finish Wed Aug 20 00:11:33 2025
step 186900, will finish Wed Aug 20 00:11:33 2025
step 187000, will finish Wed Aug 20 00:11:32 2025
step 187100, will finish Wed Aug 20 00:11:32 2025
step 187200, will finish Wed Aug 20 00:11:32 2025
step 187300, will finish Wed Aug 20 00:11:31 2025
step 187400, will finish Wed Aug 20 00:11:31 2025
step 187500, will finish Wed Aug 20 00:11:31 2025
step 187600, will finish Wed Aug 20 00:11:30 2025
step 187700, will finish Wed Aug 20 00:11:30 2025
step 187800, will finish Wed Aug 20 00:11:29 2025
step 187900, will finish Wed Aug 20 00:11:29 2025
step 188000, will finish Wed Aug 20 00:11:28 2025
step 188100, will finish Wed Aug 20 00:11:28 2025
step 188200, will finish Wed Aug 20 00:11:28 2025
step 188300, will finish Wed Aug 20 00:11:27 2025
step 188400, will finish Wed Aug 20 00:11:27 2025
step 188500, will finish Wed Aug 20 00:11:26 2025
step 188600, will finish Wed Aug 20 00:11:26 2025
step 188700, will finish Wed Aug 20 00:11:25 2025
step 188800, will finish Wed Aug 20 00:11:25 2025
step 188900, will finish Wed Aug 20 00:11:25 2025
step 189000, will finish Wed Aug 20 00:11:24 2025
step 189100, will finish Wed Aug 20 00:11:24 2025
step 189200, will finish Wed Aug 20 00:11:23 2025
step 189300, will finish Wed Aug 20 00:11:23 2025
step 189400, will finish Wed Aug 20 00:11:22 2025
step 189500, will finish Wed Aug 20 00:11:22 2025
step 189600, will finish Wed Aug 20 00:11:22 2025
step 189700, will finish Wed Aug 20 00:11:21 2025
step 189800, will finish Wed Aug 20 00:11:21 2025
step 189900, will finish Wed Aug 20 00:11:20 2025
step 190000, will finish Wed Aug 20 00:11:20 2025
step 190100, will finish Wed Aug 20 00:11:20 2025
step 190200, will finish Wed Aug 20 00:11:19 2025
step 190300, will finish Wed Aug 20 00:11:19 2025
step 190400, will finish Wed Aug 20 00:11:18 2025
step 190500, will finish Wed Aug 20 00:11:18 2025
step 190600, will finish Wed Aug 20 00:11:17 2025
step 190700, will finish Wed Aug 20 00:11:17 2025
step 190800, will finish Wed Aug 20 00:11:17 2025
step 190900, will finish Wed Aug 20 00:11:16 2025
step 191000, will finish Wed Aug 20 00:11:16 2025
step 191100, will finish Wed Aug 20 00:11:15 2025
step 191200, will finish Wed Aug 20 00:11:15 2025
step 191300, will finish Wed Aug 20 00:11:15 2025
step 191400, will finish Wed Aug 20 00:11:14 2025
step 191500, will finish Wed Aug 20 00:11:14 2025
step 191600, will finish Wed Aug 20 00:11:13 2025
step 191700, will finish Wed Aug 20 00:11:13 2025
step 191800, will finish Wed Aug 20 00:11:13 2025
step 191900, will finish Wed Aug 20 00:11:12 2025
step 192000, will finish Wed Aug 20 00:11:12 2025
step 192100, will finish Wed Aug 20 00:11:11 2025
step 192200, will finish Wed Aug 20 00:11:11 2025
step 192300, will finish Wed Aug 20 00:11:11 2025
step 192400, will finish Wed Aug 20 00:11:10 2025
step 192500, will finish Wed Aug 20 00:11:10 2025
step 192600, will finish Wed Aug 20 00:11:10 2025
step 192700, will finish Wed Aug 20 00:11:09 2025
step 192800, will finish Wed Aug 20 00:11:09 2025
step 192900, will finish Wed Aug 20 00:11:08 2025
step 193000, will finish Wed Aug 20 00:11:08 2025
step 193100, will finish Wed Aug 20 00:11:07 2025
step 193200, will finish Wed Aug 20 00:11:07 2025
step 193300, will finish Wed Aug 20 00:11:07 2025
step 193400, will finish Wed Aug 20 00:11:06 2025
step 193500, will finish Wed Aug 20 00:11:06 2025
step 193600, will finish Wed Aug 20 00:11:05 2025
step 193700, will finish Wed Aug 20 00:11:05 2025
step 193800, will finish Wed Aug 20 00:11:05 2025
step 193900, will finish Wed Aug 20 00:11:04 2025
step 194000, will finish Wed Aug 20 00:11:04 2025
step 194100, will finish Wed Aug 20 00:11:03 2025
step 194200, will finish Wed Aug 20 00:11:03 2025
step 194300, will finish Wed Aug 20 00:11:03 2025
step 194400, will finish Wed Aug 20 00:11:02 2025
step 194500, will finish Wed Aug 20 00:11:02 2025
step 194600, will finish Wed Aug 20 00:11:02 2025
step 194700, will finish Wed Aug 20 00:11:01 2025
step 194800, will finish Wed Aug 20 00:11:01 2025
step 194900, will finish Wed Aug 20 00:11:00 2025
step 195000, will finish Wed Aug 20 00:11:00 2025
step 195100, will finish Wed Aug 20 00:11:00 2025
step 195200, will finish Wed Aug 20 00:10:59 2025
step 195300, will finish Wed Aug 20 00:10:59 2025
step 195400, will finish Wed Aug 20 00:10:59 2025
step 195500, will finish Wed Aug 20 00:10:58 2025
step 195600, will finish Wed Aug 20 00:10:58 2025
step 195700, will finish Wed Aug 20 00:10:57 2025
step 195800, will finish Wed Aug 20 00:10:57 2025
step 195900, will finish Wed Aug 20 00:10:57 2025
step 196000, will finish Wed Aug 20 00:10:56 2025
step 196100, will finish Wed Aug 20 00:10:56 2025
step 196200, will finish Wed Aug 20 00:10:55 2025
step 196300, will finish Wed Aug 20 00:10:55 2025
step 196400, will finish Wed Aug 20 00:10:55 2025
step 196500, will finish Wed Aug 20 00:10:54 2025
step 196600, will finish Wed Aug 20 00:10:54 2025
step 196700, will finish Wed Aug 20 00:10:54 2025
step 196800, will finish Wed Aug 20 00:10:53 2025
step 196900, will finish Wed Aug 20 00:10:53 2025
step 197000, will finish Wed Aug 20 00:10:52 2025
step 197100, will finish Wed Aug 20 00:10:52 2025
step 197200, will finish Wed Aug 20 00:10:52 2025
step 197300, will finish Wed Aug 20 00:10:51 2025
step 197400, will finish Wed Aug 20 00:10:51 2025
step 197500, will finish Wed Aug 20 00:10:50 2025
step 197600, will finish Wed Aug 20 00:10:50 2025
step 197700, will finish Wed Aug 20 00:10:50 2025
step 197800, will finish Wed Aug 20 00:10:49 2025
step 197900, will finish Wed Aug 20 00:10:49 2025
step 198000, will finish Wed Aug 20 00:10:49 2025
step 198100, will finish Wed Aug 20 00:10:48 2025
step 198200, will finish Wed Aug 20 00:10:48 2025
step 198300, will finish Wed Aug 20 00:10:47 2025
step 198400, will finish Wed Aug 20 00:10:47 2025
step 198500, will finish Wed Aug 20 00:10:47 2025
step 198600, will finish Wed Aug 20 00:10:46 2025
step 198700, will finish Wed Aug 20 00:10:46 2025
step 198800, will finish Wed Aug 20 00:10:46 2025
step 198900, will finish Wed Aug 20 00:10:45 2025
step 199000, will finish Wed Aug 20 00:10:45 2025
step 199100, will finish Wed Aug 20 00:10:44 2025
step 199200, will finish Wed Aug 20 00:10:44 2025
step 199300, will finish Wed Aug 20 00:10:44 2025
step 199400, will finish Wed Aug 20 00:10:43 2025
step 199500, will finish Wed Aug 20 00:10:43 2025
step 199600, will finish Wed Aug 20 00:10:43 2025
step 199700, will finish Wed Aug 20 00:10:42 2025
step 199800, will finish Wed Aug 20 00:10:42 2025
step 199900, will finish Wed Aug 20 00:10:41 2025
step 200000, will finish Wed Aug 20 00:10:41 2025
step 200100, will finish Wed Aug 20 00:10:41 2025
step 200200, will finish Wed Aug 20 00:10:40 2025
step 200300, will finish Wed Aug 20 00:10:40 2025
step 200400, will finish Wed Aug 20 00:10:40 2025
step 200500, will finish Wed Aug 20 00:10:39 2025
step 200600, will finish Wed Aug 20 00:10:39 2025
step 200700, will finish Wed Aug 20 00:10:38 2025
step 200800, will finish Wed Aug 20 00:10:38 2025
step 200900, will finish Wed Aug 20 00:10:38 2025
step 201000, will finish Wed Aug 20 00:10:37 2025
step 201100, will finish Wed Aug 20 00:10:37 2025
step 201200, will finish Wed Aug 20 00:10:37 2025
step 201300, will finish Wed Aug 20 00:10:36 2025
step 201400, will finish Wed Aug 20 00:10:36 2025
step 201500, will finish Wed Aug 20 00:10:35 2025
step 201600, will finish Wed Aug 20 00:10:35 2025
step 201700, will finish Wed Aug 20 00:10:35 2025
step 201800, will finish Wed Aug 20 00:10:35 2025
step 201900, will finish Wed Aug 20 00:10:34 2025
step 202000, will finish Wed Aug 20 00:10:34 2025
step 202100, will finish Wed Aug 20 00:10:34 2025
step 202200, will finish Wed Aug 20 00:10:33 2025
step 202300, will finish Wed Aug 20 00:10:33 2025
step 202400, will finish Wed Aug 20 00:10:32 2025
step 202500, will finish Wed Aug 20 00:10:32 2025
step 202600, will finish Wed Aug 20 00:10:32 2025
step 202700, will finish Wed Aug 20 00:10:32 2025
step 202800, will finish Wed Aug 20 00:10:31 2025
step 202900, will finish Wed Aug 20 00:10:31 2025
step 203000, will finish Wed Aug 20 00:10:31 2025
step 203100, will finish Wed Aug 20 00:10:30 2025
step 203200, will finish Wed Aug 20 00:10:30 2025
step 203300, will finish Wed Aug 20 00:10:30 2025
step 203400, will finish Wed Aug 20 00:10:29 2025
step 203500, will finish Wed Aug 20 00:10:29 2025
step 203600, will finish Wed Aug 20 00:10:28 2025
step 203700, will finish Wed Aug 20 00:10:28 2025
step 203800, will finish Wed Aug 20 00:10:30 2025
step 203900, will finish Wed Aug 20 00:10:30 2025
step 204000, will finish Wed Aug 20 00:10:30 2025
step 204100, will finish Wed Aug 20 00:10:29 2025
step 204200, will finish Wed Aug 20 00:10:29 2025
step 204300, will finish Wed Aug 20 00:10:29 2025
step 204400, will finish Wed Aug 20 00:10:28 2025
step 204500, will finish Wed Aug 20 00:10:28 2025
step 204600, will finish Wed Aug 20 00:10:28 2025
step 204700, will finish Wed Aug 20 00:10:27 2025
step 204800, will finish Wed Aug 20 00:10:27 2025
step 204900, will finish Wed Aug 20 00:10:27 2025
step 205000, will finish Wed Aug 20 00:10:26 2025
step 205100, will finish Wed Aug 20 00:10:26 2025
step 205200, will finish Wed Aug 20 00:10:26 2025
step 205300, will finish Wed Aug 20 00:10:25 2025
step 205400, will finish Wed Aug 20 00:10:25 2025
step 205500, will finish Wed Aug 20 00:10:24 2025
step 205600, will finish Wed Aug 20 00:10:24 2025
step 205700, will finish Wed Aug 20 00:10:24 2025
step 205800, will finish Wed Aug 20 00:10:23 2025
step 205900, will finish Wed Aug 20 00:10:23 2025
step 206000, will finish Wed Aug 20 00:10:23 2025
step 206100, will finish Wed Aug 20 00:10:22 2025
step 206200, will finish Wed Aug 20 00:10:22 2025
step 206300, will finish Wed Aug 20 00:10:22 2025
step 206400, will finish Wed Aug 20 00:10:21 2025
step 206500, will finish Wed Aug 20 00:10:21 2025
step 206600, will finish Wed Aug 20 00:10:21 2025
step 206700, will finish Wed Aug 20 00:10:20 2025
step 206800, will finish Wed Aug 20 00:10:20 2025
step 206900, will finish Wed Aug 20 00:10:20 2025
step 207000, will finish Wed Aug 20 00:10:19 2025
step 207100, will finish Wed Aug 20 00:10:19 2025
step 207200, will finish Wed Aug 20 00:10:19 2025
step 207300, will finish Wed Aug 20 00:10:18 2025
step 207400, will finish Wed Aug 20 00:10:18 2025
step 207500, will finish Wed Aug 20 00:10:18 2025
step 207600, will finish Wed Aug 20 00:10:17 2025
step 207700, will finish Wed Aug 20 00:10:17 2025
step 207800, will finish Wed Aug 20 00:10:17 2025
step 207900, will finish Wed Aug 20 00:10:16 2025
step 208000, will finish Wed Aug 20 00:10:16 2025
step 208100, will finish Wed Aug 20 00:10:16 2025
step 208200, will finish Wed Aug 20 00:10:16 2025
step 208300, will finish Wed Aug 20 00:10:15 2025
step 208400, will finish Wed Aug 20 00:10:15 2025
step 208500, will finish Wed Aug 20 00:10:15 2025
step 208600, will finish Wed Aug 20 00:10:14 2025
step 208700, will finish Wed Aug 20 00:10:14 2025
step 208800, will finish Wed Aug 20 00:10:14 2025
step 208900, will finish Wed Aug 20 00:10:13 2025
step 209000, will finish Wed Aug 20 00:10:13 2025
step 209100, will finish Wed Aug 20 00:10:12 2025
step 209200, will finish Wed Aug 20 00:10:12 2025
step 209300, will finish Wed Aug 20 00:10:12 2025
step 209400, will finish Wed Aug 20 00:10:11 2025
step 209500, will finish Wed Aug 20 00:10:11 2025
step 209600, will finish Wed Aug 20 00:10:11 2025
step 209700, will finish Wed Aug 20 00:10:10 2025
step 209800, will finish Wed Aug 20 00:10:10 2025
step 209900, will finish Wed Aug 20 00:10:10 2025
step 210000, will finish Wed Aug 20 00:10:10 2025
step 210100, will finish Wed Aug 20 00:10:09 2025
step 210200, will finish Wed Aug 20 00:10:09 2025
step 210300, will finish Wed Aug 20 00:10:09 2025
step 210400, will finish Wed Aug 20 00:10:08 2025
step 210500, will finish Wed Aug 20 00:10:08 2025
step 210600, will finish Wed Aug 20 00:10:08 2025
step 210700, will finish Wed Aug 20 00:10:08 2025
step 210800, will finish Wed Aug 20 00:10:07 2025
step 210900, will finish Wed Aug 20 00:10:07 2025
step 211000, will finish Wed Aug 20 00:10:06 2025
step 211100, will finish Wed Aug 20 00:10:06 2025
step 211200, will finish Wed Aug 20 00:10:06 2025
step 211300, will finish Wed Aug 20 00:10:05 2025
step 211400, will finish Wed Aug 20 00:10:05 2025
step 211500, will finish Wed Aug 20 00:10:05 2025
step 211600, will finish Wed Aug 20 00:10:04 2025
step 211700, will finish Wed Aug 20 00:10:04 2025
step 211800, will finish Wed Aug 20 00:10:04 2025
step 211900, will finish Wed Aug 20 00:10:03 2025
step 212000, will finish Wed Aug 20 00:10:03 2025
step 212100, will finish Wed Aug 20 00:10:03 2025
step 212200, will finish Wed Aug 20 00:10:02 2025
step 212300, will finish Wed Aug 20 00:10:02 2025
step 212400, will finish Wed Aug 20 00:10:02 2025
step 212500, will finish Wed Aug 20 00:10:01 2025
step 212600, will finish Wed Aug 20 00:10:01 2025
step 212700, will finish Wed Aug 20 00:10:01 2025
step 212800, will finish Wed Aug 20 00:10:00 2025
step 212900, will finish Wed Aug 20 00:10:00 2025
step 213000, will finish Wed Aug 20 00:10:00 2025
step 213100, will finish Wed Aug 20 00:09:59 2025
step 213200, will finish Wed Aug 20 00:09:59 2025
step 213300, will finish Wed Aug 20 00:09:59 2025
step 213400, will finish Wed Aug 20 00:09:59 2025
step 213500, will finish Wed Aug 20 00:09:58 2025
step 213600, will finish Wed Aug 20 00:09:58 2025
step 213700, will finish Wed Aug 20 00:09:58 2025
step 213800, will finish Wed Aug 20 00:09:57 2025
step 213900, will finish Wed Aug 20 00:09:57 2025
step 214000, will finish Wed Aug 20 00:09:57 2025
step 214100, will finish Wed Aug 20 00:09:56 2025
step 214200, will finish Wed Aug 20 00:09:56 2025
step 214300, will finish Wed Aug 20 00:09:56 2025
step 214400, will finish Wed Aug 20 00:09:55 2025
step 214500, will finish Wed Aug 20 00:09:55 2025
step 214600, will finish Wed Aug 20 00:09:55 2025
step 214700, will finish Wed Aug 20 00:09:54 2025
step 214800, will finish Wed Aug 20 00:09:54 2025
step 214900, will finish Wed Aug 20 00:09:54 2025
step 215000, will finish Wed Aug 20 00:09:53 2025
step 215100, will finish Wed Aug 20 00:09:53 2025
step 215200, will finish Wed Aug 20 00:09:53 2025
step 215300, will finish Wed Aug 20 00:09:53 2025
step 215400, will finish Wed Aug 20 00:09:52 2025
step 215500, will finish Wed Aug 20 00:09:52 2025
step 215600, will finish Wed Aug 20 00:09:52 2025
step 215700, will finish Wed Aug 20 00:09:51 2025
step 215800, will finish Wed Aug 20 00:09:51 2025
step 215900, will finish Wed Aug 20 00:09:51 2025
step 216000, will finish Wed Aug 20 00:09:50 2025
step 216100, will finish Wed Aug 20 00:09:50 2025
step 216200, will finish Wed Aug 20 00:09:50 2025
step 216300, will finish Wed Aug 20 00:09:49 2025
step 216400, will finish Wed Aug 20 00:09:49 2025
step 216500, will finish Wed Aug 20 00:09:49 2025
step 216600, will finish Wed Aug 20 00:09:48 2025
step 216700, will finish Wed Aug 20 00:09:48 2025
step 216800, will finish Wed Aug 20 00:09:48 2025
step 216900, will finish Wed Aug 20 00:09:47 2025
step 217000, will finish Wed Aug 20 00:09:47 2025
step 217100, will finish Wed Aug 20 00:09:47 2025
step 217200, will finish Wed Aug 20 00:09:46 2025
step 217300, will finish Wed Aug 20 00:09:46 2025
step 217400, will finish Wed Aug 20 00:09:46 2025
step 217500, will finish Wed Aug 20 00:09:46 2025
step 217600, will finish Wed Aug 20 00:09:45 2025
step 217700, will finish Wed Aug 20 00:09:45 2025
step 217800, will finish Wed Aug 20 00:09:45 2025
step 217900, will finish Wed Aug 20 00:09:44 2025
step 218000, will finish Wed Aug 20 00:09:44 2025
step 218100, will finish Wed Aug 20 00:09:44 2025
step 218200, will finish Wed Aug 20 00:09:44 2025
step 218300, will finish Wed Aug 20 00:09:43 2025
step 218400, will finish Wed Aug 20 00:09:43 2025
step 218500, will finish Wed Aug 20 00:09:43 2025
step 218600, will finish Wed Aug 20 00:09:42 2025
step 218700, will finish Wed Aug 20 00:09:42 2025
step 218800, will finish Wed Aug 20 00:09:42 2025
step 218900, will finish Wed Aug 20 00:09:41 2025
step 219000, will finish Wed Aug 20 00:09:41 2025
step 219100, will finish Wed Aug 20 00:09:41 2025
step 219200, will finish Wed Aug 20 00:09:40 2025
step 219300, will finish Wed Aug 20 00:09:40 2025
step 219400, will finish Wed Aug 20 00:09:40 2025
step 219500, will finish Wed Aug 20 00:09:39 2025
step 219600, will finish Wed Aug 20 00:09:39 2025
step 219700, will finish Wed Aug 20 00:09:39 2025
step 219800, will finish Wed Aug 20 00:09:38 2025
step 219900, will finish Wed Aug 20 00:09:38 2025
step 220000, will finish Wed Aug 20 00:09:38 2025
step 220100, will finish Wed Aug 20 00:09:38 2025
step 220200, will finish Wed Aug 20 00:09:37 2025
step 220300, will finish Wed Aug 20 00:09:37 2025
step 220400, will finish Wed Aug 20 00:09:37 2025
step 220500, will finish Wed Aug 20 00:09:36 2025
step 220600, will finish Wed Aug 20 00:09:36 2025
step 220700, will finish Wed Aug 20 00:09:36 2025
step 220800, will finish Wed Aug 20 00:09:35 2025
step 220900, will finish Wed Aug 20 00:09:35 2025
step 221000, will finish Wed Aug 20 00:09:35 2025
step 221100, will finish Wed Aug 20 00:09:34 2025
step 221200, will finish Wed Aug 20 00:09:34 2025
step 221300, will finish Wed Aug 20 00:09:34 2025
step 221400, will finish Wed Aug 20 00:09:34 2025
step 221500, will finish Wed Aug 20 00:09:33 2025
step 221600, will finish Wed Aug 20 00:09:33 2025
step 221700, will finish Wed Aug 20 00:09:33 2025
step 221800, will finish Wed Aug 20 00:09:32 2025
step 221900, will finish Wed Aug 20 00:09:32 2025
step 222000, will finish Wed Aug 20 00:09:32 2025
step 222100, will finish Wed Aug 20 00:09:31 2025
step 222200, will finish Wed Aug 20 00:09:31 2025
step 222300, will finish Wed Aug 20 00:09:31 2025
step 222400, will finish Wed Aug 20 00:09:30 2025
step 222500, will finish Wed Aug 20 00:09:30 2025
step 222600, will finish Wed Aug 20 00:09:30 2025
step 222700, will finish Wed Aug 20 00:09:30 2025
step 222800, will finish Wed Aug 20 00:09:29 2025
step 222900, will finish Wed Aug 20 00:09:29 2025
step 223000, will finish Wed Aug 20 00:09:29 2025
step 223100, will finish Wed Aug 20 00:09:28 2025
step 223200, will finish Wed Aug 20 00:09:28 2025
step 223300, will finish Wed Aug 20 00:09:28 2025
step 223400, will finish Wed Aug 20 00:09:27 2025
step 223500, will finish Wed Aug 20 00:09:27 2025
step 223600, will finish Wed Aug 20 00:09:27 2025
step 223700, will finish Wed Aug 20 00:09:27 2025
step 223800, will finish Wed Aug 20 00:09:26 2025
step 223900, will finish Wed Aug 20 00:09:26 2025
step 224000, will finish Wed Aug 20 00:09:26 2025
step 224100, will finish Wed Aug 20 00:09:26 2025
step 224200, will finish Wed Aug 20 00:09:25 2025
step 224300, will finish Wed Aug 20 00:09:25 2025
step 224400, will finish Wed Aug 20 00:09:25 2025
step 224500, will finish Wed Aug 20 00:09:25 2025
step 224600, will finish Wed Aug 20 00:09:24 2025
step 224700, will finish Wed Aug 20 00:09:24 2025
step 224800, will finish Wed Aug 20 00:09:24 2025
step 224900, will finish Wed Aug 20 00:09:23 2025
step 225000, will finish Wed Aug 20 00:09:23 2025
step 225100, will finish Wed Aug 20 00:09:23 2025
step 225200, will finish Wed Aug 20 00:09:23 2025
step 225300, will finish Wed Aug 20 00:09:22 2025
step 225400, will finish Wed Aug 20 00:09:22 2025
step 225500, will finish Wed Aug 20 00:09:22 2025
step 225600, will finish Wed Aug 20 00:09:22 2025
step 225700, will finish Wed Aug 20 00:09:21 2025
step 225800, will finish Wed Aug 20 00:09:21 2025
step 225900, will finish Wed Aug 20 00:09:21 2025
step 226000, will finish Wed Aug 20 00:09:20 2025
step 226100, will finish Wed Aug 20 00:09:20 2025
step 226200, will finish Wed Aug 20 00:09:20 2025
step 226300, will finish Wed Aug 20 00:09:20 2025
step 226400, will finish Wed Aug 20 00:09:19 2025
step 226500, will finish Wed Aug 20 00:09:19 2025
step 226600, will finish Wed Aug 20 00:09:19 2025
step 226700, will finish Wed Aug 20 00:09:18 2025
step 226800, will finish Wed Aug 20 00:09:18 2025
step 226900, will finish Wed Aug 20 00:09:18 2025
step 227000, will finish Wed Aug 20 00:09:18 2025
step 227100, will finish Wed Aug 20 00:09:17 2025
step 227200, will finish Wed Aug 20 00:09:17 2025
step 227300, will finish Wed Aug 20 00:09:17 2025
step 227400, will finish Wed Aug 20 00:09:16 2025
step 227500, will finish Wed Aug 20 00:09:16 2025
step 227600, will finish Wed Aug 20 00:09:16 2025
step 227700, will finish Wed Aug 20 00:09:15 2025
step 227800, will finish Wed Aug 20 00:09:15 2025
step 227900, will finish Wed Aug 20 00:09:15 2025
step 228000, will finish Wed Aug 20 00:09:15 2025
step 228100, will finish Wed Aug 20 00:09:14 2025
step 228200, will finish Wed Aug 20 00:09:14 2025
step 228300, will finish Wed Aug 20 00:09:14 2025
step 228400, will finish Wed Aug 20 00:09:13 2025
step 228500, will finish Wed Aug 20 00:09:13 2025
step 228600, will finish Wed Aug 20 00:09:13 2025
step 228700, will finish Wed Aug 20 00:09:13 2025
step 228800, will finish Wed Aug 20 00:09:12 2025
step 228900, will finish Wed Aug 20 00:09:12 2025
step 229000, will finish Wed Aug 20 00:09:12 2025
step 229100, will finish Wed Aug 20 00:09:11 2025
step 229200, will finish Wed Aug 20 00:09:11 2025
step 229300, will finish Wed Aug 20 00:09:11 2025
step 229400, will finish Wed Aug 20 00:09:10 2025
step 229500, will finish Wed Aug 20 00:09:10 2025
step 229600, will finish Wed Aug 20 00:09:10 2025
step 229700, will finish Wed Aug 20 00:09:10 2025
step 229800, will finish Wed Aug 20 00:09:09 2025
step 229900, will finish Wed Aug 20 00:09:09 2025
step 230000, will finish Wed Aug 20 00:09:09 2025
step 230100, will finish Wed Aug 20 00:09:08 2025
step 230200, will finish Wed Aug 20 00:09:08 2025
step 230300, will finish Wed Aug 20 00:09:08 2025
step 230400, will finish Wed Aug 20 00:09:08 2025
step 230500, will finish Wed Aug 20 00:09:07 2025
step 230600, will finish Wed Aug 20 00:09:07 2025
step 230700, will finish Wed Aug 20 00:09:07 2025
step 230800, will finish Wed Aug 20 00:09:07 2025
step 230900, will finish Wed Aug 20 00:09:06 2025
step 231000, will finish Wed Aug 20 00:09:06 2025
step 231100, will finish Wed Aug 20 00:09:06 2025
step 231200, will finish Wed Aug 20 00:09:05 2025
step 231300, will finish Wed Aug 20 00:09:05 2025
step 231400, will finish Wed Aug 20 00:09:05 2025
step 231500, will finish Wed Aug 20 00:09:05 2025
step 231600, will finish Wed Aug 20 00:09:04 2025
step 231700, will finish Wed Aug 20 00:09:04 2025
step 231800, will finish Wed Aug 20 00:09:04 2025
step 231900, will finish Wed Aug 20 00:09:04 2025
step 232000, will finish Wed Aug 20 00:09:03 2025
step 232100, will finish Wed Aug 20 00:09:03 2025
step 232200, will finish Wed Aug 20 00:09:03 2025
step 232300, will finish Wed Aug 20 00:09:02 2025
step 232400, will finish Wed Aug 20 00:09:02 2025
step 232500, will finish Wed Aug 20 00:09:02 2025
step 232600, will finish Wed Aug 20 00:09:02 2025
step 232700, will finish Wed Aug 20 00:09:02 2025
step 232800, will finish Wed Aug 20 00:09:01 2025
step 232900, will finish Wed Aug 20 00:09:01 2025
step 233000, will finish Wed Aug 20 00:09:01 2025
step 233100, will finish Wed Aug 20 00:09:01 2025
step 233200, will finish Wed Aug 20 00:09:00 2025
step 233300, will finish Wed Aug 20 00:09:00 2025
step 233400, will finish Wed Aug 20 00:09:00 2025
step 233500, will finish Wed Aug 20 00:09:00 2025
step 233600, will finish Wed Aug 20 00:08:59 2025
step 233700, will finish Wed Aug 20 00:08:59 2025
step 233800, will finish Wed Aug 20 00:08:59 2025
step 233900, will finish Wed Aug 20 00:08:58 2025
step 234000, will finish Wed Aug 20 00:08:58 2025
step 234100, will finish Wed Aug 20 00:08:58 2025
step 234200, will finish Wed Aug 20 00:08:58 2025
step 234300, will finish Wed Aug 20 00:08:57 2025
step 234400, will finish Wed Aug 20 00:08:57 2025
step 234500, will finish Wed Aug 20 00:08:57 2025
step 234600, will finish Wed Aug 20 00:08:57 2025
step 234700, will finish Wed Aug 20 00:08:56 2025
step 234800, will finish Wed Aug 20 00:08:56 2025
step 234900, will finish Wed Aug 20 00:08:56 2025
step 235000, will finish Wed Aug 20 00:08:55 2025
step 235100, will finish Wed Aug 20 00:08:55 2025
step 235200, will finish Wed Aug 20 00:08:55 2025
step 235300, will finish Wed Aug 20 00:08:55 2025
step 235400, will finish Wed Aug 20 00:08:55 2025
step 235500, will finish Wed Aug 20 00:08:54 2025
step 235600, will finish Wed Aug 20 00:08:54 2025
step 235700, will finish Wed Aug 20 00:08:54 2025
step 235800, will finish Wed Aug 20 00:08:54 2025
step 235900, will finish Wed Aug 20 00:08:53 2025
step 236000, will finish Wed Aug 20 00:08:53 2025
step 236100, will finish Wed Aug 20 00:08:53 2025
step 236200, will finish Wed Aug 20 00:08:53 2025
step 236300, will finish Wed Aug 20 00:08:52 2025
step 236400, will finish Wed Aug 20 00:08:52 2025
step 236500, will finish Wed Aug 20 00:08:52 2025
step 236600, will finish Wed Aug 20 00:08:51 2025
step 236700, will finish Wed Aug 20 00:08:51 2025
step 236800, will finish Wed Aug 20 00:08:51 2025
step 236900, will finish Wed Aug 20 00:08:51 2025
step 237000, will finish Wed Aug 20 00:08:50 2025
step 237100, will finish Wed Aug 20 00:08:50 2025
step 237200, will finish Wed Aug 20 00:08:50 2025
step 237300, will finish Wed Aug 20 00:08:50 2025
step 237400, will finish Wed Aug 20 00:08:49 2025
step 237500, will finish Wed Aug 20 00:08:49 2025
step 237600, will finish Wed Aug 20 00:08:49 2025
step 237700, will finish Wed Aug 20 00:08:49 2025
step 237800, will finish Wed Aug 20 00:08:49 2025
step 237900, will finish Wed Aug 20 00:08:48 2025
step 238000, will finish Wed Aug 20 00:08:48 2025
step 238100, will finish Wed Aug 20 00:08:48 2025
step 238200, will finish Wed Aug 20 00:08:47 2025
step 238300, will finish Wed Aug 20 00:08:47 2025
step 238400, will finish Wed Aug 20 00:08:47 2025
step 238500, will finish Wed Aug 20 00:08:47 2025
step 238600, will finish Wed Aug 20 00:08:46 2025
step 238700, will finish Wed Aug 20 00:08:46 2025
step 238800, will finish Wed Aug 20 00:08:46 2025
step 238900, will finish Wed Aug 20 00:08:46 2025
step 239000, will finish Wed Aug 20 00:08:45 2025
step 239100, will finish Wed Aug 20 00:08:45 2025
step 239200, will finish Wed Aug 20 00:08:45 2025
step 239300, will finish Wed Aug 20 00:08:45 2025
step 239400, will finish Wed Aug 20 00:08:44 2025
step 239500, will finish Wed Aug 20 00:08:44 2025
step 239600, will finish Wed Aug 20 00:08:44 2025
step 239700, will finish Wed Aug 20 00:08:44 2025
step 239800, will finish Wed Aug 20 00:08:43 2025
step 239900, will finish Wed Aug 20 00:08:43 2025
step 240000, will finish Wed Aug 20 00:08:43 2025
step 240100, will finish Wed Aug 20 00:08:43 2025
step 240200, will finish Wed Aug 20 00:08:43 2025
step 240300, will finish Wed Aug 20 00:08:42 2025
step 240400, will finish Wed Aug 20 00:08:42 2025
step 240500, will finish Wed Aug 20 00:08:42 2025
step 240600, will finish Wed Aug 20 00:08:42 2025
step 240700, will finish Wed Aug 20 00:08:41 2025
step 240800, will finish Wed Aug 20 00:08:41 2025
step 240900, will finish Wed Aug 20 00:08:41 2025
step 241000, will finish Wed Aug 20 00:08:41 2025
step 241100, will finish Wed Aug 20 00:08:40 2025
step 241200, will finish Wed Aug 20 00:08:40 2025
step 241300, will finish Wed Aug 20 00:08:40 2025
step 241400, will finish Wed Aug 20 00:08:40 2025
step 241500, will finish Wed Aug 20 00:08:39 2025
step 241600, will finish Wed Aug 20 00:08:39 2025
step 241700, will finish Wed Aug 20 00:08:39 2025
step 241800, will finish Wed Aug 20 00:08:39 2025
step 241900, will finish Wed Aug 20 00:08:38 2025
step 242000, will finish Wed Aug 20 00:08:38 2025
step 242100, will finish Wed Aug 20 00:08:38 2025
step 242200, will finish Wed Aug 20 00:08:38 2025
step 242300, will finish Wed Aug 20 00:08:38 2025
step 242400, will finish Wed Aug 20 00:08:38 2025
step 242500, will finish Wed Aug 20 00:08:37 2025
step 242600, will finish Wed Aug 20 00:08:37 2025
step 242700, will finish Wed Aug 20 00:08:37 2025
step 242800, will finish Wed Aug 20 00:08:37 2025
step 242900, will finish Wed Aug 20 00:08:36 2025
step 243000, will finish Wed Aug 20 00:08:36 2025
step 243100, will finish Wed Aug 20 00:08:36 2025
step 243200, will finish Wed Aug 20 00:08:36 2025
step 243300, will finish Wed Aug 20 00:08:35 2025
step 243400, will finish Wed Aug 20 00:08:35 2025
step 243500, will finish Wed Aug 20 00:08:35 2025
step 243600, will finish Wed Aug 20 00:08:35 2025
step 243700, will finish Wed Aug 20 00:08:34 2025
step 243800, will finish Wed Aug 20 00:08:34 2025
step 243900, will finish Wed Aug 20 00:08:34 2025
step 244000, will finish Wed Aug 20 00:08:34 2025
step 244100, will finish Wed Aug 20 00:08:33 2025
step 244200, will finish Wed Aug 20 00:08:33 2025
step 244300, will finish Wed Aug 20 00:08:33 2025
step 244400, will finish Wed Aug 20 00:08:33 2025
step 244500, will finish Wed Aug 20 00:08:32 2025
step 244600, will finish Wed Aug 20 00:08:32 2025
step 244700, will finish Wed Aug 20 00:08:32 2025
step 244800, will finish Wed Aug 20 00:08:32 2025
step 244900, will finish Wed Aug 20 00:08:31 2025
step 245000, will finish Wed Aug 20 00:08:31 2025
step 245100, will finish Wed Aug 20 00:08:31 2025
step 245200, will finish Wed Aug 20 00:08:31 2025
step 245300, will finish Wed Aug 20 00:08:30 2025
step 245400, will finish Wed Aug 20 00:08:30 2025
step 245500, will finish Wed Aug 20 00:08:30 2025
step 245600, will finish Wed Aug 20 00:08:30 2025
step 245700, will finish Wed Aug 20 00:08:29 2025
step 245800, will finish Wed Aug 20 00:08:29 2025
step 245900, will finish Wed Aug 20 00:08:29 2025
step 246000, will finish Wed Aug 20 00:08:29 2025
step 246100, will finish Wed Aug 20 00:08:28 2025
step 246200, will finish Wed Aug 20 00:08:28 2025
step 246300, will finish Wed Aug 20 00:08:28 2025
step 246400, will finish Wed Aug 20 00:08:28 2025
step 246500, will finish Wed Aug 20 00:08:28 2025
step 246600, will finish Wed Aug 20 00:08:28 2025
step 246700, will finish Wed Aug 20 00:08:27 2025
step 246800, will finish Wed Aug 20 00:08:27 2025
step 246900, will finish Wed Aug 20 00:08:27 2025
step 247000, will finish Wed Aug 20 00:08:27 2025
step 247100, will finish Wed Aug 20 00:08:26 2025
step 247200, will finish Wed Aug 20 00:08:26 2025
step 247300, will finish Wed Aug 20 00:08:26 2025
step 247400, will finish Wed Aug 20 00:08:26 2025
step 247500, will finish Wed Aug 20 00:08:26 2025
step 247600, will finish Wed Aug 20 00:08:25 2025
step 247700, will finish Wed Aug 20 00:08:25 2025
step 247800, will finish Wed Aug 20 00:08:25 2025
step 247900, will finish Wed Aug 20 00:08:25 2025
step 248000, will finish Wed Aug 20 00:08:24 2025
step 248100, will finish Wed Aug 20 00:08:24 2025
step 248200, will finish Wed Aug 20 00:08:24 2025
step 248300, will finish Wed Aug 20 00:08:24 2025
step 248400, will finish Wed Aug 20 00:08:23 2025
step 248500, will finish Wed Aug 20 00:08:23 2025
step 248600, will finish Wed Aug 20 00:08:23 2025
step 248700, will finish Wed Aug 20 00:08:23 2025
step 248800, will finish Wed Aug 20 00:08:23 2025
step 248900, will finish Wed Aug 20 00:08:22 2025
step 249000, will finish Wed Aug 20 00:08:22 2025
step 249100, will finish Wed Aug 20 00:08:22 2025
step 249200, will finish Wed Aug 20 00:08:22 2025
step 249300, will finish Wed Aug 20 00:08:21 2025
step 249400, will finish Wed Aug 20 00:08:21 2025
step 249500, will finish Wed Aug 20 00:08:21 2025
step 249600, will finish Wed Aug 20 00:08:21 2025
step 249700, will finish Wed Aug 20 00:08:21 2025
step 249800, will finish Wed Aug 20 00:08:20 2025
step 249900, will finish Wed Aug 20 00:08:20 2025
step 250000, will finish Wed Aug 20 00:08:20 2025
step 250100, will finish Wed Aug 20 00:08:20 2025
step 250200, will finish Wed Aug 20 00:08:19 2025
step 250300, will finish Wed Aug 20 00:08:19 2025
step 250400, will finish Wed Aug 20 00:08:19 2025
step 250500, will finish Wed Aug 20 00:08:19 2025
step 250600, will finish Wed Aug 20 00:08:18 2025
step 250700, will finish Wed Aug 20 00:08:18 2025
step 250800, will finish Wed Aug 20 00:08:18 2025
step 250900, will finish Wed Aug 20 00:08:18 2025
step 251000, will finish Wed Aug 20 00:08:17 2025
step 251100, will finish Wed Aug 20 00:08:17 2025
step 251200, will finish Wed Aug 20 00:08:17 2025
step 251300, will finish Wed Aug 20 00:08:17 2025
step 251400, will finish Wed Aug 20 00:08:17 2025
step 251500, will finish Wed Aug 20 00:08:16 2025
step 251600, will finish Wed Aug 20 00:08:16 2025
step 251700, will finish Wed Aug 20 00:08:16 2025
step 251800, will finish Wed Aug 20 00:08:16 2025
step 251900, will finish Wed Aug 20 00:08:15 2025
step 252000, will finish Wed Aug 20 00:08:15 2025
step 252100, will finish Wed Aug 20 00:08:15 2025
step 252200, will finish Wed Aug 20 00:08:15 2025
step 252300, will finish Wed Aug 20 00:08:14 2025
step 252400, will finish Wed Aug 20 00:08:14 2025
step 252500, will finish Wed Aug 20 00:08:14 2025
step 252600, will finish Wed Aug 20 00:08:14 2025
step 252700, will finish Wed Aug 20 00:08:13 2025
step 252800, will finish Wed Aug 20 00:08:13 2025
step 252900, will finish Wed Aug 20 00:08:13 2025
step 253000, will finish Wed Aug 20 00:08:13 2025
step 253100, will finish Wed Aug 20 00:08:13 2025
step 253200, will finish Wed Aug 20 00:08:12 2025
step 253300, will finish Wed Aug 20 00:08:12 2025
step 253400, will finish Wed Aug 20 00:08:12 2025
step 253500, will finish Wed Aug 20 00:08:12 2025
step 253600, will finish Wed Aug 20 00:08:11 2025
step 253700, will finish Wed Aug 20 00:08:11 2025
step 253800, will finish Wed Aug 20 00:08:11 2025
step 253900, will finish Wed Aug 20 00:08:11 2025
step 254000, will finish Wed Aug 20 00:08:11 2025
step 254100, will finish Wed Aug 20 00:08:10 2025
step 254200, will finish Wed Aug 20 00:08:10 2025
step 254300, will finish Wed Aug 20 00:08:10 2025
step 254400, will finish Wed Aug 20 00:08:10 2025
step 254500, will finish Wed Aug 20 00:08:09 2025
step 254600, will finish Wed Aug 20 00:08:09 2025
step 254700, will finish Wed Aug 20 00:08:09 2025
step 254800, will finish Wed Aug 20 00:08:09 2025
step 254900, will finish Wed Aug 20 00:08:09 2025
step 255000, will finish Wed Aug 20 00:08:09 2025
step 255100, will finish Wed Aug 20 00:08:08 2025
step 255200, will finish Wed Aug 20 00:08:08 2025
step 255300, will finish Wed Aug 20 00:08:08 2025
step 255400, will finish Wed Aug 20 00:08:08 2025
step 255500, will finish Wed Aug 20 00:08:07 2025
step 255600, will finish Wed Aug 20 00:08:07 2025
step 255700, will finish Wed Aug 20 00:08:07 2025
step 255800, will finish Wed Aug 20 00:08:07 2025
step 255900, will finish Wed Aug 20 00:08:06 2025
step 256000, will finish Wed Aug 20 00:08:06 2025
step 256100, will finish Wed Aug 20 00:08:06 2025
step 256200, will finish Wed Aug 20 00:08:06 2025
step 256300, will finish Wed Aug 20 00:08:06 2025
step 256400, will finish Wed Aug 20 00:08:05 2025
step 256500, will finish Wed Aug 20 00:08:05 2025
step 256600, will finish Wed Aug 20 00:08:05 2025
step 256700, will finish Wed Aug 20 00:08:05 2025
step 256800, will finish Wed Aug 20 00:08:04 2025
step 256900, will finish Wed Aug 20 00:08:04 2025
step 257000, will finish Wed Aug 20 00:08:04 2025
step 257100, will finish Wed Aug 20 00:08:04 2025
step 257200, will finish Wed Aug 20 00:08:04 2025
step 257300, will finish Wed Aug 20 00:08:03 2025
step 257400, will finish Wed Aug 20 00:08:03 2025
step 257500, will finish Wed Aug 20 00:08:03 2025
step 257600, will finish Wed Aug 20 00:08:03 2025
step 257700, will finish Wed Aug 20 00:08:02 2025
step 257800, will finish Wed Aug 20 00:08:02 2025
step 257900, will finish Wed Aug 20 00:08:02 2025
step 258000, will finish Wed Aug 20 00:08:02 2025
step 258100, will finish Wed Aug 20 00:08:02 2025
step 258200, will finish Wed Aug 20 00:08:01 2025
step 258300, will finish Wed Aug 20 00:08:01 2025
step 258400, will finish Wed Aug 20 00:08:01 2025
step 258500, will finish Wed Aug 20 00:08:01 2025
step 258600, will finish Wed Aug 20 00:08:00 2025
step 258700, will finish Wed Aug 20 00:08:00 2025
step 258800, will finish Wed Aug 20 00:08:00 2025
step 258900, will finish Wed Aug 20 00:08:00 2025
step 259000, will finish Wed Aug 20 00:08:00 2025
step 259100, will finish Wed Aug 20 00:07:59 2025
step 259200, will finish Wed Aug 20 00:07:59 2025
step 259300, will finish Wed Aug 20 00:07:59 2025
step 259400, will finish Wed Aug 20 00:07:59 2025
step 259500, will finish Wed Aug 20 00:07:58 2025
step 259600, will finish Wed Aug 20 00:07:58 2025
step 259700, will finish Wed Aug 20 00:07:58 2025
step 259800, will finish Wed Aug 20 00:07:58 2025
step 259900, will finish Wed Aug 20 00:07:58 2025
step 260000, will finish Wed Aug 20 00:07:57 2025
step 260100, will finish Wed Aug 20 00:07:57 2025
step 260200, will finish Wed Aug 20 00:07:57 2025
step 260300, will finish Wed Aug 20 00:07:57 2025
step 260400, will finish Wed Aug 20 00:07:56 2025
step 260500, will finish Wed Aug 20 00:07:56 2025
step 260600, will finish Wed Aug 20 00:07:56 2025
step 260700, will finish Wed Aug 20 00:07:56 2025
step 260800, will finish Wed Aug 20 00:07:56 2025
step 260900, will finish Wed Aug 20 00:07:55 2025
step 261000, will finish Wed Aug 20 00:07:55 2025
step 261100, will finish Wed Aug 20 00:07:55 2025
step 261200, will finish Wed Aug 20 00:07:55 2025
step 261300, will finish Wed Aug 20 00:07:54 2025
step 261400, will finish Wed Aug 20 00:07:54 2025
step 261500, will finish Wed Aug 20 00:07:54 2025
step 261600, will finish Wed Aug 20 00:07:54 2025
step 261700, will finish Wed Aug 20 00:07:54 2025
step 261800, will finish Wed Aug 20 00:07:53 2025
step 261900, will finish Wed Aug 20 00:07:53 2025
step 262000, will finish Wed Aug 20 00:07:53 2025
step 262100, will finish Wed Aug 20 00:07:53 2025
step 262200, will finish Wed Aug 20 00:07:53 2025
step 262300, will finish Wed Aug 20 00:07:52 2025
step 262400, will finish Wed Aug 20 00:07:52 2025
step 262500, will finish Wed Aug 20 00:07:52 2025
step 262600, will finish Wed Aug 20 00:07:52 2025
step 262700, will finish Wed Aug 20 00:07:52 2025
step 262800, will finish Wed Aug 20 00:07:51 2025
step 262900, will finish Wed Aug 20 00:07:51 2025
step 263000, will finish Wed Aug 20 00:07:51 2025
step 263100, will finish Wed Aug 20 00:07:51 2025
step 263200, will finish Wed Aug 20 00:07:51 2025
step 263300, will finish Wed Aug 20 00:07:50 2025
step 263400, will finish Wed Aug 20 00:07:50 2025
step 263500, will finish Wed Aug 20 00:07:50 2025
step 263600, will finish Wed Aug 20 00:07:50 2025
step 263700, will finish Wed Aug 20 00:07:50 2025
step 263800, will finish Wed Aug 20 00:07:49 2025
step 263900, will finish Wed Aug 20 00:07:49 2025
step 264000, will finish Wed Aug 20 00:07:49 2025
step 264100, will finish Wed Aug 20 00:07:49 2025
step 264200, will finish Wed Aug 20 00:07:49 2025
step 264300, will finish Wed Aug 20 00:07:48 2025
step 264400, will finish Wed Aug 20 00:07:48 2025
step 264500, will finish Wed Aug 20 00:07:48 2025
step 264600, will finish Wed Aug 20 00:07:48 2025
step 264700, will finish Wed Aug 20 00:07:47 2025
step 264800, will finish Wed Aug 20 00:07:47 2025
step 264900, will finish Wed Aug 20 00:07:47 2025
step 265000, will finish Wed Aug 20 00:07:47 2025
step 265100, will finish Wed Aug 20 00:07:47 2025
step 265200, will finish Wed Aug 20 00:07:46 2025
step 265300, will finish Wed Aug 20 00:07:46 2025
step 265400, will finish Wed Aug 20 00:07:46 2025
step 265500, will finish Wed Aug 20 00:07:46 2025
step 265600, will finish Wed Aug 20 00:07:46 2025
step 265700, will finish Wed Aug 20 00:07:45 2025
step 265800, will finish Wed Aug 20 00:07:45 2025
step 265900, will finish Wed Aug 20 00:07:45 2025
step 266000, will finish Wed Aug 20 00:07:45 2025
step 266100, will finish Wed Aug 20 00:07:45 2025
step 266200, will finish Wed Aug 20 00:07:44 2025
step 266300, will finish Wed Aug 20 00:07:44 2025
step 266400, will finish Wed Aug 20 00:07:44 2025
step 266500, will finish Wed Aug 20 00:07:44 2025
step 266600, will finish Wed Aug 20 00:07:44 2025
step 266700, will finish Wed Aug 20 00:07:43 2025
step 266800, will finish Wed Aug 20 00:07:43 2025
step 266900, will finish Wed Aug 20 00:07:43 2025
step 267000, will finish Wed Aug 20 00:07:43 2025
step 267100, will finish Wed Aug 20 00:07:43 2025
step 267200, will finish Wed Aug 20 00:07:42 2025
step 267300, will finish Wed Aug 20 00:07:42 2025
step 267400, will finish Wed Aug 20 00:07:42 2025
step 267500, will finish Wed Aug 20 00:07:42 2025
step 267600, will finish Wed Aug 20 00:07:41 2025
step 267700, will finish Wed Aug 20 00:07:41 2025
step 267800, will finish Wed Aug 20 00:07:41 2025
step 267900, will finish Wed Aug 20 00:07:41 2025
step 268000, will finish Wed Aug 20 00:07:41 2025
step 268100, will finish Wed Aug 20 00:07:40 2025
step 268200, will finish Wed Aug 20 00:07:40 2025
step 268300, will finish Wed Aug 20 00:07:40 2025
step 268400, will finish Wed Aug 20 00:07:40 2025
step 268500, will finish Wed Aug 20 00:07:40 2025
step 268600, will finish Wed Aug 20 00:07:39 2025
step 268700, will finish Wed Aug 20 00:07:39 2025
step 268800, will finish Wed Aug 20 00:07:39 2025
step 268900, will finish Wed Aug 20 00:07:39 2025
step 269000, will finish Wed Aug 20 00:07:39 2025
step 269100, will finish Wed Aug 20 00:07:38 2025
step 269200, will finish Wed Aug 20 00:07:38 2025
step 269300, will finish Wed Aug 20 00:07:38 2025
step 269400, will finish Wed Aug 20 00:07:38 2025
step 269500, will finish Wed Aug 20 00:07:38 2025
step 269600, will finish Wed Aug 20 00:07:37 2025
step 269700, will finish Wed Aug 20 00:07:37 2025
step 269800, will finish Wed Aug 20 00:07:37 2025
step 269900, will finish Wed Aug 20 00:07:37 2025
step 270000, will finish Wed Aug 20 00:07:37 2025
step 270100, will finish Wed Aug 20 00:07:37 2025
step 270200, will finish Wed Aug 20 00:07:36 2025
step 270300, will finish Wed Aug 20 00:07:36 2025
step 270400, will finish Wed Aug 20 00:07:36 2025
step 270500, will finish Wed Aug 20 00:07:36 2025
step 270600, will finish Wed Aug 20 00:07:36 2025
step 270700, will finish Wed Aug 20 00:07:35 2025
step 270800, will finish Wed Aug 20 00:07:35 2025
step 270900, will finish Wed Aug 20 00:07:35 2025
step 271000, will finish Wed Aug 20 00:07:35 2025
step 271100, will finish Wed Aug 20 00:07:35 2025
step 271200, will finish Wed Aug 20 00:07:34 2025
step 271300, will finish Wed Aug 20 00:07:34 2025
step 271400, will finish Wed Aug 20 00:07:34 2025
step 271500, will finish Wed Aug 20 00:07:34 2025
step 271600, will finish Wed Aug 20 00:07:34 2025
step 271700, will finish Wed Aug 20 00:07:33 2025
step 271800, will finish Wed Aug 20 00:07:33 2025
step 271900, will finish Wed Aug 20 00:07:33 2025
step 272000, will finish Wed Aug 20 00:07:33 2025
step 272100, will finish Wed Aug 20 00:07:33 2025
step 272200, will finish Wed Aug 20 00:07:32 2025
step 272300, will finish Wed Aug 20 00:07:32 2025
step 272400, will finish Wed Aug 20 00:07:32 2025
step 272500, will finish Wed Aug 20 00:07:32 2025
step 272600, will finish Wed Aug 20 00:07:32 2025
step 272700, will finish Wed Aug 20 00:07:31 2025
step 272800, will finish Wed Aug 20 00:07:31 2025
step 272900, will finish Wed Aug 20 00:07:31 2025
step 273000, will finish Wed Aug 20 00:07:31 2025
step 273100, will finish Wed Aug 20 00:07:31 2025
step 273200, will finish Wed Aug 20 00:07:30 2025
step 273300, will finish Wed Aug 20 00:07:30 2025
step 273400, will finish Wed Aug 20 00:07:30 2025
step 273500, will finish Wed Aug 20 00:07:30 2025
step 273600, will finish Wed Aug 20 00:07:30 2025
step 273700, will finish Wed Aug 20 00:07:29 2025
step 273800, will finish Wed Aug 20 00:07:29 2025
step 273900, will finish Wed Aug 20 00:07:29 2025
step 274000, will finish Wed Aug 20 00:07:29 2025
step 274100, will finish Wed Aug 20 00:07:29 2025
step 274200, will finish Wed Aug 20 00:07:28 2025
step 274300, will finish Wed Aug 20 00:07:28 2025
step 274400, will finish Wed Aug 20 00:07:28 2025
step 274500, will finish Wed Aug 20 00:07:28 2025
step 274600, will finish Wed Aug 20 00:07:28 2025
step 274700, will finish Wed Aug 20 00:07:27 2025
step 274800, will finish Wed Aug 20 00:07:27 2025
step 274900, will finish Wed Aug 20 00:07:27 2025
step 275000, will finish Wed Aug 20 00:07:27 2025
step 275100, will finish Wed Aug 20 00:07:27 2025
step 275200, will finish Wed Aug 20 00:07:26 2025
step 275300, will finish Wed Aug 20 00:07:26 2025
step 275400, will finish Wed Aug 20 00:07:26 2025
step 275500, will finish Wed Aug 20 00:07:26 2025
step 275600, will finish Wed Aug 20 00:07:26 2025
step 275700, will finish Wed Aug 20 00:07:26 2025
step 275800, will finish Wed Aug 20 00:07:25 2025
step 275900, will finish Wed Aug 20 00:07:25 2025
step 276000, will finish Wed Aug 20 00:07:25 2025
step 276100, will finish Wed Aug 20 00:07:25 2025
step 276200, will finish Wed Aug 20 00:07:25 2025
step 276300, will finish Wed Aug 20 00:07:24 2025
step 276400, will finish Wed Aug 20 00:07:24 2025
step 276500, will finish Wed Aug 20 00:07:24 2025
step 276600, will finish Wed Aug 20 00:07:24 2025
step 276700, will finish Wed Aug 20 00:07:24 2025
step 276800, will finish Wed Aug 20 00:07:23 2025
step 276900, will finish Wed Aug 20 00:07:23 2025
step 277000, will finish Wed Aug 20 00:07:23 2025
step 277100, will finish Wed Aug 20 00:07:23 2025
step 277200, will finish Wed Aug 20 00:07:23 2025
step 277300, will finish Wed Aug 20 00:07:22 2025
step 277400, will finish Wed Aug 20 00:07:22 2025
step 277500, will finish Wed Aug 20 00:07:22 2025
step 277600, will finish Wed Aug 20 00:07:22 2025
step 277700, will finish Wed Aug 20 00:07:22 2025
step 277800, will finish Wed Aug 20 00:07:22 2025
step 277900, will finish Wed Aug 20 00:07:21 2025
step 278000, will finish Wed Aug 20 00:07:21 2025
step 278100, will finish Wed Aug 20 00:07:21 2025
step 278200, will finish Wed Aug 20 00:07:21 2025
step 278300, will finish Wed Aug 20 00:07:21 2025
step 278400, will finish Wed Aug 20 00:07:21 2025
step 278500, will finish Wed Aug 20 00:07:20 2025
step 278600, will finish Wed Aug 20 00:07:20 2025
step 278700, will finish Wed Aug 20 00:07:20 2025
step 278800, will finish Wed Aug 20 00:07:20 2025
step 278900, will finish Wed Aug 20 00:07:20 2025
step 279000, will finish Wed Aug 20 00:07:19 2025
step 279100, will finish Wed Aug 20 00:07:19 2025
step 279200, will finish Wed Aug 20 00:07:19 2025
step 279300, will finish Wed Aug 20 00:07:19 2025
step 279400, will finish Wed Aug 20 00:07:19 2025
step 279500, will finish Wed Aug 20 00:07:18 2025
step 279600, will finish Wed Aug 20 00:07:18 2025
step 279700, will finish Wed Aug 20 00:07:18 2025
step 279800, will finish Wed Aug 20 00:07:18 2025
step 279900, will finish Wed Aug 20 00:07:18 2025
step 280000, will finish Wed Aug 20 00:07:18 2025
step 280100, will finish Wed Aug 20 00:07:17 2025
step 280200, will finish Wed Aug 20 00:07:17 2025
step 280300, will finish Wed Aug 20 00:07:17 2025
step 280400, will finish Wed Aug 20 00:07:17 2025
step 280500, will finish Wed Aug 20 00:07:17 2025
step 280600, will finish Wed Aug 20 00:07:16 2025
step 280700, will finish Wed Aug 20 00:07:16 2025
step 280800, will finish Wed Aug 20 00:07:16 2025
step 280900, will finish Wed Aug 20 00:07:16 2025
step 281000, will finish Wed Aug 20 00:07:16 2025
step 281100, will finish Wed Aug 20 00:07:16 2025
step 281200, will finish Wed Aug 20 00:07:15 2025
step 281300, will finish Wed Aug 20 00:07:15 2025
step 281400, will finish Wed Aug 20 00:07:15 2025
step 281500, will finish Wed Aug 20 00:07:15 2025
step 281600, will finish Wed Aug 20 00:07:15 2025
step 281700, will finish Wed Aug 20 00:07:14 2025
step 281800, will finish Wed Aug 20 00:07:14 2025
step 281900, will finish Wed Aug 20 00:07:14 2025
step 282000, will finish Wed Aug 20 00:07:14 2025
step 282100, will finish Wed Aug 20 00:07:14 2025
step 282200, will finish Wed Aug 20 00:07:14 2025
step 282300, will finish Wed Aug 20 00:07:13 2025
step 282400, will finish Wed Aug 20 00:07:13 2025
step 282500, will finish Wed Aug 20 00:07:13 2025
step 282600, will finish Wed Aug 20 00:07:13 2025
step 282700, will finish Wed Aug 20 00:07:13 2025
step 282800, will finish Wed Aug 20 00:07:12 2025
step 282900, will finish Wed Aug 20 00:07:12 2025
step 283000, will finish Wed Aug 20 00:07:12 2025
step 283100, will finish Wed Aug 20 00:07:12 2025
step 283200, will finish Wed Aug 20 00:07:12 2025
step 283300, will finish Wed Aug 20 00:07:12 2025
step 283400, will finish Wed Aug 20 00:07:11 2025
step 283500, will finish Wed Aug 20 00:07:11 2025
step 283600, will finish Wed Aug 20 00:07:11 2025
step 283700, will finish Wed Aug 20 00:07:11 2025
step 283800, will finish Wed Aug 20 00:07:11 2025
step 283900, will finish Wed Aug 20 00:07:10 2025
step 284000, will finish Wed Aug 20 00:07:10 2025
step 284100, will finish Wed Aug 20 00:07:10 2025
step 284200, will finish Wed Aug 20 00:07:10 2025
step 284300, will finish Wed Aug 20 00:07:10 2025
step 284400, will finish Wed Aug 20 00:07:09 2025
step 284500, will finish Wed Aug 20 00:07:09 2025
step 284600, will finish Wed Aug 20 00:07:09 2025
step 284700, will finish Wed Aug 20 00:07:09 2025
step 284800, will finish Wed Aug 20 00:07:09 2025
step 284900, will finish Wed Aug 20 00:07:09 2025
step 285000, will finish Wed Aug 20 00:07:09 2025
step 285100, will finish Wed Aug 20 00:07:09 2025
step 285200, will finish Wed Aug 20 00:07:08 2025
step 285300, will finish Wed Aug 20 00:07:08 2025
step 285400, will finish Wed Aug 20 00:07:08 2025
step 285500, will finish Wed Aug 20 00:07:08 2025
step 285600, will finish Wed Aug 20 00:07:08 2025
step 285700, will finish Wed Aug 20 00:07:08 2025
step 285800, will finish Wed Aug 20 00:07:07 2025
step 285900, will finish Wed Aug 20 00:07:07 2025
step 286000, will finish Wed Aug 20 00:07:07 2025
step 286100, will finish Wed Aug 20 00:07:07 2025
step 286200, will finish Wed Aug 20 00:07:07 2025
step 286300, will finish Wed Aug 20 00:07:07 2025
step 286400, will finish Wed Aug 20 00:07:06 2025
step 286500, will finish Wed Aug 20 00:07:06 2025
step 286600, will finish Wed Aug 20 00:07:06 2025
step 286700, will finish Wed Aug 20 00:07:06 2025
step 286800, will finish Wed Aug 20 00:07:06 2025
step 286900, will finish Wed Aug 20 00:07:05 2025
step 287000, will finish Wed Aug 20 00:07:05 2025
step 287100, will finish Wed Aug 20 00:07:05 2025
step 287200, will finish Wed Aug 20 00:07:05 2025
step 287300, will finish Wed Aug 20 00:07:05 2025
step 287400, will finish Wed Aug 20 00:07:05 2025
step 287500, will finish Wed Aug 20 00:07:04 2025
step 287600, will finish Wed Aug 20 00:07:04 2025
step 287700, will finish Wed Aug 20 00:07:04 2025
step 287800, will finish Wed Aug 20 00:07:04 2025
step 287900, will finish Wed Aug 20 00:07:04 2025
step 288000, will finish Wed Aug 20 00:07:04 2025
step 288100, will finish Wed Aug 20 00:07:03 2025
step 288200, will finish Wed Aug 20 00:07:03 2025
step 288300, will finish Wed Aug 20 00:07:03 2025
step 288400, will finish Wed Aug 20 00:07:03 2025
step 288500, will finish Wed Aug 20 00:07:03 2025
step 288600, will finish Wed Aug 20 00:07:03 2025
step 288700, will finish Wed Aug 20 00:07:02 2025
step 288800, will finish Wed Aug 20 00:07:02 2025
step 288900, will finish Wed Aug 20 00:07:02 2025
step 289000, will finish Wed Aug 20 00:07:02 2025
step 289100, will finish Wed Aug 20 00:07:02 2025
step 289200, will finish Wed Aug 20 00:07:02 2025
step 289300, will finish Wed Aug 20 00:07:01 2025
step 289400, will finish Wed Aug 20 00:07:01 2025
step 289500, will finish Wed Aug 20 00:07:01 2025
step 289600, will finish Wed Aug 20 00:07:01 2025
step 289700, will finish Wed Aug 20 00:07:01 2025
step 289800, will finish Wed Aug 20 00:07:01 2025
step 289900, will finish Wed Aug 20 00:07:01 2025
step 290000, will finish Wed Aug 20 00:07:00 2025
step 290100, will finish Wed Aug 20 00:07:00 2025
step 290200, will finish Wed Aug 20 00:07:00 2025
step 290300, will finish Wed Aug 20 00:07:00 2025
step 290400, will finish Wed Aug 20 00:07:00 2025
step 290500, will finish Wed Aug 20 00:07:00 2025
step 290600, will finish Wed Aug 20 00:07:00 2025
step 290700, will finish Wed Aug 20 00:06:59 2025
step 290800, will finish Wed Aug 20 00:06:59 2025
step 290900, will finish Wed Aug 20 00:06:59 2025
step 291000, will finish Wed Aug 20 00:06:59 2025
step 291100, will finish Wed Aug 20 00:06:59 2025
step 291200, will finish Wed Aug 20 00:06:59 2025
step 291300, will finish Wed Aug 20 00:06:58 2025
step 291400, will finish Wed Aug 20 00:06:58 2025
step 291500, will finish Wed Aug 20 00:06:58 2025
step 291600, will finish Wed Aug 20 00:06:58 2025
step 291700, will finish Wed Aug 20 00:06:58 2025
step 291800, will finish Wed Aug 20 00:06:58 2025
step 291900, will finish Wed Aug 20 00:06:57 2025
step 292000, will finish Wed Aug 20 00:06:57 2025
step 292100, will finish Wed Aug 20 00:06:57 2025
step 292200, will finish Wed Aug 20 00:06:57 2025
step 292300, will finish Wed Aug 20 00:06:57 2025
step 292400, will finish Wed Aug 20 00:06:57 2025
step 292500, will finish Wed Aug 20 00:06:57 2025
step 292600, will finish Wed Aug 20 00:06:57 2025
step 292700, will finish Wed Aug 20 00:06:57 2025
step 292800, will finish Wed Aug 20 00:06:56 2025
step 292900, will finish Wed Aug 20 00:06:56 2025
step 293000, will finish Wed Aug 20 00:06:56 2025
step 293100, will finish Wed Aug 20 00:06:56 2025
step 293200, will finish Wed Aug 20 00:06:56 2025
step 293300, will finish Wed Aug 20 00:06:56 2025
step 293400, will finish Wed Aug 20 00:06:56 2025
step 293500, will finish Wed Aug 20 00:06:55 2025
step 293600, will finish Wed Aug 20 00:06:55 2025
step 293700, will finish Wed Aug 20 00:06:55 2025
step 293800, will finish Wed Aug 20 00:06:55 2025
step 293900, will finish Wed Aug 20 00:06:55 2025
step 294000, will finish Wed Aug 20 00:06:55 2025
step 294100, will finish Wed Aug 20 00:06:54 2025
step 294200, will finish Wed Aug 20 00:06:54 2025
step 294300, will finish Wed Aug 20 00:06:54 2025
step 294400, will finish Wed Aug 20 00:06:54 2025
step 294500, will finish Wed Aug 20 00:06:54 2025
step 294600, will finish Wed Aug 20 00:06:54 2025
step 294700, will finish Wed Aug 20 00:06:54 2025
step 294800, will finish Wed Aug 20 00:06:53 2025
step 294900, will finish Wed Aug 20 00:06:53 2025
step 295000, will finish Wed Aug 20 00:06:53 2025
step 295100, will finish Wed Aug 20 00:06:53 2025
step 295200, will finish Wed Aug 20 00:06:53 2025
step 295300, will finish Wed Aug 20 00:06:53 2025
step 295400, will finish Wed Aug 20 00:06:53 2025
step 295500, will finish Wed Aug 20 00:06:52 2025
step 295600, will finish Wed Aug 20 00:06:52 2025
step 295700, will finish Wed Aug 20 00:06:52 2025
step 295800, will finish Wed Aug 20 00:06:52 2025
step 295900, will finish Wed Aug 20 00:06:52 2025
step 296000, will finish Wed Aug 20 00:06:52 2025
step 296100, will finish Wed Aug 20 00:06:51 2025
step 296200, will finish Wed Aug 20 00:06:51 2025
step 296300, will finish Wed Aug 20 00:06:51 2025
step 296400, will finish Wed Aug 20 00:06:51 2025
step 296500, will finish Wed Aug 20 00:06:51 2025
step 296600, will finish Wed Aug 20 00:06:51 2025
step 296700, will finish Wed Aug 20 00:06:50 2025
step 296800, will finish Wed Aug 20 00:06:50 2025
step 296900, will finish Wed Aug 20 00:06:50 2025
step 297000, will finish Wed Aug 20 00:06:50 2025
step 297100, will finish Wed Aug 20 00:06:50 2025
step 297200, will finish Wed Aug 20 00:06:50 2025
step 297300, will finish Wed Aug 20 00:06:50 2025
step 297400, will finish Wed Aug 20 00:06:49 2025
step 297500, will finish Wed Aug 20 00:06:49 2025
step 297600, will finish Wed Aug 20 00:06:49 2025
step 297700, will finish Wed Aug 20 00:06:49 2025
step 297800, will finish Wed Aug 20 00:06:49 2025
step 297900, will finish Wed Aug 20 00:06:49 2025
step 298000, will finish Wed Aug 20 00:06:48 2025
step 298100, will finish Wed Aug 20 00:06:48 2025
step 298200, will finish Wed Aug 20 00:06:48 2025
step 298300, will finish Wed Aug 20 00:06:48 2025
step 298400, will finish Wed Aug 20 00:06:48 2025
step 298500, will finish Wed Aug 20 00:06:48 2025
step 298600, will finish Wed Aug 20 00:06:47 2025
step 298700, will finish Wed Aug 20 00:06:47 2025
step 298800, will finish Wed Aug 20 00:06:47 2025
step 298900, will finish Wed Aug 20 00:06:47 2025
step 299000, will finish Wed Aug 20 00:06:47 2025
step 299100, will finish Wed Aug 20 00:06:47 2025
step 299200, will finish Wed Aug 20 00:06:47 2025
step 299300, will finish Wed Aug 20 00:06:46 2025
step 299400, will finish Wed Aug 20 00:06:46 2025
step 299500, will finish Wed Aug 20 00:06:46 2025
step 299600, will finish Wed Aug 20 00:06:46 2025
step 299700, will finish Wed Aug 20 00:06:46 2025
step 299800, will finish Wed Aug 20 00:06:46 2025
step 299900, will finish Wed Aug 20 00:06:45 2025
step 300000, will finish Wed Aug 20 00:06:45 2025
step 300100, will finish Wed Aug 20 00:06:45 2025
step 300200, will finish Wed Aug 20 00:06:45 2025
step 300300, will finish Wed Aug 20 00:06:45 2025
step 300400, will finish Wed Aug 20 00:06:45 2025
step 300500, will finish Wed Aug 20 00:06:45 2025
step 300600, will finish Wed Aug 20 00:06:45 2025
step 300700, will finish Wed Aug 20 00:06:44 2025
step 300800, will finish Wed Aug 20 00:06:44 2025
step 300900, will finish Wed Aug 20 00:06:44 2025
step 301000, will finish Wed Aug 20 00:06:44 2025
step 301100, will finish Wed Aug 20 00:06:44 2025
step 301200, will finish Wed Aug 20 00:06:44 2025
step 301300, will finish Wed Aug 20 00:06:44 2025
step 301400, will finish Wed Aug 20 00:06:43 2025
step 301500, will finish Wed Aug 20 00:06:43 2025
step 301600, will finish Wed Aug 20 00:06:43 2025
step 301700, will finish Wed Aug 20 00:06:43 2025
step 301800, will finish Wed Aug 20 00:06:43 2025
step 301900, will finish Wed Aug 20 00:06:43 2025
step 302000, will finish Wed Aug 20 00:06:42 2025
step 302100, will finish Wed Aug 20 00:06:42 2025
step 302200, will finish Wed Aug 20 00:06:42 2025
step 302300, will finish Wed Aug 20 00:06:42 2025
step 302400, will finish Wed Aug 20 00:06:42 2025
step 302500, will finish Wed Aug 20 00:06:42 2025
step 302600, will finish Wed Aug 20 00:06:41 2025
step 302700, will finish Wed Aug 20 00:06:41 2025
step 302800, will finish Wed Aug 20 00:06:41 2025
step 302900, will finish Wed Aug 20 00:06:41 2025
step 303000, will finish Wed Aug 20 00:06:41 2025
step 303100, will finish Wed Aug 20 00:06:41 2025
step 303200, will finish Wed Aug 20 00:06:41 2025
step 303300, will finish Wed Aug 20 00:06:40 2025
step 303400, will finish Wed Aug 20 00:06:40 2025
step 303500, will finish Wed Aug 20 00:06:40 2025
step 303600, will finish Wed Aug 20 00:06:40 2025
step 303700, will finish Wed Aug 20 00:06:40 2025
step 303800, will finish Wed Aug 20 00:06:40 2025
step 303900, will finish Wed Aug 20 00:06:39 2025
step 304000, will finish Wed Aug 20 00:06:39 2025
step 304100, will finish Wed Aug 20 00:06:39 2025
step 304200, will finish Wed Aug 20 00:06:39 2025
step 304300, will finish Wed Aug 20 00:06:39 2025
step 304400, will finish Wed Aug 20 00:06:39 2025
step 304500, will finish Wed Aug 20 00:06:38 2025
step 304600, will finish Wed Aug 20 00:06:38 2025
step 304700, will finish Wed Aug 20 00:06:38 2025
step 304800, will finish Wed Aug 20 00:06:38 2025
step 304900, will finish Wed Aug 20 00:06:38 2025
step 305000, will finish Wed Aug 20 00:06:38 2025
step 305100, will finish Wed Aug 20 00:06:38 2025
step 305200, will finish Wed Aug 20 00:06:37 2025
step 305300, will finish Wed Aug 20 00:06:37 2025
step 305400, will finish Wed Aug 20 00:06:37 2025
step 305500, will finish Wed Aug 20 00:06:37 2025
step 305600, will finish Wed Aug 20 00:06:37 2025
step 305700, will finish Wed Aug 20 00:06:37 2025
step 305800, will finish Wed Aug 20 00:06:36 2025
step 305900, will finish Wed Aug 20 00:06:36 2025
step 306000, will finish Wed Aug 20 00:06:36 2025
step 306100, will finish Wed Aug 20 00:06:36 2025
step 306200, will finish Wed Aug 20 00:06:36 2025
step 306300, will finish Wed Aug 20 00:06:36 2025
step 306400, will finish Wed Aug 20 00:06:36 2025
step 306500, will finish Wed Aug 20 00:06:35 2025
step 306600, will finish Wed Aug 20 00:06:35 2025
step 306700, will finish Wed Aug 20 00:06:35 2025
step 306800, will finish Wed Aug 20 00:06:35 2025
step 306900, will finish Wed Aug 20 00:06:35 2025
step 307000, will finish Wed Aug 20 00:06:35 2025
step 307100, will finish Wed Aug 20 00:06:34 2025
step 307200, will finish Wed Aug 20 00:06:34 2025
step 307300, will finish Wed Aug 20 00:06:34 2025
step 307400, will finish Wed Aug 20 00:06:34 2025
step 307500, will finish Wed Aug 20 00:06:34 2025
step 307600, will finish Wed Aug 20 00:06:34 2025
step 307700, will finish Wed Aug 20 00:06:34 2025
step 307800, will finish Wed Aug 20 00:06:34 2025
step 307900, will finish Wed Aug 20 00:06:34 2025
step 308000, will finish Wed Aug 20 00:06:34 2025
step 308100, will finish Wed Aug 20 00:06:34 2025
step 308200, will finish Wed Aug 20 00:06:33 2025
step 308300, will finish Wed Aug 20 00:06:33 2025
step 308400, will finish Wed Aug 20 00:06:33 2025
step 308500, will finish Wed Aug 20 00:06:33 2025
step 308600, will finish Wed Aug 20 00:06:33 2025
step 308700, will finish Wed Aug 20 00:06:33 2025
step 308800, will finish Wed Aug 20 00:06:33 2025
step 308900, will finish Wed Aug 20 00:06:32 2025
step 309000, will finish Wed Aug 20 00:06:32 2025
step 309100, will finish Wed Aug 20 00:06:32 2025
step 309200, will finish Wed Aug 20 00:06:32 2025
step 309300, will finish Wed Aug 20 00:06:32 2025
step 309400, will finish Wed Aug 20 00:06:32 2025
step 309500, will finish Wed Aug 20 00:06:31 2025
step 309600, will finish Wed Aug 20 00:06:31 2025
step 309700, will finish Wed Aug 20 00:06:31 2025
step 309800, will finish Wed Aug 20 00:06:31 2025
step 309900, will finish Wed Aug 20 00:06:31 2025
step 310000, will finish Wed Aug 20 00:06:31 2025
step 310100, will finish Wed Aug 20 00:06:31 2025
step 310200, will finish Wed Aug 20 00:06:30 2025
step 310300, will finish Wed Aug 20 00:06:30 2025
step 310400, will finish Wed Aug 20 00:06:30 2025
step 310500, will finish Wed Aug 20 00:06:30 2025
step 310600, will finish Wed Aug 20 00:06:30 2025
step 310700, will finish Wed Aug 20 00:06:30 2025
step 310800, will finish Wed Aug 20 00:06:29 2025
step 310900, will finish Wed Aug 20 00:06:29 2025
step 311000, will finish Wed Aug 20 00:06:29 2025
step 311100, will finish Wed Aug 20 00:06:29 2025
step 311200, will finish Wed Aug 20 00:06:29 2025
step 311300, will finish Wed Aug 20 00:06:29 2025
step 311400, will finish Wed Aug 20 00:06:29 2025
step 311500, will finish Wed Aug 20 00:06:28 2025
step 311600, will finish Wed Aug 20 00:06:28 2025
step 311700, will finish Wed Aug 20 00:06:28 2025
step 311800, will finish Wed Aug 20 00:06:28 2025
step 311900, will finish Wed Aug 20 00:06:28 2025
step 312000, will finish Wed Aug 20 00:06:28 2025
step 312100, will finish Wed Aug 20 00:06:28 2025
step 312200, will finish Wed Aug 20 00:06:27 2025
step 312300, will finish Wed Aug 20 00:06:27 2025
step 312400, will finish Wed Aug 20 00:06:27 2025
step 312500, will finish Wed Aug 20 00:06:27 2025
step 312600, will finish Wed Aug 20 00:06:27 2025
step 312700, will finish Wed Aug 20 00:06:27 2025
step 312800, will finish Wed Aug 20 00:06:27 2025
step 312900, will finish Wed Aug 20 00:06:26 2025
step 313000, will finish Wed Aug 20 00:06:26 2025
step 313100, will finish Wed Aug 20 00:06:26 2025
step 313200, will finish Wed Aug 20 00:06:26 2025
step 313300, will finish Wed Aug 20 00:06:26 2025
step 313400, will finish Wed Aug 20 00:06:26 2025
step 313500, will finish Wed Aug 20 00:06:25 2025
step 313600, will finish Wed Aug 20 00:06:25 2025
step 313700, will finish Wed Aug 20 00:06:25 2025
step 313800, will finish Wed Aug 20 00:06:25 2025
step 313900, will finish Wed Aug 20 00:06:25 2025
step 314000, will finish Wed Aug 20 00:06:25 2025
step 314100, will finish Wed Aug 20 00:06:25 2025
step 314200, will finish Wed Aug 20 00:06:24 2025
step 314300, will finish Wed Aug 20 00:06:24 2025
step 314400, will finish Wed Aug 20 00:06:24 2025
step 314500, will finish Wed Aug 20 00:06:24 2025
step 314600, will finish Wed Aug 20 00:06:24 2025
step 314700, will finish Wed Aug 20 00:06:24 2025
step 314800, will finish Wed Aug 20 00:06:24 2025
step 314900, will finish Wed Aug 20 00:06:23 2025
step 315000, will finish Wed Aug 20 00:06:23 2025
step 315100, will finish Wed Aug 20 00:06:23 2025
step 315200, will finish Wed Aug 20 00:06:23 2025
step 315300, will finish Wed Aug 20 00:06:23 2025
step 315400, will finish Wed Aug 20 00:06:23 2025
step 315500, will finish Wed Aug 20 00:06:23 2025
step 315600, will finish Wed Aug 20 00:06:23 2025
step 315700, will finish Wed Aug 20 00:06:22 2025
step 315800, will finish Wed Aug 20 00:06:22 2025
step 315900, will finish Wed Aug 20 00:06:22 2025
step 316000, will finish Wed Aug 20 00:06:22 2025
step 316100, will finish Wed Aug 20 00:06:22 2025
step 316200, will finish Wed Aug 20 00:06:22 2025
step 316300, will finish Wed Aug 20 00:06:22 2025
step 316400, will finish Wed Aug 20 00:06:21 2025
step 316500, will finish Wed Aug 20 00:06:21 2025
step 316600, will finish Wed Aug 20 00:06:21 2025
step 316700, will finish Wed Aug 20 00:06:21 2025
step 316800, will finish Wed Aug 20 00:06:21 2025
step 316900, will finish Wed Aug 20 00:06:21 2025
step 317000, will finish Wed Aug 20 00:06:21 2025
step 317100, will finish Wed Aug 20 00:06:20 2025
step 317200, will finish Wed Aug 20 00:06:20 2025
step 317300, will finish Wed Aug 20 00:06:20 2025
step 317400, will finish Wed Aug 20 00:06:20 2025
step 317500, will finish Wed Aug 20 00:06:20 2025
step 317600, will finish Wed Aug 20 00:06:20 2025
step 317700, will finish Wed Aug 20 00:06:20 2025
step 317800, will finish Wed Aug 20 00:06:19 2025
step 317900, will finish Wed Aug 20 00:06:19 2025
step 318000, will finish Wed Aug 20 00:06:19 2025
step 318100, will finish Wed Aug 20 00:06:19 2025
step 318200, will finish Wed Aug 20 00:06:19 2025
step 318300, will finish Wed Aug 20 00:06:19 2025
step 318400, will finish Wed Aug 20 00:06:19 2025
step 318500, will finish Wed Aug 20 00:06:19 2025
step 318600, will finish Wed Aug 20 00:06:18 2025
step 318700, will finish Wed Aug 20 00:06:18 2025
step 318800, will finish Wed Aug 20 00:06:18 2025
step 318900, will finish Wed Aug 20 00:06:18 2025
step 319000, will finish Wed Aug 20 00:06:18 2025
step 319100, will finish Wed Aug 20 00:06:18 2025
step 319200, will finish Wed Aug 20 00:06:18 2025
step 319300, will finish Wed Aug 20 00:06:17 2025
step 319400, will finish Wed Aug 20 00:06:17 2025
step 319500, will finish Wed Aug 20 00:06:17 2025
step 319600, will finish Wed Aug 20 00:06:17 2025
step 319700, will finish Wed Aug 20 00:06:17 2025
step 319800, will finish Wed Aug 20 00:06:17 2025
step 319900, will finish Wed Aug 20 00:06:17 2025
step 320000, will finish Wed Aug 20 00:06:16 2025
step 320100, will finish Wed Aug 20 00:06:16 2025
step 320200, will finish Wed Aug 20 00:06:16 2025
step 320300, will finish Wed Aug 20 00:06:16 2025
step 320400, will finish Wed Aug 20 00:06:16 2025
step 320500, will finish Wed Aug 20 00:06:16 2025
step 320600, will finish Wed Aug 20 00:06:16 2025
step 320700, will finish Wed Aug 20 00:06:16 2025
step 320800, will finish Wed Aug 20 00:06:16 2025
step 320900, will finish Wed Aug 20 00:06:15 2025
step 321000, will finish Wed Aug 20 00:06:15 2025
step 321100, will finish Wed Aug 20 00:06:15 2025
step 321200, will finish Wed Aug 20 00:06:15 2025
step 321300, will finish Wed Aug 20 00:06:15 2025
step 321400, will finish Wed Aug 20 00:06:15 2025
step 321500, will finish Wed Aug 20 00:06:15 2025
step 321600, will finish Wed Aug 20 00:06:14 2025
step 321700, will finish Wed Aug 20 00:06:14 2025
step 321800, will finish Wed Aug 20 00:06:14 2025
step 321900, will finish Wed Aug 20 00:06:14 2025
step 322000, will finish Wed Aug 20 00:06:14 2025
step 322100, will finish Wed Aug 20 00:06:14 2025
step 322200, will finish Wed Aug 20 00:06:14 2025
step 322300, will finish Wed Aug 20 00:06:13 2025
step 322400, will finish Wed Aug 20 00:06:13 2025
step 322500, will finish Wed Aug 20 00:06:13 2025
step 322600, will finish Wed Aug 20 00:06:13 2025
step 322700, will finish Wed Aug 20 00:06:13 2025
step 322800, will finish Wed Aug 20 00:06:13 2025
step 322900, will finish Wed Aug 20 00:06:13 2025
step 323000, will finish Wed Aug 20 00:06:13 2025
step 323100, will finish Wed Aug 20 00:06:13 2025
step 323200, will finish Wed Aug 20 00:06:12 2025
step 323300, will finish Wed Aug 20 00:06:12 2025
step 323400, will finish Wed Aug 20 00:06:12 2025
step 323500, will finish Wed Aug 20 00:06:12 2025
step 323600, will finish Wed Aug 20 00:06:12 2025
step 323700, will finish Wed Aug 20 00:06:12 2025
step 323800, will finish Wed Aug 20 00:06:12 2025
step 323900, will finish Wed Aug 20 00:06:12 2025
step 324000, will finish Wed Aug 20 00:06:11 2025
step 324100, will finish Wed Aug 20 00:06:11 2025
step 324200, will finish Wed Aug 20 00:06:11 2025
step 324300, will finish Wed Aug 20 00:06:11 2025
step 324400, will finish Wed Aug 20 00:06:11 2025
step 324500, will finish Wed Aug 20 00:06:11 2025
step 324600, will finish Wed Aug 20 00:06:11 2025
step 324700, will finish Wed Aug 20 00:06:10 2025
step 324800, will finish Wed Aug 20 00:06:10 2025
step 324900, will finish Wed Aug 20 00:06:10 2025
step 325000, will finish Wed Aug 20 00:06:10 2025
step 325100, will finish Wed Aug 20 00:06:10 2025
step 325200, will finish Wed Aug 20 00:06:10 2025
step 325300, will finish Wed Aug 20 00:06:10 2025
step 325400, will finish Wed Aug 20 00:06:10 2025
step 325500, will finish Wed Aug 20 00:06:09 2025
step 325600, will finish Wed Aug 20 00:06:09 2025
step 325700, will finish Wed Aug 20 00:06:09 2025
step 325800, will finish Wed Aug 20 00:06:09 2025
step 325900, will finish Wed Aug 20 00:06:09 2025
step 326000, will finish Wed Aug 20 00:06:09 2025
step 326100, will finish Wed Aug 20 00:06:09 2025
step 326200, will finish Wed Aug 20 00:06:08 2025
step 326300, will finish Wed Aug 20 00:06:08 2025
step 326400, will finish Wed Aug 20 00:06:08 2025
step 326500, will finish Wed Aug 20 00:06:08 2025
step 326600, will finish Wed Aug 20 00:06:08 2025
step 326700, will finish Wed Aug 20 00:06:08 2025
step 326800, will finish Wed Aug 20 00:06:08 2025
step 326900, will finish Wed Aug 20 00:06:08 2025
step 327000, will finish Wed Aug 20 00:06:08 2025
step 327100, will finish Wed Aug 20 00:06:07 2025
step 327200, will finish Wed Aug 20 00:06:07 2025
step 327300, will finish Wed Aug 20 00:06:07 2025
step 327400, will finish Wed Aug 20 00:06:07 2025
step 327500, will finish Wed Aug 20 00:06:07 2025
step 327600, will finish Wed Aug 20 00:06:07 2025
step 327700, will finish Wed Aug 20 00:06:07 2025
step 327800, will finish Wed Aug 20 00:06:06 2025
step 327900, will finish Wed Aug 20 00:06:06 2025
step 328000, will finish Wed Aug 20 00:06:06 2025
step 328100, will finish Wed Aug 20 00:06:06 2025
step 328200, will finish Wed Aug 20 00:06:06 2025
step 328300, will finish Wed Aug 20 00:06:06 2025
step 328400, will finish Wed Aug 20 00:06:06 2025
step 328500, will finish Wed Aug 20 00:06:06 2025
step 328600, will finish Wed Aug 20 00:06:05 2025
step 328700, will finish Wed Aug 20 00:06:05 2025
step 328800, will finish Wed Aug 20 00:06:05 2025
step 328900, will finish Wed Aug 20 00:06:05 2025
step 329000, will finish Wed Aug 20 00:06:05 2025
step 329100, will finish Wed Aug 20 00:06:05 2025
step 329200, will finish Wed Aug 20 00:06:05 2025
step 329300, will finish Wed Aug 20 00:06:04 2025
step 329400, will finish Wed Aug 20 00:06:04 2025
step 329500, will finish Wed Aug 20 00:06:04 2025
step 329600, will finish Wed Aug 20 00:06:04 2025
step 329700, will finish Wed Aug 20 00:06:04 2025
step 329800, will finish Wed Aug 20 00:06:04 2025
step 329900, will finish Wed Aug 20 00:06:04 2025
step 330000, will finish Wed Aug 20 00:06:04 2025
step 330100, will finish Wed Aug 20 00:06:04 2025
step 330200, will finish Wed Aug 20 00:06:03 2025
step 330300, will finish Wed Aug 20 00:06:03 2025
step 330400, will finish Wed Aug 20 00:06:03 2025
step 330500, will finish Wed Aug 20 00:06:03 2025
step 330600, will finish Wed Aug 20 00:06:03 2025
step 330700, will finish Wed Aug 20 00:06:03 2025
step 330800, will finish Wed Aug 20 00:06:03 2025
step 330900, will finish Wed Aug 20 00:06:03 2025
step 331000, will finish Wed Aug 20 00:06:02 2025
step 331100, will finish Wed Aug 20 00:06:02 2025
step 331200, will finish Wed Aug 20 00:06:02 2025
step 331300, will finish Wed Aug 20 00:06:02 2025
step 331400, will finish Wed Aug 20 00:06:02 2025
step 331500, will finish Wed Aug 20 00:06:02 2025
step 331600, will finish Wed Aug 20 00:06:02 2025
step 331700, will finish Wed Aug 20 00:06:02 2025
step 331800, will finish Wed Aug 20 00:06:01 2025
step 331900, will finish Wed Aug 20 00:06:01 2025
step 332000, will finish Wed Aug 20 00:06:01 2025
step 332100, will finish Wed Aug 20 00:06:01 2025
step 332200, will finish Wed Aug 20 00:06:01 2025
step 332300, will finish Wed Aug 20 00:06:01 2025
step 332400, will finish Wed Aug 20 00:06:01 2025
step 332500, will finish Wed Aug 20 00:06:00 2025
step 332600, will finish Wed Aug 20 00:06:00 2025
step 332700, will finish Wed Aug 20 00:06:00 2025
step 332800, will finish Wed Aug 20 00:06:00 2025
step 332900, will finish Wed Aug 20 00:06:00 2025
step 333000, will finish Wed Aug 20 00:06:00 2025
step 333100, will finish Wed Aug 20 00:06:00 2025
step 333200, will finish Wed Aug 20 00:06:00 2025
step 333300, will finish Wed Aug 20 00:05:59 2025
step 333400, will finish Wed Aug 20 00:05:59 2025
step 333500, will finish Wed Aug 20 00:05:59 2025
step 333600, will finish Wed Aug 20 00:05:59 2025
step 333700, will finish Wed Aug 20 00:05:59 2025
step 333800, will finish Wed Aug 20 00:05:59 2025
step 333900, will finish Wed Aug 20 00:05:59 2025
step 334000, will finish Wed Aug 20 00:05:59 2025
step 334100, will finish Wed Aug 20 00:05:58 2025
step 334200, will finish Wed Aug 20 00:05:58 2025
step 334300, will finish Wed Aug 20 00:05:58 2025
step 334400, will finish Wed Aug 20 00:05:58 2025
step 334500, will finish Wed Aug 20 00:05:58 2025
step 334600, will finish Wed Aug 20 00:05:58 2025
step 334700, will finish Wed Aug 20 00:05:58 2025
step 334800, will finish Wed Aug 20 00:05:58 2025
step 334900, will finish Wed Aug 20 00:05:57 2025
step 335000, will finish Wed Aug 20 00:05:57 2025
step 335100, will finish Wed Aug 20 00:05:57 2025
step 335200, will finish Wed Aug 20 00:05:57 2025
step 335300, will finish Wed Aug 20 00:05:57 2025
step 335400, will finish Wed Aug 20 00:05:57 2025
step 335500, will finish Wed Aug 20 00:05:57 2025
step 335600, will finish Wed Aug 20 00:05:57 2025
step 335700, will finish Wed Aug 20 00:05:56 2025
step 335800, will finish Wed Aug 20 00:05:56 2025
step 335900, will finish Wed Aug 20 00:05:56 2025
step 336000, will finish Wed Aug 20 00:05:56 2025
step 336100, will finish Wed Aug 20 00:05:56 2025
step 336200, will finish Wed Aug 20 00:05:56 2025
step 336300, will finish Wed Aug 20 00:05:56 2025
step 336400, will finish Wed Aug 20 00:05:56 2025
step 336500, will finish Wed Aug 20 00:05:55 2025
step 336600, will finish Wed Aug 20 00:05:55 2025
step 336700, will finish Wed Aug 20 00:05:55 2025
step 336800, will finish Wed Aug 20 00:05:55 2025
step 336900, will finish Wed Aug 20 00:05:55 2025
step 337000, will finish Wed Aug 20 00:05:55 2025
step 337100, will finish Wed Aug 20 00:05:55 2025
step 337200, will finish Wed Aug 20 00:05:55 2025
step 337300, will finish Wed Aug 20 00:05:54 2025
step 337400, will finish Wed Aug 20 00:05:54 2025
step 337500, will finish Wed Aug 20 00:05:54 2025
step 337600, will finish Wed Aug 20 00:05:54 2025
step 337700, will finish Wed Aug 20 00:05:54 2025
step 337800, will finish Wed Aug 20 00:05:54 2025
step 337900, will finish Wed Aug 20 00:05:54 2025
step 338000, will finish Wed Aug 20 00:05:54 2025
step 338100, will finish Wed Aug 20 00:05:54 2025
step 338200, will finish Wed Aug 20 00:05:54 2025
step 338300, will finish Wed Aug 20 00:05:53 2025
step 338400, will finish Wed Aug 20 00:05:53 2025
step 338500, will finish Wed Aug 20 00:05:53 2025
step 338600, will finish Wed Aug 20 00:05:53 2025
step 338700, will finish Wed Aug 20 00:05:53 2025
step 338800, will finish Wed Aug 20 00:05:53 2025
step 338900, will finish Wed Aug 20 00:05:53 2025
step 339000, will finish Wed Aug 20 00:05:53 2025
step 339100, will finish Wed Aug 20 00:05:52 2025
step 339200, will finish Wed Aug 20 00:05:52 2025
step 339300, will finish Wed Aug 20 00:05:52 2025
step 339400, will finish Wed Aug 20 00:05:52 2025
step 339500, will finish Wed Aug 20 00:05:52 2025
step 339600, will finish Wed Aug 20 00:05:52 2025
step 339700, will finish Wed Aug 20 00:05:52 2025
step 339800, will finish Wed Aug 20 00:05:52 2025
step 339900, will finish Wed Aug 20 00:05:52 2025
step 340000, will finish Wed Aug 20 00:05:51 2025
step 340100, will finish Wed Aug 20 00:05:51 2025
step 340200, will finish Wed Aug 20 00:05:51 2025
step 340300, will finish Wed Aug 20 00:05:51 2025
step 340400, will finish Wed Aug 20 00:05:51 2025
step 340500, will finish Wed Aug 20 00:05:51 2025
step 340600, will finish Wed Aug 20 00:05:51 2025
step 340700, will finish Wed Aug 20 00:05:51 2025
step 340800, will finish Wed Aug 20 00:05:50 2025
step 340900, will finish Wed Aug 20 00:05:50 2025
step 341000, will finish Wed Aug 20 00:05:50 2025
step 341100, will finish Wed Aug 20 00:05:50 2025
step 341200, will finish Wed Aug 20 00:05:50 2025
step 341300, will finish Wed Aug 20 00:05:50 2025
step 341400, will finish Wed Aug 20 00:05:50 2025
step 341500, will finish Wed Aug 20 00:05:50 2025
step 341600, will finish Wed Aug 20 00:05:49 2025
step 341700, will finish Wed Aug 20 00:05:49 2025
step 341800, will finish Wed Aug 20 00:05:49 2025
step 341900, will finish Wed Aug 20 00:05:49 2025
step 342000, will finish Wed Aug 20 00:05:49 2025
step 342100, will finish Wed Aug 20 00:05:49 2025
step 342200, will finish Wed Aug 20 00:05:49 2025
step 342300, will finish Wed Aug 20 00:05:49 2025
step 342400, will finish Wed Aug 20 00:05:49 2025
step 342500, will finish Wed Aug 20 00:05:48 2025
step 342600, will finish Wed Aug 20 00:05:48 2025
step 342700, will finish Wed Aug 20 00:05:48 2025
step 342800, will finish Wed Aug 20 00:05:48 2025
step 342900, will finish Wed Aug 20 00:05:48 2025
step 343000, will finish Wed Aug 20 00:05:48 2025
step 343100, will finish Wed Aug 20 00:05:48 2025
step 343200, will finish Wed Aug 20 00:05:48 2025
step 343300, will finish Wed Aug 20 00:05:47 2025
step 343400, will finish Wed Aug 20 00:05:47 2025
step 343500, will finish Wed Aug 20 00:05:47 2025
step 343600, will finish Wed Aug 20 00:05:47 2025
step 343700, will finish Wed Aug 20 00:05:47 2025
step 343800, will finish Wed Aug 20 00:05:47 2025
step 343900, will finish Wed Aug 20 00:05:47 2025
step 344000, will finish Wed Aug 20 00:05:47 2025
step 344100, will finish Wed Aug 20 00:05:47 2025
step 344200, will finish Wed Aug 20 00:05:46 2025
step 344300, will finish Wed Aug 20 00:05:46 2025
step 344400, will finish Wed Aug 20 00:05:46 2025
step 344500, will finish Wed Aug 20 00:05:46 2025
step 344600, will finish Wed Aug 20 00:05:46 2025
step 344700, will finish Wed Aug 20 00:05:46 2025
step 344800, will finish Wed Aug 20 00:05:46 2025
step 344900, will finish Wed Aug 20 00:05:46 2025
step 345000, will finish Wed Aug 20 00:05:46 2025
step 345100, will finish Wed Aug 20 00:05:46 2025
step 345200, will finish Wed Aug 20 00:05:45 2025
step 345300, will finish Wed Aug 20 00:05:45 2025
step 345400, will finish Wed Aug 20 00:05:45 2025
step 345500, will finish Wed Aug 20 00:05:45 2025
step 345600, will finish Wed Aug 20 00:05:45 2025
step 345700, will finish Wed Aug 20 00:05:45 2025
step 345800, will finish Wed Aug 20 00:05:45 2025
step 345900, will finish Wed Aug 20 00:05:45 2025
step 346000, will finish Wed Aug 20 00:05:45 2025
step 346100, will finish Wed Aug 20 00:05:44 2025
step 346200, will finish Wed Aug 20 00:05:44 2025
step 346300, will finish Wed Aug 20 00:05:44 2025
step 346400, will finish Wed Aug 20 00:05:44 2025
step 346500, will finish Wed Aug 20 00:05:44 2025
step 346600, will finish Wed Aug 20 00:05:44 2025
step 346700, will finish Wed Aug 20 00:05:44 2025
step 346800, will finish Wed Aug 20 00:05:44 2025
step 346900, will finish Wed Aug 20 00:05:44 2025
step 347000, will finish Wed Aug 20 00:05:43 2025
step 347100, will finish Wed Aug 20 00:05:43 2025
step 347200, will finish Wed Aug 20 00:05:43 2025
step 347300, will finish Wed Aug 20 00:05:43 2025
step 347400, will finish Wed Aug 20 00:05:43 2025
step 347500, will finish Wed Aug 20 00:05:43 2025
step 347600, will finish Wed Aug 20 00:05:43 2025
step 347700, will finish Wed Aug 20 00:05:43 2025
step 347800, will finish Wed Aug 20 00:05:43 2025
step 347900, will finish Wed Aug 20 00:05:43 2025
step 348000, will finish Wed Aug 20 00:05:42 2025
step 348100, will finish Wed Aug 20 00:05:42 2025
step 348200, will finish Wed Aug 20 00:05:42 2025
step 348300, will finish Wed Aug 20 00:05:42 2025
step 348400, will finish Wed Aug 20 00:05:42 2025
step 348500, will finish Wed Aug 20 00:05:42 2025
step 348600, will finish Wed Aug 20 00:05:42 2025
step 348700, will finish Wed Aug 20 00:05:42 2025
step 348800, will finish Wed Aug 20 00:05:42 2025
step 348900, will finish Wed Aug 20 00:05:41 2025
step 349000, will finish Wed Aug 20 00:05:41 2025
step 349100, will finish Wed Aug 20 00:05:41 2025
step 349200, will finish Wed Aug 20 00:05:41 2025
step 349300, will finish Wed Aug 20 00:05:41 2025
step 349400, will finish Wed Aug 20 00:05:41 2025
step 349500, will finish Wed Aug 20 00:05:41 2025
step 349600, will finish Wed Aug 20 00:05:41 2025
step 349700, will finish Wed Aug 20 00:05:41 2025
step 349800, will finish Wed Aug 20 00:05:41 2025
step 349900, will finish Wed Aug 20 00:05:40 2025
step 350000, will finish Wed Aug 20 00:05:40 2025
step 350100, will finish Wed Aug 20 00:05:40 2025
step 350200, will finish Wed Aug 20 00:05:40 2025
step 350300, will finish Wed Aug 20 00:05:40 2025
step 350400, will finish Wed Aug 20 00:05:40 2025
step 350500, will finish Wed Aug 20 00:05:40 2025
step 350600, will finish Wed Aug 20 00:05:40 2025
step 350700, will finish Wed Aug 20 00:05:40 2025
step 350800, will finish Wed Aug 20 00:05:39 2025
step 350900, will finish Wed Aug 20 00:05:39 2025
step 351000, will finish Wed Aug 20 00:05:39 2025
step 351100, will finish Wed Aug 20 00:05:39 2025
step 351200, will finish Wed Aug 20 00:05:39 2025
step 351300, will finish Wed Aug 20 00:05:39 2025
step 351400, will finish Wed Aug 20 00:05:39 2025
step 351500, will finish Wed Aug 20 00:05:39 2025
step 351600, will finish Wed Aug 20 00:05:39 2025
step 351700, will finish Wed Aug 20 00:05:38 2025
step 351800, will finish Wed Aug 20 00:05:38 2025
step 351900, will finish Wed Aug 20 00:05:38 2025
step 352000, will finish Wed Aug 20 00:05:38 2025
step 352100, will finish Wed Aug 20 00:05:38 2025
step 352200, will finish Wed Aug 20 00:05:38 2025
step 352300, will finish Wed Aug 20 00:05:38 2025
step 352400, will finish Wed Aug 20 00:05:38 2025
step 352500, will finish Wed Aug 20 00:05:38 2025
step 352600, will finish Wed Aug 20 00:05:38 2025
step 352700, will finish Wed Aug 20 00:05:37 2025
step 352800, will finish Wed Aug 20 00:05:37 2025
step 352900, will finish Wed Aug 20 00:05:37 2025
step 353000, will finish Wed Aug 20 00:05:37 2025
step 353100, will finish Wed Aug 20 00:05:37 2025
step 353200, will finish Wed Aug 20 00:05:37 2025
step 353300, will finish Wed Aug 20 00:05:37 2025
step 353400, will finish Wed Aug 20 00:05:37 2025
step 353500, will finish Wed Aug 20 00:05:37 2025
step 353600, will finish Wed Aug 20 00:05:36 2025
step 353700, will finish Wed Aug 20 00:05:36 2025
step 353800, will finish Wed Aug 20 00:05:36 2025
step 353900, will finish Wed Aug 20 00:05:36 2025
step 354000, will finish Wed Aug 20 00:05:36 2025
step 354100, will finish Wed Aug 20 00:05:36 2025
step 354200, will finish Wed Aug 20 00:05:36 2025
step 354300, will finish Wed Aug 20 00:05:36 2025
step 354400, will finish Wed Aug 20 00:05:36 2025
step 354500, will finish Wed Aug 20 00:05:35 2025
step 354600, will finish Wed Aug 20 00:05:35 2025
step 354700, will finish Wed Aug 20 00:05:35 2025
step 354800, will finish Wed Aug 20 00:05:35 2025
step 354900, will finish Wed Aug 20 00:05:35 2025
step 355000, will finish Wed Aug 20 00:05:35 2025
step 355100, will finish Wed Aug 20 00:05:35 2025
step 355200, will finish Wed Aug 20 00:05:35 2025
step 355300, will finish Wed Aug 20 00:05:35 2025
step 355400, will finish Wed Aug 20 00:05:34 2025
step 355500, will finish Wed Aug 20 00:05:34 2025
step 355600, will finish Wed Aug 20 00:05:34 2025
step 355700, will finish Wed Aug 20 00:05:34 2025
step 355800, will finish Wed Aug 20 00:05:34 2025
step 355900, will finish Wed Aug 20 00:05:34 2025
step 356000, will finish Wed Aug 20 00:05:34 2025
step 356100, will finish Wed Aug 20 00:05:34 2025
step 356200, will finish Wed Aug 20 00:05:34 2025
step 356300, will finish Wed Aug 20 00:05:34 2025
step 356400, will finish Wed Aug 20 00:05:33 2025
step 356500, will finish Wed Aug 20 00:05:33 2025
step 356600, will finish Wed Aug 20 00:05:33 2025
step 356700, will finish Wed Aug 20 00:05:33 2025
step 356800, will finish Wed Aug 20 00:05:33 2025
step 356900, will finish Wed Aug 20 00:05:33 2025
step 357000, will finish Wed Aug 20 00:05:33 2025
step 357100, will finish Wed Aug 20 00:05:33 2025
step 357200, will finish Wed Aug 20 00:05:33 2025
step 357300, will finish Wed Aug 20 00:05:32 2025
step 357400, will finish Wed Aug 20 00:05:32 2025
step 357500, will finish Wed Aug 20 00:05:32 2025
step 357600, will finish Wed Aug 20 00:05:32 2025
step 357700, will finish Wed Aug 20 00:05:32 2025
step 357800, will finish Wed Aug 20 00:05:32 2025
step 357900, will finish Wed Aug 20 00:05:32 2025
step 358000, will finish Wed Aug 20 00:05:32 2025
step 358100, will finish Wed Aug 20 00:05:32 2025
step 358200, will finish Wed Aug 20 00:05:31 2025
step 358300, will finish Wed Aug 20 00:05:31 2025
step 358400, will finish Wed Aug 20 00:05:31 2025
step 358500, will finish Wed Aug 20 00:05:31 2025
step 358600, will finish Wed Aug 20 00:05:31 2025
step 358700, will finish Wed Aug 20 00:05:31 2025
step 358800, will finish Wed Aug 20 00:05:31 2025
step 358900, will finish Wed Aug 20 00:05:31 2025
step 359000, will finish Wed Aug 20 00:05:31 2025
step 359100, will finish Wed Aug 20 00:05:30 2025
step 359200, will finish Wed Aug 20 00:05:30 2025
step 359300, will finish Wed Aug 20 00:05:30 2025
step 359400, will finish Wed Aug 20 00:05:30 2025
step 359500, will finish Wed Aug 20 00:05:30 2025
step 359600, will finish Wed Aug 20 00:05:30 2025
step 359700, will finish Wed Aug 20 00:05:30 2025
step 359800, will finish Wed Aug 20 00:05:30 2025
step 359900, will finish Wed Aug 20 00:05:30 2025
step 360000, will finish Wed Aug 20 00:05:30 2025
step 360100, will finish Wed Aug 20 00:05:29 2025
step 360200, will finish Wed Aug 20 00:05:29 2025
step 360300, will finish Wed Aug 20 00:05:29 2025
step 360400, will finish Wed Aug 20 00:05:29 2025
step 360500, will finish Wed Aug 20 00:05:29 2025
step 360600, will finish Wed Aug 20 00:05:29 2025
step 360700, will finish Wed Aug 20 00:05:29 2025
step 360800, will finish Wed Aug 20 00:05:29 2025
step 360900, will finish Wed Aug 20 00:05:29 2025
step 361000, will finish Wed Aug 20 00:05:28 2025
step 361100, will finish Wed Aug 20 00:05:28 2025
step 361200, will finish Wed Aug 20 00:05:28 2025
step 361300, will finish Wed Aug 20 00:05:28 2025
step 361400, will finish Wed Aug 20 00:05:28 2025
step 361500, will finish Wed Aug 20 00:05:28 2025
step 361600, will finish Wed Aug 20 00:05:28 2025
step 361700, will finish Wed Aug 20 00:05:28 2025
step 361800, will finish Wed Aug 20 00:05:28 2025
step 361900, will finish Wed Aug 20 00:05:27 2025
step 362000, will finish Wed Aug 20 00:05:27 2025
step 362100, will finish Wed Aug 20 00:05:27 2025
step 362200, will finish Wed Aug 20 00:05:27 2025
step 362300, will finish Wed Aug 20 00:05:27 2025
step 362400, will finish Wed Aug 20 00:05:27 2025
step 362500, will finish Wed Aug 20 00:05:27 2025
step 362600, will finish Wed Aug 20 00:05:27 2025
step 362700, will finish Wed Aug 20 00:05:27 2025
step 362800, will finish Wed Aug 20 00:05:27 2025
step 362900, will finish Wed Aug 20 00:05:26 2025
step 363000, will finish Wed Aug 20 00:05:26 2025
step 363100, will finish Wed Aug 20 00:05:26 2025
step 363200, will finish Wed Aug 20 00:05:26 2025
step 363300, will finish Wed Aug 20 00:05:26 2025
step 363400, will finish Wed Aug 20 00:05:26 2025
step 363500, will finish Wed Aug 20 00:05:26 2025
step 363600, will finish Wed Aug 20 00:05:26 2025
step 363700, will finish Wed Aug 20 00:05:26 2025
step 363800, will finish Wed Aug 20 00:05:25 2025
step 363900, will finish Wed Aug 20 00:05:25 2025
step 364000, will finish Wed Aug 20 00:05:25 2025
step 364100, will finish Wed Aug 20 00:05:25 2025
step 364200, will finish Wed Aug 20 00:05:25 2025
step 364300, will finish Wed Aug 20 00:05:25 2025
step 364400, will finish Wed Aug 20 00:05:25 2025
step 364500, will finish Wed Aug 20 00:05:25 2025
step 364600, will finish Wed Aug 20 00:05:25 2025
step 364700, will finish Wed Aug 20 00:05:25 2025
step 364800, will finish Wed Aug 20 00:05:24 2025
step 364900, will finish Wed Aug 20 00:05:24 2025
step 365000, will finish Wed Aug 20 00:05:24 2025
step 365100, will finish Wed Aug 20 00:05:24 2025
step 365200, will finish Wed Aug 20 00:05:24 2025
step 365300, will finish Wed Aug 20 00:05:24 2025
step 365400, will finish Wed Aug 20 00:05:24 2025
step 365500, will finish Wed Aug 20 00:05:24 2025
step 365600, will finish Wed Aug 20 00:05:24 2025
step 365700, will finish Wed Aug 20 00:05:23 2025
step 365800, will finish Wed Aug 20 00:05:23 2025
step 365900, will finish Wed Aug 20 00:05:23 2025
step 366000, will finish Wed Aug 20 00:05:23 2025
step 366100, will finish Wed Aug 20 00:05:23 2025
step 366200, will finish Wed Aug 20 00:05:23 2025
step 366300, will finish Wed Aug 20 00:05:23 2025
step 366400, will finish Wed Aug 20 00:05:23 2025
step 366500, will finish Wed Aug 20 00:05:23 2025
step 366600, will finish Wed Aug 20 00:05:23 2025
step 366700, will finish Wed Aug 20 00:05:22 2025
step 366800, will finish Wed Aug 20 00:05:22 2025
step 366900, will finish Wed Aug 20 00:05:22 2025
step 367000, will finish Wed Aug 20 00:05:22 2025
step 367100, will finish Wed Aug 20 00:05:22 2025
step 367200, will finish Wed Aug 20 00:05:22 2025
step 367300, will finish Wed Aug 20 00:05:22 2025
step 367400, will finish Wed Aug 20 00:05:22 2025
step 367500, will finish Wed Aug 20 00:05:22 2025
step 367600, will finish Wed Aug 20 00:05:22 2025
step 367700, will finish Wed Aug 20 00:05:22 2025
step 367800, will finish Wed Aug 20 00:05:22 2025
step 367900, will finish Wed Aug 20 00:05:21 2025
step 368000, will finish Wed Aug 20 00:05:21 2025
step 368100, will finish Wed Aug 20 00:05:21 2025
step 368200, will finish Wed Aug 20 00:05:21 2025
step 368300, will finish Wed Aug 20 00:05:21 2025
step 368400, will finish Wed Aug 20 00:05:21 2025
step 368500, will finish Wed Aug 20 00:05:21 2025
step 368600, will finish Wed Aug 20 00:05:21 2025
step 368700, will finish Wed Aug 20 00:05:21 2025
step 368800, will finish Wed Aug 20 00:05:20 2025
step 368900, will finish Wed Aug 20 00:05:20 2025
step 369000, will finish Wed Aug 20 00:05:20 2025
step 369100, will finish Wed Aug 20 00:05:20 2025
step 369200, will finish Wed Aug 20 00:05:20 2025
step 369300, will finish Wed Aug 20 00:05:20 2025
step 369400, will finish Wed Aug 20 00:05:20 2025
step 369500, will finish Wed Aug 20 00:05:20 2025
step 369600, will finish Wed Aug 20 00:05:20 2025
step 369700, will finish Wed Aug 20 00:05:20 2025
step 369800, will finish Wed Aug 20 00:05:19 2025
step 369900, will finish Wed Aug 20 00:05:19 2025
step 370000, will finish Wed Aug 20 00:05:19 2025
step 370100, will finish Wed Aug 20 00:05:19 2025
step 370200, will finish Wed Aug 20 00:05:19 2025
step 370300, will finish Wed Aug 20 00:05:19 2025
step 370400, will finish Wed Aug 20 00:05:19 2025
step 370500, will finish Wed Aug 20 00:05:19 2025
step 370600, will finish Wed Aug 20 00:05:19 2025
step 370700, will finish Wed Aug 20 00:05:19 2025
step 370800, will finish Wed Aug 20 00:05:18 2025
step 370900, will finish Wed Aug 20 00:05:18 2025
step 371000, will finish Wed Aug 20 00:05:18 2025
step 371100, will finish Wed Aug 20 00:05:18 2025
step 371200, will finish Wed Aug 20 00:05:18 2025
step 371300, will finish Wed Aug 20 00:05:18 2025
step 371400, will finish Wed Aug 20 00:05:18 2025
step 371500, will finish Wed Aug 20 00:05:18 2025
step 371600, will finish Wed Aug 20 00:05:18 2025
step 371700, will finish Wed Aug 20 00:05:18 2025
step 371800, will finish Wed Aug 20 00:05:18 2025
step 371900, will finish Wed Aug 20 00:05:17 2025
step 372000, will finish Wed Aug 20 00:05:17 2025
step 372100, will finish Wed Aug 20 00:05:17 2025
step 372200, will finish Wed Aug 20 00:05:17 2025
step 372300, will finish Wed Aug 20 00:05:17 2025
step 372400, will finish Wed Aug 20 00:05:17 2025
step 372500, will finish Wed Aug 20 00:05:17 2025
step 372600, will finish Wed Aug 20 00:05:17 2025
step 372700, will finish Wed Aug 20 00:05:17 2025
step 372800, will finish Wed Aug 20 00:05:17 2025
step 372900, will finish Wed Aug 20 00:05:16 2025
step 373000, will finish Wed Aug 20 00:05:16 2025
step 373100, will finish Wed Aug 20 00:05:16 2025
step 373200, will finish Wed Aug 20 00:05:16 2025
step 373300, will finish Wed Aug 20 00:05:16 2025
step 373400, will finish Wed Aug 20 00:05:16 2025
step 373500, will finish Wed Aug 20 00:05:16 2025
step 373600, will finish Wed Aug 20 00:05:16 2025
step 373700, will finish Wed Aug 20 00:05:16 2025
step 373800, will finish Wed Aug 20 00:05:16 2025
step 373900, will finish Wed Aug 20 00:05:16 2025
step 374000, will finish Wed Aug 20 00:05:16 2025
step 374100, will finish Wed Aug 20 00:05:16 2025
step 374200, will finish Wed Aug 20 00:05:16 2025
step 374300, will finish Wed Aug 20 00:05:16 2025
step 374400, will finish Wed Aug 20 00:05:15 2025
step 374500, will finish Wed Aug 20 00:05:15 2025
step 374600, will finish Wed Aug 20 00:05:15 2025
step 374700, will finish Wed Aug 20 00:05:15 2025
step 374800, will finish Wed Aug 20 00:05:15 2025
step 374900, will finish Wed Aug 20 00:05:15 2025
step 375000, will finish Wed Aug 20 00:05:15 2025
step 375100, will finish Wed Aug 20 00:05:15 2025
step 375200, will finish Wed Aug 20 00:05:15 2025
step 375300, will finish Wed Aug 20 00:05:15 2025
step 375400, will finish Wed Aug 20 00:05:15 2025
step 375500, will finish Wed Aug 20 00:05:14 2025
step 375600, will finish Wed Aug 20 00:05:14 2025
step 375700, will finish Wed Aug 20 00:05:14 2025
step 375800, will finish Wed Aug 20 00:05:14 2025
step 375900, will finish Wed Aug 20 00:05:14 2025
step 376000, will finish Wed Aug 20 00:05:14 2025
step 376100, will finish Wed Aug 20 00:05:14 2025
step 376200, will finish Wed Aug 20 00:05:14 2025
step 376300, will finish Wed Aug 20 00:05:14 2025
step 376400, will finish Wed Aug 20 00:05:14 2025
step 376500, will finish Wed Aug 20 00:05:14 2025
step 376600, will finish Wed Aug 20 00:05:13 2025
step 376700, will finish Wed Aug 20 00:05:13 2025
step 376800, will finish Wed Aug 20 00:05:13 2025
step 376900, will finish Wed Aug 20 00:05:13 2025
step 377000, will finish Wed Aug 20 00:05:13 2025
step 377100, will finish Wed Aug 20 00:05:13 2025
step 377200, will finish Wed Aug 20 00:05:13 2025
step 377300, will finish Wed Aug 20 00:05:13 2025
step 377400, will finish Wed Aug 20 00:05:13 2025
step 377500, will finish Wed Aug 20 00:05:13 2025
step 377600, will finish Wed Aug 20 00:05:13 2025
step 377700, will finish Wed Aug 20 00:05:12 2025
step 377800, will finish Wed Aug 20 00:05:12 2025
step 377900, will finish Wed Aug 20 00:05:12 2025
step 378000, will finish Wed Aug 20 00:05:12 2025
step 378100, will finish Wed Aug 20 00:05:12 2025
step 378200, will finish Wed Aug 20 00:05:12 2025
step 378300, will finish Wed Aug 20 00:05:12 2025
step 378400, will finish Wed Aug 20 00:05:12 2025
step 378500, will finish Wed Aug 20 00:05:12 2025
step 378600, will finish Wed Aug 20 00:05:12 2025
step 378700, will finish Wed Aug 20 00:05:12 2025
step 378800, will finish Wed Aug 20 00:05:12 2025
step 378900, will finish Wed Aug 20 00:05:11 2025
step 379000, will finish Wed Aug 20 00:05:11 2025
step 379100, will finish Wed Aug 20 00:05:11 2025
step 379200, will finish Wed Aug 20 00:05:11 2025
step 379300, will finish Wed Aug 20 00:05:11 2025
step 379400, will finish Wed Aug 20 00:05:11 2025
step 379500, will finish Wed Aug 20 00:05:11 2025
step 379600, will finish Wed Aug 20 00:05:11 2025
step 379700, will finish Wed Aug 20 00:05:11 2025
step 379800, will finish Wed Aug 20 00:05:11 2025
step 379900, will finish Wed Aug 20 00:05:10 2025
step 380000, will finish Wed Aug 20 00:05:10 2025
step 380100, will finish Wed Aug 20 00:05:10 2025
step 380200, will finish Wed Aug 20 00:05:10 2025
step 380300, will finish Wed Aug 20 00:05:10 2025
step 380400, will finish Wed Aug 20 00:05:10 2025
step 380500, will finish Wed Aug 20 00:05:10 2025
step 380600, will finish Wed Aug 20 00:05:10 2025
step 380700, will finish Wed Aug 20 00:05:10 2025
step 380800, will finish Wed Aug 20 00:05:10 2025
step 380900, will finish Wed Aug 20 00:05:10 2025
step 381000, will finish Wed Aug 20 00:05:09 2025
step 381100, will finish Wed Aug 20 00:05:09 2025
step 381200, will finish Wed Aug 20 00:05:09 2025
step 381300, will finish Wed Aug 20 00:05:09 2025
step 381400, will finish Wed Aug 20 00:05:09 2025
step 381500, will finish Wed Aug 20 00:05:09 2025
step 381600, will finish Wed Aug 20 00:05:09 2025
step 381700, will finish Wed Aug 20 00:05:09 2025
step 381800, will finish Wed Aug 20 00:05:09 2025
step 381900, will finish Wed Aug 20 00:05:09 2025
step 382000, will finish Wed Aug 20 00:05:08 2025
step 382100, will finish Wed Aug 20 00:05:08 2025
step 382200, will finish Wed Aug 20 00:05:08 2025
step 382300, will finish Wed Aug 20 00:05:08 2025
step 382400, will finish Wed Aug 20 00:05:08 2025
step 382500, will finish Wed Aug 20 00:05:08 2025
step 382600, will finish Wed Aug 20 00:05:08 2025
step 382700, will finish Wed Aug 20 00:05:08 2025
step 382800, will finish Wed Aug 20 00:05:08 2025
step 382900, will finish Wed Aug 20 00:05:08 2025
step 383000, will finish Wed Aug 20 00:05:08 2025
step 383100, will finish Wed Aug 20 00:05:08 2025
step 383200, will finish Wed Aug 20 00:05:07 2025
step 383300, will finish Wed Aug 20 00:05:07 2025
step 383400, will finish Wed Aug 20 00:05:07 2025
step 383500, will finish Wed Aug 20 00:05:07 2025
step 383600, will finish Wed Aug 20 00:05:07 2025
step 383700, will finish Wed Aug 20 00:05:07 2025
step 383800, will finish Wed Aug 20 00:05:07 2025
step 383900, will finish Wed Aug 20 00:05:07 2025
step 384000, will finish Wed Aug 20 00:05:07 2025
step 384100, will finish Wed Aug 20 00:05:07 2025
step 384200, will finish Wed Aug 20 00:05:07 2025
step 384300, will finish Wed Aug 20 00:05:06 2025
step 384400, will finish Wed Aug 20 00:05:06 2025
step 384500, will finish Wed Aug 20 00:05:06 2025
step 384600, will finish Wed Aug 20 00:05:06 2025
step 384700, will finish Wed Aug 20 00:05:06 2025
step 384800, will finish Wed Aug 20 00:05:06 2025
step 384900, will finish Wed Aug 20 00:05:06 2025
step 385000, will finish Wed Aug 20 00:05:06 2025
step 385100, will finish Wed Aug 20 00:05:06 2025
step 385200, will finish Wed Aug 20 00:05:06 2025
step 385300, will finish Wed Aug 20 00:05:05 2025
step 385400, will finish Wed Aug 20 00:05:05 2025
step 385500, will finish Wed Aug 20 00:05:05 2025
step 385600, will finish Wed Aug 20 00:05:05 2025
step 385700, will finish Wed Aug 20 00:05:05 2025
step 385800, will finish Wed Aug 20 00:05:05 2025
step 385900, will finish Wed Aug 20 00:05:05 2025
step 386000, will finish Wed Aug 20 00:05:05 2025
step 386100, will finish Wed Aug 20 00:05:05 2025
step 386200, will finish Wed Aug 20 00:05:05 2025
step 386300, will finish Wed Aug 20 00:05:05 2025
step 386400, will finish Wed Aug 20 00:05:04 2025
step 386500, will finish Wed Aug 20 00:05:04 2025
step 386600, will finish Wed Aug 20 00:05:04 2025
step 386700, will finish Wed Aug 20 00:05:04 2025
step 386800, will finish Wed Aug 20 00:05:04 2025
step 386900, will finish Wed Aug 20 00:05:04 2025
step 387000, will finish Wed Aug 20 00:05:04 2025
step 387100, will finish Wed Aug 20 00:05:04 2025
step 387200, will finish Wed Aug 20 00:05:04 2025
step 387300, will finish Wed Aug 20 00:05:04 2025
step 387400, will finish Wed Aug 20 00:05:04 2025
step 387500, will finish Wed Aug 20 00:05:03 2025
step 387600, will finish Wed Aug 20 00:05:03 2025
step 387700, will finish Wed Aug 20 00:05:03 2025
step 387800, will finish Wed Aug 20 00:05:03 2025
step 387900, will finish Wed Aug 20 00:05:03 2025
step 388000, will finish Wed Aug 20 00:05:03 2025
step 388100, will finish Wed Aug 20 00:05:03 2025
step 388200, will finish Wed Aug 20 00:05:03 2025
step 388300, will finish Wed Aug 20 00:05:03 2025
step 388400, will finish Wed Aug 20 00:05:03 2025
step 388500, will finish Wed Aug 20 00:05:03 2025
step 388600, will finish Wed Aug 20 00:05:03 2025
step 388700, will finish Wed Aug 20 00:05:02 2025
step 388800, will finish Wed Aug 20 00:05:02 2025
step 388900, will finish Wed Aug 20 00:05:02 2025
step 389000, will finish Wed Aug 20 00:05:02 2025
step 389100, will finish Wed Aug 20 00:05:02 2025
step 389200, will finish Wed Aug 20 00:05:02 2025
step 389300, will finish Wed Aug 20 00:05:02 2025
step 389400, will finish Wed Aug 20 00:05:02 2025
step 389500, will finish Wed Aug 20 00:05:02 2025
step 389600, will finish Wed Aug 20 00:05:02 2025
step 389700, will finish Wed Aug 20 00:05:02 2025
step 389800, will finish Wed Aug 20 00:05:01 2025
step 389900, will finish Wed Aug 20 00:05:01 2025
step 390000, will finish Wed Aug 20 00:05:01 2025
step 390100, will finish Wed Aug 20 00:05:01 2025
step 390200, will finish Wed Aug 20 00:05:01 2025
step 390300, will finish Wed Aug 20 00:05:01 2025
step 390400, will finish Wed Aug 20 00:05:01 2025
step 390500, will finish Wed Aug 20 00:05:01 2025
step 390600, will finish Wed Aug 20 00:05:01 2025
step 390700, will finish Wed Aug 20 00:05:01 2025
step 390800, will finish Wed Aug 20 00:05:01 2025
step 390900, will finish Wed Aug 20 00:05:01 2025
step 391000, will finish Wed Aug 20 00:05:01 2025
step 391100, will finish Wed Aug 20 00:05:00 2025
step 391200, will finish Wed Aug 20 00:05:00 2025
step 391300, will finish Wed Aug 20 00:05:00 2025
step 391400, will finish Wed Aug 20 00:05:00 2025
step 391500, will finish Wed Aug 20 00:05:00 2025
step 391600, will finish Wed Aug 20 00:05:00 2025
step 391700, will finish Wed Aug 20 00:05:00 2025
step 391800, will finish Wed Aug 20 00:05:00 2025
step 391900, will finish Wed Aug 20 00:05:00 2025
step 392000, will finish Wed Aug 20 00:05:00 2025
step 392100, will finish Wed Aug 20 00:05:00 2025
step 392200, will finish Wed Aug 20 00:05:00 2025
step 392300, will finish Wed Aug 20 00:04:59 2025
step 392400, will finish Wed Aug 20 00:04:59 2025
step 392500, will finish Wed Aug 20 00:04:59 2025
step 392600, will finish Wed Aug 20 00:04:59 2025
step 392700, will finish Wed Aug 20 00:04:59 2025
step 392800, will finish Wed Aug 20 00:04:59 2025
step 392900, will finish Wed Aug 20 00:04:59 2025
step 393000, will finish Wed Aug 20 00:04:59 2025
step 393100, will finish Wed Aug 20 00:04:59 2025
step 393200, will finish Wed Aug 20 00:04:59 2025
step 393300, will finish Wed Aug 20 00:04:59 2025
step 393400, will finish Wed Aug 20 00:04:58 2025
step 393500, will finish Wed Aug 20 00:04:58 2025
step 393600, will finish Wed Aug 20 00:04:58 2025
step 393700, will finish Wed Aug 20 00:04:58 2025
step 393800, will finish Wed Aug 20 00:04:58 2025
step 393900, will finish Wed Aug 20 00:04:58 2025
step 394000, will finish Wed Aug 20 00:04:58 2025
step 394100, will finish Wed Aug 20 00:04:58 2025
step 394200, will finish Wed Aug 20 00:04:58 2025
step 394300, will finish Wed Aug 20 00:04:58 2025
step 394400, will finish Wed Aug 20 00:04:58 2025
step 394500, will finish Wed Aug 20 00:04:58 2025
step 394600, will finish Wed Aug 20 00:04:57 2025
step 394700, will finish Wed Aug 20 00:04:57 2025
step 394800, will finish Wed Aug 20 00:04:57 2025
step 394900, will finish Wed Aug 20 00:04:57 2025
step 395000, will finish Wed Aug 20 00:04:57 2025
step 395100, will finish Wed Aug 20 00:04:57 2025
step 395200, will finish Wed Aug 20 00:04:57 2025
step 395300, will finish Wed Aug 20 00:04:57 2025
step 395400, will finish Wed Aug 20 00:04:57 2025
step 395500, will finish Wed Aug 20 00:04:57 2025
step 395600, will finish Wed Aug 20 00:04:57 2025
step 395700, will finish Wed Aug 20 00:04:57 2025
step 395800, will finish Wed Aug 20 00:04:56 2025
step 395900, will finish Wed Aug 20 00:04:56 2025
step 396000, will finish Wed Aug 20 00:04:56 2025
step 396100, will finish Wed Aug 20 00:04:56 2025
step 396200, will finish Wed Aug 20 00:04:56 2025
step 396300, will finish Wed Aug 20 00:04:56 2025
step 396400, will finish Wed Aug 20 00:04:56 2025
step 396500, will finish Wed Aug 20 00:04:56 2025
step 396600, will finish Wed Aug 20 00:04:56 2025
step 396700, will finish Wed Aug 20 00:04:56 2025
step 396800, will finish Wed Aug 20 00:04:56 2025
step 396900, will finish Wed Aug 20 00:04:56 2025
step 397000, will finish Wed Aug 20 00:04:55 2025
step 397100, will finish Wed Aug 20 00:04:55 2025
step 397200, will finish Wed Aug 20 00:04:55 2025
step 397300, will finish Wed Aug 20 00:04:55 2025
step 397400, will finish Wed Aug 20 00:04:55 2025
step 397500, will finish Wed Aug 20 00:04:55 2025
step 397600, will finish Wed Aug 20 00:04:55 2025
step 397700, will finish Wed Aug 20 00:04:55 2025
step 397800, will finish Wed Aug 20 00:04:55 2025
step 397900, will finish Wed Aug 20 00:04:55 2025
step 398000, will finish Wed Aug 20 00:04:55 2025
step 398100, will finish Wed Aug 20 00:04:55 2025
step 398200, will finish Wed Aug 20 00:04:55 2025
step 398300, will finish Wed Aug 20 00:04:55 2025
step 398400, will finish Wed Aug 20 00:04:54 2025
step 398500, will finish Wed Aug 20 00:04:54 2025
step 398600, will finish Wed Aug 20 00:04:54 2025
step 398700, will finish Wed Aug 20 00:04:54 2025
step 398800, will finish Wed Aug 20 00:04:54 2025
step 398900, will finish Wed Aug 20 00:04:54 2025
step 399000, will finish Wed Aug 20 00:04:54 2025
step 399100, will finish Wed Aug 20 00:04:54 2025
step 399200, will finish Wed Aug 20 00:04:54 2025
step 399300, will finish Wed Aug 20 00:04:54 2025
step 399400, will finish Wed Aug 20 00:04:54 2025
step 399500, will finish Wed Aug 20 00:04:54 2025
step 399600, will finish Wed Aug 20 00:04:54 2025
step 399700, will finish Wed Aug 20 00:04:54 2025
step 399800, will finish Wed Aug 20 00:04:54 2025
step 399900, will finish Wed Aug 20 00:04:54 2025
step 400000, will finish Wed Aug 20 00:04:54 2025
step 400100, will finish Wed Aug 20 00:04:54 2025
step 400200, will finish Wed Aug 20 00:04:53 2025
step 400300, will finish Wed Aug 20 00:04:53 2025
step 400400, will finish Wed Aug 20 00:04:53 2025
step 400500, will finish Wed Aug 20 00:04:53 2025
step 400600, will finish Wed Aug 20 00:04:53 2025
step 400700, will finish Wed Aug 20 00:04:53 2025
step 400800, will finish Wed Aug 20 00:04:53 2025
step 400900, will finish Wed Aug 20 00:04:53 2025
step 401000, will finish Wed Aug 20 00:04:53 2025
step 401100, will finish Wed Aug 20 00:04:53 2025
step 401200, will finish Wed Aug 20 00:04:53 2025
step 401300, will finish Wed Aug 20 00:04:53 2025
step 401400, will finish Wed Aug 20 00:04:52 2025
step 401500, will finish Wed Aug 20 00:04:52 2025
step 401600, will finish Wed Aug 20 00:04:52 2025
step 401700, will finish Wed Aug 20 00:04:52 2025
step 401800, will finish Wed Aug 20 00:04:52 2025
step 401900, will finish Wed Aug 20 00:04:52 2025
step 402000, will finish Wed Aug 20 00:04:52 2025
step 402100, will finish Wed Aug 20 00:04:52 2025
step 402200, will finish Wed Aug 20 00:04:52 2025
step 402300, will finish Wed Aug 20 00:04:52 2025
step 402400, will finish Wed Aug 20 00:04:52 2025
step 402500, will finish Wed Aug 20 00:04:52 2025
step 402600, will finish Wed Aug 20 00:04:52 2025
step 402700, will finish Wed Aug 20 00:04:51 2025
step 402800, will finish Wed Aug 20 00:04:51 2025
step 402900, will finish Wed Aug 20 00:04:51 2025
step 403000, will finish Wed Aug 20 00:04:51 2025
step 403100, will finish Wed Aug 20 00:04:51 2025
step 403200, will finish Wed Aug 20 00:04:51 2025
step 403300, will finish Wed Aug 20 00:04:51 2025
step 403400, will finish Wed Aug 20 00:04:51 2025
step 403500, will finish Wed Aug 20 00:04:51 2025
step 403600, will finish Wed Aug 20 00:04:51 2025
step 403700, will finish Wed Aug 20 00:04:51 2025
step 403800, will finish Wed Aug 20 00:04:51 2025
step 403900, will finish Wed Aug 20 00:04:51 2025
step 404000, will finish Wed Aug 20 00:04:51 2025
step 404100, will finish Wed Aug 20 00:04:50 2025
step 404200, will finish Wed Aug 20 00:04:50 2025
step 404300, will finish Wed Aug 20 00:04:50 2025
step 404400, will finish Wed Aug 20 00:04:50 2025
step 404500, will finish Wed Aug 20 00:04:50 2025
step 404600, will finish Wed Aug 20 00:04:50 2025
step 404700, will finish Wed Aug 20 00:04:50 2025
step 404800, will finish Wed Aug 20 00:04:50 2025
step 404900, will finish Wed Aug 20 00:04:50 2025
step 405000, will finish Wed Aug 20 00:04:50 2025
step 405100, will finish Wed Aug 20 00:04:50 2025
step 405200, will finish Wed Aug 20 00:04:50 2025
step 405300, will finish Wed Aug 20 00:04:50 2025
step 405400, will finish Wed Aug 20 00:04:50 2025
step 405500, will finish Wed Aug 20 00:04:50 2025
step 405600, will finish Wed Aug 20 00:04:50 2025
step 405700, will finish Wed Aug 20 00:04:50 2025
step 405800, will finish Wed Aug 20 00:04:49 2025
step 405900, will finish Wed Aug 20 00:04:49 2025
step 406000, will finish Wed Aug 20 00:04:49 2025
step 406100, will finish Wed Aug 20 00:04:49 2025
step 406200, will finish Wed Aug 20 00:04:49 2025
step 406300, will finish Wed Aug 20 00:04:49 2025
step 406400, will finish Wed Aug 20 00:04:49 2025
step 406500, will finish Wed Aug 20 00:04:49 2025
step 406600, will finish Wed Aug 20 00:04:49 2025
step 406700, will finish Wed Aug 20 00:04:49 2025
step 406800, will finish Wed Aug 20 00:04:49 2025
step 406900, will finish Wed Aug 20 00:04:49 2025
step 407000, will finish Wed Aug 20 00:04:49 2025
step 407100, will finish Wed Aug 20 00:04:48 2025
step 407200, will finish Wed Aug 20 00:04:48 2025
step 407300, will finish Wed Aug 20 00:04:48 2025
step 407400, will finish Wed Aug 20 00:04:48 2025
step 407500, will finish Wed Aug 20 00:04:48 2025
step 407600, will finish Wed Aug 20 00:04:48 2025
step 407700, will finish Wed Aug 20 00:04:48 2025
step 407800, will finish Wed Aug 20 00:04:48 2025
step 407900, will finish Wed Aug 20 00:04:48 2025
step 408000, will finish Wed Aug 20 00:04:48 2025
step 408100, will finish Wed Aug 20 00:04:48 2025
step 408200, will finish Wed Aug 20 00:04:48 2025
step 408300, will finish Wed Aug 20 00:04:47 2025
step 408400, will finish Wed Aug 20 00:04:47 2025
step 408500, will finish Wed Aug 20 00:04:47 2025
step 408600, will finish Wed Aug 20 00:04:47 2025
step 408700, will finish Wed Aug 20 00:04:47 2025
step 408800, will finish Wed Aug 20 00:04:47 2025
step 408900, will finish Wed Aug 20 00:04:47 2025
step 409000, will finish Wed Aug 20 00:04:47 2025
step 409100, will finish Wed Aug 20 00:04:47 2025
step 409200, will finish Wed Aug 20 00:04:47 2025
step 409300, will finish Wed Aug 20 00:04:47 2025
step 409400, will finish Wed Aug 20 00:04:47 2025
step 409500, will finish Wed Aug 20 00:04:47 2025
step 409600, will finish Wed Aug 20 00:04:46 2025
step 409700, will finish Wed Aug 20 00:04:46 2025
step 409800, will finish Wed Aug 20 00:04:46 2025
step 409900, will finish Wed Aug 20 00:04:46 2025
step 410000, will finish Wed Aug 20 00:04:46 2025
step 410100, will finish Wed Aug 20 00:04:46 2025
step 410200, will finish Wed Aug 20 00:04:46 2025
step 410300, will finish Wed Aug 20 00:04:46 2025
step 410400, will finish Wed Aug 20 00:04:46 2025
step 410500, will finish Wed Aug 20 00:04:46 2025
step 410600, will finish Wed Aug 20 00:04:46 2025
step 410700, will finish Wed Aug 20 00:04:46 2025
step 410800, will finish Wed Aug 20 00:04:46 2025
step 410900, will finish Wed Aug 20 00:04:46 2025
step 411000, will finish Wed Aug 20 00:04:45 2025
step 411100, will finish Wed Aug 20 00:04:45 2025
step 411200, will finish Wed Aug 20 00:04:45 2025
step 411300, will finish Wed Aug 20 00:04:45 2025
step 411400, will finish Wed Aug 20 00:04:45 2025
step 411500, will finish Wed Aug 20 00:04:45 2025
step 411600, will finish Wed Aug 20 00:04:45 2025
step 411700, will finish Wed Aug 20 00:04:45 2025
step 411800, will finish Wed Aug 20 00:04:45 2025
step 411900, will finish Wed Aug 20 00:04:45 2025
step 412000, will finish Wed Aug 20 00:04:45 2025
step 412100, will finish Wed Aug 20 00:04:45 2025
step 412200, will finish Wed Aug 20 00:04:44 2025
step 412300, will finish Wed Aug 20 00:04:44 2025
step 412400, will finish Wed Aug 20 00:04:44 2025
step 412500, will finish Wed Aug 20 00:04:44 2025
step 412600, will finish Wed Aug 20 00:04:44 2025
step 412700, will finish Wed Aug 20 00:04:44 2025
step 412800, will finish Wed Aug 20 00:04:44 2025
step 412900, will finish Wed Aug 20 00:04:44 2025
step 413000, will finish Wed Aug 20 00:04:44 2025
step 413100, will finish Wed Aug 20 00:04:44 2025
step 413200, will finish Wed Aug 20 00:04:44 2025
step 413300, will finish Wed Aug 20 00:04:44 2025
step 413400, will finish Wed Aug 20 00:04:44 2025
step 413500, will finish Wed Aug 20 00:04:44 2025
step 413600, will finish Wed Aug 20 00:04:44 2025
step 413700, will finish Wed Aug 20 00:04:43 2025
step 413800, will finish Wed Aug 20 00:04:43 2025
step 413900, will finish Wed Aug 20 00:04:43 2025
step 414000, will finish Wed Aug 20 00:04:43 2025
step 414100, will finish Wed Aug 20 00:04:43 2025
step 414200, will finish Wed Aug 20 00:04:43 2025
step 414300, will finish Wed Aug 20 00:04:43 2025
step 414400, will finish Wed Aug 20 00:04:43 2025
step 414500, will finish Wed Aug 20 00:04:43 2025
step 414600, will finish Wed Aug 20 00:04:43 2025
step 414700, will finish Wed Aug 20 00:04:43 2025
step 414800, will finish Wed Aug 20 00:04:43 2025
step 414900, will finish Wed Aug 20 00:04:42 2025
step 415000, will finish Wed Aug 20 00:04:42 2025
step 415100, will finish Wed Aug 20 00:04:42 2025
step 415200, will finish Wed Aug 20 00:04:42 2025
step 415300, will finish Wed Aug 20 00:04:42 2025
step 415400, will finish Wed Aug 20 00:04:42 2025
step 415500, will finish Wed Aug 20 00:04:42 2025
step 415600, will finish Wed Aug 20 00:04:42 2025
step 415700, will finish Wed Aug 20 00:04:42 2025
step 415800, will finish Wed Aug 20 00:04:42 2025
step 415900, will finish Wed Aug 20 00:04:42 2025
step 416000, will finish Wed Aug 20 00:04:42 2025
step 416100, will finish Wed Aug 20 00:04:42 2025
step 416200, will finish Wed Aug 20 00:04:41 2025
step 416300, will finish Wed Aug 20 00:04:41 2025
step 416400, will finish Wed Aug 20 00:04:41 2025
step 416500, will finish Wed Aug 20 00:04:41 2025
step 416600, will finish Wed Aug 20 00:04:41 2025
step 416700, will finish Wed Aug 20 00:04:41 2025
step 416800, will finish Wed Aug 20 00:04:41 2025
step 416900, will finish Wed Aug 20 00:04:41 2025
step 417000, will finish Wed Aug 20 00:04:41 2025
step 417100, will finish Wed Aug 20 00:04:41 2025
step 417200, will finish Wed Aug 20 00:04:41 2025
step 417300, will finish Wed Aug 20 00:04:41 2025
step 417400, will finish Wed Aug 20 00:04:41 2025
step 417500, will finish Wed Aug 20 00:04:40 2025
step 417600, will finish Wed Aug 20 00:04:40 2025
step 417700, will finish Wed Aug 20 00:04:40 2025
step 417800, will finish Wed Aug 20 00:04:40 2025
step 417900, will finish Wed Aug 20 00:04:40 2025
step 418000, will finish Wed Aug 20 00:04:40 2025
step 418100, will finish Wed Aug 20 00:04:40 2025
step 418200, will finish Wed Aug 20 00:04:40 2025
step 418300, will finish Wed Aug 20 00:04:40 2025
step 418400, will finish Wed Aug 20 00:04:40 2025
step 418500, will finish Wed Aug 20 00:04:40 2025
step 418600, will finish Wed Aug 20 00:04:40 2025
step 418700, will finish Wed Aug 20 00:04:40 2025
step 418800, will finish Wed Aug 20 00:04:39 2025
step 418900, will finish Wed Aug 20 00:04:39 2025
step 419000, will finish Wed Aug 20 00:04:39 2025
step 419100, will finish Wed Aug 20 00:04:39 2025
step 419200, will finish Wed Aug 20 00:04:39 2025
step 419300, will finish Wed Aug 20 00:04:39 2025
step 419400, will finish Wed Aug 20 00:04:39 2025
step 419500, will finish Wed Aug 20 00:04:39 2025
step 419600, will finish Wed Aug 20 00:04:39 2025
step 419700, will finish Wed Aug 20 00:04:39 2025
step 419800, will finish Wed Aug 20 00:04:39 2025
step 419900, will finish Wed Aug 20 00:04:39 2025
step 420000, will finish Wed Aug 20 00:04:39 2025
step 420100, will finish Wed Aug 20 00:04:39 2025
step 420200, will finish Wed Aug 20 00:04:39 2025
step 420300, will finish Wed Aug 20 00:04:39 2025
step 420400, will finish Wed Aug 20 00:04:39 2025
step 420500, will finish Wed Aug 20 00:04:38 2025
step 420600, will finish Wed Aug 20 00:04:38 2025
step 420700, will finish Wed Aug 20 00:04:38 2025
step 420800, will finish Wed Aug 20 00:04:38 2025
step 420900, will finish Wed Aug 20 00:04:38 2025
step 421000, will finish Wed Aug 20 00:04:38 2025
step 421100, will finish Wed Aug 20 00:04:38 2025
step 421200, will finish Wed Aug 20 00:04:38 2025
step 421300, will finish Wed Aug 20 00:04:38 2025
step 421400, will finish Wed Aug 20 00:04:38 2025
step 421500, will finish Wed Aug 20 00:04:38 2025
step 421600, will finish Wed Aug 20 00:04:38 2025
step 421700, will finish Wed Aug 20 00:04:38 2025
step 421800, will finish Wed Aug 20 00:04:38 2025
step 421900, will finish Wed Aug 20 00:04:37 2025
step 422000, will finish Wed Aug 20 00:04:37 2025
step 422100, will finish Wed Aug 20 00:04:37 2025
step 422200, will finish Wed Aug 20 00:04:37 2025
step 422300, will finish Wed Aug 20 00:04:37 2025
step 422400, will finish Wed Aug 20 00:04:37 2025
step 422500, will finish Wed Aug 20 00:04:37 2025
step 422600, will finish Wed Aug 20 00:04:37 2025
step 422700, will finish Wed Aug 20 00:04:37 2025
step 422800, will finish Wed Aug 20 00:04:37 2025
step 422900, will finish Wed Aug 20 00:04:37 2025
step 423000, will finish Wed Aug 20 00:04:37 2025
step 423100, will finish Wed Aug 20 00:04:37 2025
step 423200, will finish Wed Aug 20 00:04:36 2025
step 423300, will finish Wed Aug 20 00:04:36 2025
step 423400, will finish Wed Aug 20 00:04:36 2025
step 423500, will finish Wed Aug 20 00:04:36 2025
step 423600, will finish Wed Aug 20 00:04:36 2025
step 423700, will finish Wed Aug 20 00:04:36 2025
step 423800, will finish Wed Aug 20 00:04:36 2025
step 423900, will finish Wed Aug 20 00:04:36 2025
step 424000, will finish Wed Aug 20 00:04:36 2025
step 424100, will finish Wed Aug 20 00:04:36 2025
step 424200, will finish Wed Aug 20 00:04:36 2025
step 424300, will finish Wed Aug 20 00:04:36 2025
step 424400, will finish Wed Aug 20 00:04:36 2025
step 424500, will finish Wed Aug 20 00:04:36 2025
step 424600, will finish Wed Aug 20 00:04:35 2025
step 424700, will finish Wed Aug 20 00:04:35 2025
step 424800, will finish Wed Aug 20 00:04:35 2025
step 424900, will finish Wed Aug 20 00:04:35 2025
step 425000, will finish Wed Aug 20 00:04:35 2025
step 425100, will finish Wed Aug 20 00:04:35 2025
step 425200, will finish Wed Aug 20 00:04:35 2025
step 425300, will finish Wed Aug 20 00:04:35 2025
step 425400, will finish Wed Aug 20 00:04:35 2025
step 425500, will finish Wed Aug 20 00:04:35 2025
step 425600, will finish Wed Aug 20 00:04:35 2025
step 425700, will finish Wed Aug 20 00:04:35 2025
step 425800, will finish Wed Aug 20 00:04:35 2025
step 425900, will finish Wed Aug 20 00:04:34 2025
step 426000, will finish Wed Aug 20 00:04:34 2025
step 426100, will finish Wed Aug 20 00:04:34 2025
step 426200, will finish Wed Aug 20 00:04:34 2025
step 426300, will finish Wed Aug 20 00:04:34 2025
step 426400, will finish Wed Aug 20 00:04:34 2025
step 426500, will finish Wed Aug 20 00:04:34 2025
step 426600, will finish Wed Aug 20 00:04:34 2025
step 426700, will finish Wed Aug 20 00:04:34 2025
step 426800, will finish Wed Aug 20 00:04:34 2025
step 426900, will finish Wed Aug 20 00:04:34 2025
step 427000, will finish Wed Aug 20 00:04:34 2025
step 427100, will finish Wed Aug 20 00:04:34 2025
step 427200, will finish Wed Aug 20 00:04:34 2025
step 427300, will finish Wed Aug 20 00:04:34 2025
step 427400, will finish Wed Aug 20 00:04:33 2025
step 427500, will finish Wed Aug 20 00:04:34 2025
step 427600, will finish Wed Aug 20 00:04:33 2025
step 427700, will finish Wed Aug 20 00:04:33 2025
step 427800, will finish Wed Aug 20 00:04:33 2025
step 427900, will finish Wed Aug 20 00:04:33 2025
step 428000, will finish Wed Aug 20 00:04:33 2025
step 428100, will finish Wed Aug 20 00:04:33 2025
step 428200, will finish Wed Aug 20 00:04:33 2025
step 428300, will finish Wed Aug 20 00:04:33 2025
step 428400, will finish Wed Aug 20 00:04:33 2025
step 428500, will finish Wed Aug 20 00:04:33 2025
step 428600, will finish Wed Aug 20 00:04:33 2025
step 428700, will finish Wed Aug 20 00:04:33 2025
step 428800, will finish Wed Aug 20 00:04:33 2025
step 428900, will finish Wed Aug 20 00:04:33 2025
step 429000, will finish Wed Aug 20 00:04:32 2025
step 429100, will finish Wed Aug 20 00:04:32 2025
step 429200, will finish Wed Aug 20 00:04:32 2025
step 429300, will finish Wed Aug 20 00:04:32 2025
step 429400, will finish Wed Aug 20 00:04:32 2025
step 429500, will finish Wed Aug 20 00:04:32 2025
step 429600, will finish Wed Aug 20 00:04:32 2025
step 429700, will finish Wed Aug 20 00:04:32 2025
step 429800, will finish Wed Aug 20 00:04:32 2025
step 429900, will finish Wed Aug 20 00:04:32 2025
step 430000, will finish Wed Aug 20 00:04:32 2025
step 430100, will finish Wed Aug 20 00:04:32 2025
step 430200, will finish Wed Aug 20 00:04:32 2025
step 430300, will finish Wed Aug 20 00:04:32 2025
step 430400, will finish Wed Aug 20 00:04:32 2025
step 430500, will finish Wed Aug 20 00:04:31 2025
step 430600, will finish Wed Aug 20 00:04:31 2025
step 430700, will finish Wed Aug 20 00:04:31 2025
step 430800, will finish Wed Aug 20 00:04:31 2025
step 430900, will finish Wed Aug 20 00:04:31 2025
step 431000, will finish Wed Aug 20 00:04:31 2025
step 431100, will finish Wed Aug 20 00:04:31 2025
step 431200, will finish Wed Aug 20 00:04:31 2025
step 431300, will finish Wed Aug 20 00:04:31 2025
step 431400, will finish Wed Aug 20 00:04:31 2025
step 431500, will finish Wed Aug 20 00:04:31 2025
step 431600, will finish Wed Aug 20 00:04:31 2025
step 431700, will finish Wed Aug 20 00:04:31 2025
step 431800, will finish Wed Aug 20 00:04:31 2025
step 431900, will finish Wed Aug 20 00:04:30 2025
step 432000, will finish Wed Aug 20 00:04:31 2025
step 432100, will finish Wed Aug 20 00:04:30 2025
step 432200, will finish Wed Aug 20 00:04:30 2025
step 432300, will finish Wed Aug 20 00:04:30 2025
step 432400, will finish Wed Aug 20 00:04:30 2025
step 432500, will finish Wed Aug 20 00:04:30 2025
step 432600, will finish Wed Aug 20 00:04:30 2025
step 432700, will finish Wed Aug 20 00:04:30 2025
step 432800, will finish Wed Aug 20 00:04:30 2025
step 432900, will finish Wed Aug 20 00:04:30 2025
step 433000, will finish Wed Aug 20 00:04:30 2025
step 433100, will finish Wed Aug 20 00:04:30 2025
step 433200, will finish Wed Aug 20 00:04:30 2025
step 433300, will finish Wed Aug 20 00:04:30 2025
step 433400, will finish Wed Aug 20 00:04:30 2025
step 433500, will finish Wed Aug 20 00:04:30 2025
step 433600, will finish Wed Aug 20 00:04:29 2025
step 433700, will finish Wed Aug 20 00:04:29 2025
step 433800, will finish Wed Aug 20 00:04:29 2025
step 433900, will finish Wed Aug 20 00:04:29 2025
step 434000, will finish Wed Aug 20 00:04:29 2025
step 434100, will finish Wed Aug 20 00:04:29 2025
step 434200, will finish Wed Aug 20 00:04:29 2025
step 434300, will finish Wed Aug 20 00:04:29 2025
step 434400, will finish Wed Aug 20 00:04:29 2025
step 434500, will finish Wed Aug 20 00:04:29 2025
step 434600, will finish Wed Aug 20 00:04:29 2025
step 434700, will finish Wed Aug 20 00:04:29 2025
step 434800, will finish Wed Aug 20 00:04:29 2025
step 434900, will finish Wed Aug 20 00:04:29 2025
step 435000, will finish Wed Aug 20 00:04:29 2025
step 435100, will finish Wed Aug 20 00:04:29 2025
step 435200, will finish Wed Aug 20 00:04:29 2025
step 435300, will finish Wed Aug 20 00:04:28 2025
step 435400, will finish Wed Aug 20 00:04:28 2025
step 435500, will finish Wed Aug 20 00:04:28 2025
step 435600, will finish Wed Aug 20 00:04:28 2025
step 435700, will finish Wed Aug 20 00:04:28 2025
step 435800, will finish Wed Aug 20 00:04:28 2025
step 435900, will finish Wed Aug 20 00:04:28 2025
step 436000, will finish Wed Aug 20 00:04:28 2025
step 436100, will finish Wed Aug 20 00:04:28 2025
step 436200, will finish Wed Aug 20 00:04:28 2025
step 436300, will finish Wed Aug 20 00:04:28 2025
step 436400, will finish Wed Aug 20 00:04:28 2025
step 436500, will finish Wed Aug 20 00:04:28 2025
step 436600, will finish Wed Aug 20 00:04:28 2025
step 436700, will finish Wed Aug 20 00:04:28 2025
step 436800, will finish Wed Aug 20 00:04:27 2025
step 436900, will finish Wed Aug 20 00:04:27 2025
step 437000, will finish Wed Aug 20 00:04:27 2025
step 437100, will finish Wed Aug 20 00:04:27 2025
step 437200, will finish Wed Aug 20 00:04:27 2025
step 437300, will finish Wed Aug 20 00:04:27 2025
step 437400, will finish Wed Aug 20 00:04:27 2025
step 437500, will finish Wed Aug 20 00:04:27 2025
step 437600, will finish Wed Aug 20 00:04:27 2025
step 437700, will finish Wed Aug 20 00:04:27 2025
step 437800, will finish Wed Aug 20 00:04:27 2025
step 437900, will finish Wed Aug 20 00:04:27 2025
step 438000, will finish Wed Aug 20 00:04:27 2025
step 438100, will finish Wed Aug 20 00:04:27 2025
step 438200, will finish Wed Aug 20 00:04:27 2025
step 438300, will finish Wed Aug 20 00:04:26 2025
step 438400, will finish Wed Aug 20 00:04:26 2025
step 438500, will finish Wed Aug 20 00:04:26 2025
step 438600, will finish Wed Aug 20 00:04:26 2025
step 438700, will finish Wed Aug 20 00:04:27 2025
step 438800, will finish Wed Aug 20 00:04:27 2025
step 438900, will finish Wed Aug 20 00:04:26 2025
step 439000, will finish Wed Aug 20 00:04:26 2025
step 439100, will finish Wed Aug 20 00:04:26 2025
step 439200, will finish Wed Aug 20 00:04:26 2025
step 439300, will finish Wed Aug 20 00:04:26 2025
step 439400, will finish Wed Aug 20 00:04:26 2025
step 439500, will finish Wed Aug 20 00:04:26 2025
step 439600, will finish Wed Aug 20 00:04:26 2025
step 439700, will finish Wed Aug 20 00:04:26 2025
step 439800, will finish Wed Aug 20 00:04:26 2025
step 439900, will finish Wed Aug 20 00:04:26 2025
step 440000, will finish Wed Aug 20 00:04:26 2025
step 440100, will finish Wed Aug 20 00:04:26 2025
step 440200, will finish Wed Aug 20 00:04:26 2025
step 440300, will finish Wed Aug 20 00:04:26 2025
step 440400, will finish Wed Aug 20 00:04:25 2025
step 440500, will finish Wed Aug 20 00:04:25 2025
step 440600, will finish Wed Aug 20 00:04:25 2025
step 440700, will finish Wed Aug 20 00:04:25 2025
step 440800, will finish Wed Aug 20 00:04:25 2025
step 440900, will finish Wed Aug 20 00:04:25 2025
step 441000, will finish Wed Aug 20 00:04:25 2025
step 441100, will finish Wed Aug 20 00:04:25 2025
step 441200, will finish Wed Aug 20 00:04:25 2025
step 441300, will finish Wed Aug 20 00:04:25 2025
step 441400, will finish Wed Aug 20 00:04:25 2025
step 441500, will finish Wed Aug 20 00:04:25 2025
step 441600, will finish Wed Aug 20 00:04:25 2025
step 441700, will finish Wed Aug 20 00:04:25 2025
step 441800, will finish Wed Aug 20 00:04:25 2025
step 441900, will finish Wed Aug 20 00:04:24 2025
step 442000, will finish Wed Aug 20 00:04:24 2025
step 442100, will finish Wed Aug 20 00:04:24 2025
step 442200, will finish Wed Aug 20 00:04:24 2025
step 442300, will finish Wed Aug 20 00:04:24 2025
step 442400, will finish Wed Aug 20 00:04:24 2025
step 442500, will finish Wed Aug 20 00:04:24 2025
step 442600, will finish Wed Aug 20 00:04:24 2025
step 442700, will finish Wed Aug 20 00:04:24 2025
step 442800, will finish Wed Aug 20 00:04:24 2025
step 442900, will finish Wed Aug 20 00:04:24 2025
step 443000, will finish Wed Aug 20 00:04:24 2025
step 443100, will finish Wed Aug 20 00:04:24 2025
step 443200, will finish Wed Aug 20 00:04:24 2025
step 443300, will finish Wed Aug 20 00:04:24 2025
step 443400, will finish Wed Aug 20 00:04:24 2025
step 443500, will finish Wed Aug 20 00:04:24 2025
step 443600, will finish Wed Aug 20 00:04:24 2025
step 443700, will finish Wed Aug 20 00:04:23 2025
step 443800, will finish Wed Aug 20 00:04:23 2025
step 443900, will finish Wed Aug 20 00:04:23 2025
step 444000, will finish Wed Aug 20 00:04:23 2025
step 444100, will finish Wed Aug 20 00:04:23 2025
step 444200, will finish Wed Aug 20 00:04:23 2025
step 444300, will finish Wed Aug 20 00:04:23 2025
step 444400, will finish Wed Aug 20 00:04:23 2025
step 444500, will finish Wed Aug 20 00:04:23 2025
step 444600, will finish Wed Aug 20 00:04:23 2025
step 444700, will finish Wed Aug 20 00:04:23 2025
step 444800, will finish Wed Aug 20 00:04:23 2025
step 444900, will finish Wed Aug 20 00:04:23 2025
step 445000, will finish Wed Aug 20 00:04:23 2025
step 445100, will finish Wed Aug 20 00:04:23 2025
step 445200, will finish Wed Aug 20 00:04:23 2025
step 445300, will finish Wed Aug 20 00:04:22 2025
step 445400, will finish Wed Aug 20 00:04:22 2025
step 445500, will finish Wed Aug 20 00:04:22 2025
step 445600, will finish Wed Aug 20 00:04:22 2025
step 445700, will finish Wed Aug 20 00:04:22 2025
step 445800, will finish Wed Aug 20 00:04:22 2025
step 445900, will finish Wed Aug 20 00:04:22 2025
step 446000, will finish Wed Aug 20 00:04:22 2025
step 446100, will finish Wed Aug 20 00:04:22 2025
step 446200, will finish Wed Aug 20 00:04:22 2025
step 446300, will finish Wed Aug 20 00:04:22 2025
step 446400, will finish Wed Aug 20 00:04:22 2025
step 446500, will finish Wed Aug 20 00:04:22 2025
step 446600, will finish Wed Aug 20 00:04:22 2025
step 446700, will finish Wed Aug 20 00:04:22 2025
step 446800, will finish Wed Aug 20 00:04:22 2025
step 446900, will finish Wed Aug 20 00:04:21 2025
step 447000, will finish Wed Aug 20 00:04:21 2025
step 447100, will finish Wed Aug 20 00:04:21 2025
step 447200, will finish Wed Aug 20 00:04:21 2025
step 447300, will finish Wed Aug 20 00:04:21 2025
step 447400, will finish Wed Aug 20 00:04:21 2025
step 447500, will finish Wed Aug 20 00:04:21 2025
step 447600, will finish Wed Aug 20 00:04:21 2025
step 447700, will finish Wed Aug 20 00:04:21 2025
step 447800, will finish Wed Aug 20 00:04:21 2025
step 447900, will finish Wed Aug 20 00:04:21 2025
step 448000, will finish Wed Aug 20 00:04:21 2025
step 448100, will finish Wed Aug 20 00:04:21 2025
step 448200, will finish Wed Aug 20 00:04:21 2025
step 448300, will finish Wed Aug 20 00:04:21 2025
step 448400, will finish Wed Aug 20 00:04:21 2025
step 448500, will finish Wed Aug 20 00:04:20 2025
step 448600, will finish Wed Aug 20 00:04:20 2025
step 448700, will finish Wed Aug 20 00:04:20 2025
step 448800, will finish Wed Aug 20 00:04:20 2025
step 448900, will finish Wed Aug 20 00:04:20 2025
step 449000, will finish Wed Aug 20 00:04:20 2025
step 449100, will finish Wed Aug 20 00:04:20 2025
step 449200, will finish Wed Aug 20 00:04:20 2025
step 449300, will finish Wed Aug 20 00:04:20 2025
step 449400, will finish Wed Aug 20 00:04:20 2025
step 449500, will finish Wed Aug 20 00:04:20 2025
step 449600, will finish Wed Aug 20 00:04:20 2025
step 449700, will finish Wed Aug 20 00:04:20 2025
step 449800, will finish Wed Aug 20 00:04:20 2025
step 449900, will finish Wed Aug 20 00:04:20 2025
step 450000, will finish Wed Aug 20 00:04:20 2025
step 450100, will finish Wed Aug 20 00:04:20 2025
step 450200, will finish Wed Aug 20 00:04:20 2025
step 450300, will finish Wed Aug 20 00:04:19 2025
step 450400, will finish Wed Aug 20 00:04:19 2025
step 450500, will finish Wed Aug 20 00:04:19 2025
step 450600, will finish Wed Aug 20 00:04:19 2025
step 450700, will finish Wed Aug 20 00:04:19 2025
step 450800, will finish Wed Aug 20 00:04:19 2025
step 450900, will finish Wed Aug 20 00:04:19 2025
step 451000, will finish Wed Aug 20 00:04:19 2025
step 451100, will finish Wed Aug 20 00:04:19 2025
step 451200, will finish Wed Aug 20 00:04:19 2025
step 451300, will finish Wed Aug 20 00:04:19 2025
step 451400, will finish Wed Aug 20 00:04:19 2025
step 451500, will finish Wed Aug 20 00:04:19 2025
step 451600, will finish Wed Aug 20 00:04:19 2025
step 451700, will finish Wed Aug 20 00:04:19 2025
step 451800, will finish Wed Aug 20 00:04:18 2025
step 451900, will finish Wed Aug 20 00:04:18 2025
step 452000, will finish Wed Aug 20 00:04:18 2025
step 452100, will finish Wed Aug 20 00:04:18 2025
step 452200, will finish Wed Aug 20 00:04:18 2025
step 452300, will finish Wed Aug 20 00:04:18 2025
step 452400, will finish Wed Aug 20 00:04:18 2025
step 452500, will finish Wed Aug 20 00:04:18 2025
step 452600, will finish Wed Aug 20 00:04:18 2025
step 452700, will finish Wed Aug 20 00:04:18 2025
step 452800, will finish Wed Aug 20 00:04:18 2025
step 452900, will finish Wed Aug 20 00:04:18 2025
step 453000, will finish Wed Aug 20 00:04:18 2025
step 453100, will finish Wed Aug 20 00:04:18 2025
step 453200, will finish Wed Aug 20 00:04:18 2025
step 453300, will finish Wed Aug 20 00:04:18 2025
step 453400, will finish Wed Aug 20 00:04:18 2025
step 453500, will finish Wed Aug 20 00:04:17 2025
step 453600, will finish Wed Aug 20 00:04:17 2025
step 453700, will finish Wed Aug 20 00:04:17 2025
step 453800, will finish Wed Aug 20 00:04:17 2025
step 453900, will finish Wed Aug 20 00:04:17 2025
step 454000, will finish Wed Aug 20 00:04:17 2025
step 454100, will finish Wed Aug 20 00:04:17 2025
step 454200, will finish Wed Aug 20 00:04:17 2025
step 454300, will finish Wed Aug 20 00:04:17 2025
step 454400, will finish Wed Aug 20 00:04:17 2025
step 454500, will finish Wed Aug 20 00:04:17 2025
step 454600, will finish Wed Aug 20 00:04:17 2025
step 454700, will finish Wed Aug 20 00:04:17 2025
step 454800, will finish Wed Aug 20 00:04:17 2025
step 454900, will finish Wed Aug 20 00:04:17 2025
step 455000, will finish Wed Aug 20 00:04:17 2025
step 455100, will finish Wed Aug 20 00:04:16 2025
step 455200, will finish Wed Aug 20 00:04:16 2025
step 455300, will finish Wed Aug 20 00:04:16 2025
step 455400, will finish Wed Aug 20 00:04:16 2025
step 455500, will finish Wed Aug 20 00:04:16 2025
step 455600, will finish Wed Aug 20 00:04:16 2025
step 455700, will finish Wed Aug 20 00:04:16 2025
step 455800, will finish Wed Aug 20 00:04:16 2025
step 455900, will finish Wed Aug 20 00:04:16 2025
step 456000, will finish Wed Aug 20 00:04:16 2025
step 456100, will finish Wed Aug 20 00:04:16 2025
step 456200, will finish Wed Aug 20 00:04:16 2025
step 456300, will finish Wed Aug 20 00:04:16 2025
step 456400, will finish Wed Aug 20 00:04:16 2025
step 456500, will finish Wed Aug 20 00:04:16 2025
step 456600, will finish Wed Aug 20 00:04:16 2025
step 456700, will finish Wed Aug 20 00:04:16 2025
step 456800, will finish Wed Aug 20 00:04:15 2025
step 456900, will finish Wed Aug 20 00:04:15 2025
step 457000, will finish Wed Aug 20 00:04:15 2025
step 457100, will finish Wed Aug 20 00:04:15 2025
step 457200, will finish Wed Aug 20 00:04:15 2025
step 457300, will finish Wed Aug 20 00:04:15 2025
step 457400, will finish Wed Aug 20 00:04:15 2025
step 457500, will finish Wed Aug 20 00:04:15 2025
step 457600, will finish Wed Aug 20 00:04:15 2025
step 457700, will finish Wed Aug 20 00:04:15 2025
step 457800, will finish Wed Aug 20 00:04:15 2025
step 457900, will finish Wed Aug 20 00:04:15 2025
step 458000, will finish Wed Aug 20 00:04:15 2025
step 458100, will finish Wed Aug 20 00:04:15 2025
step 458200, will finish Wed Aug 20 00:04:15 2025
step 458300, will finish Wed Aug 20 00:04:15 2025
step 458400, will finish Wed Aug 20 00:04:15 2025
step 458500, will finish Wed Aug 20 00:04:15 2025
step 458600, will finish Wed Aug 20 00:04:14 2025
step 458700, will finish Wed Aug 20 00:04:14 2025
step 458800, will finish Wed Aug 20 00:04:14 2025
step 458900, will finish Wed Aug 20 00:04:14 2025
step 459000, will finish Wed Aug 20 00:04:14 2025
step 459100, will finish Wed Aug 20 00:04:14 2025
step 459200, will finish Wed Aug 20 00:04:14 2025
step 459300, will finish Wed Aug 20 00:04:14 2025
step 459400, will finish Wed Aug 20 00:04:14 2025
step 459500, will finish Wed Aug 20 00:04:14 2025
step 459600, will finish Wed Aug 20 00:04:14 2025
step 459700, will finish Wed Aug 20 00:04:14 2025
step 459800, will finish Wed Aug 20 00:04:14 2025
step 459900, will finish Wed Aug 20 00:04:14 2025
step 460000, will finish Wed Aug 20 00:04:14 2025
step 460100, will finish Wed Aug 20 00:04:14 2025
step 460200, will finish Wed Aug 20 00:04:14 2025
step 460300, will finish Wed Aug 20 00:04:14 2025
step 460400, will finish Wed Aug 20 00:04:14 2025
step 460500, will finish Wed Aug 20 00:04:14 2025
step 460600, will finish Wed Aug 20 00:04:13 2025
step 460700, will finish Wed Aug 20 00:04:13 2025
step 460800, will finish Wed Aug 20 00:04:13 2025
step 460900, will finish Wed Aug 20 00:04:13 2025
step 461000, will finish Wed Aug 20 00:04:13 2025
step 461100, will finish Wed Aug 20 00:04:13 2025
step 461200, will finish Wed Aug 20 00:04:13 2025
step 461300, will finish Wed Aug 20 00:04:13 2025
step 461400, will finish Wed Aug 20 00:04:13 2025
step 461500, will finish Wed Aug 20 00:04:13 2025
step 461600, will finish Wed Aug 20 00:04:13 2025
step 461700, will finish Wed Aug 20 00:04:13 2025
step 461800, will finish Wed Aug 20 00:04:13 2025
step 461900, will finish Wed Aug 20 00:04:13 2025
step 462000, will finish Wed Aug 20 00:04:13 2025
step 462100, will finish Wed Aug 20 00:04:13 2025
step 462200, will finish Wed Aug 20 00:04:13 2025
step 462300, will finish Wed Aug 20 00:04:12 2025
step 462400, will finish Wed Aug 20 00:04:12 2025
step 462500, will finish Wed Aug 20 00:04:12 2025
step 462600, will finish Wed Aug 20 00:04:12 2025
step 462700, will finish Wed Aug 20 00:04:12 2025
step 462800, will finish Wed Aug 20 00:04:12 2025
step 462900, will finish Wed Aug 20 00:04:12 2025
step 463000, will finish Wed Aug 20 00:04:12 2025
step 463100, will finish Wed Aug 20 00:04:12 2025
step 463200, will finish Wed Aug 20 00:04:12 2025
step 463300, will finish Wed Aug 20 00:04:12 2025
step 463400, will finish Wed Aug 20 00:04:12 2025
step 463500, will finish Wed Aug 20 00:04:12 2025
step 463600, will finish Wed Aug 20 00:04:12 2025
step 463700, will finish Wed Aug 20 00:04:12 2025
step 463800, will finish Wed Aug 20 00:04:12 2025
step 463900, will finish Wed Aug 20 00:04:12 2025
step 464000, will finish Wed Aug 20 00:04:12 2025
step 464100, will finish Wed Aug 20 00:04:11 2025
step 464200, will finish Wed Aug 20 00:04:11 2025
step 464300, will finish Wed Aug 20 00:04:11 2025
step 464400, will finish Wed Aug 20 00:04:11 2025
step 464500, will finish Wed Aug 20 00:04:11 2025
step 464600, will finish Wed Aug 20 00:04:11 2025
step 464700, will finish Wed Aug 20 00:04:11 2025
step 464800, will finish Wed Aug 20 00:04:11 2025
step 464900, will finish Wed Aug 20 00:04:11 2025
step 465000, will finish Wed Aug 20 00:04:11 2025
step 465100, will finish Wed Aug 20 00:04:11 2025
step 465200, will finish Wed Aug 20 00:04:11 2025
step 465300, will finish Wed Aug 20 00:04:11 2025
step 465400, will finish Wed Aug 20 00:04:11 2025
step 465500, will finish Wed Aug 20 00:04:11 2025
step 465600, will finish Wed Aug 20 00:04:11 2025
step 465700, will finish Wed Aug 20 00:04:11 2025
step 465800, will finish Wed Aug 20 00:04:11 2025
step 465900, will finish Wed Aug 20 00:04:11 2025
step 466000, will finish Wed Aug 20 00:04:10 2025
step 466100, will finish Wed Aug 20 00:04:10 2025
step 466200, will finish Wed Aug 20 00:04:10 2025
step 466300, will finish Wed Aug 20 00:04:10 2025
step 466400, will finish Wed Aug 20 00:04:10 2025
step 466500, will finish Wed Aug 20 00:04:10 2025
step 466600, will finish Wed Aug 20 00:04:10 2025
step 466700, will finish Wed Aug 20 00:04:10 2025
step 466800, will finish Wed Aug 20 00:04:10 2025
step 466900, will finish Wed Aug 20 00:04:10 2025
step 467000, will finish Wed Aug 20 00:04:10 2025
step 467100, will finish Wed Aug 20 00:04:10 2025
step 467200, will finish Wed Aug 20 00:04:10 2025
step 467300, will finish Wed Aug 20 00:04:10 2025
step 467400, will finish Wed Aug 20 00:04:10 2025
step 467500, will finish Wed Aug 20 00:04:10 2025
step 467600, will finish Wed Aug 20 00:04:10 2025
step 467700, will finish Wed Aug 20 00:04:09 2025
step 467800, will finish Wed Aug 20 00:04:09 2025
step 467900, will finish Wed Aug 20 00:04:09 2025
step 468000, will finish Wed Aug 20 00:04:09 2025
step 468100, will finish Wed Aug 20 00:04:09 2025
step 468200, will finish Wed Aug 20 00:04:09 2025
step 468300, will finish Wed Aug 20 00:04:09 2025
step 468400, will finish Wed Aug 20 00:04:09 2025
step 468500, will finish Wed Aug 20 00:04:09 2025
step 468600, will finish Wed Aug 20 00:04:09 2025
step 468700, will finish Wed Aug 20 00:04:09 2025
step 468800, will finish Wed Aug 20 00:04:09 2025
step 468900, will finish Wed Aug 20 00:04:09 2025
step 469000, will finish Wed Aug 20 00:04:09 2025
step 469100, will finish Wed Aug 20 00:04:09 2025
step 469200, will finish Wed Aug 20 00:04:09 2025
step 469300, will finish Wed Aug 20 00:04:09 2025
step 469400, will finish Wed Aug 20 00:04:08 2025
step 469500, will finish Wed Aug 20 00:04:08 2025
step 469600, will finish Wed Aug 20 00:04:08 2025
step 469700, will finish Wed Aug 20 00:04:08 2025
step 469800, will finish Wed Aug 20 00:04:08 2025
step 469900, will finish Wed Aug 20 00:04:08 2025
step 470000, will finish Wed Aug 20 00:04:08 2025
step 470100, will finish Wed Aug 20 00:04:08 2025
step 470200, will finish Wed Aug 20 00:04:08 2025
step 470300, will finish Wed Aug 20 00:04:08 2025
step 470400, will finish Wed Aug 20 00:04:08 2025
step 470500, will finish Wed Aug 20 00:04:08 2025
step 470600, will finish Wed Aug 20 00:04:08 2025
step 470700, will finish Wed Aug 20 00:04:08 2025
step 470800, will finish Wed Aug 20 00:04:08 2025
step 470900, will finish Wed Aug 20 00:04:08 2025
step 471000, will finish Wed Aug 20 00:04:07 2025
step 471100, will finish Wed Aug 20 00:04:07 2025
step 471200, will finish Wed Aug 20 00:04:07 2025
step 471300, will finish Wed Aug 20 00:04:07 2025
step 471400, will finish Wed Aug 20 00:04:07 2025
step 471500, will finish Wed Aug 20 00:04:07 2025
step 471600, will finish Wed Aug 20 00:04:07 2025
step 471700, will finish Wed Aug 20 00:04:07 2025
step 471800, will finish Wed Aug 20 00:04:07 2025
step 471900, will finish Wed Aug 20 00:04:07 2025
step 472000, will finish Wed Aug 20 00:04:07 2025
step 472100, will finish Wed Aug 20 00:04:07 2025
step 472200, will finish Wed Aug 20 00:04:07 2025
step 472300, will finish Wed Aug 20 00:04:07 2025
step 472400, will finish Wed Aug 20 00:04:07 2025
step 472500, will finish Wed Aug 20 00:04:07 2025
step 472600, will finish Wed Aug 20 00:04:07 2025
step 472700, will finish Wed Aug 20 00:04:07 2025
step 472800, will finish Wed Aug 20 00:04:07 2025
step 472900, will finish Wed Aug 20 00:04:07 2025
step 473000, will finish Wed Aug 20 00:04:07 2025
step 473100, will finish Wed Aug 20 00:04:07 2025
step 473200, will finish Wed Aug 20 00:04:07 2025
step 473300, will finish Wed Aug 20 00:04:06 2025
step 473400, will finish Wed Aug 20 00:04:06 2025
step 473500, will finish Wed Aug 20 00:04:06 2025
step 473600, will finish Wed Aug 20 00:04:06 2025
step 473700, will finish Wed Aug 20 00:04:06 2025
step 473800, will finish Wed Aug 20 00:04:06 2025
step 473900, will finish Wed Aug 20 00:04:06 2025
step 474000, will finish Wed Aug 20 00:04:06 2025
step 474100, will finish Wed Aug 20 00:04:06 2025
step 474200, will finish Wed Aug 20 00:04:06 2025
step 474300, will finish Wed Aug 20 00:04:06 2025
step 474400, will finish Wed Aug 20 00:04:06 2025
step 474500, will finish Wed Aug 20 00:04:06 2025
step 474600, will finish Wed Aug 20 00:04:06 2025
step 474700, will finish Wed Aug 20 00:04:06 2025
step 474800, will finish Wed Aug 20 00:04:06 2025
step 474900, will finish Wed Aug 20 00:04:06 2025
step 475000, will finish Wed Aug 20 00:04:05 2025
step 475100, will finish Wed Aug 20 00:04:05 2025
step 475200, will finish Wed Aug 20 00:04:05 2025
step 475300, will finish Wed Aug 20 00:04:05 2025
step 475400, will finish Wed Aug 20 00:04:05 2025
step 475500, will finish Wed Aug 20 00:04:05 2025
step 475600, will finish Wed Aug 20 00:04:05 2025
step 475700, will finish Wed Aug 20 00:04:05 2025
step 475800, will finish Wed Aug 20 00:04:05 2025
step 475900, will finish Wed Aug 20 00:04:05 2025
step 476000, will finish Wed Aug 20 00:04:05 2025
step 476100, will finish Wed Aug 20 00:04:05 2025
step 476200, will finish Wed Aug 20 00:04:05 2025
step 476300, will finish Wed Aug 20 00:04:05 2025
step 476400, will finish Wed Aug 20 00:04:05 2025
step 476500, will finish Wed Aug 20 00:04:05 2025
step 476600, will finish Wed Aug 20 00:04:05 2025
step 476700, will finish Wed Aug 20 00:04:05 2025
step 476800, will finish Wed Aug 20 00:04:04 2025
step 476900, will finish Wed Aug 20 00:04:04 2025
step 477000, will finish Wed Aug 20 00:04:04 2025
step 477100, will finish Wed Aug 20 00:04:04 2025
step 477200, will finish Wed Aug 20 00:04:04 2025
step 477300, will finish Wed Aug 20 00:04:04 2025
step 477400, will finish Wed Aug 20 00:04:04 2025
step 477500, will finish Wed Aug 20 00:04:04 2025
step 477600, will finish Wed Aug 20 00:04:04 2025
step 477700, will finish Wed Aug 20 00:04:04 2025
step 477800, will finish Wed Aug 20 00:04:04 2025
step 477900, will finish Wed Aug 20 00:04:04 2025
step 478000, will finish Wed Aug 20 00:04:04 2025
step 478100, will finish Wed Aug 20 00:04:04 2025
step 478200, will finish Wed Aug 20 00:04:04 2025
step 478300, will finish Wed Aug 20 00:04:04 2025
step 478400, will finish Wed Aug 20 00:04:04 2025
step 478500, will finish Wed Aug 20 00:04:04 2025
step 478600, will finish Wed Aug 20 00:04:04 2025
step 478700, will finish Wed Aug 20 00:04:03 2025
step 478800, will finish Wed Aug 20 00:04:03 2025
step 478900, will finish Wed Aug 20 00:04:03 2025
step 479000, will finish Wed Aug 20 00:04:03 2025
step 479100, will finish Wed Aug 20 00:04:03 2025
step 479200, will finish Wed Aug 20 00:04:03 2025
step 479300, will finish Wed Aug 20 00:04:03 2025
step 479400, will finish Wed Aug 20 00:04:03 2025
step 479500, will finish Wed Aug 20 00:04:03 2025
step 479600, will finish Wed Aug 20 00:04:03 2025
step 479700, will finish Wed Aug 20 00:04:03 2025
step 479800, will finish Wed Aug 20 00:04:03 2025
step 479900, will finish Wed Aug 20 00:04:03 2025
step 480000, will finish Wed Aug 20 00:04:03 2025
step 480100, will finish Wed Aug 20 00:04:03 2025
step 480200, will finish Wed Aug 20 00:04:03 2025
step 480300, will finish Wed Aug 20 00:04:03 2025
step 480400, will finish Wed Aug 20 00:04:03 2025
step 480500, will finish Wed Aug 20 00:04:03 2025
step 480600, will finish Wed Aug 20 00:04:02 2025
step 480700, will finish Wed Aug 20 00:04:02 2025
step 480800, will finish Wed Aug 20 00:04:02 2025
step 480900, will finish Wed Aug 20 00:04:02 2025
step 481000, will finish Wed Aug 20 00:04:02 2025
step 481100, will finish Wed Aug 20 00:04:02 2025
step 481200, will finish Wed Aug 20 00:04:02 2025
step 481300, will finish Wed Aug 20 00:04:02 2025
step 481400, will finish Wed Aug 20 00:04:02 2025
step 481500, will finish Wed Aug 20 00:04:02 2025
step 481600, will finish Wed Aug 20 00:04:02 2025
step 481700, will finish Wed Aug 20 00:04:02 2025
step 481800, will finish Wed Aug 20 00:04:02 2025
step 481900, will finish Wed Aug 20 00:04:02 2025
step 482000, will finish Wed Aug 20 00:04:02 2025
step 482100, will finish Wed Aug 20 00:04:02 2025
step 482200, will finish Wed Aug 20 00:04:02 2025
step 482300, will finish Wed Aug 20 00:04:01 2025
step 482400, will finish Wed Aug 20 00:04:01 2025
step 482500, will finish Wed Aug 20 00:04:01 2025
step 482600, will finish Wed Aug 20 00:04:01 2025
step 482700, will finish Wed Aug 20 00:04:01 2025
step 482800, will finish Wed Aug 20 00:04:01 2025
step 482900, will finish Wed Aug 20 00:04:01 2025
step 483000, will finish Wed Aug 20 00:04:01 2025
step 483100, will finish Wed Aug 20 00:04:01 2025
step 483200, will finish Wed Aug 20 00:04:01 2025
step 483300, will finish Wed Aug 20 00:04:01 2025
step 483400, will finish Wed Aug 20 00:04:01 2025
step 483500, will finish Wed Aug 20 00:04:01 2025
step 483600, will finish Wed Aug 20 00:04:01 2025
step 483700, will finish Wed Aug 20 00:04:01 2025
step 483800, will finish Wed Aug 20 00:04:01 2025
step 483900, will finish Wed Aug 20 00:04:01 2025
step 484000, will finish Wed Aug 20 00:04:01 2025
step 484100, will finish Wed Aug 20 00:04:01 2025
step 484200, will finish Wed Aug 20 00:04:01 2025
step 484300, will finish Wed Aug 20 00:04:01 2025
step 484400, will finish Wed Aug 20 00:04:01 2025
step 484500, will finish Wed Aug 20 00:04:01 2025
step 484600, will finish Wed Aug 20 00:04:01 2025
step 484700, will finish Wed Aug 20 00:04:00 2025
step 484800, will finish Wed Aug 20 00:04:00 2025
step 484900, will finish Wed Aug 20 00:04:00 2025
step 485000, will finish Wed Aug 20 00:04:00 2025
step 485100, will finish Wed Aug 20 00:04:00 2025
step 485200, will finish Wed Aug 20 00:04:00 2025
step 485300, will finish Wed Aug 20 00:04:00 2025
step 485400, will finish Wed Aug 20 00:04:00 2025
step 485500, will finish Wed Aug 20 00:04:00 2025
step 485600, will finish Wed Aug 20 00:04:00 2025
step 485700, will finish Wed Aug 20 00:04:00 2025
step 485800, will finish Wed Aug 20 00:04:00 2025
step 485900, will finish Wed Aug 20 00:04:00 2025
step 486000, will finish Wed Aug 20 00:04:00 2025
step 486100, will finish Wed Aug 20 00:04:00 2025
step 486200, will finish Wed Aug 20 00:04:00 2025
step 486300, will finish Wed Aug 20 00:04:00 2025
step 486400, will finish Wed Aug 20 00:04:00 2025
step 486500, will finish Wed Aug 20 00:04:00 2025
step 486600, will finish Wed Aug 20 00:04:00 2025
step 486700, will finish Wed Aug 20 00:04:00 2025
step 486800, will finish Wed Aug 20 00:03:59 2025
step 486900, will finish Wed Aug 20 00:03:59 2025
step 487000, will finish Wed Aug 20 00:03:59 2025
step 487100, will finish Wed Aug 20 00:03:59 2025
step 487200, will finish Wed Aug 20 00:03:59 2025
step 487300, will finish Wed Aug 20 00:03:59 2025
step 487400, will finish Wed Aug 20 00:03:59 2025
step 487500, will finish Wed Aug 20 00:03:59 2025
step 487600, will finish Wed Aug 20 00:03:59 2025
step 487700, will finish Wed Aug 20 00:03:59 2025
step 487800, will finish Wed Aug 20 00:03:59 2025
step 487900, will finish Wed Aug 20 00:03:59 2025
step 488000, will finish Wed Aug 20 00:03:59 2025
step 488100, will finish Wed Aug 20 00:03:59 2025
step 488200, will finish Wed Aug 20 00:03:59 2025
step 488300, will finish Wed Aug 20 00:03:59 2025
step 488400, will finish Wed Aug 20 00:03:59 2025
step 488500, will finish Wed Aug 20 00:03:59 2025
step 488600, will finish Wed Aug 20 00:03:59 2025
step 488700, will finish Wed Aug 20 00:03:59 2025
step 488800, will finish Wed Aug 20 00:03:59 2025
step 488900, will finish Wed Aug 20 00:03:59 2025
step 489000, will finish Wed Aug 20 00:03:59 2025
step 489100, will finish Wed Aug 20 00:03:58 2025
step 489200, will finish Wed Aug 20 00:03:58 2025
step 489300, will finish Wed Aug 20 00:03:58 2025
step 489400, will finish Wed Aug 20 00:03:58 2025
step 489500, will finish Wed Aug 20 00:03:58 2025
step 489600, will finish Wed Aug 20 00:03:58 2025
step 489700, will finish Wed Aug 20 00:03:58 2025
step 489800, will finish Wed Aug 20 00:03:58 2025
step 489900, will finish Wed Aug 20 00:03:58 2025
step 490000, will finish Wed Aug 20 00:03:58 2025
step 490100, will finish Wed Aug 20 00:03:58 2025
step 490200, will finish Wed Aug 20 00:03:58 2025
step 490300, will finish Wed Aug 20 00:03:58 2025
step 490400, will finish Wed Aug 20 00:03:58 2025
step 490500, will finish Wed Aug 20 00:03:58 2025
step 490600, will finish Wed Aug 20 00:03:58 2025
step 490700, will finish Wed Aug 20 00:03:58 2025
step 490800, will finish Wed Aug 20 00:03:58 2025
step 490900, will finish Wed Aug 20 00:03:58 2025
step 491000, will finish Wed Aug 20 00:03:57 2025
step 491100, will finish Wed Aug 20 00:03:57 2025
step 491200, will finish Wed Aug 20 00:03:57 2025
step 491300, will finish Wed Aug 20 00:03:57 2025
step 491400, will finish Wed Aug 20 00:03:57 2025
step 491500, will finish Wed Aug 20 00:03:57 2025
step 491600, will finish Wed Aug 20 00:03:57 2025
step 491700, will finish Wed Aug 20 00:03:57 2025
step 491800, will finish Wed Aug 20 00:03:57 2025
step 491900, will finish Wed Aug 20 00:03:57 2025
step 492000, will finish Wed Aug 20 00:03:57 2025
step 492100, will finish Wed Aug 20 00:03:57 2025
step 492200, will finish Wed Aug 20 00:03:57 2025
step 492300, will finish Wed Aug 20 00:03:57 2025
step 492400, will finish Wed Aug 20 00:03:57 2025
step 492500, will finish Wed Aug 20 00:03:57 2025
step 492600, will finish Wed Aug 20 00:03:57 2025
step 492700, will finish Wed Aug 20 00:03:57 2025
step 492800, will finish Wed Aug 20 00:03:57 2025
step 492900, will finish Wed Aug 20 00:03:57 2025
step 493000, will finish Wed Aug 20 00:03:56 2025
step 493100, will finish Wed Aug 20 00:03:56 2025
step 493200, will finish Wed Aug 20 00:03:56 2025
step 493300, will finish Wed Aug 20 00:03:56 2025
step 493400, will finish Wed Aug 20 00:03:56 2025
step 493500, will finish Wed Aug 20 00:03:56 2025
step 493600, will finish Wed Aug 20 00:03:56 2025
step 493700, will finish Wed Aug 20 00:03:56 2025
step 493800, will finish Wed Aug 20 00:03:56 2025
step 493900, will finish Wed Aug 20 00:03:56 2025
step 494000, will finish Wed Aug 20 00:03:56 2025
step 494100, will finish Wed Aug 20 00:03:56 2025
step 494200, will finish Wed Aug 20 00:03:56 2025
step 494300, will finish Wed Aug 20 00:03:56 2025
step 494400, will finish Wed Aug 20 00:03:56 2025
step 494500, will finish Wed Aug 20 00:03:56 2025
step 494600, will finish Wed Aug 20 00:03:56 2025
step 494700, will finish Wed Aug 20 00:03:56 2025
step 494800, will finish Wed Aug 20 00:03:56 2025
step 494900, will finish Wed Aug 20 00:03:56 2025
step 495000, will finish Wed Aug 20 00:03:56 2025
step 495100, will finish Wed Aug 20 00:03:56 2025
step 495200, will finish Wed Aug 20 00:03:56 2025
step 495300, will finish Wed Aug 20 00:03:56 2025
step 495400, will finish Wed Aug 20 00:03:56 2025
step 495500, will finish Wed Aug 20 00:03:55 2025
step 495600, will finish Wed Aug 20 00:03:55 2025
step 495700, will finish Wed Aug 20 00:03:55 2025
step 495800, will finish Wed Aug 20 00:03:55 2025
step 495900, will finish Wed Aug 20 00:03:55 2025
step 496000, will finish Wed Aug 20 00:03:55 2025
step 496100, will finish Wed Aug 20 00:03:55 2025
step 496200, will finish Wed Aug 20 00:03:55 2025
step 496300, will finish Wed Aug 20 00:03:55 2025
step 496400, will finish Wed Aug 20 00:03:55 2025
step 496500, will finish Wed Aug 20 00:03:55 2025
step 496600, will finish Wed Aug 20 00:03:55 2025
step 496700, will finish Wed Aug 20 00:03:55 2025
step 496800, will finish Wed Aug 20 00:03:55 2025
step 496900, will finish Wed Aug 20 00:03:55 2025
step 497000, will finish Wed Aug 20 00:03:55 2025
step 497100, will finish Wed Aug 20 00:03:55 2025
step 497200, will finish Wed Aug 20 00:03:55 2025
step 497300, will finish Wed Aug 20 00:03:55 2025
step 497400, will finish Wed Aug 20 00:03:55 2025
step 497500, will finish Wed Aug 20 00:03:55 2025
step 497600, will finish Wed Aug 20 00:03:54 2025
step 497700, will finish Wed Aug 20 00:03:54 2025
step 497800, will finish Wed Aug 20 00:03:54 2025
step 497900, will finish Wed Aug 20 00:03:54 2025
step 498000, will finish Wed Aug 20 00:03:54 2025
step 498100, will finish Wed Aug 20 00:03:54 2025
step 498200, will finish Wed Aug 20 00:03:54 2025
step 498300, will finish Wed Aug 20 00:03:54 2025
step 498400, will finish Wed Aug 20 00:03:54 2025
step 498500, will finish Wed Aug 20 00:03:54 2025
step 498600, will finish Wed Aug 20 00:03:54 2025
step 498700, will finish Wed Aug 20 00:03:54 2025
step 498800, will finish Wed Aug 20 00:03:54 2025
step 498900, will finish Wed Aug 20 00:03:54 2025
step 499000, will finish Wed Aug 20 00:03:54 2025
step 499100, will finish Wed Aug 20 00:03:54 2025
step 499200, will finish Wed Aug 20 00:03:54 2025
step 499300, will finish Wed Aug 20 00:03:54 2025
step 499400, will finish Wed Aug 20 00:03:54 2025
step 499500, will finish Wed Aug 20 00:03:54 2025
step 499600, will finish Wed Aug 20 00:03:53 2025
step 499700, will finish Wed Aug 20 00:03:53 2025
step 499800, will finish Wed Aug 20 00:03:53 2025
step 499900, will finish Wed Aug 20 00:03:53 2025
step 500000, will finish Wed Aug 20 00:03:53 2025
step 500100, will finish Wed Aug 20 00:03:53 2025
step 500200, will finish Wed Aug 20 00:03:53 2025
step 500300, will finish Wed Aug 20 00:03:53 2025
step 500400, will finish Wed Aug 20 00:03:53 2025
step 500500, will finish Wed Aug 20 00:03:53 2025
step 500600, will finish Wed Aug 20 00:03:53 2025
step 500700, will finish Wed Aug 20 00:03:53 2025
step 500800, will finish Wed Aug 20 00:03:53 2025
step 500900, will finish Wed Aug 20 00:03:53 2025
step 501000, will finish Wed Aug 20 00:03:53 2025
step 501100, will finish Wed Aug 20 00:03:53 2025
step 501200, will finish Wed Aug 20 00:03:53 2025
step 501300, will finish Wed Aug 20 00:03:53 2025
step 501400, will finish Wed Aug 20 00:03:53 2025
step 501500, will finish Wed Aug 20 00:03:53 2025
step 501600, will finish Wed Aug 20 00:03:52 2025
step 501700, will finish Wed Aug 20 00:03:52 2025
step 501800, will finish Wed Aug 20 00:03:52 2025
step 501900, will finish Wed Aug 20 00:03:52 2025
step 502000, will finish Wed Aug 20 00:03:52 2025
step 502100, will finish Wed Aug 20 00:03:52 2025
step 502200, will finish Wed Aug 20 00:03:52 2025
step 502300, will finish Wed Aug 20 00:03:52 2025
step 502400, will finish Wed Aug 20 00:03:52 2025
step 502500, will finish Wed Aug 20 00:03:52 2025
step 502600, will finish Wed Aug 20 00:03:52 2025
step 502700, will finish Wed Aug 20 00:03:52 2025
step 502800, will finish Wed Aug 20 00:03:52 2025
step 502900, will finish Wed Aug 20 00:03:52 2025
step 503000, will finish Wed Aug 20 00:03:52 2025
step 503100, will finish Wed Aug 20 00:03:52 2025
step 503200, will finish Wed Aug 20 00:03:52 2025
step 503300, will finish Wed Aug 20 00:03:52 2025
step 503400, will finish Wed Aug 20 00:03:52 2025
step 503500, will finish Wed Aug 20 00:03:52 2025
step 503600, will finish Wed Aug 20 00:03:52 2025
step 503700, will finish Wed Aug 20 00:03:52 2025
step 503800, will finish Wed Aug 20 00:03:52 2025
step 503900, will finish Wed Aug 20 00:03:52 2025
step 504000, will finish Wed Aug 20 00:03:52 2025
step 504100, will finish Wed Aug 20 00:03:52 2025
step 504200, will finish Wed Aug 20 00:03:52 2025
step 504300, will finish Wed Aug 20 00:03:52 2025
step 504400, will finish Wed Aug 20 00:03:51 2025
step 504500, will finish Wed Aug 20 00:03:51 2025
step 504600, will finish Wed Aug 20 00:03:51 2025
step 504700, will finish Wed Aug 20 00:03:51 2025
step 504800, will finish Wed Aug 20 00:03:51 2025
step 504900, will finish Wed Aug 20 00:03:51 2025
step 505000, will finish Wed Aug 20 00:03:51 2025
step 505100, will finish Wed Aug 20 00:03:51 2025
step 505200, will finish Wed Aug 20 00:03:51 2025
step 505300, will finish Wed Aug 20 00:03:51 2025
step 505400, will finish Wed Aug 20 00:03:51 2025
step 505500, will finish Wed Aug 20 00:03:51 2025
step 505600, will finish Wed Aug 20 00:03:51 2025
step 505700, will finish Wed Aug 20 00:03:51 2025
step 505800, will finish Wed Aug 20 00:03:51 2025
step 505900, will finish Wed Aug 20 00:03:51 2025
step 506000, will finish Wed Aug 20 00:03:51 2025
step 506100, will finish Wed Aug 20 00:03:51 2025
step 506200, will finish Wed Aug 20 00:03:51 2025
step 506300, will finish Wed Aug 20 00:03:51 2025
step 506400, will finish Wed Aug 20 00:03:51 2025
step 506500, will finish Wed Aug 20 00:03:50 2025
step 506600, will finish Wed Aug 20 00:03:50 2025
step 506700, will finish Wed Aug 20 00:03:50 2025
step 506800, will finish Wed Aug 20 00:03:50 2025
step 506900, will finish Wed Aug 20 00:03:50 2025
step 507000, will finish Wed Aug 20 00:03:50 2025
step 507100, will finish Wed Aug 20 00:03:50 2025
step 507200, will finish Wed Aug 20 00:03:50 2025
step 507300, will finish Wed Aug 20 00:03:50 2025
step 507400, will finish Wed Aug 20 00:03:50 2025
step 507500, will finish Wed Aug 20 00:03:50 2025
step 507600, will finish Wed Aug 20 00:03:50 2025
step 507700, will finish Wed Aug 20 00:03:50 2025
step 507800, will finish Wed Aug 20 00:03:50 2025
step 507900, will finish Wed Aug 20 00:03:50 2025
step 508000, will finish Wed Aug 20 00:03:50 2025
step 508100, will finish Wed Aug 20 00:03:50 2025
step 508200, will finish Wed Aug 20 00:03:50 2025
step 508300, will finish Wed Aug 20 00:03:50 2025
step 508400, will finish Wed Aug 20 00:03:50 2025
step 508500, will finish Wed Aug 20 00:03:50 2025
step 508600, will finish Wed Aug 20 00:03:50 2025
step 508700, will finish Wed Aug 20 00:03:49 2025
step 508800, will finish Wed Aug 20 00:03:49 2025
step 508900, will finish Wed Aug 20 00:03:49 2025
step 509000, will finish Wed Aug 20 00:03:49 2025
step 509100, will finish Wed Aug 20 00:03:49 2025
step 509200, will finish Wed Aug 20 00:03:49 2025
step 509300, will finish Wed Aug 20 00:03:49 2025
step 509400, will finish Wed Aug 20 00:03:49 2025
step 509500, will finish Wed Aug 20 00:03:49 2025
step 509600, will finish Wed Aug 20 00:03:49 2025
step 509700, will finish Wed Aug 20 00:03:49 2025
step 509800, will finish Wed Aug 20 00:03:49 2025
step 509900, will finish Wed Aug 20 00:03:49 2025
step 510000, will finish Wed Aug 20 00:03:49 2025
step 510100, will finish Wed Aug 20 00:03:49 2025
step 510200, will finish Wed Aug 20 00:03:49 2025
step 510300, will finish Wed Aug 20 00:03:49 2025
step 510400, will finish Wed Aug 20 00:03:49 2025
step 510500, will finish Wed Aug 20 00:03:49 2025
step 510600, will finish Wed Aug 20 00:03:49 2025
step 510700, will finish Wed Aug 20 00:03:49 2025
step 510800, will finish Wed Aug 20 00:03:49 2025
step 510900, will finish Wed Aug 20 00:03:49 2025
step 511000, will finish Wed Aug 20 00:03:49 2025
step 511100, will finish Wed Aug 20 00:03:49 2025
step 511200, will finish Wed Aug 20 00:03:48 2025
step 511300, will finish Wed Aug 20 00:03:48 2025
step 511400, will finish Wed Aug 20 00:03:48 2025
step 511500, will finish Wed Aug 20 00:03:48 2025
step 511600, will finish Wed Aug 20 00:03:48 2025
step 511700, will finish Wed Aug 20 00:03:48 2025
step 511800, will finish Wed Aug 20 00:03:48 2025
step 511900, will finish Wed Aug 20 00:03:48 2025
step 512000, will finish Wed Aug 20 00:03:48 2025
step 512100, will finish Wed Aug 20 00:03:48 2025
step 512200, will finish Wed Aug 20 00:03:48 2025
step 512300, will finish Wed Aug 20 00:03:48 2025
step 512400, will finish Wed Aug 20 00:03:48 2025
step 512500, will finish Wed Aug 20 00:03:48 2025
step 512600, will finish Wed Aug 20 00:03:48 2025
step 512700, will finish Wed Aug 20 00:03:48 2025
step 512800, will finish Wed Aug 20 00:03:48 2025
step 512900, will finish Wed Aug 20 00:03:48 2025
step 513000, will finish Wed Aug 20 00:03:48 2025
step 513100, will finish Wed Aug 20 00:03:48 2025
step 513200, will finish Wed Aug 20 00:03:48 2025
step 513300, will finish Wed Aug 20 00:03:47 2025
step 513400, will finish Wed Aug 20 00:03:47 2025
step 513500, will finish Wed Aug 20 00:03:47 2025
step 513600, will finish Wed Aug 20 00:03:47 2025
step 513700, will finish Wed Aug 20 00:03:47 2025
step 513800, will finish Wed Aug 20 00:03:47 2025
step 513900, will finish Wed Aug 20 00:03:47 2025
step 514000, will finish Wed Aug 20 00:03:47 2025
step 514100, will finish Wed Aug 20 00:03:47 2025
step 514200, will finish Wed Aug 20 00:03:47 2025
step 514300, will finish Wed Aug 20 00:03:47 2025
step 514400, will finish Wed Aug 20 00:03:47 2025
step 514500, will finish Wed Aug 20 00:03:47 2025
step 514600, will finish Wed Aug 20 00:03:47 2025
step 514700, will finish Wed Aug 20 00:03:47 2025
step 514800, will finish Wed Aug 20 00:03:47 2025
step 514900, will finish Wed Aug 20 00:03:47 2025
step 515000, will finish Wed Aug 20 00:03:47 2025
step 515100, will finish Wed Aug 20 00:03:47 2025
step 515200, will finish Wed Aug 20 00:03:47 2025
step 515300, will finish Wed Aug 20 00:03:47 2025
step 515400, will finish Wed Aug 20 00:03:46 2025
step 515500, will finish Wed Aug 20 00:03:46 2025
step 515600, will finish Wed Aug 20 00:03:46 2025
step 515700, will finish Wed Aug 20 00:03:46 2025
step 515800, will finish Wed Aug 20 00:03:46 2025
step 515900, will finish Wed Aug 20 00:03:46 2025
step 516000, will finish Wed Aug 20 00:03:46 2025
step 516100, will finish Wed Aug 20 00:03:46 2025
step 516200, will finish Wed Aug 20 00:03:46 2025
step 516300, will finish Wed Aug 20 00:03:46 2025
step 516400, will finish Wed Aug 20 00:03:46 2025
step 516500, will finish Wed Aug 20 00:03:46 2025
step 516600, will finish Wed Aug 20 00:03:46 2025
step 516700, will finish Wed Aug 20 00:03:46 2025
step 516800, will finish Wed Aug 20 00:03:46 2025
step 516900, will finish Wed Aug 20 00:03:46 2025
step 517000, will finish Wed Aug 20 00:03:46 2025
step 517100, will finish Wed Aug 20 00:03:46 2025
step 517200, will finish Wed Aug 20 00:03:46 2025
step 517300, will finish Wed Aug 20 00:03:46 2025
step 517400, will finish Wed Aug 20 00:03:46 2025
step 517500, will finish Wed Aug 20 00:03:46 2025
step 517600, will finish Wed Aug 20 00:03:46 2025
step 517700, will finish Wed Aug 20 00:03:46 2025
step 517800, will finish Wed Aug 20 00:03:46 2025
step 517900, will finish Wed Aug 20 00:03:46 2025
step 518000, will finish Wed Aug 20 00:03:46 2025
step 518100, will finish Wed Aug 20 00:03:46 2025
step 518200, will finish Wed Aug 20 00:03:45 2025
step 518300, will finish Wed Aug 20 00:03:45 2025
step 518400, will finish Wed Aug 20 00:03:45 2025
step 518500, will finish Wed Aug 20 00:03:45 2025
step 518600, will finish Wed Aug 20 00:03:45 2025
step 518700, will finish Wed Aug 20 00:03:45 2025
step 518800, will finish Wed Aug 20 00:03:45 2025
step 518900, will finish Wed Aug 20 00:03:45 2025
step 519000, will finish Wed Aug 20 00:03:45 2025
step 519100, will finish Wed Aug 20 00:03:45 2025
step 519200, will finish Wed Aug 20 00:03:45 2025
step 519300, will finish Wed Aug 20 00:03:45 2025
step 519400, will finish Wed Aug 20 00:03:45 2025
step 519500, will finish Wed Aug 20 00:03:45 2025
step 519600, will finish Wed Aug 20 00:03:45 2025
step 519700, will finish Wed Aug 20 00:03:45 2025
step 519800, will finish Wed Aug 20 00:03:45 2025
step 519900, will finish Wed Aug 20 00:03:45 2025
step 520000, will finish Wed Aug 20 00:03:45 2025
step 520100, will finish Wed Aug 20 00:03:45 2025
step 520200, will finish Wed Aug 20 00:03:45 2025
step 520300, will finish Wed Aug 20 00:03:45 2025
step 520400, will finish Wed Aug 20 00:03:45 2025
step 520500, will finish Wed Aug 20 00:03:45 2025
step 520600, will finish Wed Aug 20 00:03:45 2025
step 520700, will finish Wed Aug 20 00:03:44 2025
step 520800, will finish Wed Aug 20 00:03:44 2025
step 520900, will finish Wed Aug 20 00:03:44 2025
step 521000, will finish Wed Aug 20 00:03:44 2025
step 521100, will finish Wed Aug 20 00:03:44 2025
step 521200, will finish Wed Aug 20 00:03:44 2025
step 521300, will finish Wed Aug 20 00:03:44 2025
step 521400, will finish Wed Aug 20 00:03:44 2025
step 521500, will finish Wed Aug 20 00:03:44 2025
step 521600, will finish Wed Aug 20 00:03:44 2025
step 521700, will finish Wed Aug 20 00:03:44 2025
step 521800, will finish Wed Aug 20 00:03:44 2025
step 521900, will finish Wed Aug 20 00:03:44 2025
step 522000, will finish Wed Aug 20 00:03:44 2025
step 522100, will finish Wed Aug 20 00:03:44 2025
step 522200, will finish Wed Aug 20 00:03:44 2025
step 522300, will finish Wed Aug 20 00:03:44 2025
step 522400, will finish Wed Aug 20 00:03:44 2025
step 522500, will finish Wed Aug 20 00:03:44 2025
step 522600, will finish Wed Aug 20 00:03:44 2025
step 522700, will finish Wed Aug 20 00:03:44 2025
step 522800, will finish Wed Aug 20 00:03:44 2025
step 522900, will finish Wed Aug 20 00:03:43 2025
step 523000, will finish Wed Aug 20 00:03:43 2025
step 523100, will finish Wed Aug 20 00:03:43 2025
step 523200, will finish Wed Aug 20 00:03:43 2025
step 523300, will finish Wed Aug 20 00:03:43 2025
step 523400, will finish Wed Aug 20 00:03:43 2025
step 523500, will finish Wed Aug 20 00:03:43 2025
step 523600, will finish Wed Aug 20 00:03:43 2025
step 523700, will finish Wed Aug 20 00:03:43 2025
step 523800, will finish Wed Aug 20 00:03:43 2025
step 523900, will finish Wed Aug 20 00:03:43 2025
step 524000, will finish Wed Aug 20 00:03:43 2025
step 524100, will finish Wed Aug 20 00:03:43 2025
step 524200, will finish Wed Aug 20 00:03:43 2025
step 524300, will finish Wed Aug 20 00:03:43 2025
step 524400, will finish Wed Aug 20 00:03:43 2025
step 524500, will finish Wed Aug 20 00:03:43 2025
step 524600, will finish Wed Aug 20 00:03:43 2025
step 524700, will finish Wed Aug 20 00:03:43 2025
step 524800, will finish Wed Aug 20 00:03:43 2025
step 524900, will finish Wed Aug 20 00:03:43 2025
step 525000, will finish Wed Aug 20 00:03:43 2025
step 525100, will finish Wed Aug 20 00:03:43 2025
step 525200, will finish Wed Aug 20 00:03:43 2025
step 525300, will finish Wed Aug 20 00:03:43 2025
step 525400, will finish Wed Aug 20 00:03:42 2025
step 525500, will finish Wed Aug 20 00:03:42 2025
step 525600, will finish Wed Aug 20 00:03:42 2025
step 525700, will finish Wed Aug 20 00:03:42 2025
step 525800, will finish Wed Aug 20 00:03:42 2025
step 525900, will finish Wed Aug 20 00:03:42 2025
step 526000, will finish Wed Aug 20 00:03:42 2025
step 526100, will finish Wed Aug 20 00:03:42 2025
step 526200, will finish Wed Aug 20 00:03:42 2025
step 526300, will finish Wed Aug 20 00:03:42 2025
step 526400, will finish Wed Aug 20 00:03:42 2025
step 526500, will finish Wed Aug 20 00:03:42 2025
step 526600, will finish Wed Aug 20 00:03:42 2025
step 526700, will finish Wed Aug 20 00:03:42 2025
step 526800, will finish Wed Aug 20 00:03:42 2025
step 526900, will finish Wed Aug 20 00:03:42 2025
step 527000, will finish Wed Aug 20 00:03:42 2025
step 527100, will finish Wed Aug 20 00:03:42 2025
step 527200, will finish Wed Aug 20 00:03:42 2025
step 527300, will finish Wed Aug 20 00:03:42 2025
step 527400, will finish Wed Aug 20 00:03:42 2025
step 527500, will finish Wed Aug 20 00:03:42 2025
step 527600, will finish Wed Aug 20 00:03:41 2025
step 527700, will finish Wed Aug 20 00:03:41 2025
step 527800, will finish Wed Aug 20 00:03:41 2025
step 527900, will finish Wed Aug 20 00:03:41 2025
step 528000, will finish Wed Aug 20 00:03:41 2025
step 528100, will finish Wed Aug 20 00:03:41 2025
step 528200, will finish Wed Aug 20 00:03:41 2025
step 528300, will finish Wed Aug 20 00:03:41 2025
step 528400, will finish Wed Aug 20 00:03:41 2025
step 528500, will finish Wed Aug 20 00:03:41 2025
step 528600, will finish Wed Aug 20 00:03:41 2025
step 528700, will finish Wed Aug 20 00:03:41 2025
step 528800, will finish Wed Aug 20 00:03:41 2025
step 528900, will finish Wed Aug 20 00:03:41 2025
step 529000, will finish Wed Aug 20 00:03:41 2025
step 529100, will finish Wed Aug 20 00:03:41 2025
step 529200, will finish Wed Aug 20 00:03:41 2025
step 529300, will finish Wed Aug 20 00:03:41 2025
step 529400, will finish Wed Aug 20 00:03:41 2025
step 529500, will finish Wed Aug 20 00:03:41 2025
step 529600, will finish Wed Aug 20 00:03:41 2025
step 529700, will finish Wed Aug 20 00:03:41 2025
step 529800, will finish Wed Aug 20 00:03:41 2025
step 529900, will finish Wed Aug 20 00:03:41 2025
step 530000, will finish Wed Aug 20 00:03:40 2025
step 530100, will finish Wed Aug 20 00:03:40 2025
step 530200, will finish Wed Aug 20 00:03:40 2025
step 530300, will finish Wed Aug 20 00:03:40 2025
step 530400, will finish Wed Aug 20 00:03:40 2025
step 530500, will finish Wed Aug 20 00:03:40 2025
step 530600, will finish Wed Aug 20 00:03:40 2025
step 530700, will finish Wed Aug 20 00:03:40 2025
step 530800, will finish Wed Aug 20 00:03:40 2025
step 530900, will finish Wed Aug 20 00:03:40 2025
step 531000, will finish Wed Aug 20 00:03:40 2025
step 531100, will finish Wed Aug 20 00:03:40 2025
step 531200, will finish Wed Aug 20 00:03:40 2025
step 531300, will finish Wed Aug 20 00:03:40 2025
step 531400, will finish Wed Aug 20 00:03:40 2025
step 531500, will finish Wed Aug 20 00:03:40 2025
step 531600, will finish Wed Aug 20 00:03:40 2025
step 531700, will finish Wed Aug 20 00:03:40 2025
step 531800, will finish Wed Aug 20 00:03:40 2025
step 531900, will finish Wed Aug 20 00:03:40 2025
step 532000, will finish Wed Aug 20 00:03:40 2025
step 532100, will finish Wed Aug 20 00:03:40 2025
step 532200, will finish Wed Aug 20 00:03:40 2025
step 532300, will finish Wed Aug 20 00:03:40 2025
step 532400, will finish Wed Aug 20 00:03:39 2025
step 532500, will finish Wed Aug 20 00:03:40 2025
step 532600, will finish Wed Aug 20 00:03:39 2025
step 532700, will finish Wed Aug 20 00:03:39 2025
step 532800, will finish Wed Aug 20 00:03:39 2025
step 532900, will finish Wed Aug 20 00:03:39 2025
step 533000, will finish Wed Aug 20 00:03:39 2025
step 533100, will finish Wed Aug 20 00:03:39 2025
step 533200, will finish Wed Aug 20 00:03:39 2025
step 533300, will finish Wed Aug 20 00:03:39 2025
step 533400, will finish Wed Aug 20 00:03:39 2025
step 533500, will finish Wed Aug 20 00:03:39 2025
step 533600, will finish Wed Aug 20 00:03:39 2025
step 533700, will finish Wed Aug 20 00:03:39 2025
step 533800, will finish Wed Aug 20 00:03:39 2025
step 533900, will finish Wed Aug 20 00:03:39 2025
step 534000, will finish Wed Aug 20 00:03:39 2025
step 534100, will finish Wed Aug 20 00:03:39 2025
step 534200, will finish Wed Aug 20 00:03:39 2025
step 534300, will finish Wed Aug 20 00:03:39 2025
step 534400, will finish Wed Aug 20 00:03:39 2025
step 534500, will finish Wed Aug 20 00:03:39 2025
step 534600, will finish Wed Aug 20 00:03:39 2025
step 534700, will finish Wed Aug 20 00:03:39 2025
step 534800, will finish Wed Aug 20 00:03:39 2025
step 534900, will finish Wed Aug 20 00:03:39 2025
step 535000, will finish Wed Aug 20 00:03:38 2025
step 535100, will finish Wed Aug 20 00:03:38 2025
step 535200, will finish Wed Aug 20 00:03:38 2025
step 535300, will finish Wed Aug 20 00:03:38 2025
step 535400, will finish Wed Aug 20 00:03:38 2025
step 535500, will finish Wed Aug 20 00:03:38 2025
step 535600, will finish Wed Aug 20 00:03:38 2025
step 535700, will finish Wed Aug 20 00:03:38 2025
step 535800, will finish Wed Aug 20 00:03:38 2025
step 535900, will finish Wed Aug 20 00:03:38 2025
step 536000, will finish Wed Aug 20 00:03:38 2025
step 536100, will finish Wed Aug 20 00:03:38 2025
step 536200, will finish Wed Aug 20 00:03:38 2025
step 536300, will finish Wed Aug 20 00:03:38 2025
step 536400, will finish Wed Aug 20 00:03:38 2025
step 536500, will finish Wed Aug 20 00:03:38 2025
step 536600, will finish Wed Aug 20 00:03:38 2025
step 536700, will finish Wed Aug 20 00:03:38 2025
step 536800, will finish Wed Aug 20 00:03:38 2025
step 536900, will finish Wed Aug 20 00:03:38 2025
step 537000, will finish Wed Aug 20 00:03:38 2025
step 537100, will finish Wed Aug 20 00:03:38 2025
step 537200, will finish Wed Aug 20 00:03:38 2025
step 537300, will finish Wed Aug 20 00:03:38 2025
step 537400, will finish Wed Aug 20 00:03:37 2025
step 537500, will finish Wed Aug 20 00:03:37 2025
step 537600, will finish Wed Aug 20 00:03:37 2025
step 537700, will finish Wed Aug 20 00:03:37 2025
step 537800, will finish Wed Aug 20 00:03:37 2025
step 537900, will finish Wed Aug 20 00:03:37 2025
step 538000, will finish Wed Aug 20 00:03:37 2025
step 538100, will finish Wed Aug 20 00:03:37 2025
step 538200, will finish Wed Aug 20 00:03:37 2025
step 538300, will finish Wed Aug 20 00:03:37 2025
step 538400, will finish Wed Aug 20 00:03:37 2025
step 538500, will finish Wed Aug 20 00:03:37 2025
step 538600, will finish Wed Aug 20 00:03:37 2025
step 538700, will finish Wed Aug 20 00:03:37 2025
step 538800, will finish Wed Aug 20 00:03:37 2025
step 538900, will finish Wed Aug 20 00:03:37 2025
step 539000, will finish Wed Aug 20 00:03:37 2025
step 539100, will finish Wed Aug 20 00:03:37 2025
step 539200, will finish Wed Aug 20 00:03:37 2025
step 539300, will finish Wed Aug 20 00:03:37 2025
step 539400, will finish Wed Aug 20 00:03:37 2025
step 539500, will finish Wed Aug 20 00:03:37 2025
step 539600, will finish Wed Aug 20 00:03:37 2025
step 539700, will finish Wed Aug 20 00:03:37 2025
step 539800, will finish Wed Aug 20 00:03:37 2025
step 539900, will finish Wed Aug 20 00:03:36 2025
step 540000, will finish Wed Aug 20 00:03:37 2025
step 540100, will finish Wed Aug 20 00:03:37 2025
step 540200, will finish Wed Aug 20 00:03:36 2025
step 540300, will finish Wed Aug 20 00:03:36 2025
step 540400, will finish Wed Aug 20 00:03:36 2025
step 540500, will finish Wed Aug 20 00:03:36 2025
step 540600, will finish Wed Aug 20 00:03:36 2025
step 540700, will finish Wed Aug 20 00:03:36 2025
step 540800, will finish Wed Aug 20 00:03:36 2025
step 540900, will finish Wed Aug 20 00:03:36 2025
step 541000, will finish Wed Aug 20 00:03:36 2025
step 541100, will finish Wed Aug 20 00:03:36 2025
step 541200, will finish Wed Aug 20 00:03:36 2025
step 541300, will finish Wed Aug 20 00:03:36 2025
step 541400, will finish Wed Aug 20 00:03:36 2025
step 541500, will finish Wed Aug 20 00:03:36 2025
step 541600, will finish Wed Aug 20 00:03:36 2025
step 541700, will finish Wed Aug 20 00:03:36 2025
step 541800, will finish Wed Aug 20 00:03:36 2025
step 541900, will finish Wed Aug 20 00:03:36 2025
step 542000, will finish Wed Aug 20 00:03:36 2025
step 542100, will finish Wed Aug 20 00:03:36 2025
step 542200, will finish Wed Aug 20 00:03:36 2025
step 542300, will finish Wed Aug 20 00:03:36 2025
step 542400, will finish Wed Aug 20 00:03:36 2025
step 542500, will finish Wed Aug 20 00:03:36 2025
step 542600, will finish Wed Aug 20 00:03:36 2025
step 542700, will finish Wed Aug 20 00:03:36 2025
step 542800, will finish Wed Aug 20 00:03:35 2025
step 542900, will finish Wed Aug 20 00:03:35 2025
step 543000, will finish Wed Aug 20 00:03:35 2025
step 543100, will finish Wed Aug 20 00:03:35 2025
step 543200, will finish Wed Aug 20 00:03:35 2025
step 543300, will finish Wed Aug 20 00:03:35 2025
step 543400, will finish Wed Aug 20 00:03:35 2025
step 543500, will finish Wed Aug 20 00:03:35 2025
step 543600, will finish Wed Aug 20 00:03:35 2025
step 543700, will finish Wed Aug 20 00:03:35 2025
step 543800, will finish Wed Aug 20 00:03:35 2025
step 543900, will finish Wed Aug 20 00:03:35 2025
step 544000, will finish Wed Aug 20 00:03:35 2025
step 544100, will finish Wed Aug 20 00:03:35 2025
step 544200, will finish Wed Aug 20 00:03:35 2025
step 544300, will finish Wed Aug 20 00:03:35 2025
step 544400, will finish Wed Aug 20 00:03:35 2025
step 544500, will finish Wed Aug 20 00:03:35 2025
step 544600, will finish Wed Aug 20 00:03:35 2025
step 544700, will finish Wed Aug 20 00:03:35 2025
step 544800, will finish Wed Aug 20 00:03:35 2025
step 544900, will finish Wed Aug 20 00:03:35 2025
step 545000, will finish Wed Aug 20 00:03:35 2025
step 545100, will finish Wed Aug 20 00:03:35 2025
step 545200, will finish Wed Aug 20 00:03:35 2025
step 545300, will finish Wed Aug 20 00:03:35 2025
step 545400, will finish Wed Aug 20 00:03:35 2025
step 545500, will finish Wed Aug 20 00:03:35 2025
step 545600, will finish Wed Aug 20 00:03:34 2025
step 545700, will finish Wed Aug 20 00:03:34 2025
step 545800, will finish Wed Aug 20 00:03:34 2025
step 545900, will finish Wed Aug 20 00:03:34 2025
step 546000, will finish Wed Aug 20 00:03:34 2025
step 546100, will finish Wed Aug 20 00:03:34 2025
step 546200, will finish Wed Aug 20 00:03:34 2025
step 546300, will finish Wed Aug 20 00:03:34 2025
step 546400, will finish Wed Aug 20 00:03:34 2025
step 546500, will finish Wed Aug 20 00:03:34 2025
step 546600, will finish Wed Aug 20 00:03:34 2025
step 546700, will finish Wed Aug 20 00:03:34 2025
step 546800, will finish Wed Aug 20 00:03:34 2025
step 546900, will finish Wed Aug 20 00:03:34 2025
step 547000, will finish Wed Aug 20 00:03:34 2025
step 547100, will finish Wed Aug 20 00:03:34 2025
step 547200, will finish Wed Aug 20 00:03:34 2025
step 547300, will finish Wed Aug 20 00:03:34 2025
step 547400, will finish Wed Aug 20 00:03:34 2025
step 547500, will finish Wed Aug 20 00:03:34 2025
step 547600, will finish Wed Aug 20 00:03:34 2025
step 547700, will finish Wed Aug 20 00:03:34 2025
step 547800, will finish Wed Aug 20 00:03:34 2025
step 547900, will finish Wed Aug 20 00:03:34 2025
step 548000, will finish Wed Aug 20 00:03:34 2025
step 548100, will finish Wed Aug 20 00:03:34 2025
step 548200, will finish Wed Aug 20 00:03:34 2025
step 548300, will finish Wed Aug 20 00:03:34 2025
step 548400, will finish Wed Aug 20 00:03:34 2025
step 548500, will finish Wed Aug 20 00:03:33 2025
step 548600, will finish Wed Aug 20 00:03:33 2025
step 548700, will finish Wed Aug 20 00:03:33 2025
step 548800, will finish Wed Aug 20 00:03:33 2025
step 548900, will finish Wed Aug 20 00:03:33 2025
step 549000, will finish Wed Aug 20 00:03:33 2025
step 549100, will finish Wed Aug 20 00:03:33 2025
step 549200, will finish Wed Aug 20 00:03:33 2025
step 549300, will finish Wed Aug 20 00:03:33 2025
step 549400, will finish Wed Aug 20 00:03:33 2025
step 549500, will finish Wed Aug 20 00:03:33 2025
step 549600, will finish Wed Aug 20 00:03:33 2025
step 549700, will finish Wed Aug 20 00:03:33 2025
step 549800, will finish Wed Aug 20 00:03:33 2025
step 549900, will finish Wed Aug 20 00:03:33 2025
step 550000, will finish Wed Aug 20 00:03:33 2025
step 550100, will finish Wed Aug 20 00:03:33 2025
step 550200, will finish Wed Aug 20 00:03:33 2025
step 550300, will finish Wed Aug 20 00:03:33 2025
step 550400, will finish Wed Aug 20 00:03:33 2025
step 550500, will finish Wed Aug 20 00:03:33 2025
step 550600, will finish Wed Aug 20 00:03:33 2025
step 550700, will finish Wed Aug 20 00:03:33 2025
step 550800, will finish Wed Aug 20 00:03:33 2025
step 550900, will finish Wed Aug 20 00:03:33 2025
step 551000, will finish Wed Aug 20 00:03:33 2025
step 551100, will finish Wed Aug 20 00:03:33 2025
step 551200, will finish Wed Aug 20 00:03:33 2025
step 551300, will finish Wed Aug 20 00:03:33 2025
step 551400, will finish Wed Aug 20 00:03:33 2025
step 551500, will finish Wed Aug 20 00:03:32 2025
step 551600, will finish Wed Aug 20 00:03:32 2025
step 551700, will finish Wed Aug 20 00:03:32 2025
step 551800, will finish Wed Aug 20 00:03:32 2025
step 551900, will finish Wed Aug 20 00:03:32 2025
step 552000, will finish Wed Aug 20 00:03:32 2025
step 552100, will finish Wed Aug 20 00:03:32 2025
step 552200, will finish Wed Aug 20 00:03:32 2025
step 552300, will finish Wed Aug 20 00:03:32 2025
step 552400, will finish Wed Aug 20 00:03:32 2025
step 552500, will finish Wed Aug 20 00:03:32 2025
step 552600, will finish Wed Aug 20 00:03:32 2025
step 552700, will finish Wed Aug 20 00:03:32 2025
step 552800, will finish Wed Aug 20 00:03:32 2025
step 552900, will finish Wed Aug 20 00:03:32 2025
step 553000, will finish Wed Aug 20 00:03:32 2025
step 553100, will finish Wed Aug 20 00:03:32 2025
step 553200, will finish Wed Aug 20 00:03:32 2025
step 553300, will finish Wed Aug 20 00:03:32 2025
step 553400, will finish Wed Aug 20 00:03:32 2025
step 553500, will finish Wed Aug 20 00:03:32 2025
step 553600, will finish Wed Aug 20 00:03:32 2025
step 553700, will finish Wed Aug 20 00:03:32 2025
step 553800, will finish Wed Aug 20 00:03:32 2025
step 553900, will finish Wed Aug 20 00:03:32 2025
step 554000, will finish Wed Aug 20 00:03:31 2025
step 554100, will finish Wed Aug 20 00:03:31 2025
step 554200, will finish Wed Aug 20 00:03:31 2025
step 554300, will finish Wed Aug 20 00:03:31 2025
step 554400, will finish Wed Aug 20 00:03:31 2025
step 554500, will finish Wed Aug 20 00:03:31 2025
step 554600, will finish Wed Aug 20 00:03:31 2025
step 554700, will finish Wed Aug 20 00:03:31 2025
step 554800, will finish Wed Aug 20 00:03:31 2025
step 554900, will finish Wed Aug 20 00:03:31 2025
step 555000, will finish Wed Aug 20 00:03:31 2025
step 555100, will finish Wed Aug 20 00:03:31 2025
step 555200, will finish Wed Aug 20 00:03:31 2025
step 555300, will finish Wed Aug 20 00:03:31 2025
step 555400, will finish Wed Aug 20 00:03:31 2025
step 555500, will finish Wed Aug 20 00:03:31 2025
step 555600, will finish Wed Aug 20 00:03:31 2025
step 555700, will finish Wed Aug 20 00:03:31 2025
step 555800, will finish Wed Aug 20 00:03:31 2025
step 555900, will finish Wed Aug 20 00:03:31 2025
step 556000, will finish Wed Aug 20 00:03:31 2025
step 556100, will finish Wed Aug 20 00:03:31 2025
step 556200, will finish Wed Aug 20 00:03:31 2025
step 556300, will finish Wed Aug 20 00:03:31 2025
step 556400, will finish Wed Aug 20 00:03:31 2025
step 556500, will finish Wed Aug 20 00:03:31 2025
step 556600, will finish Wed Aug 20 00:03:31 2025
step 556700, will finish Wed Aug 20 00:03:30 2025
step 556800, will finish Wed Aug 20 00:03:30 2025
step 556900, will finish Wed Aug 20 00:03:30 2025
step 557000, will finish Wed Aug 20 00:03:30 2025
step 557100, will finish Wed Aug 20 00:03:30 2025
step 557200, will finish Wed Aug 20 00:03:30 2025
step 557300, will finish Wed Aug 20 00:03:30 2025
step 557400, will finish Wed Aug 20 00:03:30 2025
step 557500, will finish Wed Aug 20 00:03:30 2025
step 557600, will finish Wed Aug 20 00:03:30 2025
step 557700, will finish Wed Aug 20 00:03:30 2025
step 557800, will finish Wed Aug 20 00:03:30 2025
step 557900, will finish Wed Aug 20 00:03:30 2025
step 558000, will finish Wed Aug 20 00:03:30 2025
step 558100, will finish Wed Aug 20 00:03:30 2025
step 558200, will finish Wed Aug 20 00:03:30 2025
step 558300, will finish Wed Aug 20 00:03:30 2025
step 558400, will finish Wed Aug 20 00:03:30 2025
step 558500, will finish Wed Aug 20 00:03:30 2025
step 558600, will finish Wed Aug 20 00:03:30 2025
step 558700, will finish Wed Aug 20 00:03:30 2025
step 558800, will finish Wed Aug 20 00:03:30 2025
step 558900, will finish Wed Aug 20 00:03:30 2025
step 559000, will finish Wed Aug 20 00:03:30 2025
step 559100, will finish Wed Aug 20 00:03:30 2025
step 559200, will finish Wed Aug 20 00:03:29 2025
step 559300, will finish Wed Aug 20 00:03:29 2025
step 559400, will finish Wed Aug 20 00:03:29 2025
step 559500, will finish Wed Aug 20 00:03:29 2025
step 559600, will finish Wed Aug 20 00:03:29 2025
step 559700, will finish Wed Aug 20 00:03:29 2025
step 559800, will finish Wed Aug 20 00:03:29 2025
step 559900, will finish Wed Aug 20 00:03:29 2025
step 560000, will finish Wed Aug 20 00:03:29 2025
step 560100, will finish Wed Aug 20 00:03:29 2025
step 560200, will finish Wed Aug 20 00:03:29 2025
step 560300, will finish Wed Aug 20 00:03:29 2025
step 560400, will finish Wed Aug 20 00:03:29 2025
step 560500, will finish Wed Aug 20 00:03:29 2025
step 560600, will finish Wed Aug 20 00:03:29 2025
step 560700, will finish Wed Aug 20 00:03:29 2025
step 560800, will finish Wed Aug 20 00:03:29 2025
step 560900, will finish Wed Aug 20 00:03:29 2025
step 561000, will finish Wed Aug 20 00:03:29 2025
step 561100, will finish Wed Aug 20 00:03:29 2025
step 561200, will finish Wed Aug 20 00:03:29 2025
step 561300, will finish Wed Aug 20 00:03:29 2025
step 561400, will finish Wed Aug 20 00:03:29 2025
step 561500, will finish Wed Aug 20 00:03:29 2025
step 561600, will finish Wed Aug 20 00:03:29 2025
step 561700, will finish Wed Aug 20 00:03:29 2025
step 561800, will finish Wed Aug 20 00:03:29 2025
step 561900, will finish Wed Aug 20 00:03:29 2025
step 562000, will finish Wed Aug 20 00:03:29 2025
step 562100, will finish Wed Aug 20 00:03:29 2025
step 562200, will finish Wed Aug 20 00:03:29 2025
step 562300, will finish Wed Aug 20 00:03:29 2025
step 562400, will finish Wed Aug 20 00:03:29 2025
step 562500, will finish Wed Aug 20 00:03:29 2025
step 562600, will finish Wed Aug 20 00:03:29 2025
step 562700, will finish Wed Aug 20 00:03:29 2025
step 562800, will finish Wed Aug 20 00:03:29 2025
step 562900, will finish Wed Aug 20 00:03:28 2025
step 563000, will finish Wed Aug 20 00:03:28 2025
step 563100, will finish Wed Aug 20 00:03:28 2025
step 563200, will finish Wed Aug 20 00:03:28 2025
step 563300, will finish Wed Aug 20 00:03:28 2025
step 563400, will finish Wed Aug 20 00:03:28 2025
step 563500, will finish Wed Aug 20 00:03:28 2025
step 563600, will finish Wed Aug 20 00:03:28 2025
step 563700, will finish Wed Aug 20 00:03:28 2025
step 563800, will finish Wed Aug 20 00:03:28 2025
step 563900, will finish Wed Aug 20 00:03:28 2025
step 564000, will finish Wed Aug 20 00:03:28 2025
step 564100, will finish Wed Aug 20 00:03:28 2025
step 564200, will finish Wed Aug 20 00:03:28 2025
step 564300, will finish Wed Aug 20 00:03:28 2025
step 564400, will finish Wed Aug 20 00:03:28 2025
step 564500, will finish Wed Aug 20 00:03:28 2025
step 564600, will finish Wed Aug 20 00:03:28 2025
step 564700, will finish Wed Aug 20 00:03:28 2025
step 564800, will finish Wed Aug 20 00:03:28 2025
step 564900, will finish Wed Aug 20 00:03:28 2025
step 565000, will finish Wed Aug 20 00:03:28 2025
step 565100, will finish Wed Aug 20 00:03:28 2025
step 565200, will finish Wed Aug 20 00:03:28 2025
step 565300, will finish Wed Aug 20 00:03:28 2025
step 565400, will finish Wed Aug 20 00:03:28 2025
step 565500, will finish Wed Aug 20 00:03:27 2025
step 565600, will finish Wed Aug 20 00:03:27 2025
step 565700, will finish Wed Aug 20 00:03:27 2025
step 565800, will finish Wed Aug 20 00:03:27 2025
step 565900, will finish Wed Aug 20 00:03:27 2025
step 566000, will finish Wed Aug 20 00:03:27 2025
step 566100, will finish Wed Aug 20 00:03:27 2025
step 566200, will finish Wed Aug 20 00:03:27 2025
step 566300, will finish Wed Aug 20 00:03:27 2025
step 566400, will finish Wed Aug 20 00:03:27 2025
step 566500, will finish Wed Aug 20 00:03:27 2025
step 566600, will finish Wed Aug 20 00:03:27 2025
step 566700, will finish Wed Aug 20 00:03:27 2025
step 566800, will finish Wed Aug 20 00:03:27 2025
step 566900, will finish Wed Aug 20 00:03:27 2025
step 567000, will finish Wed Aug 20 00:03:27 2025
step 567100, will finish Wed Aug 20 00:03:27 2025
step 567200, will finish Wed Aug 20 00:03:27 2025
step 567300, will finish Wed Aug 20 00:03:27 2025
step 567400, will finish Wed Aug 20 00:03:27 2025
step 567500, will finish Wed Aug 20 00:03:27 2025
step 567600, will finish Wed Aug 20 00:03:27 2025
step 567700, will finish Wed Aug 20 00:03:27 2025
step 567800, will finish Wed Aug 20 00:03:27 2025
step 567900, will finish Wed Aug 20 00:03:27 2025
step 568000, will finish Wed Aug 20 00:03:27 2025
step 568100, will finish Wed Aug 20 00:03:27 2025
step 568200, will finish Wed Aug 20 00:03:26 2025
step 568300, will finish Wed Aug 20 00:03:26 2025
step 568400, will finish Wed Aug 20 00:03:26 2025
step 568500, will finish Wed Aug 20 00:03:26 2025
step 568600, will finish Wed Aug 20 00:03:26 2025
step 568700, will finish Wed Aug 20 00:03:26 2025
step 568800, will finish Wed Aug 20 00:03:26 2025
step 568900, will finish Wed Aug 20 00:03:26 2025
step 569000, will finish Wed Aug 20 00:03:26 2025
step 569100, will finish Wed Aug 20 00:03:26 2025
step 569200, will finish Wed Aug 20 00:03:26 2025
step 569300, will finish Wed Aug 20 00:03:26 2025
step 569400, will finish Wed Aug 20 00:03:26 2025
step 569500, will finish Wed Aug 20 00:03:26 2025
step 569600, will finish Wed Aug 20 00:03:26 2025
step 569700, will finish Wed Aug 20 00:03:26 2025
step 569800, will finish Wed Aug 20 00:03:26 2025
step 569900, will finish Wed Aug 20 00:03:26 2025
step 570000, will finish Wed Aug 20 00:03:26 2025
step 570100, will finish Wed Aug 20 00:03:26 2025
step 570200, will finish Wed Aug 20 00:03:26 2025
step 570300, will finish Wed Aug 20 00:03:26 2025
step 570400, will finish Wed Aug 20 00:03:26 2025
step 570500, will finish Wed Aug 20 00:03:26 2025
step 570600, will finish Wed Aug 20 00:03:26 2025
step 570700, will finish Wed Aug 20 00:03:26 2025
step 570800, will finish Wed Aug 20 00:03:26 2025
step 570900, will finish Wed Aug 20 00:03:26 2025
step 571000, will finish Wed Aug 20 00:03:26 2025
step 571100, will finish Wed Aug 20 00:03:26 2025
step 571200, will finish Wed Aug 20 00:03:26 2025
step 571300, will finish Wed Aug 20 00:03:26 2025
step 571400, will finish Wed Aug 20 00:03:26 2025
step 571500, will finish Wed Aug 20 00:03:26 2025
step 571600, will finish Wed Aug 20 00:03:26 2025
step 571700, will finish Wed Aug 20 00:03:26 2025
step 571800, will finish Wed Aug 20 00:03:26 2025
step 571900, will finish Wed Aug 20 00:03:26 2025
step 572000, will finish Wed Aug 20 00:03:26 2025
step 572100, will finish Wed Aug 20 00:03:26 2025
step 572200, will finish Wed Aug 20 00:03:26 2025
step 572300, will finish Wed Aug 20 00:03:26 2025
step 572400, will finish Wed Aug 20 00:03:26 2025
step 572500, will finish Wed Aug 20 00:03:26 2025
step 572600, will finish Wed Aug 20 00:03:26 2025
step 572700, will finish Wed Aug 20 00:03:25 2025
step 572800, will finish Wed Aug 20 00:03:25 2025
step 572900, will finish Wed Aug 20 00:03:25 2025
step 573000, will finish Wed Aug 20 00:03:25 2025
step 573100, will finish Wed Aug 20 00:03:25 2025
step 573200, will finish Wed Aug 20 00:03:25 2025
step 573300, will finish Wed Aug 20 00:03:25 2025
step 573400, will finish Wed Aug 20 00:03:25 2025
step 573500, will finish Wed Aug 20 00:03:25 2025
step 573600, will finish Wed Aug 20 00:03:25 2025
step 573700, will finish Wed Aug 20 00:03:25 2025
step 573800, will finish Wed Aug 20 00:03:25 2025
step 573900, will finish Wed Aug 20 00:03:25 2025
step 574000, will finish Wed Aug 20 00:03:25 2025
step 574100, will finish Wed Aug 20 00:03:25 2025
step 574200, will finish Wed Aug 20 00:03:25 2025
step 574300, will finish Wed Aug 20 00:03:25 2025
step 574400, will finish Wed Aug 20 00:03:25 2025
step 574500, will finish Wed Aug 20 00:03:25 2025
step 574600, will finish Wed Aug 20 00:03:25 2025
step 574700, will finish Wed Aug 20 00:03:25 2025
step 574800, will finish Wed Aug 20 00:03:25 2025
step 574900, will finish Wed Aug 20 00:03:25 2025
step 575000, will finish Wed Aug 20 00:03:25 2025
step 575100, will finish Wed Aug 20 00:03:25 2025
step 575200, will finish Wed Aug 20 00:03:25 2025
step 575300, will finish Wed Aug 20 00:03:25 2025
step 575400, will finish Wed Aug 20 00:03:25 2025
step 575500, will finish Wed Aug 20 00:03:25 2025
step 575600, will finish Wed Aug 20 00:03:24 2025
step 575700, will finish Wed Aug 20 00:03:24 2025
step 575800, will finish Wed Aug 20 00:03:24 2025
step 575900, will finish Wed Aug 20 00:03:24 2025
step 576000, will finish Wed Aug 20 00:03:24 2025
step 576100, will finish Wed Aug 20 00:03:24 2025
step 576200, will finish Wed Aug 20 00:03:24 2025
step 576300, will finish Wed Aug 20 00:03:24 2025
step 576400, will finish Wed Aug 20 00:03:24 2025
step 576500, will finish Wed Aug 20 00:03:24 2025
step 576600, will finish Wed Aug 20 00:03:24 2025
step 576700, will finish Wed Aug 20 00:03:24 2025
step 576800, will finish Wed Aug 20 00:03:24 2025
step 576900, will finish Wed Aug 20 00:03:24 2025
step 577000, will finish Wed Aug 20 00:03:24 2025
step 577100, will finish Wed Aug 20 00:03:24 2025
step 577200, will finish Wed Aug 20 00:03:24 2025
step 577300, will finish Wed Aug 20 00:03:24 2025
step 577400, will finish Wed Aug 20 00:03:24 2025
step 577500, will finish Wed Aug 20 00:03:24 2025
step 577600, will finish Wed Aug 20 00:03:24 2025
step 577700, will finish Wed Aug 20 00:03:24 2025
step 577800, will finish Wed Aug 20 00:03:24 2025
step 577900, will finish Wed Aug 20 00:03:24 2025
step 578000, will finish Wed Aug 20 00:03:24 2025
step 578100, will finish Wed Aug 20 00:03:24 2025
step 578200, will finish Wed Aug 20 00:03:24 2025
step 578300, will finish Wed Aug 20 00:03:24 2025
step 578400, will finish Wed Aug 20 00:03:24 2025
step 578500, will finish Wed Aug 20 00:03:24 2025
step 578600, will finish Wed Aug 20 00:03:24 2025
step 578700, will finish Wed Aug 20 00:03:23 2025
step 578800, will finish Wed Aug 20 00:03:23 2025
step 578900, will finish Wed Aug 20 00:03:23 2025
step 579000, will finish Wed Aug 20 00:03:23 2025
step 579100, will finish Wed Aug 20 00:03:23 2025
step 579200, will finish Wed Aug 20 00:03:23 2025
step 579300, will finish Wed Aug 20 00:03:23 2025
step 579400, will finish Wed Aug 20 00:03:23 2025
step 579500, will finish Wed Aug 20 00:03:23 2025
step 579600, will finish Wed Aug 20 00:03:23 2025
step 579700, will finish Wed Aug 20 00:03:23 2025
step 579800, will finish Wed Aug 20 00:03:23 2025
step 579900, will finish Wed Aug 20 00:03:23 2025
step 580000, will finish Wed Aug 20 00:03:23 2025
step 580100, will finish Wed Aug 20 00:03:23 2025
step 580200, will finish Wed Aug 20 00:03:23 2025
step 580300, will finish Wed Aug 20 00:03:23 2025
step 580400, will finish Wed Aug 20 00:03:23 2025
step 580500, will finish Wed Aug 20 00:03:23 2025
step 580600, will finish Wed Aug 20 00:03:23 2025
step 580700, will finish Wed Aug 20 00:03:23 2025
step 580800, will finish Wed Aug 20 00:03:23 2025
step 580900, will finish Wed Aug 20 00:03:23 2025
step 581000, will finish Wed Aug 20 00:03:23 2025
step 581100, will finish Wed Aug 20 00:03:23 2025
step 581200, will finish Wed Aug 20 00:03:23 2025
step 581300, will finish Wed Aug 20 00:03:23 2025
step 581400, will finish Wed Aug 20 00:03:23 2025
step 581500, will finish Wed Aug 20 00:03:22 2025
step 581600, will finish Wed Aug 20 00:03:22 2025
step 581700, will finish Wed Aug 20 00:03:22 2025
step 581800, will finish Wed Aug 20 00:03:22 2025
step 581900, will finish Wed Aug 20 00:03:22 2025
step 582000, will finish Wed Aug 20 00:03:22 2025
step 582100, will finish Wed Aug 20 00:03:22 2025
step 582200, will finish Wed Aug 20 00:03:22 2025
step 582300, will finish Wed Aug 20 00:03:22 2025
step 582400, will finish Wed Aug 20 00:03:22 2025
step 582500, will finish Wed Aug 20 00:03:22 2025
step 582600, will finish Wed Aug 20 00:03:22 2025
step 582700, will finish Wed Aug 20 00:03:22 2025
step 582800, will finish Wed Aug 20 00:03:22 2025
step 582900, will finish Wed Aug 20 00:03:22 2025
step 583000, will finish Wed Aug 20 00:03:22 2025
step 583100, will finish Wed Aug 20 00:03:22 2025
step 583200, will finish Wed Aug 20 00:03:22 2025
step 583300, will finish Wed Aug 20 00:03:22 2025
step 583400, will finish Wed Aug 20 00:03:22 2025
step 583500, will finish Wed Aug 20 00:03:22 2025
step 583600, will finish Wed Aug 20 00:03:22 2025
step 583700, will finish Wed Aug 20 00:03:22 2025
step 583800, will finish Wed Aug 20 00:03:22 2025
step 583900, will finish Wed Aug 20 00:03:22 2025
step 584000, will finish Wed Aug 20 00:03:22 2025
step 584100, will finish Wed Aug 20 00:03:22 2025
step 584200, will finish Wed Aug 20 00:03:22 2025
step 584300, will finish Wed Aug 20 00:03:22 2025
step 584400, will finish Wed Aug 20 00:03:22 2025
step 584500, will finish Wed Aug 20 00:03:22 2025
step 584600, will finish Wed Aug 20 00:03:21 2025
step 584700, will finish Wed Aug 20 00:03:21 2025
step 584800, will finish Wed Aug 20 00:03:21 2025
step 584900, will finish Wed Aug 20 00:03:21 2025
step 585000, will finish Wed Aug 20 00:03:21 2025
step 585100, will finish Wed Aug 20 00:03:21 2025
step 585200, will finish Wed Aug 20 00:03:21 2025
step 585300, will finish Wed Aug 20 00:03:21 2025
step 585400, will finish Wed Aug 20 00:03:21 2025
step 585500, will finish Wed Aug 20 00:03:21 2025
step 585600, will finish Wed Aug 20 00:03:21 2025
step 585700, will finish Wed Aug 20 00:03:21 2025
step 585800, will finish Wed Aug 20 00:03:21 2025
step 585900, will finish Wed Aug 20 00:03:21 2025
step 586000, will finish Wed Aug 20 00:03:21 2025
step 586100, will finish Wed Aug 20 00:03:21 2025
step 586200, will finish Wed Aug 20 00:03:21 2025
step 586300, will finish Wed Aug 20 00:03:21 2025
step 586400, will finish Wed Aug 20 00:03:21 2025
step 586500, will finish Wed Aug 20 00:03:21 2025
step 586600, will finish Wed Aug 20 00:03:21 2025
step 586700, will finish Wed Aug 20 00:03:21 2025
step 586800, will finish Wed Aug 20 00:03:21 2025
step 586900, will finish Wed Aug 20 00:03:21 2025
step 587000, will finish Wed Aug 20 00:03:21 2025
step 587100, will finish Wed Aug 20 00:03:21 2025
step 587200, will finish Wed Aug 20 00:03:21 2025
step 587300, will finish Wed Aug 20 00:03:21 2025
step 587400, will finish Wed Aug 20 00:03:21 2025
step 587500, will finish Wed Aug 20 00:03:21 2025
step 587600, will finish Wed Aug 20 00:03:21 2025
step 587700, will finish Wed Aug 20 00:03:21 2025
step 587800, will finish Wed Aug 20 00:03:20 2025
step 587900, will finish Wed Aug 20 00:03:20 2025
step 588000, will finish Wed Aug 20 00:03:20 2025
step 588100, will finish Wed Aug 20 00:03:20 2025
step 588200, will finish Wed Aug 20 00:03:20 2025
step 588300, will finish Wed Aug 20 00:03:20 2025
step 588400, will finish Wed Aug 20 00:03:20 2025
step 588500, will finish Wed Aug 20 00:03:20 2025
step 588600, will finish Wed Aug 20 00:03:20 2025
step 588700, will finish Wed Aug 20 00:03:20 2025
step 588800, will finish Wed Aug 20 00:03:20 2025
step 588900, will finish Wed Aug 20 00:03:20 2025
step 589000, will finish Wed Aug 20 00:03:20 2025
step 589100, will finish Wed Aug 20 00:03:20 2025
step 589200, will finish Wed Aug 20 00:03:20 2025
step 589300, will finish Wed Aug 20 00:03:20 2025
step 589400, will finish Wed Aug 20 00:03:20 2025
step 589500, will finish Wed Aug 20 00:03:20 2025
step 589600, will finish Wed Aug 20 00:03:20 2025
step 589700, will finish Wed Aug 20 00:03:20 2025
step 589800, will finish Wed Aug 20 00:03:20 2025
step 589900, will finish Wed Aug 20 00:03:20 2025
step 590000, will finish Wed Aug 20 00:03:20 2025
step 590100, will finish Wed Aug 20 00:03:20 2025
step 590200, will finish Wed Aug 20 00:03:20 2025
step 590300, will finish Wed Aug 20 00:03:20 2025
step 590400, will finish Wed Aug 20 00:03:20 2025
step 590500, will finish Wed Aug 20 00:03:20 2025
step 590600, will finish Wed Aug 20 00:03:20 2025
step 590700, will finish Wed Aug 20 00:03:20 2025
step 590800, will finish Wed Aug 20 00:03:20 2025
step 590900, will finish Wed Aug 20 00:03:19 2025
step 591000, will finish Wed Aug 20 00:03:19 2025
step 591100, will finish Wed Aug 20 00:03:19 2025
step 591200, will finish Wed Aug 20 00:03:19 2025
step 591300, will finish Wed Aug 20 00:03:19 2025
step 591400, will finish Wed Aug 20 00:03:19 2025
step 591500, will finish Wed Aug 20 00:03:19 2025
step 591600, will finish Wed Aug 20 00:03:19 2025
step 591700, will finish Wed Aug 20 00:03:19 2025
step 591800, will finish Wed Aug 20 00:03:19 2025
step 591900, will finish Wed Aug 20 00:03:19 2025
step 592000, will finish Wed Aug 20 00:03:19 2025
step 592100, will finish Wed Aug 20 00:03:19 2025
step 592200, will finish Wed Aug 20 00:03:19 2025
step 592300, will finish Wed Aug 20 00:03:19 2025
step 592400, will finish Wed Aug 20 00:03:19 2025
step 592500, will finish Wed Aug 20 00:03:19 2025
step 592600, will finish Wed Aug 20 00:03:19 2025
step 592700, will finish Wed Aug 20 00:03:19 2025
step 592800, will finish Wed Aug 20 00:03:19 2025
step 592900, will finish Wed Aug 20 00:03:19 2025
step 593000, will finish Wed Aug 20 00:03:19 2025
step 593100, will finish Wed Aug 20 00:03:19 2025
step 593200, will finish Wed Aug 20 00:03:19 2025
step 593300, will finish Wed Aug 20 00:03:19 2025
step 593400, will finish Wed Aug 20 00:03:19 2025
step 593500, will finish Wed Aug 20 00:03:19 2025
step 593600, will finish Wed Aug 20 00:03:19 2025
step 593700, will finish Wed Aug 20 00:03:19 2025
step 593800, will finish Wed Aug 20 00:03:19 2025
step 593900, will finish Wed Aug 20 00:03:19 2025
step 594000, will finish Wed Aug 20 00:03:19 2025
step 594100, will finish Wed Aug 20 00:03:19 2025
step 594200, will finish Wed Aug 20 00:03:19 2025
step 594300, will finish Wed Aug 20 00:03:18 2025
step 594400, will finish Wed Aug 20 00:03:18 2025
step 594500, will finish Wed Aug 20 00:03:18 2025
step 594600, will finish Wed Aug 20 00:03:18 2025
step 594700, will finish Wed Aug 20 00:03:18 2025
step 594800, will finish Wed Aug 20 00:03:18 2025
step 594900, will finish Wed Aug 20 00:03:18 2025
step 595000, will finish Wed Aug 20 00:03:18 2025
step 595100, will finish Wed Aug 20 00:03:18 2025
step 595200, will finish Wed Aug 20 00:03:18 2025
step 595300, will finish Wed Aug 20 00:03:18 2025
step 595400, will finish Wed Aug 20 00:03:18 2025
step 595500, will finish Wed Aug 20 00:03:18 2025
step 595600, will finish Wed Aug 20 00:03:18 2025
step 595700, will finish Wed Aug 20 00:03:18 2025
step 595800, will finish Wed Aug 20 00:03:18 2025
step 595900, will finish Wed Aug 20 00:03:18 2025
step 596000, will finish Wed Aug 20 00:03:18 2025
step 596100, will finish Wed Aug 20 00:03:18 2025
step 596200, will finish Wed Aug 20 00:03:18 2025
step 596300, will finish Wed Aug 20 00:03:18 2025
step 596400, will finish Wed Aug 20 00:03:18 2025
step 596500, will finish Wed Aug 20 00:03:18 2025
step 596600, will finish Wed Aug 20 00:03:18 2025
step 596700, will finish Wed Aug 20 00:03:18 2025
step 596800, will finish Wed Aug 20 00:03:18 2025
step 596900, will finish Wed Aug 20 00:03:18 2025
step 597000, will finish Wed Aug 20 00:03:18 2025
step 597100, will finish Wed Aug 20 00:03:18 2025
step 597200, will finish Wed Aug 20 00:03:18 2025
step 597300, will finish Wed Aug 20 00:03:18 2025
step 597400, will finish Wed Aug 20 00:03:18 2025
step 597500, will finish Wed Aug 20 00:03:18 2025
step 597600, will finish Wed Aug 20 00:03:18 2025
step 597700, will finish Wed Aug 20 00:03:18 2025
step 597800, will finish Wed Aug 20 00:03:18 2025
step 597900, will finish Wed Aug 20 00:03:17 2025
step 598000, will finish Wed Aug 20 00:03:17 2025
step 598100, will finish Wed Aug 20 00:03:17 2025
step 598200, will finish Wed Aug 20 00:03:17 2025
step 598300, will finish Wed Aug 20 00:03:17 2025
step 598400, will finish Wed Aug 20 00:03:17 2025
step 598500, will finish Wed Aug 20 00:03:17 2025
step 598600, will finish Wed Aug 20 00:03:17 2025
step 598700, will finish Wed Aug 20 00:03:17 2025
step 598800, will finish Wed Aug 20 00:03:17 2025
step 598900, will finish Wed Aug 20 00:03:17 2025
step 599000, will finish Wed Aug 20 00:03:17 2025
step 599100, will finish Wed Aug 20 00:03:17 2025
step 599200, will finish Wed Aug 20 00:03:17 2025
step 599300, will finish Wed Aug 20 00:03:17 2025
step 599400, will finish Wed Aug 20 00:03:17 2025
step 599500, will finish Wed Aug 20 00:03:17 2025
step 599600, will finish Wed Aug 20 00:03:17 2025
step 599700, will finish Wed Aug 20 00:03:17 2025
step 599800, will finish Wed Aug 20 00:03:17 2025
step 599900, will finish Wed Aug 20 00:03:17 2025
step 600000, will finish Wed Aug 20 00:03:17 2025
step 600100, will finish Wed Aug 20 00:03:17 2025
step 600200, will finish Wed Aug 20 00:03:17 2025
step 600300, will finish Wed Aug 20 00:03:17 2025
step 600400, will finish Wed Aug 20 00:03:17 2025
step 600500, will finish Wed Aug 20 00:03:17 2025
step 600600, will finish Wed Aug 20 00:03:17 2025
step 600700, will finish Wed Aug 20 00:03:17 2025
step 600800, will finish Wed Aug 20 00:03:17 2025
step 600900, will finish Wed Aug 20 00:03:17 2025
step 601000, will finish Wed Aug 20 00:03:17 2025
step 601100, will finish Wed Aug 20 00:03:17 2025
step 601200, will finish Wed Aug 20 00:03:17 2025
step 601300, will finish Wed Aug 20 00:03:17 2025
step 601400, will finish Wed Aug 20 00:03:17 2025
step 601500, will finish Wed Aug 20 00:03:17 2025
step 601600, will finish Wed Aug 20 00:03:16 2025
step 601700, will finish Wed Aug 20 00:03:16 2025
step 601800, will finish Wed Aug 20 00:03:16 2025
step 601900, will finish Wed Aug 20 00:03:16 2025
step 602000, will finish Wed Aug 20 00:03:16 2025
step 602100, will finish Wed Aug 20 00:03:16 2025
step 602200, will finish Wed Aug 20 00:03:16 2025
step 602300, will finish Wed Aug 20 00:03:16 2025
step 602400, will finish Wed Aug 20 00:03:16 2025
step 602500, will finish Wed Aug 20 00:03:16 2025
step 602600, will finish Wed Aug 20 00:03:16 2025
step 602700, will finish Wed Aug 20 00:03:16 2025
step 602800, will finish Wed Aug 20 00:03:16 2025
step 602900, will finish Wed Aug 20 00:03:16 2025
step 603000, will finish Wed Aug 20 00:03:16 2025
step 603100, will finish Wed Aug 20 00:03:16 2025
step 603200, will finish Wed Aug 20 00:03:16 2025
step 603300, will finish Wed Aug 20 00:03:16 2025
step 603400, will finish Wed Aug 20 00:03:16 2025
step 603500, will finish Wed Aug 20 00:03:16 2025
step 603600, will finish Wed Aug 20 00:03:16 2025
step 603700, will finish Wed Aug 20 00:03:16 2025
step 603800, will finish Wed Aug 20 00:03:16 2025
step 603900, will finish Wed Aug 20 00:03:16 2025
step 604000, will finish Wed Aug 20 00:03:16 2025
step 604100, will finish Wed Aug 20 00:03:16 2025
step 604200, will finish Wed Aug 20 00:03:16 2025
step 604300, will finish Wed Aug 20 00:03:16 2025
step 604400, will finish Wed Aug 20 00:03:16 2025
step 604500, will finish Wed Aug 20 00:03:16 2025
step 604600, will finish Wed Aug 20 00:03:16 2025
step 604700, will finish Wed Aug 20 00:03:16 2025
step 604800, will finish Wed Aug 20 00:03:15 2025
step 604900, will finish Wed Aug 20 00:03:15 2025
step 605000, will finish Wed Aug 20 00:03:15 2025
step 605100, will finish Wed Aug 20 00:03:15 2025
step 605200, will finish Wed Aug 20 00:03:15 2025
step 605300, will finish Wed Aug 20 00:03:15 2025
step 605400, will finish Wed Aug 20 00:03:15 2025
step 605500, will finish Wed Aug 20 00:03:15 2025
step 605600, will finish Wed Aug 20 00:03:15 2025
step 605700, will finish Wed Aug 20 00:03:15 2025
step 605800, will finish Wed Aug 20 00:03:15 2025
step 605900, will finish Wed Aug 20 00:03:15 2025
step 606000, will finish Wed Aug 20 00:03:15 2025
step 606100, will finish Wed Aug 20 00:03:15 2025
step 606200, will finish Wed Aug 20 00:03:15 2025
step 606300, will finish Wed Aug 20 00:03:15 2025
step 606400, will finish Wed Aug 20 00:03:15 2025
step 606500, will finish Wed Aug 20 00:03:15 2025
step 606600, will finish Wed Aug 20 00:03:15 2025
step 606700, will finish Wed Aug 20 00:03:15 2025
step 606800, will finish Wed Aug 20 00:03:15 2025
step 606900, will finish Wed Aug 20 00:03:15 2025
step 607000, will finish Wed Aug 20 00:03:15 2025
step 607100, will finish Wed Aug 20 00:03:15 2025
step 607200, will finish Wed Aug 20 00:03:15 2025
step 607300, will finish Wed Aug 20 00:03:15 2025
step 607400, will finish Wed Aug 20 00:03:15 2025
step 607500, will finish Wed Aug 20 00:03:15 2025
step 607600, will finish Wed Aug 20 00:03:15 2025
step 607700, will finish Wed Aug 20 00:03:15 2025
step 607800, will finish Wed Aug 20 00:03:15 2025
step 607900, will finish Wed Aug 20 00:03:15 2025
step 608000, will finish Wed Aug 20 00:03:15 2025
step 608100, will finish Wed Aug 20 00:03:15 2025
step 608200, will finish Wed Aug 20 00:03:14 2025
step 608300, will finish Wed Aug 20 00:03:14 2025
step 608400, will finish Wed Aug 20 00:03:14 2025
step 608500, will finish Wed Aug 20 00:03:14 2025
step 608600, will finish Wed Aug 20 00:03:14 2025
step 608700, will finish Wed Aug 20 00:03:14 2025
step 608800, will finish Wed Aug 20 00:03:14 2025
step 608900, will finish Wed Aug 20 00:03:14 2025
step 609000, will finish Wed Aug 20 00:03:14 2025
step 609100, will finish Wed Aug 20 00:03:14 2025
step 609200, will finish Wed Aug 20 00:03:14 2025
step 609300, will finish Wed Aug 20 00:03:14 2025
step 609400, will finish Wed Aug 20 00:03:14 2025
step 609500, will finish Wed Aug 20 00:03:14 2025
step 609600, will finish Wed Aug 20 00:03:14 2025
step 609700, will finish Wed Aug 20 00:03:14 2025
step 609800, will finish Wed Aug 20 00:03:14 2025
step 609900, will finish Wed Aug 20 00:03:14 2025
step 610000, will finish Wed Aug 20 00:03:14 2025
step 610100, will finish Wed Aug 20 00:03:14 2025
step 610200, will finish Wed Aug 20 00:03:14 2025
step 610300, will finish Wed Aug 20 00:03:14 2025
step 610400, will finish Wed Aug 20 00:03:14 2025
step 610500, will finish Wed Aug 20 00:03:14 2025
step 610600, will finish Wed Aug 20 00:03:14 2025
step 610700, will finish Wed Aug 20 00:03:14 2025
step 610800, will finish Wed Aug 20 00:03:14 2025
step 610900, will finish Wed Aug 20 00:03:14 2025
step 611000, will finish Wed Aug 20 00:03:14 2025
step 611100, will finish Wed Aug 20 00:03:14 2025
step 611200, will finish Wed Aug 20 00:03:14 2025
step 611300, will finish Wed Aug 20 00:03:14 2025
step 611400, will finish Wed Aug 20 00:03:13 2025
step 611500, will finish Wed Aug 20 00:03:13 2025
step 611600, will finish Wed Aug 20 00:03:13 2025
step 611700, will finish Wed Aug 20 00:03:13 2025
step 611800, will finish Wed Aug 20 00:03:13 2025
step 611900, will finish Wed Aug 20 00:03:13 2025
step 612000, will finish Wed Aug 20 00:03:13 2025
step 612100, will finish Wed Aug 20 00:03:13 2025
step 612200, will finish Wed Aug 20 00:03:13 2025
step 612300, will finish Wed Aug 20 00:03:13 2025
step 612400, will finish Wed Aug 20 00:03:13 2025
step 612500, will finish Wed Aug 20 00:03:13 2025
step 612600, will finish Wed Aug 20 00:03:13 2025
step 612700, will finish Wed Aug 20 00:03:13 2025
step 612800, will finish Wed Aug 20 00:03:13 2025
step 612900, will finish Wed Aug 20 00:03:13 2025
step 613000, will finish Wed Aug 20 00:03:13 2025
step 613100, will finish Wed Aug 20 00:03:13 2025
step 613200, will finish Wed Aug 20 00:03:13 2025
step 613300, will finish Wed Aug 20 00:03:13 2025
step 613400, will finish Wed Aug 20 00:03:13 2025
step 613500, will finish Wed Aug 20 00:03:13 2025
step 613600, will finish Wed Aug 20 00:03:13 2025
step 613700, will finish Wed Aug 20 00:03:13 2025
step 613800, will finish Wed Aug 20 00:03:13 2025
step 613900, will finish Wed Aug 20 00:03:13 2025
step 614000, will finish Wed Aug 20 00:03:13 2025
step 614100, will finish Wed Aug 20 00:03:13 2025
step 614200, will finish Wed Aug 20 00:03:13 2025
step 614300, will finish Wed Aug 20 00:03:13 2025
step 614400, will finish Wed Aug 20 00:03:13 2025
step 614500, will finish Wed Aug 20 00:03:13 2025
step 614600, will finish Wed Aug 20 00:03:13 2025
step 614700, will finish Wed Aug 20 00:03:12 2025
step 614800, will finish Wed Aug 20 00:03:12 2025
step 614900, will finish Wed Aug 20 00:03:12 2025
step 615000, will finish Wed Aug 20 00:03:12 2025
step 615100, will finish Wed Aug 20 00:03:12 2025
step 615200, will finish Wed Aug 20 00:03:12 2025
step 615300, will finish Wed Aug 20 00:03:12 2025
step 615400, will finish Wed Aug 20 00:03:12 2025
step 615500, will finish Wed Aug 20 00:03:12 2025
step 615600, will finish Wed Aug 20 00:03:12 2025
step 615700, will finish Wed Aug 20 00:03:12 2025
step 615800, will finish Wed Aug 20 00:03:12 2025
step 615900, will finish Wed Aug 20 00:03:12 2025
step 616000, will finish Wed Aug 20 00:03:12 2025
step 616100, will finish Wed Aug 20 00:03:12 2025
step 616200, will finish Wed Aug 20 00:03:12 2025
step 616300, will finish Wed Aug 20 00:03:12 2025
step 616400, will finish Wed Aug 20 00:03:12 2025
step 616500, will finish Wed Aug 20 00:03:12 2025
step 616600, will finish Wed Aug 20 00:03:12 2025
step 616700, will finish Wed Aug 20 00:03:12 2025
step 616800, will finish Wed Aug 20 00:03:12 2025
step 616900, will finish Wed Aug 20 00:03:12 2025
step 617000, will finish Wed Aug 20 00:03:12 2025
step 617100, will finish Wed Aug 20 00:03:12 2025
step 617200, will finish Wed Aug 20 00:03:12 2025
step 617300, will finish Wed Aug 20 00:03:12 2025
step 617400, will finish Wed Aug 20 00:03:12 2025
step 617500, will finish Wed Aug 20 00:03:12 2025
step 617600, will finish Wed Aug 20 00:03:12 2025
step 617700, will finish Wed Aug 20 00:03:12 2025
step 617800, will finish Wed Aug 20 00:03:12 2025
step 617900, will finish Wed Aug 20 00:03:12 2025
step 618000, will finish Wed Aug 20 00:03:12 2025
step 618100, will finish Wed Aug 20 00:03:12 2025
step 618200, will finish Wed Aug 20 00:03:12 2025
step 618300, will finish Wed Aug 20 00:03:12 2025
step 618400, will finish Wed Aug 20 00:03:12 2025
step 618500, will finish Wed Aug 20 00:03:12 2025
step 618600, will finish Wed Aug 20 00:03:11 2025
step 618700, will finish Wed Aug 20 00:03:11 2025
step 618800, will finish Wed Aug 20 00:03:11 2025
step 618900, will finish Wed Aug 20 00:03:11 2025
step 619000, will finish Wed Aug 20 00:03:11 2025
step 619100, will finish Wed Aug 20 00:03:11 2025
step 619200, will finish Wed Aug 20 00:03:11 2025
step 619300, will finish Wed Aug 20 00:03:11 2025
step 619400, will finish Wed Aug 20 00:03:11 2025
step 619500, will finish Wed Aug 20 00:03:11 2025
step 619600, will finish Wed Aug 20 00:03:11 2025
step 619700, will finish Wed Aug 20 00:03:11 2025
step 619800, will finish Wed Aug 20 00:03:11 2025
step 619900, will finish Wed Aug 20 00:03:11 2025
step 620000, will finish Wed Aug 20 00:03:11 2025
step 620100, will finish Wed Aug 20 00:03:11 2025
step 620200, will finish Wed Aug 20 00:03:11 2025
step 620300, will finish Wed Aug 20 00:03:11 2025
step 620400, will finish Wed Aug 20 00:03:11 2025
step 620500, will finish Wed Aug 20 00:03:11 2025
step 620600, will finish Wed Aug 20 00:03:11 2025
step 620700, will finish Wed Aug 20 00:03:11 2025
step 620800, will finish Wed Aug 20 00:03:11 2025
step 620900, will finish Wed Aug 20 00:03:11 2025
step 621000, will finish Wed Aug 20 00:03:11 2025
step 621100, will finish Wed Aug 20 00:03:11 2025
step 621200, will finish Wed Aug 20 00:03:11 2025
step 621300, will finish Wed Aug 20 00:03:11 2025
step 621400, will finish Wed Aug 20 00:03:11 2025
step 621500, will finish Wed Aug 20 00:03:11 2025
step 621600, will finish Wed Aug 20 00:03:11 2025
step 621700, will finish Wed Aug 20 00:03:11 2025
step 621800, will finish Wed Aug 20 00:03:11 2025
step 621900, will finish Wed Aug 20 00:03:11 2025
step 622000, will finish Wed Aug 20 00:03:11 2025
step 622100, will finish Wed Aug 20 00:03:11 2025
step 622200, will finish Wed Aug 20 00:03:11 2025
step 622300, will finish Wed Aug 20 00:03:10 2025
step 622400, will finish Wed Aug 20 00:03:10 2025
step 622500, will finish Wed Aug 20 00:03:11 2025
step 622600, will finish Wed Aug 20 00:03:10 2025
step 622700, will finish Wed Aug 20 00:03:10 2025
step 622800, will finish Wed Aug 20 00:03:10 2025
step 622900, will finish Wed Aug 20 00:03:10 2025
step 623000, will finish Wed Aug 20 00:03:10 2025
step 623100, will finish Wed Aug 20 00:03:10 2025
step 623200, will finish Wed Aug 20 00:03:10 2025
step 623300, will finish Wed Aug 20 00:03:10 2025
step 623400, will finish Wed Aug 20 00:03:10 2025
step 623500, will finish Wed Aug 20 00:03:10 2025
step 623600, will finish Wed Aug 20 00:03:10 2025
step 623700, will finish Wed Aug 20 00:03:10 2025
step 623800, will finish Wed Aug 20 00:03:10 2025
step 623900, will finish Wed Aug 20 00:03:10 2025
step 624000, will finish Wed Aug 20 00:03:10 2025
step 624100, will finish Wed Aug 20 00:03:10 2025
step 624200, will finish Wed Aug 20 00:03:10 2025
step 624300, will finish Wed Aug 20 00:03:10 2025
step 624400, will finish Wed Aug 20 00:03:10 2025
step 624500, will finish Wed Aug 20 00:03:10 2025
step 624600, will finish Wed Aug 20 00:03:10 2025
step 624700, will finish Wed Aug 20 00:03:10 2025
step 624800, will finish Wed Aug 20 00:03:10 2025
step 624900, will finish Wed Aug 20 00:03:10 2025
step 625000, will finish Wed Aug 20 00:03:10 2025
step 625100, will finish Wed Aug 20 00:03:10 2025
step 625200, will finish Wed Aug 20 00:03:10 2025
step 625300, will finish Wed Aug 20 00:03:10 2025
step 625400, will finish Wed Aug 20 00:03:10 2025
step 625500, will finish Wed Aug 20 00:03:10 2025
step 625600, will finish Wed Aug 20 00:03:10 2025
step 625700, will finish Wed Aug 20 00:03:10 2025
step 625800, will finish Wed Aug 20 00:03:10 2025
step 625900, will finish Wed Aug 20 00:03:10 2025
step 626000, will finish Wed Aug 20 00:03:10 2025
step 626100, will finish Wed Aug 20 00:03:10 2025
step 626200, will finish Wed Aug 20 00:03:10 2025
step 626300, will finish Wed Aug 20 00:03:10 2025
step 626400, will finish Wed Aug 20 00:03:10 2025
step 626500, will finish Wed Aug 20 00:03:10 2025
step 626600, will finish Wed Aug 20 00:03:09 2025
step 626700, will finish Wed Aug 20 00:03:09 2025
step 626800, will finish Wed Aug 20 00:03:09 2025
step 626900, will finish Wed Aug 20 00:03:09 2025
step 627000, will finish Wed Aug 20 00:03:09 2025
step 627100, will finish Wed Aug 20 00:03:09 2025
step 627200, will finish Wed Aug 20 00:03:09 2025
step 627300, will finish Wed Aug 20 00:03:09 2025
step 627400, will finish Wed Aug 20 00:03:09 2025
step 627500, will finish Wed Aug 20 00:03:10 2025
step 627600, will finish Wed Aug 20 00:03:10 2025
step 627700, will finish Wed Aug 20 00:03:10 2025
step 627800, will finish Wed Aug 20 00:03:10 2025
step 627900, will finish Wed Aug 20 00:03:10 2025
step 628000, will finish Wed Aug 20 00:03:09 2025
step 628100, will finish Wed Aug 20 00:03:09 2025
step 628200, will finish Wed Aug 20 00:03:09 2025
step 628300, will finish Wed Aug 20 00:03:09 2025
step 628400, will finish Wed Aug 20 00:03:09 2025
step 628500, will finish Wed Aug 20 00:03:09 2025
step 628600, will finish Wed Aug 20 00:03:09 2025
step 628700, will finish Wed Aug 20 00:03:09 2025
step 628800, will finish Wed Aug 20 00:03:09 2025
step 628900, will finish Wed Aug 20 00:03:09 2025
step 629000, will finish Wed Aug 20 00:03:09 2025
step 629100, will finish Wed Aug 20 00:03:09 2025
step 629200, will finish Wed Aug 20 00:03:09 2025
step 629300, will finish Wed Aug 20 00:03:09 2025
step 629400, will finish Wed Aug 20 00:03:09 2025
step 629500, will finish Wed Aug 20 00:03:09 2025
step 629600, will finish Wed Aug 20 00:03:09 2025
step 629700, will finish Wed Aug 20 00:03:09 2025
step 629800, will finish Wed Aug 20 00:03:09 2025
step 629900, will finish Wed Aug 20 00:03:09 2025
step 630000, will finish Wed Aug 20 00:03:09 2025
step 630100, will finish Wed Aug 20 00:03:09 2025
step 630200, will finish Wed Aug 20 00:03:09 2025
step 630300, will finish Wed Aug 20 00:03:09 2025
step 630400, will finish Wed Aug 20 00:03:09 2025
step 630500, will finish Wed Aug 20 00:03:09 2025
step 630600, will finish Wed Aug 20 00:03:09 2025
step 630700, will finish Wed Aug 20 00:03:09 2025
step 630800, will finish Wed Aug 20 00:03:09 2025
step 630900, will finish Wed Aug 20 00:03:09 2025
step 631000, will finish Wed Aug 20 00:03:09 2025
step 631100, will finish Wed Aug 20 00:03:09 2025
step 631200, will finish Wed Aug 20 00:03:09 2025
step 631300, will finish Wed Aug 20 00:03:09 2025
step 631400, will finish Wed Aug 20 00:03:09 2025
step 631500, will finish Wed Aug 20 00:03:09 2025
step 631600, will finish Wed Aug 20 00:03:09 2025
step 631700, will finish Wed Aug 20 00:03:09 2025
step 631800, will finish Wed Aug 20 00:03:09 2025
step 631900, will finish Wed Aug 20 00:03:09 2025
step 632000, will finish Wed Aug 20 00:03:08 2025
step 632100, will finish Wed Aug 20 00:03:08 2025
step 632200, will finish Wed Aug 20 00:03:08 2025
step 632300, will finish Wed Aug 20 00:03:08 2025
step 632400, will finish Wed Aug 20 00:03:08 2025
step 632500, will finish Wed Aug 20 00:03:08 2025
step 632600, will finish Wed Aug 20 00:03:08 2025
step 632700, will finish Wed Aug 20 00:03:08 2025
step 632800, will finish Wed Aug 20 00:03:08 2025
step 632900, will finish Wed Aug 20 00:03:08 2025
step 633000, will finish Wed Aug 20 00:03:08 2025
step 633100, will finish Wed Aug 20 00:03:08 2025
step 633200, will finish Wed Aug 20 00:03:08 2025
step 633300, will finish Wed Aug 20 00:03:08 2025
step 633400, will finish Wed Aug 20 00:03:08 2025
step 633500, will finish Wed Aug 20 00:03:08 2025
step 633600, will finish Wed Aug 20 00:03:08 2025
step 633700, will finish Wed Aug 20 00:03:08 2025
step 633800, will finish Wed Aug 20 00:03:08 2025
step 633900, will finish Wed Aug 20 00:03:08 2025
step 634000, will finish Wed Aug 20 00:03:08 2025
step 634100, will finish Wed Aug 20 00:03:08 2025
step 634200, will finish Wed Aug 20 00:03:08 2025
step 634300, will finish Wed Aug 20 00:03:08 2025
step 634400, will finish Wed Aug 20 00:03:08 2025
step 634500, will finish Wed Aug 20 00:03:08 2025
step 634600, will finish Wed Aug 20 00:03:08 2025
step 634700, will finish Wed Aug 20 00:03:08 2025
step 634800, will finish Wed Aug 20 00:03:08 2025
step 634900, will finish Wed Aug 20 00:03:08 2025
step 635000, will finish Wed Aug 20 00:03:08 2025
step 635100, will finish Wed Aug 20 00:03:08 2025
step 635200, will finish Wed Aug 20 00:03:08 2025
step 635300, will finish Wed Aug 20 00:03:08 2025
step 635400, will finish Wed Aug 20 00:03:08 2025
step 635500, will finish Wed Aug 20 00:03:08 2025
step 635600, will finish Wed Aug 20 00:03:08 2025
step 635700, will finish Wed Aug 20 00:03:08 2025
step 635800, will finish Wed Aug 20 00:03:08 2025
step 635900, will finish Wed Aug 20 00:03:08 2025
step 636000, will finish Wed Aug 20 00:03:08 2025
step 636100, will finish Wed Aug 20 00:03:08 2025
step 636200, will finish Wed Aug 20 00:03:08 2025
step 636300, will finish Wed Aug 20 00:03:08 2025
step 636400, will finish Wed Aug 20 00:03:08 2025
step 636500, will finish Wed Aug 20 00:03:08 2025
step 636600, will finish Wed Aug 20 00:03:08 2025
step 636700, will finish Wed Aug 20 00:03:08 2025
step 636800, will finish Wed Aug 20 00:03:07 2025
step 636900, will finish Wed Aug 20 00:03:07 2025
step 637000, will finish Wed Aug 20 00:03:07 2025
step 637100, will finish Wed Aug 20 00:03:07 2025
step 637200, will finish Wed Aug 20 00:03:07 2025
step 637300, will finish Wed Aug 20 00:03:07 2025
step 637400, will finish Wed Aug 20 00:03:07 2025
step 637500, will finish Wed Aug 20 00:03:07 2025
step 637600, will finish Wed Aug 20 00:03:07 2025
step 637700, will finish Wed Aug 20 00:03:07 2025
step 637800, will finish Wed Aug 20 00:03:07 2025
step 637900, will finish Wed Aug 20 00:03:07 2025
step 638000, will finish Wed Aug 20 00:03:07 2025
step 638100, will finish Wed Aug 20 00:03:07 2025
step 638200, will finish Wed Aug 20 00:03:07 2025
step 638300, will finish Wed Aug 20 00:03:07 2025
step 638400, will finish Wed Aug 20 00:03:07 2025
step 638500, will finish Wed Aug 20 00:03:08 2025
step 638600, will finish Wed Aug 20 00:03:08 2025
step 638700, will finish Wed Aug 20 00:03:08 2025
step 638800, will finish Wed Aug 20 00:03:08 2025
step 638900, will finish Wed Aug 20 00:03:07 2025
step 639000, will finish Wed Aug 20 00:03:07 2025
step 639100, will finish Wed Aug 20 00:03:07 2025
step 639200, will finish Wed Aug 20 00:03:07 2025
step 639300, will finish Wed Aug 20 00:03:07 2025
step 639400, will finish Wed Aug 20 00:03:07 2025
step 639500, will finish Wed Aug 20 00:03:07 2025
step 639600, will finish Wed Aug 20 00:03:07 2025
step 639700, will finish Wed Aug 20 00:03:07 2025
step 639800, will finish Wed Aug 20 00:03:07 2025
step 639900, will finish Wed Aug 20 00:03:07 2025
step 640000, will finish Wed Aug 20 00:03:07 2025
step 640100, will finish Wed Aug 20 00:03:07 2025
step 640200, will finish Wed Aug 20 00:03:07 2025
step 640300, will finish Wed Aug 20 00:03:07 2025
step 640400, will finish Wed Aug 20 00:03:07 2025
step 640500, will finish Wed Aug 20 00:03:07 2025
step 640600, will finish Wed Aug 20 00:03:07 2025
step 640700, will finish Wed Aug 20 00:03:07 2025
step 640800, will finish Wed Aug 20 00:03:07 2025
step 640900, will finish Wed Aug 20 00:03:07 2025
step 641000, will finish Wed Aug 20 00:03:07 2025
step 641100, will finish Wed Aug 20 00:03:07 2025
step 641200, will finish Wed Aug 20 00:03:07 2025
step 641300, will finish Wed Aug 20 00:03:07 2025
step 641400, will finish Wed Aug 20 00:03:07 2025
step 641500, will finish Wed Aug 20 00:03:07 2025
step 641600, will finish Wed Aug 20 00:03:07 2025
step 641700, will finish Wed Aug 20 00:03:07 2025
step 641800, will finish Wed Aug 20 00:03:07 2025
step 641900, will finish Wed Aug 20 00:03:07 2025
step 642000, will finish Wed Aug 20 00:03:07 2025
step 642100, will finish Wed Aug 20 00:03:07 2025
step 642200, will finish Wed Aug 20 00:03:07 2025
step 642300, will finish Wed Aug 20 00:03:07 2025
step 642400, will finish Wed Aug 20 00:03:07 2025
step 642500, will finish Wed Aug 20 00:03:07 2025
step 642600, will finish Wed Aug 20 00:03:07 2025
step 642700, will finish Wed Aug 20 00:03:07 2025
step 642800, will finish Wed Aug 20 00:03:07 2025
step 642900, will finish Wed Aug 20 00:03:06 2025
step 643000, will finish Wed Aug 20 00:03:06 2025
step 643100, will finish Wed Aug 20 00:03:06 2025
step 643200, will finish Wed Aug 20 00:03:06 2025
step 643300, will finish Wed Aug 20 00:03:06 2025
step 643400, will finish Wed Aug 20 00:03:06 2025
step 643500, will finish Wed Aug 20 00:03:06 2025
step 643600, will finish Wed Aug 20 00:03:06 2025
step 643700, will finish Wed Aug 20 00:03:06 2025
step 643800, will finish Wed Aug 20 00:03:06 2025
step 643900, will finish Wed Aug 20 00:03:06 2025
step 644000, will finish Wed Aug 20 00:03:06 2025
step 644100, will finish Wed Aug 20 00:03:06 2025
step 644200, will finish Wed Aug 20 00:03:06 2025
step 644300, will finish Wed Aug 20 00:03:06 2025
step 644400, will finish Wed Aug 20 00:03:06 2025
step 644500, will finish Wed Aug 20 00:03:06 2025
step 644600, will finish Wed Aug 20 00:03:06 2025
step 644700, will finish Wed Aug 20 00:03:06 2025
step 644800, will finish Wed Aug 20 00:03:06 2025
step 644900, will finish Wed Aug 20 00:03:06 2025
step 645000, will finish Wed Aug 20 00:03:06 2025
step 645100, will finish Wed Aug 20 00:03:06 2025
step 645200, will finish Wed Aug 20 00:03:06 2025
step 645300, will finish Wed Aug 20 00:03:06 2025
step 645400, will finish Wed Aug 20 00:03:06 2025
step 645500, will finish Wed Aug 20 00:03:06 2025
step 645600, will finish Wed Aug 20 00:03:06 2025
step 645700, will finish Wed Aug 20 00:03:06 2025
step 645800, will finish Wed Aug 20 00:03:06 2025
step 645900, will finish Wed Aug 20 00:03:06 2025
step 646000, will finish Wed Aug 20 00:03:06 2025
step 646100, will finish Wed Aug 20 00:03:06 2025
step 646200, will finish Wed Aug 20 00:03:06 2025
step 646300, will finish Wed Aug 20 00:03:06 2025
step 646400, will finish Wed Aug 20 00:03:06 2025
step 646500, will finish Wed Aug 20 00:03:06 2025
step 646600, will finish Wed Aug 20 00:03:06 2025
step 646700, will finish Wed Aug 20 00:03:06 2025
step 646800, will finish Wed Aug 20 00:03:06 2025
step 646900, will finish Wed Aug 20 00:03:06 2025
step 647000, will finish Wed Aug 20 00:03:06 2025
step 647100, will finish Wed Aug 20 00:03:06 2025
step 647200, will finish Wed Aug 20 00:03:06 2025
step 647300, will finish Wed Aug 20 00:03:05 2025
step 647400, will finish Wed Aug 20 00:03:05 2025
step 647500, will finish Wed Aug 20 00:03:05 2025
step 647600, will finish Wed Aug 20 00:03:05 2025
step 647700, will finish Wed Aug 20 00:03:05 2025
step 647800, will finish Wed Aug 20 00:03:05 2025
step 647900, will finish Wed Aug 20 00:03:05 2025
step 648000, will finish Wed Aug 20 00:03:05 2025
step 648100, will finish Wed Aug 20 00:03:05 2025
step 648200, will finish Wed Aug 20 00:03:05 2025
step 648300, will finish Wed Aug 20 00:03:05 2025
step 648400, will finish Wed Aug 20 00:03:05 2025
step 648500, will finish Wed Aug 20 00:03:05 2025
step 648600, will finish Wed Aug 20 00:03:05 2025
step 648700, will finish Wed Aug 20 00:03:05 2025
step 648800, will finish Wed Aug 20 00:03:05 2025
step 648900, will finish Wed Aug 20 00:03:05 2025
step 649000, will finish Wed Aug 20 00:03:05 2025
step 649100, will finish Wed Aug 20 00:03:05 2025
step 649200, will finish Wed Aug 20 00:03:05 2025
step 649300, will finish Wed Aug 20 00:03:05 2025
step 649400, will finish Wed Aug 20 00:03:05 2025
step 649500, will finish Wed Aug 20 00:03:05 2025
step 649600, will finish Wed Aug 20 00:03:05 2025
step 649700, will finish Wed Aug 20 00:03:05 2025
step 649800, will finish Wed Aug 20 00:03:05 2025
step 649900, will finish Wed Aug 20 00:03:05 2025
step 650000, will finish Wed Aug 20 00:03:05 2025
step 650100, will finish Wed Aug 20 00:03:05 2025
step 650200, will finish Wed Aug 20 00:03:05 2025
step 650300, will finish Wed Aug 20 00:03:05 2025
step 650400, will finish Wed Aug 20 00:03:05 2025
step 650500, will finish Wed Aug 20 00:03:05 2025
step 650600, will finish Wed Aug 20 00:03:05 2025
step 650700, will finish Wed Aug 20 00:03:05 2025
step 650800, will finish Wed Aug 20 00:03:05 2025
step 650900, will finish Wed Aug 20 00:03:05 2025
step 651000, will finish Wed Aug 20 00:03:05 2025
step 651100, will finish Wed Aug 20 00:03:05 2025
step 651200, will finish Wed Aug 20 00:03:05 2025
step 651300, will finish Wed Aug 20 00:03:05 2025
step 651400, will finish Wed Aug 20 00:03:05 2025
step 651500, will finish Wed Aug 20 00:03:05 2025
step 651600, will finish Wed Aug 20 00:03:04 2025
step 651700, will finish Wed Aug 20 00:03:04 2025
step 651800, will finish Wed Aug 20 00:03:04 2025
step 651900, will finish Wed Aug 20 00:03:04 2025
step 652000, will finish Wed Aug 20 00:03:04 2025
step 652100, will finish Wed Aug 20 00:03:04 2025
step 652200, will finish Wed Aug 20 00:03:04 2025
step 652300, will finish Wed Aug 20 00:03:04 2025
step 652400, will finish Wed Aug 20 00:03:04 2025
step 652500, will finish Wed Aug 20 00:03:04 2025
step 652600, will finish Wed Aug 20 00:03:04 2025
step 652700, will finish Wed Aug 20 00:03:04 2025
step 652800, will finish Wed Aug 20 00:03:04 2025
step 652900, will finish Wed Aug 20 00:03:04 2025
step 653000, will finish Wed Aug 20 00:03:04 2025
step 653100, will finish Wed Aug 20 00:03:04 2025
step 653200, will finish Wed Aug 20 00:03:04 2025
step 653300, will finish Wed Aug 20 00:03:04 2025
step 653400, will finish Wed Aug 20 00:03:04 2025
step 653500, will finish Wed Aug 20 00:03:04 2025
step 653600, will finish Wed Aug 20 00:03:04 2025
step 653700, will finish Wed Aug 20 00:03:04 2025
step 653800, will finish Wed Aug 20 00:03:04 2025
step 653900, will finish Wed Aug 20 00:03:04 2025
step 654000, will finish Wed Aug 20 00:03:04 2025
step 654100, will finish Wed Aug 20 00:03:04 2025
step 654200, will finish Wed Aug 20 00:03:04 2025
step 654300, will finish Wed Aug 20 00:03:04 2025
step 654400, will finish Wed Aug 20 00:03:04 2025
step 654500, will finish Wed Aug 20 00:03:04 2025
step 654600, will finish Wed Aug 20 00:03:04 2025
step 654700, will finish Wed Aug 20 00:03:04 2025
step 654800, will finish Wed Aug 20 00:03:04 2025
step 654900, will finish Wed Aug 20 00:03:04 2025
step 655000, will finish Wed Aug 20 00:03:04 2025
step 655100, will finish Wed Aug 20 00:03:04 2025
step 655200, will finish Wed Aug 20 00:03:04 2025
step 655300, will finish Wed Aug 20 00:03:04 2025
step 655400, will finish Wed Aug 20 00:03:04 2025
step 655500, will finish Wed Aug 20 00:03:04 2025
step 655600, will finish Wed Aug 20 00:03:04 2025
step 655700, will finish Wed Aug 20 00:03:04 2025
step 655800, will finish Wed Aug 20 00:03:04 2025
step 655900, will finish Wed Aug 20 00:03:04 2025
step 656000, will finish Wed Aug 20 00:03:04 2025
step 656100, will finish Wed Aug 20 00:03:03 2025
step 656200, will finish Wed Aug 20 00:03:03 2025
step 656300, will finish Wed Aug 20 00:03:03 2025
step 656400, will finish Wed Aug 20 00:03:03 2025
step 656500, will finish Wed Aug 20 00:03:03 2025
step 656600, will finish Wed Aug 20 00:03:03 2025
step 656700, will finish Wed Aug 20 00:03:03 2025
step 656800, will finish Wed Aug 20 00:03:03 2025
step 656900, will finish Wed Aug 20 00:03:03 2025
step 657000, will finish Wed Aug 20 00:03:03 2025
step 657100, will finish Wed Aug 20 00:03:03 2025
step 657200, will finish Wed Aug 20 00:03:03 2025
step 657300, will finish Wed Aug 20 00:03:03 2025
step 657400, will finish Wed Aug 20 00:03:03 2025
step 657500, will finish Wed Aug 20 00:03:03 2025
step 657600, will finish Wed Aug 20 00:03:03 2025
step 657700, will finish Wed Aug 20 00:03:03 2025
step 657800, will finish Wed Aug 20 00:03:03 2025
step 657900, will finish Wed Aug 20 00:03:03 2025
step 658000, will finish Wed Aug 20 00:03:03 2025
step 658100, will finish Wed Aug 20 00:03:03 2025
step 658200, will finish Wed Aug 20 00:03:03 2025
step 658300, will finish Wed Aug 20 00:03:03 2025
step 658400, will finish Wed Aug 20 00:03:03 2025
step 658500, will finish Wed Aug 20 00:03:03 2025
step 658600, will finish Wed Aug 20 00:03:03 2025
step 658700, will finish Wed Aug 20 00:03:03 2025
step 658800, will finish Wed Aug 20 00:03:03 2025
step 658900, will finish Wed Aug 20 00:03:03 2025
step 659000, will finish Wed Aug 20 00:03:03 2025
step 659100, will finish Wed Aug 20 00:03:03 2025
step 659200, will finish Wed Aug 20 00:03:03 2025
step 659300, will finish Wed Aug 20 00:03:03 2025
step 659400, will finish Wed Aug 20 00:03:03 2025
step 659500, will finish Wed Aug 20 00:03:03 2025
step 659600, will finish Wed Aug 20 00:03:03 2025
step 659700, will finish Wed Aug 20 00:03:03 2025
step 659800, will finish Wed Aug 20 00:03:03 2025
step 659900, will finish Wed Aug 20 00:03:03 2025
step 660000, will finish Wed Aug 20 00:03:03 2025
step 660100, will finish Wed Aug 20 00:03:03 2025
step 660200, will finish Wed Aug 20 00:03:03 2025
step 660300, will finish Wed Aug 20 00:03:03 2025
step 660400, will finish Wed Aug 20 00:03:03 2025
step 660500, will finish Wed Aug 20 00:03:03 2025
step 660600, will finish Wed Aug 20 00:03:03 2025
step 660700, will finish Wed Aug 20 00:03:03 2025
step 660800, will finish Wed Aug 20 00:03:03 2025
step 660900, will finish Wed Aug 20 00:03:02 2025
step 661000, will finish Wed Aug 20 00:03:02 2025
step 661100, will finish Wed Aug 20 00:03:02 2025
step 661200, will finish Wed Aug 20 00:03:02 2025
step 661300, will finish Wed Aug 20 00:03:02 2025
step 661400, will finish Wed Aug 20 00:03:02 2025
step 661500, will finish Wed Aug 20 00:03:02 2025
step 661600, will finish Wed Aug 20 00:03:02 2025
step 661700, will finish Wed Aug 20 00:03:02 2025
step 661800, will finish Wed Aug 20 00:03:02 2025
step 661900, will finish Wed Aug 20 00:03:02 2025
step 662000, will finish Wed Aug 20 00:03:02 2025
step 662100, will finish Wed Aug 20 00:03:02 2025
step 662200, will finish Wed Aug 20 00:03:02 2025
step 662300, will finish Wed Aug 20 00:03:02 2025
step 662400, will finish Wed Aug 20 00:03:02 2025
step 662500, will finish Wed Aug 20 00:03:02 2025
step 662600, will finish Wed Aug 20 00:03:02 2025
step 662700, will finish Wed Aug 20 00:03:02 2025
step 662800, will finish Wed Aug 20 00:03:02 2025
step 662900, will finish Wed Aug 20 00:03:02 2025
step 663000, will finish Wed Aug 20 00:03:02 2025
step 663100, will finish Wed Aug 20 00:03:02 2025
step 663200, will finish Wed Aug 20 00:03:02 2025
step 663300, will finish Wed Aug 20 00:03:02 2025
step 663400, will finish Wed Aug 20 00:03:02 2025
step 663500, will finish Wed Aug 20 00:03:02 2025
step 663600, will finish Wed Aug 20 00:03:02 2025
step 663700, will finish Wed Aug 20 00:03:02 2025
step 663800, will finish Wed Aug 20 00:03:02 2025
step 663900, will finish Wed Aug 20 00:03:02 2025
step 664000, will finish Wed Aug 20 00:03:02 2025
step 664100, will finish Wed Aug 20 00:03:02 2025
step 664200, will finish Wed Aug 20 00:03:02 2025
step 664300, will finish Wed Aug 20 00:03:02 2025
step 664400, will finish Wed Aug 20 00:03:02 2025
step 664500, will finish Wed Aug 20 00:03:02 2025
step 664600, will finish Wed Aug 20 00:03:02 2025
step 664700, will finish Wed Aug 20 00:03:02 2025
step 664800, will finish Wed Aug 20 00:03:02 2025
step 664900, will finish Wed Aug 20 00:03:02 2025
step 665000, will finish Wed Aug 20 00:03:02 2025
step 665100, will finish Wed Aug 20 00:03:01 2025
step 665200, will finish Wed Aug 20 00:03:01 2025
step 665300, will finish Wed Aug 20 00:03:01 2025
step 665400, will finish Wed Aug 20 00:03:01 2025
step 665500, will finish Wed Aug 20 00:03:01 2025
step 665600, will finish Wed Aug 20 00:03:01 2025
step 665700, will finish Wed Aug 20 00:03:01 2025
step 665800, will finish Wed Aug 20 00:03:01 2025
step 665900, will finish Wed Aug 20 00:03:01 2025
step 666000, will finish Wed Aug 20 00:03:01 2025
step 666100, will finish Wed Aug 20 00:03:01 2025
step 666200, will finish Wed Aug 20 00:03:01 2025
step 666300, will finish Wed Aug 20 00:03:01 2025
step 666400, will finish Wed Aug 20 00:03:01 2025
step 666500, will finish Wed Aug 20 00:03:01 2025
step 666600, will finish Wed Aug 20 00:03:01 2025
step 666700, will finish Wed Aug 20 00:03:01 2025
step 666800, will finish Wed Aug 20 00:03:01 2025
step 666900, will finish Wed Aug 20 00:03:01 2025
step 667000, will finish Wed Aug 20 00:03:01 2025
step 667100, will finish Wed Aug 20 00:03:01 2025
step 667200, will finish Wed Aug 20 00:03:01 2025
step 667300, will finish Wed Aug 20 00:03:01 2025
step 667400, will finish Wed Aug 20 00:03:01 2025
step 667500, will finish Wed Aug 20 00:03:01 2025
step 667600, will finish Wed Aug 20 00:03:01 2025
step 667700, will finish Wed Aug 20 00:03:01 2025
step 667800, will finish Wed Aug 20 00:03:01 2025
step 667900, will finish Wed Aug 20 00:03:01 2025
step 668000, will finish Wed Aug 20 00:03:01 2025
step 668100, will finish Wed Aug 20 00:03:01 2025
step 668200, will finish Wed Aug 20 00:03:01 2025
step 668300, will finish Wed Aug 20 00:03:01 2025
step 668400, will finish Wed Aug 20 00:03:01 2025
step 668500, will finish Wed Aug 20 00:03:01 2025
step 668600, will finish Wed Aug 20 00:03:01 2025
step 668700, will finish Wed Aug 20 00:03:01 2025
step 668800, will finish Wed Aug 20 00:03:01 2025
step 668900, will finish Wed Aug 20 00:03:01 2025
step 669000, will finish Wed Aug 20 00:03:01 2025
step 669100, will finish Wed Aug 20 00:03:01 2025
step 669200, will finish Wed Aug 20 00:03:01 2025
step 669300, will finish Wed Aug 20 00:03:01 2025
step 669400, will finish Wed Aug 20 00:03:00 2025
step 669500, will finish Wed Aug 20 00:03:00 2025
step 669600, will finish Wed Aug 20 00:03:00 2025
step 669700, will finish Wed Aug 20 00:03:00 2025
step 669800, will finish Wed Aug 20 00:03:00 2025
step 669900, will finish Wed Aug 20 00:03:00 2025
step 670000, will finish Wed Aug 20 00:03:00 2025
step 670100, will finish Wed Aug 20 00:03:00 2025
step 670200, will finish Wed Aug 20 00:03:00 2025
step 670300, will finish Wed Aug 20 00:03:00 2025
step 670400, will finish Wed Aug 20 00:03:00 2025
step 670500, will finish Wed Aug 20 00:03:00 2025
step 670600, will finish Wed Aug 20 00:03:00 2025
step 670700, will finish Wed Aug 20 00:03:00 2025
step 670800, will finish Wed Aug 20 00:03:00 2025
step 670900, will finish Wed Aug 20 00:03:00 2025
step 671000, will finish Wed Aug 20 00:03:00 2025
step 671100, will finish Wed Aug 20 00:03:00 2025
step 671200, will finish Wed Aug 20 00:03:00 2025
step 671300, will finish Wed Aug 20 00:03:00 2025
step 671400, will finish Wed Aug 20 00:03:00 2025
step 671500, will finish Wed Aug 20 00:03:00 2025
step 671600, will finish Wed Aug 20 00:03:00 2025
step 671700, will finish Wed Aug 20 00:03:00 2025
step 671800, will finish Wed Aug 20 00:03:00 2025
step 671900, will finish Wed Aug 20 00:03:00 2025
step 672000, will finish Wed Aug 20 00:03:00 2025
step 672100, will finish Wed Aug 20 00:03:00 2025
step 672200, will finish Wed Aug 20 00:03:00 2025
step 672300, will finish Wed Aug 20 00:03:00 2025
step 672400, will finish Wed Aug 20 00:03:00 2025
step 672500, will finish Wed Aug 20 00:03:00 2025
step 672600, will finish Wed Aug 20 00:03:00 2025
step 672700, will finish Wed Aug 20 00:03:00 2025
step 672800, will finish Wed Aug 20 00:03:00 2025
step 672900, will finish Wed Aug 20 00:03:00 2025
step 673000, will finish Wed Aug 20 00:03:00 2025
step 673100, will finish Wed Aug 20 00:03:00 2025
step 673200, will finish Wed Aug 20 00:03:00 2025
step 673300, will finish Wed Aug 20 00:03:00 2025
step 673400, will finish Wed Aug 20 00:03:00 2025
step 673500, will finish Wed Aug 20 00:03:00 2025
step 673600, will finish Wed Aug 20 00:03:00 2025
step 673700, will finish Wed Aug 20 00:03:00 2025
step 673800, will finish Wed Aug 20 00:03:00 2025
step 673900, will finish Wed Aug 20 00:02:59 2025
step 674000, will finish Wed Aug 20 00:02:59 2025
step 674100, will finish Wed Aug 20 00:02:59 2025
step 674200, will finish Wed Aug 20 00:02:59 2025
step 674300, will finish Wed Aug 20 00:02:59 2025
step 674400, will finish Wed Aug 20 00:02:59 2025
step 674500, will finish Wed Aug 20 00:02:59 2025
step 674600, will finish Wed Aug 20 00:02:59 2025
step 674700, will finish Wed Aug 20 00:02:59 2025
step 674800, will finish Wed Aug 20 00:02:59 2025
step 674900, will finish Wed Aug 20 00:02:59 2025
step 675000, will finish Wed Aug 20 00:02:59 2025
step 675100, will finish Wed Aug 20 00:02:59 2025
step 675200, will finish Wed Aug 20 00:02:59 2025
step 675300, will finish Wed Aug 20 00:02:59 2025
step 675400, will finish Wed Aug 20 00:02:59 2025
step 675500, will finish Wed Aug 20 00:02:59 2025
step 675600, will finish Wed Aug 20 00:02:59 2025
step 675700, will finish Wed Aug 20 00:02:59 2025
step 675800, will finish Wed Aug 20 00:02:59 2025
step 675900, will finish Wed Aug 20 00:02:59 2025
step 676000, will finish Wed Aug 20 00:02:59 2025
step 676100, will finish Wed Aug 20 00:02:59 2025
step 676200, will finish Wed Aug 20 00:02:59 2025
step 676300, will finish Wed Aug 20 00:02:59 2025
step 676400, will finish Wed Aug 20 00:02:59 2025
step 676500, will finish Wed Aug 20 00:02:59 2025
step 676600, will finish Wed Aug 20 00:02:59 2025
step 676700, will finish Wed Aug 20 00:02:59 2025
step 676800, will finish Wed Aug 20 00:02:59 2025
step 676900, will finish Wed Aug 20 00:02:59 2025
step 677000, will finish Wed Aug 20 00:02:59 2025
step 677100, will finish Wed Aug 20 00:02:59 2025
step 677200, will finish Wed Aug 20 00:02:59 2025
step 677300, will finish Wed Aug 20 00:02:59 2025
step 677400, will finish Wed Aug 20 00:02:59 2025
step 677500, will finish Wed Aug 20 00:02:59 2025
step 677600, will finish Wed Aug 20 00:02:59 2025
step 677700, will finish Wed Aug 20 00:02:59 2025
step 677800, will finish Wed Aug 20 00:02:59 2025
step 677900, will finish Wed Aug 20 00:02:59 2025
step 678000, will finish Wed Aug 20 00:02:59 2025
step 678100, will finish Wed Aug 20 00:02:59 2025
step 678200, will finish Wed Aug 20 00:02:59 2025
step 678300, will finish Wed Aug 20 00:02:59 2025
step 678400, will finish Wed Aug 20 00:02:59 2025
step 678500, will finish Wed Aug 20 00:02:59 2025
step 678600, will finish Wed Aug 20 00:02:58 2025
step 678700, will finish Wed Aug 20 00:02:58 2025
step 678800, will finish Wed Aug 20 00:02:58 2025
step 678900, will finish Wed Aug 20 00:02:58 2025
step 679000, will finish Wed Aug 20 00:02:58 2025
step 679100, will finish Wed Aug 20 00:02:58 2025
step 679200, will finish Wed Aug 20 00:02:58 2025
step 679300, will finish Wed Aug 20 00:02:58 2025
step 679400, will finish Wed Aug 20 00:02:58 2025
step 679500, will finish Wed Aug 20 00:02:58 2025
step 679600, will finish Wed Aug 20 00:02:58 2025
step 679700, will finish Wed Aug 20 00:02:58 2025
step 679800, will finish Wed Aug 20 00:02:58 2025
step 679900, will finish Wed Aug 20 00:02:58 2025
step 680000, will finish Wed Aug 20 00:02:58 2025
step 680100, will finish Wed Aug 20 00:02:58 2025
step 680200, will finish Wed Aug 20 00:02:58 2025
step 680300, will finish Wed Aug 20 00:02:58 2025
step 680400, will finish Wed Aug 20 00:02:58 2025
step 680500, will finish Wed Aug 20 00:02:58 2025
step 680600, will finish Wed Aug 20 00:02:58 2025
step 680700, will finish Wed Aug 20 00:02:58 2025
step 680800, will finish Wed Aug 20 00:02:58 2025
step 680900, will finish Wed Aug 20 00:02:58 2025
step 681000, will finish Wed Aug 20 00:02:58 2025
step 681100, will finish Wed Aug 20 00:02:58 2025
step 681200, will finish Wed Aug 20 00:02:58 2025
step 681300, will finish Wed Aug 20 00:02:58 2025
step 681400, will finish Wed Aug 20 00:02:58 2025
step 681500, will finish Wed Aug 20 00:02:58 2025
step 681600, will finish Wed Aug 20 00:02:58 2025
step 681700, will finish Wed Aug 20 00:02:58 2025
step 681800, will finish Wed Aug 20 00:02:58 2025
step 681900, will finish Wed Aug 20 00:02:58 2025
step 682000, will finish Wed Aug 20 00:02:58 2025
step 682100, will finish Wed Aug 20 00:02:58 2025
step 682200, will finish Wed Aug 20 00:02:58 2025
step 682300, will finish Wed Aug 20 00:02:58 2025
step 682400, will finish Wed Aug 20 00:02:58 2025
step 682500, will finish Wed Aug 20 00:02:58 2025
step 682600, will finish Wed Aug 20 00:02:58 2025
step 682700, will finish Wed Aug 20 00:02:58 2025
step 682800, will finish Wed Aug 20 00:02:58 2025
step 682900, will finish Wed Aug 20 00:02:58 2025
step 683000, will finish Wed Aug 20 00:02:58 2025
step 683100, will finish Wed Aug 20 00:02:58 2025
step 683200, will finish Wed Aug 20 00:02:58 2025
step 683300, will finish Wed Aug 20 00:02:58 2025
step 683400, will finish Wed Aug 20 00:02:58 2025
step 683500, will finish Wed Aug 20 00:02:58 2025
step 683600, will finish Wed Aug 20 00:02:58 2025
step 683700, will finish Wed Aug 20 00:02:58 2025
step 683800, will finish Wed Aug 20 00:02:58 2025
step 683900, will finish Wed Aug 20 00:02:58 2025
step 684000, will finish Wed Aug 20 00:02:57 2025
step 684100, will finish Wed Aug 20 00:02:57 2025
step 684200, will finish Wed Aug 20 00:02:57 2025
step 684300, will finish Wed Aug 20 00:02:57 2025
step 684400, will finish Wed Aug 20 00:02:57 2025
step 684500, will finish Wed Aug 20 00:02:57 2025
step 684600, will finish Wed Aug 20 00:02:57 2025
step 684700, will finish Wed Aug 20 00:02:57 2025
step 684800, will finish Wed Aug 20 00:02:57 2025
step 684900, will finish Wed Aug 20 00:02:57 2025
step 685000, will finish Wed Aug 20 00:02:57 2025
step 685100, will finish Wed Aug 20 00:02:57 2025
step 685200, will finish Wed Aug 20 00:02:57 2025
step 685300, will finish Wed Aug 20 00:02:57 2025
step 685400, will finish Wed Aug 20 00:02:57 2025
step 685500, will finish Wed Aug 20 00:02:57 2025
step 685600, will finish Wed Aug 20 00:02:57 2025
step 685700, will finish Wed Aug 20 00:02:57 2025
step 685800, will finish Wed Aug 20 00:02:57 2025
step 685900, will finish Wed Aug 20 00:02:57 2025
step 686000, will finish Wed Aug 20 00:02:57 2025
step 686100, will finish Wed Aug 20 00:02:57 2025
step 686200, will finish Wed Aug 20 00:02:57 2025
step 686300, will finish Wed Aug 20 00:02:57 2025
step 686400, will finish Wed Aug 20 00:02:57 2025
step 686500, will finish Wed Aug 20 00:02:57 2025
step 686600, will finish Wed Aug 20 00:02:57 2025
step 686700, will finish Wed Aug 20 00:02:57 2025
step 686800, will finish Wed Aug 20 00:02:57 2025
step 686900, will finish Wed Aug 20 00:02:57 2025
step 687000, will finish Wed Aug 20 00:02:57 2025
step 687100, will finish Wed Aug 20 00:02:57 2025
step 687200, will finish Wed Aug 20 00:02:57 2025
step 687300, will finish Wed Aug 20 00:02:57 2025
step 687400, will finish Wed Aug 20 00:02:57 2025
step 687500, will finish Wed Aug 20 00:02:57 2025
step 687600, will finish Wed Aug 20 00:02:57 2025
step 687700, will finish Wed Aug 20 00:02:57 2025
step 687800, will finish Wed Aug 20 00:02:57 2025
step 687900, will finish Wed Aug 20 00:02:57 2025
step 688000, will finish Wed Aug 20 00:02:57 2025
step 688100, will finish Wed Aug 20 00:02:57 2025
step 688200, will finish Wed Aug 20 00:02:57 2025
step 688300, will finish Wed Aug 20 00:02:57 2025
step 688400, will finish Wed Aug 20 00:02:56 2025
step 688500, will finish Wed Aug 20 00:02:56 2025
step 688600, will finish Wed Aug 20 00:02:56 2025
step 688700, will finish Wed Aug 20 00:02:56 2025
step 688800, will finish Wed Aug 20 00:02:56 2025
step 688900, will finish Wed Aug 20 00:02:56 2025
step 689000, will finish Wed Aug 20 00:02:56 2025
step 689100, will finish Wed Aug 20 00:02:56 2025
step 689200, will finish Wed Aug 20 00:02:56 2025
step 689300, will finish Wed Aug 20 00:02:56 2025
step 689400, will finish Wed Aug 20 00:02:56 2025
step 689500, will finish Wed Aug 20 00:02:56 2025
step 689600, will finish Wed Aug 20 00:02:56 2025
step 689700, will finish Wed Aug 20 00:02:56 2025
step 689800, will finish Wed Aug 20 00:02:56 2025
step 689900, will finish Wed Aug 20 00:02:56 2025
step 690000, will finish Wed Aug 20 00:02:56 2025
step 690100, will finish Wed Aug 20 00:02:56 2025
step 690200, will finish Wed Aug 20 00:02:56 2025
step 690300, will finish Wed Aug 20 00:02:56 2025
step 690400, will finish Wed Aug 20 00:02:56 2025
step 690500, will finish Wed Aug 20 00:02:56 2025
step 690600, will finish Wed Aug 20 00:02:56 2025
step 690700, will finish Wed Aug 20 00:02:56 2025
step 690800, will finish Wed Aug 20 00:02:56 2025
step 690900, will finish Wed Aug 20 00:02:56 2025
step 691000, will finish Wed Aug 20 00:02:56 2025
step 691100, will finish Wed Aug 20 00:02:56 2025
step 691200, will finish Wed Aug 20 00:02:56 2025
step 691300, will finish Wed Aug 20 00:02:56 2025
step 691400, will finish Wed Aug 20 00:02:56 2025
step 691500, will finish Wed Aug 20 00:02:56 2025
step 691600, will finish Wed Aug 20 00:02:56 2025
step 691700, will finish Wed Aug 20 00:02:56 2025
step 691800, will finish Wed Aug 20 00:02:56 2025
step 691900, will finish Wed Aug 20 00:02:56 2025
step 692000, will finish Wed Aug 20 00:02:56 2025
step 692100, will finish Wed Aug 20 00:02:56 2025
step 692200, will finish Wed Aug 20 00:02:56 2025
step 692300, will finish Wed Aug 20 00:02:56 2025
step 692400, will finish Wed Aug 20 00:02:56 2025
step 692500, will finish Wed Aug 20 00:02:56 2025
step 692600, will finish Wed Aug 20 00:02:56 2025
step 692700, will finish Wed Aug 20 00:02:56 2025
step 692800, will finish Wed Aug 20 00:02:56 2025
step 692900, will finish Wed Aug 20 00:02:56 2025
step 693000, will finish Wed Aug 20 00:02:56 2025
step 693100, will finish Wed Aug 20 00:02:56 2025
step 693200, will finish Wed Aug 20 00:02:55 2025
step 693300, will finish Wed Aug 20 00:02:55 2025
step 693400, will finish Wed Aug 20 00:02:55 2025
step 693500, will finish Wed Aug 20 00:02:55 2025
step 693600, will finish Wed Aug 20 00:02:55 2025
step 693700, will finish Wed Aug 20 00:02:55 2025
step 693800, will finish Wed Aug 20 00:02:55 2025
step 693900, will finish Wed Aug 20 00:02:55 2025
step 694000, will finish Wed Aug 20 00:02:55 2025
step 694100, will finish Wed Aug 20 00:02:55 2025
step 694200, will finish Wed Aug 20 00:02:55 2025
step 694300, will finish Wed Aug 20 00:02:55 2025
step 694400, will finish Wed Aug 20 00:02:55 2025
step 694500, will finish Wed Aug 20 00:02:55 2025
step 694600, will finish Wed Aug 20 00:02:55 2025
step 694700, will finish Wed Aug 20 00:02:55 2025
step 694800, will finish Wed Aug 20 00:02:55 2025
step 694900, will finish Wed Aug 20 00:02:55 2025
step 695000, will finish Wed Aug 20 00:02:55 2025
step 695100, will finish Wed Aug 20 00:02:55 2025
step 695200, will finish Wed Aug 20 00:02:55 2025
step 695300, will finish Wed Aug 20 00:02:55 2025
step 695400, will finish Wed Aug 20 00:02:55 2025
step 695500, will finish Wed Aug 20 00:02:55 2025
step 695600, will finish Wed Aug 20 00:02:55 2025
step 695700, will finish Wed Aug 20 00:02:55 2025
step 695800, will finish Wed Aug 20 00:02:55 2025
step 695900, will finish Wed Aug 20 00:02:55 2025
step 696000, will finish Wed Aug 20 00:02:55 2025
step 696100, will finish Wed Aug 20 00:02:55 2025
step 696200, will finish Wed Aug 20 00:02:55 2025
step 696300, will finish Wed Aug 20 00:02:55 2025
step 696400, will finish Wed Aug 20 00:02:55 2025
step 696500, will finish Wed Aug 20 00:02:55 2025
step 696600, will finish Wed Aug 20 00:02:55 2025
step 696700, will finish Wed Aug 20 00:02:55 2025
step 696800, will finish Wed Aug 20 00:02:55 2025
step 696900, will finish Wed Aug 20 00:02:55 2025
step 697000, will finish Wed Aug 20 00:02:55 2025
step 697100, will finish Wed Aug 20 00:02:55 2025
step 697200, will finish Wed Aug 20 00:02:55 2025
step 697300, will finish Wed Aug 20 00:02:55 2025
step 697400, will finish Wed Aug 20 00:02:55 2025
step 697500, will finish Wed Aug 20 00:02:55 2025
step 697600, will finish Wed Aug 20 00:02:55 2025
step 697700, will finish Wed Aug 20 00:02:55 2025
step 697800, will finish Wed Aug 20 00:02:55 2025
step 697900, will finish Wed Aug 20 00:02:55 2025
step 698000, will finish Wed Aug 20 00:02:55 2025
step 698100, will finish Wed Aug 20 00:02:55 2025
step 698200, will finish Wed Aug 20 00:02:55 2025
step 698300, will finish Wed Aug 20 00:02:55 2025
step 698400, will finish Wed Aug 20 00:02:55 2025
step 698500, will finish Wed Aug 20 00:02:54 2025
step 698600, will finish Wed Aug 20 00:02:54 2025
step 698700, will finish Wed Aug 20 00:02:54 2025
step 698800, will finish Wed Aug 20 00:02:54 2025
step 698900, will finish Wed Aug 20 00:02:54 2025
step 699000, will finish Wed Aug 20 00:02:55 2025
step 699100, will finish Wed Aug 20 00:02:55 2025
step 699200, will finish Wed Aug 20 00:02:55 2025
step 699300, will finish Wed Aug 20 00:02:55 2025
step 699400, will finish Wed Aug 20 00:02:55 2025
step 699500, will finish Wed Aug 20 00:02:54 2025
step 699600, will finish Wed Aug 20 00:02:54 2025
step 699700, will finish Wed Aug 20 00:02:54 2025
step 699800, will finish Wed Aug 20 00:02:54 2025
step 699900, will finish Wed Aug 20 00:02:54 2025
step 700000, will finish Wed Aug 20 00:02:54 2025
step 700100, will finish Wed Aug 20 00:02:54 2025
step 700200, will finish Wed Aug 20 00:02:54 2025
step 700300, will finish Wed Aug 20 00:02:54 2025
step 700400, will finish Wed Aug 20 00:02:54 2025
step 700500, will finish Wed Aug 20 00:02:54 2025
step 700600, will finish Wed Aug 20 00:02:54 2025
step 700700, will finish Wed Aug 20 00:02:54 2025
step 700800, will finish Wed Aug 20 00:02:54 2025
step 700900, will finish Wed Aug 20 00:02:54 2025
step 701000, will finish Wed Aug 20 00:02:54 2025
step 701100, will finish Wed Aug 20 00:02:54 2025
step 701200, will finish Wed Aug 20 00:02:54 2025
step 701300, will finish Wed Aug 20 00:02:54 2025
step 701400, will finish Wed Aug 20 00:02:54 2025
step 701500, will finish Wed Aug 20 00:02:54 2025
step 701600, will finish Wed Aug 20 00:02:54 2025
step 701700, will finish Wed Aug 20 00:02:54 2025
step 701800, will finish Wed Aug 20 00:02:54 2025
step 701900, will finish Wed Aug 20 00:02:54 2025
step 702000, will finish Wed Aug 20 00:02:54 2025
step 702100, will finish Wed Aug 20 00:02:54 2025
step 702200, will finish Wed Aug 20 00:02:54 2025
step 702300, will finish Wed Aug 20 00:02:54 2025
step 702400, will finish Wed Aug 20 00:02:54 2025
step 702500, will finish Wed Aug 20 00:02:54 2025
step 702600, will finish Wed Aug 20 00:02:54 2025
step 702700, will finish Wed Aug 20 00:02:54 2025
step 702800, will finish Wed Aug 20 00:02:54 2025
step 702900, will finish Wed Aug 20 00:02:54 2025
step 703000, will finish Wed Aug 20 00:02:54 2025
step 703100, will finish Wed Aug 20 00:02:54 2025
step 703200, will finish Wed Aug 20 00:02:54 2025
step 703300, will finish Wed Aug 20 00:02:54 2025
step 703400, will finish Wed Aug 20 00:02:54 2025
step 703500, will finish Wed Aug 20 00:02:54 2025
step 703600, will finish Wed Aug 20 00:02:54 2025
step 703700, will finish Wed Aug 20 00:02:54 2025
step 703800, will finish Wed Aug 20 00:02:54 2025
step 703900, will finish Wed Aug 20 00:02:54 2025
step 704000, will finish Wed Aug 20 00:02:54 2025
step 704100, will finish Wed Aug 20 00:02:54 2025
step 704200, will finish Wed Aug 20 00:02:54 2025
step 704300, will finish Wed Aug 20 00:02:54 2025
step 704400, will finish Wed Aug 20 00:02:54 2025
step 704500, will finish Wed Aug 20 00:02:53 2025
step 704600, will finish Wed Aug 20 00:02:53 2025
step 704700, will finish Wed Aug 20 00:02:53 2025
step 704800, will finish Wed Aug 20 00:02:53 2025
step 704900, will finish Wed Aug 20 00:02:53 2025
step 705000, will finish Wed Aug 20 00:02:53 2025
step 705100, will finish Wed Aug 20 00:02:54 2025
step 705200, will finish Wed Aug 20 00:02:53 2025
step 705300, will finish Wed Aug 20 00:02:53 2025
step 705400, will finish Wed Aug 20 00:02:53 2025
step 705500, will finish Wed Aug 20 00:02:53 2025
step 705600, will finish Wed Aug 20 00:02:53 2025
step 705700, will finish Wed Aug 20 00:02:53 2025
step 705800, will finish Wed Aug 20 00:02:53 2025
step 705900, will finish Wed Aug 20 00:02:53 2025
step 706000, will finish Wed Aug 20 00:02:53 2025
step 706100, will finish Wed Aug 20 00:02:53 2025
step 706200, will finish Wed Aug 20 00:02:53 2025
step 706300, will finish Wed Aug 20 00:02:53 2025
step 706400, will finish Wed Aug 20 00:02:53 2025
step 706500, will finish Wed Aug 20 00:02:53 2025
step 706600, will finish Wed Aug 20 00:02:53 2025
step 706700, will finish Wed Aug 20 00:02:53 2025
step 706800, will finish Wed Aug 20 00:02:53 2025
step 706900, will finish Wed Aug 20 00:02:53 2025
step 707000, will finish Wed Aug 20 00:02:53 2025
step 707100, will finish Wed Aug 20 00:02:53 2025
step 707200, will finish Wed Aug 20 00:02:53 2025
step 707300, will finish Wed Aug 20 00:02:53 2025
step 707400, will finish Wed Aug 20 00:02:53 2025
step 707500, will finish Wed Aug 20 00:02:53 2025
step 707600, will finish Wed Aug 20 00:02:53 2025
step 707700, will finish Wed Aug 20 00:02:53 2025
step 707800, will finish Wed Aug 20 00:02:53 2025
step 707900, will finish Wed Aug 20 00:02:53 2025
step 708000, will finish Wed Aug 20 00:02:53 2025
step 708100, will finish Wed Aug 20 00:02:53 2025
step 708200, will finish Wed Aug 20 00:02:53 2025
step 708300, will finish Wed Aug 20 00:02:53 2025
step 708400, will finish Wed Aug 20 00:02:53 2025
step 708500, will finish Wed Aug 20 00:02:53 2025
step 708600, will finish Wed Aug 20 00:02:53 2025
step 708700, will finish Wed Aug 20 00:02:53 2025
step 708800, will finish Wed Aug 20 00:02:53 2025
step 708900, will finish Wed Aug 20 00:02:53 2025
step 709000, will finish Wed Aug 20 00:02:53 2025
step 709100, will finish Wed Aug 20 00:02:53 2025
step 709200, will finish Wed Aug 20 00:02:53 2025
step 709300, will finish Wed Aug 20 00:02:53 2025
step 709400, will finish Wed Aug 20 00:02:53 2025
step 709500, will finish Wed Aug 20 00:02:53 2025
step 709600, will finish Wed Aug 20 00:02:53 2025
step 709700, will finish Wed Aug 20 00:02:53 2025
step 709800, will finish Wed Aug 20 00:02:53 2025
step 709900, will finish Wed Aug 20 00:02:53 2025
step 710000, will finish Wed Aug 20 00:02:53 2025
step 710100, will finish Wed Aug 20 00:02:53 2025
step 710200, will finish Wed Aug 20 00:02:53 2025
step 710300, will finish Wed Aug 20 00:02:53 2025
step 710400, will finish Wed Aug 20 00:02:53 2025
step 710500, will finish Wed Aug 20 00:02:53 2025
step 710600, will finish Wed Aug 20 00:02:53 2025
step 710700, will finish Wed Aug 20 00:02:53 2025
step 710800, will finish Wed Aug 20 00:02:53 2025
step 710900, will finish Wed Aug 20 00:02:52 2025
step 711000, will finish Wed Aug 20 00:02:52 2025
step 711100, will finish Wed Aug 20 00:02:52 2025
step 711200, will finish Wed Aug 20 00:02:52 2025
step 711300, will finish Wed Aug 20 00:02:52 2025
step 711400, will finish Wed Aug 20 00:02:52 2025
step 711500, will finish Wed Aug 20 00:02:52 2025
step 711600, will finish Wed Aug 20 00:02:52 2025
step 711700, will finish Wed Aug 20 00:02:52 2025
step 711800, will finish Wed Aug 20 00:02:52 2025
step 711900, will finish Wed Aug 20 00:02:52 2025
step 712000, will finish Wed Aug 20 00:02:52 2025
step 712100, will finish Wed Aug 20 00:02:52 2025
step 712200, will finish Wed Aug 20 00:02:52 2025
step 712300, will finish Wed Aug 20 00:02:52 2025
step 712400, will finish Wed Aug 20 00:02:52 2025
step 712500, will finish Wed Aug 20 00:02:52 2025
step 712600, will finish Wed Aug 20 00:02:52 2025
step 712700, will finish Wed Aug 20 00:02:52 2025
step 712800, will finish Wed Aug 20 00:02:52 2025
step 712900, will finish Wed Aug 20 00:02:52 2025
step 713000, will finish Wed Aug 20 00:02:52 2025
step 713100, will finish Wed Aug 20 00:02:52 2025
step 713200, will finish Wed Aug 20 00:02:52 2025
step 713300, will finish Wed Aug 20 00:02:52 2025
step 713400, will finish Wed Aug 20 00:02:52 2025
step 713500, will finish Wed Aug 20 00:02:52 2025
step 713600, will finish Wed Aug 20 00:02:52 2025
step 713700, will finish Wed Aug 20 00:02:52 2025
step 713800, will finish Wed Aug 20 00:02:52 2025
step 713900, will finish Wed Aug 20 00:02:52 2025
step 714000, will finish Wed Aug 20 00:02:52 2025
step 714100, will finish Wed Aug 20 00:02:52 2025
step 714200, will finish Wed Aug 20 00:02:52 2025
step 714300, will finish Wed Aug 20 00:02:52 2025
step 714400, will finish Wed Aug 20 00:02:52 2025
step 714500, will finish Wed Aug 20 00:02:52 2025
step 714600, will finish Wed Aug 20 00:02:52 2025
step 714700, will finish Wed Aug 20 00:02:52 2025
step 714800, will finish Wed Aug 20 00:02:52 2025
step 714900, will finish Wed Aug 20 00:02:52 2025
step 715000, will finish Wed Aug 20 00:02:52 2025
step 715100, will finish Wed Aug 20 00:02:52 2025
step 715200, will finish Wed Aug 20 00:02:52 2025
step 715300, will finish Wed Aug 20 00:02:52 2025
step 715400, will finish Wed Aug 20 00:02:52 2025
step 715500, will finish Wed Aug 20 00:02:52 2025
step 715600, will finish Wed Aug 20 00:02:52 2025
step 715700, will finish Wed Aug 20 00:02:52 2025
step 715800, will finish Wed Aug 20 00:02:52 2025
step 715900, will finish Wed Aug 20 00:02:52 2025
step 716000, will finish Wed Aug 20 00:02:52 2025
step 716100, will finish Wed Aug 20 00:02:52 2025
step 716200, will finish Wed Aug 20 00:02:52 2025
step 716300, will finish Wed Aug 20 00:02:52 2025
step 716400, will finish Wed Aug 20 00:02:52 2025
step 716500, will finish Wed Aug 20 00:02:52 2025
step 716600, will finish Wed Aug 20 00:02:52 2025
step 716700, will finish Wed Aug 20 00:02:52 2025
step 716800, will finish Wed Aug 20 00:02:51 2025
step 716900, will finish Wed Aug 20 00:02:51 2025
step 717000, will finish Wed Aug 20 00:02:51 2025
step 717100, will finish Wed Aug 20 00:02:51 2025
step 717200, will finish Wed Aug 20 00:02:51 2025
step 717300, will finish Wed Aug 20 00:02:51 2025
step 717400, will finish Wed Aug 20 00:02:51 2025
step 717500, will finish Wed Aug 20 00:02:51 2025
step 717600, will finish Wed Aug 20 00:02:51 2025
step 717700, will finish Wed Aug 20 00:02:51 2025
step 717800, will finish Wed Aug 20 00:02:51 2025
step 717900, will finish Wed Aug 20 00:02:51 2025
step 718000, will finish Wed Aug 20 00:02:51 2025
step 718100, will finish Wed Aug 20 00:02:51 2025
step 718200, will finish Wed Aug 20 00:02:51 2025
step 718300, will finish Wed Aug 20 00:02:51 2025
step 718400, will finish Wed Aug 20 00:02:51 2025
step 718500, will finish Wed Aug 20 00:02:51 2025
step 718600, will finish Wed Aug 20 00:02:51 2025
step 718700, will finish Wed Aug 20 00:02:51 2025
step 718800, will finish Wed Aug 20 00:02:51 2025
step 718900, will finish Wed Aug 20 00:02:51 2025
step 719000, will finish Wed Aug 20 00:02:51 2025
step 719100, will finish Wed Aug 20 00:02:51 2025
step 719200, will finish Wed Aug 20 00:02:51 2025
step 719300, will finish Wed Aug 20 00:02:51 2025
step 719400, will finish Wed Aug 20 00:02:51 2025
step 719500, will finish Wed Aug 20 00:02:51 2025
step 719600, will finish Wed Aug 20 00:02:51 2025
step 719700, will finish Wed Aug 20 00:02:51 2025
step 719800, will finish Wed Aug 20 00:02:51 2025
step 719900, will finish Wed Aug 20 00:02:51 2025
step 720000, will finish Wed Aug 20 00:02:51 2025
step 720100, will finish Wed Aug 20 00:02:51 2025
step 720200, will finish Wed Aug 20 00:02:51 2025
step 720300, will finish Wed Aug 20 00:02:51 2025
step 720400, will finish Wed Aug 20 00:02:51 2025
step 720500, will finish Wed Aug 20 00:02:51 2025
step 720600, will finish Wed Aug 20 00:02:51 2025
step 720700, will finish Wed Aug 20 00:02:51 2025
step 720800, will finish Wed Aug 20 00:02:51 2025
step 720900, will finish Wed Aug 20 00:02:51 2025
step 721000, will finish Wed Aug 20 00:02:51 2025
step 721100, will finish Wed Aug 20 00:02:51 2025
step 721200, will finish Wed Aug 20 00:02:51 2025
step 721300, will finish Wed Aug 20 00:02:51 2025
step 721400, will finish Wed Aug 20 00:02:51 2025
step 721500, will finish Wed Aug 20 00:02:51 2025
step 721600, will finish Wed Aug 20 00:02:51 2025
step 721700, will finish Wed Aug 20 00:02:51 2025
step 721800, will finish Wed Aug 20 00:02:51 2025
step 721900, will finish Wed Aug 20 00:02:51 2025
step 722000, will finish Wed Aug 20 00:02:51 2025
step 722100, will finish Wed Aug 20 00:02:51 2025
step 722200, will finish Wed Aug 20 00:02:51 2025
step 722300, will finish Wed Aug 20 00:02:50 2025
step 722400, will finish Wed Aug 20 00:02:50 2025
step 722500, will finish Wed Aug 20 00:02:50 2025
step 722600, will finish Wed Aug 20 00:02:50 2025
step 722700, will finish Wed Aug 20 00:02:50 2025
step 722800, will finish Wed Aug 20 00:02:50 2025
step 722900, will finish Wed Aug 20 00:02:50 2025
step 723000, will finish Wed Aug 20 00:02:50 2025
step 723100, will finish Wed Aug 20 00:02:50 2025
step 723200, will finish Wed Aug 20 00:02:50 2025
step 723300, will finish Wed Aug 20 00:02:50 2025
step 723400, will finish Wed Aug 20 00:02:50 2025
step 723500, will finish Wed Aug 20 00:02:50 2025
step 723600, will finish Wed Aug 20 00:02:50 2025
step 723700, will finish Wed Aug 20 00:02:50 2025
step 723800, will finish Wed Aug 20 00:02:50 2025
step 723900, will finish Wed Aug 20 00:02:50 2025
step 724000, will finish Wed Aug 20 00:02:50 2025
step 724100, will finish Wed Aug 20 00:02:50 2025
step 724200, will finish Wed Aug 20 00:02:50 2025
step 724300, will finish Wed Aug 20 00:02:50 2025
step 724400, will finish Wed Aug 20 00:02:50 2025
step 724500, will finish Wed Aug 20 00:02:50 2025
step 724600, will finish Wed Aug 20 00:02:50 2025
step 724700, will finish Wed Aug 20 00:02:50 2025
step 724800, will finish Wed Aug 20 00:02:50 2025
step 724900, will finish Wed Aug 20 00:02:50 2025
step 725000, will finish Wed Aug 20 00:02:50 2025
step 725100, will finish Wed Aug 20 00:02:50 2025
step 725200, will finish Wed Aug 20 00:02:50 2025
step 725300, will finish Wed Aug 20 00:02:50 2025
step 725400, will finish Wed Aug 20 00:02:50 2025
step 725500, will finish Wed Aug 20 00:02:50 2025
step 725600, will finish Wed Aug 20 00:02:50 2025
step 725700, will finish Wed Aug 20 00:02:50 2025
step 725800, will finish Wed Aug 20 00:02:50 2025
step 725900, will finish Wed Aug 20 00:02:50 2025
step 726000, will finish Wed Aug 20 00:02:50 2025
step 726100, will finish Wed Aug 20 00:02:50 2025
step 726200, will finish Wed Aug 20 00:02:50 2025
step 726300, will finish Wed Aug 20 00:02:50 2025
step 726400, will finish Wed Aug 20 00:02:50 2025
step 726500, will finish Wed Aug 20 00:02:50 2025
step 726600, will finish Wed Aug 20 00:02:50 2025
step 726700, will finish Wed Aug 20 00:02:50 2025
step 726800, will finish Wed Aug 20 00:02:50 2025
step 726900, will finish Wed Aug 20 00:02:50 2025
step 727000, will finish Wed Aug 20 00:02:50 2025
step 727100, will finish Wed Aug 20 00:02:50 2025
step 727200, will finish Wed Aug 20 00:02:50 2025
step 727300, will finish Wed Aug 20 00:02:50 2025
step 727400, will finish Wed Aug 20 00:02:50 2025
step 727500, will finish Wed Aug 20 00:02:50 2025
step 727600, will finish Wed Aug 20 00:02:50 2025
step 727700, will finish Wed Aug 20 00:02:50 2025
step 727800, will finish Wed Aug 20 00:02:50 2025
step 727900, will finish Wed Aug 20 00:02:50 2025
step 728000, will finish Wed Aug 20 00:02:50 2025
step 728100, will finish Wed Aug 20 00:02:49 2025
step 728200, will finish Wed Aug 20 00:02:49 2025
step 728300, will finish Wed Aug 20 00:02:49 2025
step 728400, will finish Wed Aug 20 00:02:49 2025
step 728500, will finish Wed Aug 20 00:02:49 2025
step 728600, will finish Wed Aug 20 00:02:49 2025
step 728700, will finish Wed Aug 20 00:02:49 2025
step 728800, will finish Wed Aug 20 00:02:49 2025
step 728900, will finish Wed Aug 20 00:02:49 2025
step 729000, will finish Wed Aug 20 00:02:49 2025
step 729100, will finish Wed Aug 20 00:02:49 2025
step 729200, will finish Wed Aug 20 00:02:49 2025
step 729300, will finish Wed Aug 20 00:02:49 2025
step 729400, will finish Wed Aug 20 00:02:49 2025
step 729500, will finish Wed Aug 20 00:02:49 2025
step 729600, will finish Wed Aug 20 00:02:49 2025
step 729700, will finish Wed Aug 20 00:02:49 2025
step 729800, will finish Wed Aug 20 00:02:49 2025
step 729900, will finish Wed Aug 20 00:02:49 2025
step 730000, will finish Wed Aug 20 00:02:49 2025
step 730100, will finish Wed Aug 20 00:02:49 2025
step 730200, will finish Wed Aug 20 00:02:49 2025
step 730300, will finish Wed Aug 20 00:02:49 2025
step 730400, will finish Wed Aug 20 00:02:49 2025
step 730500, will finish Wed Aug 20 00:02:49 2025
step 730600, will finish Wed Aug 20 00:02:49 2025
step 730700, will finish Wed Aug 20 00:02:49 2025
step 730800, will finish Wed Aug 20 00:02:49 2025
step 730900, will finish Wed Aug 20 00:02:49 2025
step 731000, will finish Wed Aug 20 00:02:49 2025
step 731100, will finish Wed Aug 20 00:02:49 2025
step 731200, will finish Wed Aug 20 00:02:49 2025
step 731300, will finish Wed Aug 20 00:02:49 2025
step 731400, will finish Wed Aug 20 00:02:49 2025
step 731500, will finish Wed Aug 20 00:02:49 2025
step 731600, will finish Wed Aug 20 00:02:49 2025
step 731700, will finish Wed Aug 20 00:02:49 2025
step 731800, will finish Wed Aug 20 00:02:49 2025
step 731900, will finish Wed Aug 20 00:02:49 2025
step 732000, will finish Wed Aug 20 00:02:49 2025
step 732100, will finish Wed Aug 20 00:02:49 2025
step 732200, will finish Wed Aug 20 00:02:49 2025
step 732300, will finish Wed Aug 20 00:02:49 2025
step 732400, will finish Wed Aug 20 00:02:49 2025
step 732500, will finish Wed Aug 20 00:02:49 2025
step 732600, will finish Wed Aug 20 00:02:49 2025
step 732700, will finish Wed Aug 20 00:02:49 2025
step 732800, will finish Wed Aug 20 00:02:49 2025
step 732900, will finish Wed Aug 20 00:02:49 2025
step 733000, will finish Wed Aug 20 00:02:49 2025
step 733100, will finish Wed Aug 20 00:02:49 2025
step 733200, will finish Wed Aug 20 00:02:49 2025
step 733300, will finish Wed Aug 20 00:02:49 2025
step 733400, will finish Wed Aug 20 00:02:49 2025
step 733500, will finish Wed Aug 20 00:02:49 2025
step 733600, will finish Wed Aug 20 00:02:49 2025
step 733700, will finish Wed Aug 20 00:02:49 2025
step 733800, will finish Wed Aug 20 00:02:48 2025
step 733900, will finish Wed Aug 20 00:02:48 2025
step 734000, will finish Wed Aug 20 00:02:48 2025
step 734100, will finish Wed Aug 20 00:02:48 2025
step 734200, will finish Wed Aug 20 00:02:48 2025
step 734300, will finish Wed Aug 20 00:02:48 2025
step 734400, will finish Wed Aug 20 00:02:48 2025
step 734500, will finish Wed Aug 20 00:02:48 2025
step 734600, will finish Wed Aug 20 00:02:48 2025
step 734700, will finish Wed Aug 20 00:02:48 2025
step 734800, will finish Wed Aug 20 00:02:48 2025
step 734900, will finish Wed Aug 20 00:02:48 2025
step 735000, will finish Wed Aug 20 00:02:48 2025
step 735100, will finish Wed Aug 20 00:02:48 2025
step 735200, will finish Wed Aug 20 00:02:48 2025
step 735300, will finish Wed Aug 20 00:02:48 2025
step 735400, will finish Wed Aug 20 00:02:48 2025
step 735500, will finish Wed Aug 20 00:02:48 2025
step 735600, will finish Wed Aug 20 00:02:48 2025
step 735700, will finish Wed Aug 20 00:02:48 2025
step 735800, will finish Wed Aug 20 00:02:48 2025
step 735900, will finish Wed Aug 20 00:02:48 2025
step 736000, will finish Wed Aug 20 00:02:48 2025
step 736100, will finish Wed Aug 20 00:02:48 2025
step 736200, will finish Wed Aug 20 00:02:48 2025
step 736300, will finish Wed Aug 20 00:02:48 2025
step 736400, will finish Wed Aug 20 00:02:48 2025
step 736500, will finish Wed Aug 20 00:02:48 2025
step 736600, will finish Wed Aug 20 00:02:48 2025
step 736700, will finish Wed Aug 20 00:02:48 2025
step 736800, will finish Wed Aug 20 00:02:48 2025
step 736900, will finish Wed Aug 20 00:02:48 2025
step 737000, will finish Wed Aug 20 00:02:48 2025
step 737100, will finish Wed Aug 20 00:02:48 2025
step 737200, will finish Wed Aug 20 00:02:48 2025
step 737300, will finish Wed Aug 20 00:02:48 2025
step 737400, will finish Wed Aug 20 00:02:48 2025
step 737500, will finish Wed Aug 20 00:02:48 2025
step 737600, will finish Wed Aug 20 00:02:48 2025
step 737700, will finish Wed Aug 20 00:02:48 2025
step 737800, will finish Wed Aug 20 00:02:48 2025
step 737900, will finish Wed Aug 20 00:02:48 2025
step 738000, will finish Wed Aug 20 00:02:48 2025
step 738100, will finish Wed Aug 20 00:02:48 2025
step 738200, will finish Wed Aug 20 00:02:48 2025
step 738300, will finish Wed Aug 20 00:02:48 2025
step 738400, will finish Wed Aug 20 00:02:48 2025
step 738500, will finish Wed Aug 20 00:02:48 2025
step 738600, will finish Wed Aug 20 00:02:48 2025
step 738700, will finish Wed Aug 20 00:02:48 2025
step 738800, will finish Wed Aug 20 00:02:48 2025
step 738900, will finish Wed Aug 20 00:02:48 2025
step 739000, will finish Wed Aug 20 00:02:48 2025
step 739100, will finish Wed Aug 20 00:02:48 2025
step 739200, will finish Wed Aug 20 00:02:48 2025
step 739300, will finish Wed Aug 20 00:02:48 2025
step 739400, will finish Wed Aug 20 00:02:48 2025
step 739500, will finish Wed Aug 20 00:02:48 2025
step 739600, will finish Wed Aug 20 00:02:48 2025
step 739700, will finish Wed Aug 20 00:02:48 2025
step 739800, will finish Wed Aug 20 00:02:48 2025
step 739900, will finish Wed Aug 20 00:02:48 2025
step 740000, will finish Wed Aug 20 00:02:48 2025
step 740100, will finish Wed Aug 20 00:02:48 2025
step 740200, will finish Wed Aug 20 00:02:48 2025
step 740300, will finish Wed Aug 20 00:02:48 2025
step 740400, will finish Wed Aug 20 00:02:48 2025
step 740500, will finish Wed Aug 20 00:02:48 2025
step 740600, will finish Wed Aug 20 00:02:48 2025
step 740700, will finish Wed Aug 20 00:02:48 2025
step 740800, will finish Wed Aug 20 00:02:48 2025
step 740900, will finish Wed Aug 20 00:02:48 2025
step 741000, will finish Wed Aug 20 00:02:48 2025
step 741100, will finish Wed Aug 20 00:02:48 2025
step 741200, will finish Wed Aug 20 00:02:48 2025
step 741300, will finish Wed Aug 20 00:02:48 2025
step 741400, will finish Wed Aug 20 00:02:48 2025
step 741500, will finish Wed Aug 20 00:02:48 2025
step 741600, will finish Wed Aug 20 00:02:48 2025
step 741700, will finish Wed Aug 20 00:02:47 2025
step 741800, will finish Wed Aug 20 00:02:47 2025
step 741900, will finish Wed Aug 20 00:02:47 2025
step 742000, will finish Wed Aug 20 00:02:47 2025
step 742100, will finish Wed Aug 20 00:02:47 2025
step 742200, will finish Wed Aug 20 00:02:47 2025
step 742300, will finish Wed Aug 20 00:02:47 2025
step 742400, will finish Wed Aug 20 00:02:47 2025
step 742500, will finish Wed Aug 20 00:02:47 2025
step 742600, will finish Wed Aug 20 00:02:47 2025
step 742700, will finish Wed Aug 20 00:02:47 2025
step 742800, will finish Wed Aug 20 00:02:47 2025
step 742900, will finish Wed Aug 20 00:02:47 2025
step 743000, will finish Wed Aug 20 00:02:47 2025
step 743100, will finish Wed Aug 20 00:02:47 2025
step 743200, will finish Wed Aug 20 00:02:47 2025
step 743300, will finish Wed Aug 20 00:02:47 2025
step 743400, will finish Wed Aug 20 00:02:47 2025
step 743500, will finish Wed Aug 20 00:02:47 2025
step 743600, will finish Wed Aug 20 00:02:47 2025
step 743700, will finish Wed Aug 20 00:02:47 2025
step 743800, will finish Wed Aug 20 00:02:47 2025
step 743900, will finish Wed Aug 20 00:02:47 2025
step 744000, will finish Wed Aug 20 00:02:47 2025
step 744100, will finish Wed Aug 20 00:02:47 2025
step 744200, will finish Wed Aug 20 00:02:47 2025
step 744300, will finish Wed Aug 20 00:02:47 2025
step 744400, will finish Wed Aug 20 00:02:47 2025
step 744500, will finish Wed Aug 20 00:02:47 2025
step 744600, will finish Wed Aug 20 00:02:47 2025
step 744700, will finish Wed Aug 20 00:02:47 2025
step 744800, will finish Wed Aug 20 00:02:47 2025
step 744900, will finish Wed Aug 20 00:02:47 2025
step 745000, will finish Wed Aug 20 00:02:47 2025
step 745100, will finish Wed Aug 20 00:02:47 2025
step 745200, will finish Wed Aug 20 00:02:47 2025
step 745300, will finish Wed Aug 20 00:02:47 2025
step 745400, will finish Wed Aug 20 00:02:47 2025
step 745500, will finish Wed Aug 20 00:02:47 2025
step 745600, will finish Wed Aug 20 00:02:47 2025
step 745700, will finish Wed Aug 20 00:02:47 2025
step 745800, will finish Wed Aug 20 00:02:47 2025
step 745900, will finish Wed Aug 20 00:02:47 2025
step 746000, will finish Wed Aug 20 00:02:47 2025
step 746100, will finish Wed Aug 20 00:02:47 2025
step 746200, will finish Wed Aug 20 00:02:47 2025
step 746300, will finish Wed Aug 20 00:02:47 2025
step 746400, will finish Wed Aug 20 00:02:47 2025
step 746500, will finish Wed Aug 20 00:02:47 2025
step 746600, will finish Wed Aug 20 00:02:47 2025
step 746700, will finish Wed Aug 20 00:02:47 2025
step 746800, will finish Wed Aug 20 00:02:47 2025
step 746900, will finish Wed Aug 20 00:02:47 2025
step 747000, will finish Wed Aug 20 00:02:47 2025
step 747100, will finish Wed Aug 20 00:02:47 2025
step 747200, will finish Wed Aug 20 00:02:47 2025
step 747300, will finish Wed Aug 20 00:02:47 2025
step 747400, will finish Wed Aug 20 00:02:47 2025
step 747500, will finish Wed Aug 20 00:02:47 2025
step 747600, will finish Wed Aug 20 00:02:47 2025
step 747700, will finish Wed Aug 20 00:02:46 2025
step 747800, will finish Wed Aug 20 00:02:46 2025
step 747900, will finish Wed Aug 20 00:02:46 2025
step 748000, will finish Wed Aug 20 00:02:46 2025
step 748100, will finish Wed Aug 20 00:02:46 2025
step 748200, will finish Wed Aug 20 00:02:46 2025
step 748300, will finish Wed Aug 20 00:02:46 2025
step 748400, will finish Wed Aug 20 00:02:46 2025
step 748500, will finish Wed Aug 20 00:02:46 2025
step 748600, will finish Wed Aug 20 00:02:46 2025
step 748700, will finish Wed Aug 20 00:02:46 2025
step 748800, will finish Wed Aug 20 00:02:46 2025
step 748900, will finish Wed Aug 20 00:02:46 2025
step 749000, will finish Wed Aug 20 00:02:46 2025
step 749100, will finish Wed Aug 20 00:02:46 2025
step 749200, will finish Wed Aug 20 00:02:46 2025
step 749300, will finish Wed Aug 20 00:02:46 2025
step 749400, will finish Wed Aug 20 00:02:46 2025
step 749500, will finish Wed Aug 20 00:02:46 2025
step 749600, will finish Wed Aug 20 00:02:46 2025
step 749700, will finish Wed Aug 20 00:02:46 2025
step 749800, will finish Wed Aug 20 00:02:46 2025
step 749900, will finish Wed Aug 20 00:02:46 2025
step 750000, will finish Wed Aug 20 00:02:46 2025
step 750100, will finish Wed Aug 20 00:02:46 2025
step 750200, will finish Wed Aug 20 00:02:46 2025
step 750300, will finish Wed Aug 20 00:02:46 2025
step 750400, will finish Wed Aug 20 00:02:46 2025
step 750500, will finish Wed Aug 20 00:02:46 2025
step 750600, will finish Wed Aug 20 00:02:46 2025
step 750700, will finish Wed Aug 20 00:02:46 2025
step 750800, will finish Wed Aug 20 00:02:46 2025
step 750900, will finish Wed Aug 20 00:02:46 2025
step 751000, will finish Wed Aug 20 00:02:46 2025
step 751100, will finish Wed Aug 20 00:02:46 2025
step 751200, will finish Wed Aug 20 00:02:46 2025
step 751300, will finish Wed Aug 20 00:02:46 2025
step 751400, will finish Wed Aug 20 00:02:46 2025
step 751500, will finish Wed Aug 20 00:02:46 2025
step 751600, will finish Wed Aug 20 00:02:46 2025
step 751700, will finish Wed Aug 20 00:02:46 2025
step 751800, will finish Wed Aug 20 00:02:46 2025
step 751900, will finish Wed Aug 20 00:02:46 2025
step 752000, will finish Wed Aug 20 00:02:46 2025
step 752100, will finish Wed Aug 20 00:02:46 2025
step 752200, will finish Wed Aug 20 00:02:46 2025
step 752300, will finish Wed Aug 20 00:02:46 2025
step 752400, will finish Wed Aug 20 00:02:46 2025
step 752500, will finish Wed Aug 20 00:02:46 2025
step 752600, will finish Wed Aug 20 00:02:46 2025
step 752700, will finish Wed Aug 20 00:02:46 2025
step 752800, will finish Wed Aug 20 00:02:46 2025
step 752900, will finish Wed Aug 20 00:02:46 2025
step 753000, will finish Wed Aug 20 00:02:46 2025
step 753100, will finish Wed Aug 20 00:02:46 2025
step 753200, will finish Wed Aug 20 00:02:46 2025
step 753300, will finish Wed Aug 20 00:02:46 2025
step 753400, will finish Wed Aug 20 00:02:46 2025
step 753500, will finish Wed Aug 20 00:02:46 2025
step 753600, will finish Wed Aug 20 00:02:46 2025
step 753700, will finish Wed Aug 20 00:02:46 2025
step 753800, will finish Wed Aug 20 00:02:46 2025
step 753900, will finish Wed Aug 20 00:02:46 2025
step 754000, will finish Wed Aug 20 00:02:46 2025
step 754100, will finish Wed Aug 20 00:02:45 2025
step 754200, will finish Wed Aug 20 00:02:45 2025
step 754300, will finish Wed Aug 20 00:02:45 2025
step 754400, will finish Wed Aug 20 00:02:45 2025
step 754500, will finish Wed Aug 20 00:02:45 2025
step 754600, will finish Wed Aug 20 00:02:45 2025
step 754700, will finish Wed Aug 20 00:02:45 2025
step 754800, will finish Wed Aug 20 00:02:45 2025
step 754900, will finish Wed Aug 20 00:02:45 2025
step 755000, will finish Wed Aug 20 00:02:45 2025
step 755100, will finish Wed Aug 20 00:02:45 2025
step 755200, will finish Wed Aug 20 00:02:45 2025
step 755300, will finish Wed Aug 20 00:02:45 2025
step 755400, will finish Wed Aug 20 00:02:45 2025
step 755500, will finish Wed Aug 20 00:02:45 2025
step 755600, will finish Wed Aug 20 00:02:45 2025
step 755700, will finish Wed Aug 20 00:02:45 2025
step 755800, will finish Wed Aug 20 00:02:45 2025
step 755900, will finish Wed Aug 20 00:02:45 2025
step 756000, will finish Wed Aug 20 00:02:45 2025
step 756100, will finish Wed Aug 20 00:02:45 2025
step 756200, will finish Wed Aug 20 00:02:45 2025
step 756300, will finish Wed Aug 20 00:02:45 2025
step 756400, will finish Wed Aug 20 00:02:45 2025
step 756500, will finish Wed Aug 20 00:02:45 2025
step 756600, will finish Wed Aug 20 00:02:45 2025
step 756700, will finish Wed Aug 20 00:02:45 2025
step 756800, will finish Wed Aug 20 00:02:45 2025
step 756900, will finish Wed Aug 20 00:02:45 2025
step 757000, will finish Wed Aug 20 00:02:45 2025
step 757100, will finish Wed Aug 20 00:02:45 2025
step 757200, will finish Wed Aug 20 00:02:45 2025
step 757300, will finish Wed Aug 20 00:02:45 2025
step 757400, will finish Wed Aug 20 00:02:45 2025
step 757500, will finish Wed Aug 20 00:02:45 2025
step 757600, will finish Wed Aug 20 00:02:45 2025
step 757700, will finish Wed Aug 20 00:02:45 2025
step 757800, will finish Wed Aug 20 00:02:45 2025
step 757900, will finish Wed Aug 20 00:02:45 2025
step 758000, will finish Wed Aug 20 00:02:45 2025
step 758100, will finish Wed Aug 20 00:02:45 2025
step 758200, will finish Wed Aug 20 00:02:45 2025
step 758300, will finish Wed Aug 20 00:02:45 2025
step 758400, will finish Wed Aug 20 00:02:45 2025
step 758500, will finish Wed Aug 20 00:02:45 2025
step 758600, will finish Wed Aug 20 00:02:45 2025
step 758700, will finish Wed Aug 20 00:02:45 2025
step 758800, will finish Wed Aug 20 00:02:45 2025
step 758900, will finish Wed Aug 20 00:02:45 2025
step 759000, will finish Wed Aug 20 00:02:45 2025
step 759100, will finish Wed Aug 20 00:02:45 2025
step 759200, will finish Wed Aug 20 00:02:45 2025
step 759300, will finish Wed Aug 20 00:02:45 2025
step 759400, will finish Wed Aug 20 00:02:45 2025
step 759500, will finish Wed Aug 20 00:02:45 2025
step 759600, will finish Wed Aug 20 00:02:45 2025
step 759700, will finish Wed Aug 20 00:02:45 2025
step 759800, will finish Wed Aug 20 00:02:45 2025
step 759900, will finish Wed Aug 20 00:02:45 2025
step 760000, will finish Wed Aug 20 00:02:45 2025
step 760100, will finish Wed Aug 20 00:02:45 2025
step 760200, will finish Wed Aug 20 00:02:45 2025
step 760300, will finish Wed Aug 20 00:02:45 2025
step 760400, will finish Wed Aug 20 00:02:45 2025
step 760500, will finish Wed Aug 20 00:02:45 2025
step 760600, will finish Wed Aug 20 00:02:45 2025
step 760700, will finish Wed Aug 20 00:02:45 2025
step 760800, will finish Wed Aug 20 00:02:45 2025
step 760900, will finish Wed Aug 20 00:02:45 2025
step 761000, will finish Wed Aug 20 00:02:45 2025
step 761100, will finish Wed Aug 20 00:02:45 2025
step 761200, will finish Wed Aug 20 00:02:45 2025
step 761300, will finish Wed Aug 20 00:02:45 2025
step 761400, will finish Wed Aug 20 00:02:45 2025
step 761500, will finish Wed Aug 20 00:02:45 2025
step 761600, will finish Wed Aug 20 00:02:45 2025
step 761700, will finish Wed Aug 20 00:02:45 2025
step 761800, will finish Wed Aug 20 00:02:45 2025
step 761900, will finish Wed Aug 20 00:02:45 2025
step 762000, will finish Wed Aug 20 00:02:45 2025
step 762100, will finish Wed Aug 20 00:02:45 2025
step 762200, will finish Wed Aug 20 00:02:44 2025
step 762300, will finish Wed Aug 20 00:02:44 2025
step 762400, will finish Wed Aug 20 00:02:44 2025
step 762500, will finish Wed Aug 20 00:02:44 2025
step 762600, will finish Wed Aug 20 00:02:44 2025
step 762700, will finish Wed Aug 20 00:02:44 2025
step 762800, will finish Wed Aug 20 00:02:44 2025
step 762900, will finish Wed Aug 20 00:02:44 2025
step 763000, will finish Wed Aug 20 00:02:44 2025
step 763100, will finish Wed Aug 20 00:02:44 2025
step 763200, will finish Wed Aug 20 00:02:44 2025
step 763300, will finish Wed Aug 20 00:02:44 2025
step 763400, will finish Wed Aug 20 00:02:44 2025
step 763500, will finish Wed Aug 20 00:02:44 2025
step 763600, will finish Wed Aug 20 00:02:44 2025
step 763700, will finish Wed Aug 20 00:02:44 2025
step 763800, will finish Wed Aug 20 00:02:44 2025
step 763900, will finish Wed Aug 20 00:02:45 2025
step 764000, will finish Wed Aug 20 00:02:45 2025
step 764100, will finish Wed Aug 20 00:02:44 2025
step 764200, will finish Wed Aug 20 00:02:44 2025
step 764300, will finish Wed Aug 20 00:02:44 2025
step 764400, will finish Wed Aug 20 00:02:44 2025
step 764500, will finish Wed Aug 20 00:02:44 2025
step 764600, will finish Wed Aug 20 00:02:44 2025
step 764700, will finish Wed Aug 20 00:02:44 2025
step 764800, will finish Wed Aug 20 00:02:44 2025
step 764900, will finish Wed Aug 20 00:02:44 2025
step 765000, will finish Wed Aug 20 00:02:44 2025
step 765100, will finish Wed Aug 20 00:02:44 2025
step 765200, will finish Wed Aug 20 00:02:44 2025
step 765300, will finish Wed Aug 20 00:02:44 2025
step 765400, will finish Wed Aug 20 00:02:44 2025
step 765500, will finish Wed Aug 20 00:02:44 2025
step 765600, will finish Wed Aug 20 00:02:44 2025
step 765700, will finish Wed Aug 20 00:02:44 2025
step 765800, will finish Wed Aug 20 00:02:44 2025
step 765900, will finish Wed Aug 20 00:02:44 2025
step 766000, will finish Wed Aug 20 00:02:44 2025
step 766100, will finish Wed Aug 20 00:02:44 2025
step 766200, will finish Wed Aug 20 00:02:44 2025
step 766300, will finish Wed Aug 20 00:02:44 2025
step 766400, will finish Wed Aug 20 00:02:44 2025
step 766500, will finish Wed Aug 20 00:02:44 2025
step 766600, will finish Wed Aug 20 00:02:44 2025
step 766700, will finish Wed Aug 20 00:02:44 2025
step 766800, will finish Wed Aug 20 00:02:44 2025
step 766900, will finish Wed Aug 20 00:02:44 2025
step 767000, will finish Wed Aug 20 00:02:44 2025
step 767100, will finish Wed Aug 20 00:02:44 2025
step 767200, will finish Wed Aug 20 00:02:44 2025
step 767300, will finish Wed Aug 20 00:02:44 2025
step 767400, will finish Wed Aug 20 00:02:44 2025
step 767500, will finish Wed Aug 20 00:02:44 2025
step 767600, will finish Wed Aug 20 00:02:44 2025
step 767700, will finish Wed Aug 20 00:02:44 2025
step 767800, will finish Wed Aug 20 00:02:44 2025
step 767900, will finish Wed Aug 20 00:02:44 2025
step 768000, will finish Wed Aug 20 00:02:44 2025
step 768100, will finish Wed Aug 20 00:02:44 2025
step 768200, will finish Wed Aug 20 00:02:44 2025
step 768300, will finish Wed Aug 20 00:02:44 2025
step 768400, will finish Wed Aug 20 00:02:44 2025
step 768500, will finish Wed Aug 20 00:02:44 2025
step 768600, will finish Wed Aug 20 00:02:44 2025
step 768700, will finish Wed Aug 20 00:02:44 2025
step 768800, will finish Wed Aug 20 00:02:44 2025
step 768900, will finish Wed Aug 20 00:02:44 2025
step 769000, will finish Wed Aug 20 00:02:44 2025
step 769100, will finish Wed Aug 20 00:02:44 2025
step 769200, will finish Wed Aug 20 00:02:44 2025
step 769300, will finish Wed Aug 20 00:02:44 2025
step 769400, will finish Wed Aug 20 00:02:44 2025
step 769500, will finish Wed Aug 20 00:02:44 2025
step 769600, will finish Wed Aug 20 00:02:44 2025
step 769700, will finish Wed Aug 20 00:02:44 2025
step 769800, will finish Wed Aug 20 00:02:44 2025
step 769900, will finish Wed Aug 20 00:02:44 2025
step 770000, will finish Wed Aug 20 00:02:44 2025
step 770100, will finish Wed Aug 20 00:02:44 2025
step 770200, will finish Wed Aug 20 00:02:44 2025
step 770300, will finish Wed Aug 20 00:02:44 2025
step 770400, will finish Wed Aug 20 00:02:44 2025
step 770500, will finish Wed Aug 20 00:02:44 2025
step 770600, will finish Wed Aug 20 00:02:44 2025
step 770700, will finish Wed Aug 20 00:02:44 2025
step 770800, will finish Wed Aug 20 00:02:44 2025
step 770900, will finish Wed Aug 20 00:02:44 2025
step 771000, will finish Wed Aug 20 00:02:44 2025
step 771100, will finish Wed Aug 20 00:02:44 2025
step 771200, will finish Wed Aug 20 00:02:44 2025
step 771300, will finish Wed Aug 20 00:02:44 2025
step 771400, will finish Wed Aug 20 00:02:44 2025
step 771500, will finish Wed Aug 20 00:02:44 2025
step 771600, will finish Wed Aug 20 00:02:44 2025
step 771700, will finish Wed Aug 20 00:02:44 2025
step 771800, will finish Wed Aug 20 00:02:44 2025
step 771900, will finish Wed Aug 20 00:02:44 2025
step 772000, will finish Wed Aug 20 00:02:44 2025
step 772100, will finish Wed Aug 20 00:02:44 2025
step 772200, will finish Wed Aug 20 00:02:44 2025
step 772300, will finish Wed Aug 20 00:02:43 2025
step 772400, will finish Wed Aug 20 00:02:43 2025
step 772500, will finish Wed Aug 20 00:02:44 2025
step 772600, will finish Wed Aug 20 00:02:44 2025
step 772700, will finish Wed Aug 20 00:02:44 2025
step 772800, will finish Wed Aug 20 00:02:43 2025
step 772900, will finish Wed Aug 20 00:02:43 2025
step 773000, will finish Wed Aug 20 00:02:43 2025
step 773100, will finish Wed Aug 20 00:02:43 2025
step 773200, will finish Wed Aug 20 00:02:43 2025
step 773300, will finish Wed Aug 20 00:02:43 2025
step 773400, will finish Wed Aug 20 00:02:43 2025
step 773500, will finish Wed Aug 20 00:02:43 2025
step 773600, will finish Wed Aug 20 00:02:43 2025
step 773700, will finish Wed Aug 20 00:02:43 2025
step 773800, will finish Wed Aug 20 00:02:43 2025
step 773900, will finish Wed Aug 20 00:02:43 2025
step 774000, will finish Wed Aug 20 00:02:43 2025
step 774100, will finish Wed Aug 20 00:02:43 2025
step 774200, will finish Wed Aug 20 00:02:43 2025
step 774300, will finish Wed Aug 20 00:02:43 2025
step 774400, will finish Wed Aug 20 00:02:43 2025
step 774500, will finish Wed Aug 20 00:02:43 2025
step 774600, will finish Wed Aug 20 00:02:43 2025
step 774700, will finish Wed Aug 20 00:02:43 2025
step 774800, will finish Wed Aug 20 00:02:43 2025
step 774900, will finish Wed Aug 20 00:02:43 2025
step 775000, will finish Wed Aug 20 00:02:43 2025
step 775100, will finish Wed Aug 20 00:02:43 2025
step 775200, will finish Wed Aug 20 00:02:43 2025
step 775300, will finish Wed Aug 20 00:02:43 2025
step 775400, will finish Wed Aug 20 00:02:43 2025
step 775500, will finish Wed Aug 20 00:02:43 2025
step 775600, will finish Wed Aug 20 00:02:43 2025
step 775700, will finish Wed Aug 20 00:02:43 2025
step 775800, will finish Wed Aug 20 00:02:43 2025
step 775900, will finish Wed Aug 20 00:02:43 2025
step 776000, will finish Wed Aug 20 00:02:43 2025
step 776100, will finish Wed Aug 20 00:02:43 2025
step 776200, will finish Wed Aug 20 00:02:43 2025
step 776300, will finish Wed Aug 20 00:02:43 2025
step 776400, will finish Wed Aug 20 00:02:43 2025
step 776500, will finish Wed Aug 20 00:02:43 2025
step 776600, will finish Wed Aug 20 00:02:43 2025
step 776700, will finish Wed Aug 20 00:02:43 2025
step 776800, will finish Wed Aug 20 00:02:43 2025
step 776900, will finish Wed Aug 20 00:02:43 2025
step 777000, will finish Wed Aug 20 00:02:43 2025
step 777100, will finish Wed Aug 20 00:02:43 2025
step 777200, will finish Wed Aug 20 00:02:43 2025
step 777300, will finish Wed Aug 20 00:02:43 2025
step 777400, will finish Wed Aug 20 00:02:43 2025
step 777500, will finish Wed Aug 20 00:02:43 2025
step 777600, will finish Wed Aug 20 00:02:43 2025
step 777700, will finish Wed Aug 20 00:02:43 2025
step 777800, will finish Wed Aug 20 00:02:43 2025
step 777900, will finish Wed Aug 20 00:02:43 2025
step 778000, will finish Wed Aug 20 00:02:43 2025
step 778100, will finish Wed Aug 20 00:02:43 2025
step 778200, will finish Wed Aug 20 00:02:43 2025
step 778300, will finish Wed Aug 20 00:02:43 2025
step 778400, will finish Wed Aug 20 00:02:43 2025
step 778500, will finish Wed Aug 20 00:02:43 2025
step 778600, will finish Wed Aug 20 00:02:43 2025
step 778700, will finish Wed Aug 20 00:02:43 2025
step 778800, will finish Wed Aug 20 00:02:43 2025
step 778900, will finish Wed Aug 20 00:02:43 2025
step 779000, will finish Wed Aug 20 00:02:43 2025
step 779100, will finish Wed Aug 20 00:02:42 2025
step 779200, will finish Wed Aug 20 00:02:42 2025
step 779300, will finish Wed Aug 20 00:02:42 2025
step 779400, will finish Wed Aug 20 00:02:42 2025
step 779500, will finish Wed Aug 20 00:02:42 2025
step 779600, will finish Wed Aug 20 00:02:42 2025
step 779700, will finish Wed Aug 20 00:02:42 2025
step 779800, will finish Wed Aug 20 00:02:42 2025
step 779900, will finish Wed Aug 20 00:02:42 2025
step 780000, will finish Wed Aug 20 00:02:42 2025
step 780100, will finish Wed Aug 20 00:02:42 2025
step 780200, will finish Wed Aug 20 00:02:42 2025
step 780300, will finish Wed Aug 20 00:02:42 2025
step 780400, will finish Wed Aug 20 00:02:42 2025
step 780500, will finish Wed Aug 20 00:02:42 2025
step 780600, will finish Wed Aug 20 00:02:42 2025
step 780700, will finish Wed Aug 20 00:02:42 2025
step 780800, will finish Wed Aug 20 00:02:42 2025
step 780900, will finish Wed Aug 20 00:02:42 2025
step 781000, will finish Wed Aug 20 00:02:42 2025
step 781100, will finish Wed Aug 20 00:02:42 2025
step 781200, will finish Wed Aug 20 00:02:42 2025
step 781300, will finish Wed Aug 20 00:02:42 2025
step 781400, will finish Wed Aug 20 00:02:42 2025
step 781500, will finish Wed Aug 20 00:02:42 2025
step 781600, will finish Wed Aug 20 00:02:42 2025
step 781700, will finish Wed Aug 20 00:02:42 2025
step 781800, will finish Wed Aug 20 00:02:42 2025
step 781900, will finish Wed Aug 20 00:02:42 2025
step 782000, will finish Wed Aug 20 00:02:42 2025
step 782100, will finish Wed Aug 20 00:02:42 2025
step 782200, will finish Wed Aug 20 00:02:42 2025
step 782300, will finish Wed Aug 20 00:02:42 2025
step 782400, will finish Wed Aug 20 00:02:42 2025
step 782500, will finish Wed Aug 20 00:02:42 2025
step 782600, will finish Wed Aug 20 00:02:42 2025
step 782700, will finish Wed Aug 20 00:02:42 2025
step 782800, will finish Wed Aug 20 00:02:42 2025
step 782900, will finish Wed Aug 20 00:02:42 2025
step 783000, will finish Wed Aug 20 00:02:42 2025
step 783100, will finish Wed Aug 20 00:02:42 2025
step 783200, will finish Wed Aug 20 00:02:42 2025
step 783300, will finish Wed Aug 20 00:02:42 2025
step 783400, will finish Wed Aug 20 00:02:42 2025
step 783500, will finish Wed Aug 20 00:02:42 2025
step 783600, will finish Wed Aug 20 00:02:42 2025
step 783700, will finish Wed Aug 20 00:02:42 2025
step 783800, will finish Wed Aug 20 00:02:42 2025
step 783900, will finish Wed Aug 20 00:02:42 2025
step 784000, will finish Wed Aug 20 00:02:42 2025
step 784100, will finish Wed Aug 20 00:02:42 2025
step 784200, will finish Wed Aug 20 00:02:42 2025
step 784300, will finish Wed Aug 20 00:02:42 2025
step 784400, will finish Wed Aug 20 00:02:42 2025
step 784500, will finish Wed Aug 20 00:02:42 2025
step 784600, will finish Wed Aug 20 00:02:42 2025
step 784700, will finish Wed Aug 20 00:02:42 2025
step 784800, will finish Wed Aug 20 00:02:42 2025
step 784900, will finish Wed Aug 20 00:02:42 2025
step 785000, will finish Wed Aug 20 00:02:42 2025
step 785100, will finish Wed Aug 20 00:02:42 2025
step 785200, will finish Wed Aug 20 00:02:42 2025
step 785300, will finish Wed Aug 20 00:02:42 2025
step 785400, will finish Wed Aug 20 00:02:42 2025
step 785500, will finish Wed Aug 20 00:02:42 2025
step 785600, will finish Wed Aug 20 00:02:42 2025
step 785700, will finish Wed Aug 20 00:02:42 2025
step 785800, will finish Wed Aug 20 00:02:42 2025
step 785900, will finish Wed Aug 20 00:02:42 2025
step 786000, will finish Wed Aug 20 00:02:42 2025
step 786100, will finish Wed Aug 20 00:02:42 2025
step 786200, will finish Wed Aug 20 00:02:42 2025
step 786300, will finish Wed Aug 20 00:02:42 2025
step 786400, will finish Wed Aug 20 00:02:42 2025
step 786500, will finish Wed Aug 20 00:02:41 2025
step 786600, will finish Wed Aug 20 00:02:41 2025
step 786700, will finish Wed Aug 20 00:02:41 2025
step 786800, will finish Wed Aug 20 00:02:41 2025
step 786900, will finish Wed Aug 20 00:02:41 2025
step 787000, will finish Wed Aug 20 00:02:41 2025
step 787100, will finish Wed Aug 20 00:02:41 2025
step 787200, will finish Wed Aug 20 00:02:41 2025
step 787300, will finish Wed Aug 20 00:02:41 2025
step 787400, will finish Wed Aug 20 00:02:41 2025
step 787500, will finish Wed Aug 20 00:02:41 2025
step 787600, will finish Wed Aug 20 00:02:41 2025
step 787700, will finish Wed Aug 20 00:02:41 2025
step 787800, will finish Wed Aug 20 00:02:41 2025
step 787900, will finish Wed Aug 20 00:02:41 2025
step 788000, will finish Wed Aug 20 00:02:41 2025
step 788100, will finish Wed Aug 20 00:02:41 2025
step 788200, will finish Wed Aug 20 00:02:41 2025
step 788300, will finish Wed Aug 20 00:02:41 2025
step 788400, will finish Wed Aug 20 00:02:41 2025
step 788500, will finish Wed Aug 20 00:02:41 2025
step 788600, will finish Wed Aug 20 00:02:41 2025
step 788700, will finish Wed Aug 20 00:02:41 2025
step 788800, will finish Wed Aug 20 00:02:41 2025
step 788900, will finish Wed Aug 20 00:02:41 2025
step 789000, will finish Wed Aug 20 00:02:41 2025
step 789100, will finish Wed Aug 20 00:02:41 2025
step 789200, will finish Wed Aug 20 00:02:41 2025
step 789300, will finish Wed Aug 20 00:02:41 2025
step 789400, will finish Wed Aug 20 00:02:41 2025
step 789500, will finish Wed Aug 20 00:02:41 2025
step 789600, will finish Wed Aug 20 00:02:41 2025
step 789700, will finish Wed Aug 20 00:02:41 2025
step 789800, will finish Wed Aug 20 00:02:41 2025
step 789900, will finish Wed Aug 20 00:02:41 2025
step 790000, will finish Wed Aug 20 00:02:41 2025
step 790100, will finish Wed Aug 20 00:02:41 2025
step 790200, will finish Wed Aug 20 00:02:41 2025
step 790300, will finish Wed Aug 20 00:02:41 2025
step 790400, will finish Wed Aug 20 00:02:41 2025
step 790500, will finish Wed Aug 20 00:02:41 2025
step 790600, will finish Wed Aug 20 00:02:41 2025
step 790700, will finish Wed Aug 20 00:02:41 2025
step 790800, will finish Wed Aug 20 00:02:41 2025
step 790900, will finish Wed Aug 20 00:02:41 2025
step 791000, will finish Wed Aug 20 00:02:41 2025
step 791100, will finish Wed Aug 20 00:02:41 2025
step 791200, will finish Wed Aug 20 00:02:41 2025
step 791300, will finish Wed Aug 20 00:02:41 2025
step 791400, will finish Wed Aug 20 00:02:41 2025
step 791500, will finish Wed Aug 20 00:02:41 2025
step 791600, will finish Wed Aug 20 00:02:41 2025
step 791700, will finish Wed Aug 20 00:02:41 2025
step 791800, will finish Wed Aug 20 00:02:41 2025
step 791900, will finish Wed Aug 20 00:02:41 2025
step 792000, will finish Wed Aug 20 00:02:41 2025
step 792100, will finish Wed Aug 20 00:02:41 2025
step 792200, will finish Wed Aug 20 00:02:41 2025
step 792300, will finish Wed Aug 20 00:02:41 2025
step 792400, will finish Wed Aug 20 00:02:41 2025
step 792500, will finish Wed Aug 20 00:02:41 2025
step 792600, will finish Wed Aug 20 00:02:41 2025
step 792700, will finish Wed Aug 20 00:02:41 2025
step 792800, will finish Wed Aug 20 00:02:41 2025
step 792900, will finish Wed Aug 20 00:02:41 2025
step 793000, will finish Wed Aug 20 00:02:41 2025
step 793100, will finish Wed Aug 20 00:02:41 2025
step 793200, will finish Wed Aug 20 00:02:41 2025
step 793300, will finish Wed Aug 20 00:02:41 2025
step 793400, will finish Wed Aug 20 00:02:41 2025
step 793500, will finish Wed Aug 20 00:02:41 2025
step 793600, will finish Wed Aug 20 00:02:41 2025
step 793700, will finish Wed Aug 20 00:02:41 2025
step 793800, will finish Wed Aug 20 00:02:41 2025
step 793900, will finish Wed Aug 20 00:02:41 2025
step 794000, will finish Wed Aug 20 00:02:41 2025
step 794100, will finish Wed Aug 20 00:02:41 2025
step 794200, will finish Wed Aug 20 00:02:41 2025
step 794300, will finish Wed Aug 20 00:02:41 2025
step 794400, will finish Wed Aug 20 00:02:41 2025
step 794500, will finish Wed Aug 20 00:02:41 2025
step 794600, will finish Wed Aug 20 00:02:41 2025
step 794700, will finish Wed Aug 20 00:02:41 2025
step 794800, will finish Wed Aug 20 00:02:41 2025
step 794900, will finish Wed Aug 20 00:02:41 2025
step 795000, will finish Wed Aug 20 00:02:41 2025
step 795100, will finish Wed Aug 20 00:02:41 2025
step 795200, will finish Wed Aug 20 00:02:41 2025
step 795300, will finish Wed Aug 20 00:02:41 2025
step 795400, will finish Wed Aug 20 00:02:41 2025
step 795500, will finish Wed Aug 20 00:02:41 2025
step 795600, will finish Wed Aug 20 00:02:41 2025
step 795700, will finish Wed Aug 20 00:02:41 2025
step 795800, will finish Wed Aug 20 00:02:41 2025
step 795900, will finish Wed Aug 20 00:02:41 2025
step 796000, will finish Wed Aug 20 00:02:41 2025
step 796100, will finish Wed Aug 20 00:02:41 2025
step 796200, will finish Wed Aug 20 00:02:41 2025
step 796300, will finish Wed Aug 20 00:02:41 2025
step 796400, will finish Wed Aug 20 00:02:41 2025
step 796500, will finish Wed Aug 20 00:02:41 2025
step 796600, will finish Wed Aug 20 00:02:41 2025
step 796700, will finish Wed Aug 20 00:02:40 2025
step 796800, will finish Wed Aug 20 00:02:40 2025
step 796900, will finish Wed Aug 20 00:02:40 2025
step 797000, will finish Wed Aug 20 00:02:40 2025
step 797100, will finish Wed Aug 20 00:02:40 2025
step 797200, will finish Wed Aug 20 00:02:40 2025
step 797300, will finish Wed Aug 20 00:02:40 2025
step 797400, will finish Wed Aug 20 00:02:40 2025
step 797500, will finish Wed Aug 20 00:02:40 2025
step 797600, will finish Wed Aug 20 00:02:40 2025
step 797700, will finish Wed Aug 20 00:02:40 2025
step 797800, will finish Wed Aug 20 00:02:40 2025
step 797900, will finish Wed Aug 20 00:02:40 2025
step 798000, will finish Wed Aug 20 00:02:40 2025
step 798100, will finish Wed Aug 20 00:02:40 2025
step 798200, will finish Wed Aug 20 00:02:40 2025
step 798300, will finish Wed Aug 20 00:02:40 2025
step 798400, will finish Wed Aug 20 00:02:40 2025
step 798500, will finish Wed Aug 20 00:02:40 2025
step 798600, will finish Wed Aug 20 00:02:40 2025
step 798700, will finish Wed Aug 20 00:02:40 2025
step 798800, will finish Wed Aug 20 00:02:40 2025
step 798900, will finish Wed Aug 20 00:02:40 2025
step 799000, will finish Wed Aug 20 00:02:40 2025
step 799100, will finish Wed Aug 20 00:02:40 2025
step 799200, will finish Wed Aug 20 00:02:40 2025
step 799300, will finish Wed Aug 20 00:02:40 2025
step 799400, will finish Wed Aug 20 00:02:40 2025
step 799500, will finish Wed Aug 20 00:02:40 2025
step 799600, will finish Wed Aug 20 00:02:40 2025
step 799700, will finish Wed Aug 20 00:02:40 2025
step 799800, will finish Wed Aug 20 00:02:40 2025
step 799900, will finish Wed Aug 20 00:02:40 2025
step 800000, will finish Wed Aug 20 00:02:40 2025
step 800100, will finish Wed Aug 20 00:02:40 2025
step 800200, will finish Wed Aug 20 00:02:40 2025
step 800300, will finish Wed Aug 20 00:02:40 2025
step 800400, will finish Wed Aug 20 00:02:40 2025
step 800500, will finish Wed Aug 20 00:02:40 2025
step 800600, will finish Wed Aug 20 00:02:40 2025
step 800700, will finish Wed Aug 20 00:02:40 2025
[truncated: 12,541,451 more chars]
