# Supplementary material for: KRSR and RGD Adsorption on TiO2 and Influence of Ion Concentration: A Molecular Dynamics Study
Source: Biomolecules. 2026 Feb 23;16(2):336. doi: 10.3390/biom16020336 (PMC12938479; doi:10.3390/biom16020336)
Supplement: Supplementary file 1 [file biomolecules-16-00336-s001.zip › Supplementary data/data/KRSR/12Na15Cl/mindist.xvg]

# This file was created Tue Aug 12 13:43:41 2025
# Created by:
#                     :-) GROMACS - gmx mindist, 2023.2 (-:
# 
# Executable:   /usr/local/gromacs/bin/gmx
# Data prefix:  /usr/local/gromacs
# Working dir:  /home/attila/Desktop/Babykomondor3/KRSR
# Command line:
#   gmx mindist -s 12Na15Cl_1/md/md.tpr -f 12Na15Cl_1/md/md_noPBC.xtc -od 12Na15Cl_1/md/mindist.xvg -tu ns -on numcont.xvg
# gmx mindist is part of G R O M A C S:
#
# GRoups of Organic Molecules in ACtion for Science
#
@    title "Minimum Distance"
@    xaxis  label "Time (ns)"
@    yaxis  label "Distance (nm)"
@TYPE xy
@ view 0.15, 0.15, 0.75, 0.85
@ legend on
@ legend box on
@ legend loctype view
@ legend 0.78, 0.8
@ legend length 2
@ s0 legend "Protein-TI"
0.000000e+00  2.258057e+00
1.500000e-02  1.970424e+00
3.000000e-02  2.143454e+00
4.500000e-02  2.196099e+00
6.000000e-02  1.954854e+00
7.500000e-02  1.809971e+00
9.000000e-02  1.634764e+00
1.050000e-01  1.760013e+00
1.200000e-01  1.575307e+00
1.350000e-01  1.603610e+00
1.500000e-01  1.639105e+00
1.650000e-01  1.567378e+00
1.800000e-01  1.947270e+00
1.950000e-01  1.909463e+00
2.100000e-01  1.627380e+00
2.250000e-01  2.007221e+00
2.400000e-01  1.465636e+00
2.550000e-01  1.656541e+00
2.700000e-01  1.756642e+00
2.850000e-01  1.648482e+00
3.000000e-01  1.833397e+00
3.150000e-01  1.574034e+00
3.300000e-01  1.866497e+00
3.450000e-01  1.805877e+00
3.600000e-01  1.867817e+00
3.750000e-01  1.898598e+00
3.900000e-01  1.879870e+00
4.050000e-01  1.669865e+00
4.200000e-01  1.694174e+00
4.350000e-01  1.739997e+00
4.500000e-01  1.883890e+00
4.650000e-01  1.816110e+00
4.800000e-01  1.855432e+00
4.950000e-01  1.860713e+00
5.100001e-01  1.802960e+00
5.250000e-01  1.722519e+00
5.400000e-01  1.912746e+00
5.550000e-01  1.804190e+00
5.700001e-01  1.753960e+00
5.850000e-01  1.854311e+00
6.000000e-01  1.663506e+00
6.150000e-01  1.700632e+00
6.300001e-01  1.688658e+00
6.450000e-01  1.654185e+00
6.600000e-01  1.621492e+00
6.750000e-01  1.603651e+00
6.900001e-01  1.483004e+00
7.050000e-01  1.380430e+00
7.200000e-01  1.605079e+00
7.350000e-01  1.420013e+00
7.500001e-01  1.284912e+00
7.650000e-01  1.060862e+00
7.800000e-01  1.239308e+00
7.950000e-01  1.247140e+00
8.100001e-01  1.383103e+00
8.250000e-01  1.597540e+00
8.400000e-01  1.738451e+00
8.550000e-01  1.665686e+00
8.700001e-01  1.712159e+00
8.850001e-01  1.769687e+00
9.000000e-01  1.788226e+00
9.150000e-01  1.732975e+00
9.300001e-01  1.938915e+00
9.450001e-01  1.933563e+00
9.600000e-01  2.010277e+00
9.750000e-01  1.990252e+00
9.900001e-01  2.047741e+00
1.005000e+00  2.098086e+00
1.020000e+00  2.100109e+00
1.035000e+00  2.217192e+00
1.050000e+00  2.056125e+00
1.065000e+00  2.152432e+00
1.080000e+00  2.207581e+00
1.095000e+00  2.427659e+00
1.110000e+00  2.563603e+00
1.125000e+00  2.744703e+00
1.140000e+00  2.839649e+00
1.155000e+00  2.708378e+00
1.170000e+00  2.742377e+00
1.185000e+00  2.563813e+00
1.200000e+00  2.785412e+00
1.215000e+00  2.636287e+00
1.230000e+00  2.373410e+00
1.245000e+00  2.501223e+00
1.260000e+00  2.721384e+00
1.275000e+00  2.492959e+00
1.290000e+00  2.548852e+00
1.305000e+00  2.750085e+00
1.320000e+00  2.640908e+00
1.335000e+00  2.429831e+00
1.350000e+00  2.518707e+00
1.365000e+00  2.779716e+00
1.380000e+00  2.680499e+00
1.395000e+00  2.512272e+00
1.410000e+00  2.491814e+00
1.425000e+00  2.723513e+00
1.440000e+00  2.684576e+00
1.455000e+00  2.697840e+00
1.470000e+00  2.632404e+00
1.485000e+00  2.626284e+00
1.500000e+00  2.591018e+00
1.515000e+00  2.591734e+00
1.530000e+00  2.458701e+00
1.545000e+00  2.628931e+00
1.560000e+00  2.576931e+00
1.575000e+00  2.691697e+00
1.590000e+00  2.804429e+00
1.605000e+00  2.738222e+00
1.620000e+00  2.798601e+00
1.635000e+00  2.759052e+00
1.650000e+00  2.709257e+00
1.665000e+00  2.753059e+00
1.680000e+00  2.785073e+00
1.695000e+00  2.684050e+00
1.710000e+00  2.607743e+00
1.725000e+00  2.559177e+00
1.740000e+00  2.528340e+00
1.755000e+00  2.749361e+00
1.770000e+00  2.515629e+00
1.785000e+00  2.471745e+00
1.800000e+00  2.305787e+00
1.815000e+00  2.428008e+00
1.830000e+00  2.443408e+00
1.845000e+00  2.100797e+00
1.860000e+00  2.192196e+00
1.875000e+00  2.413685e+00
1.890000e+00  2.335363e+00
1.905000e+00  2.406804e+00
1.920000e+00  2.503841e+00
1.935000e+00  2.345321e+00
1.950000e+00  2.184258e+00
1.965000e+00  2.131871e+00
1.980000e+00  2.057948e+00
1.995000e+00  1.993754e+00
2.010000e+00  1.959160e+00
2.025000e+00  1.999018e+00
2.040000e+00  2.178162e+00
2.055000e+00  2.081344e+00
2.070000e+00  2.057505e+00
2.085000e+00  2.032042e+00
2.100000e+00  1.899410e+00
2.115000e+00  1.619323e+00
2.130000e+00  1.864691e+00
2.145000e+00  1.777808e+00
2.160000e+00  1.665888e+00
2.175000e+00  1.905758e+00
2.190000e+00  1.970421e+00
2.205000e+00  1.831199e+00
2.220000e+00  1.855699e+00
2.235000e+00  1.811030e+00
2.250000e+00  1.715584e+00
2.265000e+00  1.644984e+00
2.280000e+00  1.570348e+00
2.295000e+00  1.653450e+00
2.310000e+00  1.596250e+00
2.325000e+00  1.460554e+00
2.340000e+00  1.689908e+00
2.355000e+00  1.817122e+00
2.370000e+00  1.832600e+00
2.385000e+00  1.506664e+00
2.400000e+00  1.333927e+00
2.415000e+00  1.244635e+00
2.430000e+00  1.586759e+00
2.445000e+00  1.780980e+00
2.460000e+00  1.704844e+00
2.475000e+00  1.800305e+00
2.490000e+00  1.863703e+00
2.505000e+00  1.688661e+00
2.520000e+00  1.681164e+00
2.535000e+00  1.610809e+00
2.550000e+00  1.431638e+00
2.565000e+00  1.507048e+00
2.580000e+00  1.562119e+00
2.595000e+00  1.451381e+00
2.610000e+00  1.497728e+00
2.625000e+00  1.626275e+00
2.640000e+00  1.682752e+00
2.655000e+00  1.585982e+00
2.670000e+00  1.680927e+00
2.685000e+00  1.586452e+00
2.700000e+00  1.572659e+00
2.715000e+00  1.592705e+00
2.730000e+00  1.750806e+00
2.745000e+00  1.674096e+00
2.760000e+00  1.497727e+00
2.775000e+00  1.456348e+00
2.790000e+00  1.677925e+00
2.805000e+00  1.751322e+00
2.820000e+00  1.708047e+00
2.835000e+00  1.408003e+00
2.850000e+00  1.499074e+00
2.865000e+00  1.660470e+00
2.880000e+00  1.816276e+00
2.895000e+00  1.653583e+00
2.910000e+00  1.659870e+00
2.925000e+00  1.754766e+00
2.940000e+00  1.839241e+00
2.955000e+00  1.540201e+00
2.970000e+00  1.704439e+00
2.985000e+00  1.815650e+00
3.000000e+00  1.785269e+00
3.015000e+00  1.516867e+00
3.030000e+00  1.525765e+00
3.045000e+00  1.630216e+00
3.060000e+00  1.557745e+00
3.075000e+00  1.607757e+00
3.090000e+00  1.670453e+00
3.105000e+00  1.694094e+00
3.120000e+00  1.690158e+00
3.135000e+00  1.854227e+00
3.150000e+00  1.834946e+00
3.165000e+00  1.671572e+00
3.180000e+00  1.619095e+00
3.195000e+00  1.529294e+00
3.210000e+00  1.564925e+00
3.225000e+00  1.269419e+00
3.240000e+00  1.280722e+00
3.255000e+00  1.138988e+00
3.270000e+00  1.133651e+00
3.285000e+00  1.200817e+00
3.300000e+00  1.328005e+00
3.315000e+00  1.281826e+00
3.330000e+00  1.133213e+00
3.345000e+00  1.098993e+00
3.360000e+00  8.793537e-01
3.375000e+00  1.166928e+00
3.390000e+00  1.266925e+00
3.405000e+00  1.419896e+00
3.420000e+00  1.376592e+00
3.435000e+00  1.334816e+00
3.450000e+00  1.407610e+00
3.465000e+00  1.275688e+00
3.480000e+00  1.547957e+00
3.495000e+00  1.590889e+00
3.510000e+00  1.685087e+00
3.525000e+00  1.681471e+00
3.540000e+00  1.747704e+00
3.555000e+00  2.026184e+00
3.570000e+00  1.981076e+00
3.585000e+00  1.999852e+00
3.600000e+00  1.813094e+00
3.615000e+00  1.754681e+00
3.630000e+00  2.064481e+00
3.645000e+00  2.075188e+00
3.660000e+00  2.051427e+00
3.675000e+00  1.982335e+00
3.690000e+00  1.960178e+00
3.705000e+00  1.887899e+00
3.720000e+00  1.697001e+00
3.735000e+00  1.692569e+00
3.750000e+00  1.726706e+00
3.765000e+00  1.672889e+00
3.780000e+00  1.813787e+00
3.795000e+00  1.755412e+00
3.810000e+00  1.906914e+00
3.825000e+00  1.961647e+00
3.840000e+00  1.750707e+00
3.855000e+00  1.595508e+00
3.870000e+00  1.464242e+00
3.885000e+00  1.585164e+00
3.900000e+00  1.827320e+00
3.915000e+00  1.782799e+00
3.930000e+00  1.760521e+00
3.945000e+00  1.749172e+00
3.960000e+00  1.704369e+00
3.975000e+00  1.701823e+00
3.990000e+00  1.451197e+00
4.005000e+00  1.569479e+00
4.020000e+00  1.550043e+00
4.035000e+00  1.342691e+00
4.050000e+00  1.195086e+00
4.065000e+00  1.368325e+00
4.080000e+00  1.223056e+00
4.095000e+00  1.352039e+00
4.110000e+00  1.219797e+00
4.125000e+00  1.380100e+00
4.140000e+00  1.404635e+00
4.155000e+00  1.458258e+00
4.170000e+00  1.439505e+00
4.185000e+00  1.699463e+00
4.200000e+00  1.691057e+00
4.215000e+00  1.775325e+00
4.230000e+00  1.550133e+00
4.245000e+00  1.849432e+00
4.260000e+00  1.829437e+00
4.275000e+00  2.015274e+00
4.290000e+00  1.980384e+00
4.305000e+00  1.871152e+00
4.320000e+00  1.917887e+00
4.335000e+00  1.680523e+00
4.350000e+00  1.680760e+00
4.365000e+00  1.579050e+00
4.380000e+00  1.561680e+00
4.395000e+00  1.709570e+00
4.410000e+00  1.674471e+00
4.425000e+00  1.685432e+00
4.440000e+00  1.786016e+00
4.455000e+00  1.872499e+00
4.470000e+00  1.984855e+00
4.485000e+00  1.721353e+00
4.500000e+00  1.672470e+00
4.515000e+00  1.600091e+00
4.530000e+00  1.667134e+00
4.545000e+00  1.652946e+00
4.560000e+00  1.563484e+00
4.575000e+00  1.599385e+00
4.590000e+00  1.548412e+00
4.605000e+00  1.774633e+00
4.620000e+00  1.759153e+00
4.635000e+00  1.779424e+00
4.650000e+00  1.762304e+00
4.665000e+00  1.917638e+00
4.680000e+00  1.795811e+00
4.695000e+00  1.777052e+00
4.710000e+00  1.811770e+00
4.725000e+00  1.829522e+00
4.740000e+00  1.679279e+00
4.755000e+00  1.751055e+00
4.770000e+00  1.694239e+00
4.785000e+00  1.823404e+00
4.800000e+00  1.977254e+00
4.815000e+00  2.025221e+00
4.830000e+00  2.079311e+00
4.845000e+00  1.988787e+00
4.860000e+00  2.071196e+00
4.875000e+00  1.975685e+00
4.890000e+00  2.041745e+00
4.905000e+00  1.831813e+00
4.920000e+00  1.906283e+00
4.935000e+00  1.861721e+00
4.950000e+00  1.891839e+00
4.965000e+00  1.834268e+00
4.980000e+00  1.902671e+00
4.995000e+00  1.795438e+00
5.010000e+00  1.791859e+00
5.025000e+00  1.740037e+00
5.040000e+00  1.850525e+00
5.055000e+00  1.785611e+00
5.070000e+00  1.803004e+00
5.085000e+00  1.822254e+00
5.100000e+00  1.663540e+00
5.115000e+00  1.638013e+00
5.130000e+00  1.838593e+00
5.145000e+00  2.100698e+00
5.160000e+00  2.070748e+00
5.175000e+00  1.830773e+00
5.190000e+00  2.005399e+00
5.205000e+00  2.074661e+00
5.220000e+00  2.388404e+00
5.235000e+00  2.430808e+00
5.250000e+00  2.501428e+00
5.265000e+00  2.353397e+00
5.280000e+00  2.207466e+00
5.295000e+00  2.089988e+00
5.310000e+00  2.067025e+00
5.325000e+00  2.230000e+00
5.340000e+00  2.161457e+00
5.355000e+00  2.217941e+00
5.370000e+00  2.313262e+00
5.385000e+00  1.953612e+00
5.400000e+00  2.060260e+00
5.415000e+00  2.084227e+00
5.430000e+00  1.819865e+00
5.445000e+00  1.978831e+00
5.460000e+00  2.027056e+00
5.475000e+00  1.823859e+00
5.490000e+00  1.927356e+00
5.505000e+00  1.842905e+00
5.520000e+00  1.826956e+00
5.535000e+00  1.935788e+00
5.550000e+00  2.041329e+00
5.565000e+00  2.166131e+00
5.580000e+00  2.204833e+00
5.595000e+00  2.235927e+00
5.610000e+00  2.137406e+00
5.625000e+00  1.894447e+00
5.640000e+00  1.910478e+00
5.655000e+00  1.857353e+00
5.670000e+00  2.038303e+00
5.685000e+00  1.864823e+00
5.700000e+00  1.630578e+00
5.715000e+00  1.624541e+00
5.730000e+00  1.609762e+00
5.745000e+00  1.679306e+00
5.760000e+00  1.683860e+00
5.775000e+00  1.681711e+00
5.790000e+00  1.926384e+00
5.805000e+00  1.940087e+00
5.820000e+00  2.001376e+00
5.835001e+00  2.153358e+00
5.850000e+00  1.957801e+00
5.865000e+00  1.949447e+00
5.880000e+00  1.916026e+00
5.895000e+00  2.009432e+00
5.910000e+00  1.803042e+00
5.925000e+00  1.800671e+00
5.940000e+00  1.902589e+00
5.955000e+00  2.175955e+00
5.970000e+00  2.098847e+00
5.985000e+00  1.807977e+00
6.000000e+00  1.772027e+00
6.015000e+00  1.830445e+00
6.030000e+00  1.871478e+00
6.045000e+00  2.083864e+00
6.060000e+00  1.927828e+00
6.075000e+00  2.080562e+00
6.090000e+00  1.991526e+00
6.105000e+00  1.823744e+00
6.120000e+00  1.972153e+00
6.135000e+00  1.811297e+00
6.150000e+00  1.795141e+00
6.165000e+00  1.786641e+00
6.180000e+00  1.922532e+00
6.195000e+00  1.838074e+00
6.210001e+00  1.651123e+00
6.225000e+00  1.482639e+00
6.240000e+00  1.610561e+00
6.255000e+00  1.525138e+00
6.270000e+00  1.392216e+00
6.285000e+00  1.480129e+00
6.300000e+00  1.453958e+00
6.315001e+00  1.291416e+00
6.330000e+00  1.289328e+00
6.345000e+00  1.278619e+00
6.360000e+00  1.229603e+00
6.375000e+00  1.176424e+00
6.390000e+00  1.290901e+00
6.405000e+00  1.317863e+00
6.420000e+00  1.373247e+00
6.435000e+00  1.452425e+00
6.450000e+00  1.529842e+00
6.465000e+00  1.372780e+00
6.480000e+00  1.427573e+00
6.495000e+00  1.387587e+00
6.510000e+00  1.347337e+00
6.525000e+00  1.271795e+00
6.540000e+00  1.395578e+00
6.555000e+00  1.436840e+00
6.570000e+00  1.413365e+00
6.585001e+00  1.399238e+00
6.600000e+00  1.434518e+00
6.615000e+00  1.370126e+00
6.630000e+00  1.447048e+00
6.645000e+00  1.426760e+00
6.660000e+00  1.489794e+00
6.675000e+00  1.347110e+00
6.690001e+00  1.461382e+00
6.705000e+00  1.349573e+00
6.720000e+00  1.163681e+00
6.735000e+00  1.250243e+00
6.750000e+00  1.025981e+00
6.765000e+00  9.864306e-01
6.780000e+00  8.352770e-01
6.795001e+00  8.439700e-01
6.810000e+00  8.070762e-01
6.825000e+00  8.090318e-01
6.840000e+00  8.332742e-01
6.855000e+00  7.134975e-01
6.870000e+00  7.881827e-01
6.885000e+00  5.240577e-01
6.900000e+00  7.059936e-01
6.915000e+00  6.824540e-01
6.930000e+00  7.865077e-01
6.945000e+00  7.072650e-01
6.960001e+00  7.516305e-01
6.975000e+00  7.590086e-01
6.990000e+00  6.331844e-01
7.005000e+00  7.438891e-01
7.020000e+00  8.825668e-01
7.035000e+00  7.970518e-01
7.050000e+00  8.321767e-01
7.065001e+00  9.478104e-01
7.080000e+00  9.632270e-01
7.095000e+00  1.076831e+00
7.110000e+00  9.997855e-01
7.125000e+00  9.361209e-01
7.140000e+00  9.638040e-01
7.155000e+00  1.065665e+00
7.170001e+00  9.025182e-01
7.185000e+00  8.651738e-01
7.200000e+00  7.363451e-01
7.215000e+00  9.310085e-01
7.230000e+00  9.185574e-01
7.245000e+00  1.008139e+00
7.260000e+00  9.944046e-01
7.275001e+00  9.244459e-01
7.290000e+00  7.566069e-01
7.305000e+00  8.315592e-01
7.320000e+00  9.703792e-01
7.335001e+00  7.661745e-01
7.350000e+00  8.163892e-01
7.365000e+00  8.421656e-01
7.380000e+00  9.991257e-01
7.395000e+00  9.489295e-01
7.410000e+00  1.013490e+00
7.425000e+00  8.243436e-01
7.440001e+00  7.984508e-01
7.455000e+00  8.575764e-01
7.470000e+00  6.833493e-01
7.485000e+00  6.850543e-01
7.500000e+00  8.763344e-01
7.515000e+00  6.618927e-01
7.530000e+00  6.913823e-01
7.545001e+00  7.063445e-01
7.560000e+00  6.125469e-01
7.575000e+00  5.056904e-01
7.590000e+00  6.142552e-01
7.605000e+00  4.542412e-01
7.620000e+00  1.906405e-01
7.635000e+00  1.877729e-01
7.650001e+00  1.934142e-01
7.665000e+00  1.890082e-01
7.680000e+00  1.679004e-01
7.695000e+00  2.062408e-01
7.710001e+00  1.683408e-01
7.725000e+00  1.896864e-01
7.740000e+00  1.834441e-01
7.755001e+00  1.767095e-01
7.770000e+00  1.871272e-01
7.785000e+00  1.830298e-01
7.800000e+00  1.760051e-01
7.815001e+00  1.790751e-01
7.830000e+00  1.814595e-01
7.845000e+00  1.823163e-01
7.860001e+00  1.866542e-01
7.875000e+00  1.977201e-01
7.890000e+00  1.955090e-01
7.905000e+00  1.872187e-01
7.920001e+00  1.838994e-01
7.935000e+00  1.858637e-01
7.950000e+00  1.877494e-01
7.965000e+00  1.715254e-01
7.980000e+00  2.035986e-01
7.995000e+00  1.868040e-01
8.010000e+00  1.856877e-01
8.025001e+00  1.772223e-01
8.040000e+00  1.804589e-01
8.055000e+00  2.042571e-01
8.070001e+00  1.881890e-01
8.085000e+00  1.772793e-01
8.100000e+00  1.845625e-01
8.115001e+00  1.913067e-01
8.130000e+00  1.896231e-01
8.145000e+00  1.887057e-01
8.160001e+00  1.969052e-01
8.175000e+00  2.181963e-01
8.190001e+00  1.648619e-01
8.205000e+00  1.766117e-01
8.220000e+00  1.767148e-01
8.235001e+00  2.103450e-01
8.250000e+00  1.788038e-01
8.265000e+00  2.013780e-01
8.280001e+00  1.804191e-01
8.295000e+00  1.826129e-01
8.310000e+00  1.872244e-01
8.325001e+00  1.845341e-01
8.340000e+00  1.806407e-01
8.355000e+00  2.222251e-01
8.370001e+00  1.961739e-01
8.385000e+00  2.077069e-01
8.400001e+00  1.739573e-01
8.415000e+00  1.935971e-01
8.430000e+00  1.749860e-01
8.445001e+00  1.942621e-01
8.460000e+00  1.924909e-01
8.475000e+00  1.786681e-01
8.490001e+00  1.934098e-01
8.505000e+00  1.887825e-01
8.520000e+00  1.796539e-01
8.535001e+00  1.918220e-01
8.550000e+00  1.876084e-01
8.565001e+00  1.767312e-01
8.580001e+00  1.853421e-01
8.595000e+00  1.846532e-01
8.610001e+00  1.856370e-01
8.625000e+00  1.958505e-01
8.640000e+00  1.820859e-01
8.655001e+00  1.728802e-01
8.670000e+00  2.080285e-01
8.685000e+00  1.870506e-01
8.700001e+00  1.797170e-01
8.715000e+00  1.994062e-01
8.730000e+00  1.771697e-01
8.745001e+00  1.878653e-01
8.760000e+00  1.692894e-01
8.775001e+00  1.824385e-01
8.790000e+00  1.946298e-01
8.805000e+00  1.830328e-01
8.820001e+00  1.749727e-01
8.835000e+00  1.723417e-01
8.850000e+00  1.901629e-01
8.865001e+00  2.021726e-01
8.880000e+00  1.805212e-01
8.895000e+00  1.925122e-01
8.910001e+00  1.837409e-01
8.925000e+00  1.845633e-01
8.940001e+00  1.858939e-01
8.955001e+00  1.712118e-01
8.970000e+00  1.829620e-01
8.985001e+00  1.835792e-01
9.000000e+00  1.765227e-01
9.015000e+00  1.651937e-01
9.030001e+00  1.593898e-01
9.045000e+00  1.891946e-01
9.060000e+00  1.770395e-01
9.075001e+00  1.739556e-01
9.090000e+00  1.734268e-01
9.105000e+00  1.873032e-01
9.120001e+00  1.728282e-01
9.135000e+00  1.774091e-01
9.150001e+00  2.085308e-01
9.165000e+00  1.814842e-01
9.180000e+00  1.778043e-01
9.195001e+00  1.765139e-01
9.210000e+00  1.709580e-01
9.225000e+00  1.930489e-01
9.240001e+00  1.859239e-01
9.255000e+00  1.842950e-01
9.270000e+00  1.734077e-01
9.285001e+00  1.870580e-01
9.300000e+00  1.824250e-01
9.315001e+00  1.687682e-01
9.330001e+00  1.759866e-01
9.345000e+00  1.676026e-01
9.360001e+00  1.810452e-01
9.375000e+00  1.666341e-01
9.390000e+00  1.879026e-01
9.405001e+00  1.940409e-01
9.420000e+00  1.819977e-01
9.435000e+00  1.786553e-01
9.450001e+00  1.983187e-01
9.465000e+00  1.898073e-01
9.480000e+00  1.819894e-01
9.495001e+00  1.930742e-01
9.510000e+00  2.056106e-01
9.525001e+00  1.870844e-01
9.540001e+00  1.876396e-01
9.555000e+00  1.795220e-01
9.570001e+00  1.686687e-01
9.585000e+00  2.098530e-01
9.600000e+00  1.714238e-01
9.615001e+00  1.722357e-01
9.630000e+00  1.768682e-01
9.645000e+00  1.617221e-01
9.660001e+00  1.885790e-01
9.675000e+00  1.689465e-01
9.690001e+00  1.771404e-01
9.705001e+00  1.782117e-01
9.720000e+00  1.751199e-01
9.735001e+00  1.762046e-01
9.750000e+00  1.723861e-01
9.765000e+00  1.761632e-01
9.780001e+00  1.767679e-01
9.795000e+00  1.765081e-01
9.810000e+00  1.693395e-01
9.825001e+00  1.787749e-01
9.840000e+00  1.759841e-01
9.855000e+00  1.793331e-01
9.870001e+00  1.800750e-01
9.885000e+00  1.697479e-01
9.900001e+00  1.707236e-01
9.915001e+00  1.804070e-01
9.930000e+00  1.849726e-01
9.945001e+00  1.892381e-01
9.960000e+00  1.897031e-01
9.975000e+00  1.831875e-01
9.990001e+00  1.799934e-01
1.000500e+01  1.776747e-01
1.002000e+01  1.766894e-01
1.003500e+01  1.834065e-01
1.005000e+01  1.714313e-01
1.006500e+01  1.658786e-01
1.008000e+01  1.759050e-01
1.009500e+01  1.777941e-01
1.011000e+01  1.774349e-01
1.012500e+01  1.821705e-01
1.014000e+01  1.848093e-01
1.015500e+01  1.763681e-01
1.017000e+01  1.688002e-01
1.018500e+01  1.847487e-01
1.020000e+01  1.658584e-01
1.021500e+01  1.697745e-01
1.023000e+01  1.849310e-01
1.024500e+01  1.711567e-01
1.026000e+01  1.635320e-01
1.027500e+01  1.757244e-01
1.029000e+01  1.819556e-01
1.030500e+01  1.778316e-01
1.032000e+01  1.726897e-01
1.033500e+01  1.925426e-01
1.035000e+01  2.115096e-01
1.036500e+01  1.785294e-01
1.038000e+01  1.818352e-01
1.039500e+01  1.699701e-01
1.041000e+01  1.662856e-01
1.042500e+01  1.773443e-01
1.044000e+01  1.734191e-01
1.045500e+01  1.743774e-01
1.047000e+01  1.714593e-01
1.048500e+01  1.783294e-01
1.050000e+01  1.974091e-01
1.051500e+01  1.839945e-01
1.053000e+01  1.727097e-01
1.054500e+01  1.743312e-01
1.056000e+01  1.664909e-01
1.057500e+01  1.725348e-01
1.059000e+01  1.739126e-01
1.060500e+01  1.772310e-01
1.062000e+01  1.702842e-01
1.063500e+01  1.800339e-01
1.065000e+01  1.881808e-01
1.066500e+01  1.925143e-01
1.068000e+01  1.702989e-01
1.069500e+01  1.766580e-01
1.071000e+01  1.742149e-01
1.072500e+01  1.771476e-01
1.074000e+01  1.786800e-01
1.075500e+01  2.054007e-01
1.077000e+01  1.858279e-01
1.078500e+01  2.076592e-01
1.080000e+01  1.743417e-01
1.081500e+01  1.787265e-01
1.083000e+01  1.672584e-01
1.084500e+01  1.785745e-01
1.086000e+01  1.798003e-01
1.087500e+01  1.782386e-01
1.089000e+01  1.657914e-01
1.090500e+01  1.776342e-01
1.092000e+01  1.804005e-01
1.093500e+01  1.783120e-01
1.095000e+01  1.747946e-01
1.096500e+01  1.803427e-01
1.098000e+01  1.788277e-01
1.099500e+01  2.010758e-01
1.101000e+01  1.814536e-01
1.102500e+01  1.893540e-01
1.104000e+01  1.779507e-01
1.105500e+01  1.714797e-01
1.107000e+01  1.869758e-01
1.108500e+01  1.722113e-01
1.110000e+01  1.831532e-01
1.111500e+01  1.793196e-01
1.113000e+01  1.730457e-01
1.114500e+01  1.828607e-01
1.116000e+01  1.766913e-01
1.117500e+01  1.860077e-01
1.119000e+01  1.745668e-01
1.120500e+01  1.837564e-01
1.122000e+01  1.768854e-01
1.123500e+01  1.751693e-01
1.125000e+01  1.652931e-01
1.126500e+01  1.805362e-01
1.128000e+01  1.756460e-01
1.129500e+01  1.918436e-01
1.131000e+01  1.782636e-01
1.132500e+01  1.852663e-01
1.134000e+01  1.674955e-01
1.135500e+01  1.738741e-01
1.137000e+01  2.131673e-01
1.138500e+01  1.720566e-01
1.140000e+01  1.831236e-01
1.141500e+01  1.731237e-01
1.143000e+01  1.788219e-01
1.144500e+01  1.676060e-01
1.146000e+01  1.997183e-01
1.147500e+01  1.756105e-01
1.149000e+01  1.699510e-01
1.150500e+01  1.835124e-01
1.152000e+01  1.902089e-01
1.153500e+01  1.609152e-01
1.155000e+01  1.739379e-01
1.156500e+01  1.747392e-01
1.158000e+01  1.784664e-01
1.159500e+01  1.763302e-01
1.161000e+01  1.727828e-01
1.162500e+01  1.676672e-01
1.164000e+01  1.918091e-01
1.165500e+01  1.702115e-01
1.167000e+01  1.690820e-01
1.168500e+01  1.810824e-01
1.170000e+01  1.770806e-01
1.171500e+01  1.847337e-01
1.173000e+01  1.769896e-01
1.174500e+01  1.740673e-01
1.176000e+01  1.952022e-01
1.177500e+01  1.795031e-01
1.179000e+01  1.807884e-01
1.180500e+01  1.781807e-01
1.182000e+01  1.754581e-01
1.183500e+01  1.792355e-01
1.185000e+01  1.707423e-01
1.186500e+01  1.947868e-01
1.188000e+01  1.695269e-01
1.189500e+01  1.761715e-01
1.191000e+01  1.753352e-01
1.192500e+01  1.799170e-01
1.194000e+01  1.864623e-01
1.195500e+01  1.702961e-01
1.197000e+01  1.705055e-01
1.198500e+01  1.670941e-01
1.200000e+01  1.725173e-01
1.201500e+01  1.778622e-01
1.203000e+01  1.826229e-01
1.204500e+01  1.773968e-01
1.206000e+01  1.839296e-01
1.207500e+01  1.814774e-01
1.209000e+01  1.732815e-01
1.210500e+01  1.699324e-01
1.212000e+01  1.723907e-01
1.213500e+01  1.661592e-01
1.215000e+01  1.763106e-01
1.216500e+01  1.804883e-01
1.218000e+01  1.689793e-01
1.219500e+01  1.813676e-01
1.221000e+01  1.647343e-01
1.222500e+01  1.604918e-01
1.224000e+01  1.760230e-01
1.225500e+01  1.850436e-01
1.227000e+01  1.784553e-01
1.228500e+01  1.690597e-01
1.230000e+01  1.812046e-01
1.231500e+01  1.713468e-01
1.233000e+01  1.812246e-01
1.234500e+01  1.734473e-01
1.236000e+01  1.749851e-01
1.237500e+01  1.750385e-01
1.239000e+01  1.760220e-01
1.240500e+01  1.697122e-01
1.242000e+01  1.767290e-01
1.243500e+01  1.774114e-01
1.245000e+01  1.715459e-01
1.246500e+01  1.737006e-01
1.248000e+01  1.744387e-01
1.249500e+01  1.730230e-01
1.251000e+01  1.837204e-01
1.252500e+01  1.705118e-01
1.254000e+01  1.668732e-01
1.255500e+01  1.671906e-01
1.257000e+01  1.615769e-01
1.258500e+01  1.634230e-01
1.260000e+01  1.836089e-01
1.261500e+01  1.719755e-01
1.263000e+01  1.865646e-01
1.264500e+01  1.744358e-01
1.266000e+01  1.715051e-01
1.267500e+01  1.727366e-01
1.269000e+01  1.757821e-01
1.270500e+01  1.835182e-01
1.272000e+01  1.686981e-01
1.273500e+01  1.889737e-01
1.275000e+01  1.739248e-01
1.276500e+01  1.858053e-01
1.278000e+01  1.888423e-01
1.279500e+01  1.807631e-01
1.281000e+01  1.753150e-01
1.282500e+01  1.856406e-01
1.284000e+01  1.676245e-01
1.285500e+01  1.852571e-01
1.287000e+01  1.776640e-01
1.288500e+01  1.669774e-01
1.290000e+01  1.794778e-01
1.291500e+01  1.817519e-01
1.293000e+01  1.728553e-01
1.294500e+01  1.875186e-01
1.296000e+01  2.029122e-01
1.297500e+01  1.744692e-01
1.299000e+01  1.775072e-01
1.300500e+01  1.812802e-01
1.302000e+01  1.690243e-01
1.303500e+01  1.801978e-01
1.305000e+01  1.890546e-01
1.306500e+01  1.766652e-01
1.308000e+01  1.868963e-01
1.309500e+01  1.811849e-01
1.311000e+01  1.738376e-01
1.312500e+01  1.671351e-01
1.314000e+01  1.769686e-01
1.315500e+01  1.802291e-01
1.317000e+01  1.845195e-01
1.318500e+01  1.707062e-01
1.320000e+01  1.753645e-01
1.321500e+01  1.824886e-01
1.323000e+01  1.851197e-01
1.324500e+01  2.050747e-01
1.326000e+01  1.803919e-01
1.327500e+01  1.798263e-01
1.329000e+01  1.730426e-01
1.330500e+01  1.728497e-01
1.332000e+01  1.767240e-01
1.333500e+01  1.718310e-01
1.335000e+01  1.925243e-01
1.336500e+01  1.723191e-01
1.338000e+01  1.884310e-01
1.339500e+01  1.726875e-01
1.341000e+01  1.771044e-01
1.342500e+01  1.791462e-01
1.344000e+01  1.926984e-01
1.345500e+01  1.797494e-01
1.347000e+01  1.721420e-01
1.348500e+01  1.829147e-01
1.350000e+01  1.778499e-01
1.351500e+01  1.638819e-01
1.353000e+01  1.719687e-01
1.354500e+01  1.724817e-01
1.356000e+01  1.686868e-01
1.357500e+01  1.752807e-01
1.359000e+01  1.803238e-01
1.360500e+01  1.654400e-01
1.362000e+01  1.747710e-01
1.363500e+01  1.684744e-01
1.365000e+01  1.674192e-01
1.366500e+01  1.776956e-01
1.368000e+01  1.670209e-01
1.369500e+01  1.928925e-01
1.371000e+01  1.710557e-01
1.372500e+01  1.754711e-01
1.374000e+01  1.863876e-01
1.375500e+01  1.877046e-01
1.377000e+01  1.820488e-01
1.378500e+01  1.753965e-01
1.380000e+01  1.815838e-01
1.381500e+01  1.781166e-01
1.383000e+01  1.907237e-01
1.384500e+01  1.695295e-01
1.386000e+01  1.779162e-01
1.387500e+01  1.736392e-01
1.389000e+01  2.031204e-01
1.390500e+01  1.856593e-01
1.392000e+01  1.716731e-01
1.393500e+01  1.849666e-01
1.395000e+01  1.743907e-01
1.396500e+01  1.714575e-01
1.398000e+01  1.693838e-01
1.399500e+01  1.978669e-01
1.401000e+01  1.979281e-01
1.402500e+01  1.901139e-01
1.404000e+01  1.802356e-01
1.405500e+01  1.816634e-01
1.407000e+01  1.833922e-01
1.408500e+01  1.866840e-01
1.410000e+01  1.768186e-01
1.411500e+01  1.941039e-01
1.413000e+01  1.931214e-01
1.414500e+01  1.836014e-01
1.416000e+01  1.822905e-01
1.417500e+01  1.722837e-01
1.419000e+01  1.717371e-01
1.420500e+01  1.797146e-01
1.422000e+01  1.882535e-01
1.423500e+01  1.733118e-01
1.425000e+01  1.939210e-01
1.426500e+01  1.974090e-01
1.428000e+01  1.796836e-01
1.429500e+01  1.734906e-01
1.431000e+01  1.876003e-01
1.432500e+01  1.870023e-01
1.434000e+01  1.880514e-01
1.435500e+01  1.704759e-01
1.437000e+01  1.729349e-01
1.438500e+01  1.713386e-01
1.440000e+01  1.807572e-01
1.441500e+01  1.870544e-01
1.443000e+01  1.922310e-01
1.444500e+01  1.905790e-01
1.446000e+01  1.744512e-01
1.447500e+01  1.764037e-01
1.449000e+01  1.830775e-01
1.450500e+01  1.879615e-01
1.452000e+01  1.860158e-01
1.453500e+01  1.943833e-01
1.455000e+01  1.816381e-01
1.456500e+01  1.880353e-01
1.458000e+01  1.970450e-01
1.459500e+01  1.816396e-01
1.461000e+01  1.873137e-01
1.462500e+01  1.924853e-01
1.464000e+01  1.814184e-01
1.465500e+01  1.762653e-01
1.467000e+01  1.763019e-01
1.468500e+01  1.779382e-01
1.470000e+01  1.864388e-01
1.471500e+01  1.931201e-01
1.473000e+01  1.786526e-01
1.474500e+01  1.962413e-01
1.476000e+01  1.945709e-01
1.477500e+01  2.164638e-01
1.479000e+01  1.874991e-01
1.480500e+01  1.697694e-01
1.482000e+01  1.962568e-01
1.483500e+01  1.867146e-01
1.485000e+01  1.862921e-01
1.486500e+01  2.082762e-01
1.488000e+01  1.716888e-01
1.489500e+01  2.073016e-01
1.491000e+01  1.767971e-01
1.492500e+01  2.052912e-01
1.494000e+01  1.685075e-01
1.495500e+01  1.836785e-01
1.497000e+01  1.743760e-01
1.498500e+01  1.745514e-01
1.500000e+01  1.729650e-01
1.501500e+01  1.723161e-01
1.503000e+01  1.721889e-01
1.504500e+01  1.801345e-01
1.506000e+01  1.995433e-01
1.507500e+01  1.761979e-01
1.509000e+01  1.728182e-01
1.510500e+01  1.839186e-01
1.512000e+01  1.976018e-01
1.513500e+01  1.882651e-01
1.515000e+01  1.848509e-01
1.516500e+01  1.705827e-01
1.518000e+01  1.837896e-01
1.519500e+01  1.865485e-01
1.521000e+01  2.058567e-01
1.522500e+01  1.883651e-01
1.524000e+01  1.856380e-01
1.525500e+01  1.754594e-01
1.527000e+01  1.729520e-01
1.528500e+01  1.735548e-01
1.530000e+01  1.801373e-01
1.531500e+01  1.856208e-01
1.533000e+01  1.860474e-01
1.534500e+01  1.832613e-01
1.536000e+01  1.912552e-01
1.537500e+01  1.858709e-01
1.539000e+01  2.060879e-01
1.540500e+01  1.644067e-01
1.542000e+01  1.650783e-01
1.543500e+01  1.995413e-01
1.545000e+01  1.881192e-01
1.546500e+01  1.839049e-01
1.548000e+01  1.772337e-01
1.549500e+01  1.825603e-01
1.551000e+01  1.774959e-01
1.552500e+01  1.792906e-01
1.554000e+01  1.885085e-01
1.555500e+01  1.881048e-01
1.557000e+01  2.094010e-01
1.558500e+01  1.760666e-01
1.560000e+01  1.816772e-01
1.561500e+01  1.887199e-01
1.563000e+01  2.028382e-01
1.564500e+01  1.801417e-01
1.566000e+01  1.789009e-01
1.567500e+01  1.773999e-01
1.569000e+01  1.773169e-01
1.570500e+01  1.870438e-01
1.572000e+01  1.834262e-01
1.573500e+01  1.858131e-01
1.575000e+01  1.716559e-01
1.576500e+01  1.816668e-01
1.578000e+01  1.899691e-01
1.579500e+01  1.706043e-01
1.581000e+01  1.790052e-01
1.582500e+01  1.757589e-01
1.584000e+01  1.859147e-01
1.585500e+01  1.807337e-01
1.587000e+01  1.917219e-01
1.588500e+01  1.735777e-01
1.590000e+01  1.723669e-01
1.591500e+01  1.793486e-01
1.593000e+01  1.777271e-01
1.594500e+01  1.787053e-01
1.596000e+01  1.848589e-01
1.597500e+01  1.710391e-01
1.599000e+01  1.752070e-01
1.600500e+01  1.817255e-01
1.602000e+01  1.779577e-01
1.603500e+01  1.704070e-01
1.605000e+01  1.715704e-01
1.606500e+01  1.865240e-01
1.608000e+01  1.721708e-01
1.609500e+01  1.606215e-01
1.611000e+01  1.799864e-01
1.612500e+01  1.816103e-01
1.614000e+01  1.613957e-01
1.615500e+01  1.845196e-01
1.617000e+01  1.888751e-01
1.618500e+01  1.707966e-01
1.620000e+01  1.926161e-01
1.621500e+01  1.952684e-01
1.623000e+01  1.878204e-01
1.624500e+01  1.702424e-01
1.626000e+01  1.727365e-01
1.627500e+01  1.807997e-01
1.629000e+01  1.852148e-01
1.630500e+01  1.831017e-01
1.632000e+01  1.921035e-01
1.633500e+01  1.756799e-01
1.635000e+01  1.638323e-01
1.636500e+01  1.739665e-01
1.638000e+01  1.774770e-01
1.639500e+01  1.799620e-01
1.641000e+01  1.843288e-01
1.642500e+01  1.821676e-01
1.644000e+01  1.812259e-01
1.645500e+01  1.691157e-01
1.647000e+01  1.737583e-01
1.648500e+01  1.682935e-01
1.650000e+01  1.733812e-01
1.651500e+01  1.745889e-01
1.653000e+01  1.861731e-01
1.654500e+01  1.699189e-01
1.656000e+01  1.679281e-01
1.657500e+01  1.886524e-01
1.659000e+01  1.782736e-01
1.660500e+01  1.755920e-01
1.662000e+01  1.877881e-01
1.663500e+01  1.949553e-01
1.665000e+01  1.892672e-01
1.666500e+01  1.843156e-01
1.668000e+01  2.092513e-01
1.669500e+01  1.929730e-01
1.671000e+01  1.713439e-01
1.672500e+01  1.849049e-01
1.674000e+01  1.759809e-01
1.675500e+01  1.719045e-01
1.677000e+01  1.699251e-01
1.678500e+01  1.853169e-01
1.680000e+01  1.911435e-01
1.681500e+01  1.753222e-01
1.683000e+01  1.703071e-01
1.684500e+01  1.757756e-01
1.686000e+01  1.817357e-01
1.687500e+01  1.806204e-01
1.689000e+01  1.797215e-01
1.690500e+01  1.857927e-01
1.692000e+01  1.749707e-01
1.693500e+01  1.685419e-01
1.695000e+01  1.735875e-01
1.696500e+01  1.716522e-01
1.698000e+01  1.770755e-01
1.699500e+01  1.787038e-01
1.701000e+01  1.904681e-01
1.702500e+01  1.808900e-01
1.704000e+01  1.881797e-01
1.705500e+01  1.845520e-01
1.707000e+01  1.889187e-01
1.708500e+01  1.824018e-01
1.710000e+01  1.898030e-01
1.711500e+01  1.924504e-01
1.713000e+01  1.991738e-01
1.714500e+01  1.922723e-01
1.716000e+01  1.866120e-01
1.717500e+01  1.886750e-01
1.719000e+01  2.002745e-01
1.720500e+01  1.801382e-01
1.722000e+01  1.852667e-01
1.723500e+01  1.725974e-01
1.725000e+01  1.743282e-01
1.726500e+01  1.791943e-01
1.728000e+01  1.736779e-01
1.729500e+01  1.672090e-01
1.731000e+01  1.762001e-01
1.732500e+01  1.784572e-01
1.734000e+01  1.723117e-01
1.735500e+01  1.674437e-01
1.737000e+01  1.831288e-01
1.738500e+01  1.776486e-01
1.740000e+01  1.757009e-01
1.741500e+01  1.696601e-01
1.743000e+01  1.778808e-01
1.744500e+01  1.920771e-01
1.746000e+01  1.731174e-01
1.747500e+01  1.795937e-01
1.749000e+01  1.940760e-01
1.750500e+01  1.723714e-01
1.752000e+01  1.787304e-01
1.753500e+01  1.713687e-01
1.755000e+01  1.823950e-01
1.756500e+01  1.842877e-01
1.758000e+01  1.848446e-01
1.759500e+01  1.921676e-01
1.761000e+01  1.829520e-01
1.762500e+01  1.796687e-01
1.764000e+01  1.679837e-01
1.765500e+01  1.823820e-01
1.767000e+01  1.790483e-01
1.768500e+01  1.761868e-01
1.770000e+01  1.809935e-01
1.771500e+01  1.753265e-01
1.773000e+01  1.750030e-01
1.774500e+01  1.741614e-01
1.776000e+01  1.815439e-01
1.777500e+01  1.842968e-01
1.779000e+01  1.751176e-01
1.780500e+01  1.637519e-01
1.782000e+01  1.803319e-01
1.783500e+01  1.659360e-01
1.785000e+01  1.809815e-01
1.786500e+01  1.849684e-01
1.788000e+01  1.690833e-01
1.789500e+01  1.832917e-01
1.791000e+01  1.725333e-01
1.792500e+01  1.813222e-01
1.794000e+01  1.809555e-01
1.795500e+01  1.841737e-01
1.797000e+01  1.661393e-01
1.798500e+01  1.777841e-01
1.800000e+01  1.818150e-01
1.801500e+01  1.796122e-01
1.803000e+01  1.730971e-01
1.804500e+01  1.739805e-01
1.806000e+01  1.645774e-01
1.807500e+01  1.735727e-01
1.809000e+01  1.858750e-01
1.810500e+01  1.802788e-01
1.812000e+01  1.778918e-01
1.813500e+01  1.795545e-01
1.815000e+01  1.640552e-01
1.816500e+01  1.837832e-01
1.818000e+01  1.720242e-01
1.819500e+01  1.940181e-01
1.821000e+01  1.802465e-01
1.822500e+01  1.827105e-01
1.824000e+01  1.730256e-01
1.825500e+01  1.727912e-01
1.827000e+01  1.796735e-01
1.828500e+01  1.888528e-01
1.830000e+01  1.824575e-01
1.831500e+01  1.715682e-01
1.833000e+01  1.903005e-01
1.834500e+01  1.757839e-01
1.836000e+01  1.773451e-01
1.837500e+01  1.740104e-01
1.839000e+01  1.798750e-01
1.840500e+01  1.831474e-01
1.842000e+01  2.206489e-01
1.843500e+01  1.819346e-01
1.845000e+01  1.920909e-01
1.846500e+01  1.856092e-01
1.848000e+01  1.819879e-01
1.849500e+01  1.794485e-01
1.851000e+01  1.750567e-01
1.852500e+01  1.823291e-01
1.854000e+01  1.850219e-01
1.855500e+01  1.739743e-01
1.857000e+01  1.849273e-01
1.858500e+01  1.769978e-01
1.860000e+01  1.788951e-01
1.861500e+01  1.833613e-01
1.863000e+01  1.786485e-01
1.864500e+01  1.723327e-01
1.866000e+01  1.823712e-01
1.867500e+01  1.821367e-01
1.869000e+01  1.827323e-01
1.870500e+01  1.669336e-01
1.872000e+01  1.740545e-01
1.873500e+01  1.871800e-01
1.875000e+01  1.718713e-01
1.876500e+01  1.750188e-01
1.878000e+01  1.778883e-01
1.879500e+01  1.804100e-01
1.881000e+01  1.899136e-01
1.882500e+01  1.670676e-01
1.884000e+01  1.678111e-01
1.885500e+01  1.815554e-01
1.887000e+01  1.751579e-01
1.888500e+01  1.841449e-01
1.890000e+01  1.795018e-01
1.891500e+01  1.876972e-01
1.893000e+01  1.810720e-01
1.894500e+01  1.797702e-01
1.896000e+01  1.905570e-01
1.897500e+01  1.925364e-01
1.899000e+01  1.847964e-01
1.900500e+01  1.856378e-01
1.902000e+01  1.673778e-01
1.903500e+01  1.717656e-01
1.905000e+01  1.686400e-01
1.906500e+01  1.783783e-01
1.908000e+01  1.787576e-01
1.909500e+01  1.714561e-01
1.911000e+01  1.758761e-01
1.912500e+01  1.803339e-01
1.914000e+01  1.730842e-01
1.915500e+01  1.781333e-01
1.917000e+01  1.873987e-01
1.918500e+01  1.792518e-01
1.920000e+01  1.833585e-01
1.921500e+01  1.732799e-01
1.923000e+01  1.851287e-01
1.924500e+01  1.777338e-01
1.926000e+01  1.882094e-01
1.927500e+01  1.773305e-01
1.929000e+01  1.942184e-01
1.930500e+01  2.022467e-01
1.932000e+01  1.754630e-01
1.933500e+01  1.876449e-01
1.935000e+01  1.793314e-01
1.936500e+01  2.058707e-01
1.938000e+01  1.788564e-01
1.939500e+01  1.874893e-01
1.941000e+01  1.958971e-01
1.942500e+01  1.877918e-01
1.944000e+01  1.823612e-01
1.945500e+01  1.747590e-01
1.947000e+01  1.699904e-01
1.948500e+01  1.985923e-01
1.950000e+01  1.801125e-01
1.951500e+01  1.771767e-01
1.953000e+01  1.827959e-01
1.954500e+01  1.676691e-01
1.956000e+01  1.830081e-01
1.957500e+01  1.676502e-01
1.959000e+01  1.681821e-01
1.960500e+01  1.872608e-01
1.962000e+01  1.908989e-01
1.963500e+01  1.820947e-01
1.965000e+01  1.869503e-01
1.966500e+01  1.851069e-01
1.968000e+01  1.759826e-01
1.969500e+01  1.819995e-01
1.971000e+01  1.805166e-01
1.972500e+01  2.059118e-01
1.974000e+01  1.926720e-01
1.975500e+01  1.746620e-01
1.977000e+01  1.758050e-01
1.978500e+01  1.769711e-01
1.980000e+01  1.774422e-01
1.981500e+01  1.826704e-01
1.983000e+01  1.795327e-01
1.984500e+01  1.902103e-01
1.986000e+01  1.816685e-01
1.987500e+01  1.654396e-01
1.989000e+01  1.770745e-01
1.990500e+01  1.876641e-01
1.992000e+01  1.762611e-01
1.993500e+01  1.867873e-01
1.995000e+01  1.787015e-01
1.996500e+01  1.857309e-01
1.998000e+01  1.927097e-01
1.999500e+01  1.889543e-01
2.001000e+01  2.049327e-01
2.002500e+01  1.718242e-01
2.004000e+01  1.739275e-01
2.005500e+01  1.839549e-01
2.007000e+01  1.872844e-01
2.008500e+01  1.727045e-01
2.010000e+01  1.887890e-01
2.011500e+01  1.781628e-01
2.013000e+01  1.824880e-01
2.014500e+01  1.775017e-01
2.016000e+01  1.813970e-01
2.017500e+01  1.910041e-01
2.019000e+01  1.897629e-01
2.020500e+01  1.754252e-01
2.022000e+01  1.766510e-01
2.023500e+01  1.848470e-01
2.025000e+01  1.840715e-01
2.026500e+01  1.786274e-01
2.028000e+01  1.894610e-01
2.029500e+01  1.810315e-01
2.031000e+01  1.875884e-01
2.032500e+01  1.801281e-01
2.034000e+01  1.661714e-01
2.035500e+01  1.842116e-01
2.037000e+01  1.856326e-01
2.038500e+01  1.733002e-01
2.040000e+01  1.816489e-01
2.041500e+01  1.644791e-01
2.043000e+01  1.859247e-01
2.044500e+01  1.797620e-01
2.046000e+01  1.922650e-01
2.047500e+01  1.785864e-01
2.049000e+01  1.767858e-01
2.050500e+01  1.649449e-01
2.052000e+01  1.830230e-01
2.053500e+01  1.750165e-01
2.055000e+01  1.747419e-01
2.056500e+01  1.790491e-01
2.058000e+01  1.768924e-01
2.059500e+01  1.780517e-01
2.061000e+01  1.841892e-01
2.062500e+01  1.811619e-01
2.064000e+01  1.758685e-01
2.065500e+01  1.726387e-01
2.067000e+01  1.748761e-01
2.068500e+01  1.734878e-01
2.070000e+01  1.701449e-01
2.071500e+01  1.800095e-01
2.073000e+01  1.857092e-01
2.074500e+01  1.973009e-01
2.076000e+01  1.803617e-01
2.077500e+01  1.736416e-01
2.079000e+01  1.905113e-01
2.080500e+01  1.804340e-01
2.082000e+01  1.826948e-01
2.083500e+01  1.818803e-01
2.085000e+01  1.761632e-01
2.086500e+01  1.769776e-01
2.088000e+01  1.827006e-01
2.089500e+01  1.886911e-01
2.091000e+01  1.801715e-01
2.092500e+01  1.802445e-01
2.094000e+01  1.704180e-01
2.095500e+01  1.739540e-01
2.097000e+01  1.742770e-01
2.098500e+01  1.828586e-01
2.100000e+01  1.836089e-01
2.101500e+01  1.763215e-01
2.103000e+01  1.787051e-01
2.104500e+01  1.821622e-01
2.106000e+01  1.748541e-01
2.107500e+01  1.774007e-01
2.109000e+01  1.726260e-01
2.110500e+01  1.718696e-01
2.112000e+01  1.781235e-01
2.113500e+01  1.744377e-01
2.115000e+01  1.772660e-01
2.116500e+01  1.747210e-01
2.118000e+01  1.815166e-01
2.119500e+01  1.719924e-01
2.121000e+01  1.731119e-01
2.122500e+01  1.771137e-01
2.124000e+01  1.778506e-01
2.125500e+01  1.673847e-01
2.127000e+01  1.646448e-01
2.128500e+01  1.822576e-01
2.130000e+01  1.787033e-01
2.131500e+01  1.821422e-01
2.133000e+01  1.721779e-01
2.134500e+01  1.772809e-01
2.136000e+01  1.813453e-01
2.137500e+01  1.801928e-01
2.139000e+01  1.787612e-01
2.140500e+01  1.769326e-01
2.142000e+01  1.660637e-01
2.143500e+01  1.703489e-01
2.145000e+01  1.830102e-01
2.146500e+01  1.705528e-01
2.148000e+01  1.716849e-01
2.149500e+01  1.731215e-01
2.151000e+01  1.844056e-01
2.152500e+01  1.681743e-01
2.154000e+01  1.785357e-01
2.155500e+01  1.825916e-01
2.157000e+01  1.724227e-01
2.158500e+01  1.690354e-01
2.160000e+01  1.745441e-01
2.161500e+01  1.667775e-01
2.163000e+01  1.773302e-01
2.164500e+01  1.783186e-01
2.166000e+01  1.740342e-01
2.167500e+01  1.751056e-01
2.169000e+01  1.786025e-01
2.170500e+01  1.646812e-01
2.172000e+01  1.799651e-01
2.173500e+01  1.795308e-01
2.175000e+01  1.825032e-01
2.176500e+01  1.757056e-01
2.178000e+01  1.854107e-01
2.179500e+01  1.753922e-01
2.181000e+01  1.713951e-01
2.182500e+01  1.742316e-01
2.184000e+01  1.775896e-01
2.185500e+01  1.749609e-01
2.187000e+01  1.626969e-01
2.188500e+01  1.676520e-01
2.190000e+01  1.840715e-01
2.191500e+01  1.716304e-01
2.193000e+01  1.908698e-01
2.194500e+01  1.765128e-01
2.196000e+01  1.714216e-01
2.197500e+01  1.742557e-01
2.199000e+01  1.732922e-01
2.200500e+01  1.686886e-01
2.202000e+01  1.718630e-01
2.203500e+01  1.796749e-01
2.205000e+01  1.664065e-01
2.206500e+01  1.804996e-01
2.208000e+01  1.791819e-01
2.209500e+01  1.766343e-01
2.211000e+01  1.869827e-01
2.212500e+01  1.814332e-01
2.214000e+01  1.710932e-01
2.215500e+01  1.821603e-01
2.217000e+01  1.806297e-01
2.218500e+01  1.686827e-01
2.220000e+01  1.711624e-01
2.221500e+01  1.671585e-01
2.223000e+01  1.823471e-01
2.224500e+01  1.790358e-01
2.226000e+01  1.812600e-01
2.227500e+01  1.786889e-01
2.229000e+01  1.654491e-01
2.230500e+01  1.813983e-01
2.232000e+01  1.794001e-01
2.233500e+01  1.654402e-01
2.235000e+01  1.877606e-01
2.236500e+01  1.735592e-01
2.238000e+01  1.845579e-01
2.239500e+01  1.796876e-01
2.241000e+01  1.701670e-01
2.242500e+01  1.816562e-01
2.244000e+01  1.795562e-01
2.245500e+01  1.846750e-01
2.247000e+01  1.782207e-01
2.248500e+01  1.728319e-01
2.250000e+01  1.657305e-01
2.251500e+01  1.635117e-01
2.253000e+01  1.789724e-01
2.254500e+01  1.769868e-01
2.256000e+01  1.777848e-01
2.257500e+01  1.785610e-01
2.259000e+01  1.718449e-01
2.260500e+01  1.785426e-01
2.262000e+01  1.785790e-01
2.263500e+01  1.715241e-01
2.265000e+01  1.782150e-01
2.266500e+01  1.783728e-01
2.268000e+01  1.754205e-01
2.269500e+01  1.744979e-01
2.271000e+01  1.834329e-01
2.272500e+01  1.800814e-01
2.274000e+01  1.738228e-01
2.275500e+01  1.720977e-01
2.277000e+01  1.780289e-01
2.278500e+01  1.791278e-01
2.280000e+01  1.792147e-01
2.281500e+01  1.752606e-01
2.283000e+01  1.732686e-01
2.284500e+01  1.743449e-01
2.286000e+01  1.725759e-01
2.287500e+01  1.672419e-01
2.289000e+01  1.756269e-01
2.290500e+01  1.831665e-01
2.292000e+01  1.736030e-01
2.293500e+01  1.798908e-01
2.295000e+01  1.705660e-01
2.296500e+01  1.795418e-01
2.298000e+01  1.757839e-01
2.299500e+01  1.734691e-01
2.301000e+01  1.763454e-01
2.302500e+01  1.794997e-01
2.304000e+01  1.736114e-01
2.305500e+01  1.934503e-01
2.307000e+01  1.791529e-01
2.308500e+01  1.839069e-01
2.310000e+01  1.776492e-01
2.311500e+01  1.772041e-01
2.313000e+01  1.725834e-01
2.314500e+01  1.775048e-01
2.316000e+01  1.651041e-01
2.317500e+01  1.677485e-01
2.319000e+01  1.726709e-01
2.320500e+01  1.861993e-01
2.322000e+01  1.857595e-01
2.323500e+01  1.723991e-01
2.325000e+01  1.704172e-01
2.326500e+01  1.836877e-01
2.328000e+01  1.724905e-01
2.329500e+01  1.823023e-01
2.331000e+01  1.666584e-01
2.332500e+01  1.830659e-01
2.334000e+01  1.754491e-01
2.335500e+01  1.727420e-01
2.337000e+01  1.751225e-01
2.338500e+01  1.768262e-01
2.340000e+01  1.759186e-01
2.341500e+01  1.751690e-01
2.343000e+01  1.790073e-01
2.344500e+01  1.792558e-01
2.346000e+01  1.808592e-01
2.347500e+01  1.704958e-01
2.349000e+01  1.794158e-01
2.350500e+01  1.819838e-01
2.352000e+01  1.795119e-01
2.353500e+01  1.750583e-01
2.355000e+01  1.804311e-01
2.356500e+01  1.712952e-01
2.358000e+01  1.684589e-01
2.359500e+01  1.794770e-01
2.361000e+01  1.941155e-01
2.362500e+01  1.784686e-01
2.364000e+01  1.764049e-01
2.365500e+01  1.718677e-01
2.367000e+01  1.763015e-01
2.368500e+01  1.823595e-01
2.370000e+01  1.705385e-01
2.371500e+01  1.636393e-01
2.373000e+01  1.801541e-01
2.374500e+01  1.825500e-01
2.376000e+01  1.717333e-01
2.377500e+01  1.772350e-01
2.379000e+01  1.755135e-01
2.380500e+01  1.868093e-01
2.382000e+01  1.778813e-01
2.383500e+01  1.782185e-01
2.385000e+01  1.862372e-01
2.386500e+01  1.763419e-01
2.388000e+01  1.794720e-01
2.389500e+01  1.798215e-01
2.391000e+01  1.796183e-01
2.392500e+01  1.784557e-01
2.394000e+01  1.768236e-01
2.395500e+01  1.731074e-01
2.397000e+01  1.770355e-01
2.398500e+01  1.767206e-01
2.400000e+01  1.724318e-01
2.401500e+01  1.795399e-01
2.403000e+01  1.682484e-01
2.404500e+01  1.647471e-01
2.406000e+01  1.664045e-01
2.407500e+01  1.779175e-01
2.409000e+01  1.724875e-01
2.410500e+01  1.825161e-01
2.412000e+01  1.800396e-01
2.413500e+01  1.799247e-01
2.415000e+01  1.861332e-01
2.416500e+01  1.711958e-01
2.418000e+01  1.779229e-01
2.419500e+01  1.758916e-01
2.421000e+01  1.763687e-01
2.422500e+01  1.713957e-01
2.424000e+01  1.741041e-01
2.425500e+01  1.722360e-01
2.427000e+01  1.830536e-01
2.428500e+01  1.740139e-01
2.430000e+01  1.703030e-01
2.431500e+01  1.749735e-01
2.433000e+01  1.780589e-01
2.434500e+01  1.746247e-01
2.436000e+01  1.731441e-01
2.437500e+01  1.733978e-01
2.439000e+01  1.795421e-01
2.440500e+01  1.755283e-01
2.442000e+01  1.810493e-01
2.443500e+01  1.741162e-01
2.445000e+01  1.817684e-01
2.446500e+01  1.704895e-01
2.448000e+01  1.894218e-01
2.449500e+01  1.611924e-01
2.451000e+01  1.732396e-01
2.452500e+01  1.676814e-01
2.454000e+01  1.773037e-01
2.455500e+01  1.750921e-01
2.457000e+01  1.645589e-01
2.458500e+01  1.707812e-01
2.460000e+01  1.848035e-01
2.461500e+01  1.745398e-01
2.463000e+01  1.720623e-01
2.464500e+01  1.798823e-01
2.466000e+01  1.937227e-01
2.467500e+01  1.770464e-01
2.469000e+01  1.774169e-01
2.470500e+01  1.846076e-01
2.472000e+01  1.776056e-01
2.473500e+01  1.688165e-01
2.475000e+01  1.904480e-01
2.476500e+01  1.864223e-01
2.478000e+01  1.888166e-01
2.479500e+01  1.765505e-01
2.481000e+01  1.874631e-01
2.482500e+01  1.779588e-01
2.484000e+01  1.741148e-01
2.485500e+01  1.871229e-01
2.487000e+01  1.780012e-01
2.488500e+01  1.648667e-01
2.490000e+01  1.726646e-01
2.491500e+01  1.802129e-01
2.493000e+01  1.704835e-01
2.494500e+01  1.750545e-01
2.496000e+01  1.801494e-01
2.497500e+01  1.773085e-01
2.499000e+01  1.766610e-01
2.500500e+01  1.798971e-01
2.502000e+01  1.786841e-01
2.503500e+01  1.701231e-01
2.505000e+01  1.781406e-01
2.506500e+01  1.893263e-01
2.508000e+01  1.733990e-01
2.509500e+01  1.794492e-01
2.511000e+01  1.698525e-01
2.512500e+01  1.690022e-01
2.514000e+01  1.773703e-01
2.515500e+01  1.863546e-01
2.517000e+01  1.868290e-01
2.518500e+01  1.773734e-01
2.520000e+01  1.734485e-01
2.521500e+01  1.830015e-01
2.523000e+01  1.750307e-01
2.524500e+01  1.726865e-01
2.526000e+01  1.867675e-01
2.527500e+01  1.685382e-01
2.529000e+01  1.696667e-01
2.530500e+01  1.740535e-01
2.532000e+01  1.716244e-01
2.533500e+01  1.787792e-01
2.535000e+01  1.767710e-01
2.536500e+01  1.795493e-01
2.538000e+01  1.790771e-01
2.539500e+01  1.810876e-01
2.541000e+01  1.750659e-01
2.542500e+01  1.802029e-01
2.544000e+01  1.735630e-01
2.545500e+01  1.784097e-01
2.547000e+01  1.710475e-01
2.548500e+01  1.769068e-01
2.550000e+01  1.797523e-01
2.551500e+01  1.803057e-01
2.553000e+01  1.796096e-01
2.554500e+01  1.686122e-01
2.556000e+01  1.812060e-01
2.557500e+01  1.806563e-01
2.559000e+01  1.649026e-01
2.560500e+01  1.760537e-01
2.562000e+01  1.802536e-01
2.563500e+01  1.803479e-01
2.565000e+01  1.723539e-01
2.566500e+01  1.705742e-01
2.568000e+01  1.750879e-01
2.569500e+01  1.653303e-01
2.571000e+01  1.726966e-01
2.572500e+01  1.827036e-01
2.574000e+01  1.799264e-01
2.575500e+01  1.763370e-01
2.577000e+01  1.804076e-01
2.578500e+01  1.787990e-01
2.580000e+01  1.753850e-01
2.581500e+01  1.735794e-01
2.583000e+01  1.802476e-01
2.584500e+01  1.756161e-01
2.586000e+01  1.737137e-01
2.587500e+01  1.838586e-01
2.589000e+01  1.807695e-01
2.590500e+01  1.765336e-01
2.592000e+01  1.734633e-01
2.593500e+01  1.820934e-01
2.595000e+01  1.772084e-01
2.596500e+01  1.792481e-01
2.598000e+01  1.716488e-01
2.599500e+01  1.720171e-01
2.601000e+01  1.678369e-01
2.602500e+01  1.864403e-01
2.604000e+01  1.690453e-01
2.605500e+01  1.780903e-01
2.607000e+01  1.732201e-01
2.608500e+01  1.761318e-01
2.610000e+01  1.786586e-01
2.611500e+01  1.700294e-01
2.613000e+01  1.699172e-01
2.614500e+01  1.693542e-01
2.616000e+01  1.772458e-01
2.617500e+01  1.718730e-01
2.619000e+01  1.788628e-01
2.620500e+01  1.815991e-01
2.622000e+01  1.755084e-01
2.623500e+01  1.809560e-01
2.625000e+01  1.764615e-01
2.626500e+01  1.876791e-01
2.628000e+01  1.739399e-01
2.629500e+01  1.783566e-01
2.631000e+01  1.732867e-01
2.632500e+01  1.856173e-01
2.634000e+01  1.633124e-01
2.635500e+01  1.763242e-01
2.637000e+01  1.697092e-01
2.638500e+01  1.744360e-01
2.640000e+01  1.790321e-01
2.641500e+01  1.838663e-01
2.643000e+01  1.752490e-01
2.644500e+01  1.709368e-01
2.646000e+01  1.793109e-01
2.647500e+01  1.762751e-01
2.649000e+01  1.827551e-01
2.650500e+01  1.785485e-01
2.652000e+01  1.735186e-01
2.653500e+01  1.658759e-01
2.655000e+01  1.833046e-01
2.656500e+01  1.829679e-01
2.658000e+01  1.755272e-01
2.659500e+01  1.765526e-01
2.661000e+01  1.720084e-01
2.662500e+01  1.719214e-01
2.664000e+01  1.773468e-01
2.665500e+01  1.847128e-01
2.667000e+01  1.760445e-01
2.668500e+01  1.719156e-01
2.670000e+01  1.769555e-01
2.671500e+01  1.749698e-01
2.673000e+01  1.731975e-01
2.674500e+01  1.780512e-01
2.676000e+01  1.734310e-01
2.677500e+01  1.817114e-01
2.679000e+01  1.787777e-01
2.680500e+01  1.805823e-01
2.682000e+01  1.812536e-01
2.683500e+01  1.792591e-01
2.685000e+01  1.805932e-01
2.686500e+01  1.713370e-01
2.688000e+01  1.740498e-01
2.689500e+01  1.824833e-01
2.691000e+01  1.785567e-01
2.692500e+01  1.818116e-01
2.694000e+01  1.766239e-01
2.695500e+01  1.782198e-01
2.697000e+01  1.818368e-01
2.698500e+01  1.824102e-01
2.700000e+01  1.817186e-01
2.701500e+01  1.631785e-01
2.703000e+01  1.736117e-01
2.704500e+01  1.811341e-01
2.706000e+01  1.740702e-01
2.707500e+01  1.747217e-01
2.709000e+01  1.755514e-01
2.710500e+01  1.891595e-01
2.712000e+01  1.785754e-01
2.713500e+01  1.762988e-01
2.715000e+01  1.713887e-01
2.716500e+01  1.776330e-01
2.718000e+01  1.744987e-01
2.719500e+01  1.788661e-01
2.721000e+01  1.759993e-01
2.722500e+01  1.689306e-01
2.724000e+01  1.745657e-01
2.725500e+01  1.811022e-01
2.727000e+01  1.679801e-01
2.728500e+01  1.790604e-01
2.730000e+01  1.750528e-01
2.731500e+01  1.739693e-01
2.733000e+01  1.824242e-01
2.734500e+01  1.773195e-01
2.736000e+01  1.759681e-01
2.737500e+01  1.801628e-01
2.739000e+01  1.761772e-01
2.740500e+01  1.713211e-01
2.742000e+01  1.732025e-01
2.743500e+01  1.779502e-01
2.745000e+01  1.816504e-01
2.746500e+01  1.705990e-01
2.748000e+01  1.679487e-01
2.749500e+01  1.704271e-01
2.751000e+01  1.686661e-01
2.752500e+01  1.760689e-01
2.754000e+01  1.757690e-01
2.755500e+01  1.755850e-01
2.757000e+01  1.723643e-01
2.758500e+01  1.822810e-01
2.760000e+01  1.785209e-01
2.761500e+01  1.834645e-01
2.763000e+01  1.918786e-01
2.764500e+01  1.847494e-01
2.766000e+01  1.760325e-01
2.767500e+01  1.748819e-01
2.769000e+01  1.729967e-01
2.770500e+01  1.770475e-01
2.772000e+01  1.726726e-01
2.773500e+01  1.651839e-01
2.775000e+01  1.790300e-01
2.776500e+01  1.810901e-01
2.778000e+01  1.787883e-01
2.779500e+01  1.790180e-01
2.781000e+01  1.864079e-01
2.782500e+01  1.722346e-01
2.784000e+01  1.695877e-01
2.785500e+01  1.834350e-01
2.787000e+01  1.797049e-01
2.788500e+01  1.721255e-01
2.790000e+01  1.818022e-01
2.791500e+01  1.831982e-01
2.793000e+01  1.714497e-01
2.794500e+01  1.697237e-01
2.796000e+01  1.746133e-01
2.797500e+01  1.672881e-01
2.799000e+01  1.750112e-01
2.800500e+01  1.745941e-01
2.802000e+01  1.728095e-01
2.803500e+01  1.773341e-01
2.805000e+01  1.822099e-01
2.806500e+01  1.786193e-01
2.808000e+01  1.765523e-01
2.809500e+01  1.695792e-01
2.811000e+01  1.792682e-01
2.812500e+01  1.719785e-01
2.814000e+01  1.712091e-01
2.815500e+01  1.801848e-01
2.817000e+01  1.806032e-01
2.818500e+01  1.765570e-01
2.820000e+01  1.790764e-01
2.821500e+01  1.743522e-01
2.823000e+01  1.823028e-01
2.824500e+01  1.778244e-01
2.826000e+01  1.810726e-01
2.827500e+01  1.700498e-01
2.829000e+01  1.779865e-01
2.830500e+01  1.667681e-01
2.832000e+01  1.739403e-01
2.833500e+01  1.791150e-01
2.835000e+01  1.788705e-01
2.836500e+01  1.696333e-01
2.838000e+01  1.777305e-01
2.839500e+01  1.753539e-01
2.841000e+01  1.749838e-01
2.842500e+01  1.696388e-01
2.844000e+01  1.797127e-01
2.845500e+01  1.720067e-01
2.847000e+01  1.765811e-01
2.848500e+01  1.771490e-01
2.850000e+01  1.703542e-01
2.851500e+01  1.763611e-01
2.853000e+01  1.776324e-01
2.854500e+01  1.693265e-01
2.856000e+01  1.762991e-01
2.857500e+01  1.732330e-01
2.859000e+01  1.722694e-01
2.860500e+01  1.760811e-01
2.862000e+01  1.741235e-01
2.863500e+01  1.844406e-01
2.865000e+01  1.765399e-01
2.866500e+01  1.765008e-01
2.868000e+01  1.693428e-01
2.869500e+01  1.659988e-01
2.871000e+01  1.773031e-01
2.872500e+01  1.776308e-01
2.874000e+01  1.806781e-01
2.875500e+01  1.818493e-01
2.877000e+01  1.846498e-01
2.878500e+01  1.753176e-01
2.880000e+01  1.725255e-01
2.881500e+01  1.743397e-01
2.883000e+01  1.893131e-01
2.884500e+01  1.697394e-01
2.886000e+01  1.706378e-01
2.887500e+01  1.848696e-01
2.889000e+01  1.787689e-01
2.890500e+01  1.786104e-01
2.892000e+01  1.775887e-01
2.893500e+01  1.836491e-01
2.895000e+01  1.816065e-01
2.896500e+01  1.734738e-01
2.898000e+01  1.775043e-01
2.899500e+01  1.761836e-01
2.901000e+01  1.703663e-01
2.902500e+01  1.638116e-01
2.904000e+01  1.814690e-01
2.905500e+01  1.843248e-01
2.907000e+01  1.803419e-01
2.908500e+01  1.774306e-01
2.910000e+01  1.751428e-01
2.911500e+01  1.691503e-01
2.913000e+01  1.753560e-01
2.914500e+01  1.708218e-01
2.916000e+01  1.754362e-01
2.917500e+01  1.742074e-01
2.919000e+01  1.767620e-01
2.920500e+01  1.803485e-01
2.922000e+01  1.749563e-01
2.923500e+01  1.758339e-01
2.925000e+01  1.770922e-01
2.926500e+01  1.762170e-01
2.928000e+01  1.721989e-01
2.929500e+01  1.741381e-01
2.931000e+01  1.656505e-01
2.932500e+01  1.665575e-01
2.934000e+01  1.812934e-01
2.935500e+01  1.769966e-01
2.937000e+01  1.715149e-01
2.938500e+01  1.746704e-01
2.940000e+01  1.819386e-01
2.941500e+01  1.741873e-01
2.943000e+01  1.697745e-01
2.944500e+01  1.664979e-01
2.946000e+01  1.812423e-01
2.947500e+01  1.780748e-01
2.949000e+01  1.726471e-01
2.950500e+01  1.791272e-01
2.952000e+01  1.752376e-01
2.953500e+01  1.718478e-01
2.955000e+01  1.777885e-01
2.956500e+01  1.728579e-01
2.958000e+01  1.775457e-01
2.959500e+01  1.773828e-01
2.961000e+01  1.671674e-01
2.962500e+01  1.745367e-01
2.964000e+01  1.735287e-01
2.965500e+01  1.757975e-01
2.967000e+01  1.808945e-01
2.968500e+01  1.762853e-01
2.970000e+01  1.754840e-01
2.971500e+01  1.743892e-01
2.973000e+01  1.756845e-01
2.974500e+01  1.710100e-01
2.976000e+01  1.774430e-01
2.977500e+01  1.776548e-01
2.979000e+01  1.788674e-01
2.980500e+01  1.875557e-01
2.982000e+01  1.814001e-01
2.983500e+01  1.700377e-01
2.985000e+01  1.719707e-01
2.986500e+01  1.690435e-01
2.988000e+01  1.905837e-01
2.989500e+01  1.811299e-01
2.991000e+01  1.795453e-01
2.992500e+01  1.789735e-01
2.994000e+01  1.778630e-01
2.995500e+01  1.756868e-01
2.997000e+01  1.705454e-01
2.998500e+01  1.785684e-01
3.000000e+01  1.747400e-01
3.001500e+01  1.726833e-01
3.003000e+01  1.789975e-01
3.004500e+01  1.736380e-01
3.006000e+01  1.812027e-01
3.007500e+01  1.738128e-01
3.009000e+01  1.768524e-01
3.010500e+01  1.795166e-01
3.012000e+01  1.668894e-01
3.013500e+01  1.727171e-01
3.015000e+01  1.718321e-01
3.016500e+01  1.777714e-01
3.018000e+01  1.825235e-01
3.019500e+01  1.678510e-01
3.021000e+01  1.775287e-01
3.022500e+01  1.706539e-01
3.024000e+01  1.692651e-01
3.025500e+01  1.800742e-01
3.027000e+01  1.782220e-01
3.028500e+01  1.793662e-01
3.030000e+01  1.727275e-01
3.031500e+01  1.800947e-01
3.033000e+01  1.764528e-01
3.034500e+01  1.706519e-01
3.036000e+01  1.693453e-01
3.037500e+01  1.769478e-01
3.039000e+01  1.753132e-01
3.040500e+01  1.751448e-01
3.042000e+01  1.844826e-01
3.043500e+01  1.791704e-01
3.045000e+01  1.761116e-01
3.046500e+01  1.731665e-01
3.048000e+01  1.774661e-01
3.049500e+01  1.824663e-01
3.051000e+01  1.801576e-01
3.052500e+01  1.786721e-01
3.054000e+01  1.876710e-01
3.055500e+01  1.834780e-01
3.057000e+01  1.718695e-01
3.058500e+01  1.735729e-01
3.060000e+01  1.713055e-01
3.061500e+01  1.753180e-01
3.063000e+01  1.796429e-01
3.064500e+01  1.791175e-01
3.066000e+01  1.754966e-01
3.067500e+01  1.817374e-01
3.069000e+01  1.772288e-01
3.070500e+01  1.854216e-01
3.072000e+01  1.792827e-01
3.073500e+01  1.800965e-01
3.075000e+01  1.729584e-01
3.076500e+01  1.727480e-01
3.078000e+01  1.818089e-01
3.079500e+01  1.786200e-01
3.081000e+01  1.750353e-01
3.082500e+01  1.753366e-01
3.084000e+01  1.748352e-01
3.085500e+01  1.646522e-01
3.087000e+01  1.728089e-01
3.088500e+01  1.604852e-01
3.090000e+01  1.725541e-01
3.091500e+01  1.766216e-01
3.093000e+01  1.803292e-01
3.094500e+01  1.752469e-01
3.096000e+01  1.633967e-01
3.097500e+01  1.747455e-01
3.099000e+01  1.724110e-01
3.100500e+01  1.667765e-01
3.102000e+01  1.729584e-01
3.103500e+01  1.628734e-01
3.105000e+01  1.725582e-01
3.106500e+01  1.707481e-01
3.108000e+01  1.763137e-01
3.109500e+01  1.759621e-01
3.111000e+01  1.799434e-01
3.112500e+01  1.769906e-01
3.114000e+01  1.769885e-01
3.115500e+01  1.708828e-01
3.117000e+01  1.706214e-01
3.118500e+01  1.790341e-01
3.120000e+01  1.745724e-01
3.121500e+01  1.700716e-01
3.123000e+01  1.716894e-01
3.124500e+01  1.722010e-01
3.126000e+01  1.657402e-01
3.127500e+01  1.804087e-01
3.129000e+01  1.748550e-01
3.130500e+01  1.803050e-01
3.132000e+01  1.821625e-01
3.133500e+01  1.757120e-01
3.135000e+01  1.765935e-01
3.136500e+01  1.703290e-01
3.138000e+01  1.787805e-01
3.139500e+01  1.747817e-01
3.141000e+01  1.825790e-01
3.142500e+01  1.775933e-01
3.144000e+01  1.742024e-01
3.145500e+01  1.759992e-01
3.147000e+01  1.902737e-01
3.148500e+01  1.762963e-01
3.150000e+01  1.824420e-01
3.151500e+01  1.789338e-01
3.153000e+01  1.725369e-01
3.154500e+01  1.724758e-01
3.156000e+01  1.776289e-01
3.157500e+01  1.758156e-01
3.159000e+01  1.750940e-01
3.160500e+01  1.757595e-01
3.162000e+01  1.711504e-01
3.163500e+01  1.806400e-01
3.165000e+01  1.750144e-01
3.166500e+01  1.677521e-01
3.168000e+01  1.746586e-01
3.169500e+01  1.708041e-01
3.171000e+01  1.756807e-01
3.172500e+01  1.714915e-01
3.174000e+01  1.771102e-01
3.175500e+01  1.717292e-01
3.177000e+01  1.799910e-01
3.178500e+01  1.781185e-01
3.180000e+01  1.720265e-01
3.181500e+01  1.747121e-01
3.183000e+01  1.842262e-01
3.184500e+01  1.688055e-01
3.186000e+01  1.770569e-01
3.187500e+01  1.819025e-01
3.189000e+01  1.633024e-01
3.190500e+01  1.746653e-01
3.192000e+01  1.742553e-01
3.193500e+01  1.769048e-01
3.195000e+01  1.686331e-01
3.196500e+01  1.771711e-01
3.198000e+01  1.662964e-01
3.199500e+01  1.698611e-01
3.201000e+01  1.743110e-01
3.202500e+01  1.765288e-01
3.204000e+01  1.739407e-01
3.205500e+01  1.662605e-01
3.207000e+01  1.687904e-01
3.208500e+01  1.727127e-01
3.210000e+01  1.715573e-01
3.211500e+01  1.709895e-01
3.213000e+01  1.818090e-01
3.214500e+01  1.783772e-01
3.216000e+01  1.860603e-01
3.217500e+01  1.814393e-01
3.219000e+01  1.786118e-01
3.220500e+01  1.735191e-01
3.222000e+01  1.836348e-01
3.223500e+01  1.726519e-01
3.225000e+01  1.685579e-01
3.226500e+01  1.787213e-01
3.228000e+01  1.784425e-01
3.229500e+01  1.764389e-01
3.231000e+01  1.788076e-01
3.232500e+01  1.774772e-01
3.234000e+01  1.713903e-01
3.235500e+01  1.730197e-01
3.237000e+01  1.747228e-01
3.238500e+01  1.779189e-01
3.240000e+01  1.770482e-01
3.241500e+01  1.781452e-01
3.243000e+01  1.772828e-01
3.244500e+01  1.873383e-01
3.246000e+01  1.779025e-01
3.247500e+01  1.783361e-01
3.249000e+01  1.797936e-01
3.250500e+01  1.602867e-01
3.252000e+01  1.759431e-01
3.253500e+01  1.812261e-01
3.255000e+01  1.734515e-01
3.256500e+01  1.640485e-01
3.258000e+01  1.741779e-01
3.259500e+01  1.786835e-01
3.261000e+01  1.725683e-01
3.262500e+01  1.722010e-01
3.264000e+01  1.750031e-01
3.265500e+01  1.753024e-01
3.267000e+01  1.771277e-01
3.268500e+01  1.781015e-01
3.270000e+01  1.712535e-01
3.271500e+01  1.749583e-01
3.273000e+01  1.812180e-01
3.274500e+01  1.746350e-01
3.276000e+01  1.803707e-01
3.277500e+01  1.799793e-01
3.279000e+01  1.780512e-01
3.280500e+01  1.757651e-01
3.282000e+01  1.755173e-01
3.283500e+01  1.760595e-01
3.285000e+01  1.751727e-01
3.286500e+01  1.752442e-01
3.288000e+01  1.725922e-01
3.289500e+01  1.804524e-01
3.291000e+01  1.740194e-01
3.292500e+01  1.778482e-01
3.294000e+01  1.702238e-01
3.295500e+01  1.771917e-01
3.297000e+01  1.749014e-01
3.298500e+01  1.862568e-01
3.300000e+01  1.769639e-01
3.301500e+01  1.822699e-01
3.303000e+01  1.700139e-01
3.304500e+01  1.633589e-01
3.306000e+01  1.819853e-01
3.307500e+01  1.820669e-01
3.309000e+01  1.711009e-01
3.310500e+01  1.822200e-01
3.312000e+01  1.671913e-01
3.313500e+01  1.785160e-01
3.315000e+01  1.721637e-01
3.316500e+01  1.800136e-01
3.318000e+01  1.770580e-01
3.319500e+01  1.711411e-01
3.321000e+01  1.729690e-01
3.322500e+01  1.790524e-01
3.324000e+01  1.735389e-01
3.325500e+01  1.873192e-01
3.327000e+01  1.815860e-01
3.328500e+01  1.804009e-01
3.330000e+01  1.767777e-01
3.331500e+01  1.786600e-01
3.333000e+01  1.712851e-01
3.334500e+01  1.699619e-01
3.336000e+01  1.801633e-01
3.337500e+01  1.717454e-01
3.339000e+01  1.814308e-01
3.340500e+01  1.836876e-01
3.342000e+01  1.797087e-01
3.343500e+01  1.794360e-01
3.345000e+01  1.727917e-01
3.346500e+01  1.785675e-01
3.348000e+01  1.669246e-01
3.349500e+01  1.630625e-01
3.351000e+01  1.841969e-01
3.352500e+01  1.796095e-01
3.354000e+01  1.767687e-01
3.355500e+01  1.792814e-01
3.357000e+01  1.749356e-01
3.358500e+01  1.729813e-01
3.360000e+01  1.671214e-01
3.361500e+01  1.752012e-01
3.363000e+01  1.778033e-01
3.364500e+01  1.855914e-01
3.366000e+01  1.730804e-01
3.367500e+01  1.757057e-01
3.369000e+01  1.725522e-01
3.370500e+01  1.801378e-01
3.372000e+01  1.771545e-01
3.373500e+01  1.781337e-01
3.375000e+01  1.771564e-01
3.376500e+01  1.761694e-01
3.378000e+01  1.683666e-01
3.379500e+01  1.820937e-01
3.381000e+01  1.777201e-01
3.382500e+01  1.871347e-01
3.384000e+01  1.759016e-01
3.385500e+01  1.781348e-01
3.387000e+01  1.695898e-01
3.388500e+01  1.686106e-01
3.390000e+01  1.804742e-01
3.391500e+01  1.781393e-01
3.393000e+01  1.722209e-01
3.394500e+01  1.796007e-01
3.396000e+01  1.755905e-01
3.397500e+01  1.840040e-01
3.399000e+01  1.679748e-01
3.400500e+01  1.822052e-01
3.402000e+01  1.798722e-01
3.403500e+01  1.714945e-01
3.405000e+01  1.766405e-01
3.406500e+01  1.749187e-01
3.408000e+01  1.786958e-01
3.409500e+01  1.827963e-01
3.411000e+01  1.752249e-01
3.412500e+01  1.793389e-01
3.414000e+01  1.888787e-01
3.415500e+01  1.692074e-01
3.417000e+01  1.794687e-01
3.418500e+01  1.745410e-01
3.420000e+01  1.732186e-01
3.421500e+01  1.765512e-01
3.423000e+01  1.778441e-01
3.424500e+01  1.676839e-01
3.426000e+01  1.718728e-01
3.427500e+01  1.719564e-01
3.429000e+01  1.815581e-01
3.430500e+01  1.807234e-01
3.432000e+01  1.756897e-01
3.433500e+01  1.768479e-01
3.435000e+01  1.712014e-01
3.436500e+01  1.824175e-01
3.438000e+01  1.760614e-01
3.439500e+01  1.759704e-01
3.441000e+01  1.841048e-01
3.442500e+01  1.680590e-01
3.444000e+01  1.805930e-01
3.445500e+01  1.758502e-01
3.447000e+01  1.719811e-01
3.448500e+01  1.689117e-01
3.450000e+01  1.773938e-01
3.451500e+01  1.836068e-01
3.453000e+01  1.830539e-01
3.454500e+01  1.721557e-01
3.456000e+01  1.765929e-01
3.457500e+01  1.723226e-01
3.459000e+01  1.739302e-01
3.460500e+01  1.682721e-01
3.462000e+01  1.810293e-01
3.463500e+01  1.716429e-01
3.465000e+01  1.806349e-01
3.466500e+01  1.649442e-01
3.468000e+01  1.748641e-01
3.469500e+01  1.804357e-01
3.471000e+01  1.753921e-01
3.472500e+01  1.675573e-01
3.474000e+01  1.802696e-01
3.475500e+01  1.675264e-01
3.477000e+01  1.780141e-01
3.478500e+01  1.748238e-01
3.480000e+01  1.756144e-01
3.481500e+01  1.745396e-01
3.483000e+01  1.717205e-01
3.484500e+01  1.846172e-01
3.486000e+01  1.688097e-01
3.487500e+01  1.673932e-01
3.489000e+01  1.843687e-01
3.490500e+01  1.741908e-01
3.492000e+01  1.726720e-01
3.493500e+01  1.818461e-01
3.495000e+01  1.812695e-01
3.496500e+01  1.775113e-01
3.498000e+01  1.792666e-01
3.499500e+01  1.776932e-01
3.501000e+01  1.707996e-01
3.502500e+01  1.818645e-01
3.504000e+01  1.801858e-01
3.505500e+01  1.758746e-01
3.507000e+01  1.730150e-01
3.508500e+01  1.694100e-01
3.510000e+01  1.767963e-01
3.511500e+01  1.701626e-01
3.513000e+01  1.808408e-01
3.514500e+01  1.768194e-01
3.516000e+01  1.700919e-01
3.517500e+01  1.717295e-01
3.519000e+01  1.821004e-01
3.520500e+01  1.900499e-01
3.522000e+01  1.769372e-01
3.523500e+01  1.818283e-01
3.525000e+01  1.828678e-01
3.526500e+01  1.702571e-01
3.528000e+01  1.711776e-01
3.529500e+01  1.740478e-01
3.531000e+01  1.848844e-01
3.532500e+01  1.796906e-01
3.534000e+01  1.696901e-01
3.535500e+01  1.706886e-01
3.537000e+01  1.714920e-01
3.538500e+01  1.808930e-01
3.540000e+01  1.702503e-01
3.541500e+01  1.759522e-01
3.543000e+01  1.694204e-01
3.544500e+01  1.703813e-01
3.546000e+01  1.664696e-01
3.547500e+01  1.823086e-01
3.549000e+01  1.758211e-01
3.550500e+01  1.757544e-01
3.552000e+01  1.761079e-01
3.553500e+01  1.815456e-01
3.555000e+01  1.699512e-01
3.556500e+01  1.728513e-01
3.558000e+01  1.728345e-01
3.559500e+01  1.734066e-01
3.561000e+01  1.822747e-01
3.562500e+01  1.737553e-01
3.564000e+01  1.791935e-01
3.565500e+01  1.850134e-01
3.567000e+01  1.865922e-01
3.568500e+01  1.748338e-01
3.570000e+01  1.679683e-01
3.571500e+01  1.842650e-01
3.573000e+01  1.779571e-01
3.574500e+01  1.763111e-01
3.576000e+01  1.773126e-01
3.577500e+01  1.792150e-01
3.579000e+01  1.762874e-01
3.580500e+01  1.755978e-01
3.582000e+01  1.736638e-01
3.583500e+01  1.853323e-01
3.585000e+01  1.804372e-01
3.586500e+01  1.661175e-01
3.588000e+01  1.727119e-01
3.589500e+01  1.811298e-01
3.591000e+01  1.648566e-01
3.592500e+01  1.730422e-01
3.594000e+01  1.658766e-01
3.595500e+01  1.766585e-01
3.597000e+01  1.815628e-01
3.598500e+01  1.716869e-01
3.600000e+01  1.882047e-01
3.601500e+01  1.787465e-01
3.603000e+01  1.779368e-01
3.604500e+01  1.694879e-01
3.606000e+01  1.765299e-01
3.607500e+01  1.757636e-01
3.609000e+01  1.779703e-01
3.610500e+01  1.797220e-01
3.612000e+01  1.698666e-01
3.613500e+01  1.715538e-01
3.615000e+01  1.823930e-01
3.616500e+01  1.753586e-01
3.618000e+01  1.840537e-01
3.619500e+01  1.725128e-01
3.621000e+01  1.834025e-01
3.622500e+01  1.763543e-01
3.624000e+01  1.727103e-01
3.625500e+01  1.691002e-01
3.627000e+01  1.739106e-01
3.628500e+01  1.799335e-01
3.630000e+01  1.877867e-01
3.631500e+01  1.753742e-01
3.633000e+01  1.819925e-01
3.634500e+01  1.780376e-01
3.636000e+01  1.680316e-01
3.637500e+01  1.828797e-01
3.639000e+01  1.827045e-01
3.640500e+01  1.780183e-01
3.642000e+01  1.762934e-01
3.643500e+01  1.850173e-01
3.645000e+01  1.736489e-01
3.646500e+01  1.736232e-01
3.648000e+01  1.806422e-01
3.649500e+01  1.649574e-01
3.651000e+01  1.691613e-01
3.652500e+01  1.692088e-01
3.654000e+01  1.745918e-01
3.655500e+01  1.772188e-01
3.657000e+01  1.682658e-01
3.658500e+01  1.824989e-01
3.660000e+01  1.780692e-01
3.661500e+01  1.791354e-01
3.663000e+01  1.843237e-01
3.664500e+01  1.787482e-01
3.666000e+01  1.895076e-01
3.667500e+01  1.786004e-01
3.669000e+01  1.706462e-01
3.670500e+01  1.834874e-01
3.672000e+01  1.758214e-01
3.673500e+01  1.804018e-01
3.675000e+01  1.715060e-01
3.676500e+01  1.847505e-01
3.678000e+01  1.766619e-01
3.679500e+01  1.783445e-01
3.681000e+01  1.683463e-01
3.682500e+01  1.724186e-01
3.684000e+01  1.890734e-01
3.685500e+01  1.741459e-01
3.687000e+01  1.712026e-01
3.688500e+01  1.786725e-01
3.690000e+01  1.737177e-01
3.691500e+01  1.837478e-01
3.693000e+01  1.779590e-01
3.694500e+01  1.760266e-01
3.696000e+01  1.801905e-01
3.697500e+01  1.776050e-01
3.699000e+01  1.760480e-01
3.700500e+01  1.798667e-01
3.702000e+01  1.873834e-01
3.703500e+01  1.646682e-01
3.705000e+01  1.794392e-01
3.706500e+01  1.794377e-01
3.708000e+01  1.847532e-01
3.709500e+01  1.771684e-01
3.711000e+01  1.686215e-01
3.712500e+01  1.675687e-01
3.714000e+01  1.730470e-01
3.715500e+01  1.691163e-01
3.717000e+01  1.724854e-01
3.718500e+01  1.697152e-01
3.720000e+01  1.700952e-01
3.721500e+01  1.779988e-01
3.723000e+01  1.694052e-01
3.724500e+01  1.754524e-01
3.726000e+01  1.727789e-01
3.727500e+01  1.727204e-01
3.729000e+01  1.839523e-01
3.730500e+01  1.777858e-01
3.732000e+01  1.806789e-01
3.733500e+01  1.831765e-01
3.735000e+01  1.779975e-01
3.736500e+01  1.761199e-01
3.738000e+01  1.781253e-01
3.739500e+01  1.695389e-01
3.741000e+01  1.735985e-01
3.742500e+01  1.770819e-01
3.744000e+01  1.707335e-01
3.745500e+01  1.792573e-01
3.747000e+01  1.744812e-01
3.748500e+01  1.827394e-01
3.750000e+01  1.778579e-01
3.751500e+01  1.736534e-01
3.753000e+01  1.669744e-01
3.754500e+01  1.785620e-01
3.756000e+01  1.761100e-01
3.757500e+01  1.705721e-01
3.759000e+01  1.786488e-01
3.760500e+01  1.811298e-01
3.762000e+01  1.798395e-01
3.763500e+01  1.735017e-01
3.765000e+01  1.739397e-01
3.766500e+01  1.702519e-01
3.768000e+01  1.690525e-01
3.769500e+01  1.672962e-01
3.771000e+01  1.757044e-01
3.772500e+01  1.791103e-01
3.774000e+01  1.748420e-01
3.775500e+01  1.797087e-01
3.777000e+01  1.623632e-01
3.778500e+01  1.741934e-01
3.780000e+01  1.785311e-01
3.781500e+01  1.765059e-01
3.783000e+01  1.732032e-01
3.784500e+01  1.816012e-01
3.786000e+01  1.682815e-01
3.787500e+01  1.731198e-01
3.789000e+01  1.788879e-01
3.790500e+01  1.803745e-01
3.792000e+01  1.730849e-01
3.793500e+01  1.703413e-01
3.795000e+01  1.709038e-01
3.796500e+01  1.770842e-01
3.798000e+01  1.716103e-01
3.799500e+01  1.725324e-01
3.801000e+01  1.708688e-01
3.802500e+01  1.856776e-01
3.804000e+01  1.682862e-01
3.805500e+01  1.707834e-01
3.807000e+01  1.749758e-01
3.808500e+01  1.769366e-01
3.810000e+01  1.715264e-01
3.811500e+01  1.784289e-01
3.813000e+01  1.725359e-01
3.814500e+01  1.695328e-01
3.816000e+01  1.795140e-01
3.817500e+01  1.905859e-01
3.819000e+01  1.787267e-01
3.820500e+01  1.793999e-01
3.822000e+01  1.753213e-01
3.823500e+01  1.791587e-01
3.825000e+01  1.780134e-01
3.826500e+01  1.750249e-01
3.828000e+01  1.725477e-01
3.829500e+01  1.772692e-01
3.831000e+01  1.798247e-01
3.832500e+01  1.793204e-01
3.834000e+01  1.727536e-01
3.835500e+01  1.752456e-01
3.837000e+01  1.877633e-01
3.838500e+01  1.801261e-01
3.840000e+01  1.736994e-01
3.841500e+01  1.800239e-01
3.843000e+01  1.754204e-01
3.844500e+01  1.716347e-01
3.846000e+01  1.840670e-01
3.847500e+01  1.718704e-01
3.849000e+01  1.599362e-01
3.850500e+01  1.692595e-01
3.852000e+01  1.746905e-01
3.853500e+01  1.741274e-01
3.855000e+01  1.754590e-01
3.856500e+01  1.771663e-01
3.858000e+01  1.706551e-01
3.859500e+01  1.799946e-01
3.861000e+01  1.721711e-01
3.862500e+01  1.710923e-01
3.864000e+01  1.673409e-01
3.865500e+01  1.772489e-01
3.867000e+01  1.774402e-01
3.868500e+01  1.679145e-01
3.870000e+01  1.799403e-01
3.871500e+01  1.815776e-01
3.873000e+01  1.695770e-01
3.874500e+01  1.688980e-01
3.876000e+01  1.702893e-01
3.877500e+01  1.884054e-01
3.879000e+01  1.735948e-01
3.880500e+01  1.783362e-01
3.882000e+01  1.799724e-01
3.883500e+01  1.720620e-01
3.885000e+01  1.781788e-01
3.886500e+01  1.712556e-01
3.888000e+01  1.813592e-01
3.889500e+01  1.738386e-01
3.891000e+01  1.809760e-01
3.892500e+01  1.663591e-01
3.894000e+01  1.724175e-01
3.895500e+01  1.821911e-01
3.897000e+01  1.796136e-01
3.898500e+01  1.745248e-01
3.900000e+01  1.703021e-01
3.901500e+01  1.717052e-01
3.903000e+01  1.771240e-01
3.904500e+01  1.796848e-01
3.906000e+01  1.823927e-01
3.907500e+01  1.719071e-01
3.909000e+01  1.733909e-01
3.910500e+01  1.847900e-01
3.912000e+01  1.808676e-01
3.913500e+01  1.713703e-01
3.915000e+01  1.779088e-01
3.916500e+01  1.732943e-01
3.918000e+01  1.736324e-01
3.919500e+01  1.779637e-01
3.921000e+01  1.760721e-01
3.922500e+01  1.781171e-01
3.924000e+01  1.761572e-01
3.925500e+01  1.754741e-01
3.927000e+01  1.765018e-01
3.928500e+01  1.759659e-01
3.930000e+01  1.770056e-01
3.931500e+01  1.756376e-01
3.933000e+01  1.675202e-01
3.934500e+01  1.680975e-01
3.936000e+01  1.727679e-01
3.937500e+01  1.768864e-01
3.939000e+01  1.675981e-01
3.940500e+01  1.748731e-01
3.942000e+01  1.720039e-01
3.943500e+01  1.856889e-01
3.945000e+01  1.716276e-01
3.946500e+01  1.752928e-01
3.948000e+01  1.615305e-01
3.949500e+01  1.716597e-01
3.951000e+01  1.822659e-01
3.952500e+01  1.755951e-01
3.954000e+01  1.621618e-01
3.955500e+01  1.620993e-01
3.957000e+01  1.739509e-01
3.958500e+01  1.730913e-01
3.960000e+01  1.786088e-01
3.961500e+01  1.693778e-01
3.963000e+01  1.706661e-01
3.964500e+01  1.691576e-01
3.966000e+01  1.679481e-01
3.967500e+01  1.668824e-01
3.969000e+01  1.782575e-01
3.970500e+01  1.759489e-01
3.972000e+01  1.671186e-01
3.973500e+01  1.842498e-01
3.975000e+01  1.752150e-01
3.976500e+01  1.692060e-01
3.978000e+01  1.724078e-01
3.979500e+01  1.697484e-01
3.981000e+01  1.823196e-01
3.982500e+01  1.740115e-01
3.984000e+01  1.734377e-01
3.985500e+01  1.774731e-01
3.987000e+01  1.798119e-01
3.988500e+01  1.741379e-01
3.990000e+01  1.716848e-01
3.991500e+01  1.637537e-01
3.993000e+01  1.761054e-01
3.994500e+01  1.746980e-01
3.996000e+01  1.810638e-01
3.997500e+01  1.638123e-01
3.999000e+01  1.794998e-01
4.000500e+01  1.723071e-01
4.002000e+01  1.777049e-01
4.003500e+01  1.768830e-01
4.005000e+01  1.764210e-01
4.006500e+01  1.668290e-01
4.008000e+01  1.665669e-01
4.009500e+01  1.751867e-01
4.011000e+01  1.699159e-01
4.012500e+01  1.677982e-01
4.014000e+01  1.807117e-01
4.015500e+01  1.719325e-01
4.017000e+01  1.771139e-01
4.018500e+01  1.763252e-01
4.020000e+01  1.836963e-01
4.021500e+01  1.760424e-01
4.023000e+01  1.766014e-01
4.024500e+01  1.715073e-01
4.026000e+01  1.828111e-01
4.027500e+01  1.709814e-01
4.029000e+01  1.724404e-01
4.030500e+01  1.803024e-01
4.032000e+01  1.719227e-01
4.033500e+01  1.706123e-01
4.035000e+01  1.776562e-01
4.036500e+01  1.745699e-01
4.038000e+01  1.787971e-01
4.039500e+01  1.758949e-01
4.041000e+01  1.738267e-01
4.042500e+01  1.785363e-01
4.044000e+01  1.694153e-01
4.045500e+01  1.789578e-01
4.047000e+01  1.793666e-01
4.048500e+01  1.753449e-01
4.050000e+01  1.771723e-01
4.051500e+01  1.704912e-01
4.053000e+01  1.726422e-01
4.054500e+01  1.768782e-01
4.056000e+01  1.747699e-01
4.057500e+01  1.824827e-01
4.059000e+01  1.758710e-01
4.060500e+01  1.785928e-01
4.062000e+01  1.702875e-01
4.063500e+01  1.817273e-01
4.065000e+01  1.718142e-01
4.066500e+01  1.809079e-01
4.068000e+01  1.747133e-01
4.069500e+01  1.758494e-01
4.071000e+01  1.762255e-01
4.072500e+01  1.788651e-01
4.074000e+01  1.705738e-01
4.075500e+01  1.749657e-01
4.077000e+01  1.784225e-01
4.078500e+01  1.691023e-01
4.080000e+01  1.742937e-01
4.081500e+01  1.780852e-01
4.083000e+01  1.751006e-01
4.084500e+01  1.723600e-01
4.086000e+01  1.724007e-01
4.087500e+01  1.757699e-01
4.089000e+01  1.753740e-01
4.090500e+01  1.813534e-01
4.092000e+01  1.739240e-01
4.093500e+01  1.732880e-01
4.095000e+01  1.706365e-01
4.096500e+01  1.697219e-01
4.098000e+01  1.710873e-01
4.099500e+01  1.838181e-01
4.101000e+01  1.732619e-01
4.102500e+01  1.680143e-01
4.104000e+01  1.851629e-01
4.105500e+01  1.697197e-01
4.107000e+01  1.845157e-01
4.108500e+01  1.752759e-01
4.110000e+01  1.780420e-01
4.111500e+01  1.693140e-01
4.113000e+01  1.757559e-01
4.114500e+01  1.755341e-01
4.116000e+01  1.759414e-01
4.117500e+01  1.780386e-01
4.119000e+01  1.784850e-01
4.120500e+01  1.633717e-01
4.122000e+01  1.848370e-01
4.123500e+01  1.769273e-01
4.125000e+01  1.759878e-01
4.126500e+01  1.751869e-01
4.128000e+01  1.812561e-01
4.129500e+01  1.784070e-01
4.131000e+01  1.723205e-01
4.132500e+01  1.827202e-01
4.134000e+01  1.676178e-01
4.135500e+01  1.791813e-01
4.137000e+01  1.763178e-01
4.138500e+01  1.734804e-01
4.140000e+01  1.821926e-01
4.141500e+01  1.659608e-01
4.143000e+01  1.801529e-01
4.144500e+01  1.708051e-01
4.146000e+01  1.709867e-01
4.147500e+01  1.685817e-01
4.149000e+01  1.706675e-01
4.150500e+01  1.689875e-01
4.152000e+01  1.722996e-01
4.153500e+01  1.743626e-01
4.155000e+01  1.771933e-01
4.156500e+01  1.820563e-01
4.158000e+01  1.760655e-01
4.159500e+01  1.817751e-01
4.161000e+01  1.769779e-01
4.162500e+01  1.698546e-01
4.164000e+01  1.766957e-01
4.165500e+01  1.784006e-01
4.167000e+01  1.622552e-01
4.168500e+01  1.870716e-01
4.170000e+01  1.716920e-01
4.171500e+01  1.694381e-01
4.173000e+01  1.738625e-01
4.174500e+01  1.752453e-01
4.176000e+01  1.776108e-01
4.177500e+01  1.747366e-01
4.179000e+01  1.776211e-01
4.180500e+01  1.732478e-01
4.182000e+01  1.737398e-01
4.183500e+01  1.762310e-01
4.185000e+01  1.730367e-01
4.186500e+01  1.761726e-01
4.188000e+01  1.741386e-01
4.189500e+01  1.747043e-01
4.191000e+01  1.788794e-01
4.192500e+01  1.743419e-01
4.194000e+01  1.725377e-01
4.195500e+01  1.731026e-01
4.197000e+01  1.763850e-01
4.198500e+01  1.636140e-01
4.200000e+01  1.797702e-01
4.201500e+01  1.811513e-01
4.203000e+01  1.696028e-01
4.204500e+01  1.820170e-01
4.206000e+01  1.792728e-01
4.207500e+01  1.715090e-01
4.209000e+01  1.707312e-01
4.210500e+01  1.746922e-01
4.212000e+01  1.678312e-01
4.213500e+01  1.728008e-01
4.215000e+01  1.735331e-01
4.216500e+01  1.794179e-01
4.218000e+01  1.731907e-01
4.219500e+01  1.803663e-01
4.221000e+01  1.728276e-01
4.222500e+01  1.700598e-01
4.224000e+01  1.801046e-01
4.225500e+01  1.721323e-01
4.227000e+01  1.629054e-01
4.228500e+01  1.750252e-01
4.230000e+01  1.732912e-01
4.231500e+01  1.883367e-01
4.233000e+01  1.694570e-01
4.234500e+01  1.770033e-01
4.236000e+01  1.746704e-01
4.237500e+01  1.710271e-01
4.239000e+01  1.796052e-01
4.240500e+01  1.776067e-01
4.242000e+01  1.724553e-01
4.243500e+01  1.650407e-01
4.245000e+01  1.804396e-01
4.246500e+01  1.854203e-01
4.248000e+01  1.692272e-01
4.249500e+01  1.781479e-01
4.251000e+01  1.781396e-01
4.252500e+01  1.719735e-01
4.254000e+01  1.669570e-01
4.255500e+01  1.793354e-01
4.257000e+01  1.694670e-01
4.258500e+01  1.822900e-01
4.260000e+01  1.759607e-01
4.261500e+01  1.677284e-01
4.263000e+01  1.805588e-01
4.264500e+01  1.685827e-01
4.266000e+01  1.715449e-01
4.267500e+01  1.792937e-01
4.269000e+01  1.830824e-01
4.270500e+01  1.739397e-01
4.272000e+01  1.744626e-01
4.273500e+01  1.787868e-01
4.275000e+01  1.724201e-01
4.276500e+01  1.805063e-01
4.278000e+01  1.775223e-01
4.279500e+01  1.659946e-01
4.281000e+01  1.770827e-01
4.282500e+01  1.805947e-01
4.284000e+01  1.690732e-01
4.285500e+01  1.746888e-01
4.287000e+01  1.626988e-01
4.288500e+01  1.844989e-01
4.290000e+01  1.783296e-01
4.291500e+01  1.834639e-01
4.293000e+01  1.732238e-01
4.294500e+01  1.861588e-01
4.296000e+01  1.715968e-01
4.297500e+01  1.747359e-01
4.299000e+01  1.720767e-01
4.300500e+01  1.781943e-01
4.302000e+01  1.857470e-01
4.303500e+01  1.747051e-01
4.305000e+01  1.781242e-01
4.306500e+01  1.711513e-01
4.308000e+01  1.755906e-01
4.309500e+01  1.822335e-01
4.311000e+01  1.720838e-01
4.312500e+01  1.771386e-01
4.314000e+01  1.738241e-01
4.315500e+01  1.755136e-01
4.317000e+01  1.753829e-01
4.318500e+01  1.799675e-01
4.320000e+01  1.807083e-01
4.321500e+01  1.759362e-01
4.323000e+01  1.768581e-01
4.324500e+01  1.795247e-01
4.326000e+01  1.789376e-01
4.327500e+01  1.707692e-01
4.329000e+01  1.765264e-01
4.330500e+01  1.680512e-01
4.332000e+01  1.795665e-01
4.333500e+01  1.711162e-01
4.335000e+01  1.799638e-01
4.336500e+01  1.721400e-01
4.338000e+01  1.742969e-01
4.339500e+01  1.685485e-01
4.341000e+01  1.726803e-01
4.342500e+01  1.722394e-01
4.344000e+01  1.745951e-01
4.345500e+01  1.871823e-01
4.347000e+01  1.677747e-01
4.348500e+01  1.728153e-01
4.350000e+01  1.810430e-01
4.351500e+01  1.771375e-01
4.353000e+01  1.748885e-01
4.354500e+01  1.672725e-01
4.356000e+01  1.724694e-01
4.357500e+01  1.766006e-01
4.359000e+01  1.775755e-01
4.360500e+01  1.779327e-01
4.362000e+01  1.701159e-01
4.363500e+01  1.751304e-01
4.365000e+01  1.816680e-01
4.366500e+01  1.798280e-01
4.368000e+01  1.703976e-01
4.369500e+01  1.784192e-01
4.371000e+01  1.705759e-01
4.372500e+01  1.780468e-01
4.374000e+01  1.744804e-01
4.375500e+01  1.762334e-01
4.377000e+01  1.716289e-01
4.378500e+01  1.868698e-01
4.380000e+01  1.764729e-01
4.381500e+01  1.752221e-01
4.383000e+01  1.754662e-01
4.384500e+01  1.704875e-01
4.386000e+01  1.705255e-01
4.387500e+01  1.706541e-01
4.389000e+01  1.782348e-01
4.390500e+01  1.798301e-01
4.392000e+01  1.930886e-01
4.393500e+01  1.733228e-01
4.395000e+01  1.827659e-01
4.396500e+01  1.765582e-01
4.398000e+01  1.709281e-01
4.399500e+01  1.807232e-01
4.401000e+01  1.798955e-01
4.402500e+01  1.756876e-01
4.404000e+01  1.759702e-01
4.405500e+01  1.720112e-01
4.407000e+01  1.815222e-01
4.408500e+01  1.801106e-01
4.410000e+01  1.769854e-01
4.411500e+01  1.822715e-01
4.413000e+01  1.684415e-01
4.414500e+01  1.787804e-01
4.416000e+01  1.757041e-01
4.417500e+01  1.909548e-01
4.419000e+01  1.794959e-01
4.420500e+01  1.734889e-01
4.422000e+01  1.733392e-01
4.423500e+01  1.689281e-01
4.425000e+01  1.702942e-01
4.426500e+01  1.787011e-01
4.428000e+01  1.646990e-01
4.429500e+01  1.763967e-01
4.431000e+01  1.806675e-01
4.432500e+01  1.762276e-01
4.434000e+01  1.826397e-01
4.435500e+01  1.760293e-01
4.437000e+01  1.772832e-01
4.438500e+01  1.794555e-01
4.440000e+01  1.703784e-01
4.441500e+01  1.791344e-01
4.443000e+01  1.681959e-01
4.444500e+01  1.767747e-01
4.446000e+01  1.775015e-01
4.447500e+01  1.760343e-01
4.449000e+01  1.806821e-01
4.450500e+01  1.846129e-01
4.452000e+01  1.784551e-01
4.453500e+01  1.725724e-01
4.455000e+01  1.741736e-01
4.456500e+01  1.749530e-01
4.458000e+01  1.755677e-01
4.459500e+01  1.751759e-01
4.461000e+01  1.744510e-01
4.462500e+01  1.714628e-01
4.464000e+01  1.764659e-01
4.465500e+01  1.818661e-01
4.467000e+01  1.782202e-01
4.468500e+01  1.856417e-01
4.470000e+01  1.832380e-01
4.471500e+01  1.735468e-01
4.473000e+01  1.744853e-01
4.474500e+01  1.805684e-01
4.476000e+01  1.757015e-01
4.477500e+01  1.647362e-01
4.479000e+01  1.788634e-01
4.480500e+01  1.698159e-01
4.482000e+01  1.812727e-01
4.483500e+01  1.764956e-01
4.485000e+01  1.816823e-01
4.486500e+01  1.722335e-01
4.488000e+01  1.701622e-01
4.489500e+01  1.767847e-01
4.491000e+01  1.686008e-01
4.492500e+01  1.712414e-01
4.494000e+01  1.689769e-01
4.495500e+01  1.774976e-01
4.497000e+01  1.760830e-01
4.498500e+01  1.753923e-01
4.500000e+01  1.731797e-01
4.501500e+01  1.809600e-01
4.503000e+01  1.731254e-01
4.504500e+01  1.766729e-01
4.506000e+01  1.738390e-01
4.507500e+01  1.799167e-01
4.509000e+01  1.782892e-01
4.510500e+01  1.766355e-01
4.512000e+01  1.717883e-01
4.513500e+01  1.763374e-01
4.515000e+01  1.767340e-01
4.516500e+01  1.838692e-01
4.518000e+01  1.794385e-01
4.519500e+01  1.783651e-01
4.521000e+01  1.786189e-01
4.522500e+01  1.751290e-01
4.524000e+01  1.853112e-01
4.525500e+01  1.709624e-01
4.527000e+01  1.872228e-01
4.528500e+01  1.781864e-01
4.530000e+01  1.682418e-01
4.531500e+01  1.760226e-01
4.533000e+01  1.759387e-01
4.534500e+01  1.704833e-01
4.536000e+01  1.811206e-01
4.537500e+01  1.823250e-01
4.539000e+01  1.766893e-01
4.540500e+01  1.820685e-01
4.542000e+01  1.783139e-01
4.543500e+01  1.773294e-01
4.545000e+01  1.718284e-01
4.546500e+01  1.810271e-01
4.548000e+01  1.700939e-01
4.549500e+01  1.743273e-01
4.551000e+01  1.733183e-01
4.552500e+01  1.646460e-01
4.554000e+01  1.667696e-01
4.555500e+01  1.771342e-01
4.557000e+01  1.750766e-01
4.558500e+01  1.761342e-01
4.560000e+01  1.763757e-01
4.561500e+01  1.786637e-01
4.563000e+01  1.702267e-01
4.564500e+01  1.797680e-01
4.566000e+01  1.781398e-01
4.567500e+01  1.654121e-01
4.569000e+01  1.803162e-01
4.570500e+01  1.726873e-01
4.572000e+01  1.817502e-01
4.573500e+01  1.780028e-01
4.575000e+01  1.705482e-01
4.576500e+01  1.713539e-01
4.578000e+01  1.727450e-01
4.579500e+01  1.826463e-01
4.581000e+01  1.767498e-01
4.582500e+01  1.807646e-01
4.584000e+01  1.737965e-01
4.585500e+01  1.689270e-01
4.587000e+01  1.740224e-01
4.588500e+01  1.695632e-01
4.590000e+01  1.806356e-01
4.591500e+01  1.737511e-01
4.593000e+01  1.931777e-01
4.594500e+01  1.762302e-01
4.596000e+01  1.736266e-01
4.597500e+01  1.656980e-01
4.599000e+01  1.732843e-01
4.600500e+01  1.765281e-01
4.602000e+01  1.748021e-01
4.603500e+01  1.752704e-01
4.605000e+01  1.730893e-01
4.606500e+01  1.693061e-01
4.608000e+01  1.777587e-01
4.609500e+01  1.862547e-01
4.611000e+01  1.806499e-01
4.612500e+01  1.690197e-01
4.614000e+01  1.782797e-01
4.615500e+01  1.823345e-01
4.617000e+01  1.849485e-01
4.618500e+01  1.771650e-01
4.620000e+01  1.827624e-01
4.621500e+01  1.698418e-01
4.623000e+01  1.779175e-01
4.624500e+01  1.730070e-01
4.626000e+01  1.773783e-01
4.627500e+01  1.819796e-01
4.629000e+01  1.675356e-01
4.630500e+01  1.757651e-01
4.632000e+01  1.727721e-01
4.633500e+01  1.745198e-01
4.635000e+01  1.844155e-01
4.636500e+01  1.758852e-01
4.638000e+01  1.785567e-01
4.639500e+01  1.847777e-01
4.641000e+01  1.772875e-01
4.642500e+01  1.804718e-01
4.644000e+01  1.674785e-01
4.645500e+01  1.751181e-01
4.647000e+01  1.861480e-01
4.648500e+01  1.857214e-01
4.650000e+01  1.794389e-01
4.651500e+01  1.689130e-01
4.653000e+01  1.777246e-01
4.654500e+01  1.732447e-01
4.656000e+01  1.835103e-01
4.657500e+01  1.734359e-01
4.659000e+01  1.826722e-01
4.660500e+01  1.789880e-01
4.662000e+01  1.663305e-01
4.663500e+01  1.767795e-01
4.665000e+01  1.662203e-01
4.666500e+01  1.667430e-01
4.668000e+01  1.812850e-01
4.669500e+01  1.773458e-01
4.671000e+01  1.745581e-01
4.672500e+01  1.725901e-01
4.674000e+01  1.742706e-01
4.675500e+01  1.699484e-01
4.677000e+01  1.696574e-01
4.678500e+01  1.773680e-01
4.680000e+01  1.782119e-01
4.681500e+01  1.714011e-01
4.683000e+01  1.728445e-01
4.684500e+01  1.789875e-01
4.686000e+01  1.781114e-01
4.687500e+01  1.777384e-01
4.689000e+01  1.695425e-01
4.690500e+01  1.736297e-01
4.692000e+01  1.742752e-01
4.693500e+01  1.881136e-01
4.695000e+01  1.724046e-01
4.696500e+01  1.713548e-01
4.698000e+01  1.702177e-01
4.699500e+01  1.669205e-01
4.701000e+01  1.702416e-01
4.702500e+01  1.719808e-01
4.704000e+01  1.767683e-01
4.705500e+01  1.724319e-01
4.707000e+01  1.874300e-01
4.708500e+01  1.701275e-01
4.710000e+01  1.753447e-01
4.711500e+01  1.842549e-01
4.713000e+01  1.785093e-01
4.714500e+01  1.742425e-01
4.716000e+01  1.776858e-01
4.717500e+01  1.752216e-01
4.719000e+01  1.810607e-01
4.720500e+01  1.767791e-01
4.722000e+01  1.792993e-01
4.723500e+01  1.804688e-01
4.725000e+01  1.821827e-01
4.726500e+01  1.739132e-01
4.728000e+01  1.721599e-01
4.729500e+01  1.695434e-01
4.731000e+01  1.715527e-01
4.732500e+01  1.737565e-01
4.734000e+01  1.843603e-01
4.735500e+01  1.697147e-01
4.737000e+01  1.709736e-01
4.738500e+01  1.745865e-01
4.740000e+01  1.814563e-01
4.741500e+01  1.875653e-01
4.743000e+01  1.594565e-01
4.744500e+01  1.802926e-01
4.746000e+01  1.687336e-01
4.747500e+01  1.716942e-01
4.749000e+01  1.792466e-01
4.750500e+01  1.738923e-01
4.752000e+01  1.746232e-01
4.753500e+01  1.741470e-01
4.755000e+01  1.873075e-01
4.756500e+01  1.756228e-01
4.758000e+01  1.763094e-01
4.759500e+01  1.721516e-01
4.761000e+01  1.849632e-01
4.762500e+01  1.668431e-01
4.764000e+01  1.730708e-01
4.765500e+01  1.762565e-01
4.767000e+01  1.758183e-01
4.768500e+01  1.784892e-01
4.770000e+01  1.775283e-01
4.771500e+01  1.785077e-01
4.773000e+01  1.715078e-01
4.774500e+01  1.774874e-01
4.776000e+01  1.737132e-01
4.777500e+01  1.834977e-01
4.779000e+01  1.752273e-01
4.780500e+01  1.751450e-01
4.782000e+01  1.824547e-01
4.783500e+01  1.768465e-01
4.785000e+01  1.719121e-01
4.786500e+01  1.770838e-01
4.788000e+01  1.774002e-01
4.789500e+01  1.730469e-01
4.791000e+01  1.800524e-01
4.792500e+01  1.778869e-01
4.794000e+01  1.804375e-01
4.795500e+01  1.782601e-01
4.797000e+01  1.715756e-01
4.798500e+01  1.817627e-01
4.800000e+01  1.776618e-01
4.801500e+01  1.749877e-01
4.803000e+01  1.747889e-01
4.804500e+01  1.776454e-01
4.806000e+01  1.744096e-01
4.807500e+01  1.747155e-01
4.809000e+01  1.764888e-01
4.810500e+01  1.757766e-01
4.812000e+01  1.776548e-01
4.813500e+01  1.756663e-01
4.815000e+01  1.677195e-01
4.816500e+01  1.873459e-01
4.818000e+01  1.820463e-01
4.819500e+01  1.798665e-01
4.821000e+01  1.763786e-01
4.822500e+01  1.792658e-01
4.824000e+01  1.693863e-01
4.825500e+01  1.829797e-01
4.827000e+01  1.743844e-01
4.828500e+01  1.766241e-01
4.830000e+01  1.685625e-01
4.831500e+01  1.797736e-01
4.833000e+01  1.804911e-01
4.834500e+01  1.919509e-01
4.836000e+01  1.785917e-01
4.837500e+01  1.678805e-01
4.839000e+01  1.752361e-01
4.840500e+01  1.707479e-01
4.842000e+01  1.725375e-01
4.843500e+01  1.688461e-01
4.845000e+01  1.747551e-01
4.846500e+01  1.741570e-01
4.848000e+01  1.724983e-01
4.849500e+01  1.769027e-01
4.851000e+01  1.754804e-01
4.852500e+01  1.764862e-01
4.854000e+01  1.798539e-01
4.855500e+01  1.709855e-01
4.857000e+01  1.849952e-01
4.858500e+01  1.840208e-01
4.860000e+01  1.845229e-01
4.861500e+01  1.769322e-01
4.863000e+01  1.785592e-01
4.864500e+01  1.781922e-01
4.866000e+01  1.863506e-01
4.867500e+01  1.768596e-01
4.869000e+01  1.708810e-01
4.870500e+01  1.796330e-01
4.872000e+01  1.813935e-01
4.873500e+01  1.686139e-01
4.875000e+01  1.688829e-01
4.876500e+01  1.729063e-01
4.878000e+01  1.758145e-01
4.879500e+01  1.624406e-01
4.881000e+01  1.799472e-01
4.882500e+01  1.651378e-01
4.884000e+01  1.719343e-01
4.885500e+01  1.845727e-01
4.887000e+01  1.787791e-01
4.888500e+01  1.756226e-01
4.890000e+01  1.766232e-01
4.891500e+01  1.732417e-01
4.893000e+01  1.725660e-01
4.894500e+01  1.764315e-01
4.896000e+01  1.783128e-01
4.897500e+01  1.782767e-01
4.899000e+01  1.720102e-01
4.900500e+01  1.743613e-01
4.902000e+01  1.748651e-01
4.903500e+01  1.699903e-01
4.905000e+01  1.722080e-01
4.906500e+01  1.735078e-01
4.908000e+01  1.696301e-01
4.909500e+01  1.754414e-01
4.911000e+01  1.715706e-01
4.912500e+01  1.672961e-01
4.914000e+01  1.704406e-01
4.915500e+01  1.687864e-01
4.917000e+01  1.838639e-01
4.918500e+01  1.738757e-01
4.920000e+01  1.830323e-01
4.921500e+01  1.843698e-01
4.923000e+01  1.808123e-01
4.924500e+01  1.813126e-01
4.926000e+01  1.873288e-01
4.927500e+01  1.750123e-01
4.929000e+01  1.765195e-01
4.930500e+01  1.819537e-01
4.932000e+01  1.775583e-01
4.933500e+01  1.822517e-01
4.935000e+01  1.784789e-01
4.936500e+01  1.817749e-01
4.938000e+01  1.670289e-01
4.939500e+01  1.750431e-01
4.941000e+01  1.654828e-01
4.942500e+01  1.821953e-01
4.944000e+01  1.805807e-01
4.945500e+01  1.754187e-01
4.947000e+01  1.705867e-01
4.948500e+01  1.799389e-01
4.950000e+01  1.864274e-01
4.951500e+01  1.758498e-01
4.953000e+01  1.780242e-01
4.954500e+01  1.846281e-01
4.956000e+01  1.781702e-01
4.957500e+01  1.907555e-01
4.959000e+01  1.817653e-01
4.960500e+01  1.832271e-01
4.962000e+01  1.816719e-01
4.963500e+01  1.840681e-01
4.965000e+01  1.721910e-01
4.966500e+01  1.748398e-01
4.968000e+01  1.831868e-01
4.969500e+01  1.706849e-01
4.971000e+01  1.869416e-01
4.972500e+01  1.715991e-01
4.974000e+01  1.787018e-01
4.975500e+01  1.730069e-01
4.977000e+01  1.925676e-01
4.978500e+01  1.595908e-01
4.980000e+01  1.711999e-01
4.981500e+01  1.824262e-01
4.983000e+01  1.757324e-01
4.984500e+01  1.801931e-01
4.986000e+01  1.739400e-01
4.987500e+01  1.766809e-01
4.989000e+01  1.809614e-01
4.990500e+01  1.645068e-01
4.992000e+01  1.766371e-01
4.993500e+01  1.704659e-01
4.995000e+01  1.827420e-01
4.996500e+01  1.833559e-01
4.998000e+01  1.604292e-01
4.999500e+01  1.668429e-01
