# Supplementary material for: KRSR and RGD Adsorption on TiO2 and Influence of Ion Concentration: A Molecular Dynamics Study
Source: Biomolecules. 2026 Feb 23;16(2):336. doi: 10.3390/biom16020336 (PMC12938479; doi:10.3390/biom16020336)
Supplement: Supplementary file 1 [file biomolecules-16-00336-s001.zip › Supplementary data/data/KRSR/12Na15Cl/rmsd.xvg]

# This file was created Mon Aug 18 12:26:54 2025
# Created by:
#                       :-) GROMACS - gmx rms, 2023.2 (-:
# 
# Executable:   /usr/local/gromacs/bin/gmx
# Data prefix:  /usr/local/gromacs
# Working dir:  /mnt/d/cache/Blanka/Everything Linux/Titán/KRSR
# Command line:
#   gmx rms -s 12Na15Cl_1/md/md.tpr -f 12Na15Cl_1/md/md_noPBC.xtc -o 12Na15Cl_1/md/rmsd.xvg -tu ns
# gmx rms is part of G R O M A C S:
#
# Guyana Rwanda Oman Macau Angola Cameroon Senegal
#
@    title "RMSD"
@    xaxis  label "Time (ns)"
@    yaxis  label "RMSD (nm)"
@TYPE xy
@ subtitle "Backbone after lsq fit to Backbone"
   0.0000000    0.0004750
   0.0150000    0.0558704
   0.0300000    0.0557578
   0.0450000    0.0668059
   0.0600000    0.0502545
   0.0750000    0.0739208
   0.0900000    0.0645588
   0.1050000    0.0647019
   0.1200000    0.0679886
   0.1350000    0.0400811
   0.1500000    0.0623211
   0.1650000    0.0530119
   0.1800000    0.0944073
   0.1950000    0.0718801
   0.2100000    0.0883426
   0.2250000    0.0851080
   0.2400000    0.0818693
   0.2550000    0.0851518
   0.2700000    0.0733960
   0.2850000    0.0735359
   0.3000000    0.0594960
   0.3150000    0.0850285
   0.3300000    0.0908457
   0.3450000    0.0762342
   0.3600000    0.0616641
   0.3750000    0.0729976
   0.3900000    0.0637607
   0.4050000    0.0931273
   0.4200000    0.0826875
   0.4350000    0.0707244
   0.4500000    0.0723735
   0.4650000    0.0605514
   0.4800000    0.0677869
   0.4950000    0.0837925
   0.5100001    0.0848410
   0.5250000    0.0874918
   0.5400000    0.0497733
   0.5550000    0.0515256
   0.5700001    0.0694326
   0.5850000    0.0786222
   0.6000000    0.1197469
   0.6150000    0.1097161
   0.6300001    0.1201285
   0.6450000    0.1026991
   0.6600000    0.1095552
   0.6750000    0.0979919
   0.6900001    0.1158983
   0.7050000    0.0969631
   0.7200000    0.0692562
   0.7350000    0.0965262
   0.7500001    0.0764523
   0.7650000    0.0776439
   0.7800000    0.0851271
   0.7950000    0.0884822
   0.8100001    0.0467727
   0.8250000    0.0699029
   0.8400000    0.0282588
   0.8550000    0.0485861
   0.8700001    0.0286212
   0.8850001    0.0571488
   0.9000000    0.0507060
   0.9150000    0.0430199
   0.9300001    0.0453091
   0.9450001    0.0379457
   0.9600000    0.0709107
   0.9750000    0.0641079
   0.9900001    0.0878208
   1.0050000    0.1099024
   1.0200001    0.0923350
   1.0350001    0.1022083
   1.0500001    0.0818394
   1.0650001    0.1283093
   1.0800000    0.1282098
   1.0950000    0.1253078
   1.1100000    0.1126012
   1.1250000    0.1200973
   1.1400001    0.1082971
   1.1550001    0.1176451
   1.1700001    0.1112092
   1.1850001    0.1061037
   1.2000000    0.1192519
   1.2150000    0.1275795
   1.2300000    0.1276727
   1.2450000    0.1143387
   1.2600001    0.1097583
   1.2750001    0.1121144
   1.2900001    0.1104933
   1.3050001    0.1497211
   1.3200001    0.1196572
   1.3350000    0.1231363
   1.3500000    0.1137235
   1.3650000    0.1498136
   1.3800001    0.1304096
   1.3950001    0.1381246
   1.4100001    0.1321945
   1.4250001    0.1215243
   1.4400001    0.1306247
   1.4550000    0.1316936
   1.4700000    0.1480688
   1.4850000    0.1180402
   1.5000001    0.1449291
   1.5150001    0.1275679
   1.5300001    0.1214515
   1.5450001    0.1171550
   1.5600001    0.1212727
   1.5750000    0.1115717
   1.5900000    0.1257320
   1.6050000    0.1259208
   1.6200001    0.1240453
   1.6350001    0.1039217
   1.6500001    0.1153093
   1.6650001    0.1333873
   1.6800001    0.1218667
   1.6950001    0.0973625
   1.7100000    0.1204313
   1.7250000    0.1041021
   1.7400001    0.1249651
   1.7550001    0.1166767
   1.7700001    0.1270037
   1.7850001    0.1152641
   1.8000001    0.1222121
   1.8150001    0.1254869
   1.8300000    0.1262997
   1.8450000    0.1156514
   1.8600001    0.1120289
   1.8750001    0.1141021
   1.8900001    0.1100923
   1.9050001    0.1409280
   1.9200001    0.1382799
   1.9350001    0.1306237
   1.9500000    0.1251675
   1.9650002    0.1344871
   1.9800001    0.1197820
   1.9950001    0.1153152
   2.0100000    0.1193518
   2.0250001    0.1214067
   2.0400002    0.1278801
   2.0550001    0.1302579
   2.0700002    0.1147409
   2.0850000    0.1301804
   2.1000001    0.1294277
   2.1150000    0.1263416
   2.1300001    0.1430379
   2.1450002    0.1342656
   2.1600001    0.1362698
   2.1750002    0.1403556
   2.1900001    0.1262722
   2.2050002    0.1303760
   2.2200000    0.1405357
   2.2350001    0.1323441
   2.2500000    0.1220597
   2.2650001    0.1350302
   2.2800002    0.1409844
   2.2950001    0.1549199
   2.3100002    0.1145999
   2.3250000    0.1292064
   2.3400002    0.1101197
   2.3550000    0.1387156
   2.3700001    0.1503057
   2.3850002    0.1722917
   2.4000001    0.1654066
   2.4150002    0.1528304
   2.4300001    0.1387008
   2.4450002    0.1479272
   2.4600000    0.1616917
   2.4750001    0.1331813
   2.4900000    0.1438576
   2.5050001    0.1324331
   2.5200002    0.1292067
   2.5350001    0.1376543
   2.5500002    0.1349826
   2.5650001    0.1286060
   2.5800002    0.1193946
   2.5950000    0.1296055
   2.6100001    0.1128298
   2.6250002    0.1427704
   2.6400001    0.1374058
   2.6550002    0.1505165
   2.6700001    0.1203142
   2.6850002    0.1305528
   2.7000000    0.1351865
   2.7150002    0.1364507
   2.7300000    0.1309992
   2.7450001    0.1224578
   2.7600002    0.1240523
   2.7750001    0.1405977
   2.7900002    0.1427229
   2.8050001    0.1271158
   2.8200002    0.1343345
   2.8350000    0.1248053
   2.8500001    0.1332168
   2.8650002    0.1261398
   2.8800001    0.1248055
   2.8950002    0.1316291
   2.9100001    0.1434333
   2.9250002    0.1336146
   2.9400001    0.1540281
   2.9550002    0.1536108
   2.9700000    0.1355767
   2.9850001    0.1184428
   3.0000002    0.1587678
   3.0150001    0.1361133
   3.0300002    0.1364390
   3.0450001    0.1210460
   3.0600002    0.1223241
   3.0750000    0.1109153
   3.0900002    0.1435032
   3.1050003    0.1410797
   3.1200001    0.1385031
   3.1350002    0.1199348
   3.1500001    0.0935972
   3.1650002    0.1004043
   3.1800001    0.1125795
   3.1950002    0.1035460
   3.2100000    0.1070877
   3.2250001    0.0998310
   3.2400002    0.1063914
   3.2550001    0.1065247
   3.2700002    0.1050333
   3.2850001    0.1190665
   3.3000002    0.1139768
   3.3150001    0.1196239
   3.3300002    0.1277122
   3.3450003    0.1371128
   3.3600001    0.1311564
   3.3750002    0.1371770
   3.3900001    0.1207029
   3.4050002    0.1230409
   3.4200001    0.1174243
   3.4350002    0.1368734
   3.4500000    0.1237640
   3.4650002    0.1127706
   3.4800003    0.1221174
   3.4950001    0.1398790
   3.5100002    0.1229229
   3.5250001    0.1433560
   3.5400002    0.0997805
   3.5550001    0.1157462
   3.5700002    0.1040915
   3.5850003    0.1096783
   3.6000001    0.0922387
   3.6150002    0.1019012
   3.6300001    0.1028972
   3.6450002    0.1267934
   3.6600001    0.1093326
   3.6750002    0.1206058
   3.6900001    0.1186304
   3.7050002    0.1156032
   3.7200003    0.1102321
   3.7350001    0.1117127
   3.7500002    0.1077380
   3.7650001    0.1159103
   3.7800002    0.1242554
   3.7950001    0.1423336
   3.8100002    0.1261713
   3.8250003    0.1309603
   3.8400002    0.1088781
   3.8550003    0.1096580
   3.8700001    0.1083604
   3.8850002    0.1058776
   3.9000001    0.1290963
   3.9150002    0.1091466
   3.9300003    0.1227514
   3.9450002    0.1149371
   3.9600003    0.1286366
   3.9750001    0.1082360
   3.9900002    0.1146534
   4.0050001    0.1097890
   4.0200000    0.1425491
   4.0350003    0.1330405
   4.0500002    0.1250962
   4.0650001    0.1433167
   4.0800004    0.1649781
   4.0950003    0.1518006
   4.1100001    0.1443760
   4.1250000    0.1466912
   4.1400003    0.1495646
   4.1550002    0.1506130
   4.1700001    0.1332293
   4.1850004    0.1317520
   4.2000003    0.1393604
   4.2150002    0.1442748
   4.2300000    0.1531698
   4.2450004    0.1579768
   4.2600002    0.1527212
   4.2750001    0.1430983
   4.2900004    0.1653396
   4.3050003    0.1718047
   4.3200002    0.1382768
   4.3350000    0.1430245
   4.3500004    0.1323066
   4.3650002    0.1367322
   4.3800001    0.1349234
   4.3950000    0.1389514
   4.4100003    0.1217093
   4.4250002    0.1393669
   4.4400001    0.1218347
   4.4550004    0.1232941
   4.4700003    0.1319178
   4.4850001    0.1255785
   4.5000000    0.1290427
   4.5150003    0.1139494
   4.5300002    0.1257559
   4.5450001    0.1121291
   4.5600004    0.1290690
   4.5750003    0.1283645
   4.5900002    0.1395084
   4.6050000    0.1207360
   4.6200004    0.1148137
   4.6350002    0.1151361
   4.6500001    0.1313325
   4.6650004    0.1253239
   4.6800003    0.1265469
   4.6950002    0.1292769
   4.7100000    0.1276851
   4.7250004    0.1353241
   4.7400002    0.1370328
   4.7550001    0.1371267
   4.7700005    0.1352367
   4.7850003    0.1437558
   4.8000002    0.1220619
   4.8150001    0.1330897
   4.8300004    0.1299752
   4.8450003    0.1245460
   4.8600001    0.1358763
   4.8750000    0.1361676
   4.8900003    0.1348090
   4.9050002    0.1232091
   4.9200001    0.1120716
   4.9350004    0.1260210
   4.9500003    0.1336993
   4.9650002    0.1314234
   4.9800000    0.1345138
   4.9950004    0.1350932
   5.0100002    0.1385206
   5.0250001    0.1301802
   5.0400004    0.1335551
   5.0550003    0.1249389
   5.0700002    0.1258741
   5.0850000    0.1295391
   5.1000004    0.1343781
   5.1150002    0.1164522
   5.1300001    0.1319132
   5.1450005    0.1412811
   5.1600003    0.1192546
   5.1750002    0.1326487
   5.1900001    0.1273020
   5.2050004    0.1335119
   5.2200003    0.1295798
   5.2350001    0.1251653
   5.2500005    0.1448735
   5.2650003    0.1451974
   5.2800002    0.1256512
   5.2950001    0.1131674
   5.3100004    0.1169416
   5.3250003    0.1298114
   5.3400002    0.1393640
   5.3550000    0.1420700
   5.3700004    0.1360047
   5.3850002    0.1385524
   5.4000001    0.1346360
   5.4150004    0.1611956
   5.4300003    0.1540325
   5.4450002    0.1194916
   5.4600000    0.1234326
   5.4750004    0.1374094
   5.4900002    0.1400917
   5.5050001    0.1388577
   5.5200005    0.1351574
   5.5350003    0.1192349
   5.5500002    0.1289690
   5.5650001    0.1277376
   5.5800004    0.1344945
   5.5950003    0.1304319
   5.6100001    0.1266285
   5.6250005    0.1202147
   5.6400003    0.1337029
   5.6550002    0.1216565
   5.6700001    0.1373686
   5.6850004    0.1349094
   5.7000003    0.1249012
   5.7150002    0.1311820
   5.7300005    0.1270229
   5.7450004    0.1192378
   5.7600002    0.1398406
   5.7750001    0.1304317
   5.7900004    0.1218123
   5.8050003    0.1245852
   5.8200002    0.1300465
   5.8350005    0.1327315
   5.8500004    0.1196856
   5.8650002    0.1257602
   5.8800001    0.1258442
   5.8950005    0.1429079
   5.9100003    0.1142461
   5.9250002    0.1313042
   5.9400001    0.1302911
   5.9550004    0.1366888
   5.9700003    0.1435738
   5.9850001    0.1413568
   6.0000005    0.1434399
   6.0150003    0.1218252
   6.0300002    0.1206685
   6.0450001    0.1496803
   6.0600004    0.1274014
   6.0750003    0.1202159
   6.0900002    0.1398421
   6.1050005    0.1318570
   6.1200004    0.1193130
   6.1350002    0.1321280
   6.1500001    0.1320401
   6.1650004    0.1442412
   6.1800003    0.1358920
   6.1950002    0.1260915
   6.2100005    0.1429748
   6.2250004    0.1389154
   6.2400002    0.1471917
   6.2550001    0.1328841
   6.2700005    0.1333570
   6.2850003    0.1279708
   6.3000002    0.1377080
   6.3150005    0.1299428
   6.3300004    0.1256936
   6.3450003    0.1205250
   6.3600001    0.1402971
   6.3750005    0.1225531
   6.3900003    0.1207980
   6.4050002    0.1288192
   6.4200001    0.1208131
   6.4350004    0.1258562
   6.4500003    0.1388177
   6.4650002    0.1298562
   6.4800005    0.1263046
   6.4950004    0.1287359
   6.5100002    0.1182676
   6.5250001    0.1224276
   6.5400004    0.1254773
   6.5550003    0.1165474
   6.5700002    0.1144523
   6.5850005    0.1215198
   6.6000004    0.1190904
   6.6150002    0.1215115
   6.6300001    0.1027087
   6.6450005    0.1347128
   6.6600003    0.1161055
   6.6750002    0.1196712
   6.6900005    0.1402682
   6.7050004    0.1241211
   6.7200003    0.1327338
   6.7350001    0.1394207
   6.7500005    0.1256644
   6.7650003    0.1400022
   6.7800002    0.1391507
   6.7950006    0.1273054
   6.8100004    0.1267242
   6.8250003    0.1250099
   6.8400002    0.1213626
   6.8550005    0.1305950
   6.8700004    0.1399467
   6.8850002    0.1386345
   6.9000001    0.1251467
   6.9150004    0.1185929
   6.9300003    0.1185492
   6.9450002    0.1298659
   6.9600005    0.1296957
   6.9750004    0.1258446
   6.9900002    0.1350546
   7.0050001    0.1266247
   7.0200005    0.1267572
   7.0350003    0.1340153
   7.0500002    0.1182483
   7.0650005    0.1390333
   7.0800004    0.1269614
   7.0950003    0.1271891
   7.1100001    0.1385928
   7.1250005    0.1379669
   7.1400003    0.1333268
   7.1550002    0.1183819
   7.1700006    0.1364276
   7.1850004    0.1237336
   7.2000003    0.1203827
   7.2150002    0.1326559
   7.2300005    0.1283476
   7.2450004    0.1215209
   7.2600002    0.1397574
   7.2750006    0.1492328
   7.2900004    0.1188473
   7.3050003    0.1442112
   7.3200002    0.1289892
   7.3350005    0.1244696
   7.3500004    0.1285504
   7.3650002    0.1275737
   7.3800001    0.1221903
   7.3950005    0.1145539
   7.4100003    0.1421842
   7.4250002    0.1181375
   7.4400005    0.1327101
   7.4550004    0.1421233
   7.4700003    0.1337054
   7.4850001    0.1171927
   7.5000005    0.1357093
   7.5150003    0.1331051
   7.5300002    0.1312122
   7.5450006    0.1389601
   7.5600004    0.1197725
   7.5750003    0.1303797
   7.5900002    0.1127151
   7.6050005    0.1206115
   7.6200004    0.1408381
   7.6350002    0.1240762
   7.6500006    0.1178414
   7.6650004    0.1221526
   7.6800003    0.1255859
   7.6950002    0.1207599
   7.7100005    0.1254341
   7.7250004    0.1162303
   7.7400002    0.1434701
   7.7550006    0.1262868
   7.7700005    0.1272451
   7.7850003    0.1316123
   7.8000002    0.1400940
   7.8150005    0.1334266
   7.8300004    0.1352662
   7.8450003    0.1225344
   7.8600006    0.1456574
   7.8750005    0.1027528
   7.8900003    0.1021327
   7.9050002    0.1112609
   7.9200006    0.0955198
   7.9350004    0.1199608
   7.9500003    0.1330848
   7.9650002    0.1159573
   7.9800005    0.0976243
   7.9950004    0.1144941
   8.0100002    0.0920568
   8.0250006    0.0782887
   8.0400000    0.1241156
   8.0550003    0.1088921
   8.0700006    0.1269806
   8.0850000    0.1331627
   8.1000004    0.1435057
   8.1150007    0.1499261
   8.1300001    0.1343538
   8.1450005    0.1352680
   8.1600008    0.1377126
   8.1750002    0.1437219
   8.1900005    0.1271162
   8.2049999    0.1510376
   8.2200003    0.1444345
   8.2350006    0.1420076
   8.2500000    0.1429331
   8.2650003    0.1546481
   8.2800007    0.1400581
   8.2950001    0.1476180
   8.3100004    0.1232983
   8.3250008    0.1122279
   8.3400002    0.1218079
   8.3550005    0.1237647
   8.3700008    0.1197601
   8.3850002    0.1395587
   8.4000006    0.1545216
   8.4150000    0.1447635
   8.4300003    0.1620235
   8.4450006    0.1481430
   8.4600000    0.1209385
   8.4750004    0.1403115
   8.4900007    0.1619747
   8.5050001    0.1399307
   8.5200005    0.1354499
   8.5350008    0.1184468
   8.5500002    0.1201492
   8.5650005    0.1391494
   8.5800009    0.1255809
   8.5950003    0.1128965
   8.6100006    0.1405294
   8.6250000    0.1666071
   8.6400003    0.1467074
   8.6550007    0.1527329
   8.6700001    0.1447124
   8.6850004    0.1511118
   8.7000008    0.1430893
   8.7150002    0.1333476
   8.7300005    0.1322594
   8.7450008    0.1114304
   8.7600002    0.1280738
   8.7750006    0.1111856
   8.7900000    0.1349350
   8.8050003    0.1294309
   8.8200006    0.1131792
   8.8350000    0.1055043
   8.8500004    0.0814764
   8.8650007    0.1054096
   8.8800001    0.0952427
   8.8950005    0.1167579
   8.9100008    0.1097072
   8.9250002    0.1144783
   8.9400005    0.1197219
   8.9550009    0.1177853
   8.9700003    0.1033966
   8.9850006    0.1041016
   9.0000000    0.1205320
   9.0150003    0.1255692
   9.0300007    0.1097342
   9.0450001    0.0960742
   9.0600004    0.1115591
   9.0750008    0.1336351
   9.0900002    0.1216825
   9.1050005    0.0888185
   9.1200008    0.1042102
   9.1350002    0.1076534
   9.1500006    0.0863807
   9.1650000    0.1008328
   9.1800003    0.0958350
   9.1950006    0.1045504
   9.2100000    0.1046171
   9.2250004    0.1100974
   9.2400007    0.1180578
   9.2550001    0.1107872
   9.2700005    0.1151565
   9.2850008    0.1142552
   9.3000002    0.1270925
   9.3150005    0.1063037
   9.3300009    0.1052271
   9.3450003    0.0922505
   9.3600006    0.0979593
   9.3750000    0.1228330
   9.3900003    0.1011324
   9.4050007    0.0838634
   9.4200001    0.0693054
   9.4350004    0.1038626
   9.4500008    0.0962381
   9.4650002    0.1068521
   9.4800005    0.0975523
   9.4950008    0.1097906
   9.5100002    0.0816019
   9.5250006    0.0778142
   9.5400009    0.1006107
   9.5550003    0.1250971
   9.5700006    0.1421809
   9.5850000    0.1244513
   9.6000004    0.1171351
   9.6150007    0.0954998
   9.6300001    0.1255324
   9.6450005    0.1377759
   9.6600008    0.1327922
   9.6750002    0.1275562
   9.6900005    0.1414463
   9.7050009    0.1479155
   9.7200003    0.1515509
   9.7350006    0.1534064
   9.7500000    0.1273984
   9.7650003    0.1272259
   9.7800007    0.1096933
   9.7950001    0.1101670
   9.8100004    0.1196176
   9.8250008    0.0901416
   9.8400002    0.1198972
   9.8550005    0.1194251
   9.8700008    0.1194957
   9.8850002    0.1170820
   9.9000006    0.1195164
   9.9150009    0.1088978
   9.9300003    0.1301565
   9.9450006    0.1180531
   9.9600000    0.1311617
   9.9750004    0.1131238
   9.9900007    0.1296701
  10.0050001    0.1119739
  10.0200005    0.1082558
  10.0350008    0.1114860
  10.0500002    0.1101707
  10.0650005    0.1193342
  10.0800009    0.1304896
  10.0950003    0.1132334
  10.1100006    0.1073720
  10.1250010    0.0862489
  10.1400003    0.1125807
  10.1550007    0.0912474
  10.1700001    0.1011655
  10.1850004    0.1049038
  10.2000008    0.1110428
  10.2150002    0.1065585
  10.2300005    0.1169470
  10.2450008    0.1299848
  10.2600002    0.1215461
  10.2750006    0.1186983
  10.2900009    0.1200897
  10.3050003    0.1220758
  10.3200006    0.1222593
  10.3350000    0.1148124
  10.3500004    0.1197745
  10.3650007    0.1224907
  10.3800001    0.1354311
  10.3950005    0.1166489
  10.4100008    0.1116844
  10.4250002    0.1195359
  10.4400005    0.1323238
  10.4550009    0.1431093
  10.4700003    0.1202358
  10.4850006    0.1261234
  10.5000010    0.1211772
  10.5150003    0.1313516
  10.5300007    0.1340512
  10.5450001    0.1358205
  10.5600004    0.1300775
  10.5750008    0.1190026
  10.5900002    0.1178919
  10.6050005    0.1268403
  10.6200008    0.1222573
  10.6350002    0.1082974
  10.6500006    0.1192457
  10.6650009    0.1217199
  10.6800003    0.1158685
  10.6950006    0.1204050
  10.7100000    0.1212035
  10.7250004    0.1340243
  10.7400007    0.1298334
  10.7550001    0.1225045
  10.7700005    0.1243580
  10.7850008    0.1216836
  10.8000002    0.1374146
  10.8150005    0.1150113
  10.8300009    0.1199500
  10.8450003    0.1031493
  10.8600006    0.1288305
  10.8750010    0.1162744
  10.8900003    0.1187879
  10.9050007    0.1217438
  10.9200001    0.1292875
  10.9350004    0.1231802
  10.9500008    0.1279053
  10.9650002    0.1195163
  10.9800005    0.1217902
  10.9950008    0.1270273
  11.0100002    0.1314128
  11.0250006    0.1335067
  11.0400009    0.1286875
  11.0550003    0.1228625
  11.0700006    0.1253401
  11.0850010    0.1186744
  11.1000004    0.1211151
  11.1150007    0.1234177
  11.1300001    0.1187859
  11.1450005    0.1283026
  11.1600008    0.1214943
  11.1750002    0.1136355
  11.1900005    0.1033837
  11.2050009    0.1236425
  11.2200003    0.1251851
  11.2350006    0.1117224
  11.2500010    0.1300899
  11.2650003    0.1350160
  11.2800007    0.1261326
  11.2950001    0.1346446
  11.3100004    0.1292396
  11.3250008    0.1436792
  11.3400002    0.1350005
  11.3550005    0.1368779
  11.3700008    0.1144385
  11.3850002    0.1322875
  11.4000006    0.1210014
  11.4150009    0.1211481
  11.4300003    0.1194893
  11.4450006    0.1178038
  11.4600010    0.1195763
  11.4750004    0.1238256
  11.4900007    0.1240610
  11.5050001    0.1300405
  11.5200005    0.1239249
  11.5350008    0.1056055
  11.5500002    0.1191901
  11.5650005    0.1176655
  11.5800009    0.1010673
  11.5950003    0.1215562
  11.6100006    0.1191158
  11.6250010    0.1173637
  11.6400003    0.1331106
  11.6550007    0.1225316
  11.6700010    0.1243742
  11.6850004    0.1249472
  11.7000008    0.1161820
  11.7150002    0.1196352
  11.7300005    0.1227090
  11.7450008    0.1249529
  11.7600002    0.1299012
  11.7750006    0.1216891
  11.7900009    0.1227274
  11.8050003    0.1298430
  11.8200006    0.1406318
  11.8350010    0.1218140
  11.8500004    0.1269275
  11.8650007    0.1140182
  11.8800001    0.1252203
  11.8950005    0.1356407
  11.9100008    0.1215864
  11.9250002    0.1283887
  11.9400005    0.1261312
  11.9550009    0.1430193
  11.9700003    0.1132498
  11.9850006    0.1235993
  12.0000010    0.1205896
  12.0150003    0.1201766
  12.0300007    0.1280624
  12.0450010    0.1161089
  12.0600004    0.1212629
  12.0750008    0.1178155
  12.0900002    0.1100087
  12.1050005    0.1278490
  12.1200008    0.1181504
  12.1350002    0.1170747
  12.1500006    0.1157606
  12.1650009    0.1272949
  12.1800003    0.1154943
  12.1950006    0.1159423
  12.2100010    0.1161747
  12.2250004    0.0980851
  12.2400007    0.1081767
  12.2550001    0.1231583
  12.2700005    0.1266918
  12.2850008    0.1314206
  12.3000002    0.1226540
  12.3150005    0.1028149
  12.3300009    0.1357581
  12.3450003    0.1257487
  12.3600006    0.1122164
  12.3750010    0.1128944
  12.3900003    0.1147654
  12.4050007    0.1094136
  12.4200010    0.1168209
  12.4350004    0.1238609
  12.4500008    0.1013574
  12.4650002    0.1165513
  12.4800005    0.1282750
  12.4950008    0.1387376
  12.5100002    0.1377155
  12.5250006    0.1187237
  12.5400009    0.1125988
  12.5550003    0.1252877
  12.5700006    0.1167921
  12.5850010    0.1203646
  12.6000004    0.1038904
  12.6150007    0.1306322
  12.6300011    0.1200150
  12.6450005    0.1283778
  12.6600008    0.1122555
  12.6750002    0.1463285
  12.6900005    0.1392982
  12.7050009    0.1744757
  12.7200003    0.1642988
  12.7350006    0.1774704
  12.7500010    0.1177472
  12.7650003    0.1229830
  12.7800007    0.1207198
  12.7950010    0.1216930
  12.8100004    0.1232871
  12.8250008    0.1267650
  12.8400002    0.1253725
  12.8550005    0.1191546
  12.8700008    0.1273282
  12.8850002    0.1315589
  12.9000006    0.1153919
  12.9150009    0.1249543
  12.9300003    0.1252143
  12.9450006    0.1045719
  12.9600010    0.1253459
  12.9750004    0.1116256
  12.9900007    0.1222322
  13.0050011    0.1265955
  13.0200005    0.1238278
  13.0350008    0.1285170
  13.0500002    0.1172484
  13.0650005    0.1142685
  13.0800009    0.1129395
  13.0950003    0.1249510
  13.1100006    0.1261912
  13.1250010    0.1156779
  13.1400003    0.1253121
  13.1550007    0.1261376
  13.1700010    0.1252176
  13.1850004    0.1149435
  13.2000008    0.1288858
  13.2150002    0.1276354
  13.2300005    0.1124399
  13.2450008    0.1101598
  13.2600002    0.1228810
  13.2750006    0.1179776
  13.2900009    0.1236479
  13.3050003    0.1224900
  13.3200006    0.1293721
  13.3350010    0.1203200
  13.3500004    0.1200836
  13.3650007    0.1225897
  13.3800011    0.1283328
  13.3950005    0.1260636
  13.4100008    0.1197058
  13.4250002    0.1283193
  13.4400005    0.1183111
  13.4550009    0.1152834
  13.4700003    0.1311439
  13.4850006    0.1242228
  13.5000010    0.1134041
  13.5150003    0.1295535
  13.5300007    0.1232607
  13.5450010    0.1205562
  13.5600004    0.1183490
  13.5750008    0.1240641
  13.5900011    0.1183306
  13.6050005    0.1204078
  13.6200008    0.1142207
  13.6350002    0.1295823
  13.6500006    0.1115242
  13.6650009    0.1260425
  13.6800003    0.1127260
  13.6950006    0.1118877
  13.7100010    0.1174803
  13.7250004    0.1213369
  13.7400007    0.1266685
  13.7550011    0.1216559
  13.7700005    0.1120470
  13.7850008    0.1260903
  13.8000002    0.1231711
  13.8150005    0.1297880
  13.8300009    0.1211945
  13.8450003    0.1146429
  13.8600006    0.1358999
  13.8750010    0.1155778
  13.8900003    0.1125589
  13.9050007    0.1084394
  13.9200010    0.1040166
  13.9350004    0.1276610
  13.9500008    0.1407263
  13.9650011    0.1354570
  13.9800005    0.1245873
  13.9950008    0.1526662
  14.0100002    0.1440829
  14.0250006    0.1486019
  14.0400009    0.1398089
  14.0550003    0.1425984
  14.0700006    0.1409364
  14.0850010    0.1416167
  14.1000004    0.1464159
  14.1150007    0.1439963
  14.1300011    0.1412231
  14.1450005    0.1415294
  14.1600008    0.1373652
  14.1750011    0.1174954
  14.1900005    0.1232225
  14.2050009    0.1323996
  14.2200003    0.1332847
  14.2350006    0.1293716
  14.2500010    0.1280634
  14.2650003    0.1179051
  14.2800007    0.1190165
  14.2950010    0.1262534
  14.3100004    0.1189383
  14.3250008    0.1209510
  14.3400011    0.1076535
  14.3550005    0.1034847
  14.3700008    0.1192171
  14.3850002    0.1306800
  14.4000006    0.1354663
  14.4150009    0.1341134
  14.4300003    0.1135964
  14.4450006    0.1286041
  14.4600010    0.1212204
  14.4750004    0.1236889
  14.4900007    0.1336576
  14.5050011    0.1270526
  14.5200005    0.1220074
  14.5350008    0.1171968
  14.5500011    0.1309588
  14.5650005    0.1293741
  14.5800009    0.1270469
  14.5950003    0.1399602
  14.6100006    0.1352316
  14.6250010    0.1271952
  14.6400003    0.1262467
  14.6550007    0.1238969
  14.6700010    0.1220865
  14.6850004    0.1106009
  14.7000008    0.1287404
  14.7150011    0.1311699
  14.7300005    0.1098623
  14.7450008    0.1250069
  14.7600002    0.1323961
  14.7750006    0.1286138
  14.7900009    0.1207368
  14.8050003    0.1262526
  14.8200006    0.1278658
  14.8350010    0.1269674
  14.8500004    0.1196240
  14.8650007    0.1334692
  14.8800011    0.1318811
  14.8950005    0.1366348
  14.9100008    0.1156611
  14.9250011    0.1284853
  14.9400005    0.1306815
  14.9550009    0.1348647
  14.9700003    0.1196063
  14.9850006    0.1365699
  15.0000010    0.1166644
  15.0150003    0.1396119
  15.0300007    0.1173259
  15.0450010    0.1172244
  15.0600004    0.1192855
  15.0750008    0.1174743
  15.0900011    0.1245336
  15.1050005    0.1247959
  15.1200008    0.1267829
  15.1350012    0.1277673
  15.1500006    0.1131168
  15.1650009    0.1169181
  15.1800003    0.1126840
  15.1950006    0.1198390
  15.2100010    0.1286928
  15.2250004    0.1255227
  15.2400007    0.1150468
  15.2550011    0.1167684
  15.2700005    0.1209292
  15.2850008    0.1244590
  15.3000011    0.1196223
  15.3150005    0.1212494
  15.3300009    0.1203003
  15.3450003    0.1276820
  15.3600006    0.1229530
  15.3750010    0.1085595
  15.3900003    0.1169749
  15.4050007    0.1218724
  15.4200010    0.1043066
  15.4350004    0.1165892
  15.4500008    0.1278149
  15.4650011    0.1292877
  15.4800005    0.1240886
  15.4950008    0.1297470
  15.5100012    0.1208855
  15.5250006    0.1264901
  15.5400009    0.1290329
  15.5550003    0.1240739
  15.5700006    0.1177790
  15.5850010    0.1221861
  15.6000004    0.1132691
  15.6150007    0.1107793
  15.6300011    0.1126869
  15.6450005    0.1120256
  15.6600008    0.1150802
  15.6750011    0.1131573
  15.6900005    0.1273165
  15.7050009    0.1169415
  15.7200012    0.1355183
  15.7350006    0.1104770
  15.7500010    0.1239462
  15.7650003    0.1308357
  15.7800007    0.1367385
  15.7950010    0.1442142
  15.8100004    0.1417280
  15.8250008    0.1326100
  15.8400011    0.1376790
  15.8550005    0.1425229
  15.8700008    0.1308111
  15.8850012    0.1315422
  15.9000006    0.1342992
  15.9150009    0.1377456
  15.9300003    0.1392412
  15.9450006    0.1376791
  15.9600010    0.1319433
  15.9750004    0.1242338
  15.9900007    0.1242800
  16.0050011    0.1356447
  16.0200005    0.1243647
  16.0349998    0.1333270
  16.0500011    0.1476834
  16.0650005    0.1249527
  16.0799999    0.1305666
  16.0950012    0.1283475
  16.1100006    0.1299245
  16.1250000    0.1355148
  16.1400013    0.1362155
  16.1550007    0.1356782
  16.1700001    0.1251516
  16.1850014    0.1345842
  16.2000008    0.1398727
  16.2150002    0.1285061
  16.2300014    0.1212516
  16.2450008    0.1288286
  16.2600002    0.1379901
  16.2750015    0.1197840
  16.2900009    0.1339346
  16.3050003    0.1445367
  16.3200016    0.1494872
  16.3350010    0.1323256
  16.3500004    0.1420903
  16.3650017    0.1492230
  16.3800011    0.1428307
  16.3950005    0.1359430
  16.4099998    0.1426011
  16.4250011    0.1530419
  16.4400005    0.1457062
  16.4549999    0.1339732
  16.4700012    0.1247861
  16.4850006    0.1411478
  16.5000000    0.1228459
  16.5150013    0.1267692
  16.5300007    0.1438145
  16.5450001    0.1327659
  16.5600014    0.1391757
  16.5750008    0.1436902
  16.5900002    0.1416829
  16.6050014    0.1477649
  16.6200008    0.1464643
  16.6350002    0.1459508
  16.6500015    0.1506528
  16.6650009    0.1427355
  16.6800003    0.1230985
  16.6950016    0.1458820
  16.7100010    0.1397779
  16.7250004    0.1504837
  16.7400017    0.1580695
  16.7550011    0.1619558
  16.7700005    0.1368999
  16.7849998    0.1380329
  16.8000011    0.1302342
  16.8150005    0.1364817
  16.8299999    0.1455724
  16.8450012    0.1386363
  16.8600006    0.1567200
  16.8750000    0.1513277
  16.8900013    0.1443423
  16.9050007    0.1361810
  16.9200001    0.1274554
  16.9350014    0.1281821
  16.9500008    0.1475238
  16.9650002    0.1440591
  16.9800014    0.1371332
  16.9950008    0.1468802
  17.0100002    0.1558828
  17.0250015    0.1524706
  17.0400009    0.1508100
  17.0550003    0.1327389
  17.0700016    0.1421612
  17.0850010    0.1479032
  17.1000004    0.1415254
  17.1150017    0.1337009
  17.1300011    0.1269624
  17.1450005    0.1376952
  17.1600018    0.1396356
  17.1750011    0.1364661
  17.1900005    0.1470533
  17.2049999    0.1465612
  17.2200012    0.1413140
  17.2350006    0.1471885
  17.2500000    0.1364418
  17.2650013    0.1284961
  17.2800007    0.1383305
  17.2950001    0.1291981
  17.3100014    0.1373772
  17.3250008    0.1344199
  17.3400002    0.1335877
  17.3550014    0.1492497
  17.3700008    0.1340215
  17.3850002    0.1286257
  17.4000015    0.1341897
  17.4150009    0.1154719
  17.4300003    0.1237707
  17.4450016    0.1510508
  17.4600010    0.1490671
  17.4750004    0.1403073
  17.4900017    0.1573962
  17.5050011    0.1366815
  17.5200005    0.1213291
  17.5350018    0.1412764
  17.5500011    0.1257309
  17.5650005    0.1327283
  17.5799999    0.1305808
  17.5950012    0.1203510
  17.6100006    0.1321217
  17.6250000    0.1174218
  17.6400013    0.1153338
  17.6550007    0.1475238
  17.6700001    0.1467359
  17.6850014    0.1314435
  17.7000008    0.1529191
  17.7150002    0.1386663
  17.7300014    0.1319464
  17.7450008    0.1459146
  17.7600002    0.1250860
  17.7750015    0.1230774
  17.7900009    0.1314802
  17.8050003    0.1367371
  17.8200016    0.1138861
  17.8350010    0.1324320
  17.8500004    0.1138674
  17.8650017    0.1119196
  17.8800011    0.1207512
  17.8950005    0.1265046
  17.9100018    0.1070881
  17.9250011    0.1177635
  17.9400005    0.1227198
  17.9549999    0.1188077
  17.9700012    0.1206392
  17.9850006    0.1205541
  18.0000000    0.1180414
  18.0150013    0.1261862
  18.0300007    0.1261034
  18.0450001    0.1112712
  18.0600014    0.1160175
  18.0750008    0.1131499
  18.0900002    0.1224829
  18.1050014    0.1261009
  18.1200008    0.1131175
  18.1350002    0.1236956
  18.1500015    0.1126185
  18.1650009    0.1119454
  18.1800003    0.1190292
  18.1950016    0.1298945
  18.2100010    0.1239224
  18.2250004    0.1009316
  18.2400017    0.1155176
  18.2550011    0.1198655
  18.2700005    0.1213455
  18.2850018    0.1246911
  18.3000011    0.1241874
  18.3150005    0.1115870
  18.3299999    0.1093531
  18.3450012    0.1210447
  18.3600006    0.1205892
  18.3750000    0.1216741
  18.3900013    0.1253101
  18.4050007    0.1187401
  18.4200001    0.1167691
  18.4350014    0.1111889
  18.4500008    0.1177162
  18.4650002    0.1125066
  18.4800014    0.1331617
  18.4950008    0.1207729
  18.5100002    0.1326748
  18.5250015    0.1186638
  18.5400009    0.1132190
  18.5550003    0.1141540
  18.5700016    0.1088766
  18.5850010    0.1086076
  18.6000004    0.1060002
  18.6150017    0.1390352
  18.6300011    0.1536072
  18.6450005    0.1238954
  18.6600018    0.1329870
  18.6750011    0.1292482
  18.6900005    0.1253638
  18.7050018    0.1152837
  18.7200012    0.1286137
  18.7350006    0.1236266
  18.7500000    0.1210738
  18.7650013    0.1178529
  18.7800007    0.1292931
  18.7950001    0.1128986
  18.8100014    0.1229476
  18.8250008    0.1323000
  18.8400002    0.1518623
  18.8550014    0.1488572
  18.8700008    0.1196728
  18.8850002    0.1323233
  18.9000015    0.1309806
  18.9150009    0.1406436
  18.9300003    0.1252766
  18.9450016    0.1342722
  18.9600010    0.1181682
  18.9750004    0.1408372
  18.9900017    0.1151630
  19.0050011    0.1087563
  19.0200005    0.1179557
  19.0350018    0.1173619
  19.0500011    0.1165617
  19.0650005    0.0994246
  19.0800018    0.1021556
  19.0950012    0.1129855
  19.1100006    0.1225021
  19.1250000    0.1174730
  19.1400013    0.1230268
  19.1550007    0.1190809
  19.1700001    0.1239170
  19.1850014    0.1226515
  19.2000008    0.1290028
  19.2150002    0.1243678
  19.2300014    0.1269107
  19.2450008    0.1309925
  19.2600002    0.1229193
  19.2750015    0.1244814
  19.2900009    0.1180351
  19.3050003    0.1194998
  19.3200016    0.1088318
  19.3350010    0.1196367
  19.3500004    0.1182194
  19.3650017    0.1276962
  19.3800011    0.1280509
  19.3950005    0.1070838
  19.4100018    0.1284427
  19.4250011    0.1135623
  19.4400005    0.1249343
  19.4550018    0.1145224
  19.4700012    0.1168172
  19.4850006    0.1144812
  19.5000000    0.1203191
  19.5150013    0.1145213
  19.5300007    0.1210899
  19.5450001    0.1103671
  19.5600014    0.1240985
  19.5750008    0.1133539
  19.5900002    0.1203769
  19.6050014    0.1199487
  19.6200008    0.1062781
  19.6350002    0.1254971
  19.6500015    0.1293414
  19.6650009    0.1094538
  19.6800003    0.1081953
  19.6950016    0.1188800
  19.7100010    0.1391510
  19.7250004    0.1259671
  19.7400017    0.1165334
  19.7550011    0.1169975
  19.7700005    0.1262541
  19.7850018    0.1302437
  19.8000011    0.1219303
  19.8150005    0.1295286
  19.8300018    0.1472312
  19.8450012    0.1349752
  19.8600006    0.1336264
  19.8750000    0.1347316
  19.8900013    0.1098646
  19.9050007    0.1192382
  19.9200001    0.1216035
  19.9350014    0.1147656
  19.9500008    0.1388909
  19.9650002    0.1291213
  19.9800014    0.1280835
  19.9950008    0.1167433
  20.0100002    0.1331557
  20.0250015    0.1249650
  20.0400009    0.1186026
  20.0550003    0.1362612
  20.0700016    0.1218576
  20.0850010    0.1323518
  20.1000004    0.1252374
  20.1150017    0.1303415
  20.1300011    0.1322212
  20.1450005    0.1262110
  20.1600018    0.1395594
  20.1750011    0.1317568
  20.1900005    0.1128115
  20.2050018    0.1243175
  20.2200012    0.1213750
  20.2350006    0.1100753
  20.2500019    0.1182249
  20.2650013    0.1267796
  20.2800007    0.1149809
  20.2950001    0.1242251
  20.3100014    0.1364293
  20.3250008    0.1302538
  20.3400002    0.1369160
  20.3550014    0.1387285
  20.3700008    0.1358032
  20.3850002    0.1445239
  20.4000015    0.1244745
  20.4150009    0.1282739
  20.4300003    0.1160054
  20.4450016    0.1270626
  20.4600010    0.1382037
  20.4750004    0.1337820
  20.4900017    0.1207562
  20.5050011    0.1153860
  20.5200005    0.1364576
  20.5350018    0.1282070
  20.5500011    0.1255678
  20.5650005    0.1300591
  20.5800018    0.1535444
  20.5950012    0.1263397
  20.6100006    0.1221875
  20.6250019    0.1213612
  20.6400013    0.1427684
  20.6550007    0.1281477
  20.6700001    0.1248609
  20.6850014    0.1430070
  20.7000008    0.1233700
  20.7150002    0.1290892
  20.7300014    0.1342118
  20.7450008    0.1416375
  20.7600002    0.1361227
  20.7750015    0.1302981
  20.7900009    0.1198039
  20.8050003    0.1209854
  20.8200016    0.1258355
  20.8350010    0.1177092
  20.8500004    0.1201472
  20.8650017    0.1457244
  20.8800011    0.1379720
  20.8950005    0.1371889
  20.9100018    0.1602620
  20.9250011    0.1472980
  20.9400005    0.1174941
  20.9550018    0.1158252
  20.9700012    0.1419420
  20.9850006    0.1310784
  21.0000019    0.1233383
  21.0150013    0.1169355
  21.0300007    0.1420235
  21.0450001    0.1466710
  21.0600014    0.1327613
  21.0750008    0.1542071
  21.0900002    0.1684223
  21.1050014    0.1367911
  21.1200008    0.1420446
  21.1350002    0.1378524
  21.1500015    0.1194743
  21.1650009    0.1315103
  21.1800003    0.1293505
  21.1950016    0.1355851
  21.2100010    0.1368568
  21.2250004    0.1346835
  21.2400017    0.1428100
  21.2550011    0.1314565
  21.2700005    0.1326451
  21.2850018    0.1370581
  21.3000011    0.1335524
  21.3150005    0.1511507
  21.3300018    0.1460869
  21.3450012    0.1429168
  21.3600006    0.1312064
  21.3750019    0.1357377
  21.3900013    0.1295055
  21.4050007    0.1328633
  21.4200001    0.1369020
  21.4350014    0.1319329
  21.4500008    0.1227958
  21.4650002    0.1471727
  21.4800014    0.1309645
  21.4950008    0.1291249
  21.5100002    0.1223345
  21.5250015    0.1327779
  21.5400009    0.1142683
  21.5550003    0.1311140
  21.5700016    0.1295328
  21.5850010    0.1468185
  21.6000004    0.1393082
  21.6150017    0.1354676
  21.6300011    0.1287323
  21.6450005    0.1306367
  21.6600018    0.1243767
  21.6750011    0.1333396
  21.6900005    0.1377356
  21.7050018    0.1216142
  21.7200012    0.1155188
  21.7350006    0.1426170
  21.7500019    0.1310950
  21.7650013    0.1284700
  21.7800007    0.1239725
  21.7950020    0.1375035
  21.8100014    0.1287147
  21.8250008    0.1336983
  21.8400002    0.1215920
  21.8550014    0.1379389
  21.8700008    0.1306294
  21.8850002    0.1200506
  21.9000015    0.1217716
  21.9150009    0.1331091
  21.9300003    0.1329376
  21.9450016    0.1353977
  21.9600010    0.1276248
  21.9750004    0.1166465
  21.9900017    0.1284452
  22.0050011    0.1424897
  22.0200005    0.1222777
  22.0350018    0.0998647
  22.0500011    0.1105896
  22.0650005    0.1403397
  22.0800018    0.1293321
  22.0950012    0.1306930
  22.1100006    0.1228693
  22.1250019    0.1384124
  22.1400013    0.1285482
  22.1550007    0.1376058
  22.1700020    0.1353802
  22.1850014    0.1320205
  22.2000008    0.1210747
  22.2150002    0.1458656
  22.2300014    0.1199965
  22.2450008    0.1522260
  22.2600002    0.1359110
  22.2750015    0.1136054
  22.2900009    0.1332488
  22.3050003    0.1341616
  22.3200016    0.1417786
  22.3350010    0.1323938
  22.3500004    0.1425012
  22.3650017    0.1584546
  22.3800011    0.1363654
  22.3950005    0.1270536
  22.4100018    0.1023374
  22.4250011    0.1091842
  22.4400005    0.1167496
  22.4550018    0.1284649
  22.4700012    0.1182707
  22.4850006    0.1254448
  22.5000019    0.1464889
  22.5150013    0.1376823
  22.5300007    0.1201897
  22.5450020    0.1210732
  22.5600014    0.1376226
  22.5750008    0.1245459
  22.5900002    0.1175535
  22.6050014    0.1296693
  22.6200008    0.1269202
  22.6350002    0.0958534
  22.6500015    0.0980204
  22.6650009    0.0896094
  22.6800003    0.1119561
  22.6950016    0.1031099
  22.7100010    0.1199130
  22.7250004    0.1263963
  22.7400017    0.1285600
  22.7550011    0.1302762
  22.7700005    0.1312612
  22.7850018    0.1304711
  22.8000011    0.1184638
  22.8150005    0.1272951
  22.8300018    0.1105352
  22.8450012    0.1230591
  22.8600006    0.1279234
  22.8750019    0.1267927
  22.8900013    0.1223105
  22.9050007    0.1415717
  22.9200020    0.1228902
  22.9350014    0.1383359
  22.9500008    0.1492511
  22.9650002    0.1294863
  22.9800014    0.1654758
  22.9950008    0.1306629
  23.0100002    0.1531773
  23.0250015    0.1424656
  23.0400009    0.1438293
  23.0550003    0.1509246
  23.0700016    0.1213222
  23.0850010    0.1483307
  23.1000004    0.1409855
  23.1150017    0.1245081
  23.1300011    0.1266192
  23.1450005    0.1466740
  23.1600018    0.1466675
  23.1750011    0.1428201
  23.1900005    0.1460304
  23.2050018    0.1388230
  23.2200012    0.1291762
  23.2350006    0.1416967
  23.2500019    0.1471801
  23.2650013    0.1181385
  23.2800007    0.1256178
  23.2950020    0.1271105
  23.3100014    0.1066980
  23.3250008    0.1322261
  23.3400021    0.1232786
  23.3550014    0.1364271
  23.3700008    0.1387894
  23.3850002    0.1394135
  23.4000015    0.1376962
  23.4150009    0.1470975
  23.4300003    0.1216858
  23.4450016    0.1241180
  23.4600010    0.1232121
  23.4750004    0.1276014
  23.4900017    0.1160920
  23.5050011    0.1340524
  23.5200005    0.1463810
  23.5350018    0.1301496
  23.5500011    0.1196436
  23.5650005    0.1302227
  23.5800018    0.1345425
  23.5950012    0.1275877
  23.6100006    0.1254008
  23.6250019    0.1214344
  23.6400013    0.1087715
  23.6550007    0.1219801
  23.6700020    0.1223188
  23.6850014    0.1255172
  23.7000008    0.1306590
  23.7150021    0.1331256
  23.7300014    0.1268490
  23.7450008    0.1389958
  23.7600002    0.1320265
  23.7750015    0.1190964
  23.7900009    0.1319154
  23.8050003    0.1381733
  23.8200016    0.1267818
  23.8350010    0.1304908
  23.8500004    0.1189509
  23.8650017    0.1270485
  23.8800011    0.1278339
  23.8950005    0.1466551
  23.9100018    0.1374753
  23.9250011    0.1329626
  23.9400005    0.1635444
  23.9550018    0.1404303
  23.9700012    0.1339320
  23.9850006    0.1288735
  24.0000019    0.1433640
  24.0150013    0.1140411
  24.0300007    0.1205097
  24.0450020    0.1121421
  24.0600014    0.1055773
  24.0750008    0.1165473
  24.0900021    0.1273151
  24.1050014    0.1458599
  24.1200008    0.1353441
  24.1350002    0.1297568
  24.1500015    0.1333530
  24.1650009    0.1250961
  24.1800003    0.1501051
  24.1950016    0.1322818
  24.2100010    0.1304744
  24.2250004    0.1430201
  24.2400017    0.1486043
  24.2550011    0.1372942
  24.2700005    0.1309336
  24.2850018    0.1267648
  24.3000011    0.1224785
  24.3150005    0.1282859
  24.3300018    0.1154973
  24.3450012    0.1122608
  24.3600006    0.1073239
  24.3750019    0.1274600
  24.3900013    0.1148167
  24.4050007    0.1240197
  24.4200020    0.1543447
  24.4350014    0.1349197
  24.4500008    0.1419365
  24.4650021    0.1259341
  24.4800014    0.1618346
  24.4950008    0.1682023
  24.5100002    0.1793188
  24.5250015    0.1807867
  24.5400009    0.1700085
  24.5550003    0.1479835
  24.5700016    0.1677431
  24.5850010    0.1518591
  24.6000004    0.1553189
  24.6150017    0.1567507
  24.6300011    0.1495930
  24.6450005    0.1509075
  24.6600018    0.1410651
  24.6750011    0.1579236
  24.6900005    0.1634435
  24.7050018    0.1644792
  24.7200012    0.1514006
  24.7350006    0.1675313
  24.7500019    0.1734266
  24.7650013    0.1715906
  24.7800007    0.1613039
  24.7950020    0.1679403
  24.8100014    0.1611877
  24.8250008    0.1483580
  24.8400021    0.1662269
  24.8550014    0.1595061
  24.8700008    0.1741828
  24.8850002    0.1952537
  24.9000015    0.1672126
  24.9150009    0.1522090
  24.9300003    0.1153962
  24.9450016    0.1268110
  24.9600010    0.1340299
  24.9750004    0.0985451
  24.9900017    0.1075106
  25.0050011    0.1046989
  25.0200005    0.1119493
  25.0350018    0.1155338
  25.0500011    0.1429664
  25.0650005    0.1582655
  25.0800018    0.1448637
  25.0950012    0.1324535
  25.1100006    0.1397222
  25.1250019    0.1595659
  25.1400013    0.1576322
  25.1550007    0.1529410
  25.1700020    0.1450961
  25.1850014    0.1355502
  25.2000008    0.1571447
  25.2150021    0.1485221
  25.2300014    0.1639661
  25.2450008    0.1083935
  25.2600021    0.1168427
  25.2750015    0.1244128
  25.2900009    0.1033579
  25.3050003    0.1122131
  25.3200016    0.1091648
  25.3350010    0.1199979
  25.3500004    0.1091307
  25.3650017    0.1272163
  25.3800011    0.1305651
  25.3950005    0.1391801
  25.4100018    0.1317778
  25.4250011    0.1506903
  25.4400005    0.1651276
  25.4550018    0.1403017
  25.4700012    0.1378784
  25.4850006    0.1326409
  25.5000019    0.0722918
  25.5150013    0.0893138
  25.5300007    0.0653361
  25.5450020    0.0692856
  25.5600014    0.1127504
  25.5750008    0.1104893
  25.5900021    0.0784672
  25.6050014    0.0724105
  25.6200008    0.0811654
  25.6350021    0.0481685
  25.6500015    0.0552617
  25.6650009    0.0424867
  25.6800003    0.0567045
  25.6950016    0.0474905
  25.7100010    0.0502787
  25.7250004    0.0437984
  25.7400017    0.0394446
  25.7550011    0.0298335
  25.7700005    0.0602042
  25.7850018    0.0794214
  25.8000011    0.0747292
  25.8150005    0.0722420
  25.8300018    0.0831337
  25.8450012    0.0642340
  25.8600006    0.0741017
  25.8750019    0.0744846
  25.8900013    0.0760494
  25.9050007    0.0784289
  25.9200020    0.0755157
  25.9350014    0.0725069
  25.9500008    0.0647783
  25.9650021    0.1017386
  25.9800014    0.0983956
  25.9950008    0.1074379
  26.0100021    0.1012033
  26.0250015    0.1138574
  26.0400009    0.0714479
  26.0550003    0.0689791
  26.0700016    0.0871155
  26.0850010    0.0617586
  26.1000004    0.0977331
  26.1150017    0.0911062
  26.1300011    0.0721866
  26.1450005    0.1024274
  26.1600018    0.1024235
  26.1750011    0.0827649
  26.1900005    0.0785445
  26.2050018    0.0842248
  26.2200012    0.0863716
  26.2350006    0.1016355
  26.2500019    0.0871206
  26.2650013    0.0873233
  26.2800007    0.0692388
  26.2950020    0.0832681
  26.3100014    0.0349785
  26.3250008    0.0717456
  26.3400021    0.0735996
  26.3550014    0.0726054
  26.3700008    0.0937108
  26.3850021    0.0735742
  26.4000015    0.1073360
  26.4150009    0.1012673
  26.4300003    0.0713138
  26.4450016    0.0776199
  26.4600010    0.0569666
  26.4750004    0.0548104
  26.4900017    0.0396203
  26.5050011    0.0494945
  26.5200005    0.0421681
  26.5350018    0.0570884
  26.5500011    0.0509329
  26.5650005    0.0543985
  26.5800018    0.0537312
  26.5950012    0.0392691
  26.6100006    0.0540855
  26.6250019    0.0791121
  26.6400013    0.0827534
  26.6550007    0.0797433
  26.6700020    0.0941140
  26.6850014    0.0845334
  26.7000008    0.0623748
  26.7150021    0.0743192
  26.7300014    0.0881587
  26.7450008    0.0907771
  26.7600021    0.1295765
  26.7750015    0.1516681
  26.7900009    0.1297619
  26.8050022    0.1102239
  26.8200016    0.1417064
  26.8350010    0.1283337
  26.8500004    0.1397857
  26.8650017    0.1464805
  26.8800011    0.1665999
  26.8950005    0.1735771
  26.9100018    0.1333209
  26.9250011    0.1126429
  26.9400005    0.0702698
  26.9550018    0.0872145
  26.9700012    0.1097400
  26.9850006    0.1165492
  27.0000019    0.1390267
  27.0150013    0.1682832
  27.0300007    0.1843800
  27.0450020    0.1644950
  27.0600014    0.1308387
  27.0750008    0.1301654
  27.0900021    0.1592494
  27.1050014    0.1281889
  27.1200008    0.1305335
  27.1350021    0.1324346
  27.1500015    0.1405557
  27.1650009    0.1448585
  27.1800022    0.1587774
  27.1950016    0.1554994
  27.2100010    0.1107098
  27.2250004    0.1084868
  27.2400017    0.1094162
  27.2550011    0.1584648
  27.2700005    0.1467101
  27.2850018    0.1328554
  27.3000011    0.1404623
  27.3150005    0.1334189
  27.3300018    0.1394058
  27.3450012    0.1324857
  27.3600006    0.1268361
  27.3750019    0.1593062
  27.3900013    0.1530499
  27.4050007    0.1515832
  27.4200020    0.1569529
  27.4350014    0.1596216
  27.4500008    0.1476289
  27.4650021    0.1691147
  27.4800014    0.1712211
  27.4950008    0.1545594
  27.5100021    0.1595649
  27.5250015    0.1694245
  27.5400009    0.1861349
  27.5550022    0.1584205
  27.5700016    0.1588387
  27.5850010    0.1635446
  27.6000004    0.1439214
  27.6150017    0.1481642
  27.6300011    0.1382124
  27.6450005    0.1411870
  27.6600018    0.1690110
  27.6750011    0.1489956
  27.6900005    0.1446157
  27.7050018    0.1556165
  27.7200012    0.1454537
  27.7350006    0.1611194
  27.7500019    0.1602854
  27.7650013    0.1320134
  27.7800007    0.1343261
  27.7950020    0.1041390
  27.8100014    0.1297972
  27.8250008    0.0973815
  27.8400021    0.1510280
  27.8550014    0.1393242
  27.8700008    0.1401135
  27.8850021    0.1081522
  27.9000015    0.1052683
  27.9150009    0.1253713
  27.9300022    0.1079680
  27.9450016    0.1204771
  27.9600010    0.1110296
  27.9750004    0.1173401
  27.9900017    0.1298646
  28.0050011    0.1637523
  28.0200005    0.1488666
  28.0350018    0.1501902
  28.0500011    0.1362936
  28.0650005    0.1408228
  28.0800018    0.1346777
  28.0950012    0.1302003
  28.1100006    0.1502402
  28.1250019    0.1244235
  28.1400013    0.1372219
  28.1550007    0.1188089
  28.1700020    0.1306941
  28.1850014    0.1309831
  28.2000008    0.1590045
  28.2150021    0.1740444
  28.2300014    0.1644039
  28.2450008    0.1854687
  28.2600021    0.1708551
  28.2750015    0.1866894
  28.2900009    0.1764076
  28.3050022    0.1580718
  28.3200016    0.1666889
  28.3350010    0.1635340
  28.3500023    0.1701924
  28.3650017    0.1789056
  28.3800011    0.1427380
  28.3950005    0.1813982
  28.4100018    0.1569731
  28.4250011    0.1676451
  28.4400005    0.1652098
  28.4550018    0.1888955
  28.4700012    0.1529360
  28.4850006    0.1585343
  28.5000019    0.1857311
  28.5150013    0.1523319
  28.5300007    0.1742798
  28.5450020    0.1564275
  28.5600014    0.1636823
  28.5750008    0.1561008
  28.5900021    0.1559940
  28.6050014    0.1530397
  28.6200008    0.1475780
  28.6350021    0.1667482
  28.6500015    0.1557940
  28.6650009    0.1535584
  28.6800022    0.1590182
  28.6950016    0.1518867
  28.7100010    0.1437756
  28.7250023    0.1433966
  28.7400017    0.1460743
  28.7550011    0.1604203
  28.7700005    0.1559233
  28.7850018    0.1605937
  28.8000011    0.1610159
  28.8150005    0.1484111
  28.8300018    0.1609991
  28.8450012    0.1495933
  28.8600006    0.1552266
  28.8750019    0.1447565
  28.8900013    0.1390149
  28.9050007    0.1499072
  28.9200020    0.1510483
  28.9350014    0.1530281
  28.9500008    0.1403499
  28.9650021    0.1379533
  28.9800014    0.1584457
  28.9950008    0.1691452
  29.0100021    0.1691246
  29.0250015    0.1643747
  29.0400009    0.1667820
  29.0550022    0.1582150
  29.0700016    0.1642693
  29.0850010    0.1965719
  29.1000023    0.1694528
  29.1150017    0.1682691
  29.1300011    0.1854542
  29.1450005    0.1835504
  29.1600018    0.1398087
  29.1750011    0.1571459
  29.1900005    0.1678517
  29.2050018    0.1865309
  29.2200012    0.1934068
  29.2350006    0.2013772
  29.2500019    0.1808460
  29.2650013    0.1956720
  29.2800007    0.1660483
  29.2950020    0.1572714
  29.3100014    0.1671987
  29.3250008    0.1697103
  29.3400021    0.1651223
  29.3550014    0.1836175
  29.3700008    0.1754387
  29.3850021    0.1708947
  29.4000015    0.1840045
  29.4150009    0.1531751
  29.4300022    0.1630492
  29.4450016    0.1933667
  29.4600010    0.1751308
  29.4750023    0.1601391
  29.4900017    0.1674152
  29.5050011    0.1586488
  29.5200005    0.1556547
  29.5350018    0.1587023
  29.5500011    0.1523282
  29.5650005    0.1595606
  29.5800018    0.1391098
  29.5950012    0.1413696
  29.6100006    0.1517116
  29.6250019    0.1495683
  29.6400013    0.1404482
  29.6550007    0.1683852
  29.6700020    0.1699840
  29.6850014    0.1717321
  29.7000008    0.1469903
  29.7150021    0.1831139
  29.7300014    0.1588999
  29.7450008    0.1694363
  29.7600021    0.1583357
  29.7750015    0.1529063
  29.7900009    0.1578972
  29.8050022    0.1810167
  29.8200016    0.1557112
  29.8350010    0.1276613
  29.8500023    0.1349950
  29.8650017    0.1520950
  29.8800011    0.1405982
  29.8950024    0.1289954
  29.9100018    0.1415891
  29.9250011    0.1586428
  29.9400005    0.1731201
  29.9550018    0.1449348
  29.9700012    0.1777701
  29.9850006    0.1593922
  30.0000019    0.1695279
  30.0150013    0.1642694
  30.0300007    0.1296518
  30.0450020    0.1643492
  30.0600014    0.1398449
  30.0750008    0.1764275
  30.0900021    0.1507029
  30.1050014    0.1547515
  30.1200008    0.1408348
  30.1350021    0.1316694
  30.1500015    0.1528253
  30.1650009    0.1578217
  30.1800022    0.1657717
  30.1950016    0.1609216
  30.2100010    0.1427593
  30.2250023    0.1689492
  30.2400017    0.1363286
  30.2550011    0.1262170
  30.2700024    0.1626333
  30.2850018    0.1363100
  30.3000011    0.1577603
  30.3150005    0.1583195
  30.3300018    0.1686757
  30.3450012    0.1371821
  30.3600006    0.1513679
  30.3750019    0.1447359
  30.3900013    0.1560973
  30.4050007    0.1409493
  30.4200020    0.1341977
  30.4350014    0.1497170
  30.4500008    0.1458390
  30.4650021    0.1514273
  30.4800014    0.1779330
  30.4950008    0.1679984
  30.5100021    0.1303618
  30.5250015    0.1627705
  30.5400009    0.1537947
  30.5550022    0.1620825
  30.5700016    0.1615293
  30.5850010    0.1388500
  30.6000023    0.1465847
  30.6150017    0.1449374
  30.6300011    0.1484029
  30.6450024    0.1106591
  30.6600018    0.0895216
  30.6750011    0.0967040
  30.6900005    0.0806124
  30.7050018    0.1054252
  30.7200012    0.1085230
  30.7350006    0.1373586
  30.7500019    0.1346550
  30.7650013    0.1130763
  30.7800007    0.1427188
  30.7950020    0.0953198
  30.8100014    0.0910976
  30.8250008    0.0582560
  30.8400021    0.0976327
  30.8550014    0.1027661
  30.8700008    0.0762841
  30.8850021    0.1110708
  30.9000015    0.1019422
  30.9150009    0.0889057
  30.9300022    0.1054908
  30.9450016    0.0733461
  30.9600010    0.0780294
  30.9750023    0.0771935
  30.9900017    0.0931056
  31.0050011    0.0718083
  31.0200024    0.0783542
  31.0350018    0.0596897
  31.0500011    0.0828943
  31.0650005    0.0885330
  31.0800018    0.1015500
  31.0950012    0.0881994
  31.1100006    0.1276455
  31.1250019    0.1265340
  31.1400013    0.1500205
  31.1550007    0.1867916
  31.1700020    0.1853571
  31.1850014    0.1444493
  31.2000008    0.1373128
  31.2150021    0.1618286
  31.2300014    0.1357321
  31.2450008    0.1429535
  31.2600021    0.1658485
  31.2750015    0.1171769
  31.2900009    0.1177560
  31.3050022    0.1488535
  31.3200016    0.1407564
  31.3350010    0.1338597
  31.3500023    0.1556902
  31.3650017    0.1452104
  31.3800011    0.1439713
  31.3950024    0.1192494
  31.4100018    0.1327177
  31.4250011    0.1323389
  31.4400024    0.1164025
  31.4550018    0.1373993
  31.4700012    0.1635675
  31.4850006    0.1782166
  31.5000019    0.1861444
  31.5150013    0.1710256
  31.5300007    0.1154918
  31.5450020    0.1452135
  31.5600014    0.1471822
  31.5750008    0.1493862
  31.5900021    0.1463729
  31.6050014    0.1205615
  31.6200008    0.1193581
  31.6350021    0.1777294
  31.6500015    0.1559368
  31.6650009    0.1077379
  31.6800022    0.1417513
  31.6950016    0.1527436
  31.7100010    0.1671295
  31.7250023    0.1487612
  31.7400017    0.1295411
  31.7550011    0.1331374
  31.7700024    0.1309235
  31.7850018    0.1392094
  31.8000011    0.1590785
  31.8150024    0.1786986
  31.8300018    0.1498912
  31.8450012    0.1479399
  31.8600006    0.1571880
  31.8750019    0.1440170
  31.8900013    0.1809806
  31.9050007    0.1799004
  31.9200020    0.1915959
  31.9350014    0.1874669
  31.9500008    0.1736065
  31.9650021    0.1667414
  31.9800014    0.1847743
  31.9950008    0.1550361
  32.0100021    0.1593068
  32.0250015    0.1674748
  32.0400009    0.1529845
  32.0550003    0.1604824
  32.0699997    0.1780107
  32.0850029    0.1755494
  32.1000023    0.1760047
  32.1150017    0.1505347
  32.1300011    0.1159786
  32.1450005    0.1181911
  32.1599998    0.1287488
  32.1750031    0.1206955
  32.1900024    0.1523322
  32.2050018    0.1354276
  32.2200012    0.1714296
  32.2350006    0.1565254
  32.2500000    0.1547415
  32.2650032    0.1591423
  32.2800026    0.2133365
  32.2950020    0.1512415
  32.3100014    0.1763410
  32.3250008    0.1772970
  32.3400002    0.1727143
  32.3550034    0.1572172
  32.3700027    0.1722451
  32.3850021    0.1877990
  32.4000015    0.1609064
  32.4150009    0.1375161
  32.4300003    0.1407139
  32.4449997    0.1615644
  32.4600029    0.1436321
  32.4750023    0.1481423
  32.4900017    0.1838387
  32.5050011    0.1661595
  32.5200005    0.1857094
  32.5349998    0.1937348
  32.5500031    0.1731844
  32.5650024    0.1569684
  32.5800018    0.1647115
  32.5950012    0.1642426
  32.6100006    0.1596707
  32.6250000    0.1608892
  32.6400032    0.1700502
  32.6550026    0.1678082
  32.6700020    0.1627489
  32.6850014    0.1501528
  32.7000008    0.1418309
  32.7150002    0.1544058
  32.7300034    0.1414810
  32.7450027    0.1449617
  32.7600021    0.1512442
  32.7750015    0.1530167
  32.7900009    0.1467919
  32.8050003    0.1590563
  32.8199997    0.1605116
  32.8350029    0.1484492
  32.8500023    0.1405351
  32.8650017    0.1237512
  32.8800011    0.1459664
  32.8950005    0.1575744
  32.9099998    0.1363909
  32.9250031    0.1735007
  32.9400024    0.1292233
  32.9550018    0.1547466
  32.9700012    0.1406310
  32.9850006    0.1441049
  33.0000000    0.1364515
  33.0150032    0.1338491
  33.0300026    0.1613983
  33.0450020    0.1377958
  33.0600014    0.1578166
  33.0750008    0.1695693
  33.0900002    0.1228973
  33.1050034    0.1212889
  33.1200027    0.1395472
  33.1350021    0.1552113
  33.1500015    0.1739520
  33.1650009    0.1708166
  33.1800003    0.1571915
  33.1949997    0.1559899
  33.2100029    0.1874111
  33.2250023    0.1729122
  33.2400017    0.1851631
  33.2550011    0.1476170
  33.2700005    0.1786785
  33.2849998    0.1667672
  33.3000031    0.1448630
  33.3150024    0.1561165
  33.3300018    0.1706914
  33.3450012    0.1690786
  33.3600006    0.1579279
  33.3750000    0.1621915
  33.3900032    0.1561430
  33.4050026    0.1681276
  33.4200020    0.1812365
  33.4350014    0.1759358
  33.4500008    0.1698494
  33.4650002    0.1376068
  33.4800034    0.1562805
  33.4950027    0.1472641
  33.5100021    0.1382767
  33.5250015    0.1198299
  33.5400009    0.1638532
  33.5550003    0.1317660
  33.5699997    0.1540300
  33.5850029    0.1628627
  33.6000023    0.1534754
  33.6150017    0.1807115
  33.6300011    0.1556070
  33.6450005    0.1459201
  33.6599998    0.1437905
  33.6750031    0.1656244
  33.6900024    0.1573488
  33.7050018    0.1543629
  33.7200012    0.1749497
  33.7350006    0.1451768
  33.7500000    0.1734619
  33.7650032    0.1646047
  33.7800026    0.1642978
  33.7950020    0.1646941
  33.8100014    0.1818128
  33.8250008    0.1681371
  33.8400002    0.1633405
  33.8550034    0.1706444
  33.8700027    0.1711734
  33.8850021    0.1698904
  33.9000015    0.1783494
  33.9150009    0.1470067
  33.9300003    0.1465117
  33.9450035    0.1431872
  33.9600029    0.1387783
  33.9750023    0.1722402
  33.9900017    0.1738324
  34.0050011    0.1631435
  34.0200005    0.1602924
  34.0349998    0.1646150
  34.0500031    0.1321045
  34.0650024    0.1692051
  34.0800018    0.1847588
  34.0950012    0.1817419
  34.1100006    0.1851590
  34.1250000    0.1771242
  34.1400032    0.1666393
  34.1550026    0.1565358
  34.1700020    0.1655340
  34.1850014    0.1583394
  34.2000008    0.1736086
  34.2150002    0.1645881
  34.2300034    0.1595172
  34.2450027    0.1781642
  34.2600021    0.1842502
  34.2750015    0.1742056
  34.2900009    0.1709015
  34.3050003    0.1855161
  34.3200035    0.1896287
  34.3350029    0.1455452
  34.3500023    0.1784686
  34.3650017    0.1655298
  34.3800011    0.1505675
  34.3950005    0.1607807
  34.4099998    0.1796937
  34.4250031    0.1612064
  34.4400024    0.1617489
  34.4550018    0.1566593
  34.4700012    0.1862767
  34.4850006    0.1867910
  34.5000000    0.1670583
  34.5150032    0.1686112
  34.5300026    0.1582401
  34.5450020    0.1834187
  34.5600014    0.1805803
  34.5750008    0.1615832
  34.5900002    0.1559520
  34.6050034    0.1891807
  34.6200027    0.1669435
  34.6350021    0.1665615
  34.6500015    0.1820681
  34.6650009    0.1587111
  34.6800003    0.1917344
  34.6950035    0.1642795
  34.7100029    0.1521320
  34.7250023    0.1703674
  34.7400017    0.1894574
  34.7550011    0.1896466
  34.7700005    0.1691172
  34.7849998    0.1778517
  34.8000031    0.1908996
  34.8150024    0.1804380
  34.8300018    0.1899453
  34.8450012    0.1723701
  34.8600006    0.1765803
  34.8750000    0.1905552
  34.8900032    0.2043129
  34.9050026    0.2001170
  34.9200020    0.1614581
  34.9350014    0.2071299
  34.9500008    0.1729702
  34.9650002    0.1851520
  34.9800034    0.2086016
  34.9950027    0.1830588
  35.0100021    0.1771982
  35.0250015    0.1653503
  35.0400009    0.1619621
  35.0550003    0.1652018
  35.0700035    0.1855363
  35.0850029    0.1814185
  35.1000023    0.1892964
  35.1150017    0.1789685
  35.1300011    0.1512597
  35.1450005    0.1844083
  35.1599998    0.1512432
  35.1750031    0.1647185
  35.1900024    0.1776321
  35.2050018    0.1860331
  35.2200012    0.1941689
  35.2350006    0.1829525
  35.2500000    0.1869599
  35.2650032    0.1690168
  35.2800026    0.1746292
  35.2950020    0.1607001
  35.3100014    0.1850968
  35.3250008    0.1733624
  35.3400002    0.1627630
  35.3550034    0.1667415
  35.3700027    0.1302013
  35.3850021    0.1657720
  35.4000015    0.1658889
  35.4150009    0.1325595
  35.4300003    0.1420437
  35.4450035    0.1447819
  35.4600029    0.1645106
  35.4750023    0.1928847
  35.4900017    0.1893837
  35.5050011    0.1783825
  35.5200005    0.1628869
  35.5349998    0.1660589
  35.5500031    0.1616652
  35.5650024    0.1460001
  35.5800018    0.1658033
  35.5950012    0.1636683
  35.6100006    0.1723873
  35.6250000    0.1809528
  35.6400032    0.1605427
  35.6550026    0.1795797
  35.6700020    0.1897614
  35.6850014    0.1739481
  35.7000008    0.1930129
  35.7150002    0.1820712
  35.7300034    0.1987769
  35.7450027    0.1902389
  35.7600021    0.1849581
  35.7750015    0.1863798
  35.7900009    0.1938071
  35.8050003    0.1880630
  35.8200035    0.1733456
  35.8350029    0.1615881
  35.8500023    0.1896057
  35.8650017    0.1728353
  35.8800011    0.1721200
  35.8950005    0.1849239
  35.9099998    0.1759591
  35.9250031    0.1704187
  35.9400024    0.1857945
  35.9550018    0.1800540
  35.9700012    0.1917161
  35.9850006    0.1783003
  36.0000000    0.1827831
  36.0150032    0.1966178
  36.0300026    0.1884211
  36.0450020    0.1827791
  36.0600014    0.1787439
  36.0750008    0.1703054
  36.0900002    0.1473199
  36.1050034    0.1529088
  36.1200027    0.1609774
  36.1350021    0.1709979
  36.1500015    0.1422712
  36.1650009    0.1763809
  36.1800003    0.1779472
  36.1950035    0.1128089
  36.2100029    0.1654362
  36.2250023    0.1547379
  36.2400017    0.1471587
  36.2550011    0.1597513
  36.2700005    0.1553490
  36.2849998    0.1595038
  36.3000031    0.1805961
  36.3150024    0.1702603
  36.3300018    0.1725020
  36.3450012    0.1426513
  36.3600006    0.1311485
  36.3750000    0.1391141
  36.3900032    0.1093514
  36.4050026    0.1365635
  36.4200020    0.1584608
  36.4350014    0.1835446
  36.4500008    0.1882762
  36.4650002    0.1559598
  36.4800034    0.1726884
  36.4950027    0.1497712
  36.5100021    0.1580148
  36.5250015    0.1435338
  36.5400009    0.1201021
  36.5550003    0.1639718
  36.5700035    0.1410536
  36.5850029    0.1564039
  36.6000023    0.1669994
  36.6150017    0.1832953
  36.6300011    0.1842742
  36.6450005    0.1725629
  36.6599998    0.1398411
  36.6750031    0.1603082
  36.6900024    0.1694676
  36.7050018    0.1369738
  36.7200012    0.1545083
  36.7350006    0.1459095
  36.7500000    0.1734633
  36.7650032    0.1316620
  36.7800026    0.1688962
  36.7950020    0.1439061
  36.8100014    0.1580872
  36.8250008    0.1612321
  36.8400002    0.1569037
  36.8550034    0.1670093
  36.8700027    0.1684238
  36.8850021    0.1820475
  36.9000015    0.1634220
  36.9150009    0.1793505
  36.9300003    0.1633882
  36.9450035    0.1384012
  36.9600029    0.1445720
  36.9750023    0.1780122
  36.9900017    0.1797500
  37.0050011    0.1727774
  37.0200005    0.1833218
  37.0350037    0.1791223
  37.0500031    0.1602846
  37.0650024    0.1809959
  37.0800018    0.1670201
  37.0950012    0.1772212
  37.1100006    0.1618900
  37.1250000    0.1672078
  37.1400032    0.1611455
  37.1550026    0.1678305
  37.1700020    0.1498531
  37.1850014    0.1661923
  37.2000008    0.1606562
  37.2150002    0.1557431
  37.2300034    0.1625724
  37.2450027    0.1628910
  37.2600021    0.1550490
  37.2750015    0.1462962
  37.2900009    0.1622317
  37.3050003    0.1507555
  37.3200035    0.1493697
  37.3350029    0.1563033
  37.3500023    0.1738359
  37.3650017    0.1843324
  37.3800011    0.1527864
  37.3950005    0.1562688
  37.4100037    0.1714348
  37.4250031    0.1684705
  37.4400024    0.1611271
  37.4550018    0.1567479
  37.4700012    0.1534630
  37.4850006    0.1743658
  37.5000000    0.1542175
  37.5150032    0.1473802
  37.5300026    0.1822037
  37.5450020    0.1942793
  37.5600014    0.1759792
  37.5750008    0.1806799
  37.5900002    0.1913115
  37.6050034    0.1696900
  37.6200027    0.1728556
  37.6350021    0.1823687
  37.6500015    0.1713155
  37.6650009    0.1655047
  37.6800003    0.1652827
  37.6950035    0.1376449
  37.7100029    0.1551288
  37.7250023    0.1535397
  37.7400017    0.1508077
  37.7550011    0.1319113
  37.7700005    0.1541103
  37.7850037    0.1896573
  37.8000031    0.1732693
  37.8150024    0.1806397
  37.8300018    0.1850123
  37.8450012    0.1703112
  37.8600006    0.1725374
  37.8750000    0.1719393
  37.8900032    0.1416955
  37.9050026    0.1679638
  37.9200020    0.1730524
  37.9350014    0.1736575
  37.9500008    0.1671837
  37.9650002    0.1668850
  37.9800034    0.1629407
  37.9950027    0.1658885
  38.0100021    0.1427381
  38.0250015    0.1499249
  38.0400009    0.1446557
  38.0550003    0.1538703
  38.0700035    0.1525708
  38.0850029    0.1722993
  38.1000023    0.1596924
  38.1150017    0.1535428
  38.1300011    0.1439715
  38.1450005    0.1414743
  38.1600037    0.1419033
  38.1750031    0.1580306
  38.1900024    0.1398584
  38.2050018    0.1648950
  38.2200012    0.1558388
  38.2350006    0.1588982
  38.2500000    0.1489901
  38.2650032    0.1407454
  38.2800026    0.1819204
  38.2950020    0.1598915
  38.3100014    0.1572841
  38.3250008    0.1809558
  38.3400002    0.1617536
  38.3550034    0.1709857
  38.3700027    0.1802212
  38.3850021    0.1803582
  38.4000015    0.1730393
  38.4150009    0.1787508
  38.4300003    0.1474092
  38.4450035    0.1661279
  38.4600029    0.1387421
  38.4750023    0.1600490
  38.4900017    0.1290051
  38.5050011    0.1568795
  38.5200005    0.1707215
  38.5350037    0.1642064
  38.5500031    0.1700404
  38.5650024    0.1442547
  38.5800018    0.1436642
  38.5950012    0.1526527
  38.6100006    0.1492464
  38.6250000    0.1179754
  38.6400032    0.1353224
  38.6550026    0.1550612
  38.6700020    0.1350428
  38.6850014    0.1339967
  38.7000008    0.1444626
  38.7150002    0.1664668
  38.7300034    0.1694482
  38.7450027    0.1810570
  38.7600021    0.1819424
  38.7750015    0.1762839
  38.7900009    0.1625014
  38.8050003    0.1512230
  38.8200035    0.1658483
  38.8350029    0.1481815
  38.8500023    0.1654911
  38.8650017    0.1683266
  38.8800011    0.1736456
  38.8950005    0.1759521
  38.9100037    0.1824681
  38.9250031    0.1612017
  38.9400024    0.1598401
  38.9550018    0.1796921
  38.9700012    0.1586421
  38.9850006    0.1482554
  39.0000000    0.1565568
  39.0150032    0.1749255
  39.0300026    0.1710049
  39.0450020    0.1833972
  39.0600014    0.1452000
  39.0750008    0.1717851
  39.0900002    0.1894119
  39.1050034    0.1829531
  39.1200027    0.1701675
  39.1350021    0.1749571
  39.1500015    0.1628566
  39.1650009    0.1753393
  39.1800003    0.1834634
  39.1950035    0.2028484
  39.2100029    0.1788415
  39.2250023    0.1737978
  39.2400017    0.1659796
  39.2550011    0.1751462
  39.2700005    0.1883816
  39.2850037    0.1832476
  39.3000031    0.1738245
  39.3150024    0.1689917
  39.3300018    0.1799468
  39.3450012    0.1819092
  39.3600006    0.1641825
  39.3750000    0.1602286
  39.3900032    0.1862043
  39.4050026    0.1757593
  39.4200020    0.1713596
  39.4350014    0.1741037
  39.4500008    0.1770618
  39.4650002    0.1722892
  39.4800034    0.1719894
  39.4950027    0.2100250
  39.5100021    0.1915970
  39.5250015    0.1880401
  39.5400009    0.1866345
  39.5550003    0.1934790
  39.5700035    0.1609956
  39.5850029    0.2204434
  39.6000023    0.2089626
  39.6150017    0.1959089
  39.6300011    0.2079688
  39.6450005    0.2098162
  39.6600037    0.1927010
  39.6750031    0.1793441
  39.6900024    0.1903340
  39.7050018    0.1877296
  39.7200012    0.2004181
  39.7350006    0.1882823
  39.7500000    0.1900324
  39.7650032    0.2052900
  39.7800026    0.1960878
  39.7950020    0.1920026
  39.8100014    0.1945761
  39.8250008    0.1831254
  39.8400002    0.1970397
  39.8550034    0.1725877
  39.8700027    0.2002010
  39.8850021    0.1751403
  39.9000015    0.1762953
  39.9150009    0.1757705
  39.9300003    0.1842279
  39.9450035    0.1675590
  39.9600029    0.1801348
  39.9750023    0.1727882
  39.9900017    0.1848955
  40.0050011    0.1986508
  40.0200005    0.1951809
  40.0350037    0.1874795
  40.0500031    0.1711656
  40.0650024    0.1797506
  40.0800018    0.1746550
  40.0950012    0.1938749
  40.1100006    0.1929146
  40.1250000    0.1741488
  40.1400032    0.1868485
  40.1550026    0.2000451
  40.1700020    0.1681181
  40.1850014    0.1969163
  40.2000008    0.1820129
  40.2150002    0.1827345
  40.2300034    0.1761794
  40.2450027    0.1721281
  40.2600021    0.1874514
  40.2750015    0.2065466
  40.2900009    0.1934921
  40.3050003    0.2017710
  40.3200035    0.1810477
  40.3350029    0.1700937
  40.3500023    0.1753628
  40.3650017    0.1612527
  40.3800011    0.1700621
  40.3950005    0.1588742
  40.4100037    0.1835994
  40.4250031    0.1991631
  40.4400024    0.1935285
  40.4550018    0.1751415
  40.4700012    0.2088889
  40.4850006    0.1632528
  40.5000038    0.1773363
  40.5150032    0.1971817
  40.5300026    0.1851259
  40.5450020    0.1798085
  40.5600014    0.1893149
  40.5750008    0.2011038
  40.5900002    0.2086688
  40.6050034    0.1858321
  40.6200027    0.1930493
  40.6350021    0.1802097
  40.6500015    0.1926592
  40.6650009    0.2027885
  40.6800003    0.2091046
  40.6950035    0.2063134
  40.7100029    0.2072989
  40.7250023    0.1834293
  40.7400017    0.1674799
  40.7550011    0.1923208
  40.7700005    0.2006985
  40.7850037    0.1676676
  40.8000031    0.1755384
  40.8150024    0.1741178
  40.8300018    0.2060850
  40.8450012    0.2087138
  40.8600006    0.1927098
  40.8750038    0.1879009
  40.8900032    0.1734014
  40.9050026    0.1767076
  40.9200020    0.1862541
  40.9350014    0.1883630
  40.9500008    0.1801645
  40.9650002    0.1886027
  40.9800034    0.1803832
  40.9950027    0.1695988
  41.0100021    0.1685532
  41.0250015    0.1620917
  41.0400009    0.1732186
  41.0550003    0.1934740
  41.0700035    0.1938827
  41.0850029    0.1768897
  41.1000023    0.1780567
  41.1150017    0.2150997
  41.1300011    0.2039699
  41.1450005    0.2023242
  41.1600037    0.1931246
  41.1750031    0.2093386
  41.1900024    0.2158523
  41.2050018    0.1708369
  41.2200012    0.1863070
  41.2350006    0.1812375
  41.2500038    0.1624001
  41.2650032    0.1557949
  41.2800026    0.1703015
  41.2950020    0.1929729
  41.3100014    0.1967773
  41.3250008    0.1802390
  41.3400002    0.1920771
  41.3550034    0.1775863
  41.3700027    0.1914675
  41.3850021    0.1930465
  41.4000015    0.2169070
  41.4150009    0.2148603
  41.4300003    0.2159132
  41.4450035    0.2034144
  41.4600029    0.2060952
  41.4750023    0.1919672
  41.4900017    0.1805217
  41.5050011    0.1819922
  41.5200005    0.1933938
  41.5350037    0.1832507
  41.5500031    0.1918666
  41.5650024    0.1994152
  41.5800018    0.1914389
  41.5950012    0.1989133
  41.6100006    0.1930725
  41.6250038    0.1724563
  41.6400032    0.1748836
  41.6550026    0.1767962
  41.6700020    0.1951732
  41.6850014    0.2091491
  41.7000008    0.2135392
  41.7150002    0.1954003
  41.7300034    0.1732561
  41.7450027    0.2006930
  41.7600021    0.1966694
  41.7750015    0.1806808
  41.7900009    0.1800625
  41.8050003    0.1784806
  41.8200035    0.1763534
  41.8350029    0.1678051
  41.8500023    0.2034413
  41.8650017    0.1810356
  41.8800011    0.1466143
  41.8950005    0.1447189
  41.9100037    0.1566724
  41.9250031    0.1623253
  41.9400024    0.1652921
  41.9550018    0.1480227
  41.9700012    0.1762457
  41.9850006    0.1763077
  42.0000038    0.1665119
  42.0150032    0.1798113
  42.0300026    0.1657659
  42.0450020    0.1874026
  42.0600014    0.1866608
  42.0750008    0.1935850
  42.0900002    0.1710405
  42.1050034    0.1737331
  42.1200027    0.2102332
  42.1350021    0.2064330
  42.1500015    0.1998229
  42.1650009    0.1931591
  42.1800003    0.2020970
  42.1950035    0.2076480
  42.2100029    0.1984425
  42.2250023    0.1932841
  42.2400017    0.2139767
  42.2550011    0.1878524
  42.2700005    0.1995044
  42.2850037    0.2270880
  42.3000031    0.2024379
  42.3150024    0.1767859
  42.3300018    0.1840428
  42.3450012    0.2024214
  42.3600006    0.1981581
  42.3750038    0.1744898
  42.3900032    0.1669438
  42.4050026    0.1435434
  42.4200020    0.1532789
  42.4350014    0.1660838
  42.4500008    0.2009092
  42.4650002    0.1902950
  42.4800034    0.1957782
  42.4950027    0.2041745
  42.5100021    0.2137701
  42.5250015    0.1841431
  42.5400009    0.2355374
  42.5550003    0.1881395
  42.5700035    0.2074686
  42.5850029    0.2174137
  42.6000023    0.1765343
  42.6150017    0.1740370
  42.6300011    0.1682786
  42.6450005    0.1679928
  42.6600037    0.1666830
  42.6750031    0.1593635
  42.6900024    0.1742641
  42.7050018    0.1582045
  42.7200012    0.1807176
  42.7350006    0.1709706
  42.7500038    0.1834427
  42.7650032    0.2035363
  42.7800026    0.1842282
  42.7950020    0.1944820
  42.8100014    0.2161207
  42.8250008    0.1800652
  42.8400002    0.1953468
  42.8550034    0.2095885
  42.8700027    0.1857974
  42.8850021    0.1864047
  42.9000015    0.2003312
  42.9150009    0.2046781
  42.9300003    0.1918956
  42.9450035    0.1972927
  42.9600029    0.1919352
  42.9750023    0.1755944
  42.9900017    0.1764553
  43.0050011    0.1763717
  43.0200005    0.1489287
  43.0350037    0.1779403
  43.0500031    0.1709287
  43.0650024    0.1755324
  43.0800018    0.2042890
  43.0950012    0.2070612
  43.1100006    0.1672361
  43.1250038    0.1899402
  43.1400032    0.1664342
  43.1550026    0.1646945
  43.1700020    0.1761177
  43.1850014    0.1708089
  43.2000008    0.1651747
  43.2150002    0.1760059
  43.2300034    0.1720658
  43.2450027    0.1743421
  43.2600021    0.1944786
  43.2750015    0.1962484
  43.2900009    0.1849175
  43.3050003    0.1708695
  43.3200035    0.1994528
  43.3350029    0.2265327
  43.3500023    0.1770963
  43.3650017    0.1934904
  43.3800011    0.2017991
  43.3950005    0.1914573
  43.4100037    0.2048579
  43.4250031    0.1958323
  43.4400024    0.1726226
  43.4550018    0.1871971
  43.4700012    0.1784716
  43.4850006    0.1872789
  43.5000038    0.1667574
  43.5150032    0.1594833
  43.5300026    0.1817847
  43.5450020    0.1744276
  43.5600014    0.1446095
  43.5750008    0.1987084
  43.5900040    0.1891149
  43.6050034    0.1763207
  43.6200027    0.2111596
  43.6350021    0.2197172
  43.6500015    0.2076909
  43.6650009    0.2000126
  43.6800003    0.2007262
  43.6950035    0.2016224
  43.7100029    0.1925398
  43.7250023    0.1899131
  43.7400017    0.1918454
  43.7550011    0.1995136
  43.7700005    0.1635877
  43.7850037    0.1426043
  43.8000031    0.1940331
  43.8150024    0.1970880
  43.8300018    0.2029184
  43.8450012    0.2004315
  43.8600006    0.1874779
  43.8750038    0.1811465
  43.8900032    0.1919984
  43.9050026    0.1947061
  43.9200020    0.1898377
  43.9350014    0.1798090
  43.9500008    0.1898870
  43.9650040    0.1849750
  43.9800034    0.1648438
  43.9950027    0.1551882
  44.0100021    0.1931413
  44.0250015    0.1889290
  44.0400009    0.1884137
  44.0550003    0.1629661
  44.0700035    0.1735915
  44.0850029    0.1655252
  44.1000023    0.1830670
  44.1150017    0.1675846
  44.1300011    0.1495941
  44.1450005    0.1541332
  44.1600037    0.1799348
  44.1750031    0.1936551
  44.1900024    0.1795973
  44.2050018    0.1578184
  44.2200012    0.1468230
  44.2350006    0.1736249
  44.2500038    0.1881699
  44.2650032    0.1952260
  44.2800026    0.2061041
  44.2950020    0.1864957
  44.3100014    0.2071738
  44.3250008    0.1888929
  44.3400040    0.2028729
  44.3550034    0.1919215
  44.3700027    0.1800592
  44.3850021    0.2010197
  44.4000015    0.2075960
  44.4150009    0.1763921
  44.4300003    0.2224000
  44.4450035    0.1945935
  44.4600029    0.1864000
  44.4750023    0.1935132
  44.4900017    0.1821181
  44.5050011    0.2160372
  44.5200005    0.1931089
  44.5350037    0.1629160
  44.5500031    0.1962108
  44.5650024    0.1949866
  44.5800018    0.2014835
  44.5950012    0.1818355
  44.6100006    0.2018128
  44.6250038    0.1767577
  44.6400032    0.1882150
  44.6550026    0.1915187
  44.6700020    0.2058918
  44.6850014    0.1967588
  44.7000008    0.2058510
  44.7150040    0.2164569
  44.7300034    0.2062668
  44.7450027    0.2187898
  44.7600021    0.2089129
  44.7750015    0.1939540
  44.7900009    0.1647995
  44.8050003    0.1707521
  44.8200035    0.1271338
  44.8350029    0.1513176
  44.8500023    0.1769654
  44.8650017    0.1591697
  44.8800011    0.2058629
  44.8950005    0.1819661
  44.9100037    0.2080979
  44.9250031    0.2066540
  44.9400024    0.1824706
  44.9550018    0.1961870
  44.9700012    0.1760826
  44.9850006    0.1711148
  45.0000038    0.2020399
  45.0150032    0.1630266
  45.0300026    0.1728222
  45.0450020    0.1729201
  45.0600014    0.1988087
  45.0750008    0.1577704
  45.0900040    0.1757172
  45.1050034    0.1506041
  45.1200027    0.1453395
  45.1350021    0.1558831
  45.1500015    0.1921303
  45.1650009    0.1998426
  45.1800003    0.1999383
  45.1950035    0.1817549
  45.2100029    0.2058287
  45.2250023    0.1837352
  45.2400017    0.2051238
  45.2550011    0.2059807
  45.2700005    0.1955909
  45.2850037    0.1920935
  45.3000031    0.1949166
  45.3150024    0.1771183
  45.3300018    0.1774310
  45.3450012    0.1730037
  45.3600006    0.1600257
  45.3750038    0.1522775
  45.3900032    0.1610956
  45.4050026    0.1617476
  45.4200020    0.2096645
  45.4350014    0.2010019
  45.4500008    0.2060951
  45.4650040    0.1803227
  45.4800034    0.1376309
  45.4950027    0.1751244
  45.5100021    0.1666121
  45.5250015    0.1842458
  45.5400009    0.1925828
  45.5550003    0.2131107
  45.5700035    0.1523504
  45.5850029    0.1770420
  45.6000023    0.1374671
  45.6150017    0.1473985
  45.6300011    0.1417226
  45.6450005    0.1407649
  45.6600037    0.1472240
  45.6750031    0.1805826
  45.6900024    0.1920882
  45.7050018    0.2008812
  45.7200012    0.1816710
  45.7350006    0.2035944
  45.7500038    0.1833455
  45.7650032    0.1730056
  45.7800026    0.1454059
  45.7950020    0.1659646
  45.8100014    0.1533126
  45.8250008    0.1543202
  45.8400040    0.1485196
  45.8550034    0.1645239
  45.8700027    0.1314069
  45.8850021    0.1633345
  45.9000015    0.2032866
  45.9150009    0.2004407
  45.9300003    0.1528938
  45.9450035    0.1548675
  45.9600029    0.1821856
  45.9750023    0.1838934
  45.9900017    0.2151766
  46.0050011    0.1597983
  46.0200005    0.2017506
  46.0350037    0.1963358
  46.0500031    0.1919121
  46.0650024    0.2021786
  46.0800018    0.2039416
  46.0950012    0.2126366
  46.1100006    0.2044395
  46.1250038    0.1788101
  46.1400032    0.1963487
  46.1550026    0.1882023
  46.1700020    0.1936662
  46.1850014    0.1955537
  46.2000008    0.1938276
  46.2150040    0.1924661
  46.2300034    0.1836970
  46.2450027    0.1989933
  46.2600021    0.1980764
  46.2750015    0.2149645
  46.2900009    0.1601219
  46.3050003    0.1999304
  46.3200035    0.1854033
  46.3350029    0.1982578
  46.3500023    0.2135675
  46.3650017    0.1565693
  46.3800011    0.1512927
  46.3950005    0.1805057
  46.4100037    0.1384090
  46.4250031    0.1204548
  46.4400024    0.1215789
  46.4550018    0.1374321
  46.4700012    0.1631426
  46.4850006    0.1936493
  46.5000038    0.1630085
  46.5150032    0.1585024
  46.5300026    0.1597344
  46.5450020    0.1698046
  46.5600014    0.1758234
  46.5750008    0.1673225
  46.5900040    0.1765014
  46.6050034    0.1884510
  46.6200027    0.2045451
  46.6350021    0.1684087
  46.6500015    0.1834839
  46.6650009    0.1501938
  46.6800041    0.1423232
  46.6950035    0.1548714
  46.7100029    0.1556848
  46.7250023    0.1359926
  46.7400017    0.1590367
  46.7550011    0.1280753
  46.7700005    0.1453620
  46.7850037    0.1445510
  46.8000031    0.1229448
  46.8150024    0.1669824
  46.8300018    0.1557772
  46.8450012    0.1791015
  46.8600006    0.1795432
  46.8750038    0.1475526
  46.8900032    0.1535020
  46.9050026    0.1816762
  46.9200020    0.1306258
  46.9350014    0.1467560
  46.9500008    0.1513565
  46.9650040    0.1510493
  46.9800034    0.1426270
  46.9950027    0.1532721
  47.0100021    0.1549184
  47.0250015    0.1475509
  47.0400009    0.1509618
  47.0550041    0.1400271
  47.0700035    0.1654105
  47.0850029    0.1554351
  47.1000023    0.1387072
  47.1150017    0.1687700
  47.1300011    0.1523399
  47.1450005    0.1668530
  47.1600037    0.1613288
  47.1750031    0.1406192
  47.1900024    0.1363278
  47.2050018    0.1306874
  47.2200012    0.1328897
  47.2350006    0.1577180
  47.2500038    0.1773069
  47.2650032    0.1530906
  47.2800026    0.1404931
  47.2950020    0.1473697
  47.3100014    0.1725591
  47.3250008    0.1586791
  47.3400040    0.1692129
  47.3550034    0.1715548
  47.3700027    0.1796039
  47.3850021    0.1732877
  47.4000015    0.1621554
  47.4150009    0.1603503
  47.4300041    0.1712678
  47.4450035    0.2026049
  47.4600029    0.1466132
  47.4750023    0.1825216
  47.4900017    0.1700163
  47.5050011    0.1546612
  47.5200005    0.1478597
  47.5350037    0.1432051
  47.5500031    0.1672948
  47.5650024    0.1335426
  47.5800018    0.1741904
  47.5950012    0.1155893
  47.6100006    0.1324661
  47.6250038    0.1283010
  47.6400032    0.0971881
  47.6550026    0.0955688
  47.6700020    0.1161015
  47.6850014    0.1276250
  47.7000008    0.1368050
  47.7150040    0.1545787
  47.7300034    0.1392919
  47.7450027    0.1223289
  47.7600021    0.0725451
  47.7750015    0.0596206
  47.7900009    0.0682154
  47.8050041    0.0903624
  47.8200035    0.0939145
  47.8350029    0.0751935
  47.8500023    0.0744346
  47.8650017    0.0746307
  47.8800011    0.0571493
  47.8950005    0.0507537
  47.9100037    0.0504832
  47.9250031    0.0495051
  47.9400024    0.0517916
  47.9550018    0.0358176
  47.9700012    0.0335490
  47.9850006    0.0341957
  48.0000038    0.0369853
  48.0150032    0.0695638
  48.0300026    0.0620854
  48.0450020    0.0455562
  48.0600014    0.0733422
  48.0750008    0.0516010
  48.0900040    0.0910952
  48.1050034    0.0510257
  48.1200027    0.0767958
  48.1350021    0.0845774
  48.1500015    0.0745961
  48.1650009    0.0441243
  48.1800041    0.0443969
  48.1950035    0.0402210
  48.2100029    0.0476697
  48.2250023    0.0697964
  48.2400017    0.0544105
  48.2550011    0.0467199
  48.2700005    0.0371377
  48.2850037    0.0544601
  48.3000031    0.0297214
  48.3150024    0.0499332
  48.3300018    0.0611022
  48.3450012    0.0342466
  48.3600006    0.0342070
  48.3750038    0.0448361
  48.3900032    0.0747157
  48.4050026    0.0852840
  48.4200020    0.0977360
  48.4350014    0.0838992
  48.4500008    0.0870066
  48.4650040    0.0872361
  48.4800034    0.1024617
  48.4950027    0.1233039
  48.5100021    0.1042045
  48.5250015    0.1176796
  48.5400009    0.1156823
  48.5550041    0.1208958
  48.5700035    0.1116142
  48.5850029    0.1092463
  48.6000023    0.1268770
  48.6150017    0.0945692
  48.6300011    0.1067360
  48.6450005    0.0906653
  48.6600037    0.1214697
  48.6750031    0.1024332
  48.6900024    0.1133194
  48.7050018    0.0900320
  48.7200012    0.0918854
  48.7350006    0.0795053
  48.7500038    0.0637296
  48.7650032    0.1070279
  48.7800026    0.0977756
  48.7950020    0.0730138
  48.8100014    0.0891522
  48.8250008    0.1107837
  48.8400040    0.0957058
  48.8550034    0.0981599
  48.8700027    0.1098712
  48.8850021    0.0975911
  48.9000015    0.0875512
  48.9150009    0.0941795
  48.9300041    0.0965661
  48.9450035    0.0942618
  48.9600029    0.1084686
  48.9750023    0.1063616
  48.9900017    0.0887498
  49.0050011    0.1004298
  49.0200005    0.1074606
  49.0350037    0.0868266
  49.0500031    0.1267041
  49.0650024    0.1007454
  49.0800018    0.1087612
  49.0950012    0.1012614
  49.1100006    0.1006174
  49.1250038    0.1020235
  49.1400032    0.1028928
  49.1550026    0.0969169
  49.1700020    0.0844737
  49.1850014    0.0752700
  49.2000008    0.0728694
  49.2150040    0.0993383
  49.2300034    0.0823004
  49.2450027    0.0915862
  49.2600021    0.1045117
  49.2750015    0.0872029
  49.2900009    0.0997159
  49.3050041    0.0969718
  49.3200035    0.1105899
  49.3350029    0.1035140
  49.3500023    0.0946511
  49.3650017    0.0800580
  49.3800011    0.0651670
  49.3950005    0.0761558
  49.4100037    0.0721642
  49.4250031    0.0805532
  49.4400024    0.0777526
  49.4550018    0.0818781
  49.4700012    0.0799510
  49.4850006    0.0875012
  49.5000038    0.0721987
  49.5150032    0.0675475
  49.5300026    0.1002772
  49.5450020    0.0981960
  49.5600014    0.0888716
  49.5750008    0.1223492
  49.5900040    0.0909046
  49.6050034    0.1067295
  49.6200027    0.0919992
  49.6350021    0.1176240
  49.6500015    0.1173866
  49.6650009    0.0740227
  49.6800041    0.0750208
  49.6950035    0.1128306
  49.7100029    0.1363530
  49.7250023    0.1453991
  49.7400017    0.1299148
  49.7550011    0.1287127
  49.7700005    0.0925839
  49.7850037    0.0815677
  49.8000031    0.0516151
  49.8150024    0.0663125
  49.8300018    0.0628557
  49.8450012    0.0748423
  49.8600006    0.0922075
  49.8750038    0.1285443
  49.8900032    0.0930242
  49.9050026    0.1426146
  49.9200020    0.1444397
  49.9350014    0.1195337
  49.9500008    0.0970539
  49.9650040    0.1291610
  49.9800034    0.1246188
  49.9950027    0.1348175
