# Supplementary material for: KRSR and RGD Adsorption on TiO2 and Influence of Ion Concentration: A Molecular Dynamics Study
Source: Biomolecules. 2026 Feb 23;16(2):336. doi: 10.3390/biom16020336 (PMC12938479; doi:10.3390/biom16020336)
Supplement: Supplementary file 1 [file biomolecules-16-00336-s001.zip › Supplementary data/data/KRSR/18Na21Cl/mindist.xvg]

# This file was created Tue Aug 12 13:47:13 2025
# Created by:
#                     :-) GROMACS - gmx mindist, 2023.2 (-:
# 
# Executable:   /usr/local/gromacs/bin/gmx
# Data prefix:  /usr/local/gromacs
# Working dir:  /home/attila/Desktop/Babykomondor3/KRSR
# Command line:
#   gmx mindist -s 18Na21Cl_1/md/md.tpr -f 18Na21Cl_1/md/md_noPBC.xtc -od 18Na21Cl_1/md/mindist.xvg -tu ns -on numcont.xvg
# gmx mindist is part of G R O M A C S:
#
# Gravel Rubs Often Many Awfully Cauterized Sores
#
@    title "Minimum Distance"
@    xaxis  label "Time (ns)"
@    yaxis  label "Distance (nm)"
@TYPE xy
@ view 0.15, 0.15, 0.75, 0.85
@ legend on
@ legend box on
@ legend loctype view
@ legend 0.78, 0.8
@ legend length 2
@ s0 legend "Protein-TI"
0.000000e+00  9.350192e-01
1.500000e-02  1.131460e+00
3.000000e-02  1.267313e+00
4.500000e-02  1.151023e+00
6.000000e-02  1.264593e+00
7.500000e-02  1.128264e+00
9.000000e-02  1.051815e+00
1.050000e-01  9.697770e-01
1.200000e-01  1.068884e+00
1.350000e-01  1.174733e+00
1.500000e-01  9.757450e-01
1.650000e-01  9.453026e-01
1.800000e-01  9.395856e-01
1.950000e-01  8.276941e-01
2.100000e-01  9.261481e-01
2.250000e-01  9.356207e-01
2.400000e-01  7.315307e-01
2.550000e-01  7.841954e-01
2.700000e-01  9.288725e-01
2.850000e-01  1.000481e+00
3.000000e-01  9.150797e-01
3.150000e-01  9.751585e-01
3.300000e-01  9.510629e-01
3.450000e-01  1.275343e+00
3.600000e-01  1.235599e+00
3.750000e-01  1.154344e+00
3.900000e-01  1.065535e+00
4.050000e-01  1.248539e+00
4.200000e-01  9.903588e-01
4.350000e-01  1.087537e+00
4.500000e-01  1.155160e+00
4.650000e-01  8.849784e-01
4.800000e-01  1.035667e+00
4.950000e-01  9.415566e-01
5.100001e-01  8.391604e-01
5.250000e-01  1.004950e+00
5.400000e-01  8.758938e-01
5.550000e-01  1.002093e+00
5.700001e-01  9.899874e-01
5.850000e-01  1.182643e+00
6.000000e-01  1.087442e+00
6.150000e-01  9.623871e-01
6.300001e-01  1.040806e+00
6.450000e-01  1.153434e+00
6.600000e-01  1.048749e+00
6.750000e-01  9.016420e-01
6.900001e-01  1.159197e+00
7.050000e-01  1.116528e+00
7.200000e-01  1.238991e+00
7.350000e-01  1.130651e+00
7.500001e-01  9.995376e-01
7.650000e-01  9.553900e-01
7.800000e-01  9.667668e-01
7.950000e-01  1.040514e+00
8.100001e-01  9.256109e-01
8.250000e-01  9.881374e-01
8.400000e-01  8.307353e-01
8.550000e-01  9.377648e-01
8.700001e-01  7.781979e-01
8.850001e-01  6.546311e-01
9.000000e-01  6.298382e-01
9.150000e-01  5.228256e-01
9.300001e-01  5.852217e-01
9.450001e-01  5.724151e-01
9.600000e-01  6.738206e-01
9.750000e-01  8.837677e-01
9.900001e-01  6.895775e-01
1.005000e+00  7.969424e-01
1.020000e+00  9.135431e-01
1.035000e+00  7.099821e-01
1.050000e+00  6.919271e-01
1.065000e+00  6.021971e-01
1.080000e+00  7.303491e-01
1.095000e+00  7.074423e-01
1.110000e+00  6.064372e-01
1.125000e+00  6.029536e-01
1.140000e+00  4.447773e-01
1.155000e+00  4.332448e-01
1.170000e+00  4.273360e-01
1.185000e+00  3.785049e-01
1.200000e+00  3.570126e-01
1.215000e+00  3.599916e-01
1.230000e+00  3.553181e-01
1.245000e+00  3.882484e-01
1.260000e+00  3.894177e-01
1.275000e+00  3.450694e-01
1.290000e+00  3.583718e-01
1.305000e+00  4.047023e-01
1.320000e+00  3.634475e-01
1.335000e+00  3.876120e-01
1.350000e+00  1.856262e-01
1.365000e+00  1.726994e-01
1.380000e+00  1.907483e-01
1.395000e+00  1.914811e-01
1.410000e+00  1.938067e-01
1.425000e+00  1.789887e-01
1.440000e+00  1.908429e-01
1.455000e+00  1.724673e-01
1.470000e+00  1.798445e-01
1.485000e+00  2.039265e-01
1.500000e+00  1.790728e-01
1.515000e+00  1.807680e-01
1.530000e+00  1.764143e-01
1.545000e+00  1.887989e-01
1.560000e+00  1.832213e-01
1.575000e+00  1.887354e-01
1.590000e+00  1.697702e-01
1.605000e+00  1.775753e-01
1.620000e+00  1.882469e-01
1.635000e+00  1.785720e-01
1.650000e+00  1.875391e-01
1.665000e+00  3.382146e-01
1.680000e+00  3.474178e-01
1.695000e+00  3.737820e-01
1.710000e+00  4.069507e-01
1.725000e+00  4.101686e-01
1.740000e+00  3.680109e-01
1.755000e+00  4.078312e-01
1.770000e+00  3.869445e-01
1.785000e+00  3.713865e-01
1.800000e+00  3.922054e-01
1.815000e+00  3.270444e-01
1.830000e+00  5.584989e-01
1.845000e+00  5.146746e-01
1.860000e+00  5.018099e-01
1.875000e+00  3.961891e-01
1.890000e+00  3.728454e-01
1.905000e+00  4.080611e-01
1.920000e+00  4.752200e-01
1.935000e+00  5.211986e-01
1.950000e+00  4.067051e-01
1.965000e+00  5.331359e-01
1.980000e+00  4.316197e-01
1.995000e+00  5.638611e-01
2.010000e+00  4.520942e-01
2.025000e+00  5.671500e-01
2.040000e+00  6.261851e-01
2.055000e+00  5.968403e-01
2.070000e+00  6.182467e-01
2.085000e+00  7.510453e-01
2.100000e+00  8.003819e-01
2.115000e+00  7.558963e-01
2.130000e+00  7.903408e-01
2.145000e+00  8.126976e-01
2.160000e+00  8.510037e-01
2.175000e+00  9.332497e-01
2.190000e+00  9.964680e-01
2.205000e+00  1.103122e+00
2.220000e+00  1.013517e+00
2.235000e+00  1.180890e+00
2.250000e+00  1.109720e+00
2.265000e+00  1.037610e+00
2.280000e+00  1.051036e+00
2.295000e+00  1.036122e+00
2.310000e+00  9.583991e-01
2.325000e+00  1.105696e+00
2.340000e+00  1.085352e+00
2.355000e+00  1.290658e+00
2.370000e+00  1.319067e+00
2.385000e+00  1.193231e+00
2.400000e+00  1.167477e+00
2.415000e+00  1.156520e+00
2.430000e+00  1.026395e+00
2.445000e+00  7.427337e-01
2.460000e+00  6.692753e-01
2.475000e+00  7.565802e-01
2.490000e+00  8.601088e-01
2.505000e+00  8.328959e-01
2.520000e+00  1.004622e+00
2.535000e+00  8.297406e-01
2.550000e+00  1.073505e+00
2.565000e+00  1.178490e+00
2.580000e+00  1.163693e+00
2.595000e+00  1.068162e+00
2.610000e+00  1.039322e+00
2.625000e+00  1.207599e+00
2.640000e+00  1.091326e+00
2.655000e+00  1.081637e+00
2.670000e+00  8.861811e-01
2.685000e+00  6.171595e-01
2.700000e+00  7.529005e-01
2.715000e+00  7.520192e-01
2.730000e+00  9.994212e-01
2.745000e+00  1.074677e+00
2.760000e+00  1.170471e+00
2.775000e+00  1.433734e+00
2.790000e+00  1.218158e+00
2.805000e+00  1.268304e+00
2.820000e+00  1.010241e+00
2.835000e+00  9.547973e-01
2.850000e+00  9.477657e-01
2.865000e+00  8.078753e-01
2.880000e+00  1.045610e+00
2.895000e+00  1.220874e+00
2.910000e+00  1.367515e+00
2.925000e+00  1.203183e+00
2.940000e+00  1.412227e+00
2.955000e+00  1.413222e+00
2.970000e+00  1.272719e+00
2.985000e+00  8.711815e-01
3.000000e+00  9.633530e-01
3.015000e+00  1.073748e+00
3.030000e+00  7.782120e-01
3.045000e+00  8.592867e-01
3.060000e+00  9.365297e-01
3.075000e+00  8.123805e-01
3.090000e+00  9.335896e-01
3.105000e+00  9.697495e-01
3.120000e+00  8.914832e-01
3.135000e+00  8.359295e-01
3.150000e+00  8.592755e-01
3.165000e+00  9.464406e-01
3.180000e+00  9.813763e-01
3.195000e+00  9.315500e-01
3.210000e+00  1.132117e+00
3.225000e+00  1.203658e+00
3.240000e+00  1.048558e+00
3.255000e+00  7.078151e-01
3.270000e+00  6.432253e-01
3.285000e+00  5.536812e-01
3.300000e+00  6.423831e-01
3.315000e+00  5.848118e-01
3.330000e+00  6.836096e-01
3.345000e+00  6.473068e-01
3.360000e+00  3.812847e-01
3.375000e+00  3.765753e-01
3.390000e+00  4.075391e-01
3.405000e+00  6.293180e-01
3.420000e+00  7.060604e-01
3.435000e+00  6.331673e-01
3.450000e+00  6.482968e-01
3.465000e+00  5.192102e-01
3.480000e+00  6.312859e-01
3.495000e+00  6.976040e-01
3.510000e+00  5.195277e-01
3.525000e+00  5.791287e-01
3.540000e+00  6.997892e-01
3.555000e+00  6.995337e-01
3.570000e+00  7.187775e-01
3.585000e+00  6.856922e-01
3.600000e+00  6.315853e-01
3.615000e+00  7.188839e-01
3.630000e+00  6.677514e-01
3.645000e+00  6.432402e-01
3.660000e+00  6.498159e-01
3.675000e+00  6.482072e-01
3.690000e+00  6.883312e-01
3.705000e+00  5.760448e-01
3.720000e+00  6.463049e-01
3.735000e+00  5.731161e-01
3.750000e+00  5.602295e-01
3.765000e+00  6.501228e-01
3.780000e+00  6.284756e-01
3.795000e+00  6.843721e-01
3.810000e+00  7.123208e-01
3.825000e+00  7.109779e-01
3.840000e+00  6.767488e-01
3.855000e+00  6.308414e-01
3.870000e+00  6.100204e-01
3.885000e+00  5.838194e-01
3.900000e+00  6.678398e-01
3.915000e+00  4.278540e-01
3.930000e+00  5.276245e-01
3.945000e+00  4.474080e-01
3.960000e+00  7.266542e-01
3.975000e+00  7.528517e-01
3.990000e+00  8.067877e-01
4.005000e+00  8.684776e-01
4.020000e+00  8.552785e-01
4.035000e+00  7.994418e-01
4.050000e+00  6.954101e-01
4.065000e+00  6.399267e-01
4.080000e+00  7.143903e-01
4.095000e+00  6.366930e-01
4.110000e+00  6.579150e-01
4.125000e+00  4.019094e-01
4.140000e+00  3.977917e-01
4.155000e+00  4.146053e-01
4.170000e+00  3.639256e-01
4.185000e+00  3.027403e-01
4.200000e+00  4.338197e-01
4.215000e+00  3.910527e-01
4.230000e+00  3.470289e-01
4.245000e+00  3.645732e-01
4.260000e+00  4.339420e-01
4.275000e+00  4.175294e-01
4.290000e+00  3.238918e-01
4.305000e+00  3.554844e-01
4.320000e+00  3.737660e-01
4.335000e+00  3.775988e-01
4.350000e+00  3.718088e-01
4.365000e+00  3.643090e-01
4.380000e+00  4.268685e-01
4.395000e+00  4.143040e-01
4.410000e+00  3.391493e-01
4.425000e+00  4.023492e-01
4.440000e+00  4.045343e-01
4.455000e+00  3.466543e-01
4.470000e+00  3.544274e-01
4.485000e+00  3.179719e-01
4.500000e+00  3.723854e-01
4.515000e+00  4.140145e-01
4.530000e+00  3.498340e-01
4.545000e+00  3.526817e-01
4.560000e+00  4.084682e-01
4.575000e+00  4.020006e-01
4.590000e+00  3.808351e-01
4.605000e+00  1.924254e-01
4.620000e+00  1.940475e-01
4.635000e+00  2.047030e-01
4.650000e+00  2.186870e-01
4.665000e+00  1.749924e-01
4.680000e+00  1.828772e-01
4.695000e+00  1.919503e-01
4.710000e+00  1.866493e-01
4.725000e+00  1.756388e-01
4.740000e+00  2.262278e-01
4.755000e+00  1.854749e-01
4.770000e+00  1.970455e-01
4.785000e+00  3.078901e-01
4.800000e+00  2.865255e-01
4.815000e+00  3.425854e-01
4.830000e+00  3.763779e-01
4.845000e+00  3.979683e-01
4.860000e+00  3.708016e-01
4.875000e+00  5.855342e-01
4.890000e+00  6.718314e-01
4.905000e+00  4.545860e-01
4.920000e+00  5.840849e-01
4.935000e+00  5.825255e-01
4.950000e+00  4.906993e-01
4.965000e+00  5.006893e-01
4.980000e+00  4.070446e-01
4.995000e+00  4.121902e-01
5.010000e+00  4.880622e-01
5.025000e+00  4.437331e-01
5.040000e+00  4.236463e-01
5.055000e+00  4.529558e-01
5.070000e+00  4.005038e-01
5.085000e+00  4.232954e-01
5.100000e+00  3.688311e-01
5.115000e+00  3.809431e-01
5.130000e+00  4.099830e-01
5.145000e+00  3.907953e-01
5.160000e+00  4.071070e-01
5.175000e+00  4.107592e-01
5.190000e+00  3.768433e-01
5.205000e+00  3.980375e-01
5.220000e+00  3.711671e-01
5.235000e+00  1.965349e-01
5.250000e+00  2.626445e-01
5.265000e+00  2.839015e-01
5.280000e+00  2.940086e-01
5.295000e+00  1.744535e-01
5.310000e+00  2.428068e-01
5.325000e+00  2.656354e-01
5.340000e+00  2.679794e-01
5.355000e+00  2.101188e-01
5.370000e+00  3.276855e-01
5.385000e+00  3.709531e-01
5.400000e+00  3.845490e-01
5.415000e+00  4.032386e-01
5.430000e+00  3.713928e-01
5.445000e+00  2.216851e-01
5.460000e+00  3.397557e-01
5.475000e+00  4.080143e-01
5.490000e+00  3.263525e-01
5.505000e+00  3.942146e-01
5.520000e+00  4.240488e-01
5.535000e+00  3.447522e-01
5.550000e+00  3.478964e-01
5.565000e+00  4.351419e-01
5.580000e+00  3.684496e-01
5.595000e+00  3.800536e-01
5.610000e+00  3.978087e-01
5.625000e+00  4.029510e-01
5.640000e+00  3.880135e-01
5.655000e+00  4.391554e-01
5.670000e+00  3.880073e-01
5.685000e+00  4.017284e-01
5.700000e+00  3.829357e-01
5.715000e+00  3.392008e-01
5.730000e+00  3.952892e-01
5.745000e+00  2.877914e-01
5.760000e+00  3.811290e-01
5.775000e+00  4.046849e-01
5.790000e+00  4.404929e-01
5.805000e+00  4.452235e-01
5.820000e+00  4.676079e-01
5.835001e+00  4.100894e-01
5.850000e+00  3.944735e-01
5.865000e+00  4.143673e-01
5.880000e+00  3.885855e-01
5.895000e+00  3.775716e-01
5.910000e+00  4.266336e-01
5.925000e+00  4.182866e-01
5.940000e+00  4.995386e-01
5.955000e+00  4.547087e-01
5.970000e+00  6.223505e-01
5.985000e+00  6.364516e-01
6.000000e+00  6.371630e-01
6.015000e+00  3.993620e-01
6.030000e+00  4.917378e-01
6.045000e+00  4.443637e-01
6.060000e+00  3.850415e-01
6.075000e+00  3.652305e-01
6.090000e+00  3.878284e-01
6.105000e+00  3.688968e-01
6.120000e+00  3.727590e-01
6.135000e+00  3.087847e-01
6.150000e+00  3.711414e-01
6.165000e+00  3.879307e-01
6.180000e+00  3.647271e-01
6.195000e+00  3.355144e-01
6.210001e+00  2.995413e-01
6.225000e+00  3.593436e-01
6.240000e+00  3.726510e-01
6.255000e+00  3.863275e-01
6.270000e+00  3.934922e-01
6.285000e+00  3.742268e-01
6.300000e+00  3.380087e-01
6.315001e+00  3.606729e-01
6.330000e+00  3.731838e-01
6.345000e+00  3.443801e-01
6.360000e+00  3.352104e-01
6.375000e+00  3.792700e-01
6.390000e+00  3.896742e-01
6.405000e+00  3.763319e-01
6.420000e+00  3.828070e-01
6.435000e+00  3.618577e-01
6.450000e+00  3.553828e-01
6.465000e+00  3.340212e-01
6.480000e+00  3.917451e-01
6.495000e+00  3.780717e-01
6.510000e+00  4.511641e-01
6.525000e+00  4.257805e-01
6.540000e+00  3.992116e-01
6.555000e+00  3.575206e-01
6.570000e+00  3.685171e-01
6.585001e+00  3.441235e-01
6.600000e+00  4.130730e-01
6.615000e+00  4.707365e-01
6.630000e+00  4.214875e-01
6.645000e+00  3.963027e-01
6.660000e+00  3.540595e-01
6.675000e+00  3.997422e-01
6.690001e+00  3.729408e-01
6.705000e+00  4.257676e-01
6.720000e+00  4.124684e-01
6.735000e+00  3.464464e-01
6.750000e+00  3.320527e-01
6.765000e+00  3.321112e-01
6.780000e+00  3.538038e-01
6.795001e+00  3.993187e-01
6.810000e+00  4.083902e-01
6.825000e+00  3.987145e-01
6.840000e+00  3.859832e-01
6.855000e+00  3.938377e-01
6.870000e+00  3.996351e-01
6.885000e+00  4.015857e-01
6.900000e+00  3.776725e-01
6.915000e+00  3.928420e-01
6.930000e+00  3.642640e-01
6.945000e+00  1.966544e-01
6.960001e+00  1.959498e-01
6.975000e+00  1.745333e-01
6.990000e+00  2.062943e-01
7.005000e+00  1.930073e-01
7.020000e+00  1.780372e-01
7.035000e+00  2.437562e-01
7.050000e+00  2.600055e-01
7.065001e+00  1.973301e-01
7.080000e+00  3.845333e-01
7.095000e+00  3.922178e-01
7.110000e+00  4.209696e-01
7.125000e+00  7.037393e-01
7.140000e+00  6.351992e-01
7.155000e+00  5.584207e-01
7.170001e+00  5.594080e-01
7.185000e+00  4.130159e-01
7.200000e+00  4.318958e-01
7.215000e+00  3.884649e-01
7.230000e+00  4.373626e-01
7.245000e+00  4.020411e-01
7.260000e+00  4.559955e-01
7.275001e+00  6.126897e-01
7.290000e+00  5.544348e-01
7.305000e+00  5.220156e-01
7.320000e+00  5.223061e-01
7.335001e+00  7.382798e-01
7.350000e+00  6.763039e-01
7.365000e+00  7.853423e-01
7.380000e+00  8.590677e-01
7.395000e+00  9.121097e-01
7.410000e+00  7.840117e-01
7.425000e+00  7.857592e-01
7.440001e+00  9.431606e-01
7.455000e+00  1.237800e+00
7.470000e+00  1.187501e+00
7.485000e+00  1.251010e+00
7.500000e+00  1.547127e+00
7.515000e+00  1.514935e+00
7.530000e+00  1.455866e+00
7.545001e+00  1.378706e+00
7.560000e+00  1.557004e+00
7.575000e+00  1.806217e+00
7.590000e+00  1.687402e+00
7.605000e+00  1.652407e+00
7.620000e+00  1.654001e+00
7.635000e+00  1.652553e+00
7.650001e+00  1.421505e+00
7.665000e+00  1.549142e+00
7.680000e+00  1.608916e+00
7.695000e+00  1.335363e+00
7.710001e+00  1.403083e+00
7.725000e+00  1.414276e+00
7.740000e+00  1.549583e+00
7.755001e+00  1.461876e+00
7.770000e+00  1.380396e+00
7.785000e+00  1.254691e+00
7.800000e+00  1.201992e+00
7.815001e+00  1.203868e+00
7.830000e+00  1.031083e+00
7.845000e+00  1.146156e+00
7.860001e+00  1.108597e+00
7.875000e+00  1.328965e+00
7.890000e+00  1.340456e+00
7.905000e+00  1.340942e+00
7.920001e+00  1.453591e+00
7.935000e+00  1.418512e+00
7.950000e+00  1.391104e+00
7.965000e+00  1.439680e+00
7.980000e+00  1.388173e+00
7.995000e+00  1.251133e+00
8.010000e+00  1.374321e+00
8.025001e+00  1.273151e+00
8.040000e+00  1.147847e+00
8.055000e+00  1.351952e+00
8.070001e+00  1.333050e+00
8.085000e+00  1.421570e+00
8.100000e+00  1.238307e+00
8.115001e+00  1.115151e+00
8.130000e+00  1.015507e+00
8.145000e+00  1.079987e+00
8.160001e+00  1.015676e+00
8.175000e+00  9.928272e-01
8.190001e+00  9.558249e-01
8.205000e+00  9.957816e-01
8.220000e+00  9.863148e-01
8.235001e+00  1.182176e+00
8.250000e+00  9.785717e-01
8.265000e+00  1.056270e+00
8.280001e+00  9.731561e-01
8.295000e+00  1.159477e+00
8.310000e+00  1.137676e+00
8.325001e+00  1.129654e+00
8.340000e+00  1.028977e+00
8.355000e+00  1.053933e+00
8.370001e+00  9.269409e-01
8.385000e+00  6.854472e-01
8.400001e+00  6.905283e-01
8.415000e+00  6.593135e-01
8.430000e+00  7.343985e-01
8.445001e+00  6.289876e-01
8.460000e+00  6.529205e-01
8.475000e+00  7.910014e-01
8.490001e+00  7.120097e-01
8.505000e+00  7.072144e-01
8.520000e+00  6.306213e-01
8.535001e+00  6.249551e-01
8.550000e+00  6.212777e-01
8.565001e+00  6.899861e-01
8.580001e+00  6.826544e-01
8.595000e+00  6.518301e-01
8.610001e+00  6.283639e-01
8.625000e+00  6.264583e-01
8.640000e+00  6.166115e-01
8.655001e+00  7.273058e-01
8.670000e+00  6.235197e-01
8.685000e+00  6.182598e-01
8.700001e+00  6.437916e-01
8.715000e+00  8.015409e-01
8.730000e+00  6.278499e-01
8.745001e+00  5.904734e-01
8.760000e+00  6.052458e-01
8.775001e+00  6.072932e-01
8.790000e+00  5.821967e-01
8.805000e+00  6.877824e-01
8.820001e+00  7.044098e-01
8.835000e+00  6.402113e-01
8.850000e+00  6.570365e-01
8.865001e+00  5.575644e-01
8.880000e+00  5.954200e-01
8.895000e+00  4.565551e-01
8.910001e+00  4.861469e-01
8.925000e+00  5.571516e-01
8.940001e+00  4.898143e-01
8.955001e+00  5.427561e-01
8.970000e+00  5.342742e-01
8.985001e+00  4.255570e-01
9.000000e+00  4.148773e-01
9.015000e+00  4.150928e-01
9.030001e+00  3.812596e-01
9.045000e+00  4.120263e-01
9.060000e+00  3.935623e-01
9.075001e+00  5.483873e-01
9.090000e+00  4.860466e-01
9.105000e+00  4.347093e-01
9.120001e+00  4.861080e-01
9.135000e+00  5.779218e-01
9.150001e+00  5.538266e-01
9.165000e+00  5.577824e-01
9.180000e+00  5.925741e-01
9.195001e+00  5.745329e-01
9.210000e+00  4.465266e-01
9.225000e+00  4.888608e-01
9.240001e+00  5.946360e-01
9.255000e+00  5.651382e-01
9.270000e+00  6.345568e-01
9.285001e+00  6.229815e-01
9.300000e+00  4.316771e-01
9.315001e+00  4.377878e-01
9.330001e+00  4.242616e-01
9.345000e+00  3.517878e-01
9.360001e+00  4.099291e-01
9.375000e+00  4.106411e-01
9.390000e+00  3.678329e-01
9.405001e+00  3.772928e-01
9.420000e+00  4.007955e-01
9.435000e+00  4.238927e-01
9.450001e+00  5.762170e-01
9.465000e+00  5.804080e-01
9.480000e+00  7.680110e-01
9.495001e+00  8.486072e-01
9.510000e+00  7.532682e-01
9.525001e+00  5.382221e-01
9.540001e+00  6.113382e-01
9.555000e+00  5.040019e-01
9.570001e+00  5.793178e-01
9.585000e+00  5.384925e-01
9.600000e+00  6.740550e-01
9.615001e+00  8.181089e-01
9.630000e+00  6.774817e-01
9.645000e+00  8.216338e-01
9.660001e+00  8.027368e-01
9.675000e+00  7.555172e-01
9.690001e+00  6.539649e-01
9.705001e+00  6.383376e-01
9.720000e+00  7.512153e-01
9.735001e+00  8.151127e-01
9.750000e+00  7.348603e-01
9.765000e+00  8.748173e-01
9.780001e+00  7.765945e-01
9.795000e+00  8.286435e-01
9.810000e+00  7.979688e-01
9.825001e+00  8.029601e-01
9.840000e+00  6.499209e-01
9.855000e+00  5.489353e-01
9.870001e+00  8.736423e-01
9.885000e+00  5.153301e-01
9.900001e+00  3.818964e-01
9.915001e+00  4.882225e-01
9.930000e+00  7.441220e-01
9.945001e+00  8.544976e-01
9.960000e+00  1.209402e+00
9.975000e+00  1.185331e+00
9.990001e+00  1.027431e+00
1.000500e+01  9.747115e-01
1.002000e+01  1.130964e+00
1.003500e+01  1.136371e+00
1.005000e+01  1.221732e+00
1.006500e+01  1.519183e+00
1.008000e+01  1.648831e+00
1.009500e+01  1.670175e+00
1.011000e+01  1.781617e+00
1.012500e+01  1.585829e+00
1.014000e+01  1.743278e+00
1.015500e+01  1.602571e+00
1.017000e+01  1.658440e+00
1.018500e+01  1.472048e+00
1.020000e+01  1.463124e+00
1.021500e+01  1.637068e+00
1.023000e+01  1.473670e+00
1.024500e+01  1.469100e+00
1.026000e+01  1.424764e+00
1.027500e+01  1.523080e+00
1.029000e+01  1.586595e+00
1.030500e+01  1.578338e+00
1.032000e+01  1.383561e+00
1.033500e+01  1.569323e+00
1.035000e+01  1.492962e+00
1.036500e+01  1.504331e+00
1.038000e+01  1.679461e+00
1.039500e+01  1.789002e+00
1.041000e+01  1.654018e+00
1.042500e+01  1.741127e+00
1.044000e+01  1.965669e+00
1.045500e+01  1.848531e+00
1.047000e+01  1.870428e+00
1.048500e+01  1.877239e+00
1.050000e+01  1.704855e+00
1.051500e+01  1.703405e+00
1.053000e+01  1.582022e+00
1.054500e+01  1.483020e+00
1.056000e+01  1.284210e+00
1.057500e+01  1.253844e+00
1.059000e+01  1.521939e+00
1.060500e+01  1.263705e+00
1.062000e+01  1.224272e+00
1.063500e+01  1.021163e+00
1.065000e+01  9.002236e-01
1.066500e+01  9.561452e-01
1.068000e+01  1.098348e+00
1.069500e+01  1.326041e+00
1.071000e+01  1.437273e+00
1.072500e+01  1.445891e+00
1.074000e+01  1.355534e+00
1.075500e+01  1.411526e+00
1.077000e+01  1.328767e+00
1.078500e+01  1.142542e+00
1.080000e+01  1.307603e+00
1.081500e+01  1.513860e+00
1.083000e+01  1.374562e+00
1.084500e+01  1.337884e+00
1.086000e+01  1.335254e+00
1.087500e+01  1.240614e+00
1.089000e+01  1.228444e+00
1.090500e+01  1.311099e+00
1.092000e+01  1.480975e+00
1.093500e+01  1.292641e+00
1.095000e+01  1.396791e+00
1.096500e+01  1.560801e+00
1.098000e+01  1.750876e+00
1.099500e+01  1.752520e+00
1.101000e+01  2.016682e+00
1.102500e+01  2.094105e+00
1.104000e+01  2.008709e+00
1.105500e+01  1.965570e+00
1.107000e+01  1.849416e+00
1.108500e+01  1.676526e+00
1.110000e+01  2.084854e+00
1.111500e+01  2.195675e+00
1.113000e+01  2.251671e+00
1.114500e+01  2.423129e+00
1.116000e+01  2.366666e+00
1.117500e+01  2.199700e+00
1.119000e+01  2.449891e+00
1.120500e+01  2.541631e+00
1.122000e+01  2.547162e+00
1.123500e+01  2.617901e+00
1.125000e+01  2.553719e+00
1.126500e+01  2.585586e+00
1.128000e+01  2.666969e+00
1.129500e+01  2.645398e+00
1.131000e+01  2.615776e+00
1.132500e+01  2.657017e+00
1.134000e+01  2.747190e+00
1.135500e+01  2.459819e+00
1.137000e+01  2.676721e+00
1.138500e+01  2.626394e+00
1.140000e+01  2.781807e+00
1.141500e+01  2.766165e+00
1.143000e+01  2.661839e+00
1.144500e+01  2.494716e+00
1.146000e+01  2.479107e+00
1.147500e+01  2.476072e+00
1.149000e+01  2.628218e+00
1.150500e+01  2.709894e+00
1.152000e+01  2.667601e+00
1.153500e+01  2.669911e+00
1.155000e+01  2.290402e+00
1.156500e+01  2.131764e+00
1.158000e+01  2.302779e+00
1.159500e+01  2.395727e+00
1.161000e+01  2.477263e+00
1.162500e+01  2.458949e+00
1.164000e+01  2.250347e+00
1.165500e+01  2.273952e+00
1.167000e+01  2.412367e+00
1.168500e+01  2.420124e+00
1.170000e+01  2.535720e+00
1.171500e+01  2.364392e+00
1.173000e+01  2.187132e+00
1.174500e+01  2.232992e+00
1.176000e+01  2.186294e+00
1.177500e+01  2.120442e+00
1.179000e+01  2.336806e+00
1.180500e+01  2.226292e+00
1.182000e+01  2.243705e+00
1.183500e+01  2.050421e+00
1.185000e+01  2.035700e+00
1.186500e+01  1.934633e+00
1.188000e+01  2.299415e+00
1.189500e+01  2.279927e+00
1.191000e+01  2.202670e+00
1.192500e+01  2.276919e+00
1.194000e+01  2.308589e+00
1.195500e+01  2.276354e+00
1.197000e+01  2.232850e+00
1.198500e+01  2.862049e+00
1.200000e+01  2.636144e+00
1.201500e+01  2.811143e+00
1.203000e+01  2.799223e+00
1.204500e+01  2.787742e+00
1.206000e+01  2.698957e+00
1.207500e+01  2.744642e+00
1.209000e+01  2.791177e+00
1.210500e+01  2.722309e+00
1.212000e+01  2.449959e+00
1.213500e+01  2.529807e+00
1.215000e+01  2.720907e+00
1.216500e+01  2.783127e+00
1.218000e+01  2.782704e+00
1.219500e+01  2.740355e+00
1.221000e+01  2.692858e+00
1.222500e+01  2.884830e+00
1.224000e+01  2.640512e+00
1.225500e+01  2.665499e+00
1.227000e+01  2.630380e+00
1.228500e+01  2.461818e+00
1.230000e+01  2.525870e+00
1.231500e+01  2.432801e+00
1.233000e+01  2.475487e+00
1.234500e+01  2.398614e+00
1.236000e+01  2.395594e+00
1.237500e+01  2.478585e+00
1.239000e+01  2.436569e+00
1.240500e+01  2.326275e+00
1.242000e+01  2.267502e+00
1.243500e+01  2.341155e+00
1.245000e+01  2.319421e+00
1.246500e+01  2.170881e+00
1.248000e+01  2.253927e+00
1.249500e+01  2.411038e+00
1.251000e+01  2.584196e+00
1.252500e+01  2.639158e+00
1.254000e+01  2.698881e+00
1.255500e+01  2.818717e+00
1.257000e+01  2.580392e+00
1.258500e+01  2.628071e+00
1.260000e+01  2.188103e+00
1.261500e+01  2.421338e+00
1.263000e+01  2.716170e+00
1.264500e+01  2.571783e+00
1.266000e+01  2.506366e+00
1.267500e+01  2.440181e+00
1.269000e+01  2.289783e+00
1.270500e+01  2.280514e+00
1.272000e+01  2.227322e+00
1.273500e+01  2.390363e+00
1.275000e+01  2.402506e+00
1.276500e+01  2.405396e+00
1.278000e+01  2.294757e+00
1.279500e+01  2.430525e+00
1.281000e+01  2.338549e+00
1.282500e+01  2.316780e+00
1.284000e+01  2.414669e+00
1.285500e+01  2.242589e+00
1.287000e+01  2.095688e+00
1.288500e+01  2.199537e+00
1.290000e+01  2.345524e+00
1.291500e+01  2.297455e+00
1.293000e+01  2.384269e+00
1.294500e+01  2.329118e+00
1.296000e+01  2.302358e+00
1.297500e+01  2.201627e+00
1.299000e+01  2.243115e+00
1.300500e+01  2.074655e+00
1.302000e+01  2.215832e+00
1.303500e+01  2.391834e+00
1.305000e+01  2.523446e+00
1.306500e+01  2.559556e+00
1.308000e+01  2.510499e+00
1.309500e+01  2.629820e+00
1.311000e+01  2.671908e+00
1.312500e+01  2.681927e+00
1.314000e+01  2.721900e+00
1.315500e+01  2.472324e+00
1.317000e+01  2.607581e+00
1.318500e+01  2.813264e+00
1.320000e+01  2.848739e+00
1.321500e+01  2.908313e+00
1.323000e+01  2.956347e+00
1.324500e+01  2.689092e+00
1.326000e+01  2.713638e+00
1.327500e+01  2.607287e+00
1.329000e+01  2.655162e+00
1.330500e+01  2.776962e+00
1.332000e+01  2.885880e+00
1.333500e+01  2.822796e+00
1.335000e+01  2.890815e+00
1.336500e+01  2.925162e+00
1.338000e+01  2.861294e+00
1.339500e+01  2.647248e+00
1.341000e+01  2.731483e+00
1.342500e+01  2.941403e+00
1.344000e+01  2.917275e+00
1.345500e+01  2.929024e+00
1.347000e+01  2.812933e+00
1.348500e+01  2.765748e+00
1.350000e+01  2.636236e+00
1.351500e+01  2.648280e+00
1.353000e+01  2.580160e+00
1.354500e+01  2.560582e+00
1.356000e+01  2.484484e+00
1.357500e+01  2.348310e+00
1.359000e+01  2.327182e+00
1.360500e+01  2.357071e+00
1.362000e+01  2.297039e+00
1.363500e+01  2.288554e+00
1.365000e+01  2.261353e+00
1.366500e+01  2.349490e+00
1.368000e+01  2.343052e+00
1.369500e+01  2.531161e+00
1.371000e+01  2.376880e+00
1.372500e+01  2.591983e+00
1.374000e+01  2.568782e+00
1.375500e+01  2.603612e+00
1.377000e+01  2.456584e+00
1.378500e+01  2.271029e+00
1.380000e+01  2.513291e+00
1.381500e+01  2.447332e+00
1.383000e+01  2.392563e+00
1.384500e+01  2.355519e+00
1.386000e+01  2.427338e+00
1.387500e+01  2.367231e+00
1.389000e+01  2.410097e+00
1.390500e+01  2.292989e+00
1.392000e+01  2.384912e+00
1.393500e+01  2.275530e+00
1.395000e+01  2.128279e+00
1.396500e+01  2.386044e+00
1.398000e+01  2.392632e+00
1.399500e+01  2.471135e+00
1.401000e+01  2.701719e+00
1.402500e+01  2.500216e+00
1.404000e+01  2.497591e+00
1.405500e+01  2.461503e+00
1.407000e+01  2.226051e+00
1.408500e+01  2.537628e+00
1.410000e+01  2.476882e+00
1.411500e+01  2.488578e+00
1.413000e+01  2.407998e+00
1.414500e+01  2.392355e+00
1.416000e+01  2.355449e+00
1.417500e+01  2.496412e+00
1.419000e+01  2.347923e+00
1.420500e+01  2.313222e+00
1.422000e+01  2.186090e+00
1.423500e+01  2.267576e+00
1.425000e+01  2.118435e+00
1.426500e+01  2.277958e+00
1.428000e+01  2.180927e+00
1.429500e+01  2.012153e+00
1.431000e+01  2.045049e+00
1.432500e+01  2.163522e+00
1.434000e+01  2.233914e+00
1.435500e+01  2.176607e+00
1.437000e+01  2.220144e+00
1.438500e+01  2.275517e+00
1.440000e+01  2.236452e+00
1.441500e+01  2.424910e+00
1.443000e+01  2.456084e+00
1.444500e+01  2.569409e+00
1.446000e+01  2.429711e+00
1.447500e+01  2.642143e+00
1.449000e+01  2.697832e+00
1.450500e+01  2.769868e+00
1.452000e+01  2.829166e+00
1.453500e+01  2.697303e+00
1.455000e+01  2.516645e+00
1.456500e+01  2.363536e+00
1.458000e+01  2.355438e+00
1.459500e+01  2.081729e+00
1.461000e+01  2.010510e+00
1.462500e+01  1.874676e+00
1.464000e+01  1.851092e+00
1.465500e+01  2.033293e+00
1.467000e+01  2.100650e+00
1.468500e+01  2.123066e+00
1.470000e+01  2.298505e+00
1.471500e+01  2.147735e+00
1.473000e+01  2.321385e+00
1.474500e+01  2.090801e+00
1.476000e+01  2.283935e+00
1.477500e+01  2.037090e+00
1.479000e+01  1.899292e+00
1.480500e+01  1.588669e+00
1.482000e+01  1.635209e+00
1.483500e+01  1.568761e+00
1.485000e+01  1.563566e+00
1.486500e+01  1.486700e+00
1.488000e+01  1.622808e+00
1.489500e+01  1.730687e+00
1.491000e+01  1.890766e+00
1.492500e+01  2.027468e+00
1.494000e+01  2.161328e+00
1.495500e+01  2.158472e+00
1.497000e+01  2.320654e+00
1.498500e+01  2.203805e+00
1.500000e+01  2.247652e+00
1.501500e+01  2.250352e+00
1.503000e+01  2.054418e+00
1.504500e+01  1.814923e+00
1.506000e+01  1.647813e+00
1.507500e+01  1.776666e+00
1.509000e+01  1.732499e+00
1.510500e+01  1.473216e+00
1.512000e+01  1.624789e+00
1.513500e+01  1.425424e+00
1.515000e+01  1.509658e+00
1.516500e+01  1.321351e+00
1.518000e+01  1.298865e+00
1.519500e+01  1.507533e+00
1.521000e+01  1.400607e+00
1.522500e+01  1.467720e+00
1.524000e+01  1.426321e+00
1.525500e+01  1.569976e+00
1.527000e+01  1.661434e+00
1.528500e+01  1.717276e+00
1.530000e+01  1.872747e+00
1.531500e+01  1.761345e+00
1.533000e+01  1.764917e+00
1.534500e+01  1.766489e+00
1.536000e+01  1.587316e+00
1.537500e+01  1.510209e+00
1.539000e+01  1.381885e+00
1.540500e+01  1.399227e+00
1.542000e+01  1.273253e+00
1.543500e+01  1.425736e+00
1.545000e+01  1.324164e+00
1.546500e+01  1.484443e+00
1.548000e+01  1.636775e+00
1.549500e+01  1.383055e+00
1.551000e+01  1.338450e+00
1.552500e+01  1.252907e+00
1.554000e+01  1.067541e+00
1.555500e+01  1.084047e+00
1.557000e+01  1.141699e+00
1.558500e+01  1.144739e+00
1.560000e+01  1.195372e+00
1.561500e+01  1.216792e+00
1.563000e+01  1.244566e+00
1.564500e+01  1.251641e+00
1.566000e+01  1.280656e+00
1.567500e+01  1.468696e+00
1.569000e+01  1.416707e+00
1.570500e+01  1.483284e+00
1.572000e+01  1.575376e+00
1.573500e+01  1.667603e+00
1.575000e+01  1.248345e+00
1.576500e+01  1.531828e+00
1.578000e+01  1.631845e+00
1.579500e+01  1.456495e+00
1.581000e+01  1.436746e+00
1.582500e+01  1.508755e+00
1.584000e+01  1.646112e+00
1.585500e+01  1.679119e+00
1.587000e+01  1.814668e+00
1.588500e+01  2.019506e+00
1.590000e+01  2.022826e+00
1.591500e+01  2.149186e+00
1.593000e+01  2.200640e+00
1.594500e+01  2.294914e+00
1.596000e+01  2.404564e+00
1.597500e+01  2.335627e+00
1.599000e+01  2.196529e+00
1.600500e+01  2.231531e+00
1.602000e+01  2.222542e+00
1.603500e+01  2.498030e+00
1.605000e+01  2.388412e+00
1.606500e+01  2.208484e+00
1.608000e+01  2.196563e+00
1.609500e+01  2.267160e+00
1.611000e+01  2.213458e+00
1.612500e+01  2.120041e+00
1.614000e+01  2.247325e+00
1.615500e+01  2.140486e+00
1.617000e+01  2.305167e+00
1.618500e+01  2.181625e+00
1.620000e+01  2.020455e+00
1.621500e+01  2.085615e+00
1.623000e+01  1.901720e+00
1.624500e+01  1.857807e+00
1.626000e+01  1.639479e+00
1.627500e+01  1.510441e+00
1.629000e+01  1.441044e+00
1.630500e+01  1.565650e+00
1.632000e+01  1.622111e+00
1.633500e+01  1.478654e+00
1.635000e+01  1.592047e+00
1.636500e+01  1.544984e+00
1.638000e+01  1.467521e+00
1.639500e+01  1.559456e+00
1.641000e+01  1.533053e+00
1.642500e+01  1.364153e+00
1.644000e+01  1.588515e+00
1.645500e+01  1.645030e+00
1.647000e+01  1.854350e+00
1.648500e+01  1.836990e+00
1.650000e+01  1.734254e+00
1.651500e+01  1.738054e+00
1.653000e+01  1.728207e+00
1.654500e+01  1.828068e+00
1.656000e+01  1.802654e+00
1.657500e+01  1.951918e+00
1.659000e+01  1.950853e+00
1.660500e+01  2.042630e+00
1.662000e+01  1.820204e+00
1.663500e+01  1.807272e+00
1.665000e+01  1.944843e+00
1.666500e+01  1.852579e+00
1.668000e+01  1.815236e+00
1.669500e+01  1.736992e+00
1.671000e+01  1.795968e+00
1.672500e+01  1.760012e+00
1.674000e+01  1.973494e+00
1.675500e+01  2.000994e+00
1.677000e+01  1.799349e+00
1.678500e+01  1.857936e+00
1.680000e+01  1.901335e+00
1.681500e+01  1.857050e+00
1.683000e+01  1.967850e+00
1.684500e+01  1.662651e+00
1.686000e+01  1.425447e+00
1.687500e+01  1.322595e+00
1.689000e+01  1.367011e+00
1.690500e+01  1.248971e+00
1.692000e+01  1.485711e+00
1.693500e+01  1.688154e+00
1.695000e+01  1.561902e+00
1.696500e+01  1.548644e+00
1.698000e+01  1.835225e+00
1.699500e+01  1.880010e+00
1.701000e+01  1.790761e+00
1.702500e+01  1.706031e+00
1.704000e+01  1.818810e+00
1.705500e+01  1.815091e+00
1.707000e+01  1.923727e+00
1.708500e+01  1.936680e+00
1.710000e+01  1.819642e+00
1.711500e+01  1.857855e+00
1.713000e+01  1.800699e+00
1.714500e+01  1.854737e+00
1.716000e+01  1.995520e+00
1.717500e+01  1.951464e+00
1.719000e+01  2.016117e+00
1.720500e+01  1.961452e+00
1.722000e+01  2.094724e+00
1.723500e+01  2.067352e+00
1.725000e+01  2.213343e+00
1.726500e+01  2.058827e+00
1.728000e+01  2.091670e+00
1.729500e+01  2.042431e+00
1.731000e+01  1.958608e+00
1.732500e+01  1.900026e+00
1.734000e+01  1.766099e+00
1.735500e+01  1.696706e+00
1.737000e+01  1.705939e+00
1.738500e+01  1.600648e+00
1.740000e+01  1.553302e+00
1.741500e+01  1.539612e+00
1.743000e+01  1.464965e+00
1.744500e+01  1.372418e+00
1.746000e+01  1.671778e+00
1.747500e+01  1.753724e+00
1.749000e+01  1.582591e+00
1.750500e+01  1.194349e+00
1.752000e+01  1.027462e+00
1.753500e+01  7.948140e-01
1.755000e+01  8.326446e-01
1.756500e+01  9.941776e-01
1.758000e+01  9.997469e-01
1.759500e+01  1.180112e+00
1.761000e+01  1.200952e+00
1.762500e+01  1.050647e+00
1.764000e+01  9.630150e-01
1.765500e+01  8.514094e-01
1.767000e+01  9.035028e-01
1.768500e+01  9.193309e-01
1.770000e+01  9.536112e-01
1.771500e+01  9.222134e-01
1.773000e+01  1.197440e+00
1.774500e+01  1.277246e+00
1.776000e+01  1.061781e+00
1.777500e+01  9.077345e-01
1.779000e+01  9.753392e-01
1.780500e+01  8.681529e-01
1.782000e+01  1.037222e+00
1.783500e+01  1.283074e+00
1.785000e+01  1.064181e+00
1.786500e+01  1.196354e+00
1.788000e+01  1.327988e+00
1.789500e+01  1.381344e+00
1.791000e+01  1.529732e+00
1.792500e+01  1.384356e+00
1.794000e+01  1.686879e+00
1.795500e+01  1.536495e+00
1.797000e+01  1.827936e+00
1.798500e+01  1.713768e+00
1.800000e+01  1.761375e+00
1.801500e+01  1.722818e+00
1.803000e+01  1.799354e+00
1.804500e+01  1.614547e+00
1.806000e+01  1.570425e+00
1.807500e+01  1.581324e+00
1.809000e+01  1.659065e+00
1.810500e+01  1.653833e+00
1.812000e+01  1.461335e+00
1.813500e+01  1.753800e+00
1.815000e+01  1.534855e+00
1.816500e+01  1.408132e+00
1.818000e+01  1.514298e+00
1.819500e+01  1.562791e+00
1.821000e+01  1.408358e+00
1.822500e+01  1.524460e+00
1.824000e+01  1.052155e+00
1.825500e+01  7.733327e-01
1.827000e+01  9.929717e-01
1.828500e+01  1.212478e+00
1.830000e+01  1.159746e+00
1.831500e+01  9.473330e-01
1.833000e+01  8.736778e-01
1.834500e+01  1.012711e+00
1.836000e+01  1.072094e+00
1.837500e+01  1.044680e+00
1.839000e+01  1.144947e+00
1.840500e+01  1.003973e+00
1.842000e+01  1.213781e+00
1.843500e+01  9.311218e-01
1.845000e+01  7.133626e-01
1.846500e+01  1.058467e+00
1.848000e+01  9.632128e-01
1.849500e+01  1.152508e+00
1.851000e+01  7.053484e-01
1.852500e+01  6.578098e-01
1.854000e+01  7.229965e-01
1.855500e+01  8.403771e-01
1.857000e+01  9.975317e-01
1.858500e+01  9.525094e-01
1.860000e+01  8.848253e-01
1.861500e+01  9.019586e-01
1.863000e+01  9.985594e-01
1.864500e+01  1.056580e+00
1.866000e+01  1.145194e+00
1.867500e+01  1.059364e+00
1.869000e+01  1.016343e+00
1.870500e+01  9.983437e-01
1.872000e+01  8.803468e-01
1.873500e+01  1.270658e+00
1.875000e+01  1.362545e+00
1.876500e+01  1.370573e+00
1.878000e+01  1.412070e+00
1.879500e+01  1.269383e+00
1.881000e+01  1.249475e+00
1.882500e+01  1.219869e+00
1.884000e+01  1.325981e+00
1.885500e+01  1.677457e+00
1.887000e+01  1.980497e+00
1.888500e+01  1.949358e+00
1.890000e+01  1.816324e+00
1.891500e+01  1.716185e+00
1.893000e+01  1.605316e+00
1.894500e+01  1.598460e+00
1.896000e+01  1.419880e+00
1.897500e+01  1.565877e+00
1.899000e+01  1.548015e+00
1.900500e+01  1.802866e+00
1.902000e+01  1.952338e+00
1.903500e+01  2.065002e+00
1.905000e+01  2.198731e+00
1.906500e+01  2.227781e+00
1.908000e+01  1.895020e+00
1.909500e+01  1.788095e+00
1.911000e+01  1.606102e+00
1.912500e+01  1.567565e+00
1.914000e+01  1.691544e+00
1.915500e+01  1.802522e+00
1.917000e+01  1.854262e+00
1.918500e+01  2.016555e+00
1.920000e+01  2.110667e+00
1.921500e+01  2.076906e+00
1.923000e+01  2.027882e+00
1.924500e+01  2.179209e+00
1.926000e+01  2.216336e+00
1.927500e+01  2.241087e+00
1.929000e+01  2.270954e+00
1.930500e+01  2.396651e+00
1.932000e+01  2.346300e+00
1.933500e+01  2.511705e+00
1.935000e+01  2.387608e+00
1.936500e+01  2.254891e+00
1.938000e+01  2.326595e+00
1.939500e+01  2.350535e+00
1.941000e+01  2.453819e+00
1.942500e+01  2.412880e+00
1.944000e+01  2.560651e+00
1.945500e+01  2.787099e+00
1.947000e+01  2.837021e+00
1.948500e+01  2.776240e+00
1.950000e+01  2.714353e+00
1.951500e+01  2.807465e+00
1.953000e+01  2.727126e+00
1.954500e+01  2.603778e+00
1.956000e+01  2.601957e+00
1.957500e+01  2.575715e+00
1.959000e+01  2.555891e+00
1.960500e+01  2.527447e+00
1.962000e+01  2.561397e+00
1.963500e+01  2.710375e+00
1.965000e+01  2.563967e+00
1.966500e+01  2.651409e+00
1.968000e+01  2.679017e+00
1.969500e+01  2.624468e+00
1.971000e+01  2.759014e+00
1.972500e+01  2.509235e+00
1.974000e+01  2.504390e+00
1.975500e+01  2.642147e+00
1.977000e+01  2.665122e+00
1.978500e+01  2.764496e+00
1.980000e+01  2.736859e+00
1.981500e+01  2.819023e+00
1.983000e+01  2.687317e+00
1.984500e+01  2.633811e+00
1.986000e+01  2.640339e+00
1.987500e+01  2.684941e+00
1.989000e+01  2.759319e+00
1.990500e+01  2.635485e+00
1.992000e+01  2.700986e+00
1.993500e+01  2.701826e+00
1.995000e+01  2.515076e+00
1.996500e+01  2.607481e+00
1.998000e+01  2.238084e+00
1.999500e+01  2.526489e+00
2.001000e+01  2.565337e+00
2.002500e+01  2.620881e+00
2.004000e+01  2.700136e+00
2.005500e+01  2.797275e+00
2.007000e+01  2.571242e+00
2.008500e+01  2.483114e+00
2.010000e+01  2.428508e+00
2.011500e+01  2.496984e+00
2.013000e+01  2.293456e+00
2.014500e+01  2.455684e+00
2.016000e+01  2.481970e+00
2.017500e+01  2.515201e+00
2.019000e+01  2.118256e+00
2.020500e+01  2.047449e+00
2.022000e+01  1.778472e+00
2.023500e+01  1.955678e+00
2.025000e+01  2.264604e+00
2.026500e+01  2.408808e+00
2.028000e+01  2.553320e+00
2.029500e+01  2.582792e+00
2.031000e+01  2.326243e+00
2.032500e+01  2.351911e+00
2.034000e+01  2.507554e+00
2.035500e+01  2.381284e+00
2.037000e+01  2.585770e+00
2.038500e+01  2.613094e+00
2.040000e+01  2.459371e+00
2.041500e+01  2.424529e+00
2.043000e+01  2.396610e+00
2.044500e+01  2.540667e+00
2.046000e+01  2.675716e+00
2.047500e+01  2.539628e+00
2.049000e+01  2.547316e+00
2.050500e+01  2.468693e+00
2.052000e+01  2.602690e+00
2.053500e+01  2.752890e+00
2.055000e+01  2.524009e+00
2.056500e+01  2.465210e+00
2.058000e+01  2.412738e+00
2.059500e+01  2.394383e+00
2.061000e+01  2.418790e+00
2.062500e+01  2.493027e+00
2.064000e+01  2.636406e+00
2.065500e+01  2.595407e+00
2.067000e+01  2.381227e+00
2.068500e+01  2.641380e+00
2.070000e+01  2.679545e+00
2.071500e+01  2.596552e+00
2.073000e+01  2.668913e+00
2.074500e+01  2.847562e+00
2.076000e+01  2.682549e+00
2.077500e+01  2.553029e+00
2.079000e+01  2.762126e+00
2.080500e+01  2.849824e+00
2.082000e+01  2.597380e+00
2.083500e+01  2.674498e+00
2.085000e+01  2.810412e+00
2.086500e+01  2.880676e+00
2.088000e+01  2.903572e+00
2.089500e+01  2.543145e+00
2.091000e+01  2.460850e+00
2.092500e+01  2.554005e+00
2.094000e+01  2.313415e+00
2.095500e+01  2.409956e+00
2.097000e+01  2.610297e+00
2.098500e+01  2.713754e+00
2.100000e+01  2.410237e+00
2.101500e+01  2.675320e+00
2.103000e+01  2.715686e+00
2.104500e+01  2.475631e+00
2.106000e+01  2.577251e+00
2.107500e+01  2.910587e+00
2.109000e+01  2.794102e+00
2.110500e+01  2.993954e+00
2.112000e+01  2.716189e+00
2.113500e+01  2.827506e+00
2.115000e+01  2.721842e+00
2.116500e+01  2.511807e+00
2.118000e+01  2.678216e+00
2.119500e+01  2.764269e+00
2.121000e+01  2.837763e+00
2.122500e+01  2.830203e+00
2.124000e+01  2.814600e+00
2.125500e+01  2.790620e+00
2.127000e+01  2.586052e+00
2.128500e+01  2.542987e+00
2.130000e+01  2.490917e+00
2.131500e+01  2.585210e+00
2.133000e+01  2.451146e+00
2.134500e+01  2.763587e+00
2.136000e+01  2.644265e+00
2.137500e+01  2.647890e+00
2.139000e+01  2.755950e+00
2.140500e+01  2.699023e+00
2.142000e+01  2.487622e+00
2.143500e+01  2.434035e+00
2.145000e+01  2.429447e+00
2.146500e+01  2.358615e+00
2.148000e+01  2.235247e+00
2.149500e+01  2.182700e+00
2.151000e+01  2.159789e+00
2.152500e+01  2.081814e+00
2.154000e+01  2.139292e+00
2.155500e+01  1.883167e+00
2.157000e+01  1.936467e+00
2.158500e+01  1.990590e+00
2.160000e+01  2.179754e+00
2.161500e+01  1.901950e+00
2.163000e+01  2.122626e+00
2.164500e+01  2.078186e+00
2.166000e+01  2.202296e+00
2.167500e+01  2.268151e+00
2.169000e+01  2.319138e+00
2.170500e+01  2.318422e+00
2.172000e+01  2.075595e+00
2.173500e+01  2.170801e+00
2.175000e+01  2.238634e+00
2.176500e+01  2.190809e+00
2.178000e+01  2.242185e+00
2.179500e+01  2.045887e+00
2.181000e+01  2.154904e+00
2.182500e+01  2.274021e+00
2.184000e+01  2.132079e+00
2.185500e+01  2.100901e+00
2.187000e+01  1.782517e+00
2.188500e+01  1.823640e+00
2.190000e+01  1.828546e+00
2.191500e+01  1.912430e+00
2.193000e+01  1.920488e+00
2.194500e+01  1.851292e+00
2.196000e+01  2.130936e+00
2.197500e+01  2.086615e+00
2.199000e+01  2.085268e+00
2.200500e+01  2.043338e+00
2.202000e+01  2.174882e+00
2.203500e+01  2.309761e+00
2.205000e+01  2.348837e+00
2.206500e+01  2.364008e+00
2.208000e+01  2.287257e+00
2.209500e+01  2.397129e+00
2.211000e+01  2.374901e+00
2.212500e+01  2.275294e+00
2.214000e+01  2.320932e+00
2.215500e+01  2.341843e+00
2.217000e+01  2.322726e+00
2.218500e+01  2.274540e+00
2.220000e+01  2.249153e+00
2.221500e+01  2.316927e+00
2.223000e+01  2.272561e+00
2.224500e+01  2.312846e+00
2.226000e+01  2.382873e+00
2.227500e+01  2.200222e+00
2.229000e+01  2.165066e+00
2.230500e+01  2.118089e+00
2.232000e+01  1.960990e+00
2.233500e+01  1.895688e+00
2.235000e+01  1.897072e+00
2.236500e+01  1.981535e+00
2.238000e+01  2.080045e+00
2.239500e+01  2.052655e+00
2.241000e+01  1.979915e+00
2.242500e+01  2.089609e+00
2.244000e+01  2.221540e+00
2.245500e+01  2.082140e+00
2.247000e+01  1.832346e+00
2.248500e+01  1.837092e+00
2.250000e+01  2.074794e+00
2.251500e+01  2.246316e+00
2.253000e+01  2.091905e+00
2.254500e+01  2.009734e+00
2.256000e+01  2.030988e+00
2.257500e+01  1.872638e+00
2.259000e+01  2.097556e+00
2.260500e+01  2.016229e+00
2.262000e+01  1.816056e+00
2.263500e+01  1.857201e+00
2.265000e+01  1.950465e+00
2.266500e+01  2.072699e+00
2.268000e+01  1.931282e+00
2.269500e+01  2.243480e+00
2.271000e+01  2.104217e+00
2.272500e+01  1.960098e+00
2.274000e+01  1.940517e+00
2.275500e+01  2.021347e+00
2.277000e+01  1.784569e+00
2.278500e+01  1.829051e+00
2.280000e+01  1.868157e+00
2.281500e+01  1.837197e+00
2.283000e+01  1.785605e+00
2.284500e+01  1.884968e+00
2.286000e+01  1.843061e+00
2.287500e+01  1.760828e+00
2.289000e+01  1.762518e+00
2.290500e+01  1.514111e+00
2.292000e+01  1.629798e+00
2.293500e+01  1.646219e+00
2.295000e+01  1.665926e+00
2.296500e+01  1.637859e+00
2.298000e+01  1.772011e+00
2.299500e+01  1.748301e+00
2.301000e+01  1.565177e+00
2.302500e+01  1.732689e+00
2.304000e+01  1.715959e+00
2.305500e+01  1.871783e+00
2.307000e+01  1.662539e+00
2.308500e+01  1.653131e+00
2.310000e+01  1.659060e+00
2.311500e+01  1.909843e+00
2.313000e+01  1.745822e+00
2.314500e+01  1.946727e+00
2.316000e+01  1.875034e+00
2.317500e+01  2.241510e+00
2.319000e+01  2.205874e+00
2.320500e+01  2.443863e+00
2.322000e+01  2.439390e+00
2.323500e+01  2.390083e+00
2.325000e+01  2.178772e+00
2.326500e+01  2.284652e+00
2.328000e+01  2.228134e+00
2.329500e+01  2.491766e+00
2.331000e+01  2.667253e+00
2.332500e+01  2.653936e+00
2.334000e+01  2.442662e+00
2.335500e+01  2.593028e+00
2.337000e+01  2.642911e+00
2.338500e+01  2.564271e+00
2.340000e+01  2.432870e+00
2.341500e+01  2.296128e+00
2.343000e+01  2.378652e+00
2.344500e+01  2.521707e+00
2.346000e+01  2.535734e+00
2.347500e+01  2.448316e+00
2.349000e+01  2.556790e+00
2.350500e+01  2.793546e+00
2.352000e+01  2.767929e+00
2.353500e+01  2.803286e+00
2.355000e+01  2.807745e+00
2.356500e+01  2.824852e+00
2.358000e+01  2.817077e+00
2.359500e+01  2.861600e+00
2.361000e+01  2.811787e+00
2.362500e+01  2.745600e+00
2.364000e+01  2.771092e+00
2.365500e+01  2.881453e+00
2.367000e+01  2.823182e+00
2.368500e+01  2.790318e+00
2.370000e+01  2.670611e+00
2.371500e+01  2.805585e+00
2.373000e+01  2.638603e+00
2.374500e+01  2.696952e+00
2.376000e+01  2.505190e+00
2.377500e+01  2.380744e+00
2.379000e+01  2.605369e+00
2.380500e+01  2.562222e+00
2.382000e+01  2.423308e+00
2.383500e+01  2.332828e+00
2.385000e+01  2.415083e+00
2.386500e+01  2.473744e+00
2.388000e+01  2.672400e+00
2.389500e+01  2.733136e+00
2.391000e+01  2.777642e+00
2.392500e+01  2.745969e+00
2.394000e+01  2.700310e+00
2.395500e+01  2.763261e+00
2.397000e+01  2.711294e+00
2.398500e+01  2.433403e+00
2.400000e+01  2.483501e+00
2.401500e+01  2.644350e+00
2.403000e+01  2.556453e+00
2.404500e+01  2.611428e+00
2.406000e+01  2.418520e+00
2.407500e+01  2.233250e+00
2.409000e+01  2.389708e+00
2.410500e+01  2.385682e+00
2.412000e+01  2.334913e+00
2.413500e+01  2.246356e+00
2.415000e+01  2.189362e+00
2.416500e+01  2.211499e+00
2.418000e+01  2.323643e+00
2.419500e+01  2.394287e+00
2.421000e+01  2.441351e+00
2.422500e+01  2.618238e+00
2.424000e+01  2.269452e+00
2.425500e+01  2.382370e+00
2.427000e+01  2.454333e+00
2.428500e+01  2.382223e+00
2.430000e+01  2.531292e+00
2.431500e+01  2.429595e+00
2.433000e+01  2.450157e+00
2.434500e+01  2.547829e+00
2.436000e+01  2.506282e+00
2.437500e+01  2.300108e+00
2.439000e+01  2.722334e+00
2.440500e+01  2.680377e+00
2.442000e+01  2.698586e+00
2.443500e+01  2.755372e+00
2.445000e+01  2.724730e+00
2.446500e+01  2.730570e+00
2.448000e+01  2.594693e+00
2.449500e+01  2.724735e+00
2.451000e+01  2.703851e+00
2.452500e+01  2.747231e+00
2.454000e+01  2.638012e+00
2.455500e+01  2.430171e+00
2.457000e+01  2.381166e+00
2.458500e+01  2.205330e+00
2.460000e+01  2.169642e+00
2.461500e+01  2.157446e+00
2.463000e+01  2.172093e+00
2.464500e+01  2.180874e+00
2.466000e+01  2.125808e+00
2.467500e+01  2.064719e+00
2.469000e+01  2.019552e+00
2.470500e+01  2.036808e+00
2.472000e+01  1.957662e+00
2.473500e+01  2.022339e+00
2.475000e+01  2.052521e+00
2.476500e+01  1.996227e+00
2.478000e+01  1.870990e+00
2.479500e+01  1.892670e+00
2.481000e+01  1.594591e+00
2.482500e+01  1.651275e+00
2.484000e+01  1.730357e+00
2.485500e+01  1.728012e+00
2.487000e+01  1.732378e+00
2.488500e+01  1.791947e+00
2.490000e+01  1.773807e+00
2.491500e+01  1.798064e+00
2.493000e+01  1.783585e+00
2.494500e+01  1.901437e+00
2.496000e+01  1.976386e+00
2.497500e+01  1.879904e+00
2.499000e+01  1.802723e+00
2.500500e+01  1.931610e+00
2.502000e+01  1.701109e+00
2.503500e+01  1.951239e+00
2.505000e+01  1.903495e+00
2.506500e+01  1.701554e+00
2.508000e+01  1.631021e+00
2.509500e+01  1.603650e+00
2.511000e+01  1.705532e+00
2.512500e+01  1.869640e+00
2.514000e+01  1.693550e+00
2.515500e+01  1.888294e+00
2.517000e+01  2.032942e+00
2.518500e+01  2.181111e+00
2.520000e+01  2.063926e+00
2.521500e+01  2.210557e+00
2.523000e+01  2.199967e+00
2.524500e+01  1.931270e+00
2.526000e+01  1.878831e+00
2.527500e+01  2.024200e+00
2.529000e+01  1.935432e+00
2.530500e+01  1.903896e+00
2.532000e+01  1.724106e+00
2.533500e+01  1.893385e+00
2.535000e+01  2.119652e+00
2.536500e+01  2.043010e+00
2.538000e+01  2.187512e+00
2.539500e+01  2.269364e+00
2.541000e+01  2.225923e+00
2.542500e+01  2.131374e+00
2.544000e+01  2.070496e+00
2.545500e+01  2.196580e+00
2.547000e+01  2.258862e+00
2.548500e+01  2.193814e+00
2.550000e+01  1.985928e+00
2.551500e+01  2.047530e+00
2.553000e+01  1.739836e+00
2.554500e+01  1.719606e+00
2.556000e+01  1.828124e+00
2.557500e+01  1.615646e+00
2.559000e+01  1.546935e+00
2.560500e+01  1.620372e+00
2.562000e+01  1.693253e+00
2.563500e+01  1.768490e+00
2.565000e+01  1.842106e+00
2.566500e+01  1.895482e+00
2.568000e+01  1.577686e+00
2.569500e+01  1.812762e+00
2.571000e+01  1.918053e+00
2.572500e+01  1.828346e+00
2.574000e+01  2.166838e+00
2.575500e+01  2.348227e+00
2.577000e+01  2.339371e+00
2.578500e+01  2.413215e+00
2.580000e+01  2.397562e+00
2.581500e+01  2.451647e+00
2.583000e+01  2.368118e+00
2.584500e+01  2.530486e+00
2.586000e+01  2.521381e+00
2.587500e+01  2.436780e+00
2.589000e+01  2.040066e+00
2.590500e+01  1.970850e+00
2.592000e+01  2.241681e+00
2.593500e+01  2.442875e+00
2.595000e+01  2.232796e+00
2.596500e+01  2.067131e+00
2.598000e+01  1.811456e+00
2.599500e+01  1.699416e+00
2.601000e+01  1.560644e+00
2.602500e+01  1.468940e+00
2.604000e+01  1.622519e+00
2.605500e+01  1.563883e+00
2.607000e+01  1.408522e+00
2.608500e+01  1.421813e+00
2.610000e+01  1.347369e+00
2.611500e+01  1.305100e+00
2.613000e+01  1.308975e+00
2.614500e+01  1.298701e+00
2.616000e+01  1.285996e+00
2.617500e+01  1.465762e+00
2.619000e+01  1.323216e+00
2.620500e+01  1.223239e+00
2.622000e+01  1.423312e+00
2.623500e+01  1.360993e+00
2.625000e+01  1.385802e+00
2.626500e+01  1.499235e+00
2.628000e+01  1.590065e+00
2.629500e+01  1.527959e+00
2.631000e+01  1.378874e+00
2.632500e+01  1.294184e+00
2.634000e+01  1.306455e+00
2.635500e+01  1.137818e+00
2.637000e+01  1.035609e+00
2.638500e+01  1.046626e+00
2.640000e+01  1.413728e+00
2.641500e+01  1.211512e+00
2.643000e+01  1.309524e+00
2.644500e+01  1.368815e+00
2.646000e+01  1.347218e+00
2.647500e+01  1.526043e+00
2.649000e+01  1.372264e+00
2.650500e+01  1.476752e+00
2.652000e+01  1.513232e+00
2.653500e+01  1.521665e+00
2.655000e+01  1.526081e+00
2.656500e+01  1.347124e+00
2.658000e+01  1.253155e+00
2.659500e+01  1.280096e+00
2.661000e+01  1.300937e+00
2.662500e+01  1.322435e+00
2.664000e+01  1.293039e+00
2.665500e+01  1.335540e+00
2.667000e+01  1.238833e+00
2.668500e+01  1.302030e+00
2.670000e+01  1.288076e+00
2.671500e+01  1.065729e+00
2.673000e+01  9.765198e-01
2.674500e+01  9.539339e-01
2.676000e+01  1.025788e+00
2.677500e+01  8.943115e-01
2.679000e+01  8.829585e-01
2.680500e+01  8.947194e-01
2.682000e+01  8.216564e-01
2.683500e+01  1.047447e+00
2.685000e+01  9.033588e-01
2.686500e+01  1.077284e+00
2.688000e+01  9.561096e-01
2.689500e+01  9.677475e-01
2.691000e+01  8.138584e-01
2.692500e+01  8.324617e-01
2.694000e+01  1.013286e+00
2.695500e+01  1.001707e+00
2.697000e+01  9.789917e-01
2.698500e+01  1.147411e+00
2.700000e+01  9.440331e-01
2.701500e+01  6.379034e-01
2.703000e+01  6.465868e-01
2.704500e+01  6.263266e-01
2.706000e+01  6.309077e-01
2.707500e+01  5.149987e-01
2.709000e+01  7.358515e-01
2.710500e+01  7.517168e-01
2.712000e+01  8.672155e-01
2.713500e+01  1.045847e+00
2.715000e+01  9.525986e-01
2.716500e+01  9.199016e-01
2.718000e+01  9.902989e-01
2.719500e+01  1.207765e+00
2.721000e+01  1.170192e+00
2.722500e+01  1.179337e+00
2.724000e+01  1.119343e+00
2.725500e+01  1.192745e+00
2.727000e+01  1.110079e+00
2.728500e+01  1.195915e+00
2.730000e+01  1.128635e+00
2.731500e+01  1.077284e+00
2.733000e+01  1.109760e+00
2.734500e+01  9.428054e-01
2.736000e+01  1.052747e+00
2.737500e+01  9.489907e-01
2.739000e+01  1.060333e+00
2.740500e+01  1.159943e+00
2.742000e+01  1.073552e+00
2.743500e+01  1.257371e+00
2.745000e+01  1.042976e+00
2.746500e+01  9.262600e-01
2.748000e+01  1.081704e+00
2.749500e+01  9.101479e-01
2.751000e+01  9.221105e-01
2.752500e+01  9.072511e-01
2.754000e+01  8.577363e-01
2.755500e+01  9.007000e-01
2.757000e+01  1.172078e+00
2.758500e+01  1.152895e+00
2.760000e+01  1.126413e+00
2.761500e+01  1.138406e+00
2.763000e+01  1.061133e+00
2.764500e+01  1.265396e+00
2.766000e+01  1.252466e+00
2.767500e+01  1.304841e+00
2.769000e+01  1.354974e+00
2.770500e+01  1.723042e+00
2.772000e+01  2.028155e+00
2.773500e+01  1.986786e+00
2.775000e+01  1.838878e+00
2.776500e+01  1.971262e+00
2.778000e+01  1.996392e+00
2.779500e+01  1.913098e+00
2.781000e+01  2.001522e+00
2.782500e+01  2.038753e+00
2.784000e+01  2.154706e+00
2.785500e+01  2.408592e+00
2.787000e+01  2.396336e+00
2.788500e+01  2.591040e+00
2.790000e+01  2.404971e+00
2.791500e+01  2.305856e+00
2.793000e+01  2.332635e+00
2.794500e+01  2.424493e+00
2.796000e+01  2.406769e+00
2.797500e+01  2.564998e+00
2.799000e+01  2.559433e+00
2.800500e+01  2.463661e+00
2.802000e+01  2.711416e+00
2.803500e+01  2.758671e+00
2.805000e+01  2.600968e+00
2.806500e+01  2.547655e+00
2.808000e+01  2.554319e+00
2.809500e+01  2.545500e+00
2.811000e+01  2.448442e+00
2.812500e+01  2.535243e+00
2.814000e+01  2.548219e+00
2.815500e+01  2.670263e+00
2.817000e+01  2.556448e+00
2.818500e+01  2.743880e+00
2.820000e+01  2.632680e+00
2.821500e+01  2.456139e+00
2.823000e+01  2.198861e+00
2.824500e+01  2.171451e+00
2.826000e+01  2.033144e+00
2.827500e+01  2.239598e+00
2.829000e+01  2.184399e+00
2.830500e+01  2.138083e+00
2.832000e+01  1.861881e+00
2.833500e+01  1.803157e+00
2.835000e+01  1.512556e+00
2.836500e+01  1.674481e+00
2.838000e+01  1.612660e+00
2.839500e+01  1.340414e+00
2.841000e+01  1.231073e+00
2.842500e+01  1.251474e+00
2.844000e+01  1.224352e+00
2.845500e+01  1.212901e+00
2.847000e+01  1.295633e+00
2.848500e+01  1.525152e+00
2.850000e+01  1.413847e+00
2.851500e+01  1.558738e+00
2.853000e+01  1.482403e+00
2.854500e+01  1.474057e+00
2.856000e+01  1.496552e+00
2.857500e+01  1.400118e+00
2.859000e+01  1.383749e+00
2.860500e+01  1.331959e+00
2.862000e+01  1.410071e+00
2.863500e+01  1.673426e+00
2.865000e+01  1.684390e+00
2.866500e+01  1.713542e+00
2.868000e+01  1.631372e+00
2.869500e+01  1.574587e+00
2.871000e+01  1.600005e+00
2.872500e+01  1.771454e+00
2.874000e+01  1.676781e+00
2.875500e+01  2.040629e+00
2.877000e+01  1.972691e+00
2.878500e+01  2.180800e+00
2.880000e+01  2.123125e+00
2.881500e+01  2.094452e+00
2.883000e+01  1.811914e+00
2.884500e+01  1.771021e+00
2.886000e+01  1.898708e+00
2.887500e+01  1.783088e+00
2.889000e+01  1.790416e+00
2.890500e+01  1.753751e+00
2.892000e+01  1.769958e+00
2.893500e+01  1.573886e+00
2.895000e+01  1.537511e+00
2.896500e+01  1.497358e+00
2.898000e+01  1.582088e+00
2.899500e+01  1.445170e+00
2.901000e+01  1.548997e+00
2.902500e+01  1.717926e+00
2.904000e+01  1.730990e+00
2.905500e+01  1.553745e+00
2.907000e+01  1.411811e+00
2.908500e+01  1.322463e+00
2.910000e+01  1.222258e+00
2.911500e+01  1.172612e+00
2.913000e+01  1.138355e+00
2.914500e+01  1.162704e+00
2.916000e+01  9.920928e-01
2.917500e+01  9.639775e-01
2.919000e+01  8.798184e-01
2.920500e+01  1.171994e+00
2.922000e+01  9.965497e-01
2.923500e+01  1.114500e+00
2.925000e+01  1.056155e+00
2.926500e+01  1.218199e+00
2.928000e+01  1.220414e+00
2.929500e+01  1.118682e+00
2.931000e+01  1.054255e+00
2.932500e+01  9.619773e-01
2.934000e+01  8.912809e-01
2.935500e+01  7.321724e-01
2.937000e+01  6.068275e-01
2.938500e+01  8.236288e-01
2.940000e+01  5.300657e-01
2.941500e+01  4.413205e-01
2.943000e+01  5.626888e-01
2.944500e+01  5.274318e-01
2.946000e+01  6.202899e-01
2.947500e+01  5.309613e-01
2.949000e+01  7.828009e-01
2.950500e+01  8.709792e-01
2.952000e+01  6.796553e-01
2.953500e+01  8.097467e-01
2.955000e+01  8.898458e-01
2.956500e+01  1.261555e+00
2.958000e+01  1.335755e+00
2.959500e+01  1.174329e+00
2.961000e+01  1.224276e+00
2.962500e+01  1.142554e+00
2.964000e+01  9.652942e-01
2.965500e+01  1.232920e+00
2.967000e+01  1.407002e+00
2.968500e+01  1.585582e+00
2.970000e+01  1.505327e+00
2.971500e+01  1.258173e+00
2.973000e+01  1.521434e+00
2.974500e+01  1.460139e+00
2.976000e+01  1.249872e+00
2.977500e+01  1.217597e+00
2.979000e+01  1.434696e+00
2.980500e+01  1.551831e+00
2.982000e+01  1.738906e+00
2.983500e+01  1.965957e+00
2.985000e+01  1.917864e+00
2.986500e+01  2.022976e+00
2.988000e+01  1.888510e+00
2.989500e+01  1.566296e+00
2.991000e+01  1.635438e+00
2.992500e+01  1.532066e+00
2.994000e+01  1.376481e+00
2.995500e+01  1.487301e+00
2.997000e+01  1.431666e+00
2.998500e+01  1.504128e+00
3.000000e+01  1.608879e+00
3.001500e+01  1.641909e+00
3.003000e+01  1.735080e+00
3.004500e+01  1.772455e+00
3.006000e+01  1.439071e+00
3.007500e+01  1.699623e+00
3.009000e+01  1.554284e+00
3.010500e+01  1.418848e+00
3.012000e+01  1.587540e+00
3.013500e+01  1.507145e+00
3.015000e+01  1.652108e+00
3.016500e+01  1.907058e+00
3.018000e+01  1.899602e+00
3.019500e+01  2.074162e+00
3.021000e+01  2.024072e+00
3.022500e+01  1.969634e+00
3.024000e+01  2.198224e+00
3.025500e+01  2.400161e+00
3.027000e+01  2.133237e+00
3.028500e+01  2.094545e+00
3.030000e+01  1.998334e+00
3.031500e+01  1.938640e+00
3.033000e+01  1.531113e+00
3.034500e+01  1.464708e+00
3.036000e+01  1.845298e+00
3.037500e+01  1.866760e+00
3.039000e+01  1.766231e+00
3.040500e+01  1.902574e+00
3.042000e+01  1.835144e+00
3.043500e+01  1.583917e+00
3.045000e+01  1.895057e+00
3.046500e+01  1.837391e+00
3.048000e+01  1.669258e+00
3.049500e+01  1.537776e+00
3.051000e+01  1.425090e+00
3.052500e+01  1.511530e+00
3.054000e+01  1.593173e+00
3.055500e+01  1.451120e+00
3.057000e+01  1.726944e+00
3.058500e+01  1.772559e+00
3.060000e+01  1.502962e+00
3.061500e+01  1.518971e+00
3.063000e+01  1.421891e+00
3.064500e+01  1.325811e+00
3.066000e+01  1.321463e+00
3.067500e+01  1.488486e+00
3.069000e+01  1.691709e+00
3.070500e+01  1.946261e+00
3.072000e+01  2.116065e+00
3.073500e+01  1.604365e+00
3.075000e+01  1.423023e+00
3.076500e+01  1.461896e+00
3.078000e+01  1.513770e+00
3.079500e+01  1.380211e+00
3.081000e+01  1.401094e+00
3.082500e+01  1.233676e+00
3.084000e+01  1.147561e+00
3.085500e+01  1.168828e+00
3.087000e+01  1.441402e+00
3.088500e+01  1.679945e+00
3.090000e+01  1.555569e+00
3.091500e+01  1.470494e+00
3.093000e+01  1.355430e+00
3.094500e+01  1.496309e+00
3.096000e+01  1.368004e+00
3.097500e+01  1.371805e+00
3.099000e+01  1.370802e+00
3.100500e+01  1.425615e+00
3.102000e+01  1.200907e+00
3.103500e+01  1.330888e+00
3.105000e+01  1.230332e+00
3.106500e+01  1.242771e+00
3.108000e+01  1.207887e+00
3.109500e+01  1.385256e+00
3.111000e+01  1.252934e+00
3.112500e+01  1.248420e+00
3.114000e+01  1.083302e+00
3.115500e+01  9.833256e-01
3.117000e+01  9.184667e-01
3.118500e+01  8.991970e-01
3.120000e+01  1.049936e+00
3.121500e+01  1.122136e+00
3.123000e+01  9.978439e-01
3.124500e+01  1.029791e+00
3.126000e+01  1.187800e+00
3.127500e+01  1.100170e+00
3.129000e+01  9.675714e-01
3.130500e+01  1.212903e+00
3.132000e+01  1.383683e+00
3.133500e+01  1.357401e+00
3.135000e+01  1.346124e+00
3.136500e+01  1.320463e+00
3.138000e+01  1.412247e+00
3.139500e+01  1.505638e+00
3.141000e+01  1.742017e+00
3.142500e+01  1.813654e+00
3.144000e+01  1.713652e+00
3.145500e+01  1.884578e+00
3.147000e+01  1.946869e+00
3.148500e+01  1.874674e+00
3.150000e+01  1.512096e+00
3.151500e+01  1.772513e+00
3.153000e+01  1.728505e+00
3.154500e+01  1.735683e+00
3.156000e+01  1.772797e+00
3.157500e+01  1.745377e+00
3.159000e+01  1.732195e+00
3.160500e+01  1.721327e+00
3.162000e+01  1.745850e+00
3.163500e+01  1.724710e+00
3.165000e+01  1.745205e+00
3.166500e+01  1.945361e+00
3.168000e+01  1.889110e+00
3.169500e+01  1.924630e+00
3.171000e+01  1.827263e+00
3.172500e+01  1.811946e+00
3.174000e+01  1.881479e+00
3.175500e+01  2.167614e+00
3.177000e+01  2.079035e+00
3.178500e+01  2.071532e+00
3.180000e+01  1.854102e+00
3.181500e+01  2.122629e+00
3.183000e+01  2.195285e+00
3.184500e+01  2.253616e+00
3.186000e+01  2.331397e+00
3.187500e+01  2.155850e+00
3.189000e+01  2.031303e+00
3.190500e+01  2.122604e+00
3.192000e+01  2.127399e+00
3.193500e+01  2.011379e+00
3.195000e+01  1.970577e+00
3.196500e+01  2.004594e+00
3.198000e+01  2.053756e+00
3.199500e+01  1.993791e+00
3.201000e+01  1.712586e+00
3.202500e+01  1.954139e+00
3.204000e+01  1.783822e+00
3.205500e+01  1.946245e+00
3.207000e+01  1.861276e+00
3.208500e+01  1.752227e+00
3.210000e+01  2.094837e+00
3.211500e+01  1.959746e+00
3.213000e+01  2.046249e+00
3.214500e+01  2.275699e+00
3.216000e+01  2.491274e+00
3.217500e+01  2.499722e+00
3.219000e+01  2.308347e+00
3.220500e+01  2.100338e+00
3.222000e+01  2.199871e+00
3.223500e+01  2.329653e+00
3.225000e+01  2.303473e+00
3.226500e+01  2.271172e+00
3.228000e+01  2.095110e+00
3.229500e+01  2.074041e+00
3.231000e+01  2.212151e+00
3.232500e+01  2.323195e+00
3.234000e+01  2.440030e+00
3.235500e+01  2.316814e+00
3.237000e+01  2.111863e+00
3.238500e+01  1.895934e+00
3.240000e+01  2.154871e+00
3.241500e+01  2.198819e+00
3.243000e+01  2.141894e+00
3.244500e+01  2.065344e+00
3.246000e+01  2.096198e+00
3.247500e+01  2.102671e+00
3.249000e+01  1.948405e+00
3.250500e+01  2.057225e+00
3.252000e+01  1.882436e+00
3.253500e+01  1.938030e+00
3.255000e+01  2.046199e+00
3.256500e+01  1.858521e+00
3.258000e+01  1.893814e+00
3.259500e+01  1.886785e+00
3.261000e+01  2.008718e+00
3.262500e+01  1.981520e+00
3.264000e+01  2.257536e+00
3.265500e+01  1.930558e+00
3.267000e+01  2.045572e+00
3.268500e+01  2.037013e+00
3.270000e+01  2.278111e+00
3.271500e+01  2.205345e+00
3.273000e+01  2.234943e+00
3.274500e+01  2.295154e+00
3.276000e+01  2.411924e+00
3.277500e+01  2.467264e+00
3.279000e+01  2.584934e+00
3.280500e+01  2.663038e+00
3.282000e+01  2.666372e+00
3.283500e+01  2.752805e+00
3.285000e+01  2.490228e+00
3.286500e+01  2.819147e+00
3.288000e+01  2.797693e+00
3.289500e+01  2.800178e+00
3.291000e+01  2.648171e+00
3.292500e+01  2.647358e+00
3.294000e+01  2.776761e+00
3.295500e+01  2.725016e+00
3.297000e+01  2.381896e+00
3.298500e+01  2.382471e+00
3.300000e+01  2.319150e+00
3.301500e+01  2.132339e+00
3.303000e+01  2.055888e+00
3.304500e+01  2.102289e+00
3.306000e+01  2.225706e+00
3.307500e+01  2.322868e+00
3.309000e+01  2.387913e+00
3.310500e+01  2.237435e+00
3.312000e+01  2.225007e+00
3.313500e+01  2.155009e+00
3.315000e+01  2.153990e+00
3.316500e+01  2.485455e+00
3.318000e+01  2.432827e+00
3.319500e+01  2.427356e+00
3.321000e+01  2.633486e+00
3.322500e+01  2.692804e+00
3.324000e+01  2.470312e+00
3.325500e+01  2.667560e+00
3.327000e+01  2.569272e+00
3.328500e+01  2.523566e+00
3.330000e+01  2.523281e+00
3.331500e+01  2.413038e+00
3.333000e+01  2.477449e+00
3.334500e+01  2.561605e+00
3.336000e+01  2.464938e+00
3.337500e+01  2.337700e+00
3.339000e+01  2.440384e+00
3.340500e+01  2.520660e+00
3.342000e+01  2.579240e+00
3.343500e+01  2.432536e+00
3.345000e+01  2.770665e+00
3.346500e+01  2.764366e+00
3.348000e+01  2.745668e+00
3.349500e+01  2.514061e+00
3.351000e+01  2.585339e+00
3.352500e+01  2.279229e+00
3.354000e+01  2.336189e+00
3.355500e+01  2.323774e+00
3.357000e+01  2.521573e+00
3.358500e+01  2.427315e+00
3.360000e+01  2.214605e+00
3.361500e+01  2.277361e+00
3.363000e+01  2.348793e+00
3.364500e+01  2.343502e+00
3.366000e+01  2.395812e+00
3.367500e+01  2.488181e+00
3.369000e+01  2.583768e+00
3.370500e+01  2.643204e+00
3.372000e+01  2.439462e+00
3.373500e+01  2.410837e+00
3.375000e+01  2.606069e+00
3.376500e+01  2.577281e+00
3.378000e+01  2.377242e+00
3.379500e+01  2.330209e+00
3.381000e+01  2.404087e+00
3.382500e+01  2.389507e+00
3.384000e+01  2.344177e+00
3.385500e+01  2.404715e+00
3.387000e+01  2.251790e+00
3.388500e+01  2.342463e+00
3.390000e+01  2.507448e+00
3.391500e+01  2.294267e+00
3.393000e+01  2.424338e+00
3.394500e+01  2.417331e+00
3.396000e+01  2.598122e+00
3.397500e+01  2.616176e+00
3.399000e+01  2.418115e+00
3.400500e+01  2.317909e+00
3.402000e+01  2.397183e+00
3.403500e+01  2.387979e+00
3.405000e+01  2.384475e+00
3.406500e+01  2.315091e+00
3.408000e+01  2.622147e+00
3.409500e+01  2.630139e+00
3.411000e+01  2.520969e+00
3.412500e+01  2.684370e+00
3.414000e+01  2.698433e+00
3.415500e+01  2.695638e+00
3.417000e+01  2.600545e+00
3.418500e+01  2.579863e+00
3.420000e+01  2.517808e+00
3.421500e+01  2.619435e+00
3.423000e+01  2.621688e+00
3.424500e+01  2.638617e+00
3.426000e+01  2.659262e+00
3.427500e+01  2.549080e+00
3.429000e+01  2.416429e+00
3.430500e+01  2.309207e+00
3.432000e+01  2.437922e+00
3.433500e+01  2.520261e+00
3.435000e+01  2.456849e+00
3.436500e+01  2.635442e+00
3.438000e+01  2.517927e+00
3.439500e+01  2.308762e+00
3.441000e+01  2.343990e+00
3.442500e+01  2.410436e+00
3.444000e+01  2.416720e+00
3.445500e+01  2.473221e+00
3.447000e+01  2.461866e+00
3.448500e+01  2.338490e+00
3.450000e+01  2.162202e+00
3.451500e+01  2.185111e+00
3.453000e+01  2.382057e+00
3.454500e+01  2.691816e+00
3.456000e+01  2.591232e+00
3.457500e+01  2.644016e+00
3.459000e+01  2.524088e+00
3.460500e+01  2.408623e+00
3.462000e+01  2.433251e+00
3.463500e+01  2.330071e+00
3.465000e+01  2.556029e+00
3.466500e+01  2.569125e+00
3.468000e+01  2.489196e+00
3.469500e+01  2.469089e+00
3.471000e+01  2.348652e+00
3.472500e+01  2.105120e+00
3.474000e+01  2.291734e+00
3.475500e+01  2.198262e+00
3.477000e+01  2.064576e+00
3.478500e+01  2.024609e+00
3.480000e+01  1.983567e+00
3.481500e+01  1.901701e+00
3.483000e+01  1.996821e+00
3.484500e+01  1.826818e+00
3.486000e+01  1.997995e+00
3.487500e+01  1.875199e+00
3.489000e+01  2.015149e+00
3.490500e+01  2.066422e+00
3.492000e+01  2.244592e+00
3.493500e+01  2.362378e+00
3.495000e+01  2.387252e+00
3.496500e+01  2.212071e+00
3.498000e+01  2.234464e+00
3.499500e+01  2.399087e+00
3.501000e+01  2.223960e+00
3.502500e+01  2.302768e+00
3.504000e+01  2.436333e+00
3.505500e+01  2.300534e+00
3.507000e+01  2.127906e+00
3.508500e+01  2.056795e+00
3.510000e+01  2.170036e+00
3.511500e+01  2.272518e+00
3.513000e+01  2.514212e+00
3.514500e+01  2.354271e+00
3.516000e+01  2.237458e+00
3.517500e+01  2.243204e+00
3.519000e+01  2.250324e+00
3.520500e+01  2.315372e+00
3.522000e+01  2.249095e+00
3.523500e+01  2.290546e+00
3.525000e+01  1.924300e+00
3.526500e+01  1.786761e+00
3.528000e+01  2.015526e+00
3.529500e+01  2.099664e+00
3.531000e+01  2.215275e+00
3.532500e+01  2.267251e+00
3.534000e+01  2.306892e+00
3.535500e+01  2.447759e+00
3.537000e+01  2.592323e+00
3.538500e+01  2.692472e+00
3.540000e+01  2.827783e+00
3.541500e+01  2.850726e+00
3.543000e+01  2.767560e+00
3.544500e+01  2.760015e+00
3.546000e+01  2.695948e+00
3.547500e+01  2.759995e+00
3.549000e+01  2.713391e+00
3.550500e+01  2.683048e+00
3.552000e+01  2.667105e+00
3.553500e+01  2.525748e+00
3.555000e+01  2.447952e+00
3.556500e+01  2.484017e+00
3.558000e+01  2.483971e+00
3.559500e+01  2.299154e+00
3.561000e+01  2.495769e+00
3.562500e+01  2.523124e+00
3.564000e+01  2.599214e+00
3.565500e+01  2.359461e+00
3.567000e+01  2.453472e+00
3.568500e+01  2.467185e+00
3.570000e+01  2.230560e+00
3.571500e+01  2.247774e+00
3.573000e+01  2.205243e+00
3.574500e+01  2.191456e+00
3.576000e+01  2.380607e+00
3.577500e+01  2.338043e+00
3.579000e+01  2.329030e+00
3.580500e+01  2.324476e+00
3.582000e+01  2.046273e+00
3.583500e+01  2.076591e+00
3.585000e+01  1.852784e+00
3.586500e+01  1.836515e+00
3.588000e+01  2.026849e+00
3.589500e+01  1.840866e+00
3.591000e+01  1.922906e+00
3.592500e+01  1.836184e+00
3.594000e+01  1.997120e+00
3.595500e+01  1.952419e+00
3.597000e+01  1.929876e+00
3.598500e+01  1.745535e+00
3.600000e+01  1.622616e+00
3.601500e+01  1.578623e+00
3.603000e+01  1.736861e+00
3.604500e+01  1.733853e+00
3.606000e+01  1.776458e+00
3.607500e+01  1.898632e+00
3.609000e+01  1.753446e+00
3.610500e+01  1.859020e+00
3.612000e+01  2.201538e+00
3.613500e+01  2.334790e+00
3.615000e+01  2.322083e+00
3.616500e+01  2.434191e+00
3.618000e+01  2.527606e+00
3.619500e+01  2.609953e+00
3.621000e+01  2.598755e+00
3.622500e+01  2.549976e+00
3.624000e+01  2.403562e+00
3.625500e+01  2.273737e+00
3.627000e+01  2.254271e+00
3.628500e+01  2.229481e+00
3.630000e+01  2.341053e+00
3.631500e+01  2.466590e+00
3.633000e+01  2.393330e+00
3.634500e+01  2.232157e+00
3.636000e+01  2.641349e+00
3.637500e+01  2.539051e+00
3.639000e+01  2.596170e+00
3.640500e+01  2.624067e+00
3.642000e+01  2.374227e+00
3.643500e+01  2.590746e+00
3.645000e+01  2.411503e+00
3.646500e+01  2.647009e+00
3.648000e+01  2.529573e+00
3.649500e+01  2.458686e+00
3.651000e+01  2.396106e+00
3.652500e+01  2.537746e+00
3.654000e+01  2.368641e+00
3.655500e+01  2.292154e+00
3.657000e+01  2.558163e+00
3.658500e+01  2.438346e+00
3.660000e+01  2.480458e+00
3.661500e+01  2.425950e+00
3.663000e+01  2.499011e+00
3.664500e+01  2.119347e+00
3.666000e+01  2.135562e+00
3.667500e+01  2.069034e+00
3.669000e+01  2.231035e+00
3.670500e+01  2.151693e+00
3.672000e+01  2.026687e+00
3.673500e+01  1.869351e+00
3.675000e+01  2.032649e+00
3.676500e+01  2.146877e+00
3.678000e+01  2.316626e+00
3.679500e+01  2.270208e+00
3.681000e+01  2.452303e+00
3.682500e+01  2.348773e+00
3.684000e+01  2.468914e+00
3.685500e+01  2.244663e+00
3.687000e+01  2.184915e+00
3.688500e+01  2.322887e+00
3.690000e+01  2.255139e+00
3.691500e+01  2.454520e+00
3.693000e+01  2.371922e+00
3.694500e+01  2.496942e+00
3.696000e+01  2.618619e+00
3.697500e+01  2.674348e+00
3.699000e+01  2.553751e+00
3.700500e+01  2.640057e+00
3.702000e+01  2.674040e+00
3.703500e+01  2.545995e+00
3.705000e+01  2.681363e+00
3.706500e+01  2.574311e+00
3.708000e+01  2.446584e+00
3.709500e+01  2.543163e+00
3.711000e+01  2.478071e+00
3.712500e+01  2.448091e+00
3.714000e+01  2.506938e+00
3.715500e+01  2.535175e+00
3.717000e+01  2.477377e+00
3.718500e+01  2.618520e+00
3.720000e+01  2.389501e+00
3.721500e+01  2.501344e+00
3.723000e+01  2.555424e+00
3.724500e+01  2.679063e+00
3.726000e+01  2.234565e+00
3.727500e+01  2.405201e+00
3.729000e+01  2.540165e+00
3.730500e+01  2.209605e+00
3.732000e+01  2.403702e+00
3.733500e+01  2.573198e+00
3.735000e+01  2.547996e+00
3.736500e+01  2.552154e+00
3.738000e+01  2.572140e+00
3.739500e+01  2.468101e+00
3.741000e+01  2.326668e+00
3.742500e+01  2.615900e+00
3.744000e+01  2.624228e+00
3.745500e+01  2.561359e+00
3.747000e+01  2.808351e+00
3.748500e+01  2.763238e+00
3.750000e+01  2.713034e+00
3.751500e+01  2.634472e+00
3.753000e+01  2.479267e+00
3.754500e+01  2.437992e+00
3.756000e+01  2.388622e+00
3.757500e+01  2.355500e+00
3.759000e+01  2.478346e+00
3.760500e+01  2.562089e+00
3.762000e+01  2.581408e+00
3.763500e+01  2.481686e+00
3.765000e+01  2.510205e+00
3.766500e+01  2.573179e+00
3.768000e+01  2.574659e+00
3.769500e+01  2.294240e+00
3.771000e+01  2.433237e+00
3.772500e+01  2.504762e+00
3.774000e+01  2.346683e+00
3.775500e+01  2.205360e+00
3.777000e+01  2.033114e+00
3.778500e+01  1.981563e+00
3.780000e+01  1.939728e+00
3.781500e+01  1.921952e+00
3.783000e+01  1.846554e+00
3.784500e+01  2.015866e+00
3.786000e+01  2.057092e+00
3.787500e+01  2.011882e+00
3.789000e+01  2.028204e+00
3.790500e+01  2.008875e+00
3.792000e+01  2.112639e+00
3.793500e+01  2.309723e+00
3.795000e+01  2.155499e+00
3.796500e+01  2.238994e+00
3.798000e+01  2.449417e+00
3.799500e+01  2.316266e+00
3.801000e+01  2.149484e+00
3.802500e+01  2.107782e+00
3.804000e+01  1.974789e+00
3.805500e+01  2.096676e+00
3.807000e+01  1.993188e+00
3.808500e+01  2.029805e+00
3.810000e+01  2.190377e+00
3.811500e+01  2.036299e+00
3.813000e+01  2.114520e+00
3.814500e+01  1.973234e+00
3.816000e+01  1.995846e+00
3.817500e+01  2.243502e+00
3.819000e+01  2.083182e+00
3.820500e+01  1.944566e+00
3.822000e+01  1.957271e+00
3.823500e+01  2.174304e+00
3.825000e+01  2.109291e+00
3.826500e+01  2.014349e+00
3.828000e+01  2.315529e+00
3.829500e+01  2.223944e+00
3.831000e+01  2.304922e+00
3.832500e+01  2.291544e+00
3.834000e+01  2.414996e+00
3.835500e+01  2.740682e+00
3.837000e+01  2.721360e+00
3.838500e+01  2.691090e+00
3.840000e+01  2.483962e+00
3.841500e+01  2.392514e+00
3.843000e+01  2.390270e+00
3.844500e+01  2.553902e+00
3.846000e+01  2.730382e+00
3.847500e+01  2.639355e+00
3.849000e+01  2.335980e+00
3.850500e+01  2.195888e+00
3.852000e+01  2.528605e+00
3.853500e+01  2.381565e+00
3.855000e+01  2.492884e+00
3.856500e+01  2.559428e+00
3.858000e+01  2.339357e+00
3.859500e+01  2.216193e+00
3.861000e+01  2.084957e+00
3.862500e+01  2.173542e+00
3.864000e+01  2.178167e+00
3.865500e+01  2.273240e+00
3.867000e+01  2.288243e+00
3.868500e+01  2.231411e+00
3.870000e+01  2.257569e+00
3.871500e+01  2.213418e+00
3.873000e+01  2.026350e+00
3.874500e+01  2.251465e+00
3.876000e+01  2.359826e+00
3.877500e+01  2.431338e+00
3.879000e+01  2.395692e+00
3.880500e+01  2.228648e+00
3.882000e+01  1.986014e+00
3.883500e+01  2.123084e+00
3.885000e+01  2.277901e+00
3.886500e+01  2.435498e+00
3.888000e+01  2.324310e+00
3.889500e+01  2.262319e+00
3.891000e+01  2.435502e+00
3.892500e+01  2.538287e+00
3.894000e+01  2.517373e+00
3.895500e+01  2.381011e+00
3.897000e+01  2.472635e+00
3.898500e+01  2.369151e+00
3.900000e+01  2.147376e+00
3.901500e+01  2.114564e+00
3.903000e+01  2.173301e+00
3.904500e+01  2.091711e+00
3.906000e+01  1.945683e+00
3.907500e+01  2.038061e+00
3.909000e+01  2.235799e+00
3.910500e+01  2.174674e+00
3.912000e+01  2.276147e+00
3.913500e+01  2.275112e+00
3.915000e+01  2.205186e+00
3.916500e+01  1.993147e+00
3.918000e+01  2.042370e+00
3.919500e+01  2.118858e+00
3.921000e+01  2.264462e+00
3.922500e+01  2.370145e+00
3.924000e+01  2.475510e+00
3.925500e+01  2.372643e+00
3.927000e+01  2.242406e+00
3.928500e+01  2.270799e+00
3.930000e+01  2.386300e+00
3.931500e+01  2.397074e+00
3.933000e+01  2.443127e+00
3.934500e+01  2.372797e+00
3.936000e+01  2.335374e+00
3.937500e+01  2.305063e+00
3.939000e+01  2.502813e+00
3.940500e+01  2.351391e+00
3.942000e+01  2.344421e+00
3.943500e+01  2.568743e+00
3.945000e+01  2.441119e+00
3.946500e+01  2.558227e+00
3.948000e+01  2.635858e+00
3.949500e+01  2.545601e+00
3.951000e+01  2.458943e+00
3.952500e+01  2.374111e+00
3.954000e+01  2.250177e+00
3.955500e+01  2.186054e+00
3.957000e+01  2.196501e+00
3.958500e+01  2.061948e+00
3.960000e+01  2.147702e+00
3.961500e+01  2.046225e+00
3.963000e+01  1.923020e+00
3.964500e+01  1.991598e+00
3.966000e+01  2.022944e+00
3.967500e+01  2.077867e+00
3.969000e+01  2.009043e+00
3.970500e+01  1.928186e+00
3.972000e+01  2.272560e+00
3.973500e+01  2.322417e+00
3.975000e+01  2.060846e+00
3.976500e+01  2.077813e+00
3.978000e+01  2.198611e+00
3.979500e+01  2.230746e+00
3.981000e+01  2.318711e+00
3.982500e+01  2.119941e+00
3.984000e+01  2.146858e+00
3.985500e+01  2.303364e+00
3.987000e+01  2.240418e+00
3.988500e+01  2.472293e+00
3.990000e+01  2.574084e+00
3.991500e+01  2.626495e+00
3.993000e+01  2.773880e+00
3.994500e+01  2.538203e+00
3.996000e+01  2.596266e+00
3.997500e+01  2.518635e+00
3.999000e+01  2.340281e+00
4.000500e+01  2.241738e+00
4.002000e+01  2.145482e+00
4.003500e+01  2.315301e+00
4.005000e+01  2.160418e+00
4.006500e+01  1.945188e+00
4.008000e+01  1.945731e+00
4.009500e+01  2.108886e+00
4.011000e+01  2.228928e+00
4.012500e+01  2.306931e+00
4.014000e+01  2.267727e+00
4.015500e+01  2.144003e+00
4.017000e+01  1.921585e+00
4.018500e+01  2.191768e+00
4.020000e+01  2.459725e+00
4.021500e+01  2.498199e+00
4.023000e+01  2.395211e+00
4.024500e+01  2.386959e+00
4.026000e+01  2.327400e+00
4.027500e+01  2.119476e+00
4.029000e+01  2.194340e+00
4.030500e+01  1.948536e+00
4.032000e+01  1.978774e+00
4.033500e+01  1.951211e+00
4.035000e+01  1.947862e+00
4.036500e+01  1.922819e+00
4.038000e+01  2.060285e+00
4.039500e+01  2.118772e+00
4.041000e+01  2.131173e+00
4.042500e+01  2.281950e+00
4.044000e+01  2.159124e+00
4.045500e+01  2.033772e+00
4.047000e+01  1.826579e+00
4.048500e+01  1.822874e+00
4.050000e+01  1.915429e+00
4.051500e+01  2.003070e+00
4.053000e+01  2.137394e+00
4.054500e+01  2.125669e+00
4.056000e+01  2.233860e+00
4.057500e+01  2.336635e+00
4.059000e+01  2.241647e+00
4.060500e+01  2.204423e+00
4.062000e+01  1.872872e+00
4.063500e+01  1.914672e+00
4.065000e+01  1.739415e+00
4.066500e+01  1.777964e+00
4.068000e+01  1.757370e+00
4.069500e+01  1.692436e+00
4.071000e+01  1.822131e+00
4.072500e+01  1.584177e+00
4.074000e+01  1.682432e+00
4.075500e+01  1.857969e+00
4.077000e+01  1.810269e+00
4.078500e+01  1.719972e+00
4.080000e+01  1.752223e+00
4.081500e+01  1.984506e+00
4.083000e+01  1.951184e+00
4.084500e+01  1.584388e+00
4.086000e+01  1.611362e+00
4.087500e+01  1.700017e+00
4.089000e+01  1.739150e+00
4.090500e+01  1.585950e+00
4.092000e+01  1.742345e+00
4.093500e+01  1.725196e+00
4.095000e+01  1.583657e+00
4.096500e+01  1.588063e+00
4.098000e+01  1.461303e+00
4.099500e+01  1.737226e+00
4.101000e+01  1.635943e+00
4.102500e+01  1.745587e+00
4.104000e+01  1.713123e+00
4.105500e+01  1.625903e+00
4.107000e+01  1.343701e+00
4.108500e+01  1.342719e+00
4.110000e+01  1.669694e+00
4.111500e+01  1.700886e+00
4.113000e+01  1.537387e+00
4.114500e+01  1.747732e+00
4.116000e+01  1.892382e+00
4.117500e+01  2.050732e+00
4.119000e+01  1.926277e+00
4.120500e+01  2.096757e+00
4.122000e+01  1.859346e+00
4.123500e+01  1.827293e+00
4.125000e+01  1.885630e+00
4.126500e+01  1.689462e+00
4.128000e+01  1.735294e+00
4.129500e+01  1.763673e+00
4.131000e+01  1.730272e+00
4.132500e+01  1.869349e+00
4.134000e+01  2.123808e+00
4.135500e+01  2.263216e+00
4.137000e+01  2.213807e+00
4.138500e+01  2.106506e+00
4.140000e+01  2.580988e+00
4.141500e+01  2.464790e+00
4.143000e+01  2.604201e+00
4.144500e+01  2.573237e+00
4.146000e+01  2.751937e+00
4.147500e+01  2.683313e+00
4.149000e+01  2.844158e+00
4.150500e+01  2.571117e+00
4.152000e+01  2.518591e+00
4.153500e+01  2.479416e+00
4.155000e+01  2.574931e+00
4.156500e+01  2.637487e+00
4.158000e+01  2.586636e+00
4.159500e+01  2.707630e+00
4.161000e+01  2.570538e+00
4.162500e+01  2.717183e+00
4.164000e+01  2.654145e+00
4.165500e+01  2.603308e+00
4.167000e+01  2.726608e+00
4.168500e+01  2.618721e+00
4.170000e+01  2.644238e+00
4.171500e+01  2.708525e+00
4.173000e+01  2.652626e+00
4.174500e+01  2.643224e+00
4.176000e+01  2.560518e+00
4.177500e+01  2.572758e+00
4.179000e+01  2.673019e+00
4.180500e+01  2.795202e+00
4.182000e+01  2.554327e+00
4.183500e+01  2.368631e+00
4.185000e+01  2.544235e+00
4.186500e+01  2.353446e+00
4.188000e+01  2.083750e+00
4.189500e+01  2.013819e+00
4.191000e+01  2.100859e+00
4.192500e+01  1.992821e+00
4.194000e+01  2.095273e+00
4.195500e+01  2.180633e+00
4.197000e+01  2.093486e+00
4.198500e+01  2.268420e+00
4.200000e+01  2.422834e+00
4.201500e+01  2.487863e+00
4.203000e+01  2.319974e+00
4.204500e+01  2.302471e+00
4.206000e+01  2.338082e+00
4.207500e+01  2.399314e+00
4.209000e+01  2.499997e+00
4.210500e+01  2.526345e+00
4.212000e+01  2.575970e+00
4.213500e+01  2.545638e+00
4.215000e+01  2.530406e+00
4.216500e+01  2.387925e+00
4.218000e+01  2.501720e+00
4.219500e+01  2.706881e+00
4.221000e+01  2.750332e+00
4.222500e+01  2.540031e+00
4.224000e+01  2.847508e+00
4.225500e+01  2.788579e+00
4.227000e+01  2.558521e+00
4.228500e+01  2.874380e+00
4.230000e+01  2.913497e+00
4.231500e+01  2.980297e+00
4.233000e+01  2.744030e+00
4.234500e+01  2.639338e+00
4.236000e+01  2.839765e+00
4.237500e+01  2.841533e+00
4.239000e+01  2.678117e+00
4.240500e+01  2.683376e+00
4.242000e+01  2.849725e+00
4.243500e+01  2.743981e+00
4.245000e+01  2.492940e+00
4.246500e+01  2.475802e+00
4.248000e+01  2.261603e+00
4.249500e+01  2.174230e+00
4.251000e+01  2.296287e+00
4.252500e+01  2.228956e+00
4.254000e+01  2.118344e+00
4.255500e+01  2.411845e+00
4.257000e+01  2.362992e+00
4.258500e+01  2.536732e+00
4.260000e+01  2.597718e+00
4.261500e+01  2.692101e+00
4.263000e+01  2.794331e+00
4.264500e+01  2.674151e+00
4.266000e+01  2.626322e+00
4.267500e+01  2.578495e+00
4.269000e+01  2.316721e+00
4.270500e+01  2.488854e+00
4.272000e+01  2.388484e+00
4.273500e+01  2.121670e+00
4.275000e+01  2.227044e+00
4.276500e+01  2.223099e+00
4.278000e+01  2.407137e+00
4.279500e+01  2.302483e+00
4.281000e+01  2.432427e+00
4.282500e+01  2.347443e+00
4.284000e+01  2.268421e+00
4.285500e+01  2.313909e+00
4.287000e+01  2.555530e+00
4.288500e+01  2.565117e+00
4.290000e+01  2.542740e+00
4.291500e+01  2.677218e+00
4.293000e+01  2.716538e+00
4.294500e+01  2.771845e+00
4.296000e+01  2.776630e+00
4.297500e+01  2.789317e+00
4.299000e+01  2.706242e+00
4.300500e+01  2.625299e+00
4.302000e+01  2.355423e+00
4.303500e+01  2.336504e+00
4.305000e+01  2.364077e+00
4.306500e+01  2.408000e+00
4.308000e+01  2.358417e+00
4.309500e+01  2.539409e+00
4.311000e+01  2.636274e+00
4.312500e+01  2.628245e+00
4.314000e+01  2.695458e+00
4.315500e+01  2.559781e+00
4.317000e+01  2.460316e+00
4.318500e+01  2.606689e+00
4.320000e+01  2.671263e+00
4.321500e+01  2.618028e+00
4.323000e+01  2.732910e+00
4.324500e+01  2.782141e+00
4.326000e+01  2.757478e+00
4.327500e+01  2.824550e+00
4.329000e+01  2.960299e+00
4.330500e+01  2.679764e+00
4.332000e+01  2.686925e+00
4.333500e+01  2.780602e+00
4.335000e+01  2.933810e+00
4.336500e+01  2.876702e+00
4.338000e+01  2.918294e+00
4.339500e+01  2.871005e+00
4.341000e+01  2.717906e+00
4.342500e+01  2.802498e+00
4.344000e+01  2.823820e+00
4.345500e+01  2.780533e+00
4.347000e+01  2.832762e+00
4.348500e+01  2.804466e+00
4.350000e+01  2.823892e+00
4.351500e+01  2.680187e+00
4.353000e+01  2.534824e+00
4.354500e+01  2.548268e+00
4.356000e+01  2.486140e+00
4.357500e+01  2.463012e+00
4.359000e+01  2.400201e+00
4.360500e+01  2.292362e+00
4.362000e+01  2.164697e+00
4.363500e+01  2.294424e+00
4.365000e+01  2.373353e+00
4.366500e+01  2.383135e+00
4.368000e+01  2.133423e+00
4.369500e+01  2.153503e+00
4.371000e+01  2.221169e+00
4.372500e+01  2.318761e+00
4.374000e+01  2.347229e+00
4.375500e+01  2.477943e+00
4.377000e+01  2.335403e+00
4.378500e+01  2.308775e+00
4.380000e+01  2.214497e+00
4.381500e+01  2.279737e+00
4.383000e+01  2.249098e+00
4.384500e+01  2.447199e+00
4.386000e+01  2.401094e+00
4.387500e+01  2.493733e+00
4.389000e+01  2.559469e+00
4.390500e+01  2.797316e+00
4.392000e+01  2.650489e+00
4.393500e+01  2.653837e+00
4.395000e+01  2.694892e+00
4.396500e+01  2.796117e+00
4.398000e+01  2.598155e+00
4.399500e+01  2.612671e+00
4.401000e+01  2.436462e+00
4.402500e+01  2.578658e+00
4.404000e+01  2.491126e+00
4.405500e+01  2.643647e+00
4.407000e+01  2.603982e+00
4.408500e+01  2.592902e+00
4.410000e+01  2.643952e+00
4.411500e+01  2.776747e+00
4.413000e+01  2.800408e+00
4.414500e+01  2.782827e+00
4.416000e+01  2.924937e+00
4.417500e+01  2.863454e+00
4.419000e+01  2.840927e+00
4.420500e+01  2.854964e+00
4.422000e+01  2.956482e+00
4.423500e+01  2.743244e+00
4.425000e+01  2.970721e+00
4.426500e+01  2.983884e+00
4.428000e+01  2.881832e+00
4.429500e+01  2.769775e+00
4.431000e+01  2.723277e+00
4.432500e+01  2.691678e+00
4.434000e+01  2.567252e+00
4.435500e+01  2.781209e+00
4.437000e+01  2.890451e+00
4.438500e+01  2.837750e+00
4.440000e+01  2.798473e+00
4.441500e+01  2.790731e+00
4.443000e+01  2.764316e+00
4.444500e+01  2.603751e+00
4.446000e+01  2.287873e+00
4.447500e+01  2.069589e+00
4.449000e+01  2.112802e+00
4.450500e+01  2.134024e+00
4.452000e+01  2.172798e+00
4.453500e+01  2.282684e+00
4.455000e+01  2.248322e+00
4.456500e+01  2.272810e+00
4.458000e+01  2.348147e+00
4.459500e+01  2.356552e+00
4.461000e+01  2.473940e+00
4.462500e+01  2.428061e+00
4.464000e+01  2.017087e+00
4.465500e+01  2.138011e+00
4.467000e+01  2.076581e+00
4.468500e+01  2.424722e+00
4.470000e+01  2.279787e+00
4.471500e+01  2.270333e+00
4.473000e+01  2.208975e+00
4.474500e+01  2.389172e+00
4.476000e+01  2.577188e+00
4.477500e+01  2.425867e+00
4.479000e+01  2.345745e+00
4.480500e+01  2.142564e+00
4.482000e+01  2.256903e+00
4.483500e+01  2.094449e+00
4.485000e+01  2.202945e+00
4.486500e+01  2.260800e+00
4.488000e+01  2.532154e+00
4.489500e+01  2.553299e+00
4.491000e+01  2.561224e+00
4.492500e+01  2.453433e+00
4.494000e+01  2.318587e+00
4.495500e+01  2.392160e+00
4.497000e+01  2.460915e+00
4.498500e+01  2.552398e+00
4.500000e+01  2.732418e+00
4.501500e+01  2.440075e+00
4.503000e+01  2.447888e+00
4.504500e+01  2.489005e+00
4.506000e+01  2.472518e+00
4.507500e+01  2.542770e+00
4.509000e+01  2.743698e+00
4.510500e+01  2.729592e+00
4.512000e+01  2.644018e+00
4.513500e+01  2.718752e+00
4.515000e+01  2.436438e+00
4.516500e+01  2.585749e+00
4.518000e+01  2.539224e+00
4.519500e+01  2.443395e+00
4.521000e+01  2.308447e+00
4.522500e+01  2.365099e+00
4.524000e+01  2.193617e+00
4.525500e+01  2.138743e+00
4.527000e+01  2.151604e+00
4.528500e+01  2.284656e+00
4.530000e+01  2.132728e+00
4.531500e+01  2.260679e+00
4.533000e+01  2.159284e+00
4.534500e+01  2.199028e+00
4.536000e+01  2.322671e+00
4.537500e+01  2.180496e+00
4.539000e+01  2.169094e+00
4.540500e+01  1.998883e+00
4.542000e+01  2.047124e+00
4.543500e+01  2.093767e+00
4.545000e+01  2.106087e+00
4.546500e+01  2.223935e+00
4.548000e+01  1.992459e+00
4.549500e+01  2.131734e+00
4.551000e+01  2.071610e+00
4.552500e+01  2.067463e+00
4.554000e+01  1.950141e+00
4.555500e+01  1.692945e+00
4.557000e+01  1.844358e+00
4.558500e+01  1.832975e+00
4.560000e+01  1.838923e+00
4.561500e+01  1.937177e+00
4.563000e+01  2.252546e+00
4.564500e+01  2.461685e+00
4.566000e+01  2.275356e+00
4.567500e+01  2.427287e+00
4.569000e+01  2.200768e+00
4.570500e+01  2.248588e+00
4.572000e+01  2.251535e+00
4.573500e+01  2.222118e+00
4.575000e+01  2.226094e+00
4.576500e+01  2.233596e+00
4.578000e+01  2.281236e+00
4.579500e+01  2.552780e+00
4.581000e+01  2.694387e+00
4.582500e+01  2.583217e+00
4.584000e+01  2.870186e+00
4.585500e+01  2.582352e+00
4.587000e+01  2.677169e+00
4.588500e+01  2.558894e+00
4.590000e+01  2.414263e+00
4.591500e+01  2.327599e+00
4.593000e+01  2.483907e+00
4.594500e+01  2.513419e+00
4.596000e+01  2.510972e+00
4.597500e+01  2.484900e+00
4.599000e+01  2.528485e+00
4.600500e+01  2.455320e+00
4.602000e+01  2.339977e+00
4.603500e+01  2.462198e+00
4.605000e+01  2.466682e+00
4.606500e+01  2.296459e+00
4.608000e+01  2.361586e+00
4.609500e+01  2.538878e+00
4.611000e+01  2.502263e+00
4.612500e+01  2.694638e+00
4.614000e+01  2.632164e+00
4.615500e+01  2.517867e+00
4.617000e+01  2.518577e+00
4.618500e+01  2.639656e+00
4.620000e+01  2.406352e+00
4.621500e+01  2.466685e+00
4.623000e+01  2.420964e+00
4.624500e+01  2.462728e+00
4.626000e+01  2.490459e+00
4.627500e+01  2.498193e+00
4.629000e+01  2.375776e+00
4.630500e+01  2.222604e+00
4.632000e+01  2.275124e+00
4.633500e+01  2.325318e+00
4.635000e+01  2.454985e+00
4.636500e+01  2.501972e+00
4.638000e+01  2.417664e+00
4.639500e+01  2.228599e+00
4.641000e+01  2.322025e+00
4.642500e+01  2.406159e+00
4.644000e+01  2.452270e+00
4.645500e+01  2.522247e+00
4.647000e+01  2.559706e+00
4.648500e+01  2.682820e+00
4.650000e+01  2.575668e+00
4.651500e+01  2.367900e+00
4.653000e+01  2.272636e+00
4.654500e+01  2.289701e+00
4.656000e+01  2.475693e+00
4.657500e+01  2.470117e+00
4.659000e+01  2.375973e+00
4.660500e+01  2.232588e+00
4.662000e+01  2.197542e+00
4.663500e+01  2.252821e+00
4.665000e+01  2.125096e+00
4.666500e+01  2.014232e+00
4.668000e+01  2.204687e+00
4.669500e+01  2.209630e+00
4.671000e+01  2.232344e+00
4.672500e+01  2.416787e+00
4.674000e+01  2.354118e+00
4.675500e+01  2.270009e+00
4.677000e+01  2.238153e+00
4.678500e+01  2.388312e+00
4.680000e+01  2.296628e+00
4.681500e+01  2.275796e+00
4.683000e+01  2.425608e+00
4.684500e+01  2.512620e+00
4.686000e+01  2.516694e+00
4.687500e+01  2.324142e+00
4.689000e+01  2.392347e+00
4.690500e+01  2.451463e+00
4.692000e+01  2.428854e+00
4.693500e+01  2.452600e+00
4.695000e+01  2.499940e+00
4.696500e+01  2.443306e+00
4.698000e+01  2.327204e+00
4.699500e+01  2.224080e+00
4.701000e+01  2.476043e+00
4.702500e+01  2.356744e+00
4.704000e+01  2.344558e+00
4.705500e+01  2.271957e+00
4.707000e+01  2.632528e+00
4.708500e+01  2.761059e+00
4.710000e+01  2.842206e+00
4.711500e+01  2.868250e+00
4.713000e+01  2.938344e+00
4.714500e+01  2.958817e+00
4.716000e+01  2.875498e+00
4.717500e+01  2.967701e+00
4.719000e+01  2.814045e+00
4.720500e+01  2.846014e+00
4.722000e+01  2.797090e+00
4.723500e+01  2.852737e+00
4.725000e+01  2.918881e+00
4.726500e+01  2.887013e+00
4.728000e+01  2.860307e+00
4.729500e+01  2.852220e+00
4.731000e+01  2.886417e+00
4.732500e+01  2.897421e+00
4.734000e+01  2.630441e+00
4.735500e+01  2.695686e+00
4.737000e+01  2.669654e+00
4.738500e+01  2.619035e+00
4.740000e+01  2.560133e+00
4.741500e+01  2.713453e+00
4.743000e+01  2.578206e+00
4.744500e+01  2.510720e+00
4.746000e+01  2.472519e+00
4.747500e+01  2.266029e+00
4.749000e+01  1.900685e+00
4.750500e+01  1.860783e+00
4.752000e+01  1.863288e+00
4.753500e+01  1.877955e+00
4.755000e+01  1.960797e+00
4.756500e+01  2.033340e+00
4.758000e+01  1.989583e+00
4.759500e+01  1.702327e+00
4.761000e+01  1.561613e+00
4.762500e+01  1.826195e+00
4.764000e+01  1.928534e+00
4.765500e+01  1.793101e+00
4.767000e+01  1.710293e+00
4.768500e+01  1.678285e+00
4.770000e+01  1.948117e+00
4.771500e+01  2.076531e+00
4.773000e+01  2.017946e+00
4.774500e+01  1.778555e+00
4.776000e+01  1.953461e+00
4.777500e+01  2.011356e+00
4.779000e+01  1.887616e+00
4.780500e+01  1.911822e+00
4.782000e+01  1.803127e+00
4.783500e+01  1.642521e+00
4.785000e+01  1.655331e+00
4.786500e+01  1.674536e+00
4.788000e+01  1.474375e+00
4.789500e+01  1.535969e+00
4.791000e+01  1.377724e+00
4.792500e+01  1.376917e+00
4.794000e+01  1.298839e+00
4.795500e+01  1.252487e+00
4.797000e+01  1.363131e+00
4.798500e+01  1.356300e+00
4.800000e+01  1.331018e+00
4.801500e+01  1.272182e+00
4.803000e+01  1.514585e+00
4.804500e+01  1.639606e+00
4.806000e+01  1.698389e+00
4.807500e+01  1.830016e+00
4.809000e+01  1.777049e+00
4.810500e+01  1.675595e+00
4.812000e+01  1.669378e+00
4.813500e+01  1.842520e+00
4.815000e+01  1.989176e+00
4.816500e+01  1.907951e+00
4.818000e+01  1.808117e+00
4.819500e+01  1.659217e+00
4.821000e+01  1.557044e+00
4.822500e+01  1.548297e+00
4.824000e+01  1.666903e+00
4.825500e+01  1.726473e+00
4.827000e+01  1.609749e+00
4.828500e+01  1.632915e+00
4.830000e+01  1.560375e+00
4.831500e+01  1.803519e+00
4.833000e+01  1.914790e+00
4.834500e+01  1.838912e+00
4.836000e+01  1.888871e+00
4.837500e+01  1.787863e+00
4.839000e+01  1.711489e+00
4.840500e+01  1.727542e+00
4.842000e+01  1.776990e+00
4.843500e+01  1.816954e+00
4.845000e+01  1.674771e+00
4.846500e+01  1.591496e+00
4.848000e+01  1.532569e+00
4.849500e+01  1.579329e+00
4.851000e+01  1.766462e+00
4.852500e+01  1.704498e+00
4.854000e+01  1.801638e+00
4.855500e+01  1.939728e+00
4.857000e+01  1.726269e+00
4.858500e+01  1.785480e+00
4.860000e+01  1.659273e+00
4.861500e+01  1.852878e+00
4.863000e+01  1.499871e+00
4.864500e+01  1.450858e+00
4.866000e+01  1.424053e+00
4.867500e+01  1.483157e+00
4.869000e+01  1.462852e+00
4.870500e+01  1.459872e+00
4.872000e+01  1.385666e+00
4.873500e+01  1.189184e+00
4.875000e+01  1.258949e+00
4.876500e+01  1.010085e+00
4.878000e+01  1.097541e+00
4.879500e+01  1.164479e+00
4.881000e+01  1.070920e+00
4.882500e+01  1.279755e+00
4.884000e+01  1.309135e+00
4.885500e+01  1.481683e+00
4.887000e+01  1.281744e+00
4.888500e+01  1.224443e+00
4.890000e+01  1.122517e+00
4.891500e+01  1.163348e+00
4.893000e+01  1.446199e+00
4.894500e+01  1.572538e+00
4.896000e+01  1.618735e+00
4.897500e+01  1.662292e+00
4.899000e+01  1.795942e+00
4.900500e+01  1.874973e+00
4.902000e+01  1.722785e+00
4.903500e+01  1.712014e+00
4.905000e+01  1.632291e+00
4.906500e+01  1.653678e+00
4.908000e+01  1.707019e+00
4.909500e+01  1.885114e+00
4.911000e+01  1.908814e+00
4.912500e+01  1.675054e+00
4.914000e+01  1.514202e+00
4.915500e+01  1.583934e+00
4.917000e+01  1.464231e+00
4.918500e+01  1.448556e+00
4.920000e+01  1.385201e+00
4.921500e+01  1.251720e+00
4.923000e+01  1.472428e+00
4.924500e+01  1.597564e+00
4.926000e+01  1.785494e+00
4.927500e+01  1.506003e+00
4.929000e+01  1.798816e+00
4.930500e+01  1.918963e+00
4.932000e+01  2.124844e+00
4.933500e+01  2.002080e+00
4.935000e+01  2.217804e+00
4.936500e+01  2.084113e+00
4.938000e+01  1.851970e+00
4.939500e+01  1.852808e+00
4.941000e+01  1.961359e+00
4.942500e+01  1.782691e+00
4.944000e+01  1.684982e+00
4.945500e+01  1.508658e+00
4.947000e+01  1.545022e+00
4.948500e+01  1.491474e+00
4.950000e+01  1.806172e+00
4.951500e+01  1.713139e+00
4.953000e+01  1.537191e+00
4.954500e+01  1.617931e+00
4.956000e+01  1.716993e+00
4.957500e+01  1.773400e+00
4.959000e+01  1.842883e+00
4.960500e+01  1.931195e+00
4.962000e+01  1.866971e+00
4.963500e+01  1.868621e+00
4.965000e+01  1.847634e+00
4.966500e+01  1.779783e+00
4.968000e+01  2.002318e+00
4.969500e+01  1.893238e+00
4.971000e+01  1.845832e+00
4.972500e+01  1.512684e+00
4.974000e+01  1.618397e+00
4.975500e+01  1.518347e+00
4.977000e+01  1.548936e+00
4.978500e+01  1.531319e+00
4.980000e+01  1.409958e+00
4.981500e+01  1.590122e+00
4.983000e+01  1.354577e+00
4.984500e+01  1.358058e+00
4.986000e+01  1.409840e+00
4.987500e+01  1.466489e+00
4.989000e+01  1.449762e+00
4.990500e+01  1.439371e+00
4.992000e+01  1.592309e+00
4.993500e+01  1.346375e+00
4.995000e+01  1.325608e+00
4.996500e+01  1.319682e+00
4.998000e+01  1.532596e+00
4.999500e+01  1.178080e+00
