# Supplementary material for: KRSR and RGD Adsorption on TiO2 and Influence of Ion Concentration: A Molecular Dynamics Study
Source: Biomolecules. 2026 Feb 23;16(2):336. doi: 10.3390/biom16020336 (PMC12938479; doi:10.3390/biom16020336)
Supplement: Supplementary file 1 [file biomolecules-16-00336-s001.zip › Supplementary data/data/KRSR/18Na21Cl/rmsd.xvg]

# This file was created Mon Aug 18 12:26:22 2025
# Created by:
#                       :-) GROMACS - gmx rms, 2023.2 (-:
# 
# Executable:   /usr/local/gromacs/bin/gmx
# Data prefix:  /usr/local/gromacs
# Working dir:  /mnt/d/cache/Blanka/Everything Linux/Titán/KRSR
# Command line:
#   gmx rms -s 18Na21Cl_1/md/md.tpr -f 18Na21Cl_1/md/md_noPBC.xtc -o 18Na21Cl_1/md/rmsd.xvg -tu ns
# gmx rms is part of G R O M A C S:
#
# Green Red Orange Magenta Azure Cyan Skyblue
#
@    title "RMSD"
@    xaxis  label "Time (ns)"
@    yaxis  label "RMSD (nm)"
@TYPE xy
@ subtitle "Backbone after lsq fit to Backbone"
   0.0000000    0.0000008
   0.0150000    0.0520819
   0.0300000    0.0363527
   0.0450000    0.0748178
   0.0600000    0.0849173
   0.0750000    0.0703032
   0.0900000    0.0572381
   0.1050000    0.0408571
   0.1200000    0.0309798
   0.1350000    0.0639841
   0.1500000    0.0893452
   0.1650000    0.0853601
   0.1800000    0.0724418
   0.1950000    0.0933824
   0.2100000    0.1090559
   0.2250000    0.0676053
   0.2400000    0.0380292
   0.2550000    0.0284422
   0.2700000    0.0382782
   0.2850000    0.0529650
   0.3000000    0.0739216
   0.3150000    0.0400461
   0.3300000    0.0372961
   0.3450000    0.0631223
   0.3600000    0.0750448
   0.3750000    0.0775562
   0.3900000    0.0741910
   0.4050000    0.0941960
   0.4200000    0.0754708
   0.4350000    0.0871418
   0.4500000    0.0901616
   0.4650000    0.1024936
   0.4800000    0.1013132
   0.4950000    0.0915546
   0.5100001    0.1185374
   0.5250000    0.1218195
   0.5400000    0.1165738
   0.5550000    0.1122223
   0.5700001    0.1440638
   0.5850000    0.1189894
   0.6000000    0.1245124
   0.6150000    0.1219257
   0.6300001    0.1269299
   0.6450000    0.1257889
   0.6600000    0.1130110
   0.6750000    0.1195861
   0.6900001    0.1503134
   0.7050000    0.1331882
   0.7200000    0.1107659
   0.7350000    0.1314150
   0.7500001    0.1148911
   0.7650000    0.1308076
   0.7800000    0.1257670
   0.7950000    0.1119576
   0.8100001    0.1263157
   0.8250000    0.1288186
   0.8400000    0.1378073
   0.8550000    0.1210883
   0.8700001    0.1216471
   0.8850001    0.1205237
   0.9000000    0.1155093
   0.9150000    0.1291806
   0.9300001    0.1330598
   0.9450001    0.1192476
   0.9600000    0.1169317
   0.9750000    0.1103311
   0.9900001    0.1035890
   1.0050000    0.1157195
   1.0200001    0.1138526
   1.0350001    0.1179229
   1.0500001    0.1135965
   1.0650001    0.1196673
   1.0800000    0.1039200
   1.0950000    0.1322300
   1.1100000    0.1272708
   1.1250000    0.0887167
   1.1400001    0.0965659
   1.1550001    0.0800755
   1.1700001    0.0782467
   1.1850001    0.1078821
   1.2000000    0.1069417
   1.2150000    0.0893310
   1.2300000    0.0982691
   1.2450000    0.0761491
   1.2600001    0.0849237
   1.2750001    0.0901837
   1.2900001    0.0807194
   1.3050001    0.0692923
   1.3200001    0.0895948
   1.3350000    0.1028012
   1.3500000    0.1278128
   1.3650000    0.1043902
   1.3800001    0.0989102
   1.3950001    0.1124633
   1.4100001    0.0927791
   1.4250001    0.1018899
   1.4400001    0.1260895
   1.4550000    0.1238864
   1.4700000    0.1179690
   1.4850000    0.1297824
   1.5000001    0.1464034
   1.5150001    0.1206030
   1.5300001    0.0925568
   1.5450001    0.1281467
   1.5600001    0.1153247
   1.5750000    0.1247078
   1.5900000    0.1147862
   1.6050000    0.0895922
   1.6200001    0.0653606
   1.6350001    0.0757905
   1.6500001    0.0751765
   1.6650001    0.0715607
   1.6800001    0.0918949
   1.6950001    0.1047323
   1.7100000    0.0667171
   1.7250000    0.0837539
   1.7400001    0.0813913
   1.7550001    0.0951501
   1.7700001    0.0996391
   1.7850001    0.1158836
   1.8000001    0.1186656
   1.8150001    0.1032239
   1.8300000    0.0829946
   1.8450000    0.0903448
   1.8600001    0.0904427
   1.8750001    0.0945985
   1.8900001    0.1000226
   1.9050001    0.0643020
   1.9200001    0.0664413
   1.9350001    0.0620422
   1.9500000    0.0652193
   1.9650002    0.0784405
   1.9800001    0.0929803
   1.9950001    0.1297260
   2.0100000    0.1193236
   2.0250001    0.1025233
   2.0400002    0.1050154
   2.0550001    0.1068469
   2.0700002    0.0832864
   2.0850000    0.0864421
   2.1000001    0.0852466
   2.1150000    0.0900313
   2.1300001    0.1213989
   2.1450002    0.1031895
   2.1600001    0.1049152
   2.1750002    0.1118893
   2.1900001    0.0882007
   2.2050002    0.0795268
   2.2200000    0.1042076
   2.2350001    0.0906139
   2.2500000    0.0789692
   2.2650001    0.0411614
   2.2800002    0.0488038
   2.2950001    0.0758579
   2.3100002    0.0921030
   2.3250000    0.1049869
   2.3400002    0.1018801
   2.3550000    0.1020386
   2.3700001    0.0840355
   2.3850002    0.0818568
   2.4000001    0.0644245
   2.4150002    0.0832044
   2.4300001    0.0816775
   2.4450002    0.0958016
   2.4600000    0.0959671
   2.4750001    0.0643496
   2.4900000    0.0878797
   2.5050001    0.0983991
   2.5200002    0.0954933
   2.5350001    0.0964311
   2.5500002    0.0775633
   2.5650001    0.0745993
   2.5800002    0.1010256
   2.5950000    0.0830448
   2.6100001    0.0853165
   2.6250002    0.0953783
   2.6400001    0.1079621
   2.6550002    0.0781641
   2.6700001    0.0735925
   2.6850002    0.0637201
   2.7000000    0.0718661
   2.7150002    0.0773504
   2.7300000    0.0554721
   2.7450001    0.0543764
   2.7600002    0.0709065
   2.7750001    0.0622742
   2.7900002    0.0866160
   2.8050001    0.1069486
   2.8200002    0.1032650
   2.8350000    0.0869686
   2.8500001    0.0830344
   2.8650002    0.0854449
   2.8800001    0.1099547
   2.8950002    0.0867281
   2.9100001    0.0619778
   2.9250002    0.0780789
   2.9400001    0.0901493
   2.9550002    0.1022414
   2.9700000    0.0824290
   2.9850001    0.0712124
   3.0000002    0.0739731
   3.0150001    0.0738617
   3.0300002    0.1058281
   3.0450001    0.0801744
   3.0600002    0.0834696
   3.0750000    0.0706575
   3.0900002    0.0671697
   3.1050003    0.0882728
   3.1200001    0.0862108
   3.1350002    0.0764001
   3.1500001    0.0684389
   3.1650002    0.0581098
   3.1800001    0.0629668
   3.1950002    0.0892793
   3.2100000    0.0889253
   3.2250001    0.0492851
   3.2400002    0.0495892
   3.2550001    0.0863773
   3.2700002    0.0766526
   3.2850001    0.0743305
   3.3000002    0.0794807
   3.3150001    0.0634756
   3.3300002    0.1015653
   3.3450003    0.1128500
   3.3600001    0.1054267
   3.3750002    0.1120431
   3.3900001    0.1065181
   3.4050002    0.1006846
   3.4200001    0.0758064
   3.4350002    0.0642471
   3.4500000    0.0898864
   3.4650002    0.0513896
   3.4800003    0.0557971
   3.4950001    0.0799432
   3.5100002    0.0616211
   3.5250001    0.0747092
   3.5400002    0.0674899
   3.5550001    0.0599781
   3.5700002    0.0755804
   3.5850003    0.0929024
   3.6000001    0.1169703
   3.6150002    0.1374942
   3.6300001    0.1060370
   3.6450002    0.1066582
   3.6600001    0.0927249
   3.6750002    0.0879592
   3.6900001    0.0680915
   3.7050002    0.0676153
   3.7200003    0.0732276
   3.7350001    0.0752518
   3.7500002    0.0689977
   3.7650001    0.0780007
   3.7800002    0.0770914
   3.7950001    0.0709201
   3.8100002    0.0944455
   3.8250003    0.0999675
   3.8400002    0.0984019
   3.8550003    0.1041701
   3.8700001    0.1048312
   3.8850002    0.1151715
   3.9000001    0.1128411
   3.9150002    0.1358144
   3.9300003    0.1302612
   3.9450002    0.0959840
   3.9600003    0.0620949
   3.9750001    0.0732137
   3.9900002    0.0684453
   4.0050001    0.0873641
   4.0200000    0.0693722
   4.0350003    0.0672148
   4.0500002    0.0761777
   4.0650001    0.0670273
   4.0800004    0.0666016
   4.0950003    0.0569732
   4.1100001    0.0906794
   4.1250000    0.0618667
   4.1400003    0.0721301
   4.1550002    0.0835584
   4.1700001    0.0895787
   4.1850004    0.1052220
   4.2000003    0.0907717
   4.2150002    0.0741807
   4.2300000    0.0877494
   4.2450004    0.1012794
   4.2600002    0.1286100
   4.2750001    0.1426450
   4.2900004    0.1010874
   4.3050003    0.1096342
   4.3200002    0.1138513
   4.3350000    0.1227306
   4.3500004    0.1283954
   4.3650002    0.1455361
   4.3800001    0.1282405
   4.3950000    0.1345209
   4.4100003    0.1146107
   4.4250002    0.1048560
   4.4400001    0.1307652
   4.4550004    0.1120421
   4.4700003    0.1340525
   4.4850001    0.1173900
   4.5000000    0.1140275
   4.5150003    0.1061723
   4.5300002    0.0835123
   4.5450001    0.1107405
   4.5600004    0.0928481
   4.5750003    0.1136794
   4.5900002    0.1006577
   4.6050000    0.1149159
   4.6200004    0.0856075
   4.6350002    0.1023738
   4.6500001    0.0786220
   4.6650004    0.1022084
   4.6800003    0.1018339
   4.6950002    0.0883248
   4.7100000    0.0873511
   4.7250004    0.1026113
   4.7400002    0.0795136
   4.7550001    0.1025544
   4.7700005    0.0869825
   4.7850003    0.0819673
   4.8000002    0.0815942
   4.8150001    0.1320969
   4.8300004    0.1066609
   4.8450003    0.1057202
   4.8600001    0.1108181
   4.8750000    0.0929615
   4.8900003    0.1074067
   4.9050002    0.1286589
   4.9200001    0.1065146
   4.9350004    0.0793299
   4.9500003    0.0790238
   4.9650002    0.0767722
   4.9800000    0.0775659
   4.9950004    0.0698274
   5.0100002    0.0738963
   5.0250001    0.1121724
   5.0400004    0.0883621
   5.0550003    0.0482863
   5.0700002    0.0743875
   5.0850000    0.0594420
   5.1000004    0.0640736
   5.1150002    0.0686114
   5.1300001    0.0612497
   5.1450005    0.0817993
   5.1600003    0.0741854
   5.1750002    0.0495274
   5.1900001    0.0527417
   5.2050004    0.0584691
   5.2200003    0.0580961
   5.2350001    0.0795271
   5.2500005    0.0744774
   5.2650003    0.0805829
   5.2800002    0.0652707
   5.2950001    0.0704642
   5.3100004    0.0737911
   5.3250003    0.0787755
   5.3400002    0.0914009
   5.3550000    0.0668164
   5.3700004    0.0649339
   5.3850002    0.0739885
   5.4000001    0.0640676
   5.4150004    0.0624604
   5.4300003    0.0750520
   5.4450002    0.0755019
   5.4600000    0.0741230
   5.4750004    0.0798567
   5.4900002    0.0742772
   5.5050001    0.0750086
   5.5200005    0.0972570
   5.5350003    0.1060024
   5.5500002    0.0645056
   5.5650001    0.0647748
   5.5800004    0.0905763
   5.5950003    0.0611448
   5.6100001    0.0527659
   5.6250005    0.0817453
   5.6400003    0.0851195
   5.6550002    0.0969354
   5.6700001    0.0567904
   5.6850004    0.0788561
   5.7000003    0.0691964
   5.7150002    0.0609320
   5.7300005    0.0842623
   5.7450004    0.0637706
   5.7600002    0.0728487
   5.7750001    0.0602473
   5.7900004    0.0717423
   5.8050003    0.1069294
   5.8200002    0.0728568
   5.8350005    0.0891425
   5.8500004    0.1027749
   5.8650002    0.1183195
   5.8800001    0.1059136
   5.8950005    0.0941177
   5.9100003    0.0758932
   5.9250002    0.1019945
   5.9400001    0.0874278
   5.9550004    0.1039073
   5.9700003    0.0946742
   5.9850001    0.0907876
   6.0000005    0.0745711
   6.0150003    0.0686233
   6.0300002    0.0539118
   6.0450001    0.0478670
   6.0600004    0.0506392
   6.0750003    0.0689504
   6.0900002    0.0601242
   6.1050005    0.0668793
   6.1200004    0.0993032
   6.1350002    0.0718321
   6.1500001    0.0850247
   6.1650004    0.1033025
   6.1800003    0.1286602
   6.1950002    0.1230255
   6.2100005    0.1131476
   6.2250004    0.0790144
   6.2400002    0.0701138
   6.2550001    0.0914529
   6.2700005    0.0868027
   6.2850003    0.0961456
   6.3000002    0.1151971
   6.3150005    0.1059978
   6.3300004    0.0941391
   6.3450003    0.0631785
   6.3600001    0.0962504
   6.3750005    0.1157072
   6.3900003    0.0738736
   6.4050002    0.0817651
   6.4200001    0.0597003
   6.4350004    0.0365961
   6.4500003    0.0540952
   6.4650002    0.0388812
   6.4800005    0.0267324
   6.4950004    0.0570676
   6.5100002    0.0515960
   6.5250001    0.0707994
   6.5400004    0.0455118
   6.5550003    0.0521668
   6.5700002    0.0343742
   6.5850005    0.0575073
   6.6000004    0.0595472
   6.6150002    0.0496337
   6.6300001    0.0898934
   6.6450005    0.1123290
   6.6600003    0.0959082
   6.6750002    0.0997528
   6.6900005    0.0820355
   6.7050004    0.0960855
   6.7200003    0.1065199
   6.7350001    0.1019774
   6.7500005    0.0983048
   6.7650003    0.0965096
   6.7800002    0.1152420
   6.7950006    0.1024733
   6.8100004    0.0997700
   6.8250003    0.1087102
   6.8400002    0.1222402
   6.8550005    0.0912199
   6.8700004    0.0960891
   6.8850002    0.1206814
   6.9000001    0.1110308
   6.9150004    0.0884356
   6.9300003    0.1150531
   6.9450002    0.1137649
   6.9600005    0.1328956
   6.9750004    0.1436240
   6.9900002    0.1310098
   7.0050001    0.1307764
   7.0200005    0.0954970
   7.0350003    0.0976397
   7.0500002    0.1021101
   7.0650005    0.0987950
   7.0800004    0.0838301
   7.0950003    0.0841727
   7.1100001    0.0582612
   7.1250005    0.0848337
   7.1400003    0.0781626
   7.1550002    0.1044036
   7.1700006    0.0975858
   7.1850004    0.1030398
   7.2000003    0.0795368
   7.2150002    0.0639554
   7.2300005    0.0853445
   7.2450004    0.0884512
   7.2600002    0.0884441
   7.2750006    0.0884917
   7.2900004    0.0555478
   7.3050003    0.1056538
   7.3200002    0.0732681
   7.3350005    0.0406502
   7.3500004    0.0481223
   7.3650002    0.0506367
   7.3800001    0.0572011
   7.3950005    0.0518185
   7.4100003    0.0651481
   7.4250002    0.0597935
   7.4400005    0.0934639
   7.4550004    0.0946636
   7.4700003    0.0728070
   7.4850001    0.0711555
   7.5000005    0.0715881
   7.5150003    0.0720046
   7.5300002    0.0991441
   7.5450006    0.1212600
   7.5600004    0.1417598
   7.5750003    0.1288580
   7.5900002    0.1086098
   7.6050005    0.1344190
   7.6200004    0.1659157
   7.6350002    0.1977666
   7.6500006    0.1646367
   7.6650004    0.1711906
   7.6800003    0.1629575
   7.6950002    0.1767652
   7.7100005    0.1825314
   7.7250004    0.1704221
   7.7400002    0.1746011
   7.7550006    0.1627735
   7.7700005    0.1503627
   7.7850003    0.1808230
   7.8000002    0.1747557
   7.8150005    0.1689179
   7.8300004    0.1691971
   7.8450003    0.1580001
   7.8600006    0.1378972
   7.8750005    0.1681434
   7.8900003    0.1763303
   7.9050002    0.1352969
   7.9200006    0.1740618
   7.9350004    0.1760576
   7.9500003    0.1649088
   7.9650002    0.1630975
   7.9800005    0.1519060
   7.9950004    0.1536881
   8.0100002    0.1294291
   8.0250006    0.1447458
   8.0400000    0.1489478
   8.0550003    0.1408587
   8.0700006    0.1621484
   8.0850000    0.1469183
   8.1000004    0.1386921
   8.1150007    0.1281440
   8.1300001    0.1239112
   8.1450005    0.1141720
   8.1600008    0.1542516
   8.1750002    0.1809611
   8.1900005    0.1604617
   8.2049999    0.1651839
   8.2200003    0.1905368
   8.2350006    0.1727433
   8.2500000    0.1579082
   8.2650003    0.1550836
   8.2800007    0.1722332
   8.2950001    0.1751154
   8.3100004    0.1803505
   8.3250008    0.2064718
   8.3400002    0.1668903
   8.3550005    0.1630499
   8.3700008    0.1513156
   8.3850002    0.1527046
   8.4000006    0.1624603
   8.4150000    0.1649851
   8.4300003    0.1467780
   8.4450006    0.1919134
   8.4600000    0.1730883
   8.4750004    0.1685747
   8.4900007    0.1587759
   8.5050001    0.1722318
   8.5200005    0.1861614
   8.5350008    0.1809359
   8.5500002    0.1843806
   8.5650005    0.1788722
   8.5800009    0.1716888
   8.5950003    0.1837961
   8.6100006    0.1505897
   8.6250000    0.1845574
   8.6400003    0.1667801
   8.6550007    0.1688332
   8.6700001    0.1382222
   8.6850004    0.1473417
   8.7000008    0.1447269
   8.7150002    0.1726051
   8.7300005    0.1539242
   8.7450008    0.1344548
   8.7600002    0.1645624
   8.7750006    0.1476185
   8.7900000    0.1377226
   8.8050003    0.1478158
   8.8200006    0.1660506
   8.8350000    0.1776413
   8.8500004    0.1668132
   8.8650007    0.1809693
   8.8800001    0.1583796
   8.8950005    0.1712791
   8.9100008    0.1971754
   8.9250002    0.1941046
   8.9400005    0.1900278
   8.9550009    0.1832047
   8.9700003    0.1818051
   8.9850006    0.1400363
   9.0000000    0.1272905
   9.0150003    0.1338474
   9.0300007    0.1457106
   9.0450001    0.1525056
   9.0600004    0.1654842
   9.0750008    0.1534080
   9.0900002    0.1720692
   9.1050005    0.1616718
   9.1200008    0.1749534
   9.1350002    0.1619445
   9.1500006    0.1800380
   9.1650000    0.1491715
   9.1800003    0.1647089
   9.1950006    0.1488408
   9.2100000    0.1584720
   9.2250004    0.1767888
   9.2400007    0.1764908
   9.2550001    0.1621979
   9.2700005    0.1896311
   9.2850008    0.1944884
   9.3000002    0.2359398
   9.3150005    0.2256113
   9.3300009    0.2345227
   9.3450003    0.2419512
   9.3600006    0.2159774
   9.3750000    0.1832107
   9.3900003    0.1778523
   9.4050007    0.1894446
   9.4200001    0.2098000
   9.4350004    0.1832356
   9.4500008    0.1933306
   9.4650002    0.1709883
   9.4800005    0.1581935
   9.4950008    0.1509060
   9.5100002    0.1721936
   9.5250006    0.1944483
   9.5400009    0.1712923
   9.5550003    0.2097354
   9.5700006    0.1706634
   9.5850000    0.1366054
   9.6000004    0.1330898
   9.6150007    0.1244702
   9.6300001    0.1322333
   9.6450005    0.1365145
   9.6600008    0.1728884
   9.6750002    0.1313756
   9.6900005    0.1429068
   9.7050009    0.1312808
   9.7200003    0.1168118
   9.7350006    0.1238806
   9.7500000    0.1185295
   9.7650003    0.1508863
   9.7800007    0.1793904
   9.7950001    0.1534813
   9.8100004    0.1842437
   9.8250008    0.1719536
   9.8400002    0.1822723
   9.8550005    0.1632897
   9.8700008    0.1421550
   9.8850002    0.1579786
   9.9000006    0.1546189
   9.9150009    0.1723136
   9.9300003    0.1681304
   9.9450006    0.1562271
   9.9600000    0.1634969
   9.9750004    0.1746963
   9.9900007    0.1771885
  10.0050001    0.1722270
  10.0200005    0.1862949
  10.0350008    0.1375100
  10.0500002    0.1145801
  10.0650005    0.1307235
  10.0800009    0.1473189
  10.0950003    0.1488021
  10.1100006    0.1654508
  10.1250010    0.1620698
  10.1400003    0.1470794
  10.1550007    0.1558612
  10.1700001    0.1447593
  10.1850004    0.1646707
  10.2000008    0.1573353
  10.2150002    0.1857401
  10.2300005    0.1718331
  10.2450008    0.1732713
  10.2600002    0.2300259
  10.2750006    0.2222013
  10.2900009    0.2179139
  10.3050003    0.2370282
  10.3200006    0.2130531
  10.3350000    0.1775302
  10.3500004    0.1793723
  10.3650007    0.1781935
  10.3800001    0.1688899
  10.3950005    0.1607529
  10.4100008    0.1684128
  10.4250002    0.1453180
  10.4400005    0.1519830
  10.4550009    0.1601960
  10.4700003    0.1549485
  10.4850006    0.1542095
  10.5000010    0.1538057
  10.5150003    0.1546066
  10.5300007    0.1905000
  10.5450001    0.1726007
  10.5600004    0.1677973
  10.5750008    0.1578345
  10.5900002    0.1673411
  10.6050005    0.1443991
  10.6200008    0.1659826
  10.6350002    0.1133182
  10.6500006    0.1843720
  10.6650009    0.1562376
  10.6800003    0.1399915
  10.6950006    0.1703851
  10.7100000    0.1896453
  10.7250004    0.1937370
  10.7400007    0.1574845
  10.7550001    0.1618044
  10.7700005    0.1906310
  10.7850008    0.1822695
  10.8000002    0.1885410
  10.8150005    0.1880653
  10.8300009    0.1702757
  10.8450003    0.1569840
  10.8600006    0.1864416
  10.8750010    0.2092084
  10.8900003    0.1652588
  10.9050007    0.1722812
  10.9200001    0.1741417
  10.9350004    0.1617929
  10.9500008    0.1489342
  10.9650002    0.1663729
  10.9800005    0.1959903
  10.9950008    0.1851074
  11.0100002    0.1691318
  11.0250006    0.1657962
  11.0400009    0.1303657
  11.0550003    0.1316110
  11.0700006    0.1502955
  11.0850010    0.1492503
  11.1000004    0.1201569
  11.1150007    0.1333616
  11.1300001    0.1455900
  11.1450005    0.0969316
  11.1600008    0.1188386
  11.1750002    0.0948788
  11.1900005    0.0947148
  11.2050009    0.1215925
  11.2200003    0.1175667
  11.2350006    0.0925431
  11.2500010    0.1241908
  11.2650003    0.1243695
  11.2800007    0.1168443
  11.2950001    0.1059378
  11.3100004    0.1155201
  11.3250008    0.1076448
  11.3400002    0.1082900
  11.3550005    0.0851153
  11.3700008    0.1078737
  11.3850002    0.0951449
  11.4000006    0.1063292
  11.4150009    0.1177032
  11.4300003    0.0967388
  11.4450006    0.0931203
  11.4600010    0.0994174
  11.4750004    0.1020123
  11.4900007    0.1154422
  11.5050001    0.1208073
  11.5200005    0.1004615
  11.5350008    0.1160267
  11.5500002    0.1168747
  11.5650005    0.1265091
  11.5800009    0.1289037
  11.5950003    0.1300159
  11.6100006    0.1308321
  11.6250010    0.1129863
  11.6400003    0.1227559
  11.6550007    0.1147773
  11.6700010    0.1347579
  11.6850004    0.1205048
  11.7000008    0.1175085
  11.7150002    0.0956649
  11.7300005    0.1124375
  11.7450008    0.0938679
  11.7600002    0.0999682
  11.7750006    0.1084579
  11.7900009    0.0958826
  11.8050003    0.1032820
  11.8200006    0.1177822
  11.8350010    0.0823875
  11.8500004    0.0898393
  11.8650007    0.0985921
  11.8800001    0.0986180
  11.8950005    0.1056670
  11.9100008    0.0745759
  11.9250002    0.1084899
  11.9400005    0.0959197
  11.9550009    0.1140069
  11.9700003    0.1053279
  11.9850006    0.0717323
  12.0000010    0.0977123
  12.0150003    0.0782909
  12.0300007    0.0658168
  12.0450010    0.0729648
  12.0600004    0.0626828
  12.0750008    0.0618306
  12.0900002    0.0695297
  12.1050005    0.0878622
  12.1200008    0.0864043
  12.1350002    0.0977398
  12.1500006    0.1025540
  12.1650009    0.1004035
  12.1800003    0.1019217
  12.1950006    0.0809223
  12.2100010    0.0982733
  12.2250004    0.0910365
  12.2400007    0.1063728
  12.2550001    0.1033913
  12.2700005    0.0946302
  12.2850008    0.0772877
  12.3000002    0.0565394
  12.3150005    0.0873363
  12.3300009    0.0565722
  12.3450003    0.0584812
  12.3600006    0.1065685
  12.3750010    0.1161704
  12.3900003    0.1363272
  12.4050007    0.0834631
  12.4200010    0.0895614
  12.4350004    0.0931939
  12.4500008    0.0985688
  12.4650002    0.0989590
  12.4800005    0.0824067
  12.4950008    0.0808159
  12.5100002    0.1088053
  12.5250006    0.1315095
  12.5400009    0.1091284
  12.5550003    0.1107313
  12.5700006    0.1240269
  12.5850010    0.1005991
  12.6000004    0.1368019
  12.6150007    0.1078387
  12.6300011    0.1137155
  12.6450005    0.1083532
  12.6600008    0.1096834
  12.6750002    0.1121668
  12.6900005    0.1057639
  12.7050009    0.0934809
  12.7200003    0.0926957
  12.7350006    0.0699709
  12.7500010    0.0702451
  12.7650003    0.1060605
  12.7800007    0.0784541
  12.7950010    0.0938172
  12.8100004    0.0829253
  12.8250008    0.0997220
  12.8400002    0.0835981
  12.8550005    0.0947892
  12.8700008    0.0783004
  12.8850002    0.0722879
  12.9000006    0.0725740
  12.9150009    0.0875639
  12.9300003    0.0827296
  12.9450006    0.0982585
  12.9600010    0.0928015
  12.9750004    0.0753562
  12.9900007    0.0939983
  13.0050011    0.0804149
  13.0200005    0.1134771
  13.0350008    0.1205463
  13.0500002    0.1076915
  13.0650005    0.1124722
  13.0800009    0.1245426
  13.0950003    0.1122409
  13.1100006    0.1071308
  13.1250010    0.0953645
  13.1400003    0.1160864
  13.1550007    0.1056364
  13.1700010    0.0847316
  13.1850004    0.0546279
  13.2000008    0.0703008
  13.2150002    0.0575975
  13.2300005    0.0965534
  13.2450008    0.0483470
  13.2600002    0.0470676
  13.2750006    0.0549172
  13.2900009    0.0664649
  13.3050003    0.0984197
  13.3200006    0.1010144
  13.3350010    0.1028110
  13.3500004    0.0744202
  13.3650007    0.1135940
  13.3800011    0.0952550
  13.3950005    0.0878099
  13.4100008    0.0969659
  13.4250002    0.0713184
  13.4400005    0.0531289
  13.4550009    0.0631683
  13.4700003    0.0817062
  13.4850006    0.0805527
  13.5000010    0.0768822
  13.5150003    0.0744947
  13.5300007    0.0581250
  13.5450010    0.0627864
  13.5600004    0.0678404
  13.5750008    0.0833755
  13.5900011    0.0888166
  13.6050005    0.0900588
  13.6200008    0.0945101
  13.6350002    0.1250281
  13.6500006    0.1244349
  13.6650009    0.0938520
  13.6800003    0.0969880
  13.6950006    0.1144877
  13.7100010    0.1170311
  13.7250004    0.1151652
  13.7400007    0.1136598
  13.7550011    0.1139312
  13.7700005    0.0985454
  13.7850008    0.1008032
  13.8000002    0.1140505
  13.8150005    0.1072395
  13.8300009    0.0631706
  13.8450003    0.0425567
  13.8600006    0.0553786
  13.8750010    0.0377689
  13.8900003    0.0545938
  13.9050007    0.0434666
  13.9200010    0.0472360
  13.9350004    0.0675428
  13.9500008    0.0483403
  13.9650011    0.0622582
  13.9800005    0.0531546
  13.9950008    0.0588809
  14.0100002    0.0311930
  14.0250006    0.0486200
  14.0400009    0.0563506
  14.0550003    0.0359343
  14.0700006    0.0467111
  14.0850010    0.0314923
  14.1000004    0.0504909
  14.1150007    0.0349471
  14.1300011    0.0348665
  14.1450005    0.0671858
  14.1600008    0.0609339
  14.1750011    0.0860806
  14.1900005    0.0741593
  14.2050009    0.0965917
  14.2200003    0.0995119
  14.2350006    0.1150079
  14.2500010    0.1169902
  14.2650003    0.1219110
  14.2800007    0.1098766
  14.2950010    0.1227518
  14.3100004    0.0888168
  14.3250008    0.1062231
  14.3400011    0.0977902
  14.3550005    0.1025450
  14.3700008    0.1004305
  14.3850002    0.1040895
  14.4000006    0.1591208
  14.4150009    0.1413402
  14.4300003    0.1146437
  14.4450006    0.0916964
  14.4600010    0.1250536
  14.4750004    0.1098763
  14.4900007    0.0940315
  14.5050011    0.1041173
  14.5200005    0.0950356
  14.5350008    0.0931438
  14.5500011    0.1025319
  14.5650005    0.1023491
  14.5800009    0.1164795
  14.5950003    0.1013102
  14.6100006    0.0869045
  14.6250010    0.1029242
  14.6400003    0.1061958
  14.6550007    0.1179705
  14.6700010    0.1035531
  14.6850004    0.1062595
  14.7000008    0.1148765
  14.7150011    0.1073743
  14.7300005    0.1184108
  14.7450008    0.1042944
  14.7600002    0.1045250
  14.7750006    0.1101662
  14.7900009    0.1060124
  14.8050003    0.0862624
  14.8200006    0.0836744
  14.8350010    0.0807775
  14.8500004    0.0752264
  14.8650007    0.0339195
  14.8800011    0.0450686
  14.8950005    0.0562384
  14.9100008    0.0581870
  14.9250011    0.0466612
  14.9400005    0.0548720
  14.9550009    0.0478517
  14.9700003    0.0480650
  14.9850006    0.0831821
  15.0000010    0.0822529
  15.0150003    0.1037353
  15.0300007    0.1081267
  15.0450010    0.1006592
  15.0600004    0.1258614
  15.0750008    0.1427726
  15.0900011    0.1532606
  15.1050005    0.1389954
  15.1200008    0.1467729
  15.1350012    0.1486465
  15.1500006    0.1445104
  15.1650009    0.1669104
  15.1800003    0.1626669
  15.1950006    0.1565780
  15.2100010    0.1894356
  15.2250004    0.1627586
  15.2400007    0.1645988
  15.2550011    0.1658299
  15.2700005    0.1489235
  15.2850008    0.1399842
  15.3000011    0.1661969
  15.3150005    0.1499460
  15.3300009    0.1499896
  15.3450003    0.1552382
  15.3600006    0.1615839
  15.3750010    0.1542553
  15.3900003    0.1666246
  15.4050007    0.1524242
  15.4200010    0.1550919
  15.4350004    0.1780705
  15.4500008    0.1662817
  15.4650011    0.1669606
  15.4800005    0.1576154
  15.4950008    0.1730264
  15.5100012    0.1533857
  15.5250006    0.1534462
  15.5400009    0.1634798
  15.5550003    0.1497989
  15.5700006    0.1584200
  15.5850010    0.1618802
  15.6000004    0.1722516
  15.6150007    0.1738222
  15.6300011    0.1813654
  15.6450005    0.1470479
  15.6600008    0.1744229
  15.6750011    0.1524011
  15.6900005    0.1533261
  15.7050009    0.1563869
  15.7200012    0.1597864
  15.7350006    0.1484849
  15.7500010    0.1441764
  15.7650003    0.1358457
  15.7800007    0.1642831
  15.7950010    0.1415621
  15.8100004    0.1515679
  15.8250008    0.1648006
  15.8400011    0.1322333
  15.8550005    0.1473914
  15.8700008    0.1525547
  15.8850012    0.1649886
  15.9000006    0.1517189
  15.9150009    0.1450995
  15.9300003    0.1488419
  15.9450006    0.1462209
  15.9600010    0.1395041
  15.9750004    0.1426324
  15.9900007    0.1570318
  16.0050011    0.1515518
  16.0200005    0.1566301
  16.0349998    0.1497112
  16.0500011    0.1328809
  16.0650005    0.1601380
  16.0799999    0.1419798
  16.0950012    0.1502998
  16.1100006    0.1350224
  16.1250000    0.1496510
  16.1400013    0.1414808
  16.1550007    0.1372706
  16.1700001    0.1413345
  16.1850014    0.1339300
  16.2000008    0.1298229
  16.2150002    0.1467375
  16.2300014    0.1545617
  16.2450008    0.1386602
  16.2600002    0.1451185
  16.2750015    0.1582307
  16.2900009    0.1429029
  16.3050003    0.1321383
  16.3200016    0.1331439
  16.3350010    0.1539223
  16.3500004    0.1581420
  16.3650017    0.1307313
  16.3800011    0.1383784
  16.3950005    0.1305652
  16.4099998    0.1341176
  16.4250011    0.1491027
  16.4400005    0.1255842
  16.4549999    0.1411121
  16.4700012    0.1387731
  16.4850006    0.1514682
  16.5000000    0.1421569
  16.5150013    0.1484009
  16.5300007    0.1456750
  16.5450001    0.1428976
  16.5600014    0.1423493
  16.5750008    0.1518043
  16.5900002    0.1510506
  16.6050014    0.1468637
  16.6200008    0.1503340
  16.6350002    0.1461094
  16.6500015    0.1461890
  16.6650009    0.1455314
  16.6800003    0.1552234
  16.6950016    0.1445470
  16.7100010    0.1622921
  16.7250004    0.1428405
  16.7400017    0.1425800
  16.7550011    0.1424745
  16.7700005    0.1496795
  16.7849998    0.1607931
  16.8000011    0.1524518
  16.8150005    0.1430306
  16.8299999    0.1570196
  16.8450012    0.1560343
  16.8600006    0.1498633
  16.8750000    0.1563135
  16.8900013    0.1429401
  16.9050007    0.1493905
  16.9200001    0.1566228
  16.9350014    0.1451964
  16.9500008    0.1415540
  16.9650002    0.1456157
  16.9800014    0.1446253
  16.9950008    0.1451842
  17.0100002    0.1559125
  17.0250015    0.1403097
  17.0400009    0.1390176
  17.0550003    0.1415629
  17.0700016    0.1344048
  17.0850010    0.1346550
  17.1000004    0.1435327
  17.1150017    0.1415031
  17.1300011    0.1481042
  17.1450005    0.1369590
  17.1600018    0.1501335
  17.1750011    0.1471794
  17.1900005    0.1377668
  17.2049999    0.1581736
  17.2200012    0.1330749
  17.2350006    0.1510154
  17.2500000    0.1479725
  17.2650013    0.1420063
  17.2800007    0.1424423
  17.2950001    0.1534857
  17.3100014    0.1433450
  17.3250008    0.1523713
  17.3400002    0.1521166
  17.3550014    0.1275111
  17.3700008    0.1439358
  17.3850002    0.1592407
  17.4000015    0.1452241
  17.4150009    0.1549292
  17.4300003    0.1598401
  17.4450016    0.1453732
  17.4600010    0.1555905
  17.4750004    0.1591517
  17.4900017    0.1407259
  17.5050011    0.1413222
  17.5200005    0.1369892
  17.5350018    0.1482677
  17.5500011    0.1398088
  17.5650005    0.1457362
  17.5799999    0.1661242
  17.5950012    0.1488357
  17.6100006    0.1572868
  17.6250000    0.1503230
  17.6400013    0.1461816
  17.6550007    0.1498537
  17.6700001    0.1550535
  17.6850014    0.1505913
  17.7000008    0.1436654
  17.7150002    0.1440959
  17.7300014    0.1477604
  17.7450008    0.1370082
  17.7600002    0.1452838
  17.7750015    0.1517616
  17.7900009    0.1319193
  17.8050003    0.1445175
  17.8200016    0.1365297
  17.8350010    0.1356365
  17.8500004    0.1411068
  17.8650017    0.1533767
  17.8800011    0.1504538
  17.8950005    0.1539004
  17.9100018    0.1469237
  17.9250011    0.1310999
  17.9400005    0.1422668
  17.9549999    0.1213845
  17.9700012    0.1333345
  17.9850006    0.1363299
  18.0000000    0.1388180
  18.0150013    0.1356619
  18.0300007    0.1205621
  18.0450001    0.1320196
  18.0600014    0.1425277
  18.0750008    0.1503016
  18.0900002    0.1325059
  18.1050014    0.1440377
  18.1200008    0.1329011
  18.1350002    0.1380736
  18.1500015    0.1459943
  18.1650009    0.1533114
  18.1800003    0.1449738
  18.1950016    0.1306592
  18.2100010    0.1309179
  18.2250004    0.1229782
  18.2400017    0.1413549
  18.2550011    0.1379992
  18.2700005    0.1430393
  18.2850018    0.1293263
  18.3000011    0.1283591
  18.3150005    0.1504559
  18.3299999    0.1558983
  18.3450012    0.1492918
  18.3600006    0.1516285
  18.3750000    0.1520578
  18.3900013    0.1603820
  18.4050007    0.1483572
  18.4200001    0.1483092
  18.4350014    0.1382492
  18.4500008    0.1518291
  18.4650002    0.1572911
  18.4800014    0.1603586
  18.4950008    0.1484596
  18.5100002    0.1452277
  18.5250015    0.1371144
  18.5400009    0.1392819
  18.5550003    0.1409262
  18.5700016    0.1401874
  18.5850010    0.1497905
  18.6000004    0.1368668
  18.6150017    0.1412477
  18.6300011    0.1332923
  18.6450005    0.1405591
  18.6600018    0.1401705
  18.6750011    0.1468076
  18.6900005    0.1372920
  18.7050018    0.1484436
  18.7200012    0.1418090
  18.7350006    0.1471961
  18.7500000    0.1565221
  18.7650013    0.1496850
  18.7800007    0.1492629
  18.7950001    0.1555570
  18.8100014    0.1422190
  18.8250008    0.1627402
  18.8400002    0.1538199
  18.8550014    0.1468810
  18.8700008    0.1682918
  18.8850002    0.1583165
  18.9000015    0.1364144
  18.9150009    0.1311992
  18.9300003    0.1328592
  18.9450016    0.1372913
  18.9600010    0.1458771
  18.9750004    0.1563156
  18.9900017    0.1359476
  19.0050011    0.1215553
  19.0200005    0.1290481
  19.0350018    0.1343876
  19.0500011    0.1343352
  19.0650005    0.1374424
  19.0800018    0.1378251
  19.0950012    0.1329819
  19.1100006    0.1296929
  19.1250000    0.1371557
  19.1400013    0.1347377
  19.1550007    0.1272722
  19.1700001    0.1242121
  19.1850014    0.1280158
  19.2000008    0.1428675
  19.2150002    0.1395095
  19.2300014    0.1349087
  19.2450008    0.1233733
  19.2600002    0.1362434
  19.2750015    0.1294712
  19.2900009    0.1364198
  19.3050003    0.1379450
  19.3200016    0.1375030
  19.3350010    0.1378909
  19.3500004    0.1245712
  19.3650017    0.1394988
  19.3800011    0.1291724
  19.3950005    0.1334041
  19.4100018    0.1230788
  19.4250011    0.1348432
  19.4400005    0.1155201
  19.4550018    0.1337169
  19.4700012    0.1223214
  19.4850006    0.1377608
  19.5000000    0.1331115
  19.5150013    0.1301717
  19.5300007    0.1157426
  19.5450001    0.1331236
  19.5600014    0.1360178
  19.5750008    0.1201746
  19.5900002    0.1446379
  19.6050014    0.1350760
  19.6200008    0.1233492
  19.6350002    0.1389445
  19.6500015    0.1336063
  19.6650009    0.1238414
  19.6800003    0.1220906
  19.6950016    0.1251700
  19.7100010    0.1256945
  19.7250004    0.1404426
  19.7400017    0.1317884
  19.7550011    0.1254764
  19.7700005    0.1422869
  19.7850018    0.1356868
  19.8000011    0.1269900
  19.8150005    0.1349220
  19.8300018    0.1223113
  19.8450012    0.1282552
  19.8600006    0.1108347
  19.8750000    0.1284855
  19.8900013    0.1355685
  19.9050007    0.1252088
  19.9200001    0.1237725
  19.9350014    0.1386509
  19.9500008    0.1387891
  19.9650002    0.1348798
  19.9800014    0.1300479
  19.9950008    0.1283402
  20.0100002    0.1112402
  20.0250015    0.1407525
  20.0400009    0.1341920
  20.0550003    0.1288844
  20.0700016    0.1212240
  20.0850010    0.1302277
  20.1000004    0.1357910
  20.1150017    0.1262212
  20.1300011    0.1218300
  20.1450005    0.1262352
  20.1600018    0.1308900
  20.1750011    0.1337972
  20.1900005    0.1332732
  20.2050018    0.1236895
  20.2200012    0.1322994
  20.2350006    0.1351433
  20.2500019    0.1284442
  20.2650013    0.1258816
  20.2800007    0.1233815
  20.2950001    0.1317722
  20.3100014    0.1274670
  20.3250008    0.1465176
  20.3400002    0.1292428
  20.3550014    0.1310034
  20.3700008    0.1334369
  20.3850002    0.1225046
  20.4000015    0.1293598
  20.4150009    0.1284478
  20.4300003    0.1320748
  20.4450016    0.1279254
  20.4600010    0.1268204
  20.4750004    0.1184871
  20.4900017    0.1261960
  20.5050011    0.1228131
  20.5200005    0.1308351
  20.5350018    0.1212311
  20.5500011    0.1435049
  20.5650005    0.1220981
  20.5800018    0.1301886
  20.5950012    0.1287526
  20.6100006    0.1340463
  20.6250019    0.1206687
  20.6400013    0.1348588
  20.6550007    0.1190149
  20.6700001    0.1225534
  20.6850014    0.1136756
  20.7000008    0.1308352
  20.7150002    0.1428714
  20.7300014    0.1316952
  20.7450008    0.1352564
  20.7600002    0.1416383
  20.7750015    0.1391370
  20.7900009    0.1335740
  20.8050003    0.1401704
  20.8200016    0.1377857
  20.8350010    0.1501742
  20.8500004    0.1286928
  20.8650017    0.1367760
  20.8800011    0.1416180
  20.8950005    0.1342478
  20.9100018    0.1443552
  20.9250011    0.1407067
  20.9400005    0.1513234
  20.9550018    0.1540458
  20.9700012    0.1398285
  20.9850006    0.1428093
  21.0000019    0.1425168
  21.0150013    0.1494443
  21.0300007    0.1452498
  21.0450001    0.1489360
  21.0600014    0.1511382
  21.0750008    0.1465795
  21.0900002    0.1455690
  21.1050014    0.1416900
  21.1200008    0.1447539
  21.1350002    0.1321895
  21.1500015    0.1430737
  21.1650009    0.1640203
  21.1800003    0.1421401
  21.1950016    0.1514499
  21.2100010    0.1449392
  21.2250004    0.1475110
  21.2400017    0.1514155
  21.2550011    0.1400121
  21.2700005    0.1416007
  21.2850018    0.1303113
  21.3000011    0.1302935
  21.3150005    0.1516649
  21.3300018    0.1427870
  21.3450012    0.1472695
  21.3600006    0.1322242
  21.3750019    0.1260594
  21.3900013    0.1401538
  21.4050007    0.1477512
  21.4200001    0.1408175
  21.4350014    0.1356294
  21.4500008    0.1325746
  21.4650002    0.1466165
  21.4800014    0.1564742
  21.4950008    0.1499340
  21.5100002    0.1384452
  21.5250015    0.1432513
  21.5400009    0.1348731
  21.5550003    0.1392656
  21.5700016    0.1488055
  21.5850010    0.1350597
  21.6000004    0.1303615
  21.6150017    0.1275043
  21.6300011    0.1424071
  21.6450005    0.1484564
  21.6600018    0.1289317
  21.6750011    0.1469130
  21.6900005    0.1420709
  21.7050018    0.1554801
  21.7200012    0.1334352
  21.7350006    0.1385738
  21.7500019    0.1349373
  21.7650013    0.1373902
  21.7800007    0.1482806
  21.7950020    0.1449310
  21.8100014    0.1381888
  21.8250008    0.1466457
  21.8400002    0.1454646
  21.8550014    0.1383669
  21.8700008    0.1456372
  21.8850002    0.1505660
  21.9000015    0.1534863
  21.9150009    0.1501819
  21.9300003    0.1485234
  21.9450016    0.1469363
  21.9600010    0.1478164
  21.9750004    0.1484942
  21.9900017    0.1483790
  22.0050011    0.1372046
  22.0200005    0.1346341
  22.0350018    0.1347356
  22.0500011    0.1472368
  22.0650005    0.1421427
  22.0800018    0.1532498
  22.0950012    0.1463474
  22.1100006    0.1508648
  22.1250019    0.1488411
  22.1400013    0.1547628
  22.1550007    0.1685030
  22.1700020    0.1547439
  22.1850014    0.1557946
  22.2000008    0.1421661
  22.2150002    0.1468053
  22.2300014    0.1383461
  22.2450008    0.1581195
  22.2600002    0.1539154
  22.2750015    0.1476797
  22.2900009    0.1527483
  22.3050003    0.1364915
  22.3200016    0.1452429
  22.3350010    0.1479444
  22.3500004    0.1499649
  22.3650017    0.1415263
  22.3800011    0.1397648
  22.3950005    0.1589906
  22.4100018    0.1487327
  22.4250011    0.1491025
  22.4400005    0.1365418
  22.4550018    0.1445063
  22.4700012    0.1298401
  22.4850006    0.1547575
  22.5000019    0.1426866
  22.5150013    0.1317204
  22.5300007    0.1405776
  22.5450020    0.1391316
  22.5600014    0.1369568
  22.5750008    0.1443080
  22.5900002    0.1381559
  22.6050014    0.1418284
  22.6200008    0.1454202
  22.6350002    0.1359718
  22.6500015    0.1492935
  22.6650009    0.1399047
  22.6800003    0.1466006
  22.6950016    0.1498856
  22.7100010    0.1473664
  22.7250004    0.1312612
  22.7400017    0.1428728
  22.7550011    0.1402335
  22.7700005    0.1490196
  22.7850018    0.1367880
  22.8000011    0.1417018
  22.8150005    0.1402321
  22.8300018    0.1384869
  22.8450012    0.1500793
  22.8600006    0.1474782
  22.8750019    0.1434830
  22.8900013    0.1500887
  22.9050007    0.1460480
  22.9200020    0.1370559
  22.9350014    0.1491982
  22.9500008    0.1432853
  22.9650002    0.1463265
  22.9800014    0.1460456
  22.9950008    0.1448952
  23.0100002    0.1499203
  23.0250015    0.1521323
  23.0400009    0.1415201
  23.0550003    0.1506707
  23.0700016    0.1195702
  23.0850010    0.1425114
  23.1000004    0.1497428
  23.1150017    0.1321199
  23.1300011    0.1412207
  23.1450005    0.1293130
  23.1600018    0.1361932
  23.1750011    0.1332964
  23.1900005    0.1290725
  23.2050018    0.1427981
  23.2200012    0.1524493
  23.2350006    0.1533892
  23.2500019    0.1467903
  23.2650013    0.1489863
  23.2800007    0.1518143
  23.2950020    0.1423067
  23.3100014    0.1451862
  23.3250008    0.1468350
  23.3400021    0.1414659
  23.3550014    0.1449009
  23.3700008    0.1644943
  23.3850002    0.1509556
  23.4000015    0.1435515
  23.4150009    0.1545054
  23.4300003    0.1456431
  23.4450016    0.1382364
  23.4600010    0.1453264
  23.4750004    0.1349533
  23.4900017    0.1311449
  23.5050011    0.1435811
  23.5200005    0.1490926
  23.5350018    0.1521795
  23.5500011    0.1533540
  23.5650005    0.1468192
  23.5800018    0.1382205
  23.5950012    0.1504220
  23.6100006    0.1473716
  23.6250019    0.1318630
  23.6400013    0.1418113
  23.6550007    0.1484181
  23.6700020    0.1381823
  23.6850014    0.1531231
  23.7000008    0.1361421
  23.7150021    0.1491982
  23.7300014    0.1387045
  23.7450008    0.1423403
  23.7600002    0.1520671
  23.7750015    0.1486835
  23.7900009    0.1392291
  23.8050003    0.1521598
  23.8200016    0.1503074
  23.8350010    0.1483576
  23.8500004    0.1414241
  23.8650017    0.1519293
  23.8800011    0.1362244
  23.8950005    0.1424113
  23.9100018    0.1367292
  23.9250011    0.1376867
  23.9400005    0.1458434
  23.9550018    0.1448864
  23.9700012    0.1435470
  23.9850006    0.1534241
  24.0000019    0.1336245
  24.0150013    0.1263444
  24.0300007    0.1277779
  24.0450020    0.1426247
  24.0600014    0.1498240
  24.0750008    0.1412690
  24.0900021    0.1446017
  24.1050014    0.1401867
  24.1200008    0.1458989
  24.1350002    0.1425178
  24.1500015    0.1555706
  24.1650009    0.1424624
  24.1800003    0.1478599
  24.1950016    0.1326167
  24.2100010    0.1499740
  24.2250004    0.1394801
  24.2400017    0.1341396
  24.2550011    0.1319994
  24.2700005    0.1446323
  24.2850018    0.1244093
  24.3000011    0.1432001
  24.3150005    0.1458231
  24.3300018    0.1442646
  24.3450012    0.1278346
  24.3600006    0.1266180
  24.3750019    0.1440076
  24.3900013    0.1311201
  24.4050007    0.1539965
  24.4200020    0.1516498
  24.4350014    0.1452682
  24.4500008    0.1419561
  24.4650021    0.1455557
  24.4800014    0.1518176
  24.4950008    0.1495186
  24.5100002    0.1482214
  24.5250015    0.1540922
  24.5400009    0.1398663
  24.5550003    0.1570529
  24.5700016    0.1414641
  24.5850010    0.1501090
  24.6000004    0.1424401
  24.6150017    0.1373132
  24.6300011    0.1355706
  24.6450005    0.1275335
  24.6600018    0.1337791
  24.6750011    0.1400027
  24.6900005    0.1447188
  24.7050018    0.1450438
  24.7200012    0.1420407
  24.7350006    0.1635475
  24.7500019    0.1548192
  24.7650013    0.1471163
  24.7800007    0.1542122
  24.7950020    0.1450714
  24.8100014    0.1558527
  24.8250008    0.1466371
  24.8400021    0.1398884
  24.8550014    0.1473749
  24.8700008    0.1460471
  24.8850002    0.1378703
  24.9000015    0.1408846
  24.9150009    0.1473896
  24.9300003    0.1533237
  24.9450016    0.1461822
  24.9600010    0.1343097
  24.9750004    0.1435070
  24.9900017    0.1493259
  25.0050011    0.1606549
  25.0200005    0.1478961
  25.0350018    0.1341126
  25.0500011    0.1429163
  25.0650005    0.1418753
  25.0800018    0.1376283
  25.0950012    0.1548841
  25.1100006    0.1582391
  25.1250019    0.1452668
  25.1400013    0.1603934
  25.1550007    0.1466539
  25.1700020    0.1428866
  25.1850014    0.1651670
  25.2000008    0.1423794
  25.2150021    0.1332291
  25.2300014    0.1615388
  25.2450008    0.1468041
  25.2600021    0.1456918
  25.2750015    0.1492169
  25.2900009    0.1345317
  25.3050003    0.1287929
  25.3200016    0.1461929
  25.3350010    0.1366028
  25.3500004    0.1369710
  25.3650017    0.1393028
  25.3800011    0.1267530
  25.3950005    0.1060778
  25.4100018    0.1419317
  25.4250011    0.1313486
  25.4400005    0.1520799
  25.4550018    0.1361846
  25.4700012    0.1309894
  25.4850006    0.1406655
  25.5000019    0.1341967
  25.5150013    0.1465995
  25.5300007    0.1533234
  25.5450020    0.1460539
  25.5600014    0.1432946
  25.5750008    0.1476178
  25.5900021    0.1572776
  25.6050014    0.1547063
  25.6200008    0.1494729
  25.6350021    0.1564896
  25.6500015    0.1423136
  25.6650009    0.1574460
  25.6800003    0.1597016
  25.6950016    0.1631719
  25.7100010    0.1499949
  25.7250004    0.1497546
  25.7400017    0.1504969
  25.7550011    0.1499535
  25.7700005    0.1409476
  25.7850018    0.1721895
  25.8000011    0.1434589
  25.8150005    0.1530980
  25.8300018    0.1435331
  25.8450012    0.1413404
  25.8600006    0.1281954
  25.8750019    0.1452777
  25.8900013    0.1524723
  25.9050007    0.1560636
  25.9200020    0.1639695
  25.9350014    0.1418901
  25.9500008    0.1581584
  25.9650021    0.1337859
  25.9800014    0.1025849
  25.9950008    0.1390955
  26.0100021    0.1422812
  26.0250015    0.1272791
  26.0400009    0.1301968
  26.0550003    0.1209596
  26.0700016    0.1336427
  26.0850010    0.1390456
  26.1000004    0.1383322
  26.1150017    0.1537541
  26.1300011    0.1468138
  26.1450005    0.1482291
  26.1600018    0.1497092
  26.1750011    0.1380922
  26.1900005    0.1566724
  26.2050018    0.1533453
  26.2200012    0.1543615
  26.2350006    0.1530703
  26.2500019    0.1420090
  26.2650013    0.1539158
  26.2800007    0.1435280
  26.2950020    0.1524400
  26.3100014    0.1459967
  26.3250008    0.1366700
  26.3400021    0.1473498
  26.3550014    0.1443353
  26.3700008    0.1664907
  26.3850021    0.1572920
  26.4000015    0.1516095
  26.4150009    0.1419216
  26.4300003    0.1548630
  26.4450016    0.1496843
  26.4600010    0.1405662
  26.4750004    0.1412584
  26.4900017    0.1318038
  26.5050011    0.1407934
  26.5200005    0.1378949
  26.5350018    0.1449904
  26.5500011    0.1470486
  26.5650005    0.1410300
  26.5800018    0.1413937
  26.5950012    0.1502059
  26.6100006    0.1572370
  26.6250019    0.1375574
  26.6400013    0.1465459
  26.6550007    0.1326282
  26.6700020    0.1607955
  26.6850014    0.1477057
  26.7000008    0.1538320
  26.7150021    0.1500823
  26.7300014    0.1489146
  26.7450008    0.1497239
  26.7600021    0.1456986
  26.7750015    0.1435192
  26.7900009    0.1439987
  26.8050022    0.1416697
  26.8200016    0.1531722
  26.8350010    0.1451077
  26.8500004    0.1599716
  26.8650017    0.1379144
  26.8800011    0.1428040
  26.8950005    0.1529246
  26.9100018    0.1520896
  26.9250011    0.1532312
  26.9400005    0.1513452
  26.9550018    0.1490007
  26.9700012    0.1334136
  26.9850006    0.1464954
  27.0000019    0.1419522
  27.0150013    0.1274114
  27.0300007    0.1273231
  27.0450020    0.1379021
  27.0600014    0.1513312
  27.0750008    0.1508791
  27.0900021    0.1528293
  27.1050014    0.1449129
  27.1200008    0.1483157
  27.1350021    0.1460309
  27.1500015    0.1368155
  27.1650009    0.1456386
  27.1800022    0.1309908
  27.1950016    0.1363214
  27.2100010    0.1561098
  27.2250004    0.1411927
  27.2400017    0.1408899
  27.2550011    0.1307838
  27.2700005    0.1499025
  27.2850018    0.1457550
  27.3000011    0.1391354
  27.3150005    0.1338149
  27.3300018    0.1413805
  27.3450012    0.1432699
  27.3600006    0.1495753
  27.3750019    0.1495815
  27.3900013    0.1506181
  27.4050007    0.1361139
  27.4200020    0.1414106
  27.4350014    0.1498870
  27.4500008    0.1514945
  27.4650021    0.1361416
  27.4800014    0.1389367
  27.4950008    0.1491907
  27.5100021    0.1433802
  27.5250015    0.1469983
  27.5400009    0.1599624
  27.5550022    0.1545674
  27.5700016    0.1530052
  27.5850010    0.1625794
  27.6000004    0.1540753
  27.6150017    0.1395094
  27.6300011    0.1351555
  27.6450005    0.1395396
  27.6600018    0.1436465
  27.6750011    0.1452086
  27.6900005    0.1486159
  27.7050018    0.1435011
  27.7200012    0.1358203
  27.7350006    0.1402787
  27.7500019    0.1425657
  27.7650013    0.1516211
  27.7800007    0.1623506
  27.7950020    0.1439127
  27.8100014    0.1434322
  27.8250008    0.1443022
  27.8400021    0.1295942
  27.8550014    0.1419722
  27.8700008    0.1453525
  27.8850021    0.1419741
  27.9000015    0.1503470
  27.9150009    0.1475888
  27.9300022    0.1445695
  27.9450016    0.1453133
  27.9600010    0.1332151
  27.9750004    0.1451440
  27.9900017    0.1372973
  28.0050011    0.1360999
  28.0200005    0.1385281
  28.0350018    0.1505622
  28.0500011    0.1394616
  28.0650005    0.1465667
  28.0800018    0.1399746
  28.0950012    0.1489529
  28.1100006    0.1462951
  28.1250019    0.1474555
  28.1400013    0.1469909
  28.1550007    0.1435305
  28.1700020    0.1351067
  28.1850014    0.1298456
  28.2000008    0.1390636
  28.2150021    0.1452952
  28.2300014    0.1248684
  28.2450008    0.1299827
  28.2600021    0.1296022
  28.2750015    0.1338982
  28.2900009    0.1305458
  28.3050022    0.1254970
  28.3200016    0.1320852
  28.3350010    0.1206976
  28.3500023    0.1405317
  28.3650017    0.1251699
  28.3800011    0.1168733
  28.3950005    0.1400287
  28.4100018    0.1363572
  28.4250011    0.1366483
  28.4400005    0.1393316
  28.4550018    0.1190246
  28.4700012    0.1376931
  28.4850006    0.1231924
  28.5000019    0.1239987
  28.5150013    0.1241862
  28.5300007    0.1351558
  28.5450020    0.1386404
  28.5600014    0.1342822
  28.5750008    0.1265978
  28.5900021    0.1202179
  28.6050014    0.1361925
  28.6200008    0.1321827
  28.6350021    0.1388584
  28.6500015    0.1268458
  28.6650009    0.1211495
  28.6800022    0.1280951
  28.6950016    0.1364208
  28.7100010    0.1309416
  28.7250023    0.1369106
  28.7400017    0.1241518
  28.7550011    0.1287018
  28.7700005    0.1362326
  28.7850018    0.1283960
  28.8000011    0.1323776
  28.8150005    0.1325449
  28.8300018    0.1231685
  28.8450012    0.1365018
  28.8600006    0.1250051
  28.8750019    0.1318477
  28.8900013    0.1304537
  28.9050007    0.1251862
  28.9200020    0.1218583
  28.9350014    0.1178139
  28.9500008    0.1240730
  28.9650021    0.1330397
  28.9800014    0.1262079
  28.9950008    0.1235948
  29.0100021    0.1334237
  29.0250015    0.1298969
  29.0400009    0.1322356
  29.0550022    0.1278023
  29.0700016    0.1319352
  29.0850010    0.1133351
  29.1000023    0.1186679
  29.1150017    0.1337381
  29.1300011    0.1295158
  29.1450005    0.1305350
  29.1600018    0.1245375
  29.1750011    0.1222771
  29.1900005    0.1188801
  29.2050018    0.1399669
  29.2200012    0.1290576
  29.2350006    0.1221131
  29.2500019    0.1313623
  29.2650013    0.1341212
  29.2800007    0.1252506
  29.2950020    0.1408689
  29.3100014    0.1267886
  29.3250008    0.1308022
  29.3400021    0.1225166
  29.3550014    0.1319957
  29.3700008    0.1474680
  29.3850021    0.1269238
  29.4000015    0.1310225
  29.4150009    0.1179359
  29.4300022    0.1245330
  29.4450016    0.1194710
  29.4600010    0.1310196
  29.4750023    0.1393802
  29.4900017    0.1262845
  29.5050011    0.1295037
  29.5200005    0.1224823
  29.5350018    0.1238988
  29.5500011    0.1332490
  29.5650005    0.1356818
  29.5800018    0.1206584
  29.5950012    0.1232408
  29.6100006    0.1224438
  29.6250019    0.1363004
  29.6400013    0.1422654
  29.6550007    0.1354876
  29.6700020    0.1357432
  29.6850014    0.1272951
  29.7000008    0.1230009
  29.7150021    0.1233887
  29.7300014    0.1392656
  29.7450008    0.1308396
  29.7600021    0.1579199
  29.7750015    0.1498704
  29.7900009    0.1462177
  29.8050022    0.1479445
  29.8200016    0.1496875
  29.8350010    0.1566648
  29.8500023    0.1530108
  29.8650017    0.1438245
  29.8800011    0.1304090
  29.8950024    0.1179951
  29.9100018    0.1269559
  29.9250011    0.1305808
  29.9400005    0.1313587
  29.9550018    0.1277278
  29.9700012    0.1416092
  29.9850006    0.1298577
  30.0000019    0.1268922
  30.0150013    0.1230154
  30.0300007    0.1326715
  30.0450020    0.1278257
  30.0600014    0.1355504
  30.0750008    0.1340341
  30.0900021    0.1321712
  30.1050014    0.1286431
  30.1200008    0.1307233
  30.1350021    0.1355825
  30.1500015    0.1344523
  30.1650009    0.1413199
  30.1800022    0.1273778
  30.1950016    0.1308853
  30.2100010    0.1199409
  30.2250023    0.1338328
  30.2400017    0.1198421
  30.2550011    0.1321541
  30.2700024    0.1415241
  30.2850018    0.1282125
  30.3000011    0.1369804
  30.3150005    0.1362460
  30.3300018    0.1322797
  30.3450012    0.1381356
  30.3600006    0.1405912
  30.3750019    0.1390058
  30.3900013    0.1460865
  30.4050007    0.1328215
  30.4200020    0.1344262
  30.4350014    0.1361593
  30.4500008    0.1253656
  30.4650021    0.1242349
  30.4800014    0.1332718
  30.4950008    0.1425027
  30.5100021    0.1382110
  30.5250015    0.1338427
  30.5400009    0.1237952
  30.5550022    0.1271219
  30.5700016    0.1321837
  30.5850010    0.1297789
  30.6000023    0.1424683
  30.6150017    0.1220689
  30.6300011    0.1319949
  30.6450024    0.1296006
  30.6600018    0.1418916
  30.6750011    0.1314645
  30.6900005    0.1301948
  30.7050018    0.1256137
  30.7200012    0.1165066
  30.7350006    0.1383104
  30.7500019    0.1331839
  30.7650013    0.1458423
  30.7800007    0.1507941
  30.7950020    0.1521611
  30.8100014    0.1482914
  30.8250008    0.1492402
  30.8400021    0.1344463
  30.8550014    0.1413626
  30.8700008    0.1365346
  30.8850021    0.1369185
  30.9000015    0.1473781
  30.9150009    0.1346781
  30.9300022    0.1315431
  30.9450016    0.1249195
  30.9600010    0.1383741
  30.9750023    0.1427893
  30.9900017    0.1310763
  31.0050011    0.1289983
  31.0200024    0.1287639
  31.0350018    0.1430996
  31.0500011    0.1463875
  31.0650005    0.1318247
  31.0800018    0.1398838
  31.0950012    0.1489319
  31.1100006    0.1297947
  31.1250019    0.1416089
  31.1400013    0.1244898
  31.1550007    0.1299585
  31.1700020    0.1390028
  31.1850014    0.1265272
  31.2000008    0.1316459
  31.2150021    0.1449986
  31.2300014    0.1566480
  31.2450008    0.1507255
  31.2600021    0.1612651
  31.2750015    0.1537587
  31.2900009    0.1583738
  31.3050022    0.1329046
  31.3200016    0.1276792
  31.3350010    0.1355249
  31.3500023    0.1287471
  31.3650017    0.1399525
  31.3800011    0.1232459
  31.3950024    0.1347892
  31.4100018    0.1335390
  31.4250011    0.1147141
  31.4400024    0.1250009
  31.4550018    0.1307012
  31.4700012    0.1215721
  31.4850006    0.1305148
  31.5000019    0.1335659
  31.5150013    0.1236894
  31.5300007    0.1188657
  31.5450020    0.1259234
  31.5600014    0.1316822
  31.5750008    0.1342070
  31.5900021    0.1307424
  31.6050014    0.1383171
  31.6200008    0.1278204
  31.6350021    0.1232454
  31.6500015    0.1208717
  31.6650009    0.1290118
  31.6800022    0.1249506
  31.6950016    0.1243860
  31.7100010    0.1378240
  31.7250023    0.1282201
  31.7400017    0.1375488
  31.7550011    0.1227164
  31.7700024    0.1282857
  31.7850018    0.1298091
  31.8000011    0.1384997
  31.8150024    0.1342786
  31.8300018    0.1351058
  31.8450012    0.1239624
  31.8600006    0.1281585
  31.8750019    0.1303044
  31.8900013    0.1269329
  31.9050007    0.1406255
  31.9200020    0.1411791
  31.9350014    0.1490982
  31.9500008    0.1508136
  31.9650021    0.1264133
  31.9800014    0.1312755
  31.9950008    0.1188576
  32.0100021    0.1302900
  32.0250015    0.1277885
  32.0400009    0.1311687
  32.0550003    0.1176737
  32.0699997    0.1568627
  32.0850029    0.1554967
  32.1000023    0.1334892
  32.1150017    0.1597041
  32.1300011    0.1428472
  32.1450005    0.1401714
  32.1599998    0.1446933
  32.1750031    0.1415063
  32.1900024    0.1263264
  32.2050018    0.1333929
  32.2200012    0.1437535
  32.2350006    0.1401630
  32.2500000    0.1639114
  32.2650032    0.1730165
  32.2800026    0.1620609
  32.2950020    0.1678473
  32.3100014    0.1763542
  32.3250008    0.1562112
  32.3400002    0.1487666
  32.3550034    0.1682338
  32.3700027    0.1580108
  32.3850021    0.1551344
  32.4000015    0.1406556
  32.4150009    0.1463756
  32.4300003    0.1420919
  32.4449997    0.1324727
  32.4600029    0.1311593
  32.4750023    0.1569241
  32.4900017    0.1450167
  32.5050011    0.1552196
  32.5200005    0.1592402
  32.5349998    0.1421308
  32.5500031    0.1561231
  32.5650024    0.1330477
  32.5800018    0.1471876
  32.5950012    0.1672369
  32.6100006    0.1268096
  32.6250000    0.1302902
  32.6400032    0.1277467
  32.6550026    0.1337176
  32.6700020    0.1296992
  32.6850014    0.1484029
  32.7000008    0.1406770
  32.7150002    0.1495503
  32.7300034    0.1622220
  32.7450027    0.1324064
  32.7600021    0.1480679
  32.7750015    0.1602768
  32.7900009    0.1581880
  32.8050003    0.1330113
  32.8199997    0.1557014
  32.8350029    0.1534977
  32.8500023    0.1409359
  32.8650017    0.1599424
  32.8800011    0.1535756
  32.8950005    0.1481311
  32.9099998    0.1405631
  32.9250031    0.1621540
  32.9400024    0.1441791
  32.9550018    0.1506014
  32.9700012    0.1422321
  32.9850006    0.1599147
  33.0000000    0.1578582
  33.0150032    0.1477812
  33.0300026    0.1518168
  33.0450020    0.1553515
  33.0600014    0.1564226
  33.0750008    0.1475151
  33.0900002    0.1617165
  33.1050034    0.1417526
  33.1200027    0.1497580
  33.1350021    0.1527839
  33.1500015    0.1334898
  33.1650009    0.1452594
  33.1800003    0.1544174
  33.1949997    0.1366813
  33.2100029    0.1536785
  33.2250023    0.1598261
  33.2400017    0.1576230
  33.2550011    0.1403314
  33.2700005    0.1319946
  33.2849998    0.1347136
  33.3000031    0.1425439
  33.3150024    0.1325817
  33.3300018    0.1400044
  33.3450012    0.1472249
  33.3600006    0.1551815
  33.3750000    0.1562444
  33.3900032    0.1392694
  33.4050026    0.1225752
  33.4200020    0.1188301
  33.4350014    0.1450937
  33.4500008    0.1327098
  33.4650002    0.1431165
  33.4800034    0.1478335
  33.4950027    0.1428282
  33.5100021    0.1450212
  33.5250015    0.1442510
  33.5400009    0.1276542
  33.5550003    0.1178696
  33.5699997    0.1348343
  33.5850029    0.1353066
  33.6000023    0.1293981
  33.6150017    0.1382696
  33.6300011    0.1327235
  33.6450005    0.1322832
  33.6599998    0.1359216
  33.6750031    0.1403257
  33.6900024    0.1290796
  33.7050018    0.1363679
  33.7200012    0.1292408
  33.7350006    0.1158244
  33.7500000    0.1294812
  33.7650032    0.1303264
  33.7800026    0.1427829
  33.7950020    0.1376495
  33.8100014    0.1359255
  33.8250008    0.1354334
  33.8400002    0.1469478
  33.8550034    0.1236910
  33.8700027    0.1195149
  33.8850021    0.1443949
  33.9000015    0.1580716
  33.9150009    0.1593584
  33.9300003    0.1617660
  33.9450035    0.1349585
  33.9600029    0.1364397
  33.9750023    0.1461720
  33.9900017    0.1534480
  34.0050011    0.1265122
  34.0200005    0.1343722
  34.0349998    0.1241002
  34.0500031    0.1332423
  34.0650024    0.1387140
  34.0800018    0.1369355
  34.0950012    0.1612698
  34.1100006    0.1676760
  34.1250000    0.1631857
  34.1400032    0.1497889
  34.1550026    0.1665603
  34.1700020    0.1600170
  34.1850014    0.1412175
  34.2000008    0.1635972
  34.2150002    0.1520256
  34.2300034    0.1462020
  34.2450027    0.1520624
  34.2600021    0.1621038
  34.2750015    0.1572797
  34.2900009    0.1539082
  34.3050003    0.1555978
  34.3200035    0.1526048
  34.3350029    0.1565346
  34.3500023    0.1552276
  34.3650017    0.1563770
  34.3800011    0.1320494
  34.3950005    0.1449604
  34.4099998    0.1466184
  34.4250031    0.1467116
  34.4400024    0.1388972
  34.4550018    0.1283046
  34.4700012    0.1150063
  34.4850006    0.1199526
  34.5000000    0.1334935
  34.5150032    0.1248622
  34.5300026    0.1265448
  34.5450020    0.1305780
  34.5600014    0.1357664
  34.5750008    0.1366803
  34.5900002    0.1403565
  34.6050034    0.1511545
  34.6200027    0.1474090
  34.6350021    0.1354782
  34.6500015    0.1364920
  34.6650009    0.1362290
  34.6800003    0.1301974
  34.6950035    0.1588821
  34.7100029    0.1433307
  34.7250023    0.1350146
  34.7400017    0.1544834
  34.7550011    0.1587322
  34.7700005    0.1423589
  34.7849998    0.1532633
  34.8000031    0.1589096
  34.8150024    0.1481438
  34.8300018    0.1497510
  34.8450012    0.1592976
  34.8600006    0.1374795
  34.8750000    0.1539149
  34.8900032    0.1598118
  34.9050026    0.1446085
  34.9200020    0.1496235
  34.9350014    0.1471011
  34.9500008    0.1576294
  34.9650002    0.1310631
  34.9800034    0.1567445
  34.9950027    0.1565498
  35.0100021    0.1568658
  35.0250015    0.1632771
  35.0400009    0.1554188
  35.0550003    0.1305596
  35.0700035    0.1367861
  35.0850029    0.1229256
  35.1000023    0.1605174
  35.1150017    0.1420279
  35.1300011    0.1513399
  35.1450005    0.1742439
  35.1599998    0.1605834
  35.1750031    0.1664335
  35.1900024    0.1663452
  35.2050018    0.1594489
  35.2200012    0.1382435
  35.2350006    0.1450541
  35.2500000    0.1295636
  35.2650032    0.1371330
  35.2800026    0.1438521
  35.2950020    0.1495014
  35.3100014    0.1512939
  35.3250008    0.1319647
  35.3400002    0.1506978
  35.3550034    0.1452477
  35.3700027    0.1523312
  35.3850021    0.1578919
  35.4000015    0.1645342
  35.4150009    0.1393198
  35.4300003    0.1391342
  35.4450035    0.1511334
  35.4600029    0.1600407
  35.4750023    0.1264742
  35.4900017    0.1452330
  35.5050011    0.1429733
  35.5200005    0.1498596
  35.5349998    0.1487206
  35.5500031    0.1450836
  35.5650024    0.1373493
  35.5800018    0.1481779
  35.5950012    0.1595915
  35.6100006    0.1592651
  35.6250000    0.1465596
  35.6400032    0.1504928
  35.6550026    0.1498735
  35.6700020    0.1509198
  35.6850014    0.1514375
  35.7000008    0.1461864
  35.7150002    0.1401584
  35.7300034    0.1379718
  35.7450027    0.1411853
  35.7600021    0.1475768
  35.7750015    0.1539332
  35.7900009    0.1504122
  35.8050003    0.1496468
  35.8200035    0.1526327
  35.8350029    0.1539108
  35.8500023    0.1379226
  35.8650017    0.1472772
  35.8800011    0.1351247
  35.8950005    0.1430281
  35.9099998    0.1508857
  35.9250031    0.1554283
  35.9400024    0.1602067
  35.9550018    0.1472485
  35.9700012    0.1506627
  35.9850006    0.1465416
  36.0000000    0.1346481
  36.0150032    0.1432270
  36.0300026    0.1446968
  36.0450020    0.1436584
  36.0600014    0.1359668
  36.0750008    0.1422311
  36.0900002    0.1369271
  36.1050034    0.1411712
  36.1200027    0.1453913
  36.1350021    0.1457366
  36.1500015    0.1453873
  36.1650009    0.1434365
  36.1800003    0.1400927
  36.1950035    0.1431017
  36.2100029    0.1391359
  36.2250023    0.1419289
  36.2400017    0.1448372
  36.2550011    0.1459468
  36.2700005    0.1327783
  36.2849998    0.1532042
  36.3000031    0.1381734
  36.3150024    0.1542986
  36.3300018    0.1451774
  36.3450012    0.1459634
  36.3600006    0.1378617
  36.3750000    0.1281718
  36.3900032    0.1351151
  36.4050026    0.1466837
  36.4200020    0.1471466
  36.4350014    0.1516741
  36.4500008    0.1471301
  36.4650002    0.1523058
  36.4800034    0.1566475
  36.4950027    0.1456907
  36.5100021    0.1352104
  36.5250015    0.1394906
  36.5400009    0.1374231
  36.5550003    0.1332999
  36.5700035    0.1613872
  36.5850029    0.1511094
  36.6000023    0.1454745
  36.6150017    0.1514573
  36.6300011    0.1619616
  36.6450005    0.1548212
  36.6599998    0.1451539
  36.6750031    0.1648735
  36.6900024    0.1615949
  36.7050018    0.1505263
  36.7200012    0.1644162
  36.7350006    0.1564944
  36.7500000    0.1656142
  36.7650032    0.1639042
  36.7800026    0.1678954
  36.7950020    0.1518638
  36.8100014    0.1568758
  36.8250008    0.1588074
  36.8400002    0.1574976
  36.8550034    0.1473408
  36.8700027    0.1465877
  36.8850021    0.1437904
  36.9000015    0.1459871
  36.9150009    0.1496146
  36.9300003    0.1486164
  36.9450035    0.1614363
  36.9600029    0.1529506
  36.9750023    0.1569713
  36.9900017    0.1499300
  37.0050011    0.1384343
  37.0200005    0.1603560
  37.0350037    0.1417849
  37.0500031    0.1485719
  37.0650024    0.1563550
  37.0800018    0.1437801
  37.0950012    0.1240334
  37.1100006    0.1284050
  37.1250000    0.1310719
  37.1400032    0.1287113
  37.1550026    0.1336805
  37.1700020    0.1247869
  37.1850014    0.1132350
  37.2000008    0.1262585
  37.2150002    0.1303767
  37.2300034    0.1259768
  37.2450027    0.1219115
  37.2600021    0.1281596
  37.2750015    0.1331535
  37.2900009    0.1271778
  37.3050003    0.1274387
  37.3200035    0.1386067
  37.3350029    0.1307308
  37.3500023    0.1162513
  37.3650017    0.1355455
  37.3800011    0.1324074
  37.3950005    0.1184592
  37.4100037    0.1294369
  37.4250031    0.1391104
  37.4400024    0.1223862
  37.4550018    0.1314745
  37.4700012    0.1332265
  37.4850006    0.1224226
  37.5000000    0.1192924
  37.5150032    0.1308401
  37.5300026    0.1233718
  37.5450020    0.1374868
  37.5600014    0.1342984
  37.5750008    0.1368296
  37.5900002    0.1283274
  37.6050034    0.1320324
  37.6200027    0.1347399
  37.6350021    0.1341568
  37.6500015    0.1322705
  37.6650009    0.1432831
  37.6800003    0.1294130
  37.6950035    0.1323116
  37.7100029    0.1378947
  37.7250023    0.1322109
  37.7400017    0.1160786
  37.7550011    0.1215071
  37.7700005    0.1244351
  37.7850037    0.1162834
  37.8000031    0.1309790
  37.8150024    0.1307417
  37.8300018    0.1303161
  37.8450012    0.1357419
  37.8600006    0.1443626
  37.8750000    0.1205750
  37.8900032    0.1293001
  37.9050026    0.1372742
  37.9200020    0.1547952
  37.9350014    0.1540054
  37.9500008    0.1531282
  37.9650002    0.1461441
  37.9800034    0.1489465
  37.9950027    0.1381305
  38.0100021    0.1472446
  38.0250015    0.1425291
  38.0400009    0.1429797
  38.0550003    0.1549478
  38.0700035    0.1664511
  38.0850029    0.1550492
  38.1000023    0.1376829
  38.1150017    0.1526516
  38.1300011    0.1354254
  38.1450005    0.1426856
  38.1600037    0.1348054
  38.1750031    0.1519260
  38.1900024    0.1396415
  38.2050018    0.1444448
  38.2200012    0.1494671
  38.2350006    0.1492061
  38.2500000    0.1404181
  38.2650032    0.1538783
  38.2800026    0.1455767
  38.2950020    0.1513008
  38.3100014    0.1505090
  38.3250008    0.1440731
  38.3400002    0.1505042
  38.3550034    0.1550120
  38.3700027    0.1368158
  38.3850021    0.1269802
  38.4000015    0.1228725
  38.4150009    0.1262644
  38.4300003    0.1297139
  38.4450035    0.1349778
  38.4600029    0.1310640
  38.4750023    0.1342475
  38.4900017    0.1313111
  38.5050011    0.1274230
  38.5200005    0.1307715
  38.5350037    0.1304291
  38.5500031    0.1434692
  38.5650024    0.1405819
  38.5800018    0.1374202
  38.5950012    0.1317126
  38.6100006    0.1284620
  38.6250000    0.1248413
  38.6400032    0.1255237
  38.6550026    0.1351149
  38.6700020    0.1351130
  38.6850014    0.1323327
  38.7000008    0.1314024
  38.7150002    0.1324338
  38.7300034    0.1192967
  38.7450027    0.1301529
  38.7600021    0.1321903
  38.7750015    0.1350825
  38.7900009    0.1329398
  38.8050003    0.1341312
  38.8200035    0.1333209
  38.8350029    0.1296188
  38.8500023    0.1446001
  38.8650017    0.1240295
  38.8800011    0.1385949
  38.8950005    0.1323441
  38.9100037    0.1280838
  38.9250031    0.1290613
  38.9400024    0.1223687
  38.9550018    0.1277251
  38.9700012    0.1379714
  38.9850006    0.1343382
  39.0000000    0.1306791
  39.0150032    0.1307953
  39.0300026    0.1374083
  39.0450020    0.1333162
  39.0600014    0.1364325
  39.0750008    0.1268797
  39.0900002    0.1474467
  39.1050034    0.1313186
  39.1200027    0.1381818
  39.1350021    0.1403584
  39.1500015    0.1483493
  39.1650009    0.1334948
  39.1800003    0.1352246
  39.1950035    0.1289461
  39.2100029    0.1591388
  39.2250023    0.1285761
  39.2400017    0.1372419
  39.2550011    0.1256098
  39.2700005    0.1379925
  39.2850037    0.1372864
  39.3000031    0.1272713
  39.3150024    0.1319245
  39.3300018    0.1132810
  39.3450012    0.1241208
  39.3600006    0.1316926
  39.3750000    0.1438691
  39.3900032    0.1220089
  39.4050026    0.1253986
  39.4200020    0.1255343
  39.4350014    0.1105284
  39.4500008    0.1110552
  39.4650002    0.1241094
  39.4800034    0.1467678
  39.4950027    0.1567251
  39.5100021    0.1510515
  39.5250015    0.1449404
  39.5400009    0.1487160
  39.5550003    0.1380162
  39.5700035    0.1476986
  39.5850029    0.1398792
  39.6000023    0.1396390
  39.6150017    0.1454241
  39.6300011    0.1385093
  39.6450005    0.1478984
  39.6600037    0.1433910
  39.6750031    0.1516246
  39.6900024    0.1673643
  39.7050018    0.1475431
  39.7200012    0.1424279
  39.7350006    0.1425384
  39.7500000    0.1450120
  39.7650032    0.1440162
  39.7800026    0.1400581
  39.7950020    0.1559675
  39.8100014    0.1461524
  39.8250008    0.1542123
  39.8400002    0.1532802
  39.8550034    0.1424955
  39.8700027    0.1547499
  39.8850021    0.1435167
  39.9000015    0.1571468
  39.9150009    0.1569897
  39.9300003    0.1591481
  39.9450035    0.1622226
  39.9600029    0.1382516
  39.9750023    0.1425720
  39.9900017    0.1379219
  40.0050011    0.1259463
  40.0200005    0.1565062
  40.0350037    0.1551783
  40.0500031    0.1565600
  40.0650024    0.1354718
  40.0800018    0.1556463
  40.0950012    0.1302424
  40.1100006    0.1219555
  40.1250000    0.1283860
  40.1400032    0.1360080
  40.1550026    0.1343254
  40.1700020    0.1379370
  40.1850014    0.1203732
  40.2000008    0.1271342
  40.2150002    0.1216008
  40.2300034    0.1368505
  40.2450027    0.1299816
  40.2600021    0.1312467
  40.2750015    0.1273714
  40.2900009    0.1316145
  40.3050003    0.1545005
  40.3200035    0.1388593
  40.3350029    0.1471896
  40.3500023    0.1502518
  40.3650017    0.1340861
  40.3800011    0.1334148
  40.3950005    0.1367946
  40.4100037    0.1295172
  40.4250031    0.1297168
  40.4400024    0.1181886
  40.4550018    0.1440625
  40.4700012    0.1207401
  40.4850006    0.1314844
  40.5000038    0.1302608
  40.5150032    0.1333121
  40.5300026    0.1333249
  40.5450020    0.1252161
  40.5600014    0.1356550
  40.5750008    0.1312562
  40.5900002    0.1321162
  40.6050034    0.1273639
  40.6200027    0.1258648
  40.6350021    0.1299952
  40.6500015    0.1242000
  40.6650009    0.1265307
  40.6800003    0.1467463
  40.6950035    0.1214993
  40.7100029    0.1411213
  40.7250023    0.1275906
  40.7400017    0.1180099
  40.7550011    0.1299797
  40.7700005    0.1213478
  40.7850037    0.1249849
  40.8000031    0.1200388
  40.8150024    0.1184813
  40.8300018    0.1328387
  40.8450012    0.1374368
  40.8600006    0.1425374
  40.8750038    0.1500269
  40.8900032    0.1516227
  40.9050026    0.1668472
  40.9200020    0.1548508
  40.9350014    0.1544838
  40.9500008    0.1368580
  40.9650002    0.1462781
  40.9800034    0.1333135
  40.9950027    0.1353870
  41.0100021    0.1177882
  41.0250015    0.1446391
  41.0400009    0.1328797
  41.0550003    0.1369595
  41.0700035    0.1420237
  41.0850029    0.1439846
  41.1000023    0.1361998
  41.1150017    0.1435831
  41.1300011    0.1281216
  41.1450005    0.1363923
  41.1600037    0.1475819
  41.1750031    0.1467225
  41.1900024    0.1578670
  41.2050018    0.1496596
  41.2200012    0.1427431
  41.2350006    0.1415482
  41.2500038    0.1458071
  41.2650032    0.1475920
  41.2800026    0.1365289
  41.2950020    0.1453545
  41.3100014    0.1533811
  41.3250008    0.1420418
  41.3400002    0.1362203
  41.3550034    0.1457657
  41.3700027    0.1371334
  41.3850021    0.1461999
  41.4000015    0.1214467
  41.4150009    0.1214034
  41.4300003    0.1429707
  41.4450035    0.1352797
  41.4600029    0.1405951
  41.4750023    0.1476973
  41.4900017    0.1396181
  41.5050011    0.1510934
  41.5200005    0.1440112
  41.5350037    0.1411725
  41.5500031    0.1388446
  41.5650024    0.1475971
  41.5800018    0.1498070
  41.5950012    0.1544174
  41.6100006    0.1581260
  41.6250038    0.1556285
  41.6400032    0.1476847
  41.6550026    0.1353918
  41.6700020    0.1552030
  41.6850014    0.1420665
  41.7000008    0.1500327
  41.7150002    0.1662595
  41.7300034    0.1664694
  41.7450027    0.1509173
  41.7600021    0.1672338
  41.7750015    0.1568272
  41.7900009    0.1414240
  41.8050003    0.1441144
  41.8200035    0.1407094
  41.8350029    0.1501699
  41.8500023    0.1433010
  41.8650017    0.1427870
  41.8800011    0.1435259
  41.8950005    0.1628783
  41.9100037    0.1580457
  41.9250031    0.1487893
  41.9400024    0.1355693
  41.9550018    0.1574602
  41.9700012    0.1511924
  41.9850006    0.1422246
  42.0000038    0.1480412
  42.0150032    0.1500519
  42.0300026    0.1540916
  42.0450020    0.1543629
  42.0600014    0.1537878
  42.0750008    0.1662862
  42.0900002    0.1559044
  42.1050034    0.1428711
  42.1200027    0.1265039
  42.1350021    0.1430058
  42.1500015    0.1458845
  42.1650009    0.1561822
  42.1800003    0.1326082
  42.1950035    0.1564627
  42.2100029    0.1367988
  42.2250023    0.1533358
  42.2400017    0.1435095
  42.2550011    0.1305381
  42.2700005    0.1551041
  42.2850037    0.1390259
  42.3000031    0.1368135
  42.3150024    0.1486079
  42.3300018    0.1459737
  42.3450012    0.1378003
  42.3600006    0.1428769
  42.3750038    0.1407136
  42.3900032    0.1422598
  42.4050026    0.1604424
  42.4200020    0.1320570
  42.4350014    0.1275285
  42.4500008    0.1264120
  42.4650002    0.1231284
  42.4800034    0.1319143
  42.4950027    0.1184773
  42.5100021    0.1304797
  42.5250015    0.1425791
  42.5400009    0.1415649
  42.5550003    0.1285969
  42.5700035    0.1264707
  42.5850029    0.1293323
  42.6000023    0.1230677
  42.6150017    0.1392651
  42.6300011    0.1272416
  42.6450005    0.1320535
  42.6600037    0.1339614
  42.6750031    0.1318217
  42.6900024    0.1142421
  42.7050018    0.1220089
  42.7200012    0.1142955
  42.7350006    0.1132055
  42.7500038    0.1229976
  42.7650032    0.1326772
  42.7800026    0.1508950
  42.7950020    0.1503033
  42.8100014    0.1516943
  42.8250008    0.1641301
  42.8400002    0.1487207
  42.8550034    0.1484430
  42.8700027    0.1380976
  42.8850021    0.1399807
  42.9000015    0.1419460
  42.9150009    0.1429536
  42.9300003    0.1412353
  42.9450035    0.1572797
  42.9600029    0.1440695
  42.9750023    0.1421557
  42.9900017    0.1509458
  43.0050011    0.1578196
  43.0200005    0.1569528
  43.0350037    0.1562645
  43.0500031    0.1499889
  43.0650024    0.1400337
  43.0800018    0.1265408
  43.0950012    0.1270183
  43.1100006    0.1364462
  43.1250038    0.1426478
  43.1400032    0.1443472
  43.1550026    0.1351838
  43.1700020    0.1404918
  43.1850014    0.1437532
  43.2000008    0.1433688
  43.2150002    0.1565967
  43.2300034    0.1258985
  43.2450027    0.1471943
  43.2600021    0.1498038
  43.2750015    0.1576634
  43.2900009    0.1530484
  43.3050003    0.1397324
  43.3200035    0.1449763
  43.3350029    0.1439615
  43.3500023    0.1392116
  43.3650017    0.1562590
  43.3800011    0.1467481
  43.3950005    0.1504341
  43.4100037    0.1567174
  43.4250031    0.1459289
  43.4400024    0.1432299
  43.4550018    0.1375395
  43.4700012    0.1533564
  43.4850006    0.1312687
  43.5000038    0.1277178
  43.5150032    0.1439658
  43.5300026    0.1519794
  43.5450020    0.1564583
  43.5600014    0.1610263
  43.5750008    0.1444855
  43.5900040    0.1391447
  43.6050034    0.1399638
  43.6200027    0.1536794
  43.6350021    0.1495005
  43.6500015    0.1325173
  43.6650009    0.1509326
  43.6800003    0.1448675
  43.6950035    0.1485742
  43.7100029    0.1471999
  43.7250023    0.1301053
  43.7400017    0.1351646
  43.7550011    0.1420182
  43.7700005    0.1439751
  43.7850037    0.1548583
  43.8000031    0.1427891
  43.8150024    0.1486921
  43.8300018    0.1597787
  43.8450012    0.1468510
  43.8600006    0.1475377
  43.8750038    0.1336344
  43.8900032    0.1517013
  43.9050026    0.1303074
  43.9200020    0.1396381
  43.9350014    0.1286672
  43.9500008    0.1243721
  43.9650040    0.1396448
  43.9800034    0.1155016
  43.9950027    0.1159758
  44.0100021    0.1257619
  44.0250015    0.1286653
  44.0400009    0.1308920
  44.0550003    0.1231948
  44.0700035    0.1248084
  44.0850029    0.1261689
  44.1000023    0.1250802
  44.1150017    0.1154445
  44.1300011    0.1204040
  44.1450005    0.1180677
  44.1600037    0.1282770
  44.1750031    0.1289512
  44.1900024    0.1341038
  44.2050018    0.1284591
  44.2200012    0.1186030
  44.2350006    0.1254935
  44.2500038    0.1275017
  44.2650032    0.1473217
  44.2800026    0.1628512
  44.2950020    0.1558571
  44.3100014    0.1542505
  44.3250008    0.1342609
  44.3400040    0.1342847
  44.3550034    0.1311487
  44.3700027    0.1355820
  44.3850021    0.1497916
  44.4000015    0.1432723
  44.4150009    0.1285447
  44.4300003    0.1607484
  44.4450035    0.1511418
  44.4600029    0.1481005
  44.4750023    0.1536405
  44.4900017    0.1522942
  44.5050011    0.1432963
  44.5200005    0.1469249
  44.5350037    0.1652720
  44.5500031    0.1539932
  44.5650024    0.1453019
  44.5800018    0.1576659
  44.5950012    0.1539047
  44.6100006    0.1472240
  44.6250038    0.1431959
  44.6400032    0.1483317
  44.6550026    0.1437636
  44.6700020    0.1387615
  44.6850014    0.1309564
  44.7000008    0.1262179
  44.7150040    0.1237700
  44.7300034    0.1293529
  44.7450027    0.1327531
  44.7600021    0.1394320
  44.7750015    0.1462844
  44.7900009    0.1320541
  44.8050003    0.1357717
  44.8200035    0.1442408
  44.8350029    0.1416513
  44.8500023    0.1355352
  44.8650017    0.1307755
  44.8800011    0.1396498
  44.8950005    0.1352619
  44.9100037    0.1264988
  44.9250031    0.1373606
  44.9400024    0.1297123
  44.9550018    0.1427839
  44.9700012    0.1276741
  44.9850006    0.1433820
  45.0000038    0.1388463
  45.0150032    0.1357892
  45.0300026    0.1309625
  45.0450020    0.1300593
  45.0600014    0.1195168
  45.0750008    0.1318433
  45.0900040    0.1216864
  45.1050034    0.1261532
  45.1200027    0.1373329
  45.1350021    0.1275798
  45.1500015    0.1279190
  45.1650009    0.1280795
  45.1800003    0.1316173
  45.1950035    0.1293650
  45.2100029    0.1191405
  45.2250023    0.1342867
  45.2400017    0.1223229
  45.2550011    0.1650020
  45.2700005    0.1559649
  45.2850037    0.1604014
  45.3000031    0.1410958
  45.3150024    0.1557360
  45.3300018    0.1632120
  45.3450012    0.1481312
  45.3600006    0.1626416
  45.3750038    0.1442215
  45.3900032    0.1591337
  45.4050026    0.1576172
  45.4200020    0.1575298
  45.4350014    0.1597178
  45.4500008    0.1539012
  45.4650040    0.1599829
  45.4800034    0.1563954
  45.4950027    0.1537019
  45.5100021    0.1506527
  45.5250015    0.1523488
  45.5400009    0.1487942
  45.5550003    0.1512070
  45.5700035    0.1555050
  45.5850029    0.1537048
  45.6000023    0.1278032
  45.6150017    0.1528046
  45.6300011    0.1545422
  45.6450005    0.1636437
  45.6600037    0.1312517
  45.6750031    0.1265205
  45.6900024    0.1274969
  45.7050018    0.1331864
  45.7200012    0.1324887
  45.7350006    0.1258306
  45.7500038    0.1373391
  45.7650032    0.1308270
  45.7800026    0.1259014
  45.7950020    0.1353138
  45.8100014    0.1247898
  45.8250008    0.1192918
  45.8400040    0.1173416
  45.8550034    0.1255468
  45.8700027    0.1237183
  45.8850021    0.1369579
  45.9000015    0.1313560
  45.9150009    0.1391799
  45.9300003    0.1307969
  45.9450035    0.1338644
  45.9600029    0.1330687
  45.9750023    0.1351350
  45.9900017    0.1112480
  46.0050011    0.1450847
  46.0200005    0.1349060
  46.0350037    0.1320386
  46.0500031    0.1437795
  46.0650024    0.1347085
  46.0800018    0.1245479
  46.0950012    0.1290667
  46.1100006    0.1352707
  46.1250038    0.1401041
  46.1400032    0.1295645
  46.1550026    0.1221144
  46.1700020    0.1361492
  46.1850014    0.1338512
  46.2000008    0.1369884
  46.2150040    0.1356879
  46.2300034    0.1529922
  46.2450027    0.1233901
  46.2600021    0.1302465
  46.2750015    0.1296636
  46.2900009    0.1222476
  46.3050003    0.1282243
  46.3200035    0.1316099
  46.3350029    0.1297053
  46.3500023    0.1229083
  46.3650017    0.1340725
  46.3800011    0.1390562
  46.3950005    0.1264892
  46.4100037    0.1390123
  46.4250031    0.1307555
  46.4400024    0.1207196
  46.4550018    0.1256310
  46.4700012    0.1330404
  46.4850006    0.1321267
  46.5000038    0.1417083
  46.5150032    0.1307682
  46.5300026    0.1318200
  46.5450020    0.1344680
  46.5600014    0.1354398
  46.5750008    0.1572757
  46.5900040    0.1533044
  46.6050034    0.1440579
  46.6200027    0.1476723
  46.6350021    0.1422840
  46.6500015    0.1574510
  46.6650009    0.1662953
  46.6800041    0.1571063
  46.6950035    0.1515948
  46.7100029    0.1492283
  46.7250023    0.1426855
  46.7400017    0.1264306
  46.7550011    0.1377173
  46.7700005    0.1229031
  46.7850037    0.1411123
  46.8000031    0.1343160
  46.8150024    0.1217570
  46.8300018    0.1279460
  46.8450012    0.1383974
  46.8600006    0.1363243
  46.8750038    0.1487123
  46.8900032    0.1494046
  46.9050026    0.1467328
  46.9200020    0.1493834
  46.9350014    0.1406868
  46.9500008    0.1533217
  46.9650040    0.1422280
  46.9800034    0.1300032
  46.9950027    0.1322810
  47.0100021    0.1283495
  47.0250015    0.1260250
  47.0400009    0.1277224
  47.0550041    0.1298072
  47.0700035    0.1346029
  47.0850029    0.1321934
  47.1000023    0.1391018
  47.1150017    0.1445669
  47.1300011    0.1404791
  47.1450005    0.1352411
  47.1600037    0.1308676
  47.1750031    0.1433133
  47.1900024    0.1456947
  47.2050018    0.1392446
  47.2200012    0.1270378
  47.2350006    0.1326746
  47.2500038    0.1278100
  47.2650032    0.1234840
  47.2800026    0.1263119
  47.2950020    0.1342714
  47.3100014    0.1304159
  47.3250008    0.1321468
  47.3400040    0.1307625
  47.3550034    0.1361087
  47.3700027    0.1204801
  47.3850021    0.1258152
  47.4000015    0.1351944
  47.4150009    0.1250535
  47.4300041    0.1314529
  47.4450035    0.1258043
  47.4600029    0.1265377
  47.4750023    0.1197795
  47.4900017    0.1226681
  47.5050011    0.1414041
  47.5200005    0.1276936
  47.5350037    0.1321338
  47.5500031    0.1299293
  47.5650024    0.1391196
  47.5800018    0.1299696
  47.5950012    0.1324506
  47.6100006    0.1380288
  47.6250038    0.1404978
  47.6400032    0.1281359
  47.6550026    0.1299256
  47.6700020    0.1334399
  47.6850014    0.1295244
  47.7000008    0.1329681
  47.7150040    0.1424301
  47.7300034    0.1387689
  47.7450027    0.1417784
  47.7600021    0.1328939
  47.7750015    0.1570671
  47.7900009    0.1522315
  47.8050041    0.1594907
  47.8200035    0.1585128
  47.8350029    0.1512172
  47.8500023    0.1308909
  47.8650017    0.1528357
  47.8800011    0.1467322
  47.8950005    0.1505731
  47.9100037    0.1433418
  47.9250031    0.1367407
  47.9400024    0.1392393
  47.9550018    0.1411071
  47.9700012    0.1415562
  47.9850006    0.1338269
  48.0000038    0.1347076
  48.0150032    0.1304575
  48.0300026    0.1360066
  48.0450020    0.1367130
  48.0600014    0.1387523
  48.0750008    0.1282702
  48.0900040    0.1327167
  48.1050034    0.1389125
  48.1200027    0.1410218
  48.1350021    0.1473635
  48.1500015    0.1514499
  48.1650009    0.1562367
  48.1800041    0.1481307
  48.1950035    0.1511283
  48.2100029    0.1360269
  48.2250023    0.1396363
  48.2400017    0.1606684
  48.2550011    0.1435393
  48.2700005    0.1405524
  48.2850037    0.1237720
  48.3000031    0.1357235
  48.3150024    0.1248233
  48.3300018    0.1467841
  48.3450012    0.1390559
  48.3600006    0.1420722
  48.3750038    0.1421388
  48.3900032    0.1536198
  48.4050026    0.1410989
  48.4200020    0.1504886
  48.4350014    0.1613243
  48.4500008    0.1611223
  48.4650040    0.1618971
  48.4800034    0.1394819
  48.4950027    0.1449377
  48.5100021    0.1417895
  48.5250015    0.1497125
  48.5400009    0.1486337
  48.5550041    0.1456434
  48.5700035    0.1584135
  48.5850029    0.1513330
  48.6000023    0.1341334
  48.6150017    0.1533771
  48.6300011    0.1514984
  48.6450005    0.1519455
  48.6600037    0.1399444
  48.6750031    0.1396183
  48.6900024    0.1516867
  48.7050018    0.1351070
  48.7200012    0.1508266
  48.7350006    0.1512702
  48.7500038    0.1508952
  48.7650032    0.1504491
  48.7800026    0.1555457
  48.7950020    0.1638902
  48.8100014    0.1545760
  48.8250008    0.1628996
  48.8400040    0.1389620
  48.8550034    0.1549294
  48.8700027    0.1432558
  48.8850021    0.1353922
  48.9000015    0.1225401
  48.9150009    0.1343915
  48.9300041    0.1428332
  48.9450035    0.1340578
  48.9600029    0.1247220
  48.9750023    0.1401743
  48.9900017    0.1405867
  49.0050011    0.1361811
  49.0200005    0.1470301
  49.0350037    0.1424240
  49.0500031    0.1519374
  49.0650024    0.1462708
  49.0800018    0.1370589
  49.0950012    0.1370887
  49.1100006    0.1356082
  49.1250038    0.1368585
  49.1400032    0.1406227
  49.1550026    0.1405272
  49.1700020    0.1481066
  49.1850014    0.1511029
  49.2000008    0.1316217
  49.2150040    0.1331181
  49.2300034    0.1276893
  49.2450027    0.1345704
  49.2600021    0.1468960
  49.2750015    0.1452757
  49.2900009    0.1423149
  49.3050041    0.1494685
  49.3200035    0.1465419
  49.3350029    0.1458163
  49.3500023    0.1312826
  49.3650017    0.1371239
  49.3800011    0.1445391
  49.3950005    0.1459555
  49.4100037    0.1572345
  49.4250031    0.1412040
  49.4400024    0.1538050
  49.4550018    0.1534043
  49.4700012    0.1350577
  49.4850006    0.1371389
  49.5000038    0.1312321
  49.5150032    0.1244757
  49.5300026    0.1399489
  49.5450020    0.1288306
  49.5600014    0.1421524
  49.5750008    0.1457295
  49.5900040    0.1392886
  49.6050034    0.1453873
  49.6200027    0.1374233
  49.6350021    0.1494554
  49.6500015    0.1289490
  49.6650009    0.1285363
  49.6800041    0.1538527
  49.6950035    0.1658096
  49.7100029    0.1591628
  49.7250023    0.1761161
  49.7400017    0.1653243
  49.7550011    0.1541017
  49.7700005    0.1357329
  49.7850037    0.1376076
  49.8000031    0.1425285
  49.8150024    0.1367752
  49.8300018    0.1250089
  49.8450012    0.1348239
  49.8600006    0.1347809
  49.8750038    0.1407723
  49.8900032    0.1369890
  49.9050026    0.1320954
  49.9200020    0.1359045
  49.9350014    0.1330094
  49.9500008    0.1377509
  49.9650040    0.1324754
  49.9800034    0.1290386
  49.9950027    0.1187759
