# Supplementary material for: KRSR and RGD Adsorption on TiO2 and Influence of Ion Concentration: A Molecular Dynamics Study
Source: Biomolecules. 2026 Feb 23;16(2):336. doi: 10.3390/biom16020336 (PMC12938479; doi:10.3390/biom16020336)
Supplement: Supplementary file 1 [file biomolecules-16-00336-s001.zip › Supplementary data/data/KRSR/1Na4Cl/mindist.xvg]

# This file was created Tue Aug 12 13:31:41 2025
# Created by:
#                     :-) GROMACS - gmx mindist, 2023.2 (-:
# 
# Executable:   /usr/local/gromacs/bin/gmx
# Data prefix:  /usr/local/gromacs
# Working dir:  /home/attila/Desktop/Babykomondor3/KRSR
# Command line:
#   gmx mindist -s 1Na4Cl_1/md/md.tpr -f 1Na4Cl_1/md/md_noPBC.xtc -od 1Na4Cl_1/md/mindist.xvg -tu ns -on numcont.xvg
# gmx mindist is part of G R O M A C S:
#
# GROningen Mixture of Alchemy and Childrens' Stories
#
@    title "Minimum Distance"
@    xaxis  label "Time (ns)"
@    yaxis  label "Distance (nm)"
@TYPE xy
@ view 0.15, 0.15, 0.75, 0.85
@ legend on
@ legend box on
@ legend loctype view
@ legend 0.78, 0.8
@ legend length 2
@ s0 legend "Protein-TI"
0.000000e+00  1.731553e+00
1.500000e-02  1.578355e+00
3.000000e-02  1.733343e+00
4.500000e-02  1.627909e+00
6.000000e-02  1.634551e+00
7.500000e-02  1.742973e+00
9.000000e-02  1.796796e+00
1.050000e-01  1.924772e+00
1.200000e-01  1.849586e+00
1.350000e-01  1.975128e+00
1.500000e-01  1.884255e+00
1.650000e-01  1.890719e+00
1.800000e-01  1.832127e+00
1.950000e-01  1.844650e+00
2.100000e-01  1.963116e+00
2.250000e-01  2.033296e+00
2.400000e-01  2.205763e+00
2.550000e-01  2.482118e+00
2.700000e-01  2.517136e+00
2.850000e-01  2.342686e+00
3.000000e-01  2.238255e+00
3.150000e-01  2.362091e+00
3.300000e-01  2.466407e+00
3.450000e-01  2.567773e+00
3.600000e-01  2.610594e+00
3.750000e-01  2.551004e+00
3.900000e-01  2.442408e+00
4.050000e-01  2.500515e+00
4.200000e-01  2.394183e+00
4.350000e-01  2.485973e+00
4.500000e-01  2.575044e+00
4.650000e-01  2.527976e+00
4.800000e-01  2.682043e+00
4.950000e-01  2.538494e+00
5.100001e-01  2.686381e+00
5.250000e-01  2.784720e+00
5.400000e-01  2.997103e+00
5.550000e-01  2.833280e+00
5.700001e-01  2.986484e+00
5.850000e-01  2.871539e+00
6.000000e-01  3.016875e+00
6.150000e-01  2.941658e+00
6.300001e-01  2.691771e+00
6.450000e-01  2.660819e+00
6.600000e-01  2.768091e+00
6.750000e-01  2.700028e+00
6.900001e-01  2.674416e+00
7.050000e-01  2.726916e+00
7.200000e-01  2.423277e+00
7.350000e-01  2.736668e+00
7.500001e-01  2.742704e+00
7.650000e-01  2.746902e+00
7.800000e-01  2.960049e+00
7.950000e-01  2.838062e+00
8.100001e-01  2.829108e+00
8.250000e-01  2.805115e+00
8.400000e-01  2.690506e+00
8.550000e-01  2.596667e+00
8.700001e-01  2.734379e+00
8.850001e-01  2.587637e+00
9.000000e-01  2.564888e+00
9.150000e-01  2.777800e+00
9.300001e-01  2.666511e+00
9.450001e-01  2.819475e+00
9.600000e-01  2.800416e+00
9.750000e-01  2.703410e+00
9.900001e-01  2.903045e+00
1.005000e+00  2.781136e+00
1.020000e+00  2.881909e+00
1.035000e+00  2.757482e+00
1.050000e+00  2.809039e+00
1.065000e+00  2.722232e+00
1.080000e+00  2.540808e+00
1.095000e+00  2.435426e+00
1.110000e+00  2.656355e+00
1.125000e+00  2.640918e+00
1.140000e+00  2.557425e+00
1.155000e+00  2.480148e+00
1.170000e+00  2.517498e+00
1.185000e+00  2.588885e+00
1.200000e+00  2.559993e+00
1.215000e+00  2.487965e+00
1.230000e+00  2.581972e+00
1.245000e+00  2.699465e+00
1.260000e+00  2.681863e+00
1.275000e+00  2.557463e+00
1.290000e+00  2.677689e+00
1.305000e+00  2.454671e+00
1.320000e+00  2.317069e+00
1.335000e+00  2.528385e+00
1.350000e+00  2.501708e+00
1.365000e+00  2.510712e+00
1.380000e+00  2.487302e+00
1.395000e+00  2.170854e+00
1.410000e+00  2.173289e+00
1.425000e+00  2.022276e+00
1.440000e+00  1.755859e+00
1.455000e+00  1.984878e+00
1.470000e+00  1.877696e+00
1.485000e+00  1.725971e+00
1.500000e+00  1.935508e+00
1.515000e+00  1.900629e+00
1.530000e+00  1.850481e+00
1.545000e+00  1.951536e+00
1.560000e+00  1.771774e+00
1.575000e+00  1.940567e+00
1.590000e+00  1.705580e+00
1.605000e+00  1.735298e+00
1.620000e+00  1.666908e+00
1.635000e+00  1.688790e+00
1.650000e+00  1.380481e+00
1.665000e+00  1.562926e+00
1.680000e+00  1.464893e+00
1.695000e+00  1.574764e+00
1.710000e+00  1.639440e+00
1.725000e+00  1.548787e+00
1.740000e+00  1.451010e+00
1.755000e+00  1.698512e+00
1.770000e+00  1.772328e+00
1.785000e+00  1.773788e+00
1.800000e+00  1.780272e+00
1.815000e+00  1.955896e+00
1.830000e+00  1.681693e+00
1.845000e+00  1.716659e+00
1.860000e+00  1.793126e+00
1.875000e+00  1.717436e+00
1.890000e+00  1.634303e+00
1.905000e+00  1.808252e+00
1.920000e+00  1.860471e+00
1.935000e+00  1.854394e+00
1.950000e+00  1.634653e+00
1.965000e+00  1.525182e+00
1.980000e+00  1.446490e+00
1.995000e+00  1.468092e+00
2.010000e+00  1.397230e+00
2.025000e+00  1.339594e+00
2.040000e+00  1.475823e+00
2.055000e+00  1.258337e+00
2.070000e+00  1.406515e+00
2.085000e+00  1.327480e+00
2.100000e+00  1.255139e+00
2.115000e+00  1.335881e+00
2.130000e+00  1.361778e+00
2.145000e+00  1.511925e+00
2.160000e+00  1.461130e+00
2.175000e+00  1.351262e+00
2.190000e+00  1.603728e+00
2.205000e+00  1.449433e+00
2.220000e+00  1.302177e+00
2.235000e+00  1.651228e+00
2.250000e+00  1.555879e+00
2.265000e+00  1.628011e+00
2.280000e+00  1.904898e+00
2.295000e+00  1.876171e+00
2.310000e+00  1.970685e+00
2.325000e+00  1.892807e+00
2.340000e+00  1.790259e+00
2.355000e+00  1.732119e+00
2.370000e+00  1.805361e+00
2.385000e+00  1.758685e+00
2.400000e+00  1.739286e+00
2.415000e+00  1.930442e+00
2.430000e+00  1.932111e+00
2.445000e+00  1.802588e+00
2.460000e+00  1.961770e+00
2.475000e+00  1.897463e+00
2.490000e+00  1.880465e+00
2.505000e+00  1.783379e+00
2.520000e+00  1.916534e+00
2.535000e+00  1.921840e+00
2.550000e+00  2.006000e+00
2.565000e+00  2.121637e+00
2.580000e+00  2.042225e+00
2.595000e+00  2.002815e+00
2.610000e+00  2.245946e+00
2.625000e+00  2.211351e+00
2.640000e+00  2.539235e+00
2.655000e+00  2.434246e+00
2.670000e+00  2.600174e+00
2.685000e+00  2.538644e+00
2.700000e+00  2.577688e+00
2.715000e+00  2.341544e+00
2.730000e+00  2.324654e+00
2.745000e+00  2.444158e+00
2.760000e+00  2.250644e+00
2.775000e+00  2.128904e+00
2.790000e+00  2.088351e+00
2.805000e+00  2.148546e+00
2.820000e+00  1.945936e+00
2.835000e+00  1.934782e+00
2.850000e+00  2.144546e+00
2.865000e+00  1.991526e+00
2.880000e+00  1.909752e+00
2.895000e+00  1.847759e+00
2.910000e+00  2.097374e+00
2.925000e+00  2.196482e+00
2.940000e+00  2.294218e+00
2.955000e+00  2.591425e+00
2.970000e+00  2.475268e+00
2.985000e+00  2.417492e+00
3.000000e+00  2.642101e+00
3.015000e+00  2.513083e+00
3.030000e+00  2.320503e+00
3.045000e+00  2.478664e+00
3.060000e+00  2.524785e+00
3.075000e+00  2.559750e+00
3.090000e+00  2.489412e+00
3.105000e+00  2.585668e+00
3.120000e+00  2.435943e+00
3.135000e+00  2.425151e+00
3.150000e+00  2.177068e+00
3.165000e+00  2.012206e+00
3.180000e+00  2.094208e+00
3.195000e+00  2.307080e+00
3.210000e+00  2.300655e+00
3.225000e+00  2.141124e+00
3.240000e+00  2.234724e+00
3.255000e+00  2.170777e+00
3.270000e+00  2.397893e+00
3.285000e+00  2.365769e+00
3.300000e+00  2.374068e+00
3.315000e+00  2.335566e+00
3.330000e+00  2.393211e+00
3.345000e+00  2.345090e+00
3.360000e+00  2.238729e+00
3.375000e+00  2.416183e+00
3.390000e+00  2.394314e+00
3.405000e+00  2.269334e+00
3.420000e+00  2.336745e+00
3.435000e+00  2.482565e+00
3.450000e+00  2.493813e+00
3.465000e+00  2.471560e+00
3.480000e+00  2.535242e+00
3.495000e+00  2.724171e+00
3.510000e+00  2.752270e+00
3.525000e+00  2.870534e+00
3.540000e+00  2.821786e+00
3.555000e+00  2.615626e+00
3.570000e+00  2.530977e+00
3.585000e+00  2.518480e+00
3.600000e+00  2.585815e+00
3.615000e+00  2.604259e+00
3.630000e+00  2.589710e+00
3.645000e+00  2.568981e+00
3.660000e+00  2.679135e+00
3.675000e+00  2.648010e+00
3.690000e+00  2.627755e+00
3.705000e+00  2.746275e+00
3.720000e+00  2.557766e+00
3.735000e+00  2.676242e+00
3.750000e+00  2.633004e+00
3.765000e+00  2.637206e+00
3.780000e+00  2.710940e+00
3.795000e+00  2.839466e+00
3.810000e+00  2.845941e+00
3.825000e+00  2.762708e+00
3.840000e+00  2.772484e+00
3.855000e+00  2.807006e+00
3.870000e+00  2.774184e+00
3.885000e+00  2.908495e+00
3.900000e+00  2.991617e+00
3.915000e+00  2.977642e+00
3.930000e+00  2.962583e+00
3.945000e+00  2.796828e+00
3.960000e+00  2.466847e+00
3.975000e+00  2.624286e+00
3.990000e+00  2.409957e+00
4.005000e+00  2.531726e+00
4.020000e+00  2.542387e+00
4.035000e+00  2.728632e+00
4.050000e+00  2.702059e+00
4.065000e+00  2.903241e+00
4.080000e+00  2.764807e+00
4.095000e+00  2.893492e+00
4.110000e+00  2.924014e+00
4.125000e+00  2.909405e+00
4.140000e+00  2.929574e+00
4.155000e+00  2.872395e+00
4.170000e+00  2.838370e+00
4.185000e+00  2.830464e+00
4.200000e+00  2.657023e+00
4.215000e+00  2.777567e+00
4.230000e+00  2.731734e+00
4.245000e+00  2.696952e+00
4.260000e+00  2.449936e+00
4.275000e+00  2.406961e+00
4.290000e+00  2.691674e+00
4.305000e+00  2.858172e+00
4.320000e+00  2.930676e+00
4.335000e+00  2.931002e+00
4.350000e+00  2.769186e+00
4.365000e+00  2.449816e+00
4.380000e+00  2.705610e+00
4.395000e+00  2.521033e+00
4.410000e+00  2.589242e+00
4.425000e+00  2.707129e+00
4.440000e+00  2.595137e+00
4.455000e+00  2.726558e+00
4.470000e+00  2.595858e+00
4.485000e+00  2.770353e+00
4.500000e+00  2.543935e+00
4.515000e+00  2.549341e+00
4.530000e+00  2.633265e+00
4.545000e+00  2.604600e+00
4.560000e+00  2.373935e+00
4.575000e+00  2.368957e+00
4.590000e+00  2.410830e+00
4.605000e+00  2.561502e+00
4.620000e+00  2.487619e+00
4.635000e+00  2.249171e+00
4.650000e+00  2.490038e+00
4.665000e+00  2.351553e+00
4.680000e+00  2.255346e+00
4.695000e+00  2.265328e+00
4.710000e+00  2.371302e+00
4.725000e+00  2.448977e+00
4.740000e+00  2.228780e+00
4.755000e+00  2.330837e+00
4.770000e+00  2.322487e+00
4.785000e+00  2.438787e+00
4.800000e+00  2.477784e+00
4.815000e+00  2.509806e+00
4.830000e+00  2.519515e+00
4.845000e+00  2.569144e+00
4.860000e+00  2.453327e+00
4.875000e+00  2.485607e+00
4.890000e+00  2.465278e+00
4.905000e+00  2.626886e+00
4.920000e+00  2.578754e+00
4.935000e+00  2.648366e+00
4.950000e+00  2.653618e+00
4.965000e+00  2.585410e+00
4.980000e+00  2.530739e+00
4.995000e+00  2.482239e+00
5.010000e+00  2.396896e+00
5.025000e+00  2.233323e+00
5.040000e+00  2.356021e+00
5.055000e+00  2.440814e+00
5.070000e+00  2.434404e+00
5.085000e+00  2.581102e+00
5.100000e+00  2.535675e+00
5.115000e+00  2.376574e+00
5.130000e+00  2.244231e+00
5.145000e+00  2.634218e+00
5.160000e+00  2.734473e+00
5.175000e+00  2.649915e+00
5.190000e+00  2.424363e+00
5.205000e+00  2.593572e+00
5.220000e+00  2.488386e+00
5.235000e+00  2.684792e+00
5.250000e+00  2.646435e+00
5.265000e+00  2.657161e+00
5.280000e+00  2.477914e+00
5.295000e+00  2.493855e+00
5.310000e+00  2.500783e+00
5.325000e+00  2.473690e+00
5.340000e+00  2.421795e+00
5.355000e+00  2.418960e+00
5.370000e+00  2.378531e+00
5.385000e+00  2.238284e+00
5.400000e+00  2.526763e+00
5.415000e+00  2.590085e+00
5.430000e+00  2.683424e+00
5.445000e+00  2.701210e+00
5.460000e+00  2.740325e+00
5.475000e+00  2.650023e+00
5.490000e+00  2.605202e+00
5.505000e+00  2.641144e+00
5.520000e+00  2.623065e+00
5.535000e+00  2.604843e+00
5.550000e+00  2.382857e+00
5.565000e+00  2.313751e+00
5.580000e+00  2.431944e+00
5.595000e+00  2.305458e+00
5.610000e+00  2.433444e+00
5.625000e+00  2.382313e+00
5.640000e+00  2.454109e+00
5.655000e+00  2.451123e+00
5.670000e+00  2.532675e+00
5.685000e+00  2.555501e+00
5.700000e+00  2.583263e+00
5.715000e+00  2.601010e+00
5.730000e+00  2.553185e+00
5.745000e+00  2.597881e+00
5.760000e+00  2.604402e+00
5.775000e+00  2.497134e+00
5.790000e+00  2.459903e+00
5.805000e+00  2.316234e+00
5.820000e+00  2.420015e+00
5.835001e+00  2.349604e+00
5.850000e+00  2.439196e+00
5.865000e+00  2.417484e+00
5.880000e+00  2.528778e+00
5.895000e+00  2.597253e+00
5.910000e+00  2.641761e+00
5.925000e+00  2.611279e+00
5.940000e+00  2.632537e+00
5.955000e+00  2.532918e+00
5.970000e+00  2.274335e+00
5.985000e+00  2.175244e+00
6.000000e+00  1.960602e+00
6.015000e+00  2.197106e+00
6.030000e+00  2.128933e+00
6.045000e+00  2.266716e+00
6.060000e+00  2.231402e+00
6.075000e+00  2.227293e+00
6.090000e+00  2.255376e+00
6.105000e+00  2.239860e+00
6.120000e+00  2.319757e+00
6.135000e+00  2.119971e+00
6.150000e+00  2.193516e+00
6.165000e+00  2.127213e+00
6.180000e+00  1.784212e+00
6.195000e+00  1.923959e+00
6.210001e+00  2.009001e+00
6.225000e+00  1.956464e+00
6.240000e+00  1.838705e+00
6.255000e+00  1.769701e+00
6.270000e+00  1.810905e+00
6.285000e+00  1.737950e+00
6.300000e+00  1.709504e+00
6.315001e+00  1.647744e+00
6.330000e+00  1.669111e+00
6.345000e+00  1.842387e+00
6.360000e+00  1.767271e+00
6.375000e+00  1.911129e+00
6.390000e+00  1.789290e+00
6.405000e+00  1.851905e+00
6.420000e+00  1.941909e+00
6.435000e+00  2.029422e+00
6.450000e+00  2.125663e+00
6.465000e+00  1.874353e+00
6.480000e+00  1.821533e+00
6.495000e+00  1.559428e+00
6.510000e+00  1.606660e+00
6.525000e+00  1.650669e+00
6.540000e+00  1.902465e+00
6.555000e+00  1.828194e+00
6.570000e+00  1.991901e+00
6.585001e+00  1.770972e+00
6.600000e+00  1.771120e+00
6.615000e+00  1.756340e+00
6.630000e+00  1.771441e+00
6.645000e+00  1.753683e+00
6.660000e+00  1.759862e+00
6.675000e+00  1.947495e+00
6.690001e+00  1.724743e+00
6.705000e+00  1.716494e+00
6.720000e+00  1.806078e+00
6.735000e+00  2.059366e+00
6.750000e+00  1.900977e+00
6.765000e+00  1.709298e+00
6.780000e+00  1.779231e+00
6.795001e+00  1.824229e+00
6.810000e+00  1.694947e+00
6.825000e+00  1.647303e+00
6.840000e+00  1.673098e+00
6.855000e+00  1.693844e+00
6.870000e+00  1.386836e+00
6.885000e+00  1.350320e+00
6.900000e+00  1.340619e+00
6.915000e+00  1.557489e+00
6.930000e+00  1.232053e+00
6.945000e+00  1.423414e+00
6.960001e+00  1.360055e+00
6.975000e+00  1.399421e+00
6.990000e+00  1.194678e+00
7.005000e+00  1.098226e+00
7.020000e+00  1.199106e+00
7.035000e+00  1.331035e+00
7.050000e+00  1.409006e+00
7.065001e+00  1.562525e+00
7.080000e+00  1.692072e+00
7.095000e+00  1.667958e+00
7.110000e+00  1.655509e+00
7.125000e+00  1.601399e+00
7.140000e+00  1.585451e+00
7.155000e+00  1.723236e+00
7.170001e+00  1.661958e+00
7.185000e+00  1.504836e+00
7.200000e+00  1.653891e+00
7.215000e+00  1.596667e+00
7.230000e+00  1.624062e+00
7.245000e+00  1.516484e+00
7.260000e+00  1.479835e+00
7.275001e+00  1.445770e+00
7.290000e+00  1.370418e+00
7.305000e+00  1.343130e+00
7.320000e+00  1.355349e+00
7.335001e+00  1.214465e+00
7.350000e+00  1.218754e+00
7.365000e+00  1.079256e+00
7.380000e+00  1.411981e+00
7.395000e+00  1.661758e+00
7.410000e+00  1.707345e+00
7.425000e+00  1.681409e+00
7.440001e+00  1.907037e+00
7.455000e+00  1.890355e+00
7.470000e+00  1.929506e+00
7.485000e+00  1.843553e+00
7.500000e+00  1.871552e+00
7.515000e+00  1.756621e+00
7.530000e+00  1.795274e+00
7.545001e+00  1.851608e+00
7.560000e+00  1.879332e+00
7.575000e+00  1.724246e+00
7.590000e+00  1.768815e+00
7.605000e+00  1.778342e+00
7.620000e+00  1.494364e+00
7.635000e+00  1.951944e+00
7.650001e+00  1.903575e+00
7.665000e+00  1.922568e+00
7.680000e+00  2.374203e+00
7.695000e+00  2.273523e+00
7.710001e+00  2.371509e+00
7.725000e+00  2.407891e+00
7.740000e+00  2.273098e+00
7.755001e+00  2.251018e+00
7.770000e+00  2.144288e+00
7.785000e+00  2.198737e+00
7.800000e+00  2.003173e+00
7.815001e+00  2.175821e+00
7.830000e+00  2.182612e+00
7.845000e+00  2.102984e+00
7.860001e+00  2.293937e+00
7.875000e+00  2.082175e+00
7.890000e+00  1.752426e+00
7.905000e+00  1.589858e+00
7.920001e+00  1.815552e+00
7.935000e+00  1.707742e+00
7.950000e+00  1.396963e+00
7.965000e+00  1.257584e+00
7.980000e+00  1.075388e+00
7.995000e+00  9.834822e-01
8.010000e+00  9.928085e-01
8.025001e+00  1.125452e+00
8.040000e+00  1.367593e+00
8.055000e+00  1.156869e+00
8.070001e+00  1.162207e+00
8.085000e+00  1.017474e+00
8.100000e+00  1.092722e+00
8.115001e+00  9.433336e-01
8.130000e+00  8.676763e-01
8.145000e+00  1.067242e+00
8.160001e+00  1.132600e+00
8.175000e+00  1.348853e+00
8.190001e+00  1.663107e+00
8.205000e+00  1.724301e+00
8.220000e+00  1.814610e+00
8.235001e+00  1.732792e+00
8.250000e+00  1.857762e+00
8.265000e+00  1.849815e+00
8.280001e+00  1.860134e+00
8.295000e+00  1.531165e+00
8.310000e+00  1.722140e+00
8.325001e+00  1.457919e+00
8.340000e+00  1.563952e+00
8.355000e+00  1.382807e+00
8.370001e+00  1.351766e+00
8.385000e+00  1.139616e+00
8.400001e+00  1.043910e+00
8.415000e+00  8.324907e-01
8.430000e+00  9.279846e-01
8.445001e+00  1.099061e+00
8.460000e+00  1.130799e+00
8.475000e+00  1.066661e+00
8.490001e+00  9.483743e-01
8.505000e+00  8.048801e-01
8.520000e+00  7.653373e-01
8.535001e+00  7.405150e-01
8.550000e+00  7.371877e-01
8.565001e+00  8.140458e-01
8.580001e+00  8.607779e-01
8.595000e+00  8.453982e-01
8.610001e+00  8.091238e-01
8.625000e+00  8.951367e-01
8.640000e+00  8.317800e-01
8.655001e+00  9.574727e-01
8.670000e+00  1.055211e+00
8.685000e+00  1.253014e+00
8.700001e+00  1.343669e+00
8.715000e+00  1.337184e+00
8.730000e+00  1.364699e+00
8.745001e+00  1.373126e+00
8.760000e+00  1.372216e+00
8.775001e+00  1.174648e+00
8.790000e+00  1.192604e+00
8.805000e+00  1.270601e+00
8.820001e+00  1.245347e+00
8.835000e+00  1.307797e+00
8.850000e+00  1.324449e+00
8.865001e+00  1.179801e+00
8.880000e+00  1.295809e+00
8.895000e+00  1.390046e+00
8.910001e+00  1.525532e+00
8.925000e+00  1.517254e+00
8.940001e+00  1.606835e+00
8.955001e+00  1.667210e+00
8.970000e+00  1.749472e+00
8.985001e+00  1.448463e+00
9.000000e+00  1.279969e+00
9.015000e+00  1.337187e+00
9.030001e+00  1.442154e+00
9.045000e+00  1.458866e+00
9.060000e+00  1.509668e+00
9.075001e+00  1.134235e+00
9.090000e+00  1.149749e+00
9.105000e+00  1.054937e+00
9.120001e+00  9.527819e-01
9.135000e+00  7.282678e-01
9.150001e+00  8.413759e-01
9.165000e+00  7.194368e-01
9.180000e+00  6.513365e-01
9.195001e+00  7.911620e-01
9.210000e+00  7.073932e-01
9.225000e+00  8.371148e-01
9.240001e+00  6.418786e-01
9.255000e+00  6.041233e-01
9.270000e+00  5.025791e-01
9.285001e+00  3.584912e-01
9.300000e+00  4.184352e-01
9.315001e+00  3.894315e-01
9.330001e+00  3.873009e-01
9.345000e+00  4.516325e-01
9.360001e+00  5.409330e-01
9.375000e+00  6.135454e-01
9.390000e+00  7.410285e-01
9.405001e+00  7.479335e-01
9.420000e+00  5.477747e-01
9.435000e+00  7.553173e-01
9.450001e+00  7.117425e-01
9.465000e+00  6.553635e-01
9.480000e+00  6.284023e-01
9.495001e+00  5.736352e-01
9.510000e+00  5.928112e-01
9.525001e+00  5.476295e-01
9.540001e+00  6.122385e-01
9.555000e+00  6.411273e-01
9.570001e+00  8.419106e-01
9.585000e+00  8.421839e-01
9.600000e+00  5.393680e-01
9.615001e+00  6.475045e-01
9.630000e+00  7.364116e-01
9.645000e+00  8.709480e-01
9.660001e+00  7.858843e-01
9.675000e+00  6.104777e-01
9.690001e+00  9.361629e-01
9.705001e+00  8.268065e-01
9.720000e+00  9.186730e-01
9.735001e+00  1.078271e+00
9.750000e+00  8.645808e-01
9.765000e+00  1.105921e+00
9.780001e+00  1.013839e+00
9.795000e+00  1.133841e+00
9.810000e+00  9.427968e-01
9.825001e+00  1.011511e+00
9.840000e+00  1.099930e+00
9.855000e+00  1.193714e+00
9.870001e+00  1.111315e+00
9.885000e+00  1.253358e+00
9.900001e+00  1.317493e+00
9.915001e+00  1.411840e+00
9.930000e+00  1.587229e+00
9.945001e+00  1.513795e+00
9.960000e+00  1.310083e+00
9.975000e+00  1.373324e+00
9.990001e+00  1.264418e+00
1.000500e+01  1.521670e+00
1.002000e+01  1.576691e+00
1.003500e+01  1.522145e+00
1.005000e+01  1.402143e+00
1.006500e+01  1.367116e+00
1.008000e+01  1.453704e+00
1.009500e+01  1.397946e+00
1.011000e+01  1.461690e+00
1.012500e+01  1.714352e+00
1.014000e+01  1.756884e+00
1.015500e+01  1.562087e+00
1.017000e+01  1.674407e+00
1.018500e+01  1.704578e+00
1.020000e+01  1.574611e+00
1.021500e+01  1.491423e+00
1.023000e+01  1.507384e+00
1.024500e+01  1.674476e+00
1.026000e+01  1.513961e+00
1.027500e+01  1.585085e+00
1.029000e+01  1.654719e+00
1.030500e+01  1.675280e+00
1.032000e+01  1.523715e+00
1.033500e+01  1.446936e+00
1.035000e+01  1.586751e+00
1.036500e+01  1.544802e+00
1.038000e+01  1.562992e+00
1.039500e+01  1.507296e+00
1.041000e+01  1.579008e+00
1.042500e+01  1.464351e+00
1.044000e+01  1.404349e+00
1.045500e+01  1.513203e+00
1.047000e+01  1.669397e+00
1.048500e+01  1.546889e+00
1.050000e+01  1.475707e+00
1.051500e+01  1.514810e+00
1.053000e+01  1.532702e+00
1.054500e+01  1.466577e+00
1.056000e+01  1.662811e+00
1.057500e+01  1.397441e+00
1.059000e+01  1.249060e+00
1.060500e+01  1.151318e+00
1.062000e+01  1.177116e+00
1.063500e+01  1.129478e+00
1.065000e+01  9.960944e-01
1.066500e+01  1.006799e+00
1.068000e+01  1.016554e+00
1.069500e+01  8.098653e-01
1.071000e+01  8.081867e-01
1.072500e+01  7.265404e-01
1.074000e+01  6.475110e-01
1.075500e+01  6.633555e-01
1.077000e+01  6.541324e-01
1.078500e+01  8.128279e-01
1.080000e+01  7.410432e-01
1.081500e+01  8.809734e-01
1.083000e+01  8.119828e-01
1.084500e+01  8.793414e-01
1.086000e+01  9.527963e-01
1.087500e+01  7.408037e-01
1.089000e+01  7.430889e-01
1.090500e+01  7.989013e-01
1.092000e+01  7.340791e-01
1.093500e+01  7.336187e-01
1.095000e+01  7.331776e-01
1.096500e+01  8.448326e-01
1.098000e+01  8.610168e-01
1.099500e+01  8.965989e-01
1.101000e+01  1.034602e+00
1.102500e+01  8.586231e-01
1.104000e+01  8.137131e-01
1.105500e+01  6.989291e-01
1.107000e+01  6.027487e-01
1.108500e+01  7.835839e-01
1.110000e+01  8.182847e-01
1.111500e+01  7.802485e-01
1.113000e+01  9.064296e-01
1.114500e+01  1.055172e+00
1.116000e+01  8.322174e-01
1.117500e+01  1.009026e+00
1.119000e+01  8.498433e-01
1.120500e+01  7.108706e-01
1.122000e+01  6.286213e-01
1.123500e+01  6.931050e-01
1.125000e+01  6.414497e-01
1.126500e+01  9.176785e-01
1.128000e+01  9.103636e-01
1.129500e+01  1.094657e+00
1.131000e+01  8.340868e-01
1.132500e+01  8.977805e-01
1.134000e+01  8.091860e-01
1.135500e+01  7.357256e-01
1.137000e+01  8.460203e-01
1.138500e+01  8.036400e-01
1.140000e+01  7.717673e-01
1.141500e+01  7.988322e-01
1.143000e+01  8.041300e-01
1.144500e+01  8.033339e-01
1.146000e+01  8.764279e-01
1.147500e+01  7.957603e-01
1.149000e+01  8.509027e-01
1.150500e+01  7.256589e-01
1.152000e+01  8.644188e-01
1.153500e+01  7.347853e-01
1.155000e+01  7.897952e-01
1.156500e+01  6.363527e-01
1.158000e+01  6.520277e-01
1.159500e+01  6.267653e-01
1.161000e+01  7.953300e-01
1.162500e+01  6.275232e-01
1.164000e+01  5.990487e-01
1.165500e+01  7.287483e-01
1.167000e+01  5.753357e-01
1.168500e+01  6.880035e-01
1.170000e+01  6.316368e-01
1.171500e+01  6.922526e-01
1.173000e+01  5.939707e-01
1.174500e+01  4.161597e-01
1.176000e+01  4.463160e-01
1.177500e+01  3.811249e-01
1.179000e+01  3.767239e-01
1.180500e+01  4.054884e-01
1.182000e+01  3.724273e-01
1.183500e+01  3.661556e-01
1.185000e+01  3.688116e-01
1.186500e+01  4.006119e-01
1.188000e+01  3.711024e-01
1.189500e+01  3.440132e-01
1.191000e+01  1.966166e-01
1.192500e+01  1.731963e-01
1.194000e+01  1.769801e-01
1.195500e+01  1.837173e-01
1.197000e+01  2.441312e-01
1.198500e+01  1.782217e-01
1.200000e+01  1.961150e-01
1.201500e+01  2.208666e-01
1.203000e+01  1.862334e-01
1.204500e+01  1.878592e-01
1.206000e+01  1.840108e-01
1.207500e+01  1.721078e-01
1.209000e+01  2.092986e-01
1.210500e+01  1.909086e-01
1.212000e+01  1.863035e-01
1.213500e+01  1.940852e-01
1.215000e+01  1.951895e-01
1.216500e+01  2.023980e-01
1.218000e+01  1.873340e-01
1.219500e+01  2.017277e-01
1.221000e+01  1.903735e-01
1.222500e+01  1.929090e-01
1.224000e+01  1.947845e-01
1.225500e+01  2.025265e-01
1.227000e+01  2.209389e-01
1.228500e+01  1.815849e-01
1.230000e+01  2.033938e-01
1.231500e+01  1.955966e-01
1.233000e+01  1.985904e-01
1.234500e+01  2.211516e-01
1.236000e+01  1.728498e-01
1.237500e+01  1.926994e-01
1.239000e+01  1.867536e-01
1.240500e+01  1.800223e-01
1.242000e+01  1.806073e-01
1.243500e+01  2.065092e-01
1.245000e+01  2.126804e-01
1.246500e+01  2.085881e-01
1.248000e+01  1.943118e-01
1.249500e+01  2.020248e-01
1.251000e+01  2.045555e-01
1.252500e+01  2.005272e-01
1.254000e+01  1.858224e-01
1.255500e+01  1.744646e-01
1.257000e+01  1.995143e-01
1.258500e+01  1.850919e-01
1.260000e+01  1.853673e-01
1.261500e+01  2.109883e-01
1.263000e+01  1.915329e-01
1.264500e+01  1.846566e-01
1.266000e+01  1.762753e-01
1.267500e+01  1.918412e-01
1.269000e+01  1.790892e-01
1.270500e+01  1.825624e-01
1.272000e+01  1.983607e-01
1.273500e+01  1.799055e-01
1.275000e+01  1.776824e-01
1.276500e+01  1.701441e-01
1.278000e+01  1.779215e-01
1.279500e+01  1.824746e-01
1.281000e+01  1.767853e-01
1.282500e+01  1.861049e-01
1.284000e+01  1.835157e-01
1.285500e+01  1.760057e-01
1.287000e+01  1.837009e-01
1.288500e+01  1.938400e-01
1.290000e+01  1.728844e-01
1.291500e+01  1.831450e-01
1.293000e+01  2.111708e-01
1.294500e+01  1.935768e-01
1.296000e+01  2.034579e-01
1.297500e+01  1.875527e-01
1.299000e+01  1.942191e-01
1.300500e+01  1.843936e-01
1.302000e+01  2.072222e-01
1.303500e+01  1.713389e-01
1.305000e+01  1.821676e-01
1.306500e+01  1.727251e-01
1.308000e+01  1.944662e-01
1.309500e+01  1.780030e-01
1.311000e+01  1.736924e-01
1.312500e+01  1.814442e-01
1.314000e+01  1.928987e-01
1.315500e+01  1.893700e-01
1.317000e+01  2.060047e-01
1.318500e+01  2.017868e-01
1.320000e+01  1.948872e-01
1.321500e+01  1.913346e-01
1.323000e+01  1.922107e-01
1.324500e+01  1.918957e-01
1.326000e+01  1.897206e-01
1.327500e+01  1.771019e-01
1.329000e+01  1.855022e-01
1.330500e+01  1.930210e-01
1.332000e+01  1.855859e-01
1.333500e+01  1.987235e-01
1.335000e+01  1.917105e-01
1.336500e+01  1.852917e-01
1.338000e+01  1.928392e-01
1.339500e+01  1.924501e-01
1.341000e+01  1.885126e-01
1.342500e+01  1.705316e-01
1.344000e+01  1.939124e-01
1.345500e+01  1.843559e-01
1.347000e+01  1.861209e-01
1.348500e+01  1.791033e-01
1.350000e+01  1.945610e-01
1.351500e+01  1.897366e-01
1.353000e+01  2.217226e-01
1.354500e+01  1.880907e-01
1.356000e+01  1.882661e-01
1.357500e+01  1.805269e-01
1.359000e+01  1.870668e-01
1.360500e+01  1.859815e-01
1.362000e+01  2.080240e-01
1.363500e+01  2.098264e-01
1.365000e+01  2.020101e-01
1.366500e+01  1.948692e-01
1.368000e+01  2.030122e-01
1.369500e+01  1.949897e-01
1.371000e+01  1.829917e-01
1.372500e+01  1.915254e-01
1.374000e+01  1.869785e-01
1.375500e+01  1.777440e-01
1.377000e+01  1.867967e-01
1.378500e+01  1.905020e-01
1.380000e+01  1.947976e-01
1.381500e+01  2.052536e-01
1.383000e+01  2.450408e-01
1.384500e+01  1.835998e-01
1.386000e+01  1.788125e-01
1.387500e+01  1.952766e-01
1.389000e+01  1.924706e-01
1.390500e+01  1.960153e-01
1.392000e+01  1.911072e-01
1.393500e+01  1.745880e-01
1.395000e+01  1.846646e-01
1.396500e+01  1.777271e-01
1.398000e+01  2.039535e-01
1.399500e+01  2.218219e-01
1.401000e+01  1.970864e-01
1.402500e+01  2.119813e-01
1.404000e+01  1.900341e-01
1.405500e+01  1.873124e-01
1.407000e+01  1.856098e-01
1.408500e+01  1.788799e-01
1.410000e+01  1.755134e-01
1.411500e+01  2.052556e-01
1.413000e+01  2.110188e-01
1.414500e+01  1.865853e-01
1.416000e+01  1.860861e-01
1.417500e+01  1.901210e-01
1.419000e+01  1.891087e-01
1.420500e+01  1.864565e-01
1.422000e+01  1.855721e-01
1.423500e+01  2.043453e-01
1.425000e+01  1.827705e-01
1.426500e+01  1.879068e-01
1.428000e+01  1.893358e-01
1.429500e+01  1.828276e-01
1.431000e+01  1.954430e-01
1.432500e+01  1.813836e-01
1.434000e+01  1.955226e-01
1.435500e+01  2.564782e-01
1.437000e+01  1.782581e-01
1.438500e+01  3.388349e-01
1.440000e+01  1.883857e-01
1.441500e+01  2.641913e-01
1.443000e+01  2.068236e-01
1.444500e+01  1.943242e-01
1.446000e+01  1.970378e-01
1.447500e+01  2.181974e-01
1.449000e+01  2.062860e-01
1.450500e+01  1.910132e-01
1.452000e+01  1.894441e-01
1.453500e+01  2.018911e-01
1.455000e+01  2.339850e-01
1.456500e+01  1.933365e-01
1.458000e+01  2.006838e-01
1.459500e+01  1.878749e-01
1.461000e+01  1.973699e-01
1.462500e+01  1.773866e-01
1.464000e+01  1.839215e-01
1.465500e+01  1.764682e-01
1.467000e+01  1.839620e-01
1.468500e+01  1.958700e-01
1.470000e+01  1.960129e-01
1.471500e+01  1.846296e-01
1.473000e+01  1.929483e-01
1.474500e+01  1.942423e-01
1.476000e+01  1.893833e-01
1.477500e+01  1.755506e-01
1.479000e+01  1.786087e-01
1.480500e+01  1.866146e-01
1.482000e+01  1.849595e-01
1.483500e+01  1.873123e-01
1.485000e+01  1.930828e-01
1.486500e+01  1.783422e-01
1.488000e+01  1.945487e-01
1.489500e+01  1.932178e-01
1.491000e+01  1.931218e-01
1.492500e+01  1.905149e-01
1.494000e+01  1.953508e-01
1.495500e+01  2.024499e-01
1.497000e+01  2.023312e-01
1.498500e+01  1.942033e-01
1.500000e+01  2.137850e-01
1.501500e+01  1.852376e-01
1.503000e+01  1.773696e-01
1.504500e+01  1.785807e-01
1.506000e+01  1.898765e-01
1.507500e+01  1.774429e-01
1.509000e+01  1.801334e-01
1.510500e+01  1.771271e-01
1.512000e+01  2.205126e-01
1.513500e+01  1.918174e-01
1.515000e+01  1.820822e-01
1.516500e+01  1.852158e-01
1.518000e+01  2.046730e-01
1.519500e+01  2.139747e-01
1.521000e+01  1.939562e-01
1.522500e+01  1.870749e-01
1.524000e+01  2.026574e-01
1.525500e+01  1.772514e-01
1.527000e+01  1.737415e-01
1.528500e+01  1.829455e-01
1.530000e+01  2.024400e-01
1.531500e+01  1.743877e-01
1.533000e+01  1.863167e-01
1.534500e+01  1.825211e-01
1.536000e+01  1.730462e-01
1.537500e+01  1.811460e-01
1.539000e+01  1.780957e-01
1.540500e+01  1.848349e-01
1.542000e+01  1.819149e-01
1.543500e+01  2.051949e-01
1.545000e+01  1.895310e-01
1.546500e+01  1.892855e-01
1.548000e+01  2.084084e-01
1.549500e+01  2.044239e-01
1.551000e+01  1.675232e-01
1.552500e+01  1.874726e-01
1.554000e+01  1.778457e-01
1.555500e+01  1.814526e-01
1.557000e+01  1.897366e-01
1.558500e+01  1.924213e-01
1.560000e+01  1.857795e-01
1.561500e+01  1.874113e-01
1.563000e+01  1.880957e-01
1.564500e+01  1.800696e-01
1.566000e+01  1.803388e-01
1.567500e+01  2.723751e-01
1.569000e+01  1.757669e-01
1.570500e+01  1.845019e-01
1.572000e+01  1.921796e-01
1.573500e+01  1.811022e-01
1.575000e+01  1.731041e-01
1.576500e+01  1.871843e-01
1.578000e+01  2.038505e-01
1.579500e+01  2.060244e-01
1.581000e+01  1.930050e-01
1.582500e+01  3.340495e-01
1.584000e+01  3.112699e-01
1.585500e+01  3.912047e-01
1.587000e+01  3.880862e-01
1.588500e+01  3.527322e-01
1.590000e+01  3.814094e-01
1.591500e+01  3.399497e-01
1.593000e+01  2.960909e-01
1.594500e+01  4.155975e-01
1.596000e+01  3.417557e-01
1.597500e+01  3.892671e-01
1.599000e+01  4.592450e-01
1.600500e+01  4.860800e-01
1.602000e+01  4.880019e-01
1.603500e+01  5.424611e-01
1.605000e+01  5.570120e-01
1.606500e+01  4.927768e-01
1.608000e+01  4.877923e-01
1.609500e+01  3.209266e-01
1.611000e+01  4.241014e-01
1.612500e+01  5.090836e-01
1.614000e+01  6.129088e-01
1.615500e+01  5.261608e-01
1.617000e+01  3.867418e-01
1.618500e+01  4.564399e-01
1.620000e+01  3.818129e-01
1.621500e+01  3.654080e-01
1.623000e+01  5.521794e-01
1.624500e+01  4.293029e-01
1.626000e+01  4.255126e-01
1.627500e+01  3.855540e-01
1.629000e+01  3.980117e-01
1.630500e+01  3.289013e-01
1.632000e+01  4.042448e-01
1.633500e+01  3.917781e-01
1.635000e+01  3.689175e-01
1.636500e+01  3.574995e-01
1.638000e+01  2.000651e-01
1.639500e+01  1.861771e-01
1.641000e+01  1.923901e-01
1.642500e+01  1.956244e-01
1.644000e+01  1.885762e-01
1.645500e+01  1.791539e-01
1.647000e+01  1.728063e-01
1.648500e+01  1.996747e-01
1.650000e+01  1.759719e-01
1.651500e+01  1.747741e-01
1.653000e+01  1.698530e-01
1.654500e+01  2.014025e-01
1.656000e+01  1.767175e-01
1.657500e+01  1.842739e-01
1.659000e+01  1.793041e-01
1.660500e+01  1.914524e-01
1.662000e+01  1.701322e-01
1.663500e+01  1.939019e-01
1.665000e+01  2.029804e-01
1.666500e+01  2.313546e-01
1.668000e+01  1.742901e-01
1.669500e+01  2.001024e-01
1.671000e+01  2.423985e-01
1.672500e+01  2.062741e-01
1.674000e+01  1.882791e-01
1.675500e+01  1.776876e-01
1.677000e+01  1.874274e-01
1.678500e+01  1.701232e-01
1.680000e+01  2.294014e-01
1.681500e+01  1.714903e-01
1.683000e+01  2.196499e-01
1.684500e+01  1.691777e-01
1.686000e+01  1.794156e-01
1.687500e+01  2.085712e-01
1.689000e+01  2.509063e-01
1.690500e+01  2.504595e-01
1.692000e+01  1.937367e-01
1.693500e+01  2.045289e-01
1.695000e+01  1.849570e-01
1.696500e+01  1.835293e-01
1.698000e+01  1.856041e-01
1.699500e+01  2.007062e-01
1.701000e+01  1.784936e-01
1.702500e+01  1.894758e-01
1.704000e+01  1.912615e-01
1.705500e+01  1.790782e-01
1.707000e+01  1.694285e-01
1.708500e+01  1.744394e-01
1.710000e+01  1.907120e-01
1.711500e+01  1.793459e-01
1.713000e+01  2.347147e-01
1.714500e+01  1.794045e-01
1.716000e+01  1.933161e-01
1.717500e+01  1.973878e-01
1.719000e+01  2.227307e-01
1.720500e+01  1.953686e-01
1.722000e+01  1.898580e-01
1.723500e+01  2.124338e-01
1.725000e+01  2.065841e-01
1.726500e+01  1.702501e-01
1.728000e+01  1.769630e-01
1.729500e+01  1.898762e-01
1.731000e+01  1.901393e-01
1.732500e+01  2.011116e-01
1.734000e+01  1.808562e-01
1.735500e+01  1.744278e-01
1.737000e+01  2.386378e-01
1.738500e+01  2.011468e-01
1.740000e+01  1.721540e-01
1.741500e+01  1.924427e-01
1.743000e+01  1.818296e-01
1.744500e+01  1.881064e-01
1.746000e+01  1.773442e-01
1.747500e+01  2.013111e-01
1.749000e+01  1.797246e-01
1.750500e+01  1.915987e-01
1.752000e+01  1.699526e-01
1.753500e+01  1.854992e-01
1.755000e+01  1.975297e-01
1.756500e+01  1.861207e-01
1.758000e+01  1.906359e-01
1.759500e+01  1.804247e-01
1.761000e+01  1.886425e-01
1.762500e+01  1.895284e-01
1.764000e+01  1.868423e-01
1.765500e+01  1.721656e-01
1.767000e+01  1.801390e-01
1.768500e+01  2.518653e-01
1.770000e+01  1.993016e-01
1.771500e+01  1.939818e-01
1.773000e+01  1.937575e-01
1.774500e+01  1.949436e-01
1.776000e+01  1.861693e-01
1.777500e+01  2.190822e-01
1.779000e+01  1.882284e-01
1.780500e+01  1.823703e-01
1.782000e+01  1.945739e-01
1.783500e+01  1.864965e-01
1.785000e+01  1.943862e-01
1.786500e+01  1.742472e-01
1.788000e+01  2.226950e-01
1.789500e+01  1.826855e-01
1.791000e+01  1.871737e-01
1.792500e+01  1.994645e-01
1.794000e+01  1.785355e-01
1.795500e+01  2.040146e-01
1.797000e+01  1.705697e-01
1.798500e+01  1.857983e-01
1.800000e+01  1.955454e-01
1.801500e+01  1.777948e-01
1.803000e+01  1.779803e-01
1.804500e+01  1.919008e-01
1.806000e+01  2.066154e-01
1.807500e+01  1.764141e-01
1.809000e+01  2.057037e-01
1.810500e+01  1.676038e-01
1.812000e+01  1.708509e-01
1.813500e+01  2.017248e-01
1.815000e+01  1.970786e-01
1.816500e+01  1.666373e-01
1.818000e+01  1.626931e-01
1.819500e+01  1.711754e-01
1.821000e+01  1.671558e-01
1.822500e+01  1.860131e-01
1.824000e+01  1.979345e-01
1.825500e+01  1.730378e-01
1.827000e+01  1.864107e-01
1.828500e+01  1.771611e-01
1.830000e+01  1.841386e-01
1.831500e+01  1.964609e-01
1.833000e+01  1.758581e-01
1.834500e+01  1.940025e-01
1.836000e+01  1.768445e-01
1.837500e+01  1.843852e-01
1.839000e+01  2.018563e-01
1.840500e+01  1.965580e-01
1.842000e+01  1.783396e-01
1.843500e+01  1.677675e-01
1.845000e+01  1.721218e-01
1.846500e+01  1.875768e-01
1.848000e+01  1.778848e-01
1.849500e+01  1.746683e-01
1.851000e+01  1.959335e-01
1.852500e+01  1.951898e-01
1.854000e+01  1.838100e-01
1.855500e+01  1.918046e-01
1.857000e+01  1.836624e-01
1.858500e+01  1.859299e-01
1.860000e+01  1.791342e-01
1.861500e+01  1.967787e-01
1.863000e+01  1.957602e-01
1.864500e+01  1.843964e-01
1.866000e+01  1.847674e-01
1.867500e+01  1.835783e-01
1.869000e+01  2.119194e-01
1.870500e+01  1.943143e-01
1.872000e+01  1.989927e-01
1.873500e+01  1.790865e-01
1.875000e+01  1.807928e-01
1.876500e+01  1.912616e-01
1.878000e+01  2.002873e-01
1.879500e+01  1.783928e-01
1.881000e+01  1.945739e-01
1.882500e+01  1.870510e-01
1.884000e+01  1.864968e-01
1.885500e+01  1.954994e-01
1.887000e+01  1.731355e-01
1.888500e+01  1.786338e-01
1.890000e+01  1.735598e-01
1.891500e+01  1.832321e-01
1.893000e+01  1.928184e-01
1.894500e+01  2.088301e-01
1.896000e+01  1.935172e-01
1.897500e+01  1.771046e-01
1.899000e+01  1.747856e-01
1.900500e+01  1.805490e-01
1.902000e+01  1.870669e-01
1.903500e+01  2.013233e-01
1.905000e+01  1.980730e-01
1.906500e+01  1.791370e-01
1.908000e+01  1.858254e-01
1.909500e+01  1.819339e-01
1.911000e+01  1.650877e-01
1.912500e+01  1.898761e-01
1.914000e+01  1.894440e-01
1.915500e+01  1.757670e-01
1.917000e+01  1.876965e-01
1.918500e+01  1.824525e-01
1.920000e+01  1.980429e-01
1.921500e+01  1.787090e-01
1.923000e+01  1.738335e-01
1.924500e+01  1.786705e-01
1.926000e+01  1.816618e-01
1.927500e+01  1.859059e-01
1.929000e+01  1.810415e-01
1.930500e+01  1.780733e-01
1.932000e+01  1.772174e-01
1.933500e+01  1.794269e-01
1.935000e+01  1.914703e-01
1.936500e+01  1.829644e-01
1.938000e+01  2.080887e-01
1.939500e+01  1.847428e-01
1.941000e+01  1.741954e-01
1.942500e+01  1.790560e-01
1.944000e+01  1.639087e-01
1.945500e+01  1.891718e-01
1.947000e+01  1.739713e-01
1.948500e+01  1.747600e-01
1.950000e+01  1.826388e-01
1.951500e+01  1.697319e-01
1.953000e+01  1.895943e-01
1.954500e+01  1.743248e-01
1.956000e+01  1.766943e-01
1.957500e+01  1.898288e-01
1.959000e+01  1.739136e-01
1.960500e+01  1.779690e-01
1.962000e+01  1.718692e-01
1.963500e+01  1.705108e-01
1.965000e+01  1.907459e-01
1.966500e+01  1.730837e-01
1.968000e+01  1.713127e-01
1.969500e+01  1.765929e-01
1.971000e+01  1.779693e-01
1.972500e+01  2.209662e-01
1.974000e+01  1.622033e-01
1.975500e+01  1.963774e-01
1.977000e+01  1.838913e-01
1.978500e+01  1.911989e-01
1.980000e+01  1.861206e-01
1.981500e+01  1.781041e-01
1.983000e+01  1.839268e-01
1.984500e+01  1.903103e-01
1.986000e+01  1.699559e-01
1.987500e+01  1.884065e-01
1.989000e+01  1.834695e-01
1.990500e+01  1.818794e-01
1.992000e+01  1.818654e-01
1.993500e+01  1.845590e-01
1.995000e+01  1.923172e-01
1.996500e+01  1.829236e-01
1.998000e+01  1.889975e-01
1.999500e+01  1.842009e-01
2.001000e+01  1.766523e-01
2.002500e+01  1.801028e-01
2.004000e+01  1.957272e-01
2.005500e+01  1.878430e-01
2.007000e+01  1.771608e-01
2.008500e+01  1.866412e-01
2.010000e+01  1.981967e-01
2.011500e+01  2.006241e-01
2.013000e+01  1.819587e-01
2.014500e+01  1.869572e-01
2.016000e+01  1.699529e-01
2.017500e+01  1.997447e-01
2.019000e+01  1.792654e-01
2.020500e+01  1.977220e-01
2.022000e+01  1.942729e-01
2.023500e+01  2.028251e-01
2.025000e+01  1.884912e-01
2.026500e+01  1.676723e-01
2.028000e+01  1.905520e-01
2.029500e+01  1.765021e-01
2.031000e+01  1.934787e-01
2.032500e+01  1.818957e-01
2.034000e+01  1.804965e-01
2.035500e+01  1.995395e-01
2.037000e+01  1.880264e-01
2.038500e+01  1.975501e-01
2.040000e+01  1.735369e-01
2.041500e+01  1.723049e-01
2.043000e+01  1.784628e-01
2.044500e+01  1.917521e-01
2.046000e+01  1.760711e-01
2.047500e+01  1.793544e-01
2.049000e+01  1.767540e-01
2.050500e+01  2.029013e-01
2.052000e+01  1.817717e-01
2.053500e+01  1.982018e-01
2.055000e+01  1.733954e-01
2.056500e+01  1.723745e-01
2.058000e+01  1.789584e-01
2.059500e+01  2.030297e-01
2.061000e+01  1.846240e-01
2.062500e+01  1.944915e-01
2.064000e+01  1.710265e-01
2.065500e+01  1.795215e-01
2.067000e+01  1.960942e-01
2.068500e+01  2.052952e-01
2.070000e+01  1.849568e-01
2.071500e+01  1.968273e-01
2.073000e+01  2.311362e-01
2.074500e+01  2.370695e-01
2.076000e+01  2.020567e-01
2.077500e+01  1.913009e-01
2.079000e+01  1.982146e-01
2.080500e+01  2.048753e-01
2.082000e+01  1.785328e-01
2.083500e+01  1.855962e-01
2.085000e+01  1.787206e-01
2.086500e+01  1.753429e-01
2.088000e+01  1.879286e-01
2.089500e+01  2.006838e-01
2.091000e+01  1.914942e-01
2.092500e+01  1.771016e-01
2.094000e+01  1.683272e-01
2.095500e+01  1.879016e-01
2.097000e+01  1.902577e-01
2.098500e+01  1.890686e-01
2.100000e+01  1.921173e-01
2.101500e+01  1.756871e-01
2.103000e+01  1.922447e-01
2.104500e+01  1.854131e-01
2.106000e+01  1.724966e-01
2.107500e+01  1.989323e-01
2.109000e+01  1.997449e-01
2.110500e+01  2.129813e-01
2.112000e+01  2.171105e-01
2.113500e+01  2.066637e-01
2.115000e+01  1.822992e-01
2.116500e+01  1.897629e-01
2.118000e+01  1.938325e-01
2.119500e+01  2.021829e-01
2.121000e+01  1.875792e-01
2.122500e+01  1.846455e-01
2.124000e+01  1.874328e-01
2.125500e+01  1.626564e-01
2.127000e+01  1.746855e-01
2.128500e+01  1.587010e-01
2.130000e+01  1.741436e-01
2.131500e+01  1.765248e-01
2.133000e+01  2.000249e-01
2.134500e+01  1.839593e-01
2.136000e+01  1.895915e-01
2.137500e+01  1.869465e-01
2.139000e+01  2.324866e-01
2.140500e+01  1.910546e-01
2.142000e+01  1.906436e-01
2.143500e+01  1.797163e-01
2.145000e+01  1.752430e-01
2.146500e+01  1.676129e-01
2.148000e+01  1.834448e-01
2.149500e+01  1.771015e-01
2.151000e+01  1.893066e-01
2.152500e+01  1.838637e-01
2.154000e+01  1.734531e-01
2.155500e+01  1.759260e-01
2.157000e+01  1.747366e-01
2.158500e+01  2.380422e-01
2.160000e+01  1.839811e-01
2.161500e+01  2.093753e-01
2.163000e+01  1.750543e-01
2.164500e+01  1.824664e-01
2.166000e+01  2.000326e-01
2.167500e+01  1.760741e-01
2.169000e+01  1.977396e-01
2.170500e+01  1.882579e-01
2.172000e+01  1.879522e-01
2.173500e+01  2.024944e-01
2.175000e+01  1.804467e-01
2.176500e+01  1.970812e-01
2.178000e+01  1.766378e-01
2.179500e+01  1.839211e-01
2.181000e+01  1.901103e-01
2.182500e+01  1.714819e-01
2.184000e+01  1.894358e-01
2.185500e+01  1.823210e-01
2.187000e+01  1.790308e-01
2.188500e+01  1.792957e-01
2.190000e+01  1.684902e-01
2.191500e+01  1.711756e-01
2.193000e+01  1.804492e-01
2.194500e+01  1.698973e-01
2.196000e+01  1.732080e-01
2.197500e+01  1.817856e-01
2.199000e+01  1.961658e-01
2.200500e+01  1.662857e-01
2.202000e+01  2.120402e-01
2.203500e+01  1.962296e-01
2.205000e+01  1.749800e-01
2.206500e+01  1.729567e-01
2.208000e+01  1.766946e-01
2.209500e+01  1.790363e-01
2.211000e+01  1.939280e-01
2.212500e+01  1.871147e-01
2.214000e+01  1.757301e-01
2.215500e+01  1.746339e-01
2.217000e+01  1.812928e-01
2.218500e+01  1.812017e-01
2.220000e+01  1.831365e-01
2.221500e+01  1.988618e-01
2.223000e+01  1.783509e-01
2.224500e+01  1.679135e-01
2.226000e+01  1.801725e-01
2.227500e+01  1.664030e-01
2.229000e+01  1.939306e-01
2.230500e+01  1.729103e-01
2.232000e+01  1.923122e-01
2.233500e+01  1.882261e-01
2.235000e+01  1.810553e-01
2.236500e+01  1.940257e-01
2.238000e+01  1.946024e-01
2.239500e+01  1.980758e-01
2.241000e+01  1.702529e-01
2.242500e+01  1.748427e-01
2.244000e+01  1.939718e-01
2.245500e+01  1.777668e-01
2.247000e+01  1.789663e-01
2.248500e+01  1.735307e-01
2.250000e+01  1.802745e-01
2.251500e+01  2.014792e-01
2.253000e+01  1.736551e-01
2.254500e+01  1.933931e-01
2.256000e+01  1.980958e-01
2.257500e+01  1.942807e-01
2.259000e+01  2.416838e-01
2.260500e+01  2.039855e-01
2.262000e+01  1.852809e-01
2.263500e+01  1.832213e-01
2.265000e+01  1.891716e-01
2.266500e+01  1.776319e-01
2.268000e+01  1.876191e-01
2.269500e+01  1.881012e-01
2.271000e+01  1.688225e-01
2.272500e+01  1.927925e-01
2.274000e+01  1.807789e-01
2.275500e+01  1.830330e-01
2.277000e+01  1.743358e-01
2.278500e+01  1.854237e-01
2.280000e+01  1.959465e-01
2.281500e+01  1.887036e-01
2.283000e+01  2.088110e-01
2.284500e+01  2.244368e-01
2.286000e+01  2.134342e-01
2.287500e+01  1.917420e-01
2.289000e+01  1.907748e-01
2.290500e+01  1.798057e-01
2.292000e+01  2.086381e-01
2.293500e+01  1.927617e-01
2.295000e+01  2.021833e-01
2.296500e+01  2.253465e-01
2.298000e+01  1.973147e-01
2.299500e+01  1.830435e-01
2.301000e+01  1.994191e-01
2.302500e+01  1.926682e-01
2.304000e+01  2.053703e-01
2.305500e+01  1.847106e-01
2.307000e+01  2.050880e-01
2.308500e+01  2.115349e-01
2.310000e+01  1.919399e-01
2.311500e+01  1.825622e-01
2.313000e+01  1.905494e-01
2.314500e+01  1.847159e-01
2.316000e+01  1.888306e-01
2.317500e+01  1.900553e-01
2.319000e+01  1.891799e-01
2.320500e+01  1.821923e-01
2.322000e+01  1.784542e-01
2.323500e+01  1.987031e-01
2.325000e+01  1.669761e-01
2.326500e+01  1.838500e-01
2.328000e+01  1.798112e-01
2.329500e+01  2.005647e-01
2.331000e+01  2.208733e-01
2.332500e+01  1.957220e-01
2.334000e+01  1.910731e-01
2.335500e+01  1.823047e-01
2.337000e+01  1.931319e-01
2.338500e+01  1.930440e-01
2.340000e+01  1.809700e-01
2.341500e+01  1.809447e-01
2.343000e+01  1.938402e-01
2.344500e+01  1.863353e-01
2.346000e+01  1.790948e-01
2.347500e+01  1.824144e-01
2.349000e+01  1.847725e-01
2.350500e+01  1.871309e-01
2.352000e+01  1.894969e-01
2.353500e+01  1.925203e-01
2.355000e+01  1.895523e-01
2.356500e+01  1.916375e-01
2.358000e+01  2.303343e-01
2.359500e+01  1.904548e-01
2.361000e+01  1.803471e-01
2.362500e+01  1.861637e-01
2.364000e+01  1.736810e-01
2.365500e+01  1.832865e-01
2.367000e+01  1.766945e-01
2.368500e+01  1.810720e-01
2.370000e+01  2.143225e-01
2.371500e+01  1.949309e-01
2.373000e+01  2.055161e-01
2.374500e+01  1.711988e-01
2.376000e+01  1.875843e-01
2.377500e+01  1.704259e-01
2.379000e+01  1.913427e-01
2.380500e+01  1.827591e-01
2.382000e+01  1.915464e-01
2.383500e+01  1.851974e-01
2.385000e+01  1.770140e-01
2.386500e+01  1.885602e-01
2.388000e+01  1.752883e-01
2.389500e+01  1.873310e-01
2.391000e+01  1.896761e-01
2.392500e+01  1.822358e-01
2.394000e+01  1.900997e-01
2.395500e+01  1.710147e-01
2.397000e+01  1.902551e-01
2.398500e+01  1.783565e-01
2.400000e+01  1.881223e-01
2.401500e+01  1.926859e-01
2.403000e+01  1.803692e-01
2.404500e+01  2.037919e-01
2.406000e+01  1.920465e-01
2.407500e+01  1.858228e-01
2.409000e+01  1.810634e-01
2.410500e+01  1.941186e-01
2.412000e+01  1.867217e-01
2.413500e+01  1.777695e-01
2.415000e+01  1.941803e-01
2.416500e+01  1.830684e-01
2.418000e+01  1.791646e-01
2.419500e+01  1.822197e-01
2.421000e+01  1.824113e-01
2.422500e+01  1.838394e-01
2.424000e+01  1.884597e-01
2.425500e+01  1.913953e-01
2.427000e+01  1.783171e-01
2.428500e+01  1.817969e-01
2.430000e+01  1.878433e-01
2.431500e+01  1.928883e-01
2.433000e+01  1.792376e-01
2.434500e+01  1.873233e-01
2.436000e+01  1.996723e-01
2.437500e+01  2.041641e-01
2.439000e+01  1.716217e-01
2.440500e+01  1.795827e-01
2.442000e+01  1.923045e-01
2.443500e+01  2.647833e-01
2.445000e+01  1.817857e-01
2.446500e+01  2.048269e-01
2.448000e+01  1.867566e-01
2.449500e+01  2.356904e-01
2.451000e+01  1.802722e-01
2.452500e+01  1.846319e-01
2.454000e+01  1.986707e-01
2.455500e+01  1.779355e-01
2.457000e+01  1.700736e-01
2.458500e+01  1.858519e-01
2.460000e+01  1.748312e-01
2.461500e+01  1.816233e-01
2.463000e+01  1.738766e-01
2.464500e+01  1.928136e-01
2.466000e+01  1.820795e-01
2.467500e+01  1.789134e-01
2.469000e+01  1.772707e-01
2.470500e+01  1.923021e-01
2.472000e+01  1.878194e-01
2.473500e+01  1.965504e-01
2.475000e+01  1.738766e-01
2.476500e+01  2.044916e-01
2.478000e+01  1.983484e-01
2.479500e+01  2.067147e-01
2.481000e+01  2.285303e-01
2.482500e+01  1.873902e-01
2.484000e+01  1.798689e-01
2.485500e+01  1.954123e-01
2.487000e+01  2.151695e-01
2.488500e+01  1.869064e-01
2.490000e+01  1.883695e-01
2.491500e+01  1.854427e-01
2.493000e+01  1.970022e-01
2.494500e+01  1.791482e-01
2.496000e+01  1.859276e-01
2.497500e+01  2.002997e-01
2.499000e+01  2.102521e-01
2.500500e+01  1.929016e-01
2.502000e+01  1.769913e-01
2.503500e+01  1.958698e-01
2.505000e+01  1.661656e-01
2.506500e+01  1.830134e-01
2.508000e+01  1.896366e-01
2.509500e+01  2.082379e-01
2.511000e+01  1.783315e-01
2.512500e+01  2.042180e-01
2.514000e+01  2.007381e-01
2.515500e+01  2.055942e-01
2.517000e+01  1.722818e-01
2.518500e+01  1.772260e-01
2.520000e+01  1.811105e-01
2.521500e+01  2.102907e-01
2.523000e+01  1.737642e-01
2.524500e+01  1.918593e-01
2.526000e+01  1.857392e-01
2.527500e+01  1.896473e-01
2.529000e+01  1.703082e-01
2.530500e+01  1.880582e-01
2.532000e+01  1.917417e-01
2.533500e+01  2.257655e-01
2.535000e+01  1.799477e-01
2.536500e+01  1.883985e-01
2.538000e+01  1.902129e-01
2.539500e+01  1.997849e-01
2.541000e+01  1.771692e-01
2.542500e+01  1.966647e-01
2.544000e+01  1.639575e-01
2.545500e+01  1.954530e-01
2.547000e+01  1.958800e-01
2.548500e+01  1.931292e-01
2.550000e+01  1.763292e-01
2.551500e+01  1.827869e-01
2.553000e+01  1.721510e-01
2.554500e+01  1.893620e-01
2.556000e+01  2.015592e-01
2.557500e+01  1.757525e-01
2.559000e+01  1.795661e-01
2.560500e+01  1.816313e-01
2.562000e+01  1.831531e-01
2.563500e+01  1.905728e-01
2.565000e+01  1.725136e-01
2.566500e+01  1.797862e-01
2.568000e+01  1.848917e-01
2.569500e+01  1.801501e-01
2.571000e+01  1.759944e-01
2.572500e+01  1.823432e-01
2.574000e+01  1.729365e-01
2.575500e+01  1.925226e-01
2.577000e+01  2.033916e-01
2.578500e+01  1.794436e-01
2.580000e+01  1.775897e-01
2.581500e+01  1.814857e-01
2.583000e+01  1.751370e-01
2.584500e+01  1.876938e-01
2.586000e+01  1.796495e-01
2.587500e+01  1.930647e-01
2.589000e+01  1.761647e-01
2.590500e+01  1.766464e-01
2.592000e+01  2.082548e-01
2.593500e+01  1.808454e-01
2.595000e+01  1.802583e-01
2.596500e+01  1.795465e-01
2.598000e+01  1.776739e-01
2.599500e+01  1.690387e-01
2.601000e+01  1.782386e-01
2.602500e+01  1.628190e-01
2.604000e+01  1.758524e-01
2.605500e+01  1.816892e-01
2.607000e+01  1.827266e-01
2.608500e+01  1.817113e-01
2.610000e+01  1.749001e-01
2.611500e+01  1.746339e-01
2.613000e+01  1.807234e-01
2.614500e+01  2.081368e-01
2.616000e+01  1.917526e-01
2.617500e+01  1.784323e-01
2.619000e+01  1.640886e-01
2.620500e+01  1.913868e-01
2.622000e+01  2.010572e-01
2.623500e+01  1.927019e-01
2.625000e+01  1.991480e-01
2.626500e+01  1.900344e-01
2.628000e+01  1.716215e-01
2.629500e+01  2.191826e-01
2.631000e+01  1.842416e-01
2.632500e+01  1.837526e-01
2.634000e+01  1.903048e-01
2.635500e+01  1.714820e-01
2.637000e+01  1.800945e-01
2.638500e+01  1.820687e-01
2.640000e+01  1.978080e-01
2.641500e+01  1.727251e-01
2.643000e+01  1.849216e-01
2.644500e+01  1.923535e-01
2.646000e+01  1.704816e-01
2.647500e+01  1.863493e-01
2.649000e+01  1.807486e-01
2.650500e+01  1.759831e-01
2.652000e+01  1.842418e-01
2.653500e+01  1.765474e-01
2.655000e+01  1.806571e-01
2.656500e+01  1.961965e-01
2.658000e+01  1.754110e-01
2.659500e+01  1.748169e-01
2.661000e+01  1.881327e-01
2.662500e+01  1.827646e-01
2.664000e+01  1.761986e-01
2.665500e+01  1.769379e-01
2.667000e+01  1.786754e-01
2.668500e+01  1.986076e-01
2.670000e+01  1.847921e-01
2.671500e+01  1.783422e-01
2.673000e+01  1.829015e-01
2.674500e+01  1.773531e-01
2.676000e+01  1.814853e-01
2.677500e+01  1.877820e-01
2.679000e+01  1.809473e-01
2.680500e+01  1.894044e-01
2.682000e+01  1.985019e-01
2.683500e+01  1.771271e-01
2.685000e+01  1.750285e-01
2.686500e+01  1.809115e-01
2.688000e+01  1.796555e-01
2.689500e+01  1.757074e-01
2.691000e+01  1.762185e-01
2.692500e+01  1.934372e-01
2.694000e+01  1.854214e-01
2.695500e+01  1.852189e-01
2.697000e+01  1.909844e-01
2.698500e+01  1.853674e-01
2.700000e+01  1.873207e-01
2.701500e+01  1.704435e-01
2.703000e+01  1.849216e-01
2.704500e+01  1.802054e-01
2.706000e+01  1.873097e-01
2.707500e+01  1.775080e-01
2.709000e+01  1.812569e-01
2.710500e+01  1.838071e-01
2.712000e+01  1.749572e-01
2.713500e+01  1.885470e-01
2.715000e+01  1.910103e-01
2.716500e+01  1.740918e-01
2.718000e+01  1.892672e-01
2.719500e+01  1.737670e-01
2.721000e+01  1.788881e-01
2.722500e+01  1.711984e-01
2.724000e+01  1.873767e-01
2.725500e+01  2.000424e-01
2.727000e+01  1.957216e-01
2.728500e+01  2.037794e-01
2.730000e+01  1.712162e-01
2.731500e+01  1.657407e-01
2.733000e+01  1.858116e-01
2.734500e+01  1.883639e-01
2.736000e+01  1.706749e-01
2.737500e+01  2.017821e-01
2.739000e+01  1.861424e-01
2.740500e+01  1.837962e-01
2.742000e+01  1.834424e-01
2.743500e+01  1.804052e-01
2.745000e+01  1.814966e-01
2.746500e+01  1.869465e-01
2.748000e+01  1.710263e-01
2.749500e+01  1.960029e-01
2.751000e+01  1.776568e-01
2.752500e+01  1.811796e-01
2.754000e+01  1.899187e-01
2.755500e+01  2.054482e-01
2.757000e+01  1.725831e-01
2.758500e+01  1.775080e-01
2.760000e+01  1.764145e-01
2.761500e+01  1.686477e-01
2.763000e+01  1.725489e-01
2.764500e+01  1.791344e-01
2.766000e+01  1.864914e-01
2.767500e+01  1.775105e-01
2.769000e+01  1.726615e-01
2.770500e+01  1.826420e-01
2.772000e+01  1.818460e-01
2.773500e+01  1.734388e-01
2.775000e+01  1.913400e-01
2.776500e+01  2.061408e-01
2.778000e+01  1.745336e-01
2.779500e+01  1.805243e-01
2.781000e+01  1.925045e-01
2.782500e+01  1.854319e-01
2.784000e+01  1.802054e-01
2.785500e+01  2.127392e-01
2.787000e+01  1.792120e-01
2.788500e+01  1.810222e-01
2.790000e+01  1.953203e-01
2.791500e+01  1.731649e-01
2.793000e+01  1.888306e-01
2.794500e+01  1.791480e-01
2.796000e+01  1.731703e-01
2.797500e+01  1.872699e-01
2.799000e+01  1.707249e-01
2.800500e+01  1.904466e-01
2.802000e+01  1.717844e-01
2.803500e+01  1.773864e-01
2.805000e+01  1.782275e-01
2.806500e+01  1.745421e-01
2.808000e+01  1.874834e-01
2.809500e+01  1.687541e-01
2.811000e+01  1.770002e-01
2.812500e+01  1.710932e-01
2.814000e+01  1.654358e-01
2.815500e+01  1.881410e-01
2.817000e+01  2.026353e-01
2.818500e+01  1.837444e-01
2.820000e+01  1.787229e-01
2.821500e+01  1.781628e-01
2.823000e+01  1.812293e-01
2.824500e+01  1.772597e-01
2.826000e+01  1.830109e-01
2.827500e+01  2.004921e-01
2.829000e+01  1.923356e-01
2.830500e+01  1.710235e-01
2.832000e+01  1.726677e-01
2.833500e+01  1.814549e-01
2.835000e+01  1.736345e-01
2.836500e+01  1.796301e-01
2.838000e+01  1.898474e-01
2.839500e+01  1.834638e-01
2.841000e+01  1.922607e-01
2.842500e+01  1.875099e-01
2.844000e+01  1.749544e-01
2.845500e+01  1.769435e-01
2.847000e+01  1.590158e-01
2.848500e+01  1.866251e-01
2.850000e+01  1.997851e-01
2.851500e+01  2.035805e-01
2.853000e+01  1.807207e-01
2.854500e+01  1.672691e-01
2.856000e+01  1.760994e-01
2.857500e+01  1.780252e-01
2.859000e+01  1.770819e-01
2.860500e+01  1.808066e-01
2.862000e+01  1.763550e-01
2.863500e+01  1.884305e-01
2.865000e+01  1.813586e-01
2.866500e+01  1.700498e-01
2.868000e+01  1.728729e-01
2.869500e+01  1.942500e-01
2.871000e+01  1.918357e-01
2.872500e+01  1.759231e-01
2.874000e+01  1.824854e-01
2.875500e+01  1.799641e-01
2.877000e+01  1.786281e-01
2.878500e+01  1.853053e-01
2.880000e+01  1.886242e-01
2.881500e+01  1.920781e-01
2.883000e+01  1.786475e-01
2.884500e+01  1.895707e-01
2.886000e+01  1.814549e-01
2.887500e+01  1.740575e-01
2.889000e+01  1.815657e-01
2.890500e+01  1.766750e-01
2.892000e+01  1.663159e-01
2.893500e+01  1.701880e-01
2.895000e+01  1.828825e-01
2.896500e+01  1.884115e-01
2.898000e+01  1.722472e-01
2.899500e+01  1.830740e-01
2.901000e+01  1.928264e-01
2.902500e+01  1.723311e-01
2.904000e+01  1.760597e-01
2.905500e+01  1.820277e-01
2.907000e+01  1.882287e-01
2.908500e+01  1.853670e-01
2.910000e+01  1.691774e-01
2.911500e+01  1.710585e-01
2.913000e+01  1.852053e-01
2.914500e+01  1.661958e-01
2.916000e+01  1.783594e-01
2.917500e+01  1.792680e-01
2.919000e+01  1.801138e-01
2.920500e+01  1.704904e-01
2.922000e+01  1.831641e-01
2.923500e+01  1.792122e-01
2.925000e+01  1.888836e-01
2.926500e+01  1.748258e-01
2.928000e+01  1.790474e-01
2.929500e+01  1.711664e-01
2.931000e+01  2.001848e-01
2.932500e+01  1.706869e-01
2.934000e+01  1.958107e-01
2.935500e+01  1.740520e-01
2.937000e+01  1.839810e-01
2.938500e+01  2.019036e-01
2.940000e+01  1.842855e-01
2.941500e+01  1.858848e-01
2.943000e+01  1.819506e-01
2.944500e+01  1.983608e-01
2.946000e+01  1.992335e-01
2.947500e+01  1.829567e-01
2.949000e+01  1.823457e-01
2.950500e+01  1.877580e-01
2.952000e+01  2.079687e-01
2.953500e+01  1.809089e-01
2.955000e+01  1.796720e-01
2.956500e+01  1.813532e-01
2.958000e+01  1.785328e-01
2.959500e+01  1.967999e-01
2.961000e+01  1.898050e-01
2.962500e+01  1.855317e-01
2.964000e+01  1.852698e-01
2.965500e+01  1.994243e-01
2.967000e+01  1.883850e-01
2.968500e+01  1.917728e-01
2.970000e+01  1.818185e-01
2.971500e+01  1.955989e-01
2.973000e+01  1.784181e-01
2.974500e+01  1.783986e-01
2.976000e+01  1.773387e-01
2.977500e+01  1.856800e-01
2.979000e+01  2.006839e-01
2.980500e+01  1.788352e-01
2.982000e+01  1.860052e-01
2.983500e+01  1.818408e-01
2.985000e+01  1.792484e-01
2.986500e+01  1.938452e-01
2.988000e+01  1.925486e-01
2.989500e+01  1.848353e-01
2.991000e+01  1.822829e-01
2.992500e+01  1.891296e-01
2.994000e+01  1.792376e-01
2.995500e+01  1.841571e-01
2.997000e+01  1.605897e-01
2.998500e+01  1.886716e-01
3.000000e+01  1.784936e-01
3.001500e+01  1.918125e-01
3.003000e+01  1.816868e-01
3.004500e+01  1.793910e-01
3.006000e+01  2.211649e-01
3.007500e+01  1.681042e-01
3.009000e+01  1.823924e-01
3.010500e+01  1.834203e-01
3.012000e+01  1.870536e-01
3.013500e+01  1.912221e-01
3.015000e+01  1.799250e-01
3.016500e+01  1.768445e-01
3.018000e+01  1.871976e-01
3.019500e+01  1.729856e-01
3.021000e+01  1.941212e-01
3.022500e+01  2.030492e-01
3.024000e+01  1.824311e-01
3.025500e+01  1.820278e-01
3.027000e+01  1.836027e-01
3.028500e+01  1.762584e-01
3.030000e+01  2.008109e-01
3.031500e+01  1.759260e-01
3.033000e+01  1.687361e-01
3.034500e+01  1.857795e-01
3.036000e+01  1.835944e-01
3.037500e+01  1.893940e-01
3.039000e+01  1.901604e-01
3.040500e+01  1.794019e-01
3.042000e+01  1.824061e-01
3.043500e+01  1.649909e-01
3.045000e+01  1.857012e-01
3.046500e+01  1.722469e-01
3.048000e+01  1.798387e-01
3.049500e+01  2.035730e-01
3.051000e+01  1.752770e-01
3.052500e+01  1.880105e-01
3.054000e+01  1.947431e-01
3.055500e+01  1.835236e-01
3.057000e+01  1.828034e-01
3.058500e+01  1.828687e-01
3.060000e+01  1.822170e-01
3.061500e+01  1.755076e-01
3.063000e+01  1.787595e-01
3.064500e+01  1.721337e-01
3.066000e+01  1.725514e-01
3.067500e+01  1.749112e-01
3.069000e+01  1.796497e-01
3.070500e+01  1.894229e-01
3.072000e+01  1.688465e-01
3.073500e+01  1.797384e-01
3.075000e+01  1.771414e-01
3.076500e+01  1.841903e-01
3.078000e+01  1.700264e-01
3.079500e+01  1.852864e-01
3.081000e+01  1.876701e-01
3.082500e+01  1.713503e-01
3.084000e+01  1.811189e-01
3.085500e+01  1.755674e-01
3.087000e+01  1.825814e-01
3.088500e+01  1.944376e-01
3.090000e+01  1.884727e-01
3.091500e+01  1.860484e-01
3.093000e+01  1.784180e-01
3.094500e+01  1.753880e-01
3.096000e+01  1.841086e-01
3.097500e+01  1.698174e-01
3.099000e+01  1.819615e-01
3.100500e+01  1.702735e-01
3.102000e+01  1.751489e-01
3.103500e+01  1.880027e-01
3.105000e+01  1.812955e-01
3.106500e+01  1.945196e-01
3.108000e+01  1.814000e-01
3.109500e+01  1.821128e-01
3.111000e+01  1.864456e-01
3.112500e+01  1.771128e-01
3.114000e+01  1.857878e-01
3.115500e+01  1.808563e-01
3.117000e+01  1.990829e-01
3.118500e+01  1.832730e-01
3.120000e+01  1.986075e-01
3.121500e+01  1.792738e-01
3.123000e+01  1.827566e-01
3.124500e+01  1.848078e-01
3.126000e+01  1.958724e-01
3.127500e+01  1.829753e-01
3.129000e+01  1.961655e-01
3.130500e+01  1.860134e-01
3.132000e+01  1.795247e-01
3.133500e+01  1.834474e-01
3.135000e+01  1.799694e-01
3.136500e+01  1.826966e-01
3.138000e+01  1.650335e-01
3.139500e+01  1.818928e-01
3.141000e+01  1.871497e-01
3.142500e+01  1.828687e-01
3.144000e+01  1.871150e-01
3.145500e+01  1.779524e-01
3.147000e+01  1.755590e-01
3.148500e+01  1.764707e-01
3.150000e+01  1.747170e-01
3.151500e+01  1.847025e-01
3.153000e+01  1.737065e-01
3.154500e+01  1.929016e-01
3.156000e+01  1.817831e-01
3.157500e+01  1.761620e-01
3.159000e+01  1.813230e-01
3.160500e+01  1.816203e-01
3.162000e+01  1.923407e-01
3.163500e+01  1.649907e-01
3.165000e+01  1.730292e-01
3.166500e+01  1.698646e-01
3.168000e+01  1.867137e-01
3.169500e+01  1.651787e-01
3.171000e+01  1.752627e-01
3.172500e+01  1.718924e-01
3.174000e+01  1.861560e-01
3.175500e+01  1.780282e-01
3.177000e+01  1.790893e-01
3.178500e+01  1.709530e-01
3.180000e+01  1.875660e-01
3.181500e+01  1.762102e-01
3.183000e+01  1.745736e-01
3.184500e+01  1.773416e-01
3.186000e+01  1.811516e-01
3.187500e+01  1.809968e-01
3.189000e+01  1.833083e-01
3.190500e+01  1.819616e-01
3.192000e+01  1.813583e-01
3.193500e+01  1.739368e-01
3.195000e+01  1.748310e-01
3.196500e+01  1.727193e-01
3.198000e+01  1.755249e-01
3.199500e+01  1.830029e-01
3.201000e+01  1.846643e-01
3.202500e+01  1.877553e-01
3.204000e+01  1.810332e-01
3.205500e+01  1.861263e-01
3.207000e+01  1.944349e-01
3.208500e+01  1.814085e-01
3.210000e+01  1.875362e-01
3.211500e+01  1.964233e-01
3.213000e+01  1.775893e-01
3.214500e+01  1.978026e-01
3.216000e+01  1.947742e-01
3.217500e+01  1.988593e-01
3.219000e+01  1.985042e-01
3.220500e+01  1.694283e-01
3.222000e+01  1.894518e-01
3.223500e+01  1.778202e-01
3.225000e+01  1.911308e-01
3.226500e+01  1.818377e-01
3.228000e+01  1.778904e-01
3.229500e+01  1.881061e-01
3.231000e+01  1.803469e-01
3.232500e+01  1.855396e-01
3.234000e+01  1.756870e-01
3.235500e+01  1.737296e-01
3.237000e+01  1.747542e-01
3.238500e+01  1.744535e-01
3.240000e+01  1.750200e-01
3.241500e+01  1.805406e-01
3.243000e+01  1.894782e-01
3.244500e+01  1.729540e-01
3.246000e+01  1.906882e-01
3.247500e+01  1.731617e-01
3.249000e+01  1.898685e-01
3.250500e+01  1.817856e-01
3.252000e+01  1.912356e-01
3.253500e+01  1.889283e-01
3.255000e+01  1.738997e-01
3.256500e+01  1.719623e-01
3.258000e+01  1.767769e-01
3.259500e+01  1.860485e-01
3.261000e+01  1.697824e-01
3.262500e+01  1.808148e-01
3.264000e+01  1.724503e-01
3.265500e+01  1.803498e-01
3.267000e+01  1.780647e-01
3.268500e+01  1.792956e-01
3.270000e+01  1.823241e-01
3.271500e+01  1.810994e-01
3.273000e+01  1.812429e-01
3.274500e+01  1.729078e-01
3.276000e+01  1.715635e-01
3.277500e+01  1.831530e-01
3.279000e+01  1.791928e-01
3.280500e+01  1.684933e-01
3.282000e+01  1.723775e-01
3.283500e+01  1.894040e-01
3.285000e+01  1.779437e-01
3.286500e+01  1.721455e-01
3.288000e+01  1.857580e-01
3.289500e+01  1.710757e-01
3.291000e+01  1.735859e-01
3.292500e+01  1.970863e-01
3.294000e+01  1.799279e-01
3.295500e+01  1.927953e-01
3.297000e+01  1.763692e-01
3.298500e+01  1.907909e-01
3.300000e+01  1.832376e-01
3.301500e+01  1.967994e-01
3.303000e+01  1.711373e-01
3.304500e+01  1.860701e-01
3.306000e+01  1.861102e-01
3.307500e+01  1.827897e-01
3.309000e+01  1.910653e-01
3.310500e+01  1.677678e-01
3.312000e+01  1.682528e-01
3.313500e+01  1.941624e-01
3.315000e+01  1.694493e-01
3.316500e+01  1.692602e-01
3.318000e+01  1.788128e-01
3.319500e+01  2.006916e-01
3.321000e+01  1.923799e-01
3.322500e+01  1.811599e-01
3.324000e+01  1.721338e-01
3.325500e+01  1.795352e-01
3.327000e+01  2.008732e-01
3.328500e+01  1.798748e-01
3.330000e+01  1.746911e-01
3.331500e+01  1.766865e-01
3.333000e+01  1.723540e-01
3.334500e+01  1.735571e-01
3.336000e+01  1.965095e-01
3.337500e+01  1.991128e-01
3.339000e+01  1.856609e-01
3.340500e+01  2.015813e-01
3.342000e+01  1.734992e-01
3.343500e+01  1.896050e-01
3.345000e+01  1.939302e-01
3.346500e+01  1.951152e-01
3.348000e+01  1.929300e-01
3.349500e+01  1.836245e-01
3.351000e+01  1.731646e-01
3.352500e+01  1.810056e-01
3.354000e+01  1.848484e-01
3.355500e+01  1.925619e-01
3.357000e+01  1.756758e-01
3.358500e+01  1.984591e-01
3.360000e+01  1.955764e-01
3.361500e+01  1.708393e-01
3.363000e+01  1.828935e-01
3.364500e+01  1.790280e-01
3.366000e+01  1.790280e-01
3.367500e+01  1.664031e-01
3.369000e+01  1.856259e-01
3.370500e+01  1.753798e-01
3.372000e+01  1.718225e-01
3.373500e+01  1.832184e-01
3.375000e+01  1.852866e-01
3.376500e+01  1.744334e-01
3.378000e+01  1.872993e-01
3.379500e+01  1.886610e-01
3.381000e+01  1.948795e-01
3.382500e+01  1.799942e-01
3.384000e+01  1.700203e-01
3.385500e+01  1.911255e-01
3.387000e+01  1.720290e-01
3.388500e+01  1.781040e-01
3.390000e+01  1.748199e-01
3.391500e+01  1.839211e-01
3.393000e+01  1.764764e-01
3.394500e+01  1.881648e-01
3.396000e+01  1.870025e-01
3.397500e+01  1.789832e-01
3.399000e+01  1.744133e-01
3.400500e+01  1.841521e-01
3.402000e+01  1.819367e-01
3.403500e+01  1.753200e-01
3.405000e+01  1.759147e-01
3.406500e+01  1.781712e-01
3.408000e+01  1.950257e-01
3.409500e+01  1.814193e-01
3.411000e+01  1.910891e-01
3.412500e+01  1.804328e-01
3.414000e+01  1.784716e-01
3.415500e+01  1.890531e-01
3.417000e+01  1.761224e-01
3.418500e+01  1.716366e-01
3.420000e+01  1.783088e-01
3.421500e+01  1.796275e-01
3.423000e+01  1.867245e-01
3.424500e+01  1.801140e-01
3.426000e+01  1.887908e-01
3.427500e+01  1.796530e-01
3.429000e+01  1.791449e-01
3.430500e+01  1.737643e-01
3.432000e+01  2.017200e-01
3.433500e+01  1.823428e-01
3.435000e+01  1.783059e-01
3.436500e+01  1.767089e-01
3.438000e+01  1.849135e-01
3.439500e+01  1.843202e-01
3.441000e+01  1.856504e-01
3.442500e+01  1.861049e-01
3.444000e+01  1.687155e-01
3.445500e+01  1.881623e-01
3.447000e+01  1.857037e-01
3.448500e+01  1.704436e-01
3.450000e+01  1.739484e-01
3.451500e+01  1.854129e-01
3.453000e+01  1.827597e-01
3.454500e+01  1.772850e-01
3.456000e+01  1.738419e-01
3.457500e+01  1.714117e-01
3.459000e+01  1.789665e-01
3.460500e+01  1.822003e-01
3.462000e+01  1.744765e-01
3.463500e+01  1.795272e-01
3.465000e+01  1.850837e-01
3.466500e+01  1.806461e-01
3.468000e+01  1.788184e-01
3.469500e+01  1.798083e-01
3.471000e+01  1.818381e-01
3.472500e+01  1.779354e-01
3.474000e+01  1.721251e-01
3.475500e+01  1.856907e-01
3.477000e+01  1.710448e-01
3.478500e+01  1.790362e-01
3.480000e+01  1.772059e-01
3.481500e+01  1.655592e-01
3.483000e+01  1.771380e-01
3.484500e+01  1.667153e-01
3.486000e+01  1.770540e-01
3.487500e+01  1.892326e-01
3.489000e+01  1.856151e-01
3.490500e+01  1.943679e-01
3.492000e+01  1.791617e-01
3.493500e+01  1.856581e-01
3.495000e+01  1.796912e-01
3.496500e+01  1.686594e-01
3.498000e+01  1.779154e-01
3.499500e+01  1.883931e-01
3.501000e+01  1.776797e-01
3.502500e+01  1.684339e-01
3.504000e+01  1.831011e-01
3.505500e+01  1.770793e-01
3.507000e+01  1.814633e-01
3.508500e+01  1.819036e-01
3.510000e+01  1.825402e-01
3.511500e+01  1.822386e-01
3.513000e+01  1.891826e-01
3.514500e+01  1.838966e-01
3.516000e+01  1.689407e-01
3.517500e+01  1.710030e-01
3.519000e+01  1.852511e-01
3.520500e+01  1.805797e-01
3.522000e+01  1.759942e-01
3.523500e+01  1.892672e-01
3.525000e+01  1.753993e-01
3.526500e+01  1.830984e-01
3.528000e+01  1.854103e-01
3.529500e+01  1.795911e-01
3.531000e+01  1.736920e-01
3.532500e+01  1.766465e-01
3.534000e+01  1.845805e-01
3.535500e+01  1.695261e-01
3.537000e+01  1.790501e-01
3.538500e+01  1.789468e-01
3.540000e+01  1.871070e-01
3.541500e+01  1.912930e-01
3.543000e+01  1.685943e-01
3.544500e+01  1.729106e-01
3.546000e+01  1.790142e-01
3.547500e+01  1.704878e-01
3.549000e+01  1.722962e-01
3.550500e+01  1.990124e-01
3.552000e+01  1.691688e-01
3.553500e+01  1.822361e-01
3.555000e+01  1.843693e-01
3.556500e+01  1.854319e-01
3.558000e+01  1.881596e-01
3.559500e+01  1.755080e-01
3.561000e+01  1.834719e-01
3.562500e+01  1.828689e-01
3.564000e+01  1.931450e-01
3.565500e+01  1.793819e-01
3.567000e+01  1.714435e-01
3.568500e+01  1.700208e-01
3.570000e+01  1.810139e-01
3.571500e+01  1.799720e-01
3.573000e+01  1.757556e-01
3.574500e+01  1.946741e-01
3.576000e+01  1.806268e-01
3.577500e+01  1.862715e-01
3.579000e+01  1.894705e-01
3.580500e+01  1.961477e-01
3.582000e+01  1.790557e-01
3.583500e+01  1.811877e-01
3.585000e+01  1.710353e-01
3.586500e+01  1.803496e-01
3.588000e+01  1.927202e-01
3.589500e+01  1.731502e-01
3.591000e+01  1.743731e-01
3.592500e+01  1.785974e-01
3.594000e+01  1.748686e-01
3.595500e+01  1.988492e-01
3.597000e+01  1.742815e-01
3.598500e+01  1.696497e-01
3.600000e+01  1.809114e-01
3.601500e+01  1.729422e-01
3.603000e+01  1.780198e-01
3.604500e+01  1.787764e-01
3.606000e+01  1.859571e-01
3.607500e+01  1.788886e-01
3.609000e+01  1.678391e-01
3.610500e+01  1.921948e-01
3.612000e+01  1.712455e-01
3.613500e+01  1.776231e-01
3.615000e+01  1.764797e-01
3.616500e+01  1.839404e-01
3.618000e+01  1.743129e-01
3.619500e+01  1.783649e-01
3.621000e+01  1.756986e-01
3.622500e+01  1.773868e-01
3.624000e+01  1.754224e-01
3.625500e+01  1.743645e-01
3.627000e+01  1.794241e-01
3.628500e+01  1.771155e-01
3.630000e+01  1.794494e-01
3.631500e+01  1.770794e-01
3.633000e+01  1.767203e-01
3.634500e+01  1.876432e-01
3.636000e+01  1.767088e-01
3.637500e+01  1.753024e-01
3.639000e+01  1.891242e-01
3.640500e+01  1.693401e-01
3.642000e+01  1.797722e-01
3.643500e+01  1.756272e-01
3.645000e+01  1.828031e-01
3.646500e+01  1.733379e-01
3.648000e+01  1.826639e-01
3.649500e+01  1.739799e-01
3.651000e+01  1.820467e-01
3.652500e+01  1.825322e-01
3.654000e+01  1.776683e-01
3.655500e+01  1.839074e-01
3.657000e+01  1.826827e-01
3.658500e+01  1.846649e-01
3.660000e+01  1.716130e-01
3.661500e+01  1.744990e-01
3.663000e+01  1.862094e-01
3.664500e+01  1.759915e-01
3.666000e+01  1.789104e-01
3.667500e+01  1.755619e-01
3.669000e+01  1.760088e-01
3.670500e+01  1.741524e-01
3.672000e+01  1.740403e-01
3.673500e+01  1.766578e-01
3.675000e+01  1.749288e-01
3.676500e+01  1.947435e-01
3.678000e+01  1.718838e-01
3.679500e+01  1.773611e-01
3.681000e+01  1.800031e-01
3.682500e+01  1.873846e-01
3.684000e+01  1.887062e-01
3.685500e+01  1.786313e-01
3.687000e+01  1.699175e-01
3.688500e+01  1.712458e-01
3.690000e+01  1.783060e-01
3.691500e+01  1.897049e-01
3.693000e+01  1.886187e-01
3.694500e+01  1.776062e-01
3.696000e+01  1.790336e-01
3.697500e+01  1.763944e-01
3.699000e+01  1.845564e-01
3.700500e+01  1.849567e-01
3.702000e+01  1.772595e-01
3.703500e+01  1.900369e-01
3.705000e+01  1.771777e-01
3.706500e+01  1.818406e-01
3.708000e+01  1.868074e-01
3.709500e+01  1.761675e-01
3.711000e+01  1.797166e-01
3.712500e+01  1.886583e-01
3.714000e+01  1.844424e-01
3.715500e+01  1.691511e-01
3.717000e+01  1.920677e-01
3.718500e+01  1.718459e-01
3.720000e+01  1.987036e-01
3.721500e+01  1.829592e-01
3.723000e+01  1.812319e-01
3.724500e+01  1.831367e-01
3.726000e+01  1.872966e-01
3.727500e+01  1.796356e-01
3.729000e+01  1.773812e-01
3.730500e+01  2.005516e-01
3.732000e+01  1.898840e-01
3.733500e+01  1.721802e-01
3.735000e+01  1.865610e-01
3.736500e+01  2.067222e-01
3.738000e+01  1.867568e-01
3.739500e+01  1.922992e-01
3.741000e+01  1.734275e-01
3.742500e+01  1.728034e-01
3.744000e+01  1.723632e-01
3.745500e+01  1.734992e-01
3.747000e+01  1.817198e-01
3.748500e+01  1.659095e-01
3.750000e+01  1.696643e-01
3.751500e+01  1.728641e-01
3.753000e+01  1.802802e-01
3.754500e+01  1.765305e-01
3.756000e+01  1.723630e-01
3.757500e+01  1.781628e-01
3.759000e+01  1.804298e-01
3.760500e+01  1.740746e-01
3.762000e+01  1.819753e-01
3.763500e+01  1.688164e-01
3.765000e+01  1.864106e-01
3.766500e+01  1.783953e-01
3.768000e+01  1.786000e-01
3.769500e+01  1.720029e-01
3.771000e+01  1.823953e-01
3.772500e+01  1.682083e-01
3.774000e+01  1.737066e-01
3.775500e+01  1.904653e-01
3.777000e+01  1.863488e-01
3.778500e+01  1.759147e-01
3.780000e+01  1.726672e-01
3.781500e+01  1.799615e-01
3.783000e+01  1.717844e-01
3.784500e+01  1.814222e-01
3.786000e+01  1.777328e-01
3.787500e+01  1.725598e-01
3.789000e+01  1.806465e-01
3.790500e+01  1.744049e-01
3.792000e+01  1.874516e-01
3.793500e+01  1.847483e-01
3.795000e+01  1.808592e-01
3.796500e+01  1.791618e-01
3.798000e+01  1.851650e-01
3.799500e+01  1.760993e-01
3.801000e+01  1.723280e-01
3.802500e+01  1.835510e-01
3.804000e+01  1.809088e-01
3.805500e+01  1.746912e-01
3.807000e+01  1.869786e-01
3.808500e+01  1.793793e-01
3.810000e+01  1.764116e-01
3.811500e+01  1.772593e-01
3.813000e+01  1.784770e-01
3.814500e+01  1.885683e-01
3.816000e+01  1.805709e-01
3.817500e+01  1.802085e-01
3.819000e+01  1.763803e-01
3.820500e+01  1.776120e-01
3.822000e+01  1.789104e-01
3.823500e+01  1.770028e-01
3.825000e+01  1.808232e-01
3.826500e+01  1.828989e-01
3.828000e+01  1.839508e-01
3.829500e+01  1.774991e-01
3.831000e+01  1.811300e-01
3.832500e+01  1.827048e-01
3.834000e+01  1.848975e-01
3.835500e+01  1.905072e-01
3.837000e+01  1.643655e-01
3.838500e+01  1.733002e-01
3.840000e+01  1.799809e-01
3.841500e+01  1.841875e-01
3.843000e+01  1.949588e-01
3.844500e+01  1.850137e-01
3.846000e+01  1.813751e-01
3.847500e+01  2.076200e-01
3.849000e+01  1.803857e-01
3.850500e+01  1.819971e-01
3.852000e+01  1.814858e-01
3.853500e+01  1.812068e-01
3.855000e+01  1.764909e-01
3.856500e+01  1.805381e-01
3.858000e+01  1.821727e-01
3.859500e+01  1.703673e-01
3.861000e+01  1.783397e-01
3.862500e+01  1.666971e-01
3.864000e+01  1.757133e-01
3.865500e+01  1.953301e-01
3.867000e+01  2.030986e-01
3.868500e+01  2.019331e-01
3.870000e+01  1.923176e-01
3.871500e+01  1.721513e-01
3.873000e+01  1.784095e-01
3.874500e+01  1.807899e-01
3.876000e+01  1.811766e-01
3.877500e+01  1.794799e-01
3.879000e+01  1.666012e-01
3.880500e+01  1.760312e-01
3.882000e+01  1.735829e-01
3.883500e+01  1.829836e-01
3.885000e+01  1.774962e-01
3.886500e+01  1.862176e-01
3.888000e+01  1.694489e-01
3.889500e+01  1.860534e-01
3.891000e+01  1.916871e-01
3.892500e+01  1.843173e-01
3.894000e+01  1.762978e-01
3.895500e+01  1.703435e-01
3.897000e+01  1.793181e-01
3.898500e+01  1.743243e-01
3.900000e+01  1.864564e-01
3.901500e+01  1.842716e-01
3.903000e+01  1.771694e-01
3.904500e+01  1.880479e-01
3.906000e+01  1.739457e-01
3.907500e+01  1.783422e-01
3.909000e+01  1.874805e-01
3.910500e+01  1.800502e-01
3.912000e+01  1.823896e-01
3.913500e+01  1.795239e-01
3.915000e+01  1.788770e-01
3.916500e+01  1.733755e-01
3.918000e+01  1.707925e-01
3.919500e+01  1.776909e-01
3.921000e+01  1.832675e-01
3.922500e+01  1.766604e-01
3.924000e+01  1.786730e-01
3.925500e+01  1.706958e-01
3.927000e+01  1.731967e-01
3.928500e+01  1.796968e-01
3.930000e+01  1.741553e-01
3.931500e+01  1.737901e-01
3.933000e+01  1.758862e-01
3.934500e+01  1.778117e-01
3.936000e+01  1.811795e-01
3.937500e+01  1.893779e-01
3.939000e+01  1.885150e-01
3.940500e+01  1.887779e-01
3.942000e+01  1.832238e-01
3.943500e+01  1.734040e-01
3.945000e+01  1.850349e-01
3.946500e+01  1.766610e-01
3.948000e+01  1.878460e-01
3.949500e+01  1.838098e-01
3.951000e+01  1.831147e-01
3.952500e+01  1.767286e-01
3.954000e+01  1.695199e-01
3.955500e+01  1.797441e-01
3.957000e+01  1.693813e-01
3.958500e+01  1.751027e-01
3.960000e+01  1.875342e-01
3.961500e+01  1.917420e-01
3.963000e+01  1.879947e-01
3.964500e+01  1.801140e-01
3.966000e+01  1.838724e-01
3.967500e+01  1.895391e-01
3.969000e+01  1.729335e-01
3.970500e+01  1.872695e-01
3.972000e+01  1.763689e-01
3.973500e+01  1.723975e-01
3.975000e+01  1.838829e-01
3.976500e+01  1.689052e-01
3.978000e+01  1.741982e-01
3.979500e+01  1.823897e-01
3.981000e+01  1.743161e-01
3.982500e+01  1.759236e-01
3.984000e+01  1.813670e-01
3.985500e+01  1.763548e-01
3.987000e+01  1.745682e-01
3.988500e+01  1.738507e-01
3.990000e+01  1.875338e-01
3.991500e+01  1.785748e-01
3.993000e+01  1.765982e-01
3.994500e+01  1.776655e-01
3.996000e+01  1.796745e-01
3.997500e+01  1.773135e-01
3.999000e+01  1.820193e-01
4.000500e+01  1.782164e-01
4.002000e+01  1.714905e-01
4.003500e+01  1.796970e-01
4.005000e+01  1.763095e-01
4.006500e+01  1.892537e-01
4.008000e+01  1.642680e-01
4.009500e+01  1.708740e-01
4.011000e+01  1.778792e-01
4.012500e+01  1.818817e-01
4.014000e+01  1.755162e-01
4.015500e+01  1.799613e-01
4.017000e+01  1.826693e-01
4.018500e+01  1.888785e-01
4.020000e+01  1.795632e-01
4.021500e+01  1.813418e-01
4.023000e+01  1.774116e-01
4.024500e+01  1.929507e-01
4.026000e+01  1.875263e-01
4.027500e+01  1.742987e-01
4.029000e+01  1.921067e-01
4.030500e+01  1.811435e-01
4.032000e+01  1.853023e-01
4.033500e+01  1.661023e-01
4.035000e+01  1.745165e-01
4.036500e+01  1.742988e-01
4.038000e+01  1.841820e-01
4.039500e+01  1.800613e-01
4.041000e+01  1.793571e-01
4.042500e+01  1.700850e-01
4.044000e+01  1.750459e-01
4.045500e+01  1.799140e-01
4.047000e+01  1.720526e-01
4.048500e+01  1.737409e-01
4.050000e+01  1.820109e-01
4.051500e+01  1.729768e-01
4.053000e+01  1.661837e-01
4.054500e+01  1.693373e-01
4.056000e+01  1.773444e-01
4.057500e+01  1.806903e-01
4.059000e+01  1.829398e-01
4.060500e+01  1.891665e-01
4.062000e+01  1.719854e-01
4.063500e+01  1.779101e-01
4.065000e+01  1.850104e-01
4.066500e+01  1.808452e-01
4.068000e+01  1.780111e-01
4.069500e+01  1.685050e-01
4.071000e+01  1.785946e-01
4.072500e+01  1.750942e-01
4.074000e+01  1.749429e-01
4.075500e+01  1.754224e-01
4.077000e+01  1.771720e-01
4.078500e+01  1.797387e-01
4.080000e+01  1.707539e-01
4.081500e+01  1.872272e-01
4.083000e+01  1.797833e-01
4.084500e+01  1.815845e-01
4.086000e+01  1.872432e-01
4.087500e+01  1.831855e-01
4.089000e+01  1.796080e-01
4.090500e+01  1.793489e-01
4.092000e+01  1.728812e-01
4.093500e+01  1.765672e-01
4.095000e+01  1.840355e-01
4.096500e+01  1.758694e-01
4.098000e+01  1.836986e-01
4.099500e+01  1.874940e-01
4.101000e+01  1.875341e-01
4.102500e+01  1.874115e-01
4.104000e+01  1.873127e-01
4.105500e+01  1.740031e-01
4.107000e+01  1.772373e-01
4.108500e+01  1.852001e-01
4.110000e+01  1.828001e-01
4.111500e+01  1.817637e-01
4.113000e+01  1.742297e-01
4.114500e+01  1.796971e-01
4.116000e+01  1.892380e-01
4.117500e+01  1.811077e-01
4.119000e+01  1.906830e-01
4.120500e+01  1.661658e-01
4.122000e+01  1.852915e-01
4.123500e+01  1.839866e-01
4.125000e+01  1.773527e-01
4.126500e+01  1.981820e-01
4.128000e+01  1.767039e-01
4.129500e+01  1.738535e-01
4.131000e+01  1.753453e-01
4.132500e+01  1.745252e-01
4.134000e+01  1.694726e-01
4.135500e+01  1.827597e-01
4.137000e+01  1.767653e-01
4.138500e+01  1.749632e-01
4.140000e+01  1.777331e-01
4.141500e+01  1.764394e-01
4.143000e+01  1.794740e-01
4.144500e+01  1.815103e-01
4.146000e+01  1.822251e-01
4.147500e+01  1.876380e-01
4.149000e+01  1.808980e-01
4.150500e+01  1.801833e-01
4.152000e+01  1.812542e-01
4.153500e+01  1.846241e-01
4.155000e+01  1.784491e-01
4.156500e+01  1.720262e-01
4.158000e+01  1.718226e-01
4.159500e+01  1.895155e-01
4.161000e+01  1.833058e-01
4.162500e+01  1.790864e-01
4.164000e+01  1.813315e-01
4.165500e+01  1.822775e-01
4.167000e+01  1.926448e-01
4.168500e+01  1.776905e-01
4.170000e+01  1.855289e-01
4.171500e+01  1.738131e-01
4.173000e+01  1.819175e-01
4.174500e+01  1.703968e-01
4.176000e+01  1.788714e-01
4.177500e+01  1.972942e-01
4.179000e+01  1.801416e-01
4.180500e+01  1.734388e-01
4.182000e+01  1.854209e-01
4.183500e+01  1.834148e-01
4.185000e+01  1.816317e-01
4.186500e+01  1.692012e-01
4.188000e+01  1.759346e-01
4.189500e+01  1.719915e-01
4.191000e+01  1.675291e-01
4.192500e+01  1.759917e-01
4.194000e+01  1.760027e-01
4.195500e+01  1.774881e-01
4.197000e+01  1.850971e-01
4.198500e+01  1.723575e-01
4.200000e+01  1.785780e-01
4.201500e+01  1.857793e-01
4.203000e+01  1.753312e-01
4.204500e+01  1.691447e-01
4.206000e+01  1.792208e-01
4.207500e+01  1.822255e-01
4.209000e+01  1.711230e-01
4.210500e+01  1.716914e-01
4.212000e+01  1.829919e-01
4.213500e+01  1.715398e-01
4.215000e+01  1.701673e-01
4.216500e+01  1.738590e-01
4.218000e+01  1.778454e-01
4.219500e+01  1.763397e-01
4.221000e+01  1.801470e-01
4.222500e+01  1.786476e-01
4.224000e+01  1.837229e-01
4.225500e+01  1.853132e-01
4.227000e+01  1.792122e-01
4.228500e+01  1.803163e-01
4.230000e+01  1.773299e-01
4.231500e+01  1.721773e-01
4.233000e+01  1.823353e-01
4.234500e+01  1.885686e-01
4.236000e+01  1.919663e-01
4.237500e+01  1.773724e-01
4.239000e+01  1.709618e-01
4.240500e+01  1.808369e-01
4.242000e+01  1.734414e-01
4.243500e+01  1.794826e-01
4.245000e+01  1.947872e-01
4.246500e+01  1.851786e-01
4.248000e+01  1.995743e-01
4.249500e+01  1.752541e-01
4.251000e+01  1.774769e-01
4.252500e+01  1.771497e-01
4.254000e+01  1.855050e-01
4.255500e+01  1.817720e-01
4.257000e+01  1.781631e-01
4.258500e+01  1.766748e-01
4.260000e+01  1.767312e-01
4.261500e+01  1.870396e-01
4.263000e+01  1.793601e-01
4.264500e+01  1.758463e-01
4.266000e+01  1.787009e-01
4.267500e+01  1.833602e-01
4.269000e+01  1.773612e-01
4.270500e+01  1.805242e-01
4.272000e+01  1.874594e-01
4.273500e+01  1.716537e-01
4.275000e+01  1.773050e-01
4.276500e+01  1.818626e-01
4.278000e+01  1.606766e-01
4.279500e+01  1.829617e-01
4.281000e+01  1.752541e-01
4.282500e+01  1.897418e-01
4.284000e+01  1.963311e-01
4.285500e+01  1.896549e-01
4.287000e+01  1.787681e-01
4.288500e+01  1.917186e-01
4.290000e+01  1.776152e-01
4.291500e+01  1.852620e-01
4.293000e+01  1.711550e-01
4.294500e+01  1.957273e-01
4.296000e+01  1.757899e-01
4.297500e+01  1.823238e-01
4.299000e+01  1.929090e-01
4.300500e+01  1.903710e-01
4.302000e+01  1.934478e-01
4.303500e+01  1.751627e-01
4.305000e+01  1.721918e-01
4.306500e+01  1.805821e-01
4.308000e+01  2.013700e-01
4.309500e+01  2.110850e-01
4.311000e+01  1.860133e-01
4.312500e+01  2.295409e-01
4.314000e+01  1.718866e-01
4.315500e+01  1.885843e-01
4.317000e+01  1.836386e-01
4.318500e+01  1.678215e-01
4.320000e+01  1.682674e-01
4.321500e+01  1.789998e-01
4.323000e+01  1.907118e-01
4.324500e+01  1.930105e-01
4.326000e+01  1.808146e-01
4.327500e+01  1.755934e-01
4.329000e+01  1.946510e-01
4.330500e+01  1.865715e-01
4.332000e+01  2.013033e-01
4.333500e+01  1.820271e-01
4.335000e+01  1.826279e-01
4.336500e+01  2.258257e-01
4.338000e+01  1.944660e-01
4.339500e+01  1.952283e-01
4.341000e+01  1.820414e-01
4.342500e+01  1.856911e-01
4.344000e+01  1.691982e-01
4.345500e+01  1.877900e-01
4.347000e+01  1.835458e-01
4.348500e+01  1.892037e-01
4.350000e+01  1.674364e-01
4.351500e+01  1.758691e-01
4.353000e+01  1.804138e-01
4.354500e+01  1.888149e-01
4.356000e+01  1.923171e-01
4.357500e+01  1.776146e-01
4.359000e+01  1.750801e-01
4.360500e+01  1.894969e-01
4.362000e+01  1.723368e-01
4.363500e+01  1.842959e-01
4.365000e+01  1.821703e-01
4.366500e+01  1.795162e-01
4.368000e+01  1.767712e-01
4.369500e+01  1.778342e-01
4.371000e+01  1.718897e-01
4.372500e+01  1.772485e-01
4.374000e+01  1.845510e-01
4.375500e+01  1.859703e-01
4.377000e+01  1.918176e-01
4.378500e+01  1.952358e-01
4.380000e+01  1.806378e-01
4.381500e+01  1.841656e-01
4.383000e+01  1.787457e-01
4.384500e+01  1.796970e-01
4.386000e+01  2.194491e-01
4.387500e+01  2.160416e-01
4.389000e+01  1.989424e-01
4.390500e+01  1.850351e-01
4.392000e+01  1.879521e-01
4.393500e+01  1.798166e-01
4.395000e+01  1.911911e-01
4.396500e+01  1.873394e-01
4.398000e+01  1.776765e-01
4.399500e+01  1.733146e-01
4.401000e+01  1.938892e-01
4.402500e+01  1.880586e-01
4.404000e+01  1.961481e-01
4.405500e+01  2.060512e-01
4.407000e+01  1.846131e-01
4.408500e+01  1.805577e-01
4.410000e+01  1.855586e-01
4.411500e+01  1.739483e-01
4.413000e+01  1.807926e-01
4.414500e+01  2.025312e-01
4.416000e+01  1.883530e-01
4.417500e+01  1.776010e-01
4.419000e+01  1.848487e-01
4.420500e+01  2.069320e-01
4.422000e+01  1.902551e-01
4.423500e+01  1.902761e-01
4.425000e+01  1.926085e-01
4.426500e+01  2.117121e-01
4.428000e+01  1.778791e-01
4.429500e+01  1.839211e-01
4.431000e+01  2.181054e-01
4.432500e+01  1.879736e-01
4.434000e+01  1.938273e-01
4.435500e+01  1.669013e-01
4.437000e+01  1.860994e-01
4.438500e+01  1.851727e-01
4.440000e+01  1.737033e-01
4.441500e+01  1.822825e-01
4.443000e+01  1.824444e-01
4.444500e+01  1.839780e-01
4.446000e+01  1.720841e-01
4.447500e+01  1.793459e-01
4.449000e+01  1.915569e-01
4.450500e+01  1.746255e-01
4.452000e+01  1.856128e-01
4.453500e+01  1.841033e-01
4.455000e+01  1.869036e-01
4.456500e+01  1.903286e-01
4.458000e+01  1.780842e-01
4.459500e+01  1.909087e-01
4.461000e+01  1.824579e-01
4.462500e+01  2.041715e-01
4.464000e+01  1.781996e-01
4.465500e+01  2.095590e-01
4.467000e+01  1.833192e-01
4.468500e+01  1.901629e-01
4.470000e+01  1.775107e-01
4.471500e+01  1.724210e-01
4.473000e+01  1.769801e-01
4.474500e+01  2.009102e-01
4.476000e+01  1.875874e-01
4.477500e+01  1.779916e-01
4.479000e+01  1.839623e-01
4.480500e+01  1.908455e-01
4.482000e+01  1.746165e-01
4.483500e+01  1.900789e-01
4.485000e+01  1.901946e-01
4.486500e+01  1.847754e-01
4.488000e+01  1.796247e-01
4.489500e+01  1.911438e-01
4.491000e+01  1.863034e-01
4.492500e+01  1.963823e-01
4.494000e+01  1.807457e-01
4.495500e+01  1.991831e-01
4.497000e+01  1.957293e-01
4.498500e+01  1.761309e-01
4.500000e+01  1.886716e-01
4.501500e+01  1.801498e-01
4.503000e+01  1.964612e-01
4.504500e+01  1.750316e-01
4.506000e+01  1.829018e-01
4.507500e+01  1.852913e-01
4.509000e+01  1.823733e-01
4.510500e+01  1.983157e-01
4.512000e+01  1.835050e-01
4.513500e+01  1.783958e-01
4.515000e+01  1.871336e-01
4.516500e+01  1.968912e-01
4.518000e+01  1.753681e-01
4.519500e+01  2.023785e-01
4.521000e+01  1.831529e-01
4.522500e+01  1.773076e-01
4.524000e+01  1.653024e-01
4.525500e+01  2.073331e-01
4.527000e+01  1.798360e-01
4.528500e+01  1.733577e-01
4.530000e+01  1.805159e-01
4.531500e+01  1.854587e-01
4.533000e+01  1.972029e-01
4.534500e+01  1.717587e-01
4.536000e+01  1.787873e-01
4.537500e+01  1.846889e-01
4.539000e+01  1.897210e-01
4.540500e+01  1.867457e-01
4.542000e+01  1.861291e-01
4.543500e+01  1.862335e-01
4.545000e+01  1.687547e-01
4.546500e+01  1.685970e-01
4.548000e+01  1.992410e-01
4.549500e+01  1.754651e-01
4.551000e+01  2.001826e-01
4.552500e+01  1.704436e-01
4.554000e+01  1.740060e-01
4.555500e+01  1.836598e-01
4.557000e+01  1.844801e-01
4.558500e+01  1.874062e-01
4.560000e+01  1.854862e-01
4.561500e+01  1.915357e-01
4.563000e+01  1.782748e-01
4.564500e+01  1.892983e-01
4.566000e+01  2.069830e-01
4.567500e+01  1.889021e-01
4.569000e+01  1.937960e-01
4.570500e+01  1.880081e-01
4.572000e+01  1.944712e-01
4.573500e+01  1.946127e-01
4.575000e+01  1.871950e-01
4.576500e+01  1.984616e-01
4.578000e+01  1.773132e-01
4.579500e+01  1.769462e-01
4.581000e+01  1.855395e-01
4.582500e+01  2.207577e-01
4.584000e+01  1.899211e-01
4.585500e+01  1.890531e-01
4.587000e+01  1.988240e-01
4.588500e+01  1.908613e-01
4.590000e+01  1.932973e-01
4.591500e+01  1.783647e-01
4.593000e+01  1.959442e-01
4.594500e+01  2.043991e-01
4.596000e+01  1.958904e-01
4.597500e+01  2.027286e-01
4.599000e+01  1.873659e-01
4.600500e+01  2.203158e-01
4.602000e+01  1.954738e-01
4.603500e+01  1.887912e-01
4.605000e+01  2.081396e-01
4.606500e+01  1.943502e-01
4.608000e+01  1.828774e-01
4.609500e+01  1.771866e-01
4.611000e+01  1.769802e-01
4.612500e+01  1.843691e-01
4.614000e+01  1.808259e-01
4.615500e+01  1.929926e-01
4.617000e+01  1.900134e-01
4.618500e+01  1.962675e-01
4.620000e+01  1.935485e-01
4.621500e+01  2.026548e-01
4.623000e+01  1.775078e-01
4.624500e+01  1.866439e-01
4.626000e+01  1.746882e-01
4.627500e+01  1.938116e-01
4.629000e+01  2.030444e-01
4.630500e+01  1.908112e-01
4.632000e+01  1.834556e-01
4.633500e+01  1.880078e-01
4.635000e+01  1.804222e-01
4.636500e+01  1.725224e-01
4.638000e+01  1.974363e-01
4.639500e+01  1.782722e-01
4.641000e+01  1.937627e-01
4.642500e+01  1.794074e-01
4.644000e+01  1.855211e-01
4.645500e+01  1.822857e-01
4.647000e+01  1.899315e-01
4.648500e+01  1.753459e-01
4.650000e+01  1.699795e-01
4.651500e+01  2.128405e-01
4.653000e+01  1.940978e-01
4.654500e+01  1.845344e-01
4.656000e+01  1.896946e-01
4.657500e+01  1.734155e-01
4.659000e+01  1.850106e-01
4.660500e+01  1.974744e-01
4.662000e+01  1.741062e-01
4.663500e+01  1.854884e-01
4.665000e+01  1.972940e-01
4.666500e+01  1.761760e-01
4.668000e+01  1.962397e-01
4.669500e+01  1.842034e-01
4.671000e+01  1.861341e-01
4.672500e+01  1.916717e-01
4.674000e+01  1.944481e-01
4.675500e+01  1.999047e-01
4.677000e+01  2.209141e-01
4.678500e+01  1.985094e-01
4.680000e+01  2.006914e-01
4.681500e+01  1.890130e-01
4.683000e+01  1.707658e-01
4.684500e+01  1.694045e-01
4.686000e+01  1.714267e-01
4.687500e+01  1.848190e-01
4.689000e+01  1.921617e-01
4.690500e+01  1.695966e-01
4.692000e+01  1.819587e-01
4.693500e+01  1.910729e-01
4.695000e+01  1.865181e-01
4.696500e+01  1.814744e-01
4.698000e+01  1.840026e-01
4.699500e+01  1.841250e-01
4.701000e+01  1.874594e-01
4.702500e+01  1.848323e-01
4.704000e+01  2.204747e-01
4.705500e+01  1.804963e-01
4.707000e+01  1.966977e-01
4.708500e+01  2.030885e-01
4.710000e+01  1.885129e-01
4.711500e+01  1.848300e-01
4.713000e+01  1.847191e-01
4.714500e+01  1.828825e-01
4.716000e+01  1.838126e-01
4.717500e+01  1.758581e-01
4.719000e+01  1.826361e-01
4.720500e+01  1.790809e-01
4.722000e+01  1.906360e-01
4.723500e+01  1.935042e-01
4.725000e+01  1.791812e-01
4.726500e+01  1.825077e-01
4.728000e+01  1.858655e-01
4.729500e+01  1.813149e-01
4.731000e+01  1.872993e-01
4.732500e+01  1.894097e-01
4.734000e+01  1.890768e-01
4.735500e+01  1.752027e-01
4.737000e+01  1.822829e-01
4.738500e+01  1.712572e-01
4.740000e+01  1.872669e-01
4.741500e+01  1.923564e-01
4.743000e+01  1.805906e-01
4.744500e+01  2.089735e-01
4.746000e+01  2.005616e-01
4.747500e+01  2.008012e-01
4.749000e+01  1.811601e-01
4.750500e+01  1.933547e-01
4.752000e+01  1.842931e-01
4.753500e+01  1.918175e-01
4.755000e+01  1.632483e-01
4.756500e+01  1.869680e-01
4.758000e+01  1.734069e-01
4.759500e+01  1.906437e-01
4.761000e+01  1.705697e-01
4.762500e+01  1.902785e-01
4.764000e+01  2.000927e-01
4.765500e+01  1.938196e-01
4.767000e+01  1.900003e-01
4.768500e+01  1.936876e-01
4.770000e+01  1.950228e-01
4.771500e+01  1.755109e-01
4.773000e+01  1.886713e-01
4.774500e+01  1.715025e-01
4.776000e+01  1.838338e-01
4.777500e+01  1.903550e-01
4.779000e+01  1.721164e-01
4.780500e+01  1.775444e-01
4.782000e+01  1.862715e-01
4.783500e+01  1.759575e-01
4.785000e+01  1.995546e-01
4.786500e+01  1.770565e-01
4.788000e+01  2.058881e-01
4.789500e+01  1.802750e-01
4.791000e+01  1.750828e-01
4.792500e+01  1.920933e-01
4.794000e+01  1.900527e-01
4.795500e+01  1.824308e-01
4.797000e+01  1.883455e-01
4.798500e+01  1.923251e-01
4.800000e+01  1.693075e-01
4.801500e+01  2.006238e-01
4.803000e+01  1.793654e-01
4.804500e+01  1.783144e-01
4.806000e+01  2.151697e-01
4.807500e+01  1.979217e-01
4.809000e+01  2.144413e-01
4.810500e+01  1.872592e-01
4.812000e+01  1.731703e-01
4.813500e+01  1.918984e-01
4.815000e+01  1.874915e-01
4.816500e+01  1.714991e-01
4.818000e+01  1.744706e-01
4.819500e+01  1.777330e-01
4.821000e+01  2.173592e-01
4.822500e+01  1.725023e-01
4.824000e+01  1.876429e-01
4.825500e+01  1.887910e-01
4.827000e+01  1.900684e-01
4.828500e+01  2.001525e-01
4.830000e+01  1.750515e-01
4.831500e+01  1.979695e-01
4.833000e+01  1.932383e-01
4.834500e+01  1.719709e-01
4.836000e+01  1.744192e-01
4.837500e+01  1.888649e-01
4.839000e+01  1.868847e-01
4.840500e+01  1.706984e-01
4.842000e+01  1.956422e-01
4.843500e+01  2.152324e-01
4.845000e+01  1.801612e-01
4.846500e+01  1.671555e-01
4.848000e+01  1.904544e-01
4.849500e+01  2.748381e-01
4.851000e+01  1.893832e-01
4.852500e+01  1.785334e-01
4.854000e+01  1.785804e-01
4.855500e+01  2.025484e-01
4.857000e+01  1.936004e-01
4.858500e+01  1.869469e-01
4.860000e+01  1.993714e-01
4.861500e+01  1.851382e-01
4.863000e+01  2.159563e-01
4.864500e+01  1.799056e-01
4.866000e+01  2.032483e-01
4.867500e+01  1.952434e-01
4.869000e+01  1.658765e-01
4.870500e+01  2.103000e-01
4.872000e+01  2.333538e-01
4.873500e+01  1.861666e-01
4.875000e+01  1.978381e-01
4.876500e+01  2.077235e-01
4.878000e+01  1.748170e-01
4.879500e+01  2.063519e-01
4.881000e+01  1.916902e-01
4.882500e+01  1.880000e-01
4.884000e+01  1.969415e-01
4.885500e+01  1.918464e-01
4.887000e+01  1.779158e-01
4.888500e+01  1.886079e-01
4.890000e+01  1.835372e-01
4.891500e+01  2.140886e-01
4.893000e+01  1.925615e-01
4.894500e+01  1.811213e-01
4.896000e+01  2.051197e-01
4.897500e+01  2.050023e-01
4.899000e+01  2.110970e-01
4.900500e+01  1.853025e-01
4.902000e+01  1.975069e-01
4.903500e+01  1.828608e-01
4.905000e+01  1.909294e-01
4.906500e+01  2.018242e-01
4.908000e+01  2.008585e-01
4.909500e+01  1.775331e-01
4.911000e+01  1.850891e-01
4.912500e+01  1.861637e-01
4.914000e+01  1.839399e-01
4.915500e+01  1.864567e-01
4.917000e+01  1.827729e-01
4.918500e+01  1.772261e-01
4.920000e+01  1.967789e-01
4.921500e+01  1.871365e-01
4.923000e+01  1.755846e-01
4.924500e+01  1.845562e-01
4.926000e+01  1.829919e-01
4.927500e+01  1.967585e-01
4.929000e+01  2.433145e-01
4.930500e+01  2.093610e-01
4.932000e+01  1.860242e-01
4.933500e+01  1.865046e-01
4.935000e+01  1.854454e-01
4.936500e+01  1.935924e-01
4.938000e+01  1.854884e-01
4.939500e+01  2.121906e-01
4.941000e+01  1.944888e-01
4.942500e+01  1.999452e-01
4.944000e+01  1.797802e-01
4.945500e+01  2.079086e-01
4.947000e+01  1.766835e-01
4.948500e+01  1.863198e-01
4.950000e+01  1.957628e-01
4.951500e+01  1.961787e-01
4.953000e+01  1.991484e-01
4.954500e+01  2.003622e-01
4.956000e+01  1.989122e-01
4.957500e+01  1.734904e-01
4.959000e+01  1.830438e-01
4.960500e+01  1.877234e-01
4.962000e+01  1.709179e-01
4.963500e+01  1.852243e-01
4.965000e+01  1.877687e-01
4.966500e+01  1.921955e-01
4.968000e+01  1.997847e-01
4.969500e+01  1.868185e-01
4.971000e+01  1.903180e-01
4.972500e+01  1.995545e-01
4.974000e+01  1.837413e-01
4.975500e+01  1.966722e-01
4.977000e+01  1.716683e-01
4.978500e+01  1.849782e-01
4.980000e+01  1.771127e-01
4.981500e+01  1.873234e-01
4.983000e+01  1.840949e-01
4.984500e+01  1.899000e-01
4.986000e+01  1.779830e-01
4.987500e+01  1.690296e-01
4.989000e+01  1.882979e-01
4.990500e+01  1.841224e-01
4.992000e+01  1.847866e-01
4.993500e+01  1.802164e-01
4.995000e+01  1.931268e-01
4.996500e+01  1.857472e-01
4.998000e+01  1.950205e-01
4.999500e+01  1.749544e-01
