# Supplementary material for: KRSR and RGD Adsorption on TiO2 and Influence of Ion Concentration: A Molecular Dynamics Study
Source: Biomolecules. 2026 Feb 23;16(2):336. doi: 10.3390/biom16020336 (PMC12938479; doi:10.3390/biom16020336)
Supplement: Supplementary file 1 [file biomolecules-16-00336-s001.zip › Supplementary data/data/KRSR/1Na4Cl/rmsd.xvg]

# This file was created Mon Aug 18 12:23:41 2025
# Created by:
#                       :-) GROMACS - gmx rms, 2023.2 (-:
# 
# Executable:   /usr/local/gromacs/bin/gmx
# Data prefix:  /usr/local/gromacs
# Working dir:  /mnt/d/cache/Blanka/Everything Linux/Titán/KRSR
# Command line:
#   gmx rms -s 1Na4Cl_1/md/md.tpr -f 1Na4Cl_1/md/md_noPBC.xtc -o 1Na4Cl_1/md/rmsd.xvg -tu ns
# gmx rms is part of G R O M A C S:
#
# Grunge ROck MAChoS
#
@    title "RMSD"
@    xaxis  label "Time (ns)"
@    yaxis  label "RMSD (nm)"
@TYPE xy
@ subtitle "Backbone after lsq fit to Backbone"
   0.0000000    0.0000004
   0.0150000    0.0348055
   0.0300000    0.0355763
   0.0450000    0.0328124
   0.0600000    0.0535419
   0.0750000    0.0631668
   0.0900000    0.0498908
   0.1050000    0.0364697
   0.1200000    0.0296128
   0.1350000    0.0581827
   0.1500000    0.0462885
   0.1650000    0.0520694
   0.1800000    0.0731513
   0.1950000    0.0408761
   0.2100000    0.0359937
   0.2250000    0.0477403
   0.2400000    0.0681487
   0.2550000    0.0880961
   0.2700000    0.0523499
   0.2850000    0.0655606
   0.3000000    0.0674065
   0.3150000    0.0505219
   0.3300000    0.0568189
   0.3450000    0.0651344
   0.3600000    0.0530945
   0.3750000    0.0545090
   0.3900000    0.0622076
   0.4050000    0.0882022
   0.4200000    0.0736955
   0.4350000    0.0739294
   0.4500000    0.1032123
   0.4650000    0.1172531
   0.4800000    0.1035987
   0.4950000    0.0979070
   0.5100001    0.0809077
   0.5250000    0.0594497
   0.5400000    0.0593944
   0.5550000    0.0767357
   0.5700001    0.0663059
   0.5850000    0.0691723
   0.6000000    0.0452827
   0.6150000    0.0402940
   0.6300001    0.0461387
   0.6450000    0.0298965
   0.6600000    0.0509909
   0.6750000    0.0723010
   0.6900001    0.0643185
   0.7050000    0.0612611
   0.7200000    0.1141233
   0.7350000    0.0700748
   0.7500001    0.1075950
   0.7650000    0.0869440
   0.7800000    0.0700742
   0.7950000    0.0525810
   0.8100001    0.0794585
   0.8250000    0.0660942
   0.8400000    0.0854941
   0.8550000    0.0934061
   0.8700001    0.0763674
   0.8850001    0.0995622
   0.9000000    0.0906705
   0.9150000    0.1089383
   0.9300001    0.1189979
   0.9450001    0.1142777
   0.9600000    0.1354189
   0.9750000    0.1195583
   0.9900001    0.1188174
   1.0050000    0.1384811
   1.0200001    0.1157915
   1.0350001    0.1096098
   1.0500001    0.1132504
   1.0650001    0.1046331
   1.0800000    0.1281606
   1.0950000    0.1146271
   1.1100000    0.0840260
   1.1250000    0.1176898
   1.1400001    0.1227574
   1.1550001    0.1464694
   1.1700001    0.1492476
   1.1850001    0.1282669
   1.2000000    0.0945071
   1.2150000    0.0987262
   1.2300000    0.1139123
   1.2450000    0.0768244
   1.2600001    0.0963225
   1.2750001    0.1043967
   1.2900001    0.0477209
   1.3050001    0.0853737
   1.3200001    0.0669969
   1.3350000    0.0956304
   1.3500000    0.0577298
   1.3650000    0.0579778
   1.3800001    0.0790495
   1.3950001    0.0702109
   1.4100001    0.0856648
   1.4250001    0.0841292
   1.4400001    0.1228370
   1.4550000    0.1207441
   1.4700000    0.1151470
   1.4850000    0.1399292
   1.5000001    0.1063937
   1.5150001    0.1045287
   1.5300001    0.1502640
   1.5450001    0.0794244
   1.5600001    0.1345258
   1.5750000    0.1166416
   1.5900000    0.0920193
   1.6050000    0.0700416
   1.6200001    0.0799999
   1.6350001    0.0502198
   1.6500001    0.0508854
   1.6650001    0.0650443
   1.6800001    0.0782923
   1.6950001    0.1000616
   1.7100000    0.0628723
   1.7250000    0.0904308
   1.7400001    0.0952986
   1.7550001    0.0695706
   1.7700001    0.0622954
   1.7850001    0.0803971
   1.8000001    0.0721170
   1.8150001    0.0549527
   1.8300000    0.0957256
   1.8450000    0.0756673
   1.8600001    0.0857925
   1.8750001    0.0583908
   1.8900001    0.0663106
   1.9050001    0.0488265
   1.9200001    0.0603645
   1.9350001    0.0687983
   1.9500000    0.0761909
   1.9650002    0.0668402
   1.9800001    0.0517754
   1.9950001    0.0641529
   2.0100000    0.0739668
   2.0250001    0.0710844
   2.0400002    0.0486296
   2.0550001    0.0611312
   2.0700002    0.0739387
   2.0850000    0.0614952
   2.1000001    0.0638355
   2.1150000    0.0408703
   2.1300001    0.0523840
   2.1450002    0.0930556
   2.1600001    0.0785723
   2.1750002    0.0864698
   2.1900001    0.0864223
   2.2050002    0.0800702
   2.2200000    0.0497474
   2.2350001    0.0437183
   2.2500000    0.1035060
   2.2650001    0.1281269
   2.2800002    0.0695280
   2.2950001    0.0843187
   2.3100002    0.0963789
   2.3250000    0.1083314
   2.3400002    0.0940406
   2.3550000    0.0635172
   2.3700001    0.0524275
   2.3850002    0.0655842
   2.4000001    0.0731819
   2.4150002    0.0564138
   2.4300001    0.0822297
   2.4450002    0.0750607
   2.4600000    0.0625536
   2.4750001    0.0722928
   2.4900000    0.0698722
   2.5050001    0.0883354
   2.5200002    0.0810942
   2.5350001    0.0798067
   2.5500002    0.0867403
   2.5650001    0.1074297
   2.5800002    0.1005260
   2.5950000    0.0681924
   2.6100001    0.0640266
   2.6250002    0.0843154
   2.6400001    0.0842714
   2.6550002    0.1098354
   2.6700001    0.0786867
   2.6850002    0.1015846
   2.7000000    0.0940577
   2.7150002    0.0584928
   2.7300000    0.0830661
   2.7450001    0.1434752
   2.7600002    0.0757625
   2.7750001    0.1183359
   2.7900002    0.1147693
   2.8050001    0.0982373
   2.8200002    0.0522697
   2.8350000    0.0220957
   2.8500001    0.0581000
   2.8650002    0.0561850
   2.8800001    0.0544315
   2.8950002    0.0430974
   2.9100001    0.0363651
   2.9250002    0.0594408
   2.9400001    0.0530966
   2.9550002    0.0433023
   2.9700000    0.0615488
   2.9850001    0.0811432
   3.0000002    0.1186644
   3.0150001    0.0569434
   3.0300002    0.0460048
   3.0450001    0.0503574
   3.0600002    0.0421267
   3.0750000    0.0312626
   3.0900002    0.0574081
   3.1050003    0.0399713
   3.1200001    0.0326550
   3.1350002    0.0532267
   3.1500001    0.0424605
   3.1650002    0.0490954
   3.1800001    0.0494468
   3.1950002    0.0450635
   3.2100000    0.0536252
   3.2250001    0.0733053
   3.2400002    0.0571036
   3.2550001    0.1116853
   3.2700002    0.0619482
   3.2850001    0.0587866
   3.3000002    0.0773792
   3.3150001    0.0419715
   3.3300002    0.0482273
   3.3450003    0.0764135
   3.3600001    0.1020653
   3.3750002    0.1060893
   3.3900001    0.1078689
   3.4050002    0.0749732
   3.4200001    0.0805014
   3.4350002    0.1376835
   3.4500000    0.1493894
   3.4650002    0.1364667
   3.4800003    0.1444987
   3.4950001    0.1423955
   3.5100002    0.1039959
   3.5250001    0.1001134
   3.5400002    0.0811273
   3.5550001    0.1197478
   3.5700002    0.1152031
   3.5850003    0.0974716
   3.6000001    0.0915453
   3.6150002    0.1002682
   3.6300001    0.1304031
   3.6450002    0.1251263
   3.6600001    0.1266913
   3.6750002    0.1373757
   3.6900001    0.1506040
   3.7050002    0.1513541
   3.7200003    0.1419356
   3.7350001    0.1372579
   3.7500002    0.1246426
   3.7650001    0.1338345
   3.7800002    0.1223976
   3.7950001    0.1455877
   3.8100002    0.1232001
   3.8250003    0.1265313
   3.8400002    0.1141010
   3.8550003    0.1177460
   3.8700001    0.1443763
   3.8850002    0.1191435
   3.9000001    0.1349114
   3.9150002    0.1206035
   3.9300003    0.1215546
   3.9450002    0.1128511
   3.9600003    0.1195390
   3.9750001    0.1495994
   3.9900002    0.1289848
   4.0050001    0.1349028
   4.0200000    0.1568051
   4.0350003    0.1483888
   4.0500002    0.1521364
   4.0650001    0.1599438
   4.0800004    0.1529739
   4.0950003    0.1532836
   4.1100001    0.1398899
   4.1250000    0.1183313
   4.1400003    0.1577032
   4.1550002    0.1178890
   4.1700001    0.1216253
   4.1850004    0.1117268
   4.2000003    0.1093026
   4.2150002    0.1118790
   4.2300000    0.1211545
   4.2450004    0.1139024
   4.2600002    0.1149025
   4.2750001    0.1374591
   4.2900004    0.1252191
   4.3050003    0.1651353
   4.3200002    0.1320189
   4.3350000    0.1413319
   4.3500004    0.1304583
   4.3650002    0.1274889
   4.3800001    0.1236947
   4.3950000    0.1407800
   4.4100003    0.1374759
   4.4250002    0.1348114
   4.4400001    0.1184080
   4.4550004    0.1220619
   4.4700003    0.1213044
   4.4850001    0.1323018
   4.5000000    0.1488810
   4.5150003    0.1293630
   4.5300002    0.1295866
   4.5450001    0.1237595
   4.5600004    0.1213150
   4.5750003    0.1129449
   4.5900002    0.1222419
   4.6050000    0.1350086
   4.6200004    0.1412661
   4.6350002    0.1277682
   4.6500001    0.1266673
   4.6650004    0.1160925
   4.6800003    0.1451706
   4.6950002    0.1373512
   4.7100000    0.1356906
   4.7250004    0.1295418
   4.7400002    0.1328980
   4.7550001    0.1156231
   4.7700005    0.1236126
   4.7850003    0.1371161
   4.8000002    0.1219844
   4.8150001    0.1263862
   4.8300004    0.1217855
   4.8450003    0.1123091
   4.8600001    0.1247279
   4.8750000    0.1159927
   4.8900003    0.1242409
   4.9050002    0.1268128
   4.9200001    0.1458165
   4.9350004    0.1373906
   4.9500003    0.1237296
   4.9650002    0.1315548
   4.9800000    0.1229117
   4.9950004    0.1145632
   5.0100002    0.1285705
   5.0250001    0.1321971
   5.0400004    0.1237275
   5.0550003    0.1274150
   5.0700002    0.1257658
   5.0850000    0.1135205
   5.1000004    0.1245999
   5.1150002    0.1279376
   5.1300001    0.1257569
   5.1450005    0.1240824
   5.1600003    0.1187032
   5.1750002    0.1206750
   5.1900001    0.1096319
   5.2050004    0.1132079
   5.2200003    0.1273514
   5.2350001    0.1416533
   5.2500005    0.1256626
   5.2650003    0.1273185
   5.2800002    0.1197289
   5.2950001    0.1425026
   5.3100004    0.1206603
   5.3250003    0.1201652
   5.3400002    0.1217575
   5.3550000    0.1192512
   5.3700004    0.1306676
   5.3850002    0.1256092
   5.4000001    0.1240222
   5.4150004    0.1329837
   5.4300003    0.1275388
   5.4450002    0.1239541
   5.4600000    0.1235571
   5.4750004    0.1278334
   5.4900002    0.1234541
   5.5050001    0.1560127
   5.5200005    0.1684866
   5.5350003    0.1647139
   5.5500002    0.1519655
   5.5650001    0.1456662
   5.5800004    0.1265979
   5.5950003    0.1258332
   5.6100001    0.1251890
   5.6250005    0.1228440
   5.6400003    0.1162229
   5.6550002    0.1321281
   5.6700001    0.1433111
   5.6850004    0.1366717
   5.7000003    0.1299608
   5.7150002    0.1184712
   5.7300005    0.1200920
   5.7450004    0.1190097
   5.7600002    0.1205644
   5.7750001    0.1274410
   5.7900004    0.1165601
   5.8050003    0.1327573
   5.8200002    0.1401753
   5.8350005    0.1534314
   5.8500004    0.1437119
   5.8650002    0.1536318
   5.8800001    0.1508219
   5.8950005    0.1324127
   5.9100003    0.1290009
   5.9250002    0.1247026
   5.9400001    0.1195764
   5.9550004    0.1317938
   5.9700003    0.1349934
   5.9850001    0.1397488
   6.0000005    0.1057399
   6.0150003    0.1242650
   6.0300002    0.1220901
   6.0450001    0.1341821
   6.0600004    0.1202558
   6.0750003    0.1138242
   6.0900002    0.1159499
   6.1050005    0.1150115
   6.1200004    0.1275513
   6.1350002    0.1099132
   6.1500001    0.1459826
   6.1650004    0.1109135
   6.1800003    0.1243151
   6.1950002    0.1345339
   6.2100005    0.1401942
   6.2250004    0.1297865
   6.2400002    0.1151138
   6.2550001    0.1280037
   6.2700005    0.1387296
   6.2850003    0.1425631
   6.3000002    0.1543497
   6.3150005    0.1713962
   6.3300004    0.1366570
   6.3450003    0.1317063
   6.3600001    0.1499753
   6.3750005    0.1320801
   6.3900003    0.1353180
   6.4050002    0.1474187
   6.4200001    0.1377994
   6.4350004    0.1279848
   6.4500003    0.1234435
   6.4650002    0.0991011
   6.4800005    0.1334306
   6.4950004    0.1218491
   6.5100002    0.1226398
   6.5250001    0.1295643
   6.5400004    0.1212502
   6.5550003    0.1286649
   6.5700002    0.1349678
   6.5850005    0.1320254
   6.6000004    0.1326119
   6.6150002    0.1401836
   6.6300001    0.1393045
   6.6450005    0.1185991
   6.6600003    0.1363885
   6.6750002    0.1327073
   6.6900005    0.1392149
   6.7050004    0.1525666
   6.7200003    0.1302872
   6.7350001    0.1333639
   6.7500005    0.1328051
   6.7650003    0.1159506
   6.7800002    0.1168809
   6.7950006    0.1052109
   6.8100004    0.1080506
   6.8250003    0.1182277
   6.8400002    0.1311515
   6.8550005    0.1222370
   6.8700004    0.1225510
   6.8850002    0.1188203
   6.9000001    0.1289956
   6.9150004    0.1171010
   6.9300003    0.1205850
   6.9450002    0.1156164
   6.9600005    0.1345300
   6.9750004    0.1142313
   6.9900002    0.1225254
   7.0050001    0.1315225
   7.0200005    0.1300613
   7.0350003    0.1101826
   7.0500002    0.1233948
   7.0650005    0.1165422
   7.0800004    0.1413911
   7.0950003    0.1231689
   7.1100001    0.1403418
   7.1250005    0.1534233
   7.1400003    0.1331183
   7.1550002    0.1286850
   7.1700006    0.1186648
   7.1850004    0.1209454
   7.2000003    0.1182996
   7.2150002    0.1275373
   7.2300005    0.1218047
   7.2450004    0.1320301
   7.2600002    0.1425923
   7.2750006    0.1402356
   7.2900004    0.1490356
   7.3050003    0.1426754
   7.3200002    0.1454004
   7.3350005    0.1254911
   7.3500004    0.1200042
   7.3650002    0.1157861
   7.3800001    0.1234641
   7.3950005    0.1298728
   7.4100003    0.1284036
   7.4250002    0.1316765
   7.4400005    0.1418391
   7.4550004    0.1350718
   7.4700003    0.1380618
   7.4850001    0.1317322
   7.5000005    0.1296457
   7.5150003    0.1185769
   7.5300002    0.1236105
   7.5450006    0.1418524
   7.5600004    0.1400620
   7.5750003    0.1451899
   7.5900002    0.1530807
   7.6050005    0.1421311
   7.6200004    0.1192253
   7.6350002    0.1206411
   7.6500006    0.1411276
   7.6650004    0.1484292
   7.6800003    0.1415895
   7.6950002    0.1410578
   7.7100005    0.1648023
   7.7250004    0.1535827
   7.7400002    0.1403000
   7.7550006    0.1506718
   7.7700005    0.1613643
   7.7850003    0.1374043
   7.8000002    0.1439389
   7.8150005    0.1621060
   7.8300004    0.1537067
   7.8450003    0.1843451
   7.8600006    0.1590213
   7.8750005    0.1489667
   7.8900003    0.1375533
   7.9050002    0.1529164
   7.9200006    0.1533779
   7.9350004    0.1599553
   7.9500003    0.1718195
   7.9650002    0.1284337
   7.9800005    0.1184179
   7.9950004    0.1597784
   8.0100002    0.1563584
   8.0250006    0.1656045
   8.0400000    0.1490410
   8.0550003    0.1465673
   8.0700006    0.1435625
   8.0850000    0.1642583
   8.1000004    0.1537612
   8.1150007    0.1305197
   8.1300001    0.1540271
   8.1450005    0.1240460
   8.1600008    0.1180522
   8.1750002    0.1334027
   8.1900005    0.1171181
   8.2049999    0.0872687
   8.2200003    0.1060929
   8.2350006    0.1264109
   8.2500000    0.1091605
   8.2650003    0.1112645
   8.2800007    0.1294905
   8.2950001    0.1227501
   8.3100004    0.1203246
   8.3250008    0.1245397
   8.3400002    0.1081468
   8.3550005    0.1284581
   8.3700008    0.1282417
   8.3850002    0.1347719
   8.4000006    0.1314026
   8.4150000    0.1250045
   8.4300003    0.1257992
   8.4450006    0.1308239
   8.4600000    0.1236721
   8.4750004    0.1324774
   8.4900007    0.1286436
   8.5050001    0.1134609
   8.5200005    0.1236184
   8.5350008    0.1426232
   8.5500002    0.1211003
   8.5650005    0.1370685
   8.5800009    0.1343520
   8.5950003    0.1335388
   8.6100006    0.1379883
   8.6250000    0.1353028
   8.6400003    0.1489342
   8.6550007    0.1325560
   8.6700001    0.1280075
   8.6850004    0.1468131
   8.7000008    0.1276055
   8.7150002    0.1384601
   8.7300005    0.1193272
   8.7450008    0.1235832
   8.7600002    0.1362592
   8.7750006    0.1257399
   8.7900000    0.1198614
   8.8050003    0.1281984
   8.8200006    0.1214756
   8.8350000    0.1258568
   8.8500004    0.1253484
   8.8650007    0.1268242
   8.8800001    0.1225358
   8.8950005    0.1323726
   8.9100008    0.1252177
   8.9250002    0.1175646
   8.9400005    0.1226916
   8.9550009    0.1275947
   8.9700003    0.1264023
   8.9850006    0.1298119
   9.0000000    0.1127219
   9.0150003    0.1199902
   9.0300007    0.1207390
   9.0450001    0.1308558
   9.0600004    0.1339556
   9.0750008    0.1246407
   9.0900002    0.1250106
   9.1050005    0.1430355
   9.1200008    0.1318028
   9.1350002    0.1311391
   9.1500006    0.1381933
   9.1650000    0.1224829
   9.1800003    0.1336471
   9.1950006    0.1406256
   9.2100000    0.1207512
   9.2250004    0.1470750
   9.2400007    0.1446319
   9.2550001    0.1468532
   9.2700005    0.1398838
   9.2850008    0.1300536
   9.3000002    0.1392962
   9.3150005    0.1355478
   9.3300009    0.1162530
   9.3450003    0.1415335
   9.3600006    0.1350068
   9.3750000    0.1343819
   9.3900003    0.1359865
   9.4050007    0.1352716
   9.4200001    0.1218555
   9.4350004    0.1093676
   9.4500008    0.1300808
   9.4650002    0.1257547
   9.4800005    0.1229085
   9.4950008    0.1444331
   9.5100002    0.1363814
   9.5250006    0.1163631
   9.5400009    0.1299940
   9.5550003    0.1410034
   9.5700006    0.1366473
   9.5850000    0.1574036
   9.6000004    0.1463277
   9.6150007    0.1676590
   9.6300001    0.1346030
   9.6450005    0.1207749
   9.6600008    0.1347863
   9.6750002    0.1214835
   9.6900005    0.1075868
   9.7050009    0.1207967
   9.7200003    0.1194341
   9.7350006    0.1078183
   9.7500000    0.1254700
   9.7650003    0.1152522
   9.7800007    0.1213938
   9.7950001    0.1117219
   9.8100004    0.1439670
   9.8250008    0.1310898
   9.8400002    0.1355208
   9.8550005    0.1085105
   9.8700008    0.1337544
   9.8850002    0.1375480
   9.9000006    0.1435959
   9.9150009    0.1424935
   9.9300003    0.1539114
   9.9450006    0.1369152
   9.9600000    0.1396656
   9.9750004    0.1224078
   9.9900007    0.1403497
  10.0050001    0.1663355
  10.0200005    0.1142297
  10.0350008    0.1109142
  10.0500002    0.1356679
  10.0650005    0.1239029
  10.0800009    0.1061755
  10.0950003    0.1309083
  10.1100006    0.1335225
  10.1250010    0.1196824
  10.1400003    0.1311767
  10.1550007    0.1280569
  10.1700001    0.1201767
  10.1850004    0.1239160
  10.2000008    0.1165717
  10.2150002    0.1365162
  10.2300005    0.1245515
  10.2450008    0.1274340
  10.2600002    0.1340308
  10.2750006    0.1187564
  10.2900009    0.1274092
  10.3050003    0.1454340
  10.3200006    0.1368642
  10.3350000    0.1314617
  10.3500004    0.1352362
  10.3650007    0.1315989
  10.3800001    0.1319485
  10.3950005    0.1378812
  10.4100008    0.1142078
  10.4250002    0.1189697
  10.4400005    0.1134327
  10.4550009    0.1343167
  10.4700003    0.1224216
  10.4850006    0.1336540
  10.5000010    0.1342127
  10.5150003    0.1210274
  10.5300007    0.1349345
  10.5450001    0.1511877
  10.5600004    0.1404406
  10.5750008    0.1328463
  10.5900002    0.1158170
  10.6050005    0.1150005
  10.6200008    0.1324999
  10.6350002    0.1287276
  10.6500006    0.1174911
  10.6650009    0.1312537
  10.6800003    0.1320206
  10.6950006    0.1234336
  10.7100000    0.1213689
  10.7250004    0.1180978
  10.7400007    0.1286039
  10.7550001    0.1096185
  10.7700005    0.1275579
  10.7850008    0.1251630
  10.8000002    0.1075519
  10.8150005    0.1316310
  10.8300009    0.1020991
  10.8450003    0.1175129
  10.8600006    0.1237621
  10.8750010    0.1203322
  10.8900003    0.1104119
  10.9050007    0.1193916
  10.9200001    0.1120931
  10.9350004    0.1307806
  10.9500008    0.1319845
  10.9650002    0.1317951
  10.9800005    0.1336034
  10.9950008    0.1320894
  11.0100002    0.1470560
  11.0250006    0.1566387
  11.0400009    0.1686069
  11.0550003    0.1419485
  11.0700006    0.1539762
  11.0850010    0.1278409
  11.1000004    0.1273606
  11.1150007    0.1426112
  11.1300001    0.1374133
  11.1450005    0.1547860
  11.1600008    0.1309568
  11.1750002    0.1363258
  11.1900005    0.1670119
  11.2050009    0.1349610
  11.2200003    0.1516814
  11.2350006    0.1434445
  11.2500010    0.1429786
  11.2650003    0.1353427
  11.2800007    0.1490807
  11.2950001    0.1355071
  11.3100004    0.1318447
  11.3250008    0.1466140
  11.3400002    0.1402297
  11.3550005    0.1475363
  11.3700008    0.1099267
  11.3850002    0.1098036
  11.4000006    0.1021537
  11.4150009    0.0966461
  11.4300003    0.1135953
  11.4450006    0.1093188
  11.4600010    0.1033049
  11.4750004    0.1148659
  11.4900007    0.1385902
  11.5050001    0.1093990
  11.5200005    0.0939856
  11.5350008    0.0942581
  11.5500002    0.1337016
  11.5650005    0.1249865
  11.5800009    0.1280261
  11.5950003    0.1263351
  11.6100006    0.1214595
  11.6250010    0.1356078
  11.6400003    0.1401020
  11.6550007    0.1494541
  11.6700010    0.1693562
  11.6850004    0.1418984
  11.7000008    0.1351541
  11.7150002    0.1210879
  11.7300005    0.1105403
  11.7450008    0.1292173
  11.7600002    0.1359701
  11.7750006    0.1475729
  11.7900009    0.1417127
  11.8050003    0.1717469
  11.8200006    0.1515624
  11.8350010    0.1484876
  11.8500004    0.1265665
  11.8650007    0.1456013
  11.8800001    0.1519997
  11.8950005    0.1607645
  11.9100008    0.1417450
  11.9250002    0.1432034
  11.9400005    0.1626342
  11.9550009    0.1798470
  11.9700003    0.1564800
  11.9850006    0.1470043
  12.0000010    0.1367239
  12.0150003    0.1356279
  12.0300007    0.1532830
  12.0450010    0.1262944
  12.0600004    0.1249054
  12.0750008    0.1425089
  12.0900002    0.1363930
  12.1050005    0.1392780
  12.1200008    0.1431718
  12.1350002    0.1509145
  12.1500006    0.1520335
  12.1650009    0.1574601
  12.1800003    0.1625010
  12.1950006    0.1386912
  12.2100010    0.1574789
  12.2250004    0.1552915
  12.2400007    0.1493338
  12.2550001    0.1486139
  12.2700005    0.1381954
  12.2850008    0.1446185
  12.3000002    0.1359238
  12.3150005    0.1423924
  12.3300009    0.1500117
  12.3450003    0.1320296
  12.3600006    0.1546030
  12.3750010    0.1408987
  12.3900003    0.1239165
  12.4050007    0.1233887
  12.4200010    0.1276751
  12.4350004    0.1223724
  12.4500008    0.1119119
  12.4650002    0.1209814
  12.4800005    0.1167959
  12.4950008    0.1078702
  12.5100002    0.1110538
  12.5250006    0.1189788
  12.5400009    0.1174977
  12.5550003    0.1196123
  12.5700006    0.1198265
  12.5850010    0.1273569
  12.6000004    0.1184885
  12.6150007    0.1403079
  12.6300011    0.1401961
  12.6450005    0.1219503
  12.6600008    0.1229627
  12.6750002    0.1249107
  12.6900005    0.1197461
  12.7050009    0.1115548
  12.7200003    0.1083088
  12.7350006    0.1082139
  12.7500010    0.1325587
  12.7650003    0.1169020
  12.7800007    0.1156236
  12.7950010    0.1169903
  12.8100004    0.1075423
  12.8250008    0.1316812
  12.8400002    0.1331771
  12.8550005    0.1392383
  12.8700008    0.1198337
  12.8850002    0.1130745
  12.9000006    0.1391784
  12.9150009    0.1216578
  12.9300003    0.1153487
  12.9450006    0.1310052
  12.9600010    0.1282555
  12.9750004    0.1251423
  12.9900007    0.1268268
  13.0050011    0.1402385
  13.0200005    0.1467483
  13.0350008    0.1219708
  13.0500002    0.1274484
  13.0650005    0.1180040
  13.0800009    0.1115976
  13.0950003    0.1241340
  13.1100006    0.1363890
  13.1250010    0.1455416
  13.1400003    0.1229647
  13.1550007    0.1198547
  13.1700010    0.1583296
  13.1850004    0.1277049
  13.2000008    0.1269152
  13.2150002    0.1125858
  13.2300005    0.1147840
  13.2450008    0.1184458
  13.2600002    0.1228289
  13.2750006    0.1166033
  13.2900009    0.1158302
  13.3050003    0.1035923
  13.3200006    0.1173973
  13.3350010    0.1168977
  13.3500004    0.1175848
  13.3650007    0.1203575
  13.3800011    0.1110178
  13.3950005    0.1115450
  13.4100008    0.1177145
  13.4250002    0.1114477
  13.4400005    0.1222146
  13.4550009    0.1188892
  13.4700003    0.1118209
  13.4850006    0.1095844
  13.5000010    0.1296125
  13.5150003    0.1163867
  13.5300007    0.1373368
  13.5450010    0.1028400
  13.5600004    0.1196893
  13.5750008    0.1075301
  13.5900011    0.1150976
  13.6050005    0.1180158
  13.6200008    0.1226233
  13.6350002    0.1183791
  13.6500006    0.1107655
  13.6650009    0.1103728
  13.6800003    0.1081209
  13.6950006    0.1295511
  13.7100010    0.1199859
  13.7250004    0.1192615
  13.7400007    0.1106017
  13.7550011    0.1009098
  13.7700005    0.1286180
  13.7850008    0.1152209
  13.8000002    0.1167210
  13.8150005    0.1204930
  13.8300009    0.1296771
  13.8450003    0.1187848
  13.8600006    0.1314314
  13.8750010    0.1236063
  13.8900003    0.1274564
  13.9050007    0.1317810
  13.9200010    0.1264574
  13.9350004    0.1364326
  13.9500008    0.1181925
  13.9650011    0.1161290
  13.9800005    0.1204673
  13.9950008    0.1296223
  14.0100002    0.1220490
  14.0250006    0.1227095
  14.0400009    0.1182506
  14.0550003    0.1185029
  14.0700006    0.1070445
  14.0850010    0.1135544
  14.1000004    0.1058529
  14.1150007    0.1250873
  14.1300011    0.1168573
  14.1450005    0.1123157
  14.1600008    0.1153110
  14.1750011    0.1154538
  14.1900005    0.1288287
  14.2050009    0.1151098
  14.2200003    0.1034956
  14.2350006    0.1155049
  14.2500010    0.1223636
  14.2650003    0.1472276
  14.2800007    0.1239868
  14.2950010    0.1079994
  14.3100004    0.1336483
  14.3250008    0.1317335
  14.3400011    0.1423196
  14.3550005    0.1261084
  14.3700008    0.1132526
  14.3850002    0.1193368
  14.4000006    0.1194917
  14.4150009    0.1138645
  14.4300003    0.1203255
  14.4450006    0.1159485
  14.4600010    0.1173278
  14.4750004    0.1179455
  14.4900007    0.1068849
  14.5050011    0.1245950
  14.5200005    0.1261925
  14.5350008    0.1060614
  14.5500011    0.1149850
  14.5650005    0.1069948
  14.5800009    0.1200607
  14.5950003    0.1129637
  14.6100006    0.1272922
  14.6250010    0.1240467
  14.6400003    0.1191558
  14.6550007    0.1155511
  14.6700010    0.1177401
  14.6850004    0.1101795
  14.7000008    0.1204652
  14.7150011    0.1242086
  14.7300005    0.1154037
  14.7450008    0.1245756
  14.7600002    0.1159184
  14.7750006    0.1204987
  14.7900009    0.1072443
  14.8050003    0.1133832
  14.8200006    0.1049495
  14.8350010    0.1187542
  14.8500004    0.1114073
  14.8650007    0.1089801
  14.8800011    0.1135406
  14.8950005    0.1228046
  14.9100008    0.1258121
  14.9250011    0.1110226
  14.9400005    0.1249925
  14.9550009    0.1240231
  14.9700003    0.1180830
  14.9850006    0.1218902
  15.0000010    0.1129832
  15.0150003    0.1218189
  15.0300007    0.1196765
  15.0450010    0.1065153
  15.0600004    0.1082484
  15.0750008    0.1293417
  15.0900011    0.1034186
  15.1050005    0.1219109
  15.1200008    0.1053978
  15.1350012    0.1233426
  15.1500006    0.1253232
  15.1650009    0.1033003
  15.1800003    0.1155583
  15.1950006    0.1109429
  15.2100010    0.1253221
  15.2250004    0.1120401
  15.2400007    0.1201568
  15.2550011    0.1177520
  15.2700005    0.1160080
  15.2850008    0.1179532
  15.3000011    0.1113977
  15.3150005    0.1143508
  15.3300009    0.1238914
  15.3450003    0.1094924
  15.3600006    0.1196601
  15.3750010    0.1136783
  15.3900003    0.1052526
  15.4050007    0.1119802
  15.4200010    0.0949357
  15.4350004    0.1078559
  15.4500008    0.1015356
  15.4650011    0.1281316
  15.4800005    0.0992725
  15.4950008    0.1098410
  15.5100012    0.0946173
  15.5250006    0.1189730
  15.5400009    0.1060470
  15.5550003    0.1149054
  15.5700006    0.1129330
  15.5850010    0.1007500
  15.6000004    0.1158321
  15.6150007    0.1111703
  15.6300011    0.0941652
  15.6450005    0.1054651
  15.6600008    0.1232525
  15.6750011    0.1285365
  15.6900005    0.1093495
  15.7050009    0.1185336
  15.7200012    0.1153904
  15.7350006    0.1217784
  15.7500010    0.1073894
  15.7650003    0.1237911
  15.7800007    0.1103714
  15.7950010    0.1042546
  15.8100004    0.1013738
  15.8250008    0.1267752
  15.8400011    0.1322809
  15.8550005    0.1194253
  15.8700008    0.1135143
  15.8850012    0.1213904
  15.9000006    0.1145858
  15.9150009    0.1308023
  15.9300003    0.1199085
  15.9450006    0.1290089
  15.9600010    0.1242786
  15.9750004    0.1235134
  15.9900007    0.1113912
  16.0050011    0.1044600
  16.0200005    0.1113838
  16.0349998    0.1161804
  16.0500011    0.1150518
  16.0650005    0.1197257
  16.0799999    0.1200067
  16.0950012    0.1068070
  16.1100006    0.1070462
  16.1250000    0.1126510
  16.1400013    0.1122485
  16.1550007    0.1091845
  16.1700001    0.1025822
  16.1850014    0.1162364
  16.2000008    0.1296429
  16.2150002    0.1031623
  16.2300014    0.1109220
  16.2450008    0.1102661
  16.2600002    0.1067969
  16.2750015    0.1170367
  16.2900009    0.1356943
  16.3050003    0.1226971
  16.3200016    0.1105934
  16.3350010    0.0971397
  16.3500004    0.1086902
  16.3650017    0.1234360
  16.3800011    0.1062349
  16.3950005    0.1110130
  16.4099998    0.1117067
  16.4250011    0.1092637
  16.4400005    0.1443514
  16.4549999    0.1397971
  16.4700012    0.1360430
  16.4850006    0.1328564
  16.5000000    0.1241925
  16.5150013    0.1416980
  16.5300007    0.1424423
  16.5450001    0.1329747
  16.5600014    0.1412048
  16.5750008    0.1443024
  16.5900002    0.1410356
  16.6050014    0.1360921
  16.6200008    0.1314213
  16.6350002    0.1393355
  16.6500015    0.1149039
  16.6650009    0.1300454
  16.6800003    0.1206091
  16.6950016    0.1257868
  16.7100010    0.1368458
  16.7250004    0.1329438
  16.7400017    0.1356149
  16.7550011    0.1335952
  16.7700005    0.1369739
  16.7849998    0.1301793
  16.8000011    0.1373842
  16.8150005    0.1340383
  16.8299999    0.1345284
  16.8450012    0.1277437
  16.8600006    0.1282990
  16.8750000    0.1383691
  16.8900013    0.1396437
  16.9050007    0.1372082
  16.9200001    0.1296373
  16.9350014    0.1336125
  16.9500008    0.1201356
  16.9650002    0.1327876
  16.9800014    0.1523684
  16.9950008    0.1419931
  17.0100002    0.1202732
  17.0250015    0.1340124
  17.0400009    0.1215368
  17.0550003    0.1343697
  17.0700016    0.1289710
  17.0850010    0.1328288
  17.1000004    0.1406961
  17.1150017    0.1460370
  17.1300011    0.1528212
  17.1450005    0.1372137
  17.1600018    0.1399634
  17.1750011    0.1215654
  17.1900005    0.1264838
  17.2049999    0.1403981
  17.2200012    0.1198046
  17.2350006    0.1172801
  17.2500000    0.1419018
  17.2650013    0.1283594
  17.2800007    0.1392338
  17.2950001    0.1294359
  17.3100014    0.1485875
  17.3250008    0.1475124
  17.3400002    0.1272962
  17.3550014    0.1304809
  17.3700008    0.1351225
  17.3850002    0.1407685
  17.4000015    0.1438454
  17.4150009    0.1439269
  17.4300003    0.1406139
  17.4450016    0.1253589
  17.4600010    0.1190130
  17.4750004    0.1253014
  17.4900017    0.1353621
  17.5050011    0.1342856
  17.5200005    0.1188303
  17.5350018    0.1468854
  17.5500011    0.1400177
  17.5650005    0.1377041
  17.5799999    0.1320728
  17.5950012    0.1329734
  17.6100006    0.1316109
  17.6250000    0.1230933
  17.6400013    0.1270044
  17.6550007    0.1303959
  17.6700001    0.1236234
  17.6850014    0.1435236
  17.7000008    0.1263418
  17.7150002    0.1277734
  17.7300014    0.1356777
  17.7450008    0.1341122
  17.7600002    0.1308484
  17.7750015    0.1252888
  17.7900009    0.1313964
  17.8050003    0.1505970
  17.8200016    0.1280490
  17.8350010    0.1213712
  17.8500004    0.1343491
  17.8650017    0.1289112
  17.8800011    0.1324459
  17.8950005    0.1438696
  17.9100018    0.1367709
  17.9250011    0.1379751
  17.9400005    0.1309860
  17.9549999    0.1118242
  17.9700012    0.1148404
  17.9850006    0.1222756
  18.0000000    0.1124790
  18.0150013    0.1079702
  18.0300007    0.1075083
  18.0450001    0.1105978
  18.0600014    0.1282906
  18.0750008    0.1041015
  18.0900002    0.1057758
  18.1050014    0.0989798
  18.1200008    0.1211893
  18.1350002    0.1187315
  18.1500015    0.1226171
  18.1650009    0.1097231
  18.1800003    0.1140333
  18.1950016    0.1118252
  18.2100010    0.1065269
  18.2250004    0.1237820
  18.2400017    0.1328620
  18.2550011    0.1091902
  18.2700005    0.1117205
  18.2850018    0.0981230
  18.3000011    0.1277393
  18.3150005    0.1385850
  18.3299999    0.1379542
  18.3450012    0.1288372
  18.3600006    0.1320828
  18.3750000    0.1152235
  18.3900013    0.1175366
  18.4050007    0.1051073
  18.4200001    0.1065918
  18.4350014    0.0903884
  18.4500008    0.0993775
  18.4650002    0.1074156
  18.4800014    0.0857674
  18.4950008    0.1211660
  18.5100002    0.0862728
  18.5250015    0.0829443
  18.5400009    0.0910197
  18.5550003    0.0652146
  18.5700016    0.0894992
  18.5850010    0.0681167
  18.6000004    0.1067983
  18.6150017    0.1057781
  18.6300011    0.0940070
  18.6450005    0.0973473
  18.6600018    0.1073150
  18.6750011    0.0958191
  18.6900005    0.1154317
  18.7050018    0.1161095
  18.7200012    0.1096835
  18.7350006    0.1177397
  18.7500000    0.0946588
  18.7650013    0.1129155
  18.7800007    0.1130165
  18.7950001    0.0937924
  18.8100014    0.1111148
  18.8250008    0.1216590
  18.8400002    0.1039497
  18.8550014    0.0884662
  18.8700008    0.0710660
  18.8850002    0.0982159
  18.9000015    0.0872968
  18.9150009    0.0794175
  18.9300003    0.0858760
  18.9450016    0.0828149
  18.9600010    0.0908949
  18.9750004    0.0941130
  18.9900017    0.1060081
  19.0050011    0.1096207
  19.0200005    0.0993993
  19.0350018    0.1166282
  19.0500011    0.0931252
  19.0650005    0.1035848
  19.0800018    0.1080379
  19.0950012    0.0970915
  19.1100006    0.1257379
  19.1250000    0.1023359
  19.1400013    0.1154673
  19.1550007    0.1081376
  19.1700001    0.1189122
  19.1850014    0.1281167
  19.2000008    0.1235010
  19.2150002    0.1151917
  19.2300014    0.1304351
  19.2450008    0.1301440
  19.2600002    0.1158097
  19.2750015    0.1308818
  19.2900009    0.1140401
  19.3050003    0.1262025
  19.3200016    0.1171912
  19.3350010    0.1092726
  19.3500004    0.1153794
  19.3650017    0.0942766
  19.3800011    0.1042509
  19.3950005    0.1330880
  19.4100018    0.1206624
  19.4250011    0.1081234
  19.4400005    0.1089392
  19.4550018    0.1282115
  19.4700012    0.1168015
  19.4850006    0.1212554
  19.5000000    0.1103637
  19.5150013    0.1231165
  19.5300007    0.1458795
  19.5450001    0.1250149
  19.5600014    0.1203430
  19.5750008    0.1342910
  19.5900002    0.1391767
  19.6050014    0.1353799
  19.6200008    0.1305745
  19.6350002    0.1308972
  19.6500015    0.1360443
  19.6650009    0.1376652
  19.6800003    0.1058922
  19.6950016    0.1168729
  19.7100010    0.1235803
  19.7250004    0.1151655
  19.7400017    0.1301663
  19.7550011    0.1342989
  19.7700005    0.1306756
  19.7850018    0.1412580
  19.8000011    0.1466733
  19.8150005    0.1517700
  19.8300018    0.1532530
  19.8450012    0.1558775
  19.8600006    0.1646300
  19.8750000    0.1471439
  19.8900013    0.1422832
  19.9050007    0.1433244
  19.9200001    0.1447377
  19.9350014    0.1515628
  19.9500008    0.1507510
  19.9650002    0.1394980
  19.9800014    0.1455650
  19.9950008    0.1517493
  20.0100002    0.1382909
  20.0250015    0.1458131
  20.0400009    0.1479596
  20.0550003    0.1432372
  20.0700016    0.1546247
  20.0850010    0.1635951
  20.1000004    0.1408007
  20.1150017    0.1439745
  20.1300011    0.1413183
  20.1450005    0.1342025
  20.1600018    0.1333254
  20.1750011    0.1322899
  20.1900005    0.1105570
  20.2050018    0.1316878
  20.2200012    0.1313913
  20.2350006    0.1218983
  20.2500019    0.1305709
  20.2650013    0.1452335
  20.2800007    0.1160981
  20.2950001    0.1317436
  20.3100014    0.1460682
  20.3250008    0.1333118
  20.3400002    0.1200870
  20.3550014    0.1418843
  20.3700008    0.1347875
  20.3850002    0.1338361
  20.4000015    0.1122319
  20.4150009    0.1290066
  20.4300003    0.1147061
  20.4450016    0.1115692
  20.4600010    0.1033066
  20.4750004    0.1142192
  20.4900017    0.1161841
  20.5050011    0.1191533
  20.5200005    0.1153760
  20.5350018    0.1165588
  20.5500011    0.1176694
  20.5650005    0.1103737
  20.5800018    0.1121469
  20.5950012    0.1190478
  20.6100006    0.1363084
  20.6250019    0.1077045
  20.6400013    0.1144752
  20.6550007    0.1236635
  20.6700001    0.1199404
  20.6850014    0.1404565
  20.7000008    0.1169320
  20.7150002    0.1342044
  20.7300014    0.1176978
  20.7450008    0.1190848
  20.7600002    0.1083277
  20.7750015    0.1193134
  20.7900009    0.1103025
  20.8050003    0.1123030
  20.8200016    0.1259315
  20.8350010    0.1304678
  20.8500004    0.1177048
  20.8650017    0.1084206
  20.8800011    0.1051647
  20.8950005    0.1168954
  20.9100018    0.1096856
  20.9250011    0.1124996
  20.9400005    0.1173135
  20.9550018    0.1287655
  20.9700012    0.1219641
  20.9850006    0.1104919
  21.0000019    0.1180419
  21.0150013    0.1028783
  21.0300007    0.1125121
  21.0450001    0.1108416
  21.0600014    0.1055191
  21.0750008    0.1093529
  21.0900002    0.1151501
  21.1050014    0.1079578
  21.1200008    0.1086977
  21.1350002    0.1094436
  21.1500015    0.1104578
  21.1650009    0.1262166
  21.1800003    0.1191600
  21.1950016    0.1043877
  21.2100010    0.1306915
  21.2250004    0.1119420
  21.2400017    0.1322145
  21.2550011    0.1112624
  21.2700005    0.1060489
  21.2850018    0.1151105
  21.3000011    0.1111233
  21.3150005    0.1193934
  21.3300018    0.1101179
  21.3450012    0.1206342
  21.3600006    0.1145639
  21.3750019    0.1081279
  21.3900013    0.1278038
  21.4050007    0.1243406
  21.4200001    0.1125809
  21.4350014    0.1296954
  21.4500008    0.1153788
  21.4650002    0.1118769
  21.4800014    0.1125666
  21.4950008    0.1215948
  21.5100002    0.1035426
  21.5250015    0.1071480
  21.5400009    0.1044303
  21.5550003    0.1058768
  21.5700016    0.1101382
  21.5850010    0.1068660
  21.6000004    0.1028355
  21.6150017    0.1137114
  21.6300011    0.1096621
  21.6450005    0.1175684
  21.6600018    0.1170622
  21.6750011    0.0989287
  21.6900005    0.0894658
  21.7050018    0.1016898
  21.7200012    0.1131068
  21.7350006    0.1004623
  21.7500019    0.1020424
  21.7650013    0.0920351
  21.7800007    0.0990104
  21.7950020    0.1107179
  21.8100014    0.1067037
  21.8250008    0.1094881
  21.8400002    0.0878477
  21.8550014    0.1084633
  21.8700008    0.1198826
  21.8850002    0.1097486
  21.9000015    0.1300271
  21.9150009    0.1087794
  21.9300003    0.1195748
  21.9450016    0.1459714
  21.9600010    0.1443130
  21.9750004    0.1586024
  21.9900017    0.1574789
  22.0050011    0.1441179
  22.0200005    0.1414171
  22.0350018    0.1316749
  22.0500011    0.1212590
  22.0650005    0.1533128
  22.0800018    0.1110289
  22.0950012    0.1442594
  22.1100006    0.1315283
  22.1250019    0.1440832
  22.1400013    0.1472985
  22.1550007    0.1514913
  22.1700020    0.1304484
  22.1850014    0.1382236
  22.2000008    0.1391868
  22.2150002    0.1308157
  22.2300014    0.1368084
  22.2450008    0.1438910
  22.2600002    0.1464767
  22.2750015    0.1174209
  22.2900009    0.1163278
  22.3050003    0.1238145
  22.3200016    0.1397653
  22.3350010    0.1245523
  22.3500004    0.0987691
  22.3650017    0.0953649
  22.3800011    0.1058768
  22.3950005    0.1005614
  22.4100018    0.1015155
  22.4250011    0.1062477
  22.4400005    0.1011055
  22.4550018    0.0962710
  22.4700012    0.0999194
  22.4850006    0.0996167
  22.5000019    0.1143841
  22.5150013    0.1067593
  22.5300007    0.0956657
  22.5450020    0.1025266
  22.5600014    0.0908215
  22.5750008    0.0966146
  22.5900002    0.1027519
  22.6050014    0.1203064
  22.6200008    0.1375575
  22.6350002    0.1309793
  22.6500015    0.1341568
  22.6650009    0.1402826
  22.6800003    0.1322811
  22.6950016    0.1309805
  22.7100010    0.1264068
  22.7250004    0.1234709
  22.7400017    0.1296895
  22.7550011    0.1094670
  22.7700005    0.1287488
  22.7850018    0.1232611
  22.8000011    0.1257583
  22.8150005    0.1400553
  22.8300018    0.1288857
  22.8450012    0.1177484
  22.8600006    0.1153636
  22.8750019    0.1193059
  22.8900013    0.1160108
  22.9050007    0.1218449
  22.9200020    0.1273747
  22.9350014    0.1267795
  22.9500008    0.1205632
  22.9650002    0.1103590
  22.9800014    0.1173601
  22.9950008    0.1211742
  23.0100002    0.1265500
  23.0250015    0.1034285
  23.0400009    0.0892549
  23.0550003    0.0795476
  23.0700016    0.1237468
  23.0850010    0.1191538
  23.1000004    0.1220569
  23.1150017    0.1135705
  23.1300011    0.1099777
  23.1450005    0.1222032
  23.1600018    0.1054336
  23.1750011    0.1252852
  23.1900005    0.1241532
  23.2050018    0.1189642
  23.2200012    0.1267989
  23.2350006    0.1235857
  23.2500019    0.1257062
  23.2650013    0.1187841
  23.2800007    0.1132817
  23.2950020    0.1220248
  23.3100014    0.1098930
  23.3250008    0.1221506
  23.3400021    0.1136961
  23.3550014    0.1158191
  23.3700008    0.1087323
  23.3850002    0.1169129
  23.4000015    0.1034761
  23.4150009    0.1034493
  23.4300003    0.1080232
  23.4450016    0.0959817
  23.4600010    0.1005501
  23.4750004    0.1111000
  23.4900017    0.1110231
  23.5050011    0.1080557
  23.5200005    0.0955186
  23.5350018    0.1085263
  23.5500011    0.1096267
  23.5650005    0.1078313
  23.5800018    0.1179679
  23.5950012    0.1191683
  23.6100006    0.1207855
  23.6250019    0.1065972
  23.6400013    0.1182064
  23.6550007    0.0967669
  23.6700020    0.1166485
  23.6850014    0.1078932
  23.7000008    0.1096961
  23.7150021    0.1176530
  23.7300014    0.1076633
  23.7450008    0.1066029
  23.7600002    0.1060024
  23.7750015    0.1042735
  23.7900009    0.0942422
  23.8050003    0.1240943
  23.8200016    0.1005259
  23.8350010    0.1126527
  23.8500004    0.1043018
  23.8650017    0.1102489
  23.8800011    0.0995645
  23.8950005    0.1080644
  23.9100018    0.1078146
  23.9250011    0.1268702
  23.9400005    0.1061623
  23.9550018    0.1132081
  23.9700012    0.0990594
  23.9850006    0.1030418
  24.0000019    0.1162009
  24.0150013    0.1191201
  24.0300007    0.1086650
  24.0450020    0.1069232
  24.0600014    0.1121644
  24.0750008    0.1040121
  24.0900021    0.1005230
  24.1050014    0.1112198
  24.1200008    0.1169978
  24.1350002    0.1052553
  24.1500015    0.1129357
  24.1650009    0.1052223
  24.1800003    0.1229523
  24.1950016    0.1007888
  24.2100010    0.1176010
  24.2250004    0.1211181
  24.2400017    0.1301404
  24.2550011    0.1355248
  24.2700005    0.1232745
  24.2850018    0.1321814
  24.3000011    0.1270910
  24.3150005    0.1188940
  24.3300018    0.1268892
  24.3450012    0.1027539
  24.3600006    0.1066331
  24.3750019    0.1143867
  24.3900013    0.1069263
  24.4050007    0.1054504
  24.4200020    0.0982609
  24.4350014    0.0935185
  24.4500008    0.0983689
  24.4650021    0.1059167
  24.4800014    0.1122691
  24.4950008    0.1080226
  24.5100002    0.0762231
  24.5250015    0.1061041
  24.5400009    0.1024014
  24.5550003    0.1156887
  24.5700016    0.1269895
  24.5850010    0.1089353
  24.6000004    0.1095853
  24.6150017    0.1007819
  24.6300011    0.1142770
  24.6450005    0.1359200
  24.6600018    0.1167039
  24.6750011    0.1144404
  24.6900005    0.1113737
  24.7050018    0.0941604
  24.7200012    0.1145327
  24.7350006    0.1230077
  24.7500019    0.1071602
  24.7650013    0.1041534
  24.7800007    0.1149532
  24.7950020    0.0975529
  24.8100014    0.1100221
  24.8250008    0.1029272
  24.8400021    0.1107714
  24.8550014    0.1031527
  24.8700008    0.1291730
  24.8850002    0.1242531
  24.9000015    0.1205240
  24.9150009    0.1488785
  24.9300003    0.1315620
  24.9450016    0.1327596
  24.9600010    0.1230334
  24.9750004    0.1243628
  24.9900017    0.1196129
  25.0050011    0.1077566
  25.0200005    0.1220769
  25.0350018    0.1190337
  25.0500011    0.1509225
  25.0650005    0.1549821
  25.0800018    0.1164226
  25.0950012    0.1415465
  25.1100006    0.1361902
  25.1250019    0.1381129
  25.1400013    0.1334723
  25.1550007    0.1097742
  25.1700020    0.1097109
  25.1850014    0.1093420
  25.2000008    0.0995924
  25.2150021    0.1039283
  25.2300014    0.1203926
  25.2450008    0.0990953
  25.2600021    0.0853505
  25.2750015    0.0861376
  25.2900009    0.1054262
  25.3050003    0.0778460
  25.3200016    0.0879457
  25.3350010    0.0847601
  25.3500004    0.1003034
  25.3650017    0.0816315
  25.3800011    0.1008356
  25.3950005    0.0952518
  25.4100018    0.0788585
  25.4250011    0.0703611
  25.4400005    0.0820564
  25.4550018    0.0851167
  25.4700012    0.0997310
  25.4850006    0.0954706
  25.5000019    0.0702101
  25.5150013    0.0748271
  25.5300007    0.0820860
  25.5450020    0.1101923
  25.5600014    0.0824185
  25.5750008    0.0794700
  25.5900021    0.0974685
  25.6050014    0.1016239
  25.6200008    0.0929733
  25.6350021    0.1088423
  25.6500015    0.1084074
  25.6650009    0.1134092
  25.6800003    0.1067563
  25.6950016    0.0954160
  25.7100010    0.0837247
  25.7250004    0.0898615
  25.7400017    0.0908346
  25.7550011    0.1099366
  25.7700005    0.1246721
  25.7850018    0.1322576
  25.8000011    0.1142488
  25.8150005    0.1535776
  25.8300018    0.1480024
  25.8450012    0.1694243
  25.8600006    0.1389274
  25.8750019    0.1431709
  25.8900013    0.1190494
  25.9050007    0.1284087
  25.9200020    0.1300864
  25.9350014    0.1142031
  25.9500008    0.1173985
  25.9650021    0.1334503
  25.9800014    0.1221901
  25.9950008    0.1380479
  26.0100021    0.1461232
  26.0250015    0.1217110
  26.0400009    0.1085447
  26.0550003    0.0871950
  26.0700016    0.0984219
  26.0850010    0.0870870
  26.1000004    0.0897125
  26.1150017    0.0991046
  26.1300011    0.0870142
  26.1450005    0.0998745
  26.1600018    0.0861115
  26.1750011    0.0981140
  26.1900005    0.1215264
  26.2050018    0.1019693
  26.2200012    0.0843109
  26.2350006    0.1009317
  26.2500019    0.0917109
  26.2650013    0.1053267
  26.2800007    0.0932949
  26.2950020    0.0860204
  26.3100014    0.0788465
  26.3250008    0.0912942
  26.3400021    0.0589643
  26.3550014    0.0696622
  26.3700008    0.0905829
  26.3850021    0.1060034
  26.4000015    0.0834737
  26.4150009    0.0680706
  26.4300003    0.0993315
  26.4450016    0.0838628
  26.4600010    0.0710460
  26.4750004    0.0922241
  26.4900017    0.0962928
  26.5050011    0.0886404
  26.5200005    0.0913683
  26.5350018    0.0984695
  26.5500011    0.0837607
  26.5650005    0.1172134
  26.5800018    0.0944616
  26.5950012    0.0857845
  26.6100006    0.0838145
  26.6250019    0.0936434
  26.6400013    0.0770038
  26.6550007    0.0858028
  26.6700020    0.0832161
  26.6850014    0.0735605
  26.7000008    0.0914676
  26.7150021    0.0779729
  26.7300014    0.0805264
  26.7450008    0.0801544
  26.7600021    0.0919492
  26.7750015    0.1145113
  26.7900009    0.0777190
  26.8050022    0.0933788
  26.8200016    0.0831515
  26.8350010    0.0726705
  26.8500004    0.0700181
  26.8650017    0.0991417
  26.8800011    0.0972893
  26.8950005    0.0748018
  26.9100018    0.0925699
  26.9250011    0.0854400
  26.9400005    0.0759525
  26.9550018    0.0775358
  26.9700012    0.1046258
  26.9850006    0.0846649
  27.0000019    0.0917612
  27.0150013    0.0906473
  27.0300007    0.0837770
  27.0450020    0.1026196
  27.0600014    0.0863799
  27.0750008    0.0778596
  27.0900021    0.1017857
  27.1050014    0.1013456
  27.1200008    0.0991805
  27.1350021    0.1180264
  27.1500015    0.0995795
  27.1650009    0.1017147
  27.1800022    0.1056819
  27.1950016    0.0865307
  27.2100010    0.1074793
  27.2250004    0.0957854
  27.2400017    0.0930514
  27.2550011    0.1032310
  27.2700005    0.0934505
  27.2850018    0.1086453
  27.3000011    0.1059471
  27.3150005    0.0967106
  27.3300018    0.0841905
  27.3450012    0.1014348
  27.3600006    0.1172417
  27.3750019    0.0998954
  27.3900013    0.1067022
  27.4050007    0.1078143
  27.4200020    0.0930560
  27.4350014    0.0913396
  27.4500008    0.1131673
  27.4650021    0.0993315
  27.4800014    0.0995487
  27.4950008    0.0914395
  27.5100021    0.0907080
  27.5250015    0.0877968
  27.5400009    0.1022019
  27.5550022    0.0984046
  27.5700016    0.0935749
  27.5850010    0.0940810
  27.6000004    0.0896945
  27.6150017    0.1013951
  27.6300011    0.0839261
  27.6450005    0.1004123
  27.6600018    0.0915282
  27.6750011    0.0876145
  27.6900005    0.1050111
  27.7050018    0.0966800
  27.7200012    0.0874399
  27.7350006    0.0893166
  27.7500019    0.0850559
  27.7650013    0.0961083
  27.7800007    0.0785945
  27.7950020    0.0749020
  27.8100014    0.0771114
  27.8250008    0.0670083
  27.8400021    0.0743226
  27.8550014    0.0657826
  27.8700008    0.0844977
  27.8850021    0.0793015
  27.9000015    0.0726530
  27.9150009    0.0904056
  27.9300022    0.0862640
  27.9450016    0.0832234
  27.9600010    0.0927406
  27.9750004    0.0811482
  27.9900017    0.0830003
  28.0050011    0.0760335
  28.0200005    0.1131645
  28.0350018    0.0913305
  28.0500011    0.0856258
  28.0650005    0.0867640
  28.0800018    0.0729801
  28.0950012    0.0727242
  28.1100006    0.0805650
  28.1250019    0.0919863
  28.1400013    0.0952089
  28.1550007    0.0960999
  28.1700020    0.0728900
  28.1850014    0.0821116
  28.2000008    0.0720818
  28.2150021    0.0585826
  28.2300014    0.0750342
  28.2450008    0.0838742
  28.2600021    0.0740911
  28.2750015    0.0723902
  28.2900009    0.0777466
  28.3050022    0.0801845
  28.3200016    0.0683705
  28.3350010    0.0701061
  28.3500023    0.0904133
  28.3650017    0.0757628
  28.3800011    0.0875270
  28.3950005    0.0884805
  28.4100018    0.0845429
  28.4250011    0.0720414
  28.4400005    0.0803089
  28.4550018    0.0834725
  28.4700012    0.0907840
  28.4850006    0.0838944
  28.5000019    0.0980394
  28.5150013    0.0844379
  28.5300007    0.0752537
  28.5450020    0.0855772
  28.5600014    0.0890975
  28.5750008    0.0830567
  28.5900021    0.0728656
  28.6050014    0.0834505
  28.6200008    0.0793093
  28.6350021    0.0898412
  28.6500015    0.0898962
  28.6650009    0.0782014
  28.6800022    0.0837242
  28.6950016    0.0806272
  28.7100010    0.0886625
  28.7250023    0.0663887
  28.7400017    0.0687352
  28.7550011    0.0934070
  28.7700005    0.0777383
  28.7850018    0.0714907
  28.8000011    0.0712662
  28.8150005    0.0830961
  28.8300018    0.0768353
  28.8450012    0.0769329
  28.8600006    0.0689867
  28.8750019    0.0721330
  28.8900013    0.0625802
  28.9050007    0.0625161
  28.9200020    0.0560443
  28.9350014    0.0617655
  28.9500008    0.0704512
  28.9650021    0.0649760
  28.9800014    0.0578056
  28.9950008    0.0817569
  29.0100021    0.0636368
  29.0250015    0.0550301
  29.0400009    0.0522349
  29.0550022    0.0566378
  29.0700016    0.0442722
  29.0850010    0.0534339
  29.1000023    0.0509035
  29.1150017    0.0515713
  29.1300011    0.0600741
  29.1450005    0.0570606
  29.1600018    0.0676652
  29.1750011    0.0799007
  29.1900005    0.0553453
  29.2050018    0.0778208
  29.2200012    0.0948852
  29.2350006    0.0799654
  29.2500019    0.0640331
  29.2650013    0.0631599
  29.2800007    0.0868332
  29.2950020    0.0870057
  29.3100014    0.0827758
  29.3250008    0.0598763
  29.3400021    0.0743798
  29.3550014    0.0748828
  29.3700008    0.0770914
  29.3850021    0.0861598
  29.4000015    0.0570405
  29.4150009    0.0655271
  29.4300022    0.0551747
  29.4450016    0.0693702
  29.4600010    0.0954731
  29.4750023    0.0629842
  29.4900017    0.0694790
  29.5050011    0.0552618
  29.5200005    0.0552066
  29.5350018    0.0764799
  29.5500011    0.0585565
  29.5650005    0.0762925
  29.5800018    0.0656320
  29.5950012    0.0728917
  29.6100006    0.0724753
  29.6250019    0.0691965
  29.6400013    0.0667475
  29.6550007    0.0695118
  29.6700020    0.0761181
  29.6850014    0.0724763
  29.7000008    0.0742253
  29.7150021    0.0848033
  29.7300014    0.0649027
  29.7450008    0.0704389
  29.7600021    0.0909276
  29.7750015    0.0778442
  29.7900009    0.0685858
  29.8050022    0.0929863
  29.8200016    0.0751111
  29.8350010    0.0644832
  29.8500023    0.0908631
  29.8650017    0.0772155
  29.8800011    0.0790838
  29.8950024    0.0800210
  29.9100018    0.0699538
  29.9250011    0.0706427
  29.9400005    0.0632247
  29.9550018    0.0919749
  29.9700012    0.0808445
  29.9850006    0.0883984
  30.0000019    0.0511784
  30.0150013    0.0796704
  30.0300007    0.0877951
  30.0450020    0.0801398
  30.0600014    0.0851350
  30.0750008    0.1222923
  30.0900021    0.0877184
  30.1050014    0.0745147
  30.1200008    0.0705689
  30.1350021    0.0828756
  30.1500015    0.0800738
  30.1650009    0.0773631
  30.1800022    0.0773206
  30.1950016    0.0648785
  30.2100010    0.0839279
  30.2250023    0.0643224
  30.2400017    0.0790090
  30.2550011    0.0679215
  30.2700024    0.0662689
  30.2850018    0.0588227
  30.3000011    0.0676489
  30.3150005    0.0702071
  30.3300018    0.0859608
  30.3450012    0.0721884
  30.3600006    0.0704789
  30.3750019    0.0633252
  30.3900013    0.0734987
  30.4050007    0.0782124
  30.4200020    0.0704957
  30.4350014    0.0445690
  30.4500008    0.0669471
  30.4650021    0.0695292
  30.4800014    0.0658659
  30.4950008    0.0738148
  30.5100021    0.0630835
  30.5250015    0.0527252
  30.5400009    0.0643271
  30.5550022    0.0502302
  30.5700016    0.0636379
  30.5850010    0.0587172
  30.6000023    0.0590486
  30.6150017    0.0487466
  30.6300011    0.0644787
  30.6450024    0.0338811
  30.6600018    0.0516924
  30.6750011    0.0626419
  30.6900005    0.0571225
  30.7050018    0.0633895
  30.7200012    0.0584114
  30.7350006    0.0502818
  30.7500019    0.0362504
  30.7650013    0.0653004
  30.7800007    0.0482617
  30.7950020    0.0597469
  30.8100014    0.0587522
  30.8250008    0.0513406
  30.8400021    0.0698402
  30.8550014    0.0539264
  30.8700008    0.0633341
  30.8850021    0.0605317
  30.9000015    0.0519752
  30.9150009    0.0567436
  30.9300022    0.0669633
  30.9450016    0.0677837
  30.9600010    0.0682169
  30.9750023    0.0571757
  30.9900017    0.0429247
  31.0050011    0.0641909
  31.0200024    0.0588705
  31.0350018    0.0549513
  31.0500011    0.0603080
  31.0650005    0.0576606
  31.0800018    0.0712921
  31.0950012    0.0616035
  31.1100006    0.0433900
  31.1250019    0.0700230
  31.1400013    0.0877224
  31.1550007    0.0783640
  31.1700020    0.0512628
  31.1850014    0.0627629
  31.2000008    0.0511079
  31.2150021    0.0505006
  31.2300014    0.0632175
  31.2450008    0.0628499
  31.2600021    0.0620141
  31.2750015    0.0393395
  31.2900009    0.0452851
  31.3050022    0.0553316
  31.3200016    0.0808729
  31.3350010    0.0836534
  31.3500023    0.0671067
  31.3650017    0.0880619
  31.3800011    0.0832393
  31.3950024    0.0595368
  31.4100018    0.0676666
  31.4250011    0.0648961
  31.4400024    0.0791997
  31.4550018    0.0755297
  31.4700012    0.0785562
  31.4850006    0.0659971
  31.5000019    0.0654236
  31.5150013    0.0585508
  31.5300007    0.0655282
  31.5450020    0.0707848
  31.5600014    0.0663496
  31.5750008    0.0657968
  31.5900021    0.0587986
  31.6050014    0.0609338
  31.6200008    0.0562408
  31.6350021    0.0563092
  31.6500015    0.0597395
  31.6650009    0.0573998
  31.6800022    0.0619207
  31.6950016    0.0568291
  31.7100010    0.0570529
  31.7250023    0.0569312
  31.7400017    0.0580311
  31.7550011    0.0410285
  31.7700024    0.0529998
  31.7850018    0.0300622
  31.8000011    0.0486021
  31.8150024    0.0526953
  31.8300018    0.0528227
  31.8450012    0.0574659
  31.8600006    0.0599223
  31.8750019    0.0638245
  31.8900013    0.0471041
  31.9050007    0.0582568
  31.9200020    0.0568288
  31.9350014    0.0543545
  31.9500008    0.0662906
  31.9650021    0.0668886
  31.9800014    0.0628143
  31.9950008    0.0494001
  32.0100021    0.0618671
  32.0250015    0.0639024
  32.0400009    0.0684222
  32.0550003    0.0684422
  32.0699997    0.0593361
  32.0850029    0.0802763
  32.1000023    0.0718614
  32.1150017    0.0720052
  32.1300011    0.0591967
  32.1450005    0.0763188
  32.1599998    0.0703778
  32.1750031    0.0837989
  32.1900024    0.0649281
  32.2050018    0.0647401
  32.2200012    0.0640340
  32.2350006    0.0463136
  32.2500000    0.0647651
  32.2650032    0.0582936
  32.2800026    0.0616655
  32.2950020    0.0770920
  32.3100014    0.0560043
  32.3250008    0.0826363
  32.3400002    0.0733612
  32.3550034    0.0680770
  32.3700027    0.0574466
  32.3850021    0.0629075
  32.4000015    0.0755950
  32.4150009    0.0668536
  32.4300003    0.0528829
  32.4449997    0.0595313
  32.4600029    0.0614247
  32.4750023    0.0581613
  32.4900017    0.0516458
  32.5050011    0.0464340
  32.5200005    0.0482421
  32.5349998    0.0582575
  32.5500031    0.0666331
  32.5650024    0.0537701
  32.5800018    0.0696705
  32.5950012    0.0546440
  32.6100006    0.0620445
  32.6250000    0.0631767
  32.6400032    0.0613326
  32.6550026    0.0690650
  32.6700020    0.0576685
  32.6850014    0.0534818
  32.7000008    0.0590280
  32.7150002    0.0522900
  32.7300034    0.0562668
  32.7450027    0.0520877
  32.7600021    0.0449542
  32.7750015    0.0554554
  32.7900009    0.0550383
  32.8050003    0.0680608
  32.8199997    0.0508506
  32.8350029    0.0612931
  32.8500023    0.0541040
  32.8650017    0.0654794
  32.8800011    0.0637145
  32.8950005    0.0529730
  32.9099998    0.0481323
  32.9250031    0.0719506
  32.9400024    0.0620873
  32.9550018    0.0695548
  32.9700012    0.0714163
  32.9850006    0.0615434
  33.0000000    0.0736855
  33.0150032    0.0651187
  33.0300026    0.0804551
  33.0450020    0.0695856
  33.0600014    0.0544907
  33.0750008    0.0717571
  33.0900002    0.0719152
  33.1050034    0.0622681
  33.1200027    0.0706985
  33.1350021    0.0587888
  33.1500015    0.0686610
  33.1650009    0.0716204
  33.1800003    0.0715571
  33.1949997    0.0722575
  33.2100029    0.0432897
  33.2250023    0.0654288
  33.2400017    0.0375107
  33.2550011    0.0440014
  33.2700005    0.0675700
  33.2849998    0.0692750
  33.3000031    0.1024248
  33.3150024    0.0759187
  33.3300018    0.0642788
  33.3450012    0.0690457
  33.3600006    0.0795131
  33.3750000    0.0688622
  33.3900032    0.0766552
  33.4050026    0.0625255
  33.4200020    0.0822961
  33.4350014    0.0862380
  33.4500008    0.0653521
  33.4650002    0.0855263
  33.4800034    0.0722713
  33.4950027    0.0776699
  33.5100021    0.0758884
  33.5250015    0.0590779
  33.5400009    0.0723115
  33.5550003    0.0842482
  33.5699997    0.0779295
  33.5850029    0.0883225
  33.6000023    0.0953527
  33.6150017    0.0791859
  33.6300011    0.0940018
  33.6450005    0.0913021
  33.6599998    0.1031496
  33.6750031    0.0834805
  33.6900024    0.0716858
  33.7050018    0.0803852
  33.7200012    0.0687609
  33.7350006    0.0818073
  33.7500000    0.1102055
  33.7650032    0.0764448
  33.7800026    0.0482752
  33.7950020    0.0842847
  33.8100014    0.0864335
  33.8250008    0.1068931
  33.8400002    0.1081685
  33.8550034    0.1020181
  33.8700027    0.0944831
  33.8850021    0.0819952
  33.9000015    0.1009727
  33.9150009    0.1069073
  33.9300003    0.1011275
  33.9450035    0.0913455
  33.9600029    0.0901274
  33.9750023    0.1004131
  33.9900017    0.0962585
  34.0050011    0.0831940
  34.0200005    0.0913360
  34.0349998    0.0979405
  34.0500031    0.0968776
  34.0650024    0.0965757
  34.0800018    0.0847725
  34.0950012    0.1010667
  34.1100006    0.0849443
  34.1250000    0.0906311
  34.1400032    0.0758589
  34.1550026    0.0879890
  34.1700020    0.0892743
  34.1850014    0.0937164
  34.2000008    0.0915740
  34.2150002    0.0816353
  34.2300034    0.0733721
  34.2450027    0.0965149
  34.2600021    0.0869461
  34.2750015    0.0786586
  34.2900009    0.1066293
  34.3050003    0.0940791
  34.3200035    0.0839571
  34.3350029    0.0816419
  34.3500023    0.0927907
  34.3650017    0.0941096
  34.3800011    0.0992680
  34.3950005    0.0908216
  34.4099998    0.0875622
  34.4250031    0.0956122
  34.4400024    0.1098533
  34.4550018    0.0956839
  34.4700012    0.1005765
  34.4850006    0.0879000
  34.5000000    0.0660273
  34.5150032    0.0818873
  34.5300026    0.0847136
  34.5450020    0.1006958
  34.5600014    0.0970594
  34.5750008    0.0792425
  34.5900002    0.0834801
  34.6050034    0.0690003
  34.6200027    0.0865156
  34.6350021    0.0848305
  34.6500015    0.0986492
  34.6650009    0.0886655
  34.6800003    0.0735935
  34.6950035    0.0691962
  34.7100029    0.0625346
  34.7250023    0.0607887
  34.7400017    0.0854723
  34.7550011    0.0731312
  34.7700005    0.0760837
  34.7849998    0.0776968
  34.8000031    0.0791401
  34.8150024    0.0975656
  34.8300018    0.0839594
  34.8450012    0.1033463
  34.8600006    0.0824978
  34.8750000    0.1062410
  34.8900032    0.1096637
  34.9050026    0.0856483
  34.9200020    0.1130008
  34.9350014    0.0995959
  34.9500008    0.0762446
  34.9650002    0.1003798
  34.9800034    0.1062015
  34.9950027    0.1110653
  35.0100021    0.1049840
  35.0250015    0.1031281
  35.0400009    0.1011103
  35.0550003    0.1077377
  35.0700035    0.0985626
  35.0850029    0.0708886
  35.1000023    0.0782602
  35.1150017    0.0745118
  35.1300011    0.0687515
  35.1450005    0.0742844
  35.1599998    0.0683028
  35.1750031    0.0900257
  35.1900024    0.0723951
  35.2050018    0.0815773
  35.2200012    0.0903999
  35.2350006    0.0926600
  35.2500000    0.1007728
  35.2650032    0.0915997
  35.2800026    0.1015863
  35.2950020    0.1146640
  35.3100014    0.0911404
  35.3250008    0.1034160
  35.3400002    0.0847701
  35.3550034    0.0878484
  35.3700027    0.0705338
  35.3850021    0.0804077
  35.4000015    0.0628389
  35.4150009    0.0709574
  35.4300003    0.0838021
  35.4450035    0.0747656
  35.4600029    0.0809795
  35.4750023    0.0915253
  35.4900017    0.0923475
  35.5050011    0.1069895
  35.5200005    0.0758875
  35.5349998    0.0971017
  35.5500031    0.0947094
  35.5650024    0.0968577
  35.5800018    0.0987474
  35.5950012    0.1016210
  35.6100006    0.0946235
  35.6250000    0.1077614
  35.6400032    0.0753384
  35.6550026    0.0919234
  35.6700020    0.0755915
  35.6850014    0.0794915
  35.7000008    0.0625405
  35.7150002    0.0857013
  35.7300034    0.0718490
  35.7450027    0.0827879
  35.7600021    0.0871103
  35.7750015    0.0829164
  35.7900009    0.0786742
  35.8050003    0.0674003
  35.8200035    0.0725288
  35.8350029    0.0743695
  35.8500023    0.0728045
  35.8650017    0.0668826
  35.8800011    0.0752708
  35.8950005    0.0673093
  35.9099998    0.0694005
  35.9250031    0.0894262
  35.9400024    0.0901042
  35.9550018    0.1022397
  35.9700012    0.0955277
  35.9850006    0.0981407
  36.0000000    0.0984945
  36.0150032    0.0896334
  36.0300026    0.0656622
  36.0450020    0.0837101
  36.0600014    0.0921418
  36.0750008    0.0804804
  36.0900002    0.0979344
  36.1050034    0.0779022
  36.1200027    0.0841415
  36.1350021    0.0660199
  36.1500015    0.0752168
  36.1650009    0.0713999
  36.1800003    0.0830994
  36.1950035    0.0889105
  36.2100029    0.1063786
  36.2250023    0.0927400
  36.2400017    0.0904260
  36.2550011    0.0975118
  36.2700005    0.0764283
  36.2849998    0.0816757
  36.3000031    0.0855543
  36.3150024    0.0734503
  36.3300018    0.0893845
  36.3450012    0.0788243
  36.3600006    0.0749715
  36.3750000    0.0813238
  36.3900032    0.0817874
  36.4050026    0.0869383
  36.4200020    0.0690952
  36.4350014    0.0796515
  36.4500008    0.0798889
  36.4650002    0.0872962
  36.4800034    0.0800268
  36.4950027    0.0734012
  36.5100021    0.0812433
  36.5250015    0.0829826
  36.5400009    0.0854815
  36.5550003    0.0768956
  36.5700035    0.0741876
  36.5850029    0.0980099
  36.6000023    0.0906180
  36.6150017    0.0836719
  36.6300011    0.0718856
  36.6450005    0.1026104
  36.6599998    0.0924226
  36.6750031    0.0823336
  36.6900024    0.0841636
  36.7050018    0.0897750
  36.7200012    0.0735049
  36.7350006    0.0699516
  36.7500000    0.0712958
  36.7650032    0.0751880
  36.7800026    0.0883849
  36.7950020    0.0756056
  36.8100014    0.0805478
  36.8250008    0.0802564
  36.8400002    0.1004437
  36.8550034    0.0887422
  36.8700027    0.0856406
  36.8850021    0.0846992
  36.9000015    0.1162426
  36.9150009    0.0929731
  36.9300003    0.0884536
  36.9450035    0.0865851
  36.9600029    0.0859651
  36.9750023    0.0935589
  36.9900017    0.0990397
  37.0050011    0.1010226
  37.0200005    0.1020150
  37.0350037    0.0846393
  37.0500031    0.0958477
  37.0650024    0.0723710
  37.0800018    0.0719728
  37.0950012    0.0885317
  37.1100006    0.0743633
  37.1250000    0.0668076
  37.1400032    0.0620393
  37.1550026    0.0660217
  37.1700020    0.0790721
  37.1850014    0.0700339
  37.2000008    0.0728019
  37.2150002    0.0756276
  37.2300034    0.0736010
  37.2450027    0.0923825
  37.2600021    0.0742544
  37.2750015    0.0836693
  37.2900009    0.0879368
  37.3050003    0.0881282
  37.3200035    0.0922707
  37.3350029    0.0784782
  37.3500023    0.0981993
  37.3650017    0.0995669
  37.3800011    0.0873598
  37.3950005    0.0859998
  37.4100037    0.0771307
  37.4250031    0.0857934
  37.4400024    0.0729441
  37.4550018    0.0784155
  37.4700012    0.0857100
  37.4850006    0.0844756
  37.5000000    0.0828482
  37.5150032    0.1126357
  37.5300026    0.1023181
  37.5450020    0.0764796
  37.5600014    0.0855427
  37.5750008    0.0900263
  37.5900002    0.1000192
  37.6050034    0.1005262
  37.6200027    0.0980324
  37.6350021    0.1090737
  37.6500015    0.1002073
  37.6650009    0.0876274
  37.6800003    0.0790913
  37.6950035    0.0965178
  37.7100029    0.0766937
  37.7250023    0.0846874
  37.7400017    0.0899046
  37.7550011    0.0948527
  37.7700005    0.0790739
  37.7850037    0.0806668
  37.8000031    0.0749336
  37.8150024    0.0979631
  37.8300018    0.0865916
  37.8450012    0.0812731
  37.8600006    0.0767469
  37.8750000    0.0879286
  37.8900032    0.0828879
  37.9050026    0.0860164
  37.9200020    0.0947542
  37.9350014    0.0805829
  37.9500008    0.0825802
  37.9650002    0.0765412
  37.9800034    0.0799628
  37.9950027    0.0823191
  38.0100021    0.0976535
  38.0250015    0.0817833
  38.0400009    0.0860163
  38.0550003    0.0899276
  38.0700035    0.0841454
  38.0850029    0.0641740
  38.1000023    0.0800485
  38.1150017    0.0752869
  38.1300011    0.0986186
  38.1450005    0.0792509
  38.1600037    0.0871939
  38.1750031    0.0835367
  38.1900024    0.0846559
  38.2050018    0.0791049
  38.2200012    0.0738402
  38.2350006    0.0837973
  38.2500000    0.0935685
  38.2650032    0.0932725
  38.2800026    0.0774155
  38.2950020    0.0847699
  38.3100014    0.0802324
  38.3250008    0.0909263
  38.3400002    0.0814170
  38.3550034    0.0847564
  38.3700027    0.0911455
  38.3850021    0.0826450
  38.4000015    0.0875325
  38.4150009    0.0868722
  38.4300003    0.1060194
  38.4450035    0.0890321
  38.4600029    0.0769414
  38.4750023    0.0953568
  38.4900017    0.0815278
  38.5050011    0.0899981
  38.5200005    0.0992247
  38.5350037    0.0809578
  38.5500031    0.0948372
  38.5650024    0.0815768
  38.5800018    0.0850756
  38.5950012    0.0913101
  38.6100006    0.0981380
  38.6250000    0.1023742
  38.6400032    0.0945959
  38.6550026    0.0875356
  38.6700020    0.0810816
  38.6850014    0.1066573
  38.7000008    0.1119647
  38.7150002    0.1120679
  38.7300034    0.1044232
  38.7450027    0.1158630
  38.7600021    0.1076794
  38.7750015    0.1105815
  38.7900009    0.0986673
  38.8050003    0.1145361
  38.8200035    0.1199103
  38.8350029    0.1503395
  38.8500023    0.1169011
  38.8650017    0.1196111
  38.8800011    0.1156741
  38.8950005    0.1147466
  38.9100037    0.1166771
  38.9250031    0.1285855
  38.9400024    0.1180094
  38.9550018    0.1182055
  38.9700012    0.1125310
  38.9850006    0.1258275
  39.0000000    0.1300608
  39.0150032    0.1072546
  39.0300026    0.1173418
  39.0450020    0.1236620
  39.0600014    0.1052512
  39.0750008    0.1067524
  39.0900002    0.1182287
  39.1050034    0.1056664
  39.1200027    0.1229350
  39.1350021    0.1058006
  39.1500015    0.1066136
  39.1650009    0.1051775
  39.1800003    0.1163281
  39.1950035    0.0934651
  39.2100029    0.1000030
  39.2250023    0.0874981
  39.2400017    0.0963856
  39.2550011    0.0685542
  39.2700005    0.0846342
  39.2850037    0.0967143
  39.3000031    0.0925586
  39.3150024    0.0908317
  39.3300018    0.0979147
  39.3450012    0.0925969
  39.3600006    0.0870794
  39.3750000    0.1090542
  39.3900032    0.0949418
  39.4050026    0.0890025
  39.4200020    0.0810779
  39.4350014    0.0915333
  39.4500008    0.0812391
  39.4650002    0.0840215
  39.4800034    0.0929334
  39.4950027    0.0690626
  39.5100021    0.0979032
  39.5250015    0.1002518
  39.5400009    0.0912515
  39.5550003    0.0879768
  39.5700035    0.0870704
  39.5850029    0.0930906
  39.6000023    0.0844531
  39.6150017    0.0845344
  39.6300011    0.1016522
  39.6450005    0.0973805
  39.6600037    0.0866226
  39.6750031    0.0971620
  39.6900024    0.0807603
  39.7050018    0.0958275
  39.7200012    0.0978098
  39.7350006    0.0796914
  39.7500000    0.0969765
  39.7650032    0.0880274
  39.7800026    0.0796972
  39.7950020    0.0809090
  39.8100014    0.0995240
  39.8250008    0.0878481
  39.8400002    0.0973975
  39.8550034    0.1010562
  39.8700027    0.0824179
  39.8850021    0.1039652
  39.9000015    0.0884953
  39.9150009    0.0736118
  39.9300003    0.0817399
  39.9450035    0.0872381
  39.9600029    0.0798854
  39.9750023    0.0760559
  39.9900017    0.0849174
  40.0050011    0.0972624
  40.0200005    0.0800676
  40.0350037    0.0734756
  40.0500031    0.0800907
  40.0650024    0.0686571
  40.0800018    0.0768920
  40.0950012    0.0763583
  40.1100006    0.0882130
  40.1250000    0.0899975
  40.1400032    0.0756290
  40.1550026    0.0844920
  40.1700020    0.0850316
  40.1850014    0.0852294
  40.2000008    0.0647800
  40.2150002    0.0840601
  40.2300034    0.0907933
  40.2450027    0.0717746
  40.2600021    0.0988917
  40.2750015    0.0901733
  40.2900009    0.0741645
  40.3050003    0.0933654
  40.3200035    0.0883581
  40.3350029    0.0930902
  40.3500023    0.1041658
  40.3650017    0.0918281
  40.3800011    0.0866397
  40.3950005    0.1014697
  40.4100037    0.0865643
  40.4250031    0.0932147
  40.4400024    0.0755939
  40.4550018    0.0771342
  40.4700012    0.0688793
  40.4850006    0.0992502
  40.5000038    0.0978036
  40.5150032    0.0951313
  40.5300026    0.0964316
  40.5450020    0.0863599
  40.5600014    0.1117590
  40.5750008    0.1124339
  40.5900002    0.0851154
  40.6050034    0.1062565
  40.6200027    0.0858696
  40.6350021    0.1004917
  40.6500015    0.1019888
  40.6650009    0.0875038
  40.6800003    0.0837101
  40.6950035    0.0950193
  40.7100029    0.1035562
  40.7250023    0.0962011
  40.7400017    0.1004905
  40.7550011    0.1079475
  40.7700005    0.0987311
  40.7850037    0.0966308
  40.8000031    0.0917994
  40.8150024    0.1042573
  40.8300018    0.0867299
  40.8450012    0.1128947
  40.8600006    0.1121945
  40.8750038    0.1144233
  40.8900032    0.1005536
  40.9050026    0.1012734
  40.9200020    0.0965716
  40.9350014    0.1146417
  40.9500008    0.0929459
  40.9650002    0.1209304
  40.9800034    0.1252257
  40.9950027    0.1087646
  41.0100021    0.1039989
  41.0250015    0.1042771
  41.0400009    0.0934235
  41.0550003    0.0803115
  41.0700035    0.0969627
  41.0850029    0.0864425
  41.1000023    0.0860964
  41.1150017    0.0854801
  41.1300011    0.1074043
  41.1450005    0.0840563
  41.1600037    0.0973247
  41.1750031    0.0854839
  41.1900024    0.0815384
  41.2050018    0.0849358
  41.2200012    0.0838753
  41.2350006    0.0716079
  41.2500038    0.0808050
  41.2650032    0.0914313
  41.2800026    0.0871815
  41.2950020    0.0867441
  41.3100014    0.0899791
  41.3250008    0.0999508
  41.3400002    0.0813817
  41.3550034    0.0792258
  41.3700027    0.0930974
  41.3850021    0.0889047
  41.4000015    0.0810812
  41.4150009    0.0900794
  41.4300003    0.0855216
  41.4450035    0.0832422
  41.4600029    0.0833168
  41.4750023    0.0860075
  41.4900017    0.0880226
  41.5050011    0.0867709
  41.5200005    0.0904000
  41.5350037    0.0844884
  41.5500031    0.0838090
  41.5650024    0.0951269
  41.5800018    0.0860344
  41.5950012    0.0948864
  41.6100006    0.0875093
  41.6250038    0.0936382
  41.6400032    0.0877197
  41.6550026    0.0719510
  41.6700020    0.0827127
  41.6850014    0.0887411
  41.7000008    0.0958158
  41.7150002    0.0730067
  41.7300034    0.0859374
  41.7450027    0.0867023
  41.7600021    0.0849882
  41.7750015    0.0877830
  41.7900009    0.0807708
  41.8050003    0.0930287
  41.8200035    0.0820197
  41.8350029    0.0855997
  41.8500023    0.0747039
  41.8650017    0.0857307
  41.8800011    0.0894146
  41.8950005    0.0887617
  41.9100037    0.0900699
  41.9250031    0.0977006
  41.9400024    0.0850713
  41.9550018    0.0931501
  41.9700012    0.0857104
  41.9850006    0.0835708
  42.0000038    0.0790153
  42.0150032    0.0834398
  42.0300026    0.0911122
  42.0450020    0.0911579
  42.0600014    0.0867253
  42.0750008    0.0974392
  42.0900002    0.0785005
  42.1050034    0.0966254
  42.1200027    0.0920035
  42.1350021    0.1042841
  42.1500015    0.0791654
  42.1650009    0.0870148
  42.1800003    0.0937779
  42.1950035    0.0888706
  42.2100029    0.0834693
  42.2250023    0.0951942
  42.2400017    0.0844507
  42.2550011    0.0824732
  42.2700005    0.0951454
  42.2850037    0.0838705
  42.3000031    0.0710965
  42.3150024    0.0888087
  42.3300018    0.0819678
  42.3450012    0.0824294
  42.3600006    0.0862819
  42.3750038    0.0915316
  42.3900032    0.0753638
  42.4050026    0.0756368
  42.4200020    0.0793522
  42.4350014    0.0888798
  42.4500008    0.0848508
  42.4650002    0.0879454
  42.4800034    0.0819783
  42.4950027    0.0817785
  42.5100021    0.0638209
  42.5250015    0.0916468
  42.5400009    0.0938394
  42.5550003    0.0894911
  42.5700035    0.0861515
  42.5850029    0.0796498
  42.6000023    0.0677992
  42.6150017    0.0976782
  42.6300011    0.0880667
  42.6450005    0.0876004
  42.6600037    0.0856417
  42.6750031    0.0859140
  42.6900024    0.0916808
  42.7050018    0.0945824
  42.7200012    0.0865916
  42.7350006    0.0981044
  42.7500038    0.0896961
  42.7650032    0.0876166
  42.7800026    0.1026053
  42.7950020    0.0948368
  42.8100014    0.0834500
  42.8250008    0.1161850
  42.8400002    0.1073831
  42.8550034    0.1190281
  42.8700027    0.1150500
  42.8850021    0.1125282
  42.9000015    0.0965997
  42.9150009    0.0919800
  42.9300003    0.0895175
  42.9450035    0.0918026
  42.9600029    0.1052338
  42.9750023    0.0897718
  42.9900017    0.1008488
  43.0050011    0.0930795
  43.0200005    0.0945999
  43.0350037    0.1012170
  43.0500031    0.1113002
  43.0650024    0.0910533
  43.0800018    0.1115821
  43.0950012    0.1150686
  43.1100006    0.1126028
  43.1250038    0.1034803
  43.1400032    0.0953509
  43.1550026    0.0970817
  43.1700020    0.1094521
  43.1850014    0.1062549
  43.2000008    0.0988655
  43.2150002    0.0892358
  43.2300034    0.0981162
  43.2450027    0.0960029
  43.2600021    0.1064490
  43.2750015    0.0911865
  43.2900009    0.0999491
  43.3050003    0.0898069
  43.3200035    0.0967109
  43.3350029    0.1060798
  43.3500023    0.0976568
  43.3650017    0.0943683
  43.3800011    0.1112386
  43.3950005    0.1012933
  43.4100037    0.0982943
  43.4250031    0.1223803
  43.4400024    0.1054852
  43.4550018    0.1126186
  43.4700012    0.0958132
  43.4850006    0.1106748
  43.5000038    0.1092610
  43.5150032    0.0832971
  43.5300026    0.0965149
  43.5450020    0.0946591
  43.5600014    0.1004952
  43.5750008    0.0959890
  43.5900040    0.1005599
  43.6050034    0.1064508
  43.6200027    0.1074168
  43.6350021    0.0936766
  43.6500015    0.1051389
  43.6650009    0.1033572
  43.6800003    0.1013535
  43.6950035    0.0962147
  43.7100029    0.0961979
  43.7250023    0.0965157
  43.7400017    0.1028726
  43.7550011    0.0926724
  43.7700005    0.0943126
  43.7850037    0.1137499
  43.8000031    0.0926493
  43.8150024    0.1020658
  43.8300018    0.1034373
  43.8450012    0.0975648
  43.8600006    0.1092109
  43.8750038    0.1067011
  43.8900032    0.1050119
  43.9050026    0.1071406
  43.9200020    0.1081902
  43.9350014    0.1029349
  43.9500008    0.0915999
  43.9650040    0.0980365
  43.9800034    0.0949086
  43.9950027    0.0959622
  44.0100021    0.0912429
  44.0250015    0.0950450
  44.0400009    0.0936113
  44.0550003    0.0980792
  44.0700035    0.0991546
  44.0850029    0.0913201
  44.1000023    0.1025682
  44.1150017    0.1042615
  44.1300011    0.0959132
  44.1450005    0.0925158
  44.1600037    0.0982011
  44.1750031    0.1045607
  44.1900024    0.0919988
  44.2050018    0.1060055
  44.2200012    0.0983618
  44.2350006    0.0965869
  44.2500038    0.0940552
  44.2650032    0.0856615
  44.2800026    0.1015266
  44.2950020    0.0888393
  44.3100014    0.0965244
  44.3250008    0.0964088
  44.3400040    0.0996012
  44.3550034    0.1020834
  44.3700027    0.1044859
  44.3850021    0.1041645
  44.4000015    0.1015377
  44.4150009    0.0918643
  44.4300003    0.1137563
  44.4450035    0.1012782
  44.4600029    0.0988329
  44.4750023    0.0936833
  44.4900017    0.0876135
  44.5050011    0.0965163
  44.5200005    0.1007067
  44.5350037    0.0931902
  44.5500031    0.0990532
  44.5650024    0.0825352
  44.5800018    0.1102799
  44.5950012    0.1024918
  44.6100006    0.1046317
  44.6250038    0.0901845
  44.6400032    0.0915657
  44.6550026    0.1069825
  44.6700020    0.0831877
  44.6850014    0.1000032
  44.7000008    0.1006372
  44.7150040    0.0979781
  44.7300034    0.0941729
  44.7450027    0.0899641
  44.7600021    0.1055734
  44.7750015    0.0933951
  44.7900009    0.0826877
  44.8050003    0.0906939
  44.8200035    0.1123336
  44.8350029    0.1126277
  44.8500023    0.0993894
  44.8650017    0.1016186
  44.8800011    0.1184176
  44.8950005    0.1203007
  44.9100037    0.0940648
  44.9250031    0.1057556
  44.9400024    0.1092644
  44.9550018    0.1011395
  44.9700012    0.0958796
  44.9850006    0.1012511
  45.0000038    0.1006517
  45.0150032    0.0920341
  45.0300026    0.0849225
  45.0450020    0.1059343
  45.0600014    0.0957610
  45.0750008    0.1213637
  45.0900040    0.1225858
  45.1050034    0.1050650
  45.1200027    0.0924567
  45.1350021    0.0855215
  45.1500015    0.1049699
  45.1650009    0.1130927
  45.1800003    0.1254555
  45.1950035    0.1201668
  45.2100029    0.1066835
  45.2250023    0.0934877
  45.2400017    0.0972805
  45.2550011    0.0906903
  45.2700005    0.1003396
  45.2850037    0.0964875
  45.3000031    0.0997401
  45.3150024    0.0864740
  45.3300018    0.0918166
  45.3450012    0.1264672
  45.3600006    0.1205984
  45.3750038    0.1315338
  45.3900032    0.1139254
  45.4050026    0.1001486
  45.4200020    0.1161281
  45.4350014    0.0862838
  45.4500008    0.0952975
  45.4650040    0.1022929
  45.4800034    0.1035080
  45.4950027    0.0857855
  45.5100021    0.1138901
  45.5250015    0.1026910
  45.5400009    0.0944659
  45.5550003    0.1009348
  45.5700035    0.0925022
  45.5850029    0.1120214
  45.6000023    0.0799443
  45.6150017    0.1091086
  45.6300011    0.0856559
  45.6450005    0.0811213
  45.6600037    0.0991523
  45.6750031    0.1012779
  45.6900024    0.1091409
  45.7050018    0.1155165
  45.7200012    0.1186012
  45.7350006    0.0999685
  45.7500038    0.1110829
  45.7650032    0.1022443
  45.7800026    0.1049616
  45.7950020    0.0815945
  45.8100014    0.0998084
  45.8250008    0.1099202
  45.8400040    0.0943092
  45.8550034    0.1042241
  45.8700027    0.0837518
  45.8850021    0.1098768
  45.9000015    0.1150245
  45.9150009    0.1026457
  45.9300003    0.0914962
  45.9450035    0.0766768
  45.9600029    0.0920856
  45.9750023    0.0909997
  45.9900017    0.0961777
  46.0050011    0.1064468
  46.0200005    0.0945171
  46.0350037    0.0988484
  46.0500031    0.0889157
  46.0650024    0.1107010
  46.0800018    0.0870758
  46.0950012    0.1161265
  46.1100006    0.1020008
  46.1250038    0.1129994
  46.1400032    0.1062521
  46.1550026    0.1141731
  46.1700020    0.0972314
  46.1850014    0.0975060
  46.2000008    0.0998220
  46.2150040    0.1097250
  46.2300034    0.0948594
  46.2450027    0.0929674
  46.2600021    0.0999376
  46.2750015    0.1080807
  46.2900009    0.1050264
  46.3050003    0.1035132
  46.3200035    0.0972911
  46.3350029    0.0856253
  46.3500023    0.0971689
  46.3650017    0.1084990
  46.3800011    0.1008516
  46.3950005    0.0891355
  46.4100037    0.1016673
  46.4250031    0.0893896
  46.4400024    0.0846212
  46.4550018    0.0870539
  46.4700012    0.0995903
  46.4850006    0.1130555
  46.5000038    0.0901055
  46.5150032    0.0986179
  46.5300026    0.0933954
  46.5450020    0.0813818
  46.5600014    0.0904825
  46.5750008    0.1004795
  46.5900040    0.0967966
  46.6050034    0.1072295
  46.6200027    0.1154536
  46.6350021    0.0984846
  46.6500015    0.1128841
  46.6650009    0.1015480
  46.6800041    0.1051460
  46.6950035    0.1035890
  46.7100029    0.0789316
  46.7250023    0.1059954
  46.7400017    0.0989851
  46.7550011    0.1303697
  46.7700005    0.1301474
  46.7850037    0.1056942
  46.8000031    0.1215737
  46.8150024    0.1036643
  46.8300018    0.0929984
  46.8450012    0.0971519
  46.8600006    0.1219431
  46.8750038    0.1071233
  46.8900032    0.0942613
  46.9050026    0.1073070
  46.9200020    0.1319039
  46.9350014    0.0971444
  46.9500008    0.1166926
  46.9650040    0.1162765
  46.9800034    0.1297904
  46.9950027    0.1286240
  47.0100021    0.1128758
  47.0250015    0.1353137
  47.0400009    0.1328465
  47.0550041    0.1182089
  47.0700035    0.1406898
  47.0850029    0.1299854
  47.1000023    0.1283029
  47.1150017    0.1295498
  47.1300011    0.1356863
  47.1450005    0.1290765
  47.1600037    0.1220819
  47.1750031    0.1188984
  47.1900024    0.1399208
  47.2050018    0.1531922
  47.2200012    0.1394503
  47.2350006    0.1362639
  47.2500038    0.1112460
  47.2650032    0.1141528
  47.2800026    0.1301235
  47.2950020    0.1327214
  47.3100014    0.1377623
  47.3250008    0.1340467
  47.3400040    0.1187064
  47.3550034    0.1407072
  47.3700027    0.1209410
  47.3850021    0.1310463
  47.4000015    0.1420740
  47.4150009    0.1191185
  47.4300041    0.1404426
  47.4450035    0.1358007
  47.4600029    0.1501945
  47.4750023    0.1521672
  47.4900017    0.1457692
  47.5050011    0.1540748
  47.5200005    0.1319295
  47.5350037    0.1188814
  47.5500031    0.1230833
  47.5650024    0.1342734
  47.5800018    0.1228637
  47.5950012    0.1205756
  47.6100006    0.1262758
  47.6250038    0.1285074
  47.6400032    0.1256035
  47.6550026    0.1352361
  47.6700020    0.1512005
  47.6850014    0.1237375
  47.7000008    0.1281063
  47.7150040    0.1231698
  47.7300034    0.1354778
  47.7450027    0.1238524
  47.7600021    0.1240912
  47.7750015    0.1326506
  47.7900009    0.1209025
  47.8050041    0.1254583
  47.8200035    0.1299212
  47.8350029    0.1285156
  47.8500023    0.1230540
  47.8650017    0.1320786
  47.8800011    0.1252846
  47.8950005    0.1272796
  47.9100037    0.1254438
  47.9250031    0.1253751
  47.9400024    0.1196115
  47.9550018    0.1314442
  47.9700012    0.1176550
  47.9850006    0.1075394
  48.0000038    0.1137929
  48.0150032    0.0911094
  48.0300026    0.1011338
  48.0450020    0.1066493
  48.0600014    0.0909219
  48.0750008    0.0951537
  48.0900040    0.0982224
  48.1050034    0.0944771
  48.1200027    0.0893823
  48.1350021    0.1045483
  48.1500015    0.1046818
  48.1650009    0.1117046
  48.1800041    0.0984902
  48.1950035    0.0837183
  48.2100029    0.0873281
  48.2250023    0.1034526
  48.2400017    0.1004786
  48.2550011    0.1006574
  48.2700005    0.1025132
  48.2850037    0.0946269
  48.3000031    0.1084324
  48.3150024    0.0938292
  48.3300018    0.0907571
  48.3450012    0.1138520
  48.3600006    0.1080958
  48.3750038    0.1124189
  48.3900032    0.1189695
  48.4050026    0.1276724
  48.4200020    0.1139162
  48.4350014    0.0942667
  48.4500008    0.1272349
  48.4650040    0.1019579
  48.4800034    0.1151403
  48.4950027    0.0826441
  48.5100021    0.0971695
  48.5250015    0.1154169
  48.5400009    0.0966079
  48.5550041    0.0887535
  48.5700035    0.0920128
  48.5850029    0.0975310
  48.6000023    0.1023504
  48.6150017    0.0950060
  48.6300011    0.0769284
  48.6450005    0.1066925
  48.6600037    0.0933220
  48.6750031    0.0826575
  48.6900024    0.1126776
  48.7050018    0.1184886
  48.7200012    0.0920666
  48.7350006    0.1105408
  48.7500038    0.1008640
  48.7650032    0.0994796
  48.7800026    0.0962640
  48.7950020    0.0959411
  48.8100014    0.1066290
  48.8250008    0.1072866
  48.8400040    0.1215376
  48.8550034    0.1105433
  48.8700027    0.0987179
  48.8850021    0.0952430
  48.9000015    0.0994884
  48.9150009    0.1003795
  48.9300041    0.1069212
  48.9450035    0.1101250
  48.9600029    0.1004152
  48.9750023    0.1032889
  48.9900017    0.1100875
  49.0050011    0.1063113
  49.0200005    0.1075045
  49.0350037    0.1070504
  49.0500031    0.0882471
  49.0650024    0.1039683
  49.0800018    0.0968422
  49.0950012    0.1015593
  49.1100006    0.1102945
  49.1250038    0.1074754
  49.1400032    0.1112091
  49.1550026    0.1021212
  49.1700020    0.1168192
  49.1850014    0.1128201
  49.2000008    0.1039458
  49.2150040    0.1052842
  49.2300034    0.1181337
  49.2450027    0.1096713
  49.2600021    0.1028237
  49.2750015    0.1145872
  49.2900009    0.0994168
  49.3050041    0.0868441
  49.3200035    0.0764367
  49.3350029    0.0824895
  49.3500023    0.0837911
  49.3650017    0.1006982
  49.3800011    0.1014154
  49.3950005    0.0920884
  49.4100037    0.0860606
  49.4250031    0.1006490
  49.4400024    0.0841774
  49.4550018    0.0591137
  49.4700012    0.0580999
  49.4850006    0.0647119
  49.5000038    0.0677461
  49.5150032    0.0772044
  49.5300026    0.1070967
  49.5450020    0.1148222
  49.5600014    0.1004737
  49.5750008    0.1009315
  49.5900040    0.1024625
  49.6050034    0.1145034
  49.6200027    0.1028483
  49.6350021    0.1101525
  49.6500015    0.0914960
  49.6650009    0.1114224
  49.6800041    0.1109485
  49.6950035    0.1128637
  49.7100029    0.1071532
  49.7250023    0.1075324
  49.7400017    0.1018104
  49.7550011    0.0963427
  49.7700005    0.1173034
  49.7850037    0.0886223
  49.8000031    0.1079252
  49.8150024    0.0877787
  49.8300018    0.0931256
  49.8450012    0.0951450
  49.8600006    0.0862089
  49.8750038    0.1018199
  49.8900032    0.1106743
  49.9050026    0.1152425
  49.9200020    0.1104652
  49.9350014    0.1253853
  49.9500008    0.0882121
  49.9650040    0.0985522
  49.9800034    0.1110750
  49.9950027    0.1211663
