# Supplementary material for: KRSR and RGD Adsorption on TiO2 and Influence of Ion Concentration: A Molecular Dynamics Study
Source: Biomolecules. 2026 Feb 23;16(2):336. doi: 10.3390/biom16020336 (PMC12938479; doi:10.3390/biom16020336)
Supplement: Supplementary file 1 [file biomolecules-16-00336-s001.zip › Supplementary data/data/KRSR/24Na27Cl/mindist.xvg]

# This file was created Tue Aug 12 13:50:47 2025
# Created by:
#                     :-) GROMACS - gmx mindist, 2023.2 (-:
# 
# Executable:   /usr/local/gromacs/bin/gmx
# Data prefix:  /usr/local/gromacs
# Working dir:  /home/attila/Desktop/Babykomondor3/KRSR
# Command line:
#   gmx mindist -s 24Na27Cl_1/md/md.tpr -f 24Na27Cl_1/md/md_noPBC.xtc -od 24Na27Cl_1/md/mindist.xvg -tu ns -on numcont.xvg
# gmx mindist is part of G R O M A C S:
#
# GRowing Old MAkes el Chrono Sweat
#
@    title "Minimum Distance"
@    xaxis  label "Time (ns)"
@    yaxis  label "Distance (nm)"
@TYPE xy
@ view 0.15, 0.15, 0.75, 0.85
@ legend on
@ legend box on
@ legend loctype view
@ legend 0.78, 0.8
@ legend length 2
@ s0 legend "Protein-TI"
0.000000e+00  1.414310e+00
1.500000e-02  1.155752e+00
3.000000e-02  1.233154e+00
4.500000e-02  1.345482e+00
6.000000e-02  1.145737e+00
7.500000e-02  1.121425e+00
9.000000e-02  9.895062e-01
1.050000e-01  1.272039e+00
1.200000e-01  1.371961e+00
1.350000e-01  1.456872e+00
1.500000e-01  1.510830e+00
1.650000e-01  1.549428e+00
1.800000e-01  1.260361e+00
1.950000e-01  1.249436e+00
2.100000e-01  1.368917e+00
2.250000e-01  1.391623e+00
2.400000e-01  1.295387e+00
2.550000e-01  1.339583e+00
2.700000e-01  1.266176e+00
2.850000e-01  1.476106e+00
3.000000e-01  1.368565e+00
3.150000e-01  1.379186e+00
3.300000e-01  1.316085e+00
3.450000e-01  1.148815e+00
3.600000e-01  1.344769e+00
3.750000e-01  1.264773e+00
3.900000e-01  1.222576e+00
4.050000e-01  1.015824e+00
4.200000e-01  1.048956e+00
4.350000e-01  1.133401e+00
4.500000e-01  1.128049e+00
4.650000e-01  1.186549e+00
4.800000e-01  1.181236e+00
4.950000e-01  1.328404e+00
5.100001e-01  1.155119e+00
5.250000e-01  1.372854e+00
5.400000e-01  1.358691e+00
5.550000e-01  1.483416e+00
5.700001e-01  1.291610e+00
5.850000e-01  1.134793e+00
6.000000e-01  1.063252e+00
6.150000e-01  1.092423e+00
6.300001e-01  1.072609e+00
6.450000e-01  1.054272e+00
6.600000e-01  1.156674e+00
6.750000e-01  1.057241e+00
6.900001e-01  7.580722e-01
7.050000e-01  8.365387e-01
7.200000e-01  1.058510e+00
7.350000e-01  8.454508e-01
7.500001e-01  8.429364e-01
7.650000e-01  7.707818e-01
7.800000e-01  8.121968e-01
7.950000e-01  8.627474e-01
8.100001e-01  9.664828e-01
8.250000e-01  1.067989e+00
8.400000e-01  1.046299e+00
8.550000e-01  1.005034e+00
8.700001e-01  9.020199e-01
8.850001e-01  9.493548e-01
9.000000e-01  6.504176e-01
9.150000e-01  5.335283e-01
9.300001e-01  5.290849e-01
9.450001e-01  3.909982e-01
9.600000e-01  5.171328e-01
9.750000e-01  4.108029e-01
9.900001e-01  3.707082e-01
1.005000e+00  3.807663e-01
1.020000e+00  4.264591e-01
1.035000e+00  3.830028e-01
1.050000e+00  4.444396e-01
1.065000e+00  5.466093e-01
1.080000e+00  3.724334e-01
1.095000e+00  4.025450e-01
1.110000e+00  3.943523e-01
1.125000e+00  4.474633e-01
1.140000e+00  3.879048e-01
1.155000e+00  4.270181e-01
1.170000e+00  4.196684e-01
1.185000e+00  4.045935e-01
1.200000e+00  4.015639e-01
1.215000e+00  4.271603e-01
1.230000e+00  3.821443e-01
1.245000e+00  4.141880e-01
1.260000e+00  3.564234e-01
1.275000e+00  4.198080e-01
1.290000e+00  3.681484e-01
1.305000e+00  3.604644e-01
1.320000e+00  3.635120e-01
1.335000e+00  4.028381e-01
1.350000e+00  3.994291e-01
1.365000e+00  4.438907e-01
1.380000e+00  3.786629e-01
1.395000e+00  4.322398e-01
1.410000e+00  3.958600e-01
1.425000e+00  3.928545e-01
1.440000e+00  3.804962e-01
1.455000e+00  3.708015e-01
1.470000e+00  3.799037e-01
1.485000e+00  4.074142e-01
1.500000e+00  3.574319e-01
1.515000e+00  3.878807e-01
1.530000e+00  2.094324e-01
1.545000e+00  2.065831e-01
1.560000e+00  2.141679e-01
1.575000e+00  1.843818e-01
1.590000e+00  1.672628e-01
1.605000e+00  1.915458e-01
1.620000e+00  1.998143e-01
1.635000e+00  1.824924e-01
1.650000e+00  1.775639e-01
1.665000e+00  2.017922e-01
1.680000e+00  1.782956e-01
1.695000e+00  2.035327e-01
1.710000e+00  1.894463e-01
1.725000e+00  1.950803e-01
1.740000e+00  1.952630e-01
1.755000e+00  2.077728e-01
1.770000e+00  1.903564e-01
1.785000e+00  1.954601e-01
1.800000e+00  1.888490e-01
1.815000e+00  1.842021e-01
1.830000e+00  2.018293e-01
1.845000e+00  1.899376e-01
1.860000e+00  1.747012e-01
1.875000e+00  1.997130e-01
1.890000e+00  2.043735e-01
1.905000e+00  1.721415e-01
1.920000e+00  1.859945e-01
1.935000e+00  1.993197e-01
1.950000e+00  1.825870e-01
1.965000e+00  1.825626e-01
1.980000e+00  2.081534e-01
1.995000e+00  1.807640e-01
2.010000e+00  2.372058e-01
2.025000e+00  1.721666e-01
2.040000e+00  1.894603e-01
2.055000e+00  1.938641e-01
2.070000e+00  1.830509e-01
2.085000e+00  2.044982e-01
2.100000e+00  2.034275e-01
2.115000e+00  1.882585e-01
2.130000e+00  2.015170e-01
2.145000e+00  1.862625e-01
2.160000e+00  1.750349e-01
2.175000e+00  1.956938e-01
2.190000e+00  1.843311e-01
2.205000e+00  1.797184e-01
2.220000e+00  1.730020e-01
2.235000e+00  1.854324e-01
2.250000e+00  1.989998e-01
2.265000e+00  1.753248e-01
2.280000e+00  1.946508e-01
2.295000e+00  1.868897e-01
2.310000e+00  1.831585e-01
2.325000e+00  1.704888e-01
2.340000e+00  1.764243e-01
2.355000e+00  1.833008e-01
2.370000e+00  1.733746e-01
2.385000e+00  1.770646e-01
2.400000e+00  1.791001e-01
2.415000e+00  1.954575e-01
2.430000e+00  1.867529e-01
2.445000e+00  1.889512e-01
2.460000e+00  1.767070e-01
2.475000e+00  1.873579e-01
2.490000e+00  1.874179e-01
2.505000e+00  1.813835e-01
2.520000e+00  1.849832e-01
2.535000e+00  1.734450e-01
2.550000e+00  1.687285e-01
2.565000e+00  1.855859e-01
2.580000e+00  1.877768e-01
2.595000e+00  1.900426e-01
2.610000e+00  1.879829e-01
2.625000e+00  1.744390e-01
2.640000e+00  1.918989e-01
2.655000e+00  1.755909e-01
2.670000e+00  1.839684e-01
2.685000e+00  1.892068e-01
2.700000e+00  1.776028e-01
2.715000e+00  1.800470e-01
2.730000e+00  1.915136e-01
2.745000e+00  1.674034e-01
2.760000e+00  1.727168e-01
2.775000e+00  2.118498e-01
2.790000e+00  1.757423e-01
2.805000e+00  1.825766e-01
2.820000e+00  1.695960e-01
2.835000e+00  1.756861e-01
2.850000e+00  1.833292e-01
2.865000e+00  1.711022e-01
2.880000e+00  1.830379e-01
2.895000e+00  1.795330e-01
2.910000e+00  1.805750e-01
2.925000e+00  1.698519e-01
2.940000e+00  1.716050e-01
2.955000e+00  1.789138e-01
2.970000e+00  1.763462e-01
2.985000e+00  1.712512e-01
3.000000e+00  1.864131e-01
3.015000e+00  1.780100e-01
3.030000e+00  1.903829e-01
3.045000e+00  1.798879e-01
3.060000e+00  1.826497e-01
3.075000e+00  1.824116e-01
3.090000e+00  1.822819e-01
3.105000e+00  1.916092e-01
3.120000e+00  1.784952e-01
3.135000e+00  1.727543e-01
3.150000e+00  1.859667e-01
3.165000e+00  1.836702e-01
3.180000e+00  1.798994e-01
3.195000e+00  1.761736e-01
3.210000e+00  1.804518e-01
3.225000e+00  1.891333e-01
3.240000e+00  1.932908e-01
3.255000e+00  1.740062e-01
3.270000e+00  1.936385e-01
3.285000e+00  1.757075e-01
3.300000e+00  1.741262e-01
3.315000e+00  1.808316e-01
3.330000e+00  1.800821e-01
3.345000e+00  1.742525e-01
3.360000e+00  1.869771e-01
3.375000e+00  1.818009e-01
3.390000e+00  1.732302e-01
3.405000e+00  1.864691e-01
3.420000e+00  1.880879e-01
3.435000e+00  1.778482e-01
3.450000e+00  1.837429e-01
3.465000e+00  1.895171e-01
3.480000e+00  1.848968e-01
3.495000e+00  1.892133e-01
3.510000e+00  1.903624e-01
3.525000e+00  1.756031e-01
3.540000e+00  1.806858e-01
3.555000e+00  1.747926e-01
3.570000e+00  1.761238e-01
3.585000e+00  1.712445e-01
3.600000e+00  1.651828e-01
3.615000e+00  1.813827e-01
3.630000e+00  1.830359e-01
3.645000e+00  1.769691e-01
3.660000e+00  1.750328e-01
3.675000e+00  1.830905e-01
3.690000e+00  1.869004e-01
3.705000e+00  1.775784e-01
3.720000e+00  1.763763e-01
3.735000e+00  1.766016e-01
3.750000e+00  1.762450e-01
3.765000e+00  1.880231e-01
3.780000e+00  1.769518e-01
3.795000e+00  1.848094e-01
3.810000e+00  1.790517e-01
3.825000e+00  1.773097e-01
3.840000e+00  1.838097e-01
3.855000e+00  1.863346e-01
3.870000e+00  1.909613e-01
3.885000e+00  1.806204e-01
3.900000e+00  1.833406e-01
3.915000e+00  1.790081e-01
3.930000e+00  1.735518e-01
3.945000e+00  1.798498e-01
3.960000e+00  1.728939e-01
3.975000e+00  1.748978e-01
3.990000e+00  1.762125e-01
4.005000e+00  1.791899e-01
4.020000e+00  1.871324e-01
4.035000e+00  1.857988e-01
4.050000e+00  1.933622e-01
4.065000e+00  1.736948e-01
4.080000e+00  1.751154e-01
4.095000e+00  1.792673e-01
4.110000e+00  1.713746e-01
4.125000e+00  1.808565e-01
4.140000e+00  1.705792e-01
4.155000e+00  1.688165e-01
4.170000e+00  1.784346e-01
4.185000e+00  1.751149e-01
4.200000e+00  1.797806e-01
4.215000e+00  1.776456e-01
4.230000e+00  1.672152e-01
4.245000e+00  1.682248e-01
4.260000e+00  1.784925e-01
4.275000e+00  1.871070e-01
4.290000e+00  1.738734e-01
4.305000e+00  1.756714e-01
4.320000e+00  1.852246e-01
4.335000e+00  1.769451e-01
4.350000e+00  1.802465e-01
4.365000e+00  1.909511e-01
4.380000e+00  1.775279e-01
4.395000e+00  1.941185e-01
4.410000e+00  1.925774e-01
4.425000e+00  1.817287e-01
4.440000e+00  1.868823e-01
4.455000e+00  1.821946e-01
4.470000e+00  1.835748e-01
4.485000e+00  1.828097e-01
4.500000e+00  1.748455e-01
4.515000e+00  1.825929e-01
4.530000e+00  1.748445e-01
4.545000e+00  1.809909e-01
4.560000e+00  1.632718e-01
4.575000e+00  1.834665e-01
4.590000e+00  1.856435e-01
4.605000e+00  1.730201e-01
4.620000e+00  1.918723e-01
4.635000e+00  1.776946e-01
4.650000e+00  1.812658e-01
4.665000e+00  2.014726e-01
4.680000e+00  1.842277e-01
4.695000e+00  1.817516e-01
4.710000e+00  1.867490e-01
4.725000e+00  1.872639e-01
4.740000e+00  1.845790e-01
4.755000e+00  1.798929e-01
4.770000e+00  1.743454e-01
4.785000e+00  1.750795e-01
4.800000e+00  1.796641e-01
4.815000e+00  1.810430e-01
4.830000e+00  1.815386e-01
4.845000e+00  1.798991e-01
4.860000e+00  1.751673e-01
4.875000e+00  1.717582e-01
4.890000e+00  1.910058e-01
4.905000e+00  1.794781e-01
4.920000e+00  1.841286e-01
4.935000e+00  1.762746e-01
4.950000e+00  1.747292e-01
4.965000e+00  1.875505e-01
4.980000e+00  1.749712e-01
4.995000e+00  1.821080e-01
5.010000e+00  1.773715e-01
5.025000e+00  1.758323e-01
5.040000e+00  1.763151e-01
5.055000e+00  1.833434e-01
5.070000e+00  1.632088e-01
5.085000e+00  1.803321e-01
5.100000e+00  1.809562e-01
5.115000e+00  1.801054e-01
5.130000e+00  1.749711e-01
5.145000e+00  1.827221e-01
5.160000e+00  1.805989e-01
5.175000e+00  1.671642e-01
5.190000e+00  1.781273e-01
5.205000e+00  1.747317e-01
5.220000e+00  1.789039e-01
5.235000e+00  1.814362e-01
5.250000e+00  1.674880e-01
5.265000e+00  1.772862e-01
5.280000e+00  1.733013e-01
5.295000e+00  1.777174e-01
5.310000e+00  1.759797e-01
5.325000e+00  1.799902e-01
5.340000e+00  1.759697e-01
5.355000e+00  1.746789e-01
5.370000e+00  1.680095e-01
5.385000e+00  1.783729e-01
5.400000e+00  1.739273e-01
5.415000e+00  1.775965e-01
5.430000e+00  1.716254e-01
5.445000e+00  1.747552e-01
5.460000e+00  1.805340e-01
5.475000e+00  1.742268e-01
5.490000e+00  1.696730e-01
5.505000e+00  1.866225e-01
5.520000e+00  1.782745e-01
5.535000e+00  1.744772e-01
5.550000e+00  1.727217e-01
5.565000e+00  1.716484e-01
5.580000e+00  1.820351e-01
5.595000e+00  1.845956e-01
5.610000e+00  1.897163e-01
5.625000e+00  1.780597e-01
5.640000e+00  1.894477e-01
5.655000e+00  1.784476e-01
5.670000e+00  1.755805e-01
5.685000e+00  1.918761e-01
5.700000e+00  1.659787e-01
5.715000e+00  1.790711e-01
5.730000e+00  1.880505e-01
5.745000e+00  1.770449e-01
5.760000e+00  1.739213e-01
5.775000e+00  1.740578e-01
5.790000e+00  1.839602e-01
5.805000e+00  1.817875e-01
5.820000e+00  1.821148e-01
5.835001e+00  1.743020e-01
5.850000e+00  1.753025e-01
5.865000e+00  1.784435e-01
5.880000e+00  1.920262e-01
5.895000e+00  1.753846e-01
5.910000e+00  1.857013e-01
5.925000e+00  1.780318e-01
5.940000e+00  1.724873e-01
5.955000e+00  1.775637e-01
5.970000e+00  1.883454e-01
5.985000e+00  1.708671e-01
6.000000e+00  1.830476e-01
6.015000e+00  1.624855e-01
6.030000e+00  1.855040e-01
6.045000e+00  1.829345e-01
6.060000e+00  1.835104e-01
6.075000e+00  1.797394e-01
6.090000e+00  1.806431e-01
6.105000e+00  1.813537e-01
6.120000e+00  1.737696e-01
6.135000e+00  1.811091e-01
6.150000e+00  1.826934e-01
6.165000e+00  1.833126e-01
6.180000e+00  1.782110e-01
6.195000e+00  1.798615e-01
6.210001e+00  1.782358e-01
6.225000e+00  1.843495e-01
6.240000e+00  1.815881e-01
6.255000e+00  1.740499e-01
6.270000e+00  1.777899e-01
6.285000e+00  1.775530e-01
6.300000e+00  1.772403e-01
6.315001e+00  1.866652e-01
6.330000e+00  1.749183e-01
6.345000e+00  1.821097e-01
6.360000e+00  1.879355e-01
6.375000e+00  1.781056e-01
6.390000e+00  1.782206e-01
6.405000e+00  1.762052e-01
6.420000e+00  1.758013e-01
6.435000e+00  1.775533e-01
6.450000e+00  1.742947e-01
6.465000e+00  1.722252e-01
6.480000e+00  1.713644e-01
6.495000e+00  1.876489e-01
6.510000e+00  1.781091e-01
6.525000e+00  1.746101e-01
6.540000e+00  1.789434e-01
6.555000e+00  1.848137e-01
6.570000e+00  1.858472e-01
6.585001e+00  1.814896e-01
6.600000e+00  1.706913e-01
6.615000e+00  1.695539e-01
6.630000e+00  1.732198e-01
6.645000e+00  1.868344e-01
6.660000e+00  1.644830e-01
6.675000e+00  1.867029e-01
6.690001e+00  1.811777e-01
6.705000e+00  1.856630e-01
6.720000e+00  1.756714e-01
6.735000e+00  1.798355e-01
6.750000e+00  1.902184e-01
6.765000e+00  1.801426e-01
6.780000e+00  1.850993e-01
6.795001e+00  1.762924e-01
6.810000e+00  1.857779e-01
6.825000e+00  1.698934e-01
6.840000e+00  1.765750e-01
6.855000e+00  1.782135e-01
6.870000e+00  1.717067e-01
6.885000e+00  1.822001e-01
6.900000e+00  1.777475e-01
6.915000e+00  1.702408e-01
6.930000e+00  1.676689e-01
6.945000e+00  1.746850e-01
6.960001e+00  1.817755e-01
6.975000e+00  1.745855e-01
6.990000e+00  1.774956e-01
7.005000e+00  1.797687e-01
7.020000e+00  1.741803e-01
7.035000e+00  1.910375e-01
7.050000e+00  1.805803e-01
7.065001e+00  1.849957e-01
7.080000e+00  1.763137e-01
7.095000e+00  1.782700e-01
7.110000e+00  1.861521e-01
7.125000e+00  1.801210e-01
7.140000e+00  1.750835e-01
7.155000e+00  1.799479e-01
7.170001e+00  1.843815e-01
7.185000e+00  1.779196e-01
7.200000e+00  1.723755e-01
7.215000e+00  1.665900e-01
7.230000e+00  1.725807e-01
7.245000e+00  1.764385e-01
7.260000e+00  1.773677e-01
7.275001e+00  1.799275e-01
7.290000e+00  1.876235e-01
7.305000e+00  1.817939e-01
7.320000e+00  1.785717e-01
7.335001e+00  1.777593e-01
7.350000e+00  1.749763e-01
7.365000e+00  1.743170e-01
7.380000e+00  1.726502e-01
7.395000e+00  1.703510e-01
7.410000e+00  1.825322e-01
7.425000e+00  1.814985e-01
7.440001e+00  1.800181e-01
7.455000e+00  1.717756e-01
7.470000e+00  1.796978e-01
7.485000e+00  1.795568e-01
7.500000e+00  1.703120e-01
7.515000e+00  1.745591e-01
7.530000e+00  1.831109e-01
7.545001e+00  1.824561e-01
7.560000e+00  1.720262e-01
7.575000e+00  1.836828e-01
7.590000e+00  1.838824e-01
7.605000e+00  1.769575e-01
7.620000e+00  1.805825e-01
7.635000e+00  1.711056e-01
7.650001e+00  1.911137e-01
7.665000e+00  1.777874e-01
7.680000e+00  1.814124e-01
7.695000e+00  1.828578e-01
7.710001e+00  1.827958e-01
7.725000e+00  1.807040e-01
7.740000e+00  1.790518e-01
7.755001e+00  1.832348e-01
7.770000e+00  1.778552e-01
7.785000e+00  1.858926e-01
7.800000e+00  1.781169e-01
7.815001e+00  1.851996e-01
7.830000e+00  1.781119e-01
7.845000e+00  1.825635e-01
7.860001e+00  1.817439e-01
7.875000e+00  1.836797e-01
7.890000e+00  1.683598e-01
7.905000e+00  1.860626e-01
7.920001e+00  1.656758e-01
7.935000e+00  1.886666e-01
7.950000e+00  1.772623e-01
7.965000e+00  1.780540e-01
7.980000e+00  1.961568e-01
7.995000e+00  1.839541e-01
8.010000e+00  1.689283e-01
8.025001e+00  1.753739e-01
8.040000e+00  1.739876e-01
8.055000e+00  1.761094e-01
8.070001e+00  1.693033e-01
8.085000e+00  1.827197e-01
8.100000e+00  1.823641e-01
8.115001e+00  1.765375e-01
8.130000e+00  1.837832e-01
8.145000e+00  1.853994e-01
8.160001e+00  1.714423e-01
8.175000e+00  1.764676e-01
8.190001e+00  1.733183e-01
8.205000e+00  1.809455e-01
8.220000e+00  1.781271e-01
8.235001e+00  1.678047e-01
8.250000e+00  1.825012e-01
8.265000e+00  1.819159e-01
8.280001e+00  1.807594e-01
8.295000e+00  1.776663e-01
8.310000e+00  1.662771e-01
8.325001e+00  1.827000e-01
8.340000e+00  1.837235e-01
8.355000e+00  1.765584e-01
8.370001e+00  1.729412e-01
8.385000e+00  1.768789e-01
8.400001e+00  1.788166e-01
8.415000e+00  1.758226e-01
8.430000e+00  1.750348e-01
8.445001e+00  1.794577e-01
8.460000e+00  1.918786e-01
8.475000e+00  1.816074e-01
8.490001e+00  1.672487e-01
8.505000e+00  1.867766e-01
8.520000e+00  1.763754e-01
8.535001e+00  1.810048e-01
8.550000e+00  1.777611e-01
8.565001e+00  1.722820e-01
8.580001e+00  1.729581e-01
8.595000e+00  1.715154e-01
8.610001e+00  1.709374e-01
8.625000e+00  1.847610e-01
8.640000e+00  1.756325e-01
8.655001e+00  1.787464e-01
8.670000e+00  1.838644e-01
8.685000e+00  1.823011e-01
8.700001e+00  1.741926e-01
8.715000e+00  1.801247e-01
8.730000e+00  1.708645e-01
8.745001e+00  1.731390e-01
8.760000e+00  1.815448e-01
8.775001e+00  1.779883e-01
8.790000e+00  1.760481e-01
8.805000e+00  1.885490e-01
8.820001e+00  1.798700e-01
8.835000e+00  1.849780e-01
8.850000e+00  1.701614e-01
8.865001e+00  1.725374e-01
8.880000e+00  1.812503e-01
8.895000e+00  1.731804e-01
8.910001e+00  1.807693e-01
8.925000e+00  1.740739e-01
8.940001e+00  1.845809e-01
8.955001e+00  1.822246e-01
8.970000e+00  1.962472e-01
8.985001e+00  1.841565e-01
9.000000e+00  1.857006e-01
9.015000e+00  1.896072e-01
9.030001e+00  1.757708e-01
9.045000e+00  1.929658e-01
9.060000e+00  1.893092e-01
9.075001e+00  1.736743e-01
9.090000e+00  1.861430e-01
9.105000e+00  1.738019e-01
9.120001e+00  1.834948e-01
9.135000e+00  1.786229e-01
9.150001e+00  1.839064e-01
9.165000e+00  1.756500e-01
9.180000e+00  1.754047e-01
9.195001e+00  1.924099e-01
9.210000e+00  1.909539e-01
9.225000e+00  1.778881e-01
9.240001e+00  1.754026e-01
9.255000e+00  1.882245e-01
9.270000e+00  1.759768e-01
9.285001e+00  1.747791e-01
9.300000e+00  1.752692e-01
9.315001e+00  1.674296e-01
9.330001e+00  1.805724e-01
9.345000e+00  1.806354e-01
9.360001e+00  1.745620e-01
9.375000e+00  1.754117e-01
9.390000e+00  1.801398e-01
9.405001e+00  1.808463e-01
9.420000e+00  1.812466e-01
9.435000e+00  1.777251e-01
9.450001e+00  1.783515e-01
9.465000e+00  1.876570e-01
9.480000e+00  1.688816e-01
9.495001e+00  1.671536e-01
9.510000e+00  1.861930e-01
9.525001e+00  1.788877e-01
9.540001e+00  1.776155e-01
9.555000e+00  1.813683e-01
9.570001e+00  1.886676e-01
9.585000e+00  1.780198e-01
9.600000e+00  1.741730e-01
9.615001e+00  1.762197e-01
9.630000e+00  1.711406e-01
9.645000e+00  1.696854e-01
9.660001e+00  1.763262e-01
9.675000e+00  1.731918e-01
9.690001e+00  1.818618e-01
9.705001e+00  1.820958e-01
9.720000e+00  1.689275e-01
9.735001e+00  1.817984e-01
9.750000e+00  1.843563e-01
9.765000e+00  1.833158e-01
9.780001e+00  1.866215e-01
9.795000e+00  1.789222e-01
9.810000e+00  1.874893e-01
9.825001e+00  1.778363e-01
9.840000e+00  1.701602e-01
9.855000e+00  1.861017e-01
9.870001e+00  1.799108e-01
9.885000e+00  1.802120e-01
9.900001e+00  1.799893e-01
9.915001e+00  1.839061e-01
9.930000e+00  1.702444e-01
9.945001e+00  1.910621e-01
9.960000e+00  1.740432e-01
9.975000e+00  1.781375e-01
9.990001e+00  1.853755e-01
1.000500e+01  1.766400e-01
1.002000e+01  1.682868e-01
1.003500e+01  1.764360e-01
1.005000e+01  1.792174e-01
1.006500e+01  1.791916e-01
1.008000e+01  1.815562e-01
1.009500e+01  1.743768e-01
1.011000e+01  1.803629e-01
1.012500e+01  1.830586e-01
1.014000e+01  1.694761e-01
1.015500e+01  1.778032e-01
1.017000e+01  1.771782e-01
1.018500e+01  1.728704e-01
1.020000e+01  1.692493e-01
1.021500e+01  1.848009e-01
1.023000e+01  1.795959e-01
1.024500e+01  1.859649e-01
1.026000e+01  1.824073e-01
1.027500e+01  1.730618e-01
1.029000e+01  1.768134e-01
1.030500e+01  1.893237e-01
1.032000e+01  1.731708e-01
1.033500e+01  1.788995e-01
1.035000e+01  1.817524e-01
1.036500e+01  1.838766e-01
1.038000e+01  1.787666e-01
1.039500e+01  1.997032e-01
1.041000e+01  1.839005e-01
1.042500e+01  1.860977e-01
1.044000e+01  1.780214e-01
1.045500e+01  1.778511e-01
1.047000e+01  1.738979e-01
1.048500e+01  1.808934e-01
1.050000e+01  1.829867e-01
1.051500e+01  1.826295e-01
1.053000e+01  1.980258e-01
1.054500e+01  1.813540e-01
1.056000e+01  1.781146e-01
1.057500e+01  1.916049e-01
1.059000e+01  1.876395e-01
1.060500e+01  1.811848e-01
1.062000e+01  1.771417e-01
1.063500e+01  1.813322e-01
1.065000e+01  1.869360e-01
1.066500e+01  1.870563e-01
1.068000e+01  1.943990e-01
1.069500e+01  1.781061e-01
1.071000e+01  1.759002e-01
1.072500e+01  1.753756e-01
1.074000e+01  1.804724e-01
1.075500e+01  1.811717e-01
1.077000e+01  1.883480e-01
1.078500e+01  1.725584e-01
1.080000e+01  1.802603e-01
1.081500e+01  1.830261e-01
1.083000e+01  1.796553e-01
1.084500e+01  1.817919e-01
1.086000e+01  1.901571e-01
1.087500e+01  1.844579e-01
1.089000e+01  1.812720e-01
1.090500e+01  1.771837e-01
1.092000e+01  1.758381e-01
1.093500e+01  1.981445e-01
1.095000e+01  1.757040e-01
1.096500e+01  1.759870e-01
1.098000e+01  1.905494e-01
1.099500e+01  1.761002e-01
1.101000e+01  1.966771e-01
1.102500e+01  1.952602e-01
1.104000e+01  1.800365e-01
1.105500e+01  1.823119e-01
1.107000e+01  1.682880e-01
1.108500e+01  1.774276e-01
1.110000e+01  1.743679e-01
1.111500e+01  1.747793e-01
1.113000e+01  1.875388e-01
1.114500e+01  1.864473e-01
1.116000e+01  1.903010e-01
1.117500e+01  1.850045e-01
1.119000e+01  1.750501e-01
1.120500e+01  1.741728e-01
1.122000e+01  1.797567e-01
1.123500e+01  1.721299e-01
1.125000e+01  1.822762e-01
1.126500e+01  1.737789e-01
1.128000e+01  1.964556e-01
1.129500e+01  1.911011e-01
1.131000e+01  1.829381e-01
1.132500e+01  1.832171e-01
1.134000e+01  1.827870e-01
1.135500e+01  1.775507e-01
1.137000e+01  1.823547e-01
1.138500e+01  1.760648e-01
1.140000e+01  1.775919e-01
1.141500e+01  1.829942e-01
1.143000e+01  1.748747e-01
1.144500e+01  1.736736e-01
1.146000e+01  1.821598e-01
1.147500e+01  1.804933e-01
1.149000e+01  1.829194e-01
1.150500e+01  1.774960e-01
1.152000e+01  1.776941e-01
1.153500e+01  1.737871e-01
1.155000e+01  1.796817e-01
1.156500e+01  1.875054e-01
1.158000e+01  1.785110e-01
1.159500e+01  1.742815e-01
1.161000e+01  1.652521e-01
1.162500e+01  1.821949e-01
1.164000e+01  1.753776e-01
1.165500e+01  1.728095e-01
1.167000e+01  1.820017e-01
1.168500e+01  1.820152e-01
1.170000e+01  1.710618e-01
1.171500e+01  1.817133e-01
1.173000e+01  1.678495e-01
1.174500e+01  1.830228e-01
1.176000e+01  1.795571e-01
1.177500e+01  1.747618e-01
1.179000e+01  1.828627e-01
1.180500e+01  1.821979e-01
1.182000e+01  1.756102e-01
1.183500e+01  1.804189e-01
1.185000e+01  1.807657e-01
1.186500e+01  1.753803e-01
1.188000e+01  1.677245e-01
1.189500e+01  1.862161e-01
1.191000e+01  1.707503e-01
1.192500e+01  1.675966e-01
1.194000e+01  1.690821e-01
1.195500e+01  1.883696e-01
1.197000e+01  1.905968e-01
1.198500e+01  1.837393e-01
1.200000e+01  1.793167e-01
1.201500e+01  1.821568e-01
1.203000e+01  1.724315e-01
1.204500e+01  1.709495e-01
1.206000e+01  1.750711e-01
1.207500e+01  1.840243e-01
1.209000e+01  1.818063e-01
1.210500e+01  1.787092e-01
1.212000e+01  1.764344e-01
1.213500e+01  1.791553e-01
1.215000e+01  1.822185e-01
1.216500e+01  1.810395e-01
1.218000e+01  1.824127e-01
1.219500e+01  1.725215e-01
1.221000e+01  1.727610e-01
1.222500e+01  1.818692e-01
1.224000e+01  1.753772e-01
1.225500e+01  1.862005e-01
1.227000e+01  1.869556e-01
1.228500e+01  1.811535e-01
1.230000e+01  1.769231e-01
1.231500e+01  1.772886e-01
1.233000e+01  1.668319e-01
1.234500e+01  1.694827e-01
1.236000e+01  1.857944e-01
1.237500e+01  1.758877e-01
1.239000e+01  1.834489e-01
1.240500e+01  1.859499e-01
1.242000e+01  1.680345e-01
1.243500e+01  1.730848e-01
1.245000e+01  1.709341e-01
1.246500e+01  1.776461e-01
1.248000e+01  1.746014e-01
1.249500e+01  1.883534e-01
1.251000e+01  1.769287e-01
1.252500e+01  1.856438e-01
1.254000e+01  1.843045e-01
1.255500e+01  1.746669e-01
1.257000e+01  1.900271e-01
1.258500e+01  1.749141e-01
1.260000e+01  1.913454e-01
1.261500e+01  1.670698e-01
1.263000e+01  1.851158e-01
1.264500e+01  1.765181e-01
1.266000e+01  1.736396e-01
1.267500e+01  1.809548e-01
1.269000e+01  1.731290e-01
1.270500e+01  1.729639e-01
1.272000e+01  1.775445e-01
1.273500e+01  1.983468e-01
1.275000e+01  1.776880e-01
1.276500e+01  1.790229e-01
1.278000e+01  1.813610e-01
1.279500e+01  1.818738e-01
1.281000e+01  1.754040e-01
1.282500e+01  1.836104e-01
1.284000e+01  1.701336e-01
1.285500e+01  1.798055e-01
1.287000e+01  1.723709e-01
1.288500e+01  1.802241e-01
1.290000e+01  1.776828e-01
1.291500e+01  1.728303e-01
1.293000e+01  1.802788e-01
1.294500e+01  1.744847e-01
1.296000e+01  1.757815e-01
1.297500e+01  1.794467e-01
1.299000e+01  1.713131e-01
1.300500e+01  1.801483e-01
1.302000e+01  1.776343e-01
1.303500e+01  1.830065e-01
1.305000e+01  1.761504e-01
1.306500e+01  1.820029e-01
1.308000e+01  1.874682e-01
1.309500e+01  1.773390e-01
1.311000e+01  1.798370e-01
1.312500e+01  1.758781e-01
1.314000e+01  1.828281e-01
1.315500e+01  1.838767e-01
1.317000e+01  1.793805e-01
1.318500e+01  1.706111e-01
1.320000e+01  1.754499e-01
1.321500e+01  1.739712e-01
1.323000e+01  1.777679e-01
1.324500e+01  1.801958e-01
1.326000e+01  1.830569e-01
1.327500e+01  1.711858e-01
1.329000e+01  1.821149e-01
1.330500e+01  1.761679e-01
1.332000e+01  1.850743e-01
1.333500e+01  1.849852e-01
1.335000e+01  1.750740e-01
1.336500e+01  1.825323e-01
1.338000e+01  1.752457e-01
1.339500e+01  1.809683e-01
1.341000e+01  1.705162e-01
1.342500e+01  1.738640e-01
1.344000e+01  1.798076e-01
1.345500e+01  1.766704e-01
1.347000e+01  1.729963e-01
1.348500e+01  1.790791e-01
1.350000e+01  1.713050e-01
1.351500e+01  1.742295e-01
1.353000e+01  1.731750e-01
1.354500e+01  1.800231e-01
1.356000e+01  1.817216e-01
1.357500e+01  1.754116e-01
1.359000e+01  1.692908e-01
1.360500e+01  1.829013e-01
1.362000e+01  1.748222e-01
1.363500e+01  1.747024e-01
1.365000e+01  1.719649e-01
1.366500e+01  1.827887e-01
1.368000e+01  1.830214e-01
1.369500e+01  1.748939e-01
1.371000e+01  1.768369e-01
1.372500e+01  1.870210e-01
1.374000e+01  1.755968e-01
1.375500e+01  1.728560e-01
1.377000e+01  1.779633e-01
1.378500e+01  1.855828e-01
1.380000e+01  1.750281e-01
1.381500e+01  1.790691e-01
1.383000e+01  1.806761e-01
1.384500e+01  1.701078e-01
1.386000e+01  1.853677e-01
1.387500e+01  1.738773e-01
1.389000e+01  1.784425e-01
1.390500e+01  1.790437e-01
1.392000e+01  1.749307e-01
1.393500e+01  1.719573e-01
1.395000e+01  1.760066e-01
1.396500e+01  1.831040e-01
1.398000e+01  1.801243e-01
1.399500e+01  1.755058e-01
1.401000e+01  1.685225e-01
1.402500e+01  1.804221e-01
1.404000e+01  1.747091e-01
1.405500e+01  1.739455e-01
1.407000e+01  1.777111e-01
1.408500e+01  1.763796e-01
1.410000e+01  1.699472e-01
1.411500e+01  1.892468e-01
1.413000e+01  1.710409e-01
1.414500e+01  1.842450e-01
1.416000e+01  1.811683e-01
1.417500e+01  1.765257e-01
1.419000e+01  1.798393e-01
1.420500e+01  1.848729e-01
1.422000e+01  1.864540e-01
1.423500e+01  1.748512e-01
1.425000e+01  1.683906e-01
1.426500e+01  1.715375e-01
1.428000e+01  1.868432e-01
1.429500e+01  1.728408e-01
1.431000e+01  1.762064e-01
1.432500e+01  1.734929e-01
1.434000e+01  1.802339e-01
1.435500e+01  1.765444e-01
1.437000e+01  1.766768e-01
1.438500e+01  1.800160e-01
1.440000e+01  1.762471e-01
1.441500e+01  1.740551e-01
1.443000e+01  1.744158e-01
1.444500e+01  1.797952e-01
1.446000e+01  1.807501e-01
1.447500e+01  1.761455e-01
1.449000e+01  1.749284e-01
1.450500e+01  1.829541e-01
1.452000e+01  1.731482e-01
1.453500e+01  1.781924e-01
1.455000e+01  1.789537e-01
1.456500e+01  1.850185e-01
1.458000e+01  1.755731e-01
1.459500e+01  1.714292e-01
1.461000e+01  1.841026e-01
1.462500e+01  1.784732e-01
1.464000e+01  1.831579e-01
1.465500e+01  1.790646e-01
1.467000e+01  1.860020e-01
1.468500e+01  1.893990e-01
1.470000e+01  1.785887e-01
1.471500e+01  1.896141e-01
1.473000e+01  1.774059e-01
1.474500e+01  1.845674e-01
1.476000e+01  1.880359e-01
1.477500e+01  1.886403e-01
1.479000e+01  1.719405e-01
1.480500e+01  1.758095e-01
1.482000e+01  1.701385e-01
1.483500e+01  1.776594e-01
1.485000e+01  1.782642e-01
1.486500e+01  1.755771e-01
1.488000e+01  1.709602e-01
1.489500e+01  1.759288e-01
1.491000e+01  1.697665e-01
1.492500e+01  1.813918e-01
1.494000e+01  1.753161e-01
1.495500e+01  1.835901e-01
1.497000e+01  1.910458e-01
1.498500e+01  1.725305e-01
1.500000e+01  1.773357e-01
1.501500e+01  1.868212e-01
1.503000e+01  1.777048e-01
1.504500e+01  1.679899e-01
1.506000e+01  1.828973e-01
1.507500e+01  1.774568e-01
1.509000e+01  1.815979e-01
1.510500e+01  1.795561e-01
1.512000e+01  1.729362e-01
1.513500e+01  1.750741e-01
1.515000e+01  1.836711e-01
1.516500e+01  1.783736e-01
1.518000e+01  1.790882e-01
1.519500e+01  1.884186e-01
1.521000e+01  1.800430e-01
1.522500e+01  1.902980e-01
1.524000e+01  1.707123e-01
1.525500e+01  1.699112e-01
1.527000e+01  1.744276e-01
1.528500e+01  1.760298e-01
1.530000e+01  1.755704e-01
1.531500e+01  1.773663e-01
1.533000e+01  1.776414e-01
1.534500e+01  1.721374e-01
1.536000e+01  1.817597e-01
1.537500e+01  1.789177e-01
1.539000e+01  1.761411e-01
1.540500e+01  1.718147e-01
1.542000e+01  1.748537e-01
1.543500e+01  1.755715e-01
1.545000e+01  1.805657e-01
1.546500e+01  1.872054e-01
1.548000e+01  1.893281e-01
1.549500e+01  1.815450e-01
1.551000e+01  1.755258e-01
1.552500e+01  1.726442e-01
1.554000e+01  1.756842e-01
1.555500e+01  1.815024e-01
1.557000e+01  1.795592e-01
1.558500e+01  1.711468e-01
1.560000e+01  1.763461e-01
1.561500e+01  1.804230e-01
1.563000e+01  1.801919e-01
1.564500e+01  1.905795e-01
1.566000e+01  1.882549e-01
1.567500e+01  1.793918e-01
1.569000e+01  1.729775e-01
1.570500e+01  1.771589e-01
1.572000e+01  1.677219e-01
1.573500e+01  1.734715e-01
1.575000e+01  1.757481e-01
1.576500e+01  1.786874e-01
1.578000e+01  1.754198e-01
1.579500e+01  1.792368e-01
1.581000e+01  1.855045e-01
1.582500e+01  1.785585e-01
1.584000e+01  1.742520e-01
1.585500e+01  1.824018e-01
1.587000e+01  1.895233e-01
1.588500e+01  1.874740e-01
1.590000e+01  1.691689e-01
1.591500e+01  1.828436e-01
1.593000e+01  1.708841e-01
1.594500e+01  1.754695e-01
1.596000e+01  1.714508e-01
1.597500e+01  1.785831e-01
1.599000e+01  1.818321e-01
1.600500e+01  1.695387e-01
1.602000e+01  1.789866e-01
1.603500e+01  1.777943e-01
1.605000e+01  1.808041e-01
1.606500e+01  1.828442e-01
1.608000e+01  1.746575e-01
1.609500e+01  1.797832e-01
1.611000e+01  1.753657e-01
1.612500e+01  1.753193e-01
1.614000e+01  1.731019e-01
1.615500e+01  1.677690e-01
1.617000e+01  1.708650e-01
1.618500e+01  1.661470e-01
1.620000e+01  1.795864e-01
1.621500e+01  1.799624e-01
1.623000e+01  1.781206e-01
1.624500e+01  1.817439e-01
1.626000e+01  1.716014e-01
1.627500e+01  1.746906e-01
1.629000e+01  1.710734e-01
1.630500e+01  1.788855e-01
1.632000e+01  1.843512e-01
1.633500e+01  1.845656e-01
1.635000e+01  1.801130e-01
1.636500e+01  1.782399e-01
1.638000e+01  1.794515e-01
1.639500e+01  1.789157e-01
1.641000e+01  1.692984e-01
1.642500e+01  1.767135e-01
1.644000e+01  1.845091e-01
1.645500e+01  1.771219e-01
1.647000e+01  1.722579e-01
1.648500e+01  1.786229e-01
1.650000e+01  1.730797e-01
1.651500e+01  1.718446e-01
1.653000e+01  1.823274e-01
1.654500e+01  1.772283e-01
1.656000e+01  1.818891e-01
1.657500e+01  1.843190e-01
1.659000e+01  1.815613e-01
1.660500e+01  1.751003e-01
1.662000e+01  1.834726e-01
1.663500e+01  1.813487e-01
1.665000e+01  1.767706e-01
1.666500e+01  1.752466e-01
1.668000e+01  1.860896e-01
1.669500e+01  1.730553e-01
1.671000e+01  1.750557e-01
1.672500e+01  1.740674e-01
1.674000e+01  1.767473e-01
1.675500e+01  1.686746e-01
1.677000e+01  1.771657e-01
1.678500e+01  1.761149e-01
1.680000e+01  1.756484e-01
1.681500e+01  1.864502e-01
1.683000e+01  1.755129e-01
1.684500e+01  1.773045e-01
1.686000e+01  1.856666e-01
1.687500e+01  1.837609e-01
1.689000e+01  1.684896e-01
1.690500e+01  1.826136e-01
1.692000e+01  1.815763e-01
1.693500e+01  1.758099e-01
1.695000e+01  1.796391e-01
1.696500e+01  1.745470e-01
1.698000e+01  1.736304e-01
1.699500e+01  1.778409e-01
1.701000e+01  1.781910e-01
1.702500e+01  1.809597e-01
1.704000e+01  1.842441e-01
1.705500e+01  1.779422e-01
1.707000e+01  1.782958e-01
1.708500e+01  1.734192e-01
1.710000e+01  1.826551e-01
1.711500e+01  1.677747e-01
1.713000e+01  1.800837e-01
1.714500e+01  1.763324e-01
1.716000e+01  1.732511e-01
1.717500e+01  1.827935e-01
1.719000e+01  1.764392e-01
1.720500e+01  1.841704e-01
1.722000e+01  1.793494e-01
1.723500e+01  1.876538e-01
1.725000e+01  1.719479e-01
1.726500e+01  1.742463e-01
1.728000e+01  1.784233e-01
1.729500e+01  1.825133e-01
1.731000e+01  1.730242e-01
1.732500e+01  1.780315e-01
1.734000e+01  1.853236e-01
1.735500e+01  1.765072e-01
1.737000e+01  1.878097e-01
1.738500e+01  1.754887e-01
1.740000e+01  1.822398e-01
1.741500e+01  1.751041e-01
1.743000e+01  1.762804e-01
1.744500e+01  1.741095e-01
1.746000e+01  1.780291e-01
1.747500e+01  1.657346e-01
1.749000e+01  1.743457e-01
1.750500e+01  1.626767e-01
1.752000e+01  1.806135e-01
1.753500e+01  1.784558e-01
1.755000e+01  1.799076e-01
1.756500e+01  1.785771e-01
1.758000e+01  1.800570e-01
1.759500e+01  1.709760e-01
1.761000e+01  1.874126e-01
1.762500e+01  1.736517e-01
1.764000e+01  1.800260e-01
1.765500e+01  1.781714e-01
1.767000e+01  1.773513e-01
1.768500e+01  1.799175e-01
1.770000e+01  1.645612e-01
1.771500e+01  1.754549e-01
1.773000e+01  1.753214e-01
1.774500e+01  1.773666e-01
1.776000e+01  1.783421e-01
1.777500e+01  1.787048e-01
1.779000e+01  1.761257e-01
1.780500e+01  1.795276e-01
1.782000e+01  1.726061e-01
1.783500e+01  1.765310e-01
1.785000e+01  1.754723e-01
1.786500e+01  1.696109e-01
1.788000e+01  1.791306e-01
1.789500e+01  1.821556e-01
1.791000e+01  1.815587e-01
1.792500e+01  1.762356e-01
1.794000e+01  1.791174e-01
1.795500e+01  1.770104e-01
1.797000e+01  1.757167e-01
1.798500e+01  1.879988e-01
1.800000e+01  1.683839e-01
1.801500e+01  1.766333e-01
1.803000e+01  1.794924e-01
1.804500e+01  1.763116e-01
1.806000e+01  1.813526e-01
1.807500e+01  1.811499e-01
1.809000e+01  1.752299e-01
1.810500e+01  1.822996e-01
1.812000e+01  1.707750e-01
1.813500e+01  1.778094e-01
1.815000e+01  1.795251e-01
1.816500e+01  1.797123e-01
1.818000e+01  1.708533e-01
1.819500e+01  1.700080e-01
1.821000e+01  1.827404e-01
1.822500e+01  1.663359e-01
1.824000e+01  1.791464e-01
1.825500e+01  1.767933e-01
1.827000e+01  1.785420e-01
1.828500e+01  1.699061e-01
1.830000e+01  1.783633e-01
1.831500e+01  1.762880e-01
1.833000e+01  1.840799e-01
1.834500e+01  1.686426e-01
1.836000e+01  1.800728e-01
1.837500e+01  1.844058e-01
1.839000e+01  1.756004e-01
1.840500e+01  1.809657e-01
1.842000e+01  1.778896e-01
1.843500e+01  1.747621e-01
1.845000e+01  1.637198e-01
1.846500e+01  1.808911e-01
1.848000e+01  1.740765e-01
1.849500e+01  1.815119e-01
1.851000e+01  1.795272e-01
1.852500e+01  1.878854e-01
1.854000e+01  1.767138e-01
1.855500e+01  1.825134e-01
1.857000e+01  1.739114e-01
1.858500e+01  1.788539e-01
1.860000e+01  1.770205e-01
1.861500e+01  1.832184e-01
1.863000e+01  1.682085e-01
1.864500e+01  1.854242e-01
1.866000e+01  1.879955e-01
1.867500e+01  1.762542e-01
1.869000e+01  1.750395e-01
1.870500e+01  1.646394e-01
1.872000e+01  1.839123e-01
1.873500e+01  1.727588e-01
1.875000e+01  1.801466e-01
1.876500e+01  1.699406e-01
1.878000e+01  1.828973e-01
1.879500e+01  1.825799e-01
1.881000e+01  1.718128e-01
1.882500e+01  1.867721e-01
1.884000e+01  1.826530e-01
1.885500e+01  1.740152e-01
1.887000e+01  1.857545e-01
1.888500e+01  1.779429e-01
1.890000e+01  1.747706e-01
1.891500e+01  1.751525e-01
1.893000e+01  1.633873e-01
1.894500e+01  1.775925e-01
1.896000e+01  1.810210e-01
1.897500e+01  1.695072e-01
1.899000e+01  1.775543e-01
1.900500e+01  1.748696e-01
1.902000e+01  1.752694e-01
1.903500e+01  1.739858e-01
1.905000e+01  1.707696e-01
1.906500e+01  1.838472e-01
1.908000e+01  1.731378e-01
1.909500e+01  1.701262e-01
1.911000e+01  1.817603e-01
1.912500e+01  1.751484e-01
1.914000e+01  1.745099e-01
1.915500e+01  1.782524e-01
1.917000e+01  1.750374e-01
1.918500e+01  1.836307e-01
1.920000e+01  1.824575e-01
1.921500e+01  1.758608e-01
1.923000e+01  1.799364e-01
1.924500e+01  1.781625e-01
1.926000e+01  1.750941e-01
1.927500e+01  1.810176e-01
1.929000e+01  1.740796e-01
1.930500e+01  1.834732e-01
1.932000e+01  1.842726e-01
1.933500e+01  1.673531e-01
1.935000e+01  1.837907e-01
1.936500e+01  1.843357e-01
1.938000e+01  1.782806e-01
1.939500e+01  1.814126e-01
1.941000e+01  1.785088e-01
1.942500e+01  1.728757e-01
1.944000e+01  1.721000e-01
1.945500e+01  1.817929e-01
1.947000e+01  1.701360e-01
1.948500e+01  1.870528e-01
1.950000e+01  1.743929e-01
1.951500e+01  1.722603e-01
1.953000e+01  1.773134e-01
1.954500e+01  1.790224e-01
1.956000e+01  1.706495e-01
1.957500e+01  1.833487e-01
1.959000e+01  1.844121e-01
1.960500e+01  1.784002e-01
1.962000e+01  1.723071e-01
1.963500e+01  1.849867e-01
1.965000e+01  1.801121e-01
1.966500e+01  1.759236e-01
1.968000e+01  1.691470e-01
1.969500e+01  1.817257e-01
1.971000e+01  1.797950e-01
1.972500e+01  1.915105e-01
1.974000e+01  1.759405e-01
1.975500e+01  1.720161e-01
1.977000e+01  1.777764e-01
1.978500e+01  1.792431e-01
1.980000e+01  1.833269e-01
1.981500e+01  1.743780e-01
1.983000e+01  1.863277e-01
1.984500e+01  1.822571e-01
1.986000e+01  1.716037e-01
1.987500e+01  1.687178e-01
1.989000e+01  1.736420e-01
1.990500e+01  1.734661e-01
1.992000e+01  1.781470e-01
1.993500e+01  1.828357e-01
1.995000e+01  1.771787e-01
1.996500e+01  1.855585e-01
1.998000e+01  1.801897e-01
1.999500e+01  1.748064e-01
2.001000e+01  1.790159e-01
2.002500e+01  1.654574e-01
2.004000e+01  1.744612e-01
2.005500e+01  1.702296e-01
2.007000e+01  1.750611e-01
2.008500e+01  1.661531e-01
2.010000e+01  1.820890e-01
2.011500e+01  1.750680e-01
2.013000e+01  1.868025e-01
2.014500e+01  1.762702e-01
2.016000e+01  1.784367e-01
2.017500e+01  1.847324e-01
2.019000e+01  1.811445e-01
2.020500e+01  1.777813e-01
2.022000e+01  1.836369e-01
2.023500e+01  1.761067e-01
2.025000e+01  1.797646e-01
2.026500e+01  1.946890e-01
2.028000e+01  1.756304e-01
2.029500e+01  1.828464e-01
2.031000e+01  1.838460e-01
2.032500e+01  1.695205e-01
2.034000e+01  1.837081e-01
2.035500e+01  1.744798e-01
2.037000e+01  1.747385e-01
2.038500e+01  1.729438e-01
2.040000e+01  1.776314e-01
2.041500e+01  1.854911e-01
2.043000e+01  1.693429e-01
2.044500e+01  1.765462e-01
2.046000e+01  1.796794e-01
2.047500e+01  1.768573e-01
2.049000e+01  1.853845e-01
2.050500e+01  1.804962e-01
2.052000e+01  1.832534e-01
2.053500e+01  1.772675e-01
2.055000e+01  1.717516e-01
2.056500e+01  1.789476e-01
2.058000e+01  1.833744e-01
2.059500e+01  1.850068e-01
2.061000e+01  1.796015e-01
2.062500e+01  1.705105e-01
2.064000e+01  1.676644e-01
2.065500e+01  1.815582e-01
2.067000e+01  1.653192e-01
2.068500e+01  1.746162e-01
2.070000e+01  1.665989e-01
2.071500e+01  1.836270e-01
2.073000e+01  1.765001e-01
2.074500e+01  1.711145e-01
2.076000e+01  1.758993e-01
2.077500e+01  1.824685e-01
2.079000e+01  1.729336e-01
2.080500e+01  1.831829e-01
2.082000e+01  1.856894e-01
2.083500e+01  1.751383e-01
2.085000e+01  1.812275e-01
2.086500e+01  1.711942e-01
2.088000e+01  1.760813e-01
2.089500e+01  1.796109e-01
2.091000e+01  1.791915e-01
2.092500e+01  1.798976e-01
2.094000e+01  1.810000e-01
2.095500e+01  1.764734e-01
2.097000e+01  1.746010e-01
2.098500e+01  1.815607e-01
2.100000e+01  1.774322e-01
2.101500e+01  1.764310e-01
2.103000e+01  1.807278e-01
2.104500e+01  1.868481e-01
2.106000e+01  1.748724e-01
2.107500e+01  1.712776e-01
2.109000e+01  1.751703e-01
2.110500e+01  1.846270e-01
2.112000e+01  1.819659e-01
2.113500e+01  1.785618e-01
2.115000e+01  1.785755e-01
2.116500e+01  1.725948e-01
2.118000e+01  1.855172e-01
2.119500e+01  1.775914e-01
2.121000e+01  1.741002e-01
2.122500e+01  1.811123e-01
2.124000e+01  1.779389e-01
2.125500e+01  1.736450e-01
2.127000e+01  1.848514e-01
2.128500e+01  1.730735e-01
2.130000e+01  1.797379e-01
2.131500e+01  1.765362e-01
2.133000e+01  1.672926e-01
2.134500e+01  1.807630e-01
2.136000e+01  1.787934e-01
2.137500e+01  1.737534e-01
2.139000e+01  1.792643e-01
2.140500e+01  1.888800e-01
2.142000e+01  1.883862e-01
2.143500e+01  1.778926e-01
2.145000e+01  1.703683e-01
2.146500e+01  1.719683e-01
2.148000e+01  1.794219e-01
2.149500e+01  1.733423e-01
2.151000e+01  1.694030e-01
2.152500e+01  1.749596e-01
2.154000e+01  1.786717e-01
2.155500e+01  1.777104e-01
2.157000e+01  1.751793e-01
2.158500e+01  1.791040e-01
2.160000e+01  1.793568e-01
2.161500e+01  1.740272e-01
2.163000e+01  1.885955e-01
2.164500e+01  1.867764e-01
2.166000e+01  1.864005e-01
2.167500e+01  1.771594e-01
2.169000e+01  1.838802e-01
2.170500e+01  1.829167e-01
2.172000e+01  1.834243e-01
2.173500e+01  1.769160e-01
2.175000e+01  1.790711e-01
2.176500e+01  1.862143e-01
2.178000e+01  1.711824e-01
2.179500e+01  1.710166e-01
2.181000e+01  1.720633e-01
2.182500e+01  1.762705e-01
2.184000e+01  1.749246e-01
2.185500e+01  1.701744e-01
2.187000e+01  1.729733e-01
2.188500e+01  1.743879e-01
2.190000e+01  1.795761e-01
2.191500e+01  1.698405e-01
2.193000e+01  1.709422e-01
2.194500e+01  1.787802e-01
2.196000e+01  1.784237e-01
2.197500e+01  1.698674e-01
2.199000e+01  1.735135e-01
2.200500e+01  1.770092e-01
2.202000e+01  1.661309e-01
2.203500e+01  1.849086e-01
2.205000e+01  1.772226e-01
2.206500e+01  1.768396e-01
2.208000e+01  1.803159e-01
2.209500e+01  1.815687e-01
2.211000e+01  1.795673e-01
2.212500e+01  1.808466e-01
2.214000e+01  1.690890e-01
2.215500e+01  1.831994e-01
2.217000e+01  1.886250e-01
2.218500e+01  1.781617e-01
2.220000e+01  1.849201e-01
2.221500e+01  1.841794e-01
2.223000e+01  1.757253e-01
2.224500e+01  1.656310e-01
2.226000e+01  1.814765e-01
2.227500e+01  1.833074e-01
2.229000e+01  1.819036e-01
2.230500e+01  1.757723e-01
2.232000e+01  1.889537e-01
2.233500e+01  1.874746e-01
2.235000e+01  1.887078e-01
2.236500e+01  1.876218e-01
2.238000e+01  1.824930e-01
2.239500e+01  1.925712e-01
2.241000e+01  1.811815e-01
2.242500e+01  1.820783e-01
2.244000e+01  1.881360e-01
2.245500e+01  1.747164e-01
2.247000e+01  1.835638e-01
2.248500e+01  1.795107e-01
2.250000e+01  1.794656e-01
2.251500e+01  1.788396e-01
2.253000e+01  1.804750e-01
2.254500e+01  1.780809e-01
2.256000e+01  1.693886e-01
2.257500e+01  1.826711e-01
2.259000e+01  1.858742e-01
2.260500e+01  1.875873e-01
2.262000e+01  1.751139e-01
2.263500e+01  1.777647e-01
2.265000e+01  1.747232e-01
2.266500e+01  1.776621e-01
2.268000e+01  1.832504e-01
2.269500e+01  1.648102e-01
2.271000e+01  1.763255e-01
2.272500e+01  1.905545e-01
2.274000e+01  1.766887e-01
2.275500e+01  1.829847e-01
2.277000e+01  1.774920e-01
2.278500e+01  1.839432e-01
2.280000e+01  1.829219e-01
2.281500e+01  1.816884e-01
2.283000e+01  1.692286e-01
2.284500e+01  1.830498e-01
2.286000e+01  1.816994e-01
2.287500e+01  1.854327e-01
2.289000e+01  1.804672e-01
2.290500e+01  1.771208e-01
2.292000e+01  1.769373e-01
2.293500e+01  1.761300e-01
2.295000e+01  1.782260e-01
2.296500e+01  1.816647e-01
2.298000e+01  1.723735e-01
2.299500e+01  1.731683e-01
2.301000e+01  1.775080e-01
2.302500e+01  1.747269e-01
2.304000e+01  1.770642e-01
2.305500e+01  1.731792e-01
2.307000e+01  1.710089e-01
2.308500e+01  1.859434e-01
2.310000e+01  1.785754e-01
2.311500e+01  1.885805e-01
2.313000e+01  1.847960e-01
2.314500e+01  1.695847e-01
2.316000e+01  1.781161e-01
2.317500e+01  1.896960e-01
2.319000e+01  1.815345e-01
2.320500e+01  1.812394e-01
2.322000e+01  1.815821e-01
2.323500e+01  1.709763e-01
2.325000e+01  1.771898e-01
2.326500e+01  1.802749e-01
2.328000e+01  1.775421e-01
2.329500e+01  1.821117e-01
2.331000e+01  1.714374e-01
2.332500e+01  1.697958e-01
2.334000e+01  1.879025e-01
2.335500e+01  1.769633e-01
2.337000e+01  1.731526e-01
2.338500e+01  1.721463e-01
2.340000e+01  1.851170e-01
2.341500e+01  1.786793e-01
2.343000e+01  1.789706e-01
2.344500e+01  1.853146e-01
2.346000e+01  1.726555e-01
2.347500e+01  1.730919e-01
2.349000e+01  1.790472e-01
2.350500e+01  1.776830e-01
2.352000e+01  1.841005e-01
2.353500e+01  1.781384e-01
2.355000e+01  1.714861e-01
2.356500e+01  1.734096e-01
2.358000e+01  1.756585e-01
2.359500e+01  1.675628e-01
2.361000e+01  1.747232e-01
2.362500e+01  1.730765e-01
2.364000e+01  1.785466e-01
2.365500e+01  1.726533e-01
2.367000e+01  1.791130e-01
2.368500e+01  1.701574e-01
2.370000e+01  1.754001e-01
2.371500e+01  1.819609e-01
2.373000e+01  1.788546e-01
2.374500e+01  1.780881e-01
2.376000e+01  1.751921e-01
2.377500e+01  1.799565e-01
2.379000e+01  1.624598e-01
2.380500e+01  1.820852e-01
2.382000e+01  1.825782e-01
2.383500e+01  1.825362e-01
2.385000e+01  1.689278e-01
2.386500e+01  1.796846e-01
2.388000e+01  1.773088e-01
2.389500e+01  1.793820e-01
2.391000e+01  1.848711e-01
2.392500e+01  1.747355e-01
2.394000e+01  1.780041e-01
2.395500e+01  1.801570e-01
2.397000e+01  1.735896e-01
2.398500e+01  1.736906e-01
2.400000e+01  1.733014e-01
2.401500e+01  1.665099e-01
2.403000e+01  1.685994e-01
2.404500e+01  1.780953e-01
2.406000e+01  1.631455e-01
2.407500e+01  1.775202e-01
2.409000e+01  1.693072e-01
2.410500e+01  1.815533e-01
2.412000e+01  1.774612e-01
2.413500e+01  1.714352e-01
2.415000e+01  1.717836e-01
2.416500e+01  1.796279e-01
2.418000e+01  1.769115e-01
2.419500e+01  1.795397e-01
2.421000e+01  1.690398e-01
2.422500e+01  1.823903e-01
2.424000e+01  1.714545e-01
2.425500e+01  1.769745e-01
2.427000e+01  1.820552e-01
2.428500e+01  1.640453e-01
2.430000e+01  1.822180e-01
2.431500e+01  1.825531e-01
2.433000e+01  1.750235e-01
2.434500e+01  1.849711e-01
2.436000e+01  1.766364e-01
2.437500e+01  1.786341e-01
2.439000e+01  1.776566e-01
2.440500e+01  1.798668e-01
2.442000e+01  1.777101e-01
2.443500e+01  1.672173e-01
2.445000e+01  1.787003e-01
2.446500e+01  1.789948e-01
2.448000e+01  1.688438e-01
2.449500e+01  1.841537e-01
2.451000e+01  1.846616e-01
2.452500e+01  1.796668e-01
2.454000e+01  1.787057e-01
2.455500e+01  1.758710e-01
2.457000e+01  1.792432e-01
2.458500e+01  1.785071e-01
2.460000e+01  1.823502e-01
2.461500e+01  1.673480e-01
2.463000e+01  1.821151e-01
2.464500e+01  1.765840e-01
2.466000e+01  1.771712e-01
2.467500e+01  1.780496e-01
2.469000e+01  1.779020e-01
2.470500e+01  1.726964e-01
2.472000e+01  1.798153e-01
2.473500e+01  1.931057e-01
2.475000e+01  1.887683e-01
2.476500e+01  1.814807e-01
2.478000e+01  1.958785e-01
2.479500e+01  1.957074e-01
2.481000e+01  1.789365e-01
2.482500e+01  1.751333e-01
2.484000e+01  1.764440e-01
2.485500e+01  1.703094e-01
2.487000e+01  1.809391e-01
2.488500e+01  1.706567e-01
2.490000e+01  1.670642e-01
2.491500e+01  1.846673e-01
2.493000e+01  1.756023e-01
2.494500e+01  1.817659e-01
2.496000e+01  1.887606e-01
2.497500e+01  1.697885e-01
2.499000e+01  1.762552e-01
2.500500e+01  1.833910e-01
2.502000e+01  1.772762e-01
2.503500e+01  1.712683e-01
2.505000e+01  1.793384e-01
2.506500e+01  1.865874e-01
2.508000e+01  1.784105e-01
2.509500e+01  1.776589e-01
2.511000e+01  1.719353e-01
2.512500e+01  1.794815e-01
2.514000e+01  1.789112e-01
2.515500e+01  1.799046e-01
2.517000e+01  1.870665e-01
2.518500e+01  1.779882e-01
2.520000e+01  1.846369e-01
2.521500e+01  1.802191e-01
2.523000e+01  1.821078e-01
2.524500e+01  1.820499e-01
2.526000e+01  1.773269e-01
2.527500e+01  1.831838e-01
2.529000e+01  1.787281e-01
2.530500e+01  1.743402e-01
2.532000e+01  1.793938e-01
2.533500e+01  1.707017e-01
2.535000e+01  1.730418e-01
2.536500e+01  1.887404e-01
2.538000e+01  1.836836e-01
2.539500e+01  1.806424e-01
2.541000e+01  1.826558e-01
2.542500e+01  1.867724e-01
2.544000e+01  1.713211e-01
2.545500e+01  1.785804e-01
2.547000e+01  1.764232e-01
2.548500e+01  1.791360e-01
2.550000e+01  1.794493e-01
2.551500e+01  1.777570e-01
2.553000e+01  1.739064e-01
2.554500e+01  1.748166e-01
2.556000e+01  1.715896e-01
2.557500e+01  1.820316e-01
2.559000e+01  1.802998e-01
2.560500e+01  1.761382e-01
2.562000e+01  1.698834e-01
2.563500e+01  1.744158e-01
2.565000e+01  1.706059e-01
2.566500e+01  1.869277e-01
2.568000e+01  1.751772e-01
2.569500e+01  1.703680e-01
2.571000e+01  1.896048e-01
2.572500e+01  1.804378e-01
2.574000e+01  1.674638e-01
2.575500e+01  1.781972e-01
2.577000e+01  1.800551e-01
2.578500e+01  1.781385e-01
2.580000e+01  1.732358e-01
2.581500e+01  1.718339e-01
2.583000e+01  1.756356e-01
2.584500e+01  1.736601e-01
2.586000e+01  1.785042e-01
2.587500e+01  1.666413e-01
2.589000e+01  1.782610e-01
2.590500e+01  1.735479e-01
2.592000e+01  1.840878e-01
2.593500e+01  1.694762e-01
2.595000e+01  1.706586e-01
2.596500e+01  1.752809e-01
2.598000e+01  1.796040e-01
2.599500e+01  1.752153e-01
2.601000e+01  1.827039e-01
2.602500e+01  1.712570e-01
2.604000e+01  1.786931e-01
2.605500e+01  1.721251e-01
2.607000e+01  1.840617e-01
2.608500e+01  1.702101e-01
2.610000e+01  1.700509e-01
2.611500e+01  1.740036e-01
2.613000e+01  1.727359e-01
2.614500e+01  1.892950e-01
2.616000e+01  1.852659e-01
2.617500e+01  1.733617e-01
2.619000e+01  1.858260e-01
2.620500e+01  1.951872e-01
2.622000e+01  1.769559e-01
2.623500e+01  1.846932e-01
2.625000e+01  1.754438e-01
2.626500e+01  1.793676e-01
2.628000e+01  1.787289e-01
2.629500e+01  1.716830e-01
2.631000e+01  1.809644e-01
2.632500e+01  1.718328e-01
2.634000e+01  1.739375e-01
2.635500e+01  1.826429e-01
2.637000e+01  1.805658e-01
2.638500e+01  1.673079e-01
2.640000e+01  1.720185e-01
2.641500e+01  1.871156e-01
2.643000e+01  1.784912e-01
2.644500e+01  1.771010e-01
2.646000e+01  1.716915e-01
2.647500e+01  1.707795e-01
2.649000e+01  1.802773e-01
2.650500e+01  1.900465e-01
2.652000e+01  1.767724e-01
2.653500e+01  1.746314e-01
2.655000e+01  1.814113e-01
2.656500e+01  1.814808e-01
2.658000e+01  1.815747e-01
2.659500e+01  1.776381e-01
2.661000e+01  1.835353e-01
2.662500e+01  1.771251e-01
2.664000e+01  1.821323e-01
2.665500e+01  1.704388e-01
2.667000e+01  1.764204e-01
2.668500e+01  1.915033e-01
2.670000e+01  1.772549e-01
2.671500e+01  1.767556e-01
2.673000e+01  1.693033e-01
2.674500e+01  1.754182e-01
2.676000e+01  1.817041e-01
2.677500e+01  1.728320e-01
2.679000e+01  1.822650e-01
2.680500e+01  1.789736e-01
2.682000e+01  1.769232e-01
2.683500e+01  1.779021e-01
2.685000e+01  1.816922e-01
2.686500e+01  1.721351e-01
2.688000e+01  1.782626e-01
2.689500e+01  1.799393e-01
2.691000e+01  1.723497e-01
2.692500e+01  1.791933e-01
2.694000e+01  1.826581e-01
2.695500e+01  1.808031e-01
2.697000e+01  1.778199e-01
2.698500e+01  1.740547e-01
2.700000e+01  1.754521e-01
2.701500e+01  1.846940e-01
2.703000e+01  1.747776e-01
2.704500e+01  1.729343e-01
2.706000e+01  1.778671e-01
2.707500e+01  1.827579e-01
2.709000e+01  1.736912e-01
2.710500e+01  1.802000e-01
2.712000e+01  1.810649e-01
2.713500e+01  1.751794e-01
2.715000e+01  1.776491e-01
2.716500e+01  1.858269e-01
2.718000e+01  1.730805e-01
2.719500e+01  1.810745e-01
2.721000e+01  1.839513e-01
2.722500e+01  1.814309e-01
2.724000e+01  1.788758e-01
2.725500e+01  1.756397e-01
2.727000e+01  1.833490e-01
2.728500e+01  1.822701e-01
2.730000e+01  1.871837e-01
2.731500e+01  1.817712e-01
2.733000e+01  1.797910e-01
2.734500e+01  1.812007e-01
2.736000e+01  1.829158e-01
2.737500e+01  1.694517e-01
2.739000e+01  1.736612e-01
2.740500e+01  1.834170e-01
2.742000e+01  1.797507e-01
2.743500e+01  1.678578e-01
2.745000e+01  1.825979e-01
2.746500e+01  1.727662e-01
2.748000e+01  1.711774e-01
2.749500e+01  1.738136e-01
2.751000e+01  1.733674e-01
2.752500e+01  1.704344e-01
2.754000e+01  1.761964e-01
2.755500e+01  1.754078e-01
2.757000e+01  1.802718e-01
2.758500e+01  1.732602e-01
2.760000e+01  1.810273e-01
2.761500e+01  1.766969e-01
2.763000e+01  1.754034e-01
2.764500e+01  1.797691e-01
2.766000e+01  1.783831e-01
2.767500e+01  1.897861e-01
2.769000e+01  1.805483e-01
2.770500e+01  1.800545e-01
2.772000e+01  1.693834e-01
2.773500e+01  1.795572e-01
2.775000e+01  1.757773e-01
2.776500e+01  1.702470e-01
2.778000e+01  1.665294e-01
2.779500e+01  1.836243e-01
2.781000e+01  1.771233e-01
2.782500e+01  1.908803e-01
2.784000e+01  1.750838e-01
2.785500e+01  1.811892e-01
2.787000e+01  1.709741e-01
2.788500e+01  1.805834e-01
2.790000e+01  1.825326e-01
2.791500e+01  1.708525e-01
2.793000e+01  1.792131e-01
2.794500e+01  1.788506e-01
2.796000e+01  1.747718e-01
2.797500e+01  1.813670e-01
2.799000e+01  1.686628e-01
2.800500e+01  1.695974e-01
2.802000e+01  1.781209e-01
2.803500e+01  1.791620e-01
2.805000e+01  1.785470e-01
2.806500e+01  1.721250e-01
2.808000e+01  1.782538e-01
2.809500e+01  1.769610e-01
2.811000e+01  1.923789e-01
2.812500e+01  1.710088e-01
2.814000e+01  1.713603e-01
2.815500e+01  1.754520e-01
2.817000e+01  1.840547e-01
2.818500e+01  1.866664e-01
2.820000e+01  1.860663e-01
2.821500e+01  1.949712e-01
2.823000e+01  1.817863e-01
2.824500e+01  1.765393e-01
2.826000e+01  1.715475e-01
2.827500e+01  1.742951e-01
2.829000e+01  1.664515e-01
2.830500e+01  1.927464e-01
2.832000e+01  1.670875e-01
2.833500e+01  1.746729e-01
2.835000e+01  1.721801e-01
2.836500e+01  1.852557e-01
2.838000e+01  1.800384e-01
2.839500e+01  1.707702e-01
2.841000e+01  1.862174e-01
2.842500e+01  1.793714e-01
2.844000e+01  1.632835e-01
2.845500e+01  1.715875e-01
2.847000e+01  1.810821e-01
2.848500e+01  1.794628e-01
2.850000e+01  1.770202e-01
2.851500e+01  1.825066e-01
2.853000e+01  1.773006e-01
2.854500e+01  1.804433e-01
2.856000e+01  1.880669e-01
2.857500e+01  1.786578e-01
2.859000e+01  1.791778e-01
2.860500e+01  1.870273e-01
2.862000e+01  1.776844e-01
2.863500e+01  1.802387e-01
2.865000e+01  1.785818e-01
2.866500e+01  1.679513e-01
2.868000e+01  1.687094e-01
2.869500e+01  1.712253e-01
2.871000e+01  1.747407e-01
2.872500e+01  1.798990e-01
2.874000e+01  1.760444e-01
2.875500e+01  1.744116e-01
2.877000e+01  1.841584e-01
2.878500e+01  1.808673e-01
2.880000e+01  1.757267e-01
2.881500e+01  1.830999e-01
2.883000e+01  1.745105e-01
2.884500e+01  1.724885e-01
2.886000e+01  1.866797e-01
2.887500e+01  1.798123e-01
2.889000e+01  1.810677e-01
2.890500e+01  1.773755e-01
2.892000e+01  1.779148e-01
2.893500e+01  1.782387e-01
2.895000e+01  1.804165e-01
2.896500e+01  1.725091e-01
2.898000e+01  1.867325e-01
2.899500e+01  1.699563e-01
2.901000e+01  1.735677e-01
2.902500e+01  1.851577e-01
2.904000e+01  1.693072e-01
2.905500e+01  1.824073e-01
2.907000e+01  1.763425e-01
2.908500e+01  1.751259e-01
2.910000e+01  1.762864e-01
2.911500e+01  1.830216e-01
2.913000e+01  1.757861e-01
2.914500e+01  1.817482e-01
2.916000e+01  1.771597e-01
2.917500e+01  1.845802e-01
2.919000e+01  1.837351e-01
2.920500e+01  1.789879e-01
2.922000e+01  1.729139e-01
2.923500e+01  1.874096e-01
2.925000e+01  1.814483e-01
2.926500e+01  1.797291e-01
2.928000e+01  1.775817e-01
2.929500e+01  1.749897e-01
2.931000e+01  1.675489e-01
2.932500e+01  1.798662e-01
2.934000e+01  1.794546e-01
2.935500e+01  1.764190e-01
2.937000e+01  1.809215e-01
2.938500e+01  1.740332e-01
2.940000e+01  1.724874e-01
2.941500e+01  1.797191e-01
2.943000e+01  1.794009e-01
2.944500e+01  1.798170e-01
2.946000e+01  1.813571e-01
2.947500e+01  1.715304e-01
2.949000e+01  1.675996e-01
2.950500e+01  1.794738e-01
2.952000e+01  1.786711e-01
2.953500e+01  1.806731e-01
2.955000e+01  1.707846e-01
2.956500e+01  1.764954e-01
2.958000e+01  1.791590e-01
2.959500e+01  1.851849e-01
2.961000e+01  1.768708e-01
2.962500e+01  1.735642e-01
2.964000e+01  1.820157e-01
2.965500e+01  1.877819e-01
2.967000e+01  1.812432e-01
2.968500e+01  1.798745e-01
2.970000e+01  1.737274e-01
2.971500e+01  1.912294e-01
2.973000e+01  1.859369e-01
2.974500e+01  1.797724e-01
2.976000e+01  1.865220e-01
2.977500e+01  1.785437e-01
2.979000e+01  1.710790e-01
2.980500e+01  1.769044e-01
2.982000e+01  1.751017e-01
2.983500e+01  1.916685e-01
2.985000e+01  1.802272e-01
2.986500e+01  1.809577e-01
2.988000e+01  1.733582e-01
2.989500e+01  1.744423e-01
2.991000e+01  1.774113e-01
2.992500e+01  1.807763e-01
2.994000e+01  1.742501e-01
2.995500e+01  1.836018e-01
2.997000e+01  1.670309e-01
2.998500e+01  1.736885e-01
3.000000e+01  1.784270e-01
3.001500e+01  1.737535e-01
3.003000e+01  1.792750e-01
3.004500e+01  1.819325e-01
3.006000e+01  1.776867e-01
3.007500e+01  1.845838e-01
3.009000e+01  1.726169e-01
3.010500e+01  1.833035e-01
3.012000e+01  1.842576e-01
3.013500e+01  1.868568e-01
3.015000e+01  1.756989e-01
3.016500e+01  1.804907e-01
3.018000e+01  1.763515e-01
3.019500e+01  1.863469e-01
3.021000e+01  1.784559e-01
3.022500e+01  1.716333e-01
3.024000e+01  1.721416e-01
3.025500e+01  1.825241e-01
3.027000e+01  1.790155e-01
3.028500e+01  1.796651e-01
3.030000e+01  1.767943e-01
3.031500e+01  1.713988e-01
3.033000e+01  1.710627e-01
3.034500e+01  1.791849e-01
3.036000e+01  1.710855e-01
3.037500e+01  1.724827e-01
3.039000e+01  1.764184e-01
3.040500e+01  1.842055e-01
3.042000e+01  1.759161e-01
3.043500e+01  1.770708e-01
3.045000e+01  1.782076e-01
3.046500e+01  1.759213e-01
3.048000e+01  1.918825e-01
3.049500e+01  1.739425e-01
3.051000e+01  1.743645e-01
3.052500e+01  1.867554e-01
3.054000e+01  1.781174e-01
3.055500e+01  1.824710e-01
3.057000e+01  1.795353e-01
3.058500e+01  1.710204e-01
3.060000e+01  1.812780e-01
3.061500e+01  1.759891e-01
3.063000e+01  1.760987e-01
3.064500e+01  1.734785e-01
3.066000e+01  1.790385e-01
3.067500e+01  1.819023e-01
3.069000e+01  1.797784e-01
3.070500e+01  1.810050e-01
3.072000e+01  1.793753e-01
3.073500e+01  1.699712e-01
3.075000e+01  1.763480e-01
3.076500e+01  1.807552e-01
3.078000e+01  1.808286e-01
3.079500e+01  1.801033e-01
3.081000e+01  1.838825e-01
3.082500e+01  1.890168e-01
3.084000e+01  1.804162e-01
3.085500e+01  1.939749e-01
3.087000e+01  1.809997e-01
3.088500e+01  1.751584e-01
3.090000e+01  1.701755e-01
3.091500e+01  1.879281e-01
3.093000e+01  1.811972e-01
3.094500e+01  1.818834e-01
3.096000e+01  1.694441e-01
3.097500e+01  1.676264e-01
3.099000e+01  1.791930e-01
3.100500e+01  1.623864e-01
3.102000e+01  1.765090e-01
3.103500e+01  1.705984e-01
3.105000e+01  1.691994e-01
3.106500e+01  1.718094e-01
3.108000e+01  1.857489e-01
3.109500e+01  1.661844e-01
3.111000e+01  1.795444e-01
3.112500e+01  1.776684e-01
3.114000e+01  1.761890e-01
3.115500e+01  1.850217e-01
3.117000e+01  1.839936e-01
3.118500e+01  1.655268e-01
3.120000e+01  1.899087e-01
3.121500e+01  1.747570e-01
3.123000e+01  1.722016e-01
3.124500e+01  1.795380e-01
3.126000e+01  1.759835e-01
3.127500e+01  1.847852e-01
3.129000e+01  1.799890e-01
3.130500e+01  1.738899e-01
3.132000e+01  1.852732e-01
3.133500e+01  1.768879e-01
3.135000e+01  1.783642e-01
3.136500e+01  1.709308e-01
3.138000e+01  1.728046e-01
3.139500e+01  1.773848e-01
3.141000e+01  1.869606e-01
3.142500e+01  1.747806e-01
3.144000e+01  1.785643e-01
3.145500e+01  1.849304e-01
3.147000e+01  1.760512e-01
3.148500e+01  1.714311e-01
3.150000e+01  1.869714e-01
3.151500e+01  1.803743e-01
3.153000e+01  1.746881e-01
3.154500e+01  1.780441e-01
3.156000e+01  1.757437e-01
3.157500e+01  1.796088e-01
3.159000e+01  1.935039e-01
3.160500e+01  1.731742e-01
3.162000e+01  1.755342e-01
3.163500e+01  1.938861e-01
3.165000e+01  1.606571e-01
3.166500e+01  1.806047e-01
3.168000e+01  1.670960e-01
3.169500e+01  1.894470e-01
3.171000e+01  1.711448e-01
3.172500e+01  1.789111e-01
3.174000e+01  1.868810e-01
3.175500e+01  1.816315e-01
3.177000e+01  1.758807e-01
3.178500e+01  1.794195e-01
3.180000e+01  1.836307e-01
3.181500e+01  1.743215e-01
3.183000e+01  1.755708e-01
3.184500e+01  1.828495e-01
3.186000e+01  1.728285e-01
3.187500e+01  1.820915e-01
3.189000e+01  1.669145e-01
3.190500e+01  1.810638e-01
3.192000e+01  1.748950e-01
3.193500e+01  1.698117e-01
3.195000e+01  1.806947e-01
3.196500e+01  1.774237e-01
3.198000e+01  1.812648e-01
3.199500e+01  1.748865e-01
3.201000e+01  1.769721e-01
3.202500e+01  1.769932e-01
3.204000e+01  1.667827e-01
3.205500e+01  1.653470e-01
3.207000e+01  1.851592e-01
3.208500e+01  1.699615e-01
3.210000e+01  1.753032e-01
3.211500e+01  1.755804e-01
3.213000e+01  1.799358e-01
3.214500e+01  1.878586e-01
3.216000e+01  1.765314e-01
3.217500e+01  1.764276e-01
3.219000e+01  1.803020e-01
3.220500e+01  1.698743e-01
3.222000e+01  1.815305e-01
3.223500e+01  1.865433e-01
3.225000e+01  1.775120e-01
3.226500e+01  1.701691e-01
3.228000e+01  1.819037e-01
3.229500e+01  1.740773e-01
3.231000e+01  1.750281e-01
3.232500e+01  1.776448e-01
3.234000e+01  1.813948e-01
3.235500e+01  1.797242e-01
3.237000e+01  1.784529e-01
3.238500e+01  1.845354e-01
3.240000e+01  1.796323e-01
3.241500e+01  1.815881e-01
3.243000e+01  1.824804e-01
3.244500e+01  1.701302e-01
3.246000e+01  1.783655e-01
3.247500e+01  1.735035e-01
3.249000e+01  1.680622e-01
3.250500e+01  1.790547e-01
3.252000e+01  1.759719e-01
3.253500e+01  1.800511e-01
3.255000e+01  1.858313e-01
3.256500e+01  1.757966e-01
3.258000e+01  1.795211e-01
3.259500e+01  1.901286e-01
3.261000e+01  1.838517e-01
3.262500e+01  1.862303e-01
3.264000e+01  1.802538e-01
3.265500e+01  1.782829e-01
3.267000e+01  1.827639e-01
3.268500e+01  1.752779e-01
3.270000e+01  1.749755e-01
3.271500e+01  1.864500e-01
3.273000e+01  1.788957e-01
3.274500e+01  1.800685e-01
3.276000e+01  1.659516e-01
3.277500e+01  1.763295e-01
3.279000e+01  1.676666e-01
3.280500e+01  1.683029e-01
3.282000e+01  1.811911e-01
3.283500e+01  1.781763e-01
3.285000e+01  1.829720e-01
3.286500e+01  1.806581e-01
3.288000e+01  1.758462e-01
3.289500e+01  1.857373e-01
3.291000e+01  1.699389e-01
3.292500e+01  1.692743e-01
3.294000e+01  1.843051e-01
3.295500e+01  1.807109e-01
3.297000e+01  1.818787e-01
3.298500e+01  1.748240e-01
3.300000e+01  1.874735e-01
3.301500e+01  1.818688e-01
3.303000e+01  1.769892e-01
3.304500e+01  1.770640e-01
3.306000e+01  1.949860e-01
3.307500e+01  1.793019e-01
3.309000e+01  1.821395e-01
3.310500e+01  1.776324e-01
3.312000e+01  1.737393e-01
3.313500e+01  1.740505e-01
3.315000e+01  1.719823e-01
3.316500e+01  1.783702e-01
3.318000e+01  1.829400e-01
3.319500e+01  1.765429e-01
3.321000e+01  1.711266e-01
3.322500e+01  1.727598e-01
3.324000e+01  1.742702e-01
3.325500e+01  1.839150e-01
3.327000e+01  1.838785e-01
3.328500e+01  1.734676e-01
3.330000e+01  1.855801e-01
3.331500e+01  1.818150e-01
3.333000e+01  1.714849e-01
3.334500e+01  1.674806e-01
3.336000e+01  1.740231e-01
3.337500e+01  1.797305e-01
3.339000e+01  1.818455e-01
3.340500e+01  1.816375e-01
3.342000e+01  1.843528e-01
3.343500e+01  1.865287e-01
3.345000e+01  1.795244e-01
3.346500e+01  1.864025e-01
3.348000e+01  1.857944e-01
3.349500e+01  1.822032e-01
3.351000e+01  1.722040e-01
3.352500e+01  1.810465e-01
3.354000e+01  1.764681e-01
3.355500e+01  1.727207e-01
3.357000e+01  1.758387e-01
3.358500e+01  1.683846e-01
3.360000e+01  1.904388e-01
3.361500e+01  1.861261e-01
3.363000e+01  1.821962e-01
3.364500e+01  1.918202e-01
3.366000e+01  1.839485e-01
3.367500e+01  1.762419e-01
3.369000e+01  1.869552e-01
3.370500e+01  1.638430e-01
3.372000e+01  1.764455e-01
3.373500e+01  1.792331e-01
3.375000e+01  1.869083e-01
3.376500e+01  1.676566e-01
3.378000e+01  1.733237e-01
3.379500e+01  1.760342e-01
3.381000e+01  1.784926e-01
3.382500e+01  1.761115e-01
3.384000e+01  1.633584e-01
3.385500e+01  1.777060e-01
3.387000e+01  1.721546e-01
3.388500e+01  1.762507e-01
3.390000e+01  1.803426e-01
3.391500e+01  1.723734e-01
3.393000e+01  1.756388e-01
3.394500e+01  1.813622e-01
3.396000e+01  1.738343e-01
3.397500e+01  1.815532e-01
3.399000e+01  1.695297e-01
3.400500e+01  1.820261e-01
3.402000e+01  1.722432e-01
3.403500e+01  1.803883e-01
3.405000e+01  1.926756e-01
3.406500e+01  1.754142e-01
3.408000e+01  1.751158e-01
3.409500e+01  1.720687e-01
3.411000e+01  1.747625e-01
3.412500e+01  1.878649e-01
3.414000e+01  1.784028e-01
3.415500e+01  1.766173e-01
3.417000e+01  1.762851e-01
3.418500e+01  1.855175e-01
3.420000e+01  1.763324e-01
3.421500e+01  1.685918e-01
3.423000e+01  1.771387e-01
3.424500e+01  1.768650e-01
3.426000e+01  1.766481e-01
3.427500e+01  1.766318e-01
3.429000e+01  1.743601e-01
3.430500e+01  1.739032e-01
3.432000e+01  1.842763e-01
3.433500e+01  1.809726e-01
3.435000e+01  1.651413e-01
3.436500e+01  1.753621e-01
3.438000e+01  1.801444e-01
3.439500e+01  1.778224e-01
3.441000e+01  1.849211e-01
3.442500e+01  1.749024e-01
3.444000e+01  1.818328e-01
3.445500e+01  1.851043e-01
3.447000e+01  1.899678e-01
3.448500e+01  1.823302e-01
3.450000e+01  1.781659e-01
3.451500e+01  1.814934e-01
3.453000e+01  1.840377e-01
3.454500e+01  1.726277e-01
3.456000e+01  1.808774e-01
3.457500e+01  1.799553e-01
3.459000e+01  1.802344e-01
3.460500e+01  1.870296e-01
3.462000e+01  1.785570e-01
3.463500e+01  1.664351e-01
3.465000e+01  1.759455e-01
3.466500e+01  1.728694e-01
3.468000e+01  1.838445e-01
3.469500e+01  1.745259e-01
3.471000e+01  1.736182e-01
3.472500e+01  1.748957e-01
3.474000e+01  1.745243e-01
3.475500e+01  1.755255e-01
3.477000e+01  1.821071e-01
3.478500e+01  1.822727e-01
3.480000e+01  1.765436e-01
3.481500e+01  1.800524e-01
3.483000e+01  1.886157e-01
3.484500e+01  1.828740e-01
3.486000e+01  1.833620e-01
3.487500e+01  1.854417e-01
3.489000e+01  1.802024e-01
3.490500e+01  1.771489e-01
3.492000e+01  1.706624e-01
3.493500e+01  1.881877e-01
3.495000e+01  1.820379e-01
3.496500e+01  1.832225e-01
3.498000e+01  1.667487e-01
3.499500e+01  1.810135e-01
3.501000e+01  1.825621e-01
3.502500e+01  1.729743e-01
3.504000e+01  1.724835e-01
3.505500e+01  1.779351e-01
3.507000e+01  1.908467e-01
3.508500e+01  1.863259e-01
3.510000e+01  1.793176e-01
3.511500e+01  1.868069e-01
3.513000e+01  1.803866e-01
3.514500e+01  1.760193e-01
3.516000e+01  1.649554e-01
3.517500e+01  1.735235e-01
3.519000e+01  1.852489e-01
3.520500e+01  1.743231e-01
3.522000e+01  1.806141e-01
3.523500e+01  1.947973e-01
3.525000e+01  1.782783e-01
3.526500e+01  1.693775e-01
3.528000e+01  1.805276e-01
3.529500e+01  1.755563e-01
3.531000e+01  1.870583e-01
3.532500e+01  1.890171e-01
3.534000e+01  1.765992e-01
3.535500e+01  1.822200e-01
3.537000e+01  1.742313e-01
3.538500e+01  1.784194e-01
3.540000e+01  1.857600e-01
3.541500e+01  1.726916e-01
3.543000e+01  1.772529e-01
3.544500e+01  1.760524e-01
3.546000e+01  1.807643e-01
3.547500e+01  1.832398e-01
3.549000e+01  1.666879e-01
3.550500e+01  1.855741e-01
3.552000e+01  1.722438e-01
3.553500e+01  1.848429e-01
3.555000e+01  1.824260e-01
3.556500e+01  1.796375e-01
3.558000e+01  1.814261e-01
3.559500e+01  1.811113e-01
3.561000e+01  1.873745e-01
3.562500e+01  1.785686e-01
3.564000e+01  1.817079e-01
3.565500e+01  1.846297e-01
3.567000e+01  1.759171e-01
3.568500e+01  1.693907e-01
3.570000e+01  1.760783e-01
3.571500e+01  1.728968e-01
3.573000e+01  1.762985e-01
3.574500e+01  1.836772e-01
3.576000e+01  1.671556e-01
3.577500e+01  1.835344e-01
3.579000e+01  1.772680e-01
3.580500e+01  1.755963e-01
3.582000e+01  1.929638e-01
3.583500e+01  1.737889e-01
3.585000e+01  1.875055e-01
3.586500e+01  1.846011e-01
3.588000e+01  1.830837e-01
3.589500e+01  1.704032e-01
3.591000e+01  1.738994e-01
3.592500e+01  1.842351e-01
3.594000e+01  1.882451e-01
3.595500e+01  1.844128e-01
3.597000e+01  1.803927e-01
3.598500e+01  1.927567e-01
3.600000e+01  1.811494e-01
3.601500e+01  1.758564e-01
3.603000e+01  1.813154e-01
3.604500e+01  1.786405e-01
3.606000e+01  1.675303e-01
3.607500e+01  1.729286e-01
3.609000e+01  1.819654e-01
3.610500e+01  1.699809e-01
3.612000e+01  1.805256e-01
3.613500e+01  1.816527e-01
3.615000e+01  1.792098e-01
3.616500e+01  1.841985e-01
3.618000e+01  1.748770e-01
3.619500e+01  1.798655e-01
3.621000e+01  1.806333e-01
3.622500e+01  1.742329e-01
3.624000e+01  1.857564e-01
3.625500e+01  1.803323e-01
3.627000e+01  1.749017e-01
3.628500e+01  1.818365e-01
3.630000e+01  1.799840e-01
3.631500e+01  1.744787e-01
3.633000e+01  1.698415e-01
3.634500e+01  1.802654e-01
3.636000e+01  1.774559e-01
3.637500e+01  1.838273e-01
3.639000e+01  1.767998e-01
3.640500e+01  1.812795e-01
3.642000e+01  1.845656e-01
3.643500e+01  1.818788e-01
3.645000e+01  1.852623e-01
3.646500e+01  1.780747e-01
3.648000e+01  1.814832e-01
3.649500e+01  1.902047e-01
3.651000e+01  1.802553e-01
3.652500e+01  1.882655e-01
3.654000e+01  1.764591e-01
3.655500e+01  1.741122e-01
3.657000e+01  1.665858e-01
3.658500e+01  1.887821e-01
3.660000e+01  1.845387e-01
3.661500e+01  1.794217e-01
3.663000e+01  1.817407e-01
3.664500e+01  1.871336e-01
3.666000e+01  1.846417e-01
3.667500e+01  1.689083e-01
3.669000e+01  1.763318e-01
3.670500e+01  1.713122e-01
3.672000e+01  1.787862e-01
3.673500e+01  1.764100e-01
3.675000e+01  1.764041e-01
3.676500e+01  1.708553e-01
3.678000e+01  1.795860e-01
3.679500e+01  1.669476e-01
3.681000e+01  1.836432e-01
3.682500e+01  1.824626e-01
3.684000e+01  1.815849e-01
3.685500e+01  1.670651e-01
3.687000e+01  1.780450e-01
3.688500e+01  1.805174e-01
3.690000e+01  1.725886e-01
3.691500e+01  1.820528e-01
3.693000e+01  1.814046e-01
3.694500e+01  1.866459e-01
3.696000e+01  1.826238e-01
3.697500e+01  1.813068e-01
3.699000e+01  1.817808e-01
3.700500e+01  1.750750e-01
3.702000e+01  1.747224e-01
3.703500e+01  1.794904e-01
3.705000e+01  1.835848e-01
3.706500e+01  1.682342e-01
3.708000e+01  1.782735e-01
3.709500e+01  1.790635e-01
3.711000e+01  1.706989e-01
3.712500e+01  1.713886e-01
3.714000e+01  1.728607e-01
3.715500e+01  1.842118e-01
3.717000e+01  1.824797e-01
3.718500e+01  1.709820e-01
3.720000e+01  1.773148e-01
3.721500e+01  1.803153e-01
3.723000e+01  1.706265e-01
3.724500e+01  1.761717e-01
3.726000e+01  1.757096e-01
3.727500e+01  1.770154e-01
3.729000e+01  1.798146e-01
3.730500e+01  1.819405e-01
3.732000e+01  1.792107e-01
3.733500e+01  1.674951e-01
3.735000e+01  1.892385e-01
3.736500e+01  1.796477e-01
3.738000e+01  1.781481e-01
3.739500e+01  1.743771e-01
3.741000e+01  1.764603e-01
3.742500e+01  1.788171e-01
3.744000e+01  1.741745e-01
3.745500e+01  1.763650e-01
3.747000e+01  1.752879e-01
3.748500e+01  1.730741e-01
3.750000e+01  1.774861e-01
3.751500e+01  1.738994e-01
3.753000e+01  1.845634e-01
3.754500e+01  1.773533e-01
3.756000e+01  1.768638e-01
3.757500e+01  1.788566e-01
3.759000e+01  1.775090e-01
3.760500e+01  1.858864e-01
3.762000e+01  1.851330e-01
3.763500e+01  1.902159e-01
3.765000e+01  1.734803e-01
3.766500e+01  1.764235e-01
3.768000e+01  1.762486e-01
3.769500e+01  1.704945e-01
3.771000e+01  1.744270e-01
3.772500e+01  1.772893e-01
3.774000e+01  1.767418e-01
3.775500e+01  1.806323e-01
3.777000e+01  1.819741e-01
3.778500e+01  1.782539e-01
3.780000e+01  1.733340e-01
3.781500e+01  1.730169e-01
3.783000e+01  1.799626e-01
3.784500e+01  1.779747e-01
3.786000e+01  1.743638e-01
3.787500e+01  1.812650e-01
3.789000e+01  1.876095e-01
3.790500e+01  1.736298e-01
3.792000e+01  1.770697e-01
3.793500e+01  1.827837e-01
3.795000e+01  1.714456e-01
3.796500e+01  1.701777e-01
3.798000e+01  1.723815e-01
3.799500e+01  1.800530e-01
3.801000e+01  1.885198e-01
3.802500e+01  1.821950e-01
3.804000e+01  1.818338e-01
3.805500e+01  1.792577e-01
3.807000e+01  1.810280e-01
3.808500e+01  1.768579e-01
3.810000e+01  1.827586e-01
3.811500e+01  1.715894e-01
3.813000e+01  1.744727e-01
3.814500e+01  1.742823e-01
3.816000e+01  1.773458e-01
3.817500e+01  1.696143e-01
3.819000e+01  1.755305e-01
3.820500e+01  1.825867e-01
3.822000e+01  1.884240e-01
3.823500e+01  1.813142e-01
3.825000e+01  1.800713e-01
3.826500e+01  1.709589e-01
3.828000e+01  1.753137e-01
3.829500e+01  1.799258e-01
3.831000e+01  1.806021e-01
3.832500e+01  1.745855e-01
3.834000e+01  1.765525e-01
3.835500e+01  1.763193e-01
3.837000e+01  1.810108e-01
3.838500e+01  1.814610e-01
3.840000e+01  1.685092e-01
3.841500e+01  1.694043e-01
3.843000e+01  1.838047e-01
3.844500e+01  1.737057e-01
3.846000e+01  1.849039e-01
3.847500e+01  1.772301e-01
3.849000e+01  1.731825e-01
3.850500e+01  1.761511e-01
3.852000e+01  1.851601e-01
3.853500e+01  1.776283e-01
3.855000e+01  1.842994e-01
3.856500e+01  1.748953e-01
3.858000e+01  1.733503e-01
3.859500e+01  1.883897e-01
3.861000e+01  1.660618e-01
3.862500e+01  1.714548e-01
3.864000e+01  1.751768e-01
3.865500e+01  1.783482e-01
3.867000e+01  1.768413e-01
3.868500e+01  1.750911e-01
3.870000e+01  1.745324e-01
3.871500e+01  1.827340e-01
3.873000e+01  1.925794e-01
3.874500e+01  1.855251e-01
3.876000e+01  1.729089e-01
3.877500e+01  1.742537e-01
3.879000e+01  1.820575e-01
3.880500e+01  1.847793e-01
3.882000e+01  1.820333e-01
3.883500e+01  1.822303e-01
3.885000e+01  1.841530e-01
3.886500e+01  1.731716e-01
3.888000e+01  1.782676e-01
3.889500e+01  1.787722e-01
3.891000e+01  1.677995e-01
3.892500e+01  1.927176e-01
3.894000e+01  1.800510e-01
3.895500e+01  1.728323e-01
3.897000e+01  1.772078e-01
3.898500e+01  1.768755e-01
3.900000e+01  1.794344e-01
3.901500e+01  1.796229e-01
3.903000e+01  1.848006e-01
3.904500e+01  1.723066e-01
3.906000e+01  1.737227e-01
3.907500e+01  1.746754e-01
3.909000e+01  1.743760e-01
3.910500e+01  1.844000e-01
3.912000e+01  1.749120e-01
3.913500e+01  1.847903e-01
3.915000e+01  1.705706e-01
3.916500e+01  1.705776e-01
3.918000e+01  1.762225e-01
3.919500e+01  1.695766e-01
3.921000e+01  1.845233e-01
3.922500e+01  1.758971e-01
3.924000e+01  1.725311e-01
3.925500e+01  1.781943e-01
3.927000e+01  1.802794e-01
3.928500e+01  1.843227e-01
3.930000e+01  1.948003e-01
3.931500e+01  1.785726e-01
3.933000e+01  1.797141e-01
3.934500e+01  1.820729e-01
3.936000e+01  1.695470e-01
3.937500e+01  1.870503e-01
3.939000e+01  1.774979e-01
3.940500e+01  1.717215e-01
3.942000e+01  1.820513e-01
3.943500e+01  1.757782e-01
3.945000e+01  1.729160e-01
3.946500e+01  1.855719e-01
3.948000e+01  1.781074e-01
3.949500e+01  1.796327e-01
3.951000e+01  1.814279e-01
3.952500e+01  1.794920e-01
3.954000e+01  1.642284e-01
3.955500e+01  1.733012e-01
3.957000e+01  1.819299e-01
3.958500e+01  1.741668e-01
3.960000e+01  1.817557e-01
3.961500e+01  1.756967e-01
3.963000e+01  1.770335e-01
3.964500e+01  1.745634e-01
3.966000e+01  1.838459e-01
3.967500e+01  1.821194e-01
3.969000e+01  1.750317e-01
3.970500e+01  1.718104e-01
3.972000e+01  1.752017e-01
3.973500e+01  1.711951e-01
3.975000e+01  1.907398e-01
3.976500e+01  1.724166e-01
3.978000e+01  1.763972e-01
3.979500e+01  1.790776e-01
3.981000e+01  1.784311e-01
3.982500e+01  1.737062e-01
3.984000e+01  1.722853e-01
3.985500e+01  1.757816e-01
3.987000e+01  1.823595e-01
3.988500e+01  1.809426e-01
3.990000e+01  1.889376e-01
3.991500e+01  1.765228e-01
3.993000e+01  1.781989e-01
3.994500e+01  1.709661e-01
3.996000e+01  1.782695e-01
3.997500e+01  1.768437e-01
3.999000e+01  1.708667e-01
4.000500e+01  1.851809e-01
4.002000e+01  1.865426e-01
4.003500e+01  1.734625e-01
4.005000e+01  1.865170e-01
4.006500e+01  1.744634e-01
4.008000e+01  1.794060e-01
4.009500e+01  1.694871e-01
4.011000e+01  1.702927e-01
4.012500e+01  1.757227e-01
4.014000e+01  1.835610e-01
4.015500e+01  1.727214e-01
4.017000e+01  1.744285e-01
4.018500e+01  1.793906e-01
4.020000e+01  1.896151e-01
4.021500e+01  1.828329e-01
4.023000e+01  1.753755e-01
4.024500e+01  1.838670e-01
4.026000e+01  1.813057e-01
4.027500e+01  1.808886e-01
4.029000e+01  1.813092e-01
4.030500e+01  1.705433e-01
4.032000e+01  1.704921e-01
4.033500e+01  1.820445e-01
4.035000e+01  1.786209e-01
4.036500e+01  1.758528e-01
4.038000e+01  1.729229e-01
4.039500e+01  1.727088e-01
4.041000e+01  1.747489e-01
4.042500e+01  1.824322e-01
4.044000e+01  1.768428e-01
4.045500e+01  1.788260e-01
4.047000e+01  1.824432e-01
4.048500e+01  1.824855e-01
4.050000e+01  1.784908e-01
4.051500e+01  1.776898e-01
4.053000e+01  1.836888e-01
4.054500e+01  1.883999e-01
4.056000e+01  1.784301e-01
4.057500e+01  1.787448e-01
4.059000e+01  1.797434e-01
4.060500e+01  1.722082e-01
4.062000e+01  1.830143e-01
4.063500e+01  1.666638e-01
4.065000e+01  1.839281e-01
4.066500e+01  1.697828e-01
4.068000e+01  1.752126e-01
4.069500e+01  1.721950e-01
4.071000e+01  1.850837e-01
4.072500e+01  1.787938e-01
4.074000e+01  1.804360e-01
4.075500e+01  1.716284e-01
4.077000e+01  1.765364e-01
4.078500e+01  1.858728e-01
4.080000e+01  1.727738e-01
4.081500e+01  1.932683e-01
4.083000e+01  1.798148e-01
4.084500e+01  1.753608e-01
4.086000e+01  1.819807e-01
4.087500e+01  1.748593e-01
4.089000e+01  1.849576e-01
4.090500e+01  1.848907e-01
4.092000e+01  1.724551e-01
4.093500e+01  1.703973e-01
4.095000e+01  1.743923e-01
4.096500e+01  1.875434e-01
4.098000e+01  1.851908e-01
4.099500e+01  1.827005e-01
4.101000e+01  1.648375e-01
4.102500e+01  1.924570e-01
4.104000e+01  1.711571e-01
4.105500e+01  1.782067e-01
4.107000e+01  1.685046e-01
4.108500e+01  1.806894e-01
4.110000e+01  1.825143e-01
4.111500e+01  1.762434e-01
4.113000e+01  1.799693e-01
4.114500e+01  1.745491e-01
4.116000e+01  1.780115e-01
4.117500e+01  1.788797e-01
4.119000e+01  1.798002e-01
4.120500e+01  1.764657e-01
4.122000e+01  1.780139e-01
4.123500e+01  1.818817e-01
4.125000e+01  1.705479e-01
4.126500e+01  1.744871e-01
4.128000e+01  1.849038e-01
4.129500e+01  1.821496e-01
4.131000e+01  1.775905e-01
4.132500e+01  1.764242e-01
4.134000e+01  1.899324e-01
4.135500e+01  1.829237e-01
4.137000e+01  1.668953e-01
4.138500e+01  1.755355e-01
4.140000e+01  1.758051e-01
4.141500e+01  1.753357e-01
4.143000e+01  1.800665e-01
4.144500e+01  1.680104e-01
4.146000e+01  1.724981e-01
4.147500e+01  1.748461e-01
4.149000e+01  1.879884e-01
4.150500e+01  1.754780e-01
4.152000e+01  1.946787e-01
4.153500e+01  1.876500e-01
4.155000e+01  1.828902e-01
4.156500e+01  1.749022e-01
4.158000e+01  1.845143e-01
4.159500e+01  1.742292e-01
4.161000e+01  1.861013e-01
4.162500e+01  1.715902e-01
4.164000e+01  1.807378e-01
4.165500e+01  1.786793e-01
4.167000e+01  1.726951e-01
4.168500e+01  1.790577e-01
4.170000e+01  1.810973e-01
4.171500e+01  1.875060e-01
4.173000e+01  1.811742e-01
4.174500e+01  1.780862e-01
4.176000e+01  1.702999e-01
4.177500e+01  1.774483e-01
4.179000e+01  1.867373e-01
4.180500e+01  1.849667e-01
4.182000e+01  1.772462e-01
4.183500e+01  1.870983e-01
4.185000e+01  1.804333e-01
4.186500e+01  1.752640e-01
4.188000e+01  1.836202e-01
4.189500e+01  1.749602e-01
4.191000e+01  1.790821e-01
4.192500e+01  1.809956e-01
4.194000e+01  1.809456e-01
4.195500e+01  1.731966e-01
4.197000e+01  1.794587e-01
4.198500e+01  1.800356e-01
4.200000e+01  1.742101e-01
4.201500e+01  1.822968e-01
4.203000e+01  1.794460e-01
4.204500e+01  1.804092e-01
4.206000e+01  1.728247e-01
4.207500e+01  1.777821e-01
4.209000e+01  1.680869e-01
4.210500e+01  1.694655e-01
4.212000e+01  1.800089e-01
4.213500e+01  1.701508e-01
4.215000e+01  1.823961e-01
4.216500e+01  1.798163e-01
4.218000e+01  1.704783e-01
4.219500e+01  1.768214e-01
4.221000e+01  1.735817e-01
4.222500e+01  1.794891e-01
4.224000e+01  1.753796e-01
4.225500e+01  1.751743e-01
4.227000e+01  1.793712e-01
4.228500e+01  1.710687e-01
4.230000e+01  1.692154e-01
4.231500e+01  1.834749e-01
4.233000e+01  1.818221e-01
4.234500e+01  1.892115e-01
4.236000e+01  1.872743e-01
4.237500e+01  1.844788e-01
4.239000e+01  1.937283e-01
4.240500e+01  1.706798e-01
4.242000e+01  1.820788e-01
4.243500e+01  1.712413e-01
4.245000e+01  1.842798e-01
4.246500e+01  1.795548e-01
4.248000e+01  1.700913e-01
4.249500e+01  1.844115e-01
4.251000e+01  1.959478e-01
4.252500e+01  1.860702e-01
4.254000e+01  1.773186e-01
4.255500e+01  1.781179e-01
4.257000e+01  1.712839e-01
4.258500e+01  1.819880e-01
4.260000e+01  1.860726e-01
4.261500e+01  1.766329e-01
4.263000e+01  1.749203e-01
4.264500e+01  1.768171e-01
4.266000e+01  1.796799e-01
4.267500e+01  1.791135e-01
4.269000e+01  1.713108e-01
4.270500e+01  1.782718e-01
4.272000e+01  1.733784e-01
4.273500e+01  1.714857e-01
4.275000e+01  1.788405e-01
4.276500e+01  1.845840e-01
4.278000e+01  1.819964e-01
4.279500e+01  1.770362e-01
4.281000e+01  1.755710e-01
4.282500e+01  1.834035e-01
4.284000e+01  1.764874e-01
4.285500e+01  1.784715e-01
4.287000e+01  1.835544e-01
4.288500e+01  1.915749e-01
4.290000e+01  1.871038e-01
4.291500e+01  1.826461e-01
4.293000e+01  1.661266e-01
4.294500e+01  1.782697e-01
4.296000e+01  1.647797e-01
4.297500e+01  1.735659e-01
4.299000e+01  1.820226e-01
4.300500e+01  1.795903e-01
4.302000e+01  1.801725e-01
4.303500e+01  1.746701e-01
4.305000e+01  1.744511e-01
4.306500e+01  1.846832e-01
4.308000e+01  1.775198e-01
4.309500e+01  1.713158e-01
4.311000e+01  1.780528e-01
4.312500e+01  1.872312e-01
4.314000e+01  1.889826e-01
4.315500e+01  1.847290e-01
4.317000e+01  1.756021e-01
4.318500e+01  1.706857e-01
4.320000e+01  1.719657e-01
4.321500e+01  1.818256e-01
4.323000e+01  1.701968e-01
4.324500e+01  1.739419e-01
4.326000e+01  1.740023e-01
4.327500e+01  1.780281e-01
4.329000e+01  1.896689e-01
4.330500e+01  1.677898e-01
4.332000e+01  1.750780e-01
4.333500e+01  1.783498e-01
4.335000e+01  1.778468e-01
4.336500e+01  1.769949e-01
4.338000e+01  1.779255e-01
4.339500e+01  1.686927e-01
4.341000e+01  1.745137e-01
4.342500e+01  1.812824e-01
4.344000e+01  1.773608e-01
4.345500e+01  1.777840e-01
4.347000e+01  1.824669e-01
4.348500e+01  1.651682e-01
4.350000e+01  1.707612e-01
4.351500e+01  1.810794e-01
4.353000e+01  1.804980e-01
4.354500e+01  1.657482e-01
4.356000e+01  2.029134e-01
4.357500e+01  1.847828e-01
4.359000e+01  1.721078e-01
4.360500e+01  1.824059e-01
4.362000e+01  1.781147e-01
4.363500e+01  1.814962e-01
4.365000e+01  1.859563e-01
4.366500e+01  1.817986e-01
4.368000e+01  1.716919e-01
4.369500e+01  1.830691e-01
4.371000e+01  1.839162e-01
4.372500e+01  1.793164e-01
4.374000e+01  1.770267e-01
4.375500e+01  1.658688e-01
4.377000e+01  1.866011e-01
4.378500e+01  1.748046e-01
4.380000e+01  1.759913e-01
4.381500e+01  1.758672e-01
4.383000e+01  1.700118e-01
4.384500e+01  1.941158e-01
4.386000e+01  1.774141e-01
4.387500e+01  1.621475e-01
4.389000e+01  1.849377e-01
4.390500e+01  1.780713e-01
4.392000e+01  1.751090e-01
4.393500e+01  1.793372e-01
4.395000e+01  1.819165e-01
4.396500e+01  1.790648e-01
4.398000e+01  1.889494e-01
4.399500e+01  1.762154e-01
4.401000e+01  1.738940e-01
4.402500e+01  1.750337e-01
4.404000e+01  1.699109e-01
4.405500e+01  1.825994e-01
4.407000e+01  1.820117e-01
4.408500e+01  1.750685e-01
4.410000e+01  1.916360e-01
4.411500e+01  1.742924e-01
4.413000e+01  1.676682e-01
4.414500e+01  1.869277e-01
4.416000e+01  1.812376e-01
4.417500e+01  1.791702e-01
4.419000e+01  1.756209e-01
4.420500e+01  1.721006e-01
4.422000e+01  1.748375e-01
4.423500e+01  1.806954e-01
4.425000e+01  1.806815e-01
4.426500e+01  1.860947e-01
4.428000e+01  1.761931e-01
4.429500e+01  1.656867e-01
4.431000e+01  1.775778e-01
4.432500e+01  1.919503e-01
4.434000e+01  1.928848e-01
4.435500e+01  1.786955e-01
4.437000e+01  1.794924e-01
4.438500e+01  1.835078e-01
4.440000e+01  1.791233e-01
4.441500e+01  1.679417e-01
4.443000e+01  1.708763e-01
4.444500e+01  1.884900e-01
4.446000e+01  1.746031e-01
4.447500e+01  1.711992e-01
4.449000e+01  1.749622e-01
4.450500e+01  1.897549e-01
4.452000e+01  1.783947e-01
4.453500e+01  1.784699e-01
4.455000e+01  1.738286e-01
4.456500e+01  1.697283e-01
4.458000e+01  1.860382e-01
4.459500e+01  1.745023e-01
4.461000e+01  1.735741e-01
4.462500e+01  1.739707e-01
4.464000e+01  1.862601e-01
4.465500e+01  1.715498e-01
4.467000e+01  1.801126e-01
4.468500e+01  1.694719e-01
4.470000e+01  1.819801e-01
4.471500e+01  1.776262e-01
4.473000e+01  1.744533e-01
4.474500e+01  1.910702e-01
4.476000e+01  1.771570e-01
4.477500e+01  1.729296e-01
4.479000e+01  1.643243e-01
4.480500e+01  1.889706e-01
4.482000e+01  1.765185e-01
4.483500e+01  1.724278e-01
4.485000e+01  1.753871e-01
4.486500e+01  1.736200e-01
4.488000e+01  1.824205e-01
4.489500e+01  1.757824e-01
4.491000e+01  1.892141e-01
4.492500e+01  1.823035e-01
4.494000e+01  1.785057e-01
4.495500e+01  1.741323e-01
4.497000e+01  1.773437e-01
4.498500e+01  1.681693e-01
4.500000e+01  1.850044e-01
4.501500e+01  1.860938e-01
4.503000e+01  1.780718e-01
4.504500e+01  1.853108e-01
4.506000e+01  1.815066e-01
4.507500e+01  1.658733e-01
4.509000e+01  1.687162e-01
4.510500e+01  1.704302e-01
4.512000e+01  1.833988e-01
4.513500e+01  1.669230e-01
4.515000e+01  1.786217e-01
4.516500e+01  1.793380e-01
4.518000e+01  1.806712e-01
4.519500e+01  1.777371e-01
4.521000e+01  1.811489e-01
4.522500e+01  1.833463e-01
4.524000e+01  1.772949e-01
4.525500e+01  1.660286e-01
4.527000e+01  1.751546e-01
4.528500e+01  1.757156e-01
4.530000e+01  1.759090e-01
4.531500e+01  1.748977e-01
4.533000e+01  1.759553e-01
4.534500e+01  1.721735e-01
4.536000e+01  1.736260e-01
4.537500e+01  1.721306e-01
4.539000e+01  1.735097e-01
4.540500e+01  1.762914e-01
4.542000e+01  1.828574e-01
4.543500e+01  1.703352e-01
4.545000e+01  1.680508e-01
4.546500e+01  1.698146e-01
4.548000e+01  1.712713e-01
4.549500e+01  1.789754e-01
4.551000e+01  1.769547e-01
4.552500e+01  1.965900e-01
4.554000e+01  1.738405e-01
4.555500e+01  1.785591e-01
4.557000e+01  1.774207e-01
4.558500e+01  1.771593e-01
4.560000e+01  1.690844e-01
4.561500e+01  1.800310e-01
4.563000e+01  1.826227e-01
4.564500e+01  1.836663e-01
4.566000e+01  1.709186e-01
4.567500e+01  1.758466e-01
4.569000e+01  1.716394e-01
4.570500e+01  1.800193e-01
4.572000e+01  1.730506e-01
4.573500e+01  1.730005e-01
4.575000e+01  1.791154e-01
4.576500e+01  1.814514e-01
4.578000e+01  1.761540e-01
4.579500e+01  1.794623e-01
4.581000e+01  1.752126e-01
4.582500e+01  1.686075e-01
4.584000e+01  1.782351e-01
4.585500e+01  1.770907e-01
4.587000e+01  1.796434e-01
4.588500e+01  1.848230e-01
4.590000e+01  1.930260e-01
4.591500e+01  1.810681e-01
4.593000e+01  1.742977e-01
4.594500e+01  1.947845e-01
4.596000e+01  1.723368e-01
4.597500e+01  1.807204e-01
4.599000e+01  1.817096e-01
4.600500e+01  1.796261e-01
4.602000e+01  1.832700e-01
4.603500e+01  1.827424e-01
4.605000e+01  1.737014e-01
4.606500e+01  1.805713e-01
4.608000e+01  1.792901e-01
4.609500e+01  1.857904e-01
4.611000e+01  1.888441e-01
4.612500e+01  1.803518e-01
4.614000e+01  1.849921e-01
4.615500e+01  1.815393e-01
4.617000e+01  1.778827e-01
4.618500e+01  1.760652e-01
4.620000e+01  1.840204e-01
4.621500e+01  1.813142e-01
4.623000e+01  1.708787e-01
4.624500e+01  1.801590e-01
4.626000e+01  1.910542e-01
4.627500e+01  1.797286e-01
4.629000e+01  1.730592e-01
4.630500e+01  1.692639e-01
4.632000e+01  1.718493e-01
4.633500e+01  1.766445e-01
4.635000e+01  1.806458e-01
4.636500e+01  1.825361e-01
4.638000e+01  1.777984e-01
4.639500e+01  1.673581e-01
4.641000e+01  1.862719e-01
4.642500e+01  1.771501e-01
4.644000e+01  1.784004e-01
4.645500e+01  1.761217e-01
4.647000e+01  1.714434e-01
4.648500e+01  1.779121e-01
4.650000e+01  1.848350e-01
4.651500e+01  1.780748e-01
4.653000e+01  1.786234e-01
4.654500e+01  1.764899e-01
4.656000e+01  1.631799e-01
4.657500e+01  1.757919e-01
4.659000e+01  1.792212e-01
4.660500e+01  1.784264e-01
4.662000e+01  1.782700e-01
4.663500e+01  1.739684e-01
4.665000e+01  1.844439e-01
4.666500e+01  1.787107e-01
4.668000e+01  1.803345e-01
4.669500e+01  1.703486e-01
4.671000e+01  1.796794e-01
4.672500e+01  1.843147e-01
4.674000e+01  1.812347e-01
4.675500e+01  1.767918e-01
4.677000e+01  1.776737e-01
4.678500e+01  1.770133e-01
4.680000e+01  1.780383e-01
4.681500e+01  1.806691e-01
4.683000e+01  1.730625e-01
4.684500e+01  1.814894e-01
4.686000e+01  1.755014e-01
4.687500e+01  1.718808e-01
4.689000e+01  1.721599e-01
4.690500e+01  1.813080e-01
4.692000e+01  1.717731e-01
4.693500e+01  1.736248e-01
4.695000e+01  1.770143e-01
4.696500e+01  1.754595e-01
4.698000e+01  1.847808e-01
4.699500e+01  1.821351e-01
4.701000e+01  1.776042e-01
4.702500e+01  1.848009e-01
4.704000e+01  1.906094e-01
4.705500e+01  1.777072e-01
4.707000e+01  1.754037e-01
4.708500e+01  1.749182e-01
4.710000e+01  1.890983e-01
4.711500e+01  1.773854e-01
4.713000e+01  1.781112e-01
4.714500e+01  1.723981e-01
4.716000e+01  1.773400e-01
4.717500e+01  1.760485e-01
4.719000e+01  1.715990e-01
4.720500e+01  1.872321e-01
4.722000e+01  1.799056e-01
4.723500e+01  1.789304e-01
4.725000e+01  1.783911e-01
4.726500e+01  1.752267e-01
4.728000e+01  1.819826e-01
4.729500e+01  1.908434e-01
4.731000e+01  1.764711e-01
4.732500e+01  1.685185e-01
4.734000e+01  1.780208e-01
4.735500e+01  1.836762e-01
4.737000e+01  1.755693e-01
4.738500e+01  1.769648e-01
4.740000e+01  1.890358e-01
4.741500e+01  1.878975e-01
4.743000e+01  1.733688e-01
4.744500e+01  1.776474e-01
4.746000e+01  1.670720e-01
4.747500e+01  1.863645e-01
4.749000e+01  1.763679e-01
4.750500e+01  1.981385e-01
4.752000e+01  1.737671e-01
4.753500e+01  1.697745e-01
4.755000e+01  1.821755e-01
4.756500e+01  1.720550e-01
4.758000e+01  1.672332e-01
4.759500e+01  1.817873e-01
4.761000e+01  1.838202e-01
4.762500e+01  1.921995e-01
4.764000e+01  1.731671e-01
4.765500e+01  1.817653e-01
4.767000e+01  1.798657e-01
4.768500e+01  1.742418e-01
4.770000e+01  1.785898e-01
4.771500e+01  1.727178e-01
4.773000e+01  1.705689e-01
4.774500e+01  1.825031e-01
4.776000e+01  1.679656e-01
4.777500e+01  1.885387e-01
4.779000e+01  1.713648e-01
4.780500e+01  1.839726e-01
4.782000e+01  1.707527e-01
4.783500e+01  1.750241e-01
4.785000e+01  1.666322e-01
4.786500e+01  1.754306e-01
4.788000e+01  1.841137e-01
4.789500e+01  1.809227e-01
4.791000e+01  1.777155e-01
4.792500e+01  1.749562e-01
4.794000e+01  1.757940e-01
4.795500e+01  1.762199e-01
4.797000e+01  1.790565e-01
4.798500e+01  1.748432e-01
4.800000e+01  1.857414e-01
4.801500e+01  1.758946e-01
4.803000e+01  1.818093e-01
4.804500e+01  1.717177e-01
4.806000e+01  1.799115e-01
4.807500e+01  1.795349e-01
4.809000e+01  1.770719e-01
4.810500e+01  1.833865e-01
4.812000e+01  1.732643e-01
4.813500e+01  1.744820e-01
4.815000e+01  1.836800e-01
4.816500e+01  1.759984e-01
4.818000e+01  1.718778e-01
4.819500e+01  1.717660e-01
4.821000e+01  1.701542e-01
4.822500e+01  1.676223e-01
4.824000e+01  1.828488e-01
4.825500e+01  1.795947e-01
4.827000e+01  1.770581e-01
4.828500e+01  1.733004e-01
4.830000e+01  1.794763e-01
4.831500e+01  1.740300e-01
4.833000e+01  1.717698e-01
4.834500e+01  1.846704e-01
4.836000e+01  1.717587e-01
4.837500e+01  1.739491e-01
4.839000e+01  1.812970e-01
4.840500e+01  1.792299e-01
4.842000e+01  1.811067e-01
4.843500e+01  1.807096e-01
4.845000e+01  1.775476e-01
4.846500e+01  1.842366e-01
4.848000e+01  1.803084e-01
4.849500e+01  1.768111e-01
4.851000e+01  1.828502e-01
4.852500e+01  1.736904e-01
4.854000e+01  1.851524e-01
4.855500e+01  1.783271e-01
4.857000e+01  1.815918e-01
4.858500e+01  1.820619e-01
4.860000e+01  1.707976e-01
4.861500e+01  1.712855e-01
4.863000e+01  1.817509e-01
4.864500e+01  1.803526e-01
4.866000e+01  1.792105e-01
4.867500e+01  1.793443e-01
4.869000e+01  1.854875e-01
4.870500e+01  1.801618e-01
4.872000e+01  1.869488e-01
4.873500e+01  1.763078e-01
4.875000e+01  1.844827e-01
4.876500e+01  1.813668e-01
4.878000e+01  1.863042e-01
4.879500e+01  1.775829e-01
4.881000e+01  1.706941e-01
4.882500e+01  1.802179e-01
4.884000e+01  1.718399e-01
4.885500e+01  1.712449e-01
4.887000e+01  1.785073e-01
4.888500e+01  1.823456e-01
4.890000e+01  1.755117e-01
4.891500e+01  1.680787e-01
4.893000e+01  1.831253e-01
4.894500e+01  1.883977e-01
4.896000e+01  1.707265e-01
4.897500e+01  1.842597e-01
4.899000e+01  1.851674e-01
4.900500e+01  1.879879e-01
4.902000e+01  1.730609e-01
4.903500e+01  1.762466e-01
4.905000e+01  1.825645e-01
4.906500e+01  1.873867e-01
4.908000e+01  1.738963e-01
4.909500e+01  1.727892e-01
4.911000e+01  1.707976e-01
4.912500e+01  1.730648e-01
4.914000e+01  1.727280e-01
4.915500e+01  1.727320e-01
4.917000e+01  1.817355e-01
4.918500e+01  1.872406e-01
4.920000e+01  1.795183e-01
4.921500e+01  1.844451e-01
4.923000e+01  1.814648e-01
4.924500e+01  1.854600e-01
4.926000e+01  1.732123e-01
4.927500e+01  1.757171e-01
4.929000e+01  1.866219e-01
4.930500e+01  1.767566e-01
4.932000e+01  1.732285e-01
4.933500e+01  1.787494e-01
4.935000e+01  1.765902e-01
4.936500e+01  1.748755e-01
4.938000e+01  1.860696e-01
4.939500e+01  1.686088e-01
4.941000e+01  1.788386e-01
4.942500e+01  1.784044e-01
4.944000e+01  1.762084e-01
4.945500e+01  1.859485e-01
4.947000e+01  1.670578e-01
4.948500e+01  1.743022e-01
4.950000e+01  1.792580e-01
4.951500e+01  1.769436e-01
4.953000e+01  1.751395e-01
4.954500e+01  1.782003e-01
4.956000e+01  1.845618e-01
4.957500e+01  1.781064e-01
4.959000e+01  1.637419e-01
4.960500e+01  1.680727e-01
4.962000e+01  1.845552e-01
4.963500e+01  1.778595e-01
4.965000e+01  1.728261e-01
4.966500e+01  1.854721e-01
4.968000e+01  1.845765e-01
4.969500e+01  1.835919e-01
4.971000e+01  1.822711e-01
4.972500e+01  1.878280e-01
4.974000e+01  1.772248e-01
4.975500e+01  1.752635e-01
4.977000e+01  1.767811e-01
4.978500e+01  1.847072e-01
4.980000e+01  1.716426e-01
4.981500e+01  1.707221e-01
4.983000e+01  1.753085e-01
4.984500e+01  1.770786e-01
4.986000e+01  1.771557e-01
4.987500e+01  1.676653e-01
4.989000e+01  1.786643e-01
4.990500e+01  1.767970e-01
4.992000e+01  1.660570e-01
4.993500e+01  1.752190e-01
4.995000e+01  1.845293e-01
4.996500e+01  1.747279e-01
4.998000e+01  1.832252e-01
4.999500e+01  1.768317e-01
