# Supplementary material for: KRSR and RGD Adsorption on TiO2 and Influence of Ion Concentration: A Molecular Dynamics Study
Source: Biomolecules. 2026 Feb 23;16(2):336. doi: 10.3390/biom16020336 (PMC12938479; doi:10.3390/biom16020336)
Supplement: Supplementary file 1 [file biomolecules-16-00336-s001.zip › Supplementary data/data/KRSR/24Na27Cl/rmsd.xvg]

# This file was created Mon Aug 18 12:25:49 2025
# Created by:
#                       :-) GROMACS - gmx rms, 2023.2 (-:
# 
# Executable:   /usr/local/gromacs/bin/gmx
# Data prefix:  /usr/local/gromacs
# Working dir:  /mnt/d/cache/Blanka/Everything Linux/Titán/KRSR
# Command line:
#   gmx rms -s 24Na27Cl_1/md/md.tpr -f 24Na27Cl_1/md/md_noPBC.xtc -o 24Na27Cl_1/md/rmsd.xvg -tu ns
# gmx rms is part of G R O M A C S:
#
# Guyana Rwanda Oman Macau Angola Cameroon Senegal
#
@    title "RMSD"
@    xaxis  label "Time (ns)"
@    yaxis  label "RMSD (nm)"
@TYPE xy
@ subtitle "Backbone after lsq fit to Backbone"
   0.0000000    0.0000004
   0.0150000    0.0460864
   0.0300000    0.0792148
   0.0450000    0.0689561
   0.0600000    0.0749389
   0.0750000    0.0730668
   0.0900000    0.0666662
   0.1050000    0.0408082
   0.1200000    0.0514613
   0.1350000    0.0711018
   0.1500000    0.0430387
   0.1650000    0.0863611
   0.1800000    0.0896565
   0.1950000    0.0770633
   0.2100000    0.0633366
   0.2250000    0.0560800
   0.2400000    0.0827517
   0.2550000    0.0810576
   0.2700000    0.0865234
   0.2850000    0.0902115
   0.3000000    0.1273884
   0.3150000    0.0764175
   0.3300000    0.0815281
   0.3450000    0.0647246
   0.3600000    0.0590185
   0.3750000    0.0472642
   0.3900000    0.0555210
   0.4050000    0.0354435
   0.4200000    0.0566564
   0.4350000    0.0242669
   0.4500000    0.0422371
   0.4650000    0.0338894
   0.4800000    0.0636245
   0.4950000    0.0376742
   0.5100001    0.0288936
   0.5250000    0.0289806
   0.5400000    0.0246225
   0.5550000    0.0775812
   0.5700001    0.0592401
   0.5850000    0.0970450
   0.6000000    0.0700068
   0.6150000    0.0627659
   0.6300001    0.0562869
   0.6450000    0.0387604
   0.6600000    0.0635928
   0.6750000    0.0588403
   0.6900001    0.0878208
   0.7050000    0.0488944
   0.7200000    0.0736558
   0.7350000    0.0694877
   0.7500001    0.0438834
   0.7650000    0.0560433
   0.7800000    0.0729154
   0.7950000    0.0559423
   0.8100001    0.0590028
   0.8250000    0.0654266
   0.8400000    0.0881282
   0.8550000    0.0805708
   0.8700001    0.0782445
   0.8850001    0.0636098
   0.9000000    0.0786741
   0.9150000    0.0932339
   0.9300001    0.0689519
   0.9450001    0.0620853
   0.9600000    0.0643147
   0.9750000    0.0921000
   0.9900001    0.0538525
   1.0050000    0.0428654
   1.0200001    0.0395183
   1.0350001    0.0578072
   1.0500001    0.0633519
   1.0650001    0.0772796
   1.0800000    0.0661999
   1.0950000    0.0835822
   1.1100000    0.0840402
   1.1250000    0.0639375
   1.1400001    0.0740629
   1.1550001    0.0591246
   1.1700001    0.0640534
   1.1850001    0.0680964
   1.2000000    0.0793446
   1.2150000    0.1060351
   1.2300000    0.1050578
   1.2450000    0.0842078
   1.2600001    0.0771743
   1.2750001    0.0749228
   1.2900001    0.1003570
   1.3050001    0.0717910
   1.3200001    0.0742283
   1.3350000    0.0791254
   1.3500000    0.0633423
   1.3650000    0.0817394
   1.3800001    0.1082282
   1.3950001    0.1071529
   1.4100001    0.1037276
   1.4250001    0.1068898
   1.4400001    0.0863905
   1.4550000    0.0967187
   1.4700000    0.1039331
   1.4850000    0.0881891
   1.5000001    0.0920875
   1.5150001    0.1045255
   1.5300001    0.1124431
   1.5450001    0.1030821
   1.5600001    0.1370286
   1.5750000    0.1722658
   1.5900000    0.1894045
   1.6050000    0.1900359
   1.6200001    0.1827299
   1.6350001    0.1771674
   1.6500001    0.1851542
   1.6650001    0.1884422
   1.6800001    0.1542933
   1.6950001    0.1748816
   1.7100000    0.1804472
   1.7250000    0.1415306
   1.7400001    0.1780348
   1.7550001    0.1749530
   1.7700001    0.1836008
   1.7850001    0.1673778
   1.8000001    0.1567620
   1.8150001    0.1534717
   1.8300000    0.1927786
   1.8450000    0.1940939
   1.8600001    0.1708125
   1.8750001    0.1838145
   1.8900001    0.1913421
   1.9050001    0.1988688
   1.9200001    0.1845739
   1.9350001    0.1810724
   1.9500000    0.1512930
   1.9650002    0.1717633
   1.9800001    0.1907182
   1.9950001    0.1851480
   2.0100000    0.1955007
   2.0250001    0.1883300
   2.0400002    0.1814817
   2.0550001    0.1866281
   2.0700002    0.1625396
   2.0850000    0.1645505
   2.1000001    0.1319390
   2.1150000    0.1376022
   2.1300001    0.1597461
   2.1450002    0.1304734
   2.1600001    0.1271067
   2.1750002    0.1466404
   2.1900001    0.1569556
   2.2050002    0.1833401
   2.2200000    0.1960942
   2.2350001    0.1904922
   2.2500000    0.1625052
   2.2650001    0.1850514
   2.2800002    0.1812716
   2.2950001    0.1848541
   2.3100002    0.2110786
   2.3250000    0.1795638
   2.3400002    0.1745549
   2.3550000    0.1736637
   2.3700001    0.1809270
   2.3850002    0.1959219
   2.4000001    0.1774970
   2.4150002    0.1934976
   2.4300001    0.1822613
   2.4450002    0.1574631
   2.4600000    0.1313440
   2.4750001    0.1441117
   2.4900000    0.1330926
   2.5050001    0.1588692
   2.5200002    0.1496069
   2.5350001    0.1831089
   2.5500002    0.1613992
   2.5650001    0.1943221
   2.5800002    0.1784906
   2.5950000    0.1815357
   2.6100001    0.2171287
   2.6250002    0.2255104
   2.6400001    0.2089431
   2.6550002    0.2009733
   2.6700001    0.2285892
   2.6850002    0.2080185
   2.7000000    0.2222370
   2.7150002    0.2093408
   2.7300000    0.2008329
   2.7450001    0.1966354
   2.7600002    0.2101601
   2.7750001    0.1882833
   2.7900002    0.2031216
   2.8050001    0.2144141
   2.8200002    0.1901762
   2.8350000    0.2091663
   2.8500001    0.2139071
   2.8650002    0.1826073
   2.8800001    0.1979335
   2.8950002    0.1972886
   2.9100001    0.1987090
   2.9250002    0.2011965
   2.9400001    0.1999235
   2.9550002    0.2084895
   2.9700000    0.1926501
   2.9850001    0.1896576
   3.0000002    0.1973387
   3.0150001    0.1970357
   3.0300002    0.2018487
   3.0450001    0.1972633
   3.0600002    0.1902279
   3.0750000    0.1933715
   3.0900002    0.2213142
   3.1050003    0.2114595
   3.1200001    0.2127978
   3.1350002    0.2018420
   3.1500001    0.1905763
   3.1650002    0.1798280
   3.1800001    0.1805371
   3.1950002    0.1931565
   3.2100000    0.1854206
   3.2250001    0.1884354
   3.2400002    0.1895284
   3.2550001    0.1815389
   3.2700002    0.1720733
   3.2850001    0.1767126
   3.3000002    0.2051303
   3.3150001    0.1771608
   3.3300002    0.1868911
   3.3450003    0.1842666
   3.3600001    0.1845261
   3.3750002    0.1609802
   3.3900001    0.1781587
   3.4050002    0.1867721
   3.4200001    0.1881102
   3.4350002    0.1940407
   3.4500000    0.1868422
   3.4650002    0.1920688
   3.4800003    0.2003924
   3.4950001    0.2056707
   3.5100002    0.2020496
   3.5250001    0.2032246
   3.5400002    0.2175819
   3.5550001    0.2076062
   3.5700002    0.1996051
   3.5850003    0.1677959
   3.6000001    0.1806912
   3.6150002    0.1827560
   3.6300001    0.1916887
   3.6450002    0.1824623
   3.6600001    0.1850608
   3.6750002    0.1948372
   3.6900001    0.1797664
   3.7050002    0.1858319
   3.7200003    0.1853920
   3.7350001    0.1880748
   3.7500002    0.1572362
   3.7650001    0.1974827
   3.7800002    0.1846683
   3.7950001    0.1890994
   3.8100002    0.1906648
   3.8250003    0.1675376
   3.8400002    0.1737982
   3.8550003    0.1768767
   3.8700001    0.1679037
   3.8850002    0.1715753
   3.9000001    0.1823596
   3.9150002    0.1914193
   3.9300003    0.1782374
   3.9450002    0.1795013
   3.9600003    0.1715755
   3.9750001    0.1803244
   3.9900002    0.1692415
   4.0050001    0.1283766
   4.0200000    0.1441641
   4.0350003    0.1588339
   4.0500002    0.1618821
   4.0650001    0.1725543
   4.0800004    0.1612581
   4.0950003    0.1566404
   4.1100001    0.1779711
   4.1250000    0.1683378
   4.1400003    0.1585633
   4.1550002    0.1821053
   4.1700001    0.1733046
   4.1850004    0.1882995
   4.2000003    0.1675862
   4.2150002    0.1771370
   4.2300000    0.1448891
   4.2450004    0.1489059
   4.2600002    0.1470105
   4.2750001    0.1556542
   4.2900004    0.1601000
   4.3050003    0.1496479
   4.3200002    0.1620401
   4.3350000    0.1760892
   4.3500004    0.1571904
   4.3650002    0.1480789
   4.3800001    0.1631519
   4.3950000    0.1575882
   4.4100003    0.1600156
   4.4250002    0.1550899
   4.4400001    0.1513302
   4.4550004    0.1649259
   4.4700003    0.1390098
   4.4850001    0.1298095
   4.5000000    0.1931904
   4.5150003    0.1804084
   4.5300002    0.1478002
   4.5450001    0.1627661
   4.5600004    0.1762068
   4.5750003    0.1836757
   4.5900002    0.1531555
   4.6050000    0.1271051
   4.6200004    0.1308973
   4.6350002    0.1591884
   4.6500001    0.1552020
   4.6650004    0.1880821
   4.6800003    0.1703953
   4.6950002    0.1787172
   4.7100000    0.1943359
   4.7250004    0.2112805
   4.7400002    0.1779982
   4.7550001    0.1896053
   4.7700005    0.2030919
   4.7850003    0.1900342
   4.8000002    0.1721838
   4.8150001    0.1875805
   4.8300004    0.1905517
   4.8450003    0.1915173
   4.8600001    0.1973495
   4.8750000    0.1993296
   4.8900003    0.2139808
   4.9050002    0.1916135
   4.9200001    0.1813738
   4.9350004    0.2016116
   4.9500003    0.2028145
   4.9650002    0.2097684
   4.9800000    0.2075524
   4.9950004    0.2146950
   5.0100002    0.1911925
   5.0250001    0.2174181
   5.0400004    0.2185106
   5.0550003    0.1986045
   5.0700002    0.1979668
   5.0850000    0.1874704
   5.1000004    0.1969295
   5.1150002    0.2161123
   5.1300001    0.2021127
   5.1450005    0.1928606
   5.1600003    0.2047809
   5.1750002    0.1925855
   5.1900001    0.1863412
   5.2050004    0.1971835
   5.2200003    0.2012759
   5.2350001    0.1907593
   5.2500005    0.1953589
   5.2650003    0.1975975
   5.2800002    0.2054049
   5.2950001    0.2149864
   5.3100004    0.2045468
   5.3250003    0.2058015
   5.3400002    0.2004370
   5.3550000    0.2098293
   5.3700004    0.1941128
   5.3850002    0.1991598
   5.4000001    0.2261913
   5.4150004    0.1915061
   5.4300003    0.2194933
   5.4450002    0.2060311
   5.4600000    0.2101835
   5.4750004    0.1988896
   5.4900002    0.1989649
   5.5050001    0.2122465
   5.5200005    0.1987263
   5.5350003    0.2079512
   5.5500002    0.1905167
   5.5650001    0.1891577
   5.5800004    0.2070254
   5.5950003    0.1935713
   5.6100001    0.2005024
   5.6250005    0.1974384
   5.6400003    0.2029060
   5.6550002    0.1947714
   5.6700001    0.2068088
   5.6850004    0.1915473
   5.7000003    0.2108970
   5.7150002    0.1883905
   5.7300005    0.1969038
   5.7450004    0.1803533
   5.7600002    0.1862625
   5.7750001    0.1802355
   5.7900004    0.1781475
   5.8050003    0.1744328
   5.8200002    0.1933408
   5.8350005    0.1833442
   5.8500004    0.1794440
   5.8650002    0.1709532
   5.8800001    0.1659279
   5.8950005    0.1594580
   5.9100003    0.1903111
   5.9250002    0.1756152
   5.9400001    0.1740408
   5.9550004    0.1606462
   5.9700003    0.1794812
   5.9850001    0.1811093
   6.0000005    0.1732992
   6.0150003    0.1637266
   6.0300002    0.1694718
   6.0450001    0.1672095
   6.0600004    0.1696957
   6.0750003    0.1705452
   6.0900002    0.1757762
   6.1050005    0.1724935
   6.1200004    0.1735547
   6.1350002    0.1737485
   6.1500001    0.1874839
   6.1650004    0.1906714
   6.1800003    0.1830929
   6.1950002    0.1659717
   6.2100005    0.1656121
   6.2250004    0.1592612
   6.2400002    0.1661034
   6.2550001    0.1729323
   6.2700005    0.1673453
   6.2850003    0.1650179
   6.3000002    0.1780746
   6.3150005    0.1862012
   6.3300004    0.1841213
   6.3450003    0.1846582
   6.3600001    0.1872832
   6.3750005    0.1909454
   6.3900003    0.1900854
   6.4050002    0.1913580
   6.4200001    0.1938701
   6.4350004    0.1883069
   6.4500003    0.1873003
   6.4650002    0.1841363
   6.4800005    0.1836346
   6.4950004    0.1898803
   6.5100002    0.1815684
   6.5250001    0.1841819
   6.5400004    0.1820766
   6.5550003    0.1983602
   6.5700002    0.1802603
   6.5850005    0.1922944
   6.6000004    0.1839791
   6.6150002    0.1858530
   6.6300001    0.1922513
   6.6450005    0.1741491
   6.6600003    0.1869234
   6.6750002    0.1662474
   6.6900005    0.1800243
   6.7050004    0.1674265
   6.7200003    0.1798046
   6.7350001    0.1723290
   6.7500005    0.1812827
   6.7650003    0.1672012
   6.7800002    0.1682389
   6.7950006    0.1762915
   6.8100004    0.1684326
   6.8250003    0.1695137
   6.8400002    0.1740828
   6.8550005    0.1664379
   6.8700004    0.1826588
   6.8850002    0.1695001
   6.9000001    0.1736880
   6.9150004    0.1723015
   6.9300003    0.1697139
   6.9450002    0.1778801
   6.9600005    0.1624526
   6.9750004    0.1922009
   6.9900002    0.1713608
   7.0050001    0.1846524
   7.0200005    0.1799626
   7.0350003    0.1657083
   7.0500002    0.1784518
   7.0650005    0.1972586
   7.0800004    0.1887896
   7.0950003    0.1902451
   7.1100001    0.1789885
   7.1250005    0.1924940
   7.1400003    0.1917829
   7.1550002    0.1949054
   7.1700006    0.1852264
   7.1850004    0.1790877
   7.2000003    0.1907579
   7.2150002    0.1941196
   7.2300005    0.1852447
   7.2450004    0.1800293
   7.2600002    0.1926572
   7.2750006    0.1910062
   7.2900004    0.1970850
   7.3050003    0.1901949
   7.3200002    0.2130719
   7.3350005    0.1739077
   7.3500004    0.1896286
   7.3650002    0.1949111
   7.3800001    0.1915939
   7.3950005    0.1776115
   7.4100003    0.1805926
   7.4250002    0.1821250
   7.4400005    0.1916769
   7.4550004    0.1845042
   7.4700003    0.1863842
   7.4850001    0.1828616
   7.5000005    0.1874683
   7.5150003    0.1859025
   7.5300002    0.1919582
   7.5450006    0.1820409
   7.5600004    0.1960063
   7.5750003    0.1958499
   7.5900002    0.1924254
   7.6050005    0.1936434
   7.6200004    0.1872700
   7.6350002    0.1725203
   7.6500006    0.1912289
   7.6650004    0.1617669
   7.6800003    0.1787944
   7.6950002    0.1681188
   7.7100005    0.1793307
   7.7250004    0.1632162
   7.7400002    0.1814548
   7.7550006    0.1802609
   7.7700005    0.1733746
   7.7850003    0.1640205
   7.8000002    0.1711162
   7.8150005    0.1672226
   7.8300004    0.1718505
   7.8450003    0.1806958
   7.8600006    0.1929606
   7.8750005    0.1843397
   7.8900003    0.1932417
   7.9050002    0.1925389
   7.9200006    0.1744727
   7.9350004    0.1906438
   7.9500003    0.1692865
   7.9650002    0.1670660
   7.9800005    0.1646457
   7.9950004    0.1668232
   8.0100002    0.1720927
   8.0250006    0.1775968
   8.0400000    0.1689276
   8.0550003    0.1650804
   8.0700006    0.1627830
   8.0850000    0.1650700
   8.1000004    0.1793263
   8.1150007    0.1611161
   8.1300001    0.1737182
   8.1450005    0.1652203
   8.1600008    0.1677669
   8.1750002    0.1676933
   8.1900005    0.1731846
   8.2049999    0.1708160
   8.2200003    0.1781889
   8.2350006    0.1686452
   8.2500000    0.2024062
   8.2650003    0.2081827
   8.2800007    0.2069272
   8.2950001    0.2080246
   8.3100004    0.1971565
   8.3250008    0.2055924
   8.3400002    0.2040656
   8.3550005    0.2028125
   8.3700008    0.1923521
   8.3850002    0.1918418
   8.4000006    0.2023569
   8.4150000    0.1994272
   8.4300003    0.2027740
   8.4450006    0.2122402
   8.4600000    0.2069232
   8.4750004    0.2162421
   8.4900007    0.2134834
   8.5050001    0.2084357
   8.5200005    0.2048392
   8.5350008    0.2150416
   8.5500002    0.1967069
   8.5650005    0.2121549
   8.5800009    0.1937373
   8.5950003    0.2016740
   8.6100006    0.1990075
   8.6250000    0.2064151
   8.6400003    0.1980390
   8.6550007    0.2186838
   8.6700001    0.2095059
   8.6850004    0.1856028
   8.7000008    0.1930222
   8.7150002    0.1766779
   8.7300005    0.2152586
   8.7450008    0.2041202
   8.7600002    0.2088098
   8.7750006    0.2143068
   8.7900000    0.2139387
   8.8050003    0.2239607
   8.8200006    0.1970627
   8.8350000    0.2115569
   8.8500004    0.2087762
   8.8650007    0.1906849
   8.8800001    0.1999183
   8.8950005    0.1741465
   8.9100008    0.1671705
   8.9250002    0.1825537
   8.9400005    0.1820580
   8.9550009    0.1907432
   8.9700003    0.1819458
   8.9850006    0.1920100
   9.0000000    0.2064956
   9.0150003    0.1869092
   9.0300007    0.1918809
   9.0450001    0.1681465
   9.0600004    0.1790596
   9.0750008    0.1729567
   9.0900002    0.1898581
   9.1050005    0.1747917
   9.1200008    0.1770500
   9.1350002    0.1657991
   9.1500006    0.1585999
   9.1650000    0.1697578
   9.1800003    0.1638880
   9.1950006    0.1780629
   9.2100000    0.1693344
   9.2250004    0.1682800
   9.2400007    0.1598509
   9.2550001    0.1866683
   9.2700005    0.1795313
   9.2850008    0.1796399
   9.3000002    0.1714566
   9.3150005    0.1760495
   9.3300009    0.1690885
   9.3450003    0.1743011
   9.3600006    0.1723064
   9.3750000    0.1694300
   9.3900003    0.1704734
   9.4050007    0.1903370
   9.4200001    0.1736110
   9.4350004    0.1957130
   9.4500008    0.1812780
   9.4650002    0.1757811
   9.4800005    0.1741919
   9.4950008    0.1796459
   9.5100002    0.1661976
   9.5250006    0.1820303
   9.5400009    0.1782676
   9.5550003    0.1870104
   9.5700006    0.1819272
   9.5850000    0.1796711
   9.6000004    0.1741470
   9.6150007    0.1752650
   9.6300001    0.1785094
   9.6450005    0.1736769
   9.6600008    0.1682557
   9.6750002    0.1700256
   9.6900005    0.1745354
   9.7050009    0.1802499
   9.7200003    0.1654892
   9.7350006    0.1882662
   9.7500000    0.1677541
   9.7650003    0.1742314
   9.7800007    0.1735308
   9.7950001    0.1652866
   9.8100004    0.1632488
   9.8250008    0.1741901
   9.8400002    0.1742416
   9.8550005    0.1656128
   9.8700008    0.1917944
   9.8850002    0.1766885
   9.9000006    0.1695400
   9.9150009    0.1658283
   9.9300003    0.1958722
   9.9450006    0.1852664
   9.9600000    0.1712569
   9.9750004    0.1789096
   9.9900007    0.1630813
  10.0050001    0.1850319
  10.0200005    0.1737854
  10.0350008    0.1776178
  10.0500002    0.1830624
  10.0650005    0.1757898
  10.0800009    0.1601354
  10.0950003    0.1643879
  10.1100006    0.1701092
  10.1250010    0.1859118
  10.1400003    0.1794462
  10.1550007    0.1722914
  10.1700001    0.1903405
  10.1850004    0.1925996
  10.2000008    0.1922436
  10.2150002    0.2081258
  10.2300005    0.2132532
  10.2450008    0.1943688
  10.2600002    0.1781019
  10.2750006    0.2050743
  10.2900009    0.2036911
  10.3050003    0.1865751
  10.3200006    0.1930466
  10.3350000    0.1835943
  10.3500004    0.1995328
  10.3650007    0.2081443
  10.3800001    0.1881917
  10.3950005    0.1863674
  10.4100008    0.2106282
  10.4250002    0.2267199
  10.4400005    0.2040485
  10.4550009    0.1984607
  10.4700003    0.2098135
  10.4850006    0.2130401
  10.5000010    0.1894270
  10.5150003    0.1890635
  10.5300007    0.1963390
  10.5450001    0.2147961
  10.5600004    0.1785985
  10.5750008    0.1869583
  10.5900002    0.1878874
  10.6050005    0.2054612
  10.6200008    0.2059783
  10.6350002    0.2078661
  10.6500006    0.2086559
  10.6650009    0.2190795
  10.6800003    0.2049633
  10.6950006    0.2099677
  10.7100000    0.2033089
  10.7250004    0.2021674
  10.7400007    0.2042919
  10.7550001    0.1845824
  10.7700005    0.1948713
  10.7850008    0.1779588
  10.8000002    0.1759365
  10.8150005    0.1807368
  10.8300009    0.1775632
  10.8450003    0.1840464
  10.8600006    0.1910316
  10.8750010    0.1937602
  10.8900003    0.1908077
  10.9050007    0.2112409
  10.9200001    0.2057559
  10.9350004    0.2110061
  10.9500008    0.1982099
  10.9650002    0.2003630
  10.9800005    0.2108341
  10.9950008    0.2056116
  11.0100002    0.2017234
  11.0250006    0.1944008
  11.0400009    0.1993121
  11.0550003    0.2040961
  11.0700006    0.2029301
  11.0850010    0.1982218
  11.1000004    0.1984147
  11.1150007    0.1934725
  11.1300001    0.2013335
  11.1450005    0.1962417
  11.1600008    0.2010465
  11.1750002    0.2061522
  11.1900005    0.1904444
  11.2050009    0.1841734
  11.2200003    0.1972158
  11.2350006    0.1936109
  11.2500010    0.2022712
  11.2650003    0.2058767
  11.2800007    0.1995483
  11.2950001    0.2070256
  11.3100004    0.1951942
  11.3250008    0.1850672
  11.3400002    0.1944741
  11.3550005    0.1862179
  11.3700008    0.1872334
  11.3850002    0.1961109
  11.4000006    0.1853805
  11.4150009    0.1872068
  11.4300003    0.1927190
  11.4450006    0.1699710
  11.4600010    0.1907053
  11.4750004    0.1613598
  11.4900007    0.1917846
  11.5050001    0.1951812
  11.5200005    0.1925241
  11.5350008    0.1961603
  11.5500002    0.1960615
  11.5650005    0.2061272
  11.5800009    0.1910469
  11.5950003    0.2030997
  11.6100006    0.1959646
  11.6250010    0.2023116
  11.6400003    0.2104370
  11.6550007    0.1947896
  11.6700010    0.1900840
  11.6850004    0.1972606
  11.7000008    0.1899827
  11.7150002    0.1896475
  11.7300005    0.1853696
  11.7450008    0.1956720
  11.7600002    0.1822665
  11.7750006    0.1858461
  11.7900009    0.1805723
  11.8050003    0.1804149
  11.8200006    0.1859559
  11.8350010    0.1901577
  11.8500004    0.1639041
  11.8650007    0.1598514
  11.8800001    0.1607713
  11.8950005    0.1712713
  11.9100008    0.1798800
  11.9250002    0.1459561
  11.9400005    0.1846600
  11.9550009    0.1668877
  11.9700003    0.1478220
  11.9850006    0.1470577
  12.0000010    0.1440015
  12.0150003    0.1392627
  12.0300007    0.1530241
  12.0450010    0.1735964
  12.0600004    0.1634700
  12.0750008    0.1758927
  12.0900002    0.1638896
  12.1050005    0.1558343
  12.1200008    0.1546886
  12.1350002    0.1744528
  12.1500006    0.1979558
  12.1650009    0.1876376
  12.1800003    0.1654637
  12.1950006    0.1522125
  12.2100010    0.1703697
  12.2250004    0.1678638
  12.2400007    0.1910936
  12.2550001    0.2056149
  12.2700005    0.2132468
  12.2850008    0.2057994
  12.3000002    0.2058506
  12.3150005    0.1955695
  12.3300009    0.2018601
  12.3450003    0.1945250
  12.3600006    0.2012251
  12.3750010    0.2033544
  12.3900003    0.2106857
  12.4050007    0.1955967
  12.4200010    0.1948153
  12.4350004    0.2026260
  12.4500008    0.2059200
  12.4650002    0.1816091
  12.4800005    0.2031151
  12.4950008    0.1970810
  12.5100002    0.2091372
  12.5250006    0.2194344
  12.5400009    0.1939809
  12.5550003    0.1845311
  12.5700006    0.1833480
  12.5850010    0.1852682
  12.6000004    0.1965936
  12.6150007    0.1987500
  12.6300011    0.1923158
  12.6450005    0.2087586
  12.6600008    0.2149549
  12.6750002    0.2130305
  12.6900005    0.2125430
  12.7050009    0.2092286
  12.7200003    0.1998365
  12.7350006    0.1988665
  12.7500010    0.1917040
  12.7650003    0.1984483
  12.7800007    0.1895080
  12.7950010    0.2056350
  12.8100004    0.2176052
  12.8250008    0.1988684
  12.8400002    0.2126246
  12.8550005    0.1956698
  12.8700008    0.1854984
  12.8850002    0.2052240
  12.9000006    0.2065385
  12.9150009    0.2044569
  12.9300003    0.1875231
  12.9450006    0.2106370
  12.9600010    0.1777910
  12.9750004    0.1722640
  12.9900007    0.1993362
  13.0050011    0.1840133
  13.0200005    0.1901030
  13.0350008    0.1972961
  13.0500002    0.2124067
  13.0650005    0.2125326
  13.0800009    0.1982104
  13.0950003    0.1894296
  13.1100006    0.1981089
  13.1250010    0.2025874
  13.1400003    0.1655249
  13.1550007    0.1860073
  13.1700010    0.1984264
  13.1850004    0.2054657
  13.2000008    0.1897073
  13.2150002    0.1920335
  13.2300005    0.1993479
  13.2450008    0.2046522
  13.2600002    0.1767085
  13.2750006    0.2010242
  13.2900009    0.2092457
  13.3050003    0.2151247
  13.3200006    0.2139041
  13.3350010    0.1858891
  13.3500004    0.2042812
  13.3650007    0.2047572
  13.3800011    0.2000447
  13.3950005    0.2071872
  13.4100008    0.1860423
  13.4250002    0.2019187
  13.4400005    0.1633010
  13.4550009    0.1981411
  13.4700003    0.1954802
  13.4850006    0.1929805
  13.5000010    0.1862733
  13.5150003    0.2006399
  13.5300007    0.1950902
  13.5450010    0.2033400
  13.5600004    0.1949360
  13.5750008    0.1916227
  13.5900011    0.2027786
  13.6050005    0.2018874
  13.6200008    0.2027519
  13.6350002    0.2027540
  13.6500006    0.2063310
  13.6650009    0.2012624
  13.6800003    0.2087330
  13.6950006    0.1949511
  13.7100010    0.2104546
  13.7250004    0.2000942
  13.7400007    0.1993962
  13.7550011    0.2014821
  13.7700005    0.2066958
  13.7850008    0.2037233
  13.8000002    0.1876223
  13.8150005    0.2090679
  13.8300009    0.1833989
  13.8450003    0.1915650
  13.8600006    0.2018558
  13.8750010    0.2076163
  13.8900003    0.2005681
  13.9050007    0.1957835
  13.9200010    0.2086517
  13.9350004    0.1989251
  13.9500008    0.2009386
  13.9650011    0.1966853
  13.9800005    0.1955682
  13.9950008    0.1979610
  14.0100002    0.1935283
  14.0250006    0.2071442
  14.0400009    0.1812784
  14.0550003    0.2081543
  14.0700006    0.1933918
  14.0850010    0.1957843
  14.1000004    0.2100742
  14.1150007    0.1899463
  14.1300011    0.2019309
  14.1450005    0.1742533
  14.1600008    0.1890460
  14.1750011    0.1985898
  14.1900005    0.2021006
  14.2050009    0.2060515
  14.2200003    0.2017058
  14.2350006    0.1896341
  14.2500010    0.1882708
  14.2650003    0.1981916
  14.2800007    0.1937577
  14.2950010    0.2148862
  14.3100004    0.2071717
  14.3250008    0.1987118
  14.3400011    0.1980469
  14.3550005    0.1853768
  14.3700008    0.2076680
  14.3850002    0.2032549
  14.4000006    0.1945979
  14.4150009    0.2031687
  14.4300003    0.1995760
  14.4450006    0.1995357
  14.4600010    0.1951062
  14.4750004    0.2023043
  14.4900007    0.2035817
  14.5050011    0.2033131
  14.5200005    0.1983286
  14.5350008    0.1800282
  14.5500011    0.2026928
  14.5650005    0.2138431
  14.5800009    0.2088706
  14.5950003    0.2002034
  14.6100006    0.2034510
  14.6250010    0.2097855
  14.6400003    0.2027749
  14.6550007    0.2072789
  14.6700010    0.2008596
  14.6850004    0.2054958
  14.7000008    0.2030514
  14.7150011    0.1851443
  14.7300005    0.2067596
  14.7450008    0.2036186
  14.7600002    0.2011696
  14.7750006    0.2026262
  14.7900009    0.1977279
  14.8050003    0.2085874
  14.8200006    0.1847330
  14.8350010    0.1964223
  14.8500004    0.1806011
  14.8650007    0.2027040
  14.8800011    0.2037034
  14.8950005    0.1793427
  14.9100008    0.2050024
  14.9250011    0.2090136
  14.9400005    0.2056493
  14.9550009    0.1928867
  14.9700003    0.1781524
  14.9850006    0.1894801
  15.0000010    0.1818466
  15.0150003    0.1784339
  15.0300007    0.2003848
  15.0450010    0.2016151
  15.0600004    0.1882604
  15.0750008    0.2046644
  15.0900011    0.2081338
  15.1050005    0.2180423
  15.1200008    0.2056765
  15.1350012    0.1986215
  15.1500006    0.1972006
  15.1650009    0.1859569
  15.1800003    0.2124683
  15.1950006    0.2072361
  15.2100010    0.2131107
  15.2250004    0.2009580
  15.2400007    0.2167642
  15.2550011    0.2009107
  15.2700005    0.1970712
  15.2850008    0.1813007
  15.3000011    0.2059436
  15.3150005    0.1883801
  15.3300009    0.1966791
  15.3450003    0.2064648
  15.3600006    0.1988008
  15.3750010    0.2033785
  15.3900003    0.2108770
  15.4050007    0.2091821
  15.4200010    0.1877482
  15.4350004    0.2047390
  15.4500008    0.2022222
  15.4650011    0.2098051
  15.4800005    0.2113322
  15.4950008    0.2180659
  15.5100012    0.2100806
  15.5250006    0.2006391
  15.5400009    0.2020570
  15.5550003    0.1908814
  15.5700006    0.2065624
  15.5850010    0.2204107
  15.6000004    0.2037694
  15.6150007    0.2081850
  15.6300011    0.2077548
  15.6450005    0.2008147
  15.6600008    0.1965686
  15.6750011    0.1977982
  15.6900005    0.1965032
  15.7050009    0.2120807
  15.7200012    0.2131376
  15.7350006    0.1962547
  15.7500010    0.2180542
  15.7650003    0.2125569
  15.7800007    0.1857083
  15.7950010    0.1831872
  15.8100004    0.2020590
  15.8250008    0.2121029
  15.8400011    0.1943153
  15.8550005    0.1973586
  15.8700008    0.1912585
  15.8850012    0.2031710
  15.9000006    0.2041029
  15.9150009    0.2062226
  15.9300003    0.2142053
  15.9450006    0.2000417
  15.9600010    0.2152624
  15.9750004    0.2071970
  15.9900007    0.2046116
  16.0050011    0.1997053
  16.0200005    0.1880661
  16.0349998    0.2047601
  16.0500011    0.1996004
  16.0650005    0.2001465
  16.0799999    0.1786570
  16.0950012    0.1847275
  16.1100006    0.2014281
  16.1250000    0.2011533
  16.1400013    0.1969590
  16.1550007    0.2270389
  16.1700001    0.2006162
  16.1850014    0.1904028
  16.2000008    0.1822376
  16.2150002    0.1745502
  16.2300014    0.1792960
  16.2450008    0.1495258
  16.2600002    0.1466180
  16.2750015    0.1584820
  16.2900009    0.1522626
  16.3050003    0.1741635
  16.3200016    0.1747172
  16.3350010    0.1794123
  16.3500004    0.1906348
  16.3650017    0.1696794
  16.3800011    0.1900284
  16.3950005    0.2305243
  16.4099998    0.1926516
  16.4250011    0.1957766
  16.4400005    0.1868972
  16.4549999    0.2084392
  16.4700012    0.2196178
  16.4850006    0.2131438
  16.5000000    0.2038526
  16.5150013    0.1973494
  16.5300007    0.1756015
  16.5450001    0.2075692
  16.5600014    0.2222404
  16.5750008    0.2060534
  16.5900002    0.1835410
  16.6050014    0.1810890
  16.6200008    0.1905435
  16.6350002    0.1892501
  16.6500015    0.1935816
  16.6650009    0.1825178
  16.6800003    0.1731031
  16.6950016    0.1885800
  16.7100010    0.1987429
  16.7250004    0.1955228
  16.7400017    0.1879645
  16.7550011    0.1748070
  16.7700005    0.1881192
  16.7849998    0.1960775
  16.8000011    0.1862238
  16.8150005    0.1972747
  16.8299999    0.1873698
  16.8450012    0.1881298
  16.8600006    0.1955930
  16.8750000    0.1913820
  16.8900013    0.1815204
  16.9050007    0.1815042
  16.9200001    0.1845213
  16.9350014    0.1923950
  16.9500008    0.1983574
  16.9650002    0.2063139
  16.9800014    0.2034557
  16.9950008    0.1960331
  17.0100002    0.1924617
  17.0250015    0.1980813
  17.0400009    0.2005111
  17.0550003    0.1785124
  17.0700016    0.1778728
  17.0850010    0.1858564
  17.1000004    0.1673656
  17.1150017    0.1798122
  17.1300011    0.1682628
  17.1450005    0.2065501
  17.1600018    0.1871575
  17.1750011    0.2128290
  17.1900005    0.2061805
  17.2049999    0.2180447
  17.2200012    0.1909012
  17.2350006    0.1875261
  17.2500000    0.1902950
  17.2650013    0.1865729
  17.2800007    0.1842220
  17.2950001    0.2036790
  17.3100014    0.2055483
  17.3250008    0.2102385
  17.3400002    0.1952513
  17.3550014    0.1903239
  17.3700008    0.1884956
  17.3850002    0.2061739
  17.4000015    0.2159108
  17.4150009    0.2103441
  17.4300003    0.1949211
  17.4450016    0.1832916
  17.4600010    0.2035822
  17.4750004    0.1955306
  17.4900017    0.1967527
  17.5050011    0.1875467
  17.5200005    0.1993086
  17.5350018    0.2038162
  17.5500011    0.1821891
  17.5650005    0.1920179
  17.5799999    0.1927944
  17.5950012    0.1972913
  17.6100006    0.2015105
  17.6250000    0.2032385
  17.6400013    0.1888814
  17.6550007    0.2188220
  17.6700001    0.1942834
  17.6850014    0.1989038
  17.7000008    0.2074982
  17.7150002    0.2058800
  17.7300014    0.1926670
  17.7450008    0.1851032
  17.7600002    0.1812528
  17.7750015    0.1813707
  17.7900009    0.1885787
  17.8050003    0.1961554
  17.8200016    0.1837357
  17.8350010    0.1905215
  17.8500004    0.2028395
  17.8650017    0.2018446
  17.8800011    0.1991858
  17.8950005    0.2010572
  17.9100018    0.2104096
  17.9250011    0.2004220
  17.9400005    0.1874490
  17.9549999    0.1924176
  17.9700012    0.2050726
  17.9850006    0.2026898
  18.0000000    0.1845725
  18.0150013    0.1972899
  18.0300007    0.2009084
  18.0450001    0.1825832
  18.0600014    0.1861799
  18.0750008    0.1991562
  18.0900002    0.1941940
  18.1050014    0.1974285
  18.1200008    0.1844237
  18.1350002    0.1927725
  18.1500015    0.2004425
  18.1650009    0.1906559
  18.1800003    0.1886603
  18.1950016    0.1997087
  18.2100010    0.1754856
  18.2250004    0.1814087
  18.2400017    0.2036482
  18.2550011    0.1924172
  18.2700005    0.1853104
  18.2850018    0.1960747
  18.3000011    0.1938107
  18.3150005    0.1878982
  18.3299999    0.1896798
  18.3450012    0.1840601
  18.3600006    0.1958863
  18.3750000    0.1959349
  18.3900013    0.1964071
  18.4050007    0.1922975
  18.4200001    0.1869701
  18.4350014    0.1842493
  18.4500008    0.1809023
  18.4650002    0.1933410
  18.4800014    0.1861205
  18.4950008    0.1929252
  18.5100002    0.1908939
  18.5250015    0.1775357
  18.5400009    0.1863381
  18.5550003    0.1816696
  18.5700016    0.1821337
  18.5850010    0.1911192
  18.6000004    0.1964730
  18.6150017    0.1906636
  18.6300011    0.1935440
  18.6450005    0.1835839
  18.6600018    0.1835589
  18.6750011    0.1973016
  18.6900005    0.1927203
  18.7050018    0.1944334
  18.7200012    0.1810747
  18.7350006    0.1818844
  18.7500000    0.1832463
  18.7650013    0.1878730
  18.7800007    0.2035137
  18.7950001    0.1908669
  18.8100014    0.1876624
  18.8250008    0.1888943
  18.8400002    0.1910214
  18.8550014    0.2078177
  18.8700008    0.1866711
  18.8850002    0.1816902
  18.9000015    0.1933482
  18.9150009    0.1957744
  18.9300003    0.1922755
  18.9450016    0.2135375
  18.9600010    0.2048610
  18.9750004    0.1936005
  18.9900017    0.2120367
  19.0050011    0.2018974
  19.0200005    0.1894677
  19.0350018    0.1947285
  19.0500011    0.1845990
  19.0650005    0.1929542
  19.0800018    0.1978926
  19.0950012    0.1624766
  19.1100006    0.1704396
  19.1250000    0.1658868
  19.1400013    0.1979943
  19.1550007    0.2146758
  19.1700001    0.2072256
  19.1850014    0.2156548
  19.2000008    0.1979286
  19.2150002    0.1864749
  19.2300014    0.1939960
  19.2450008    0.1936756
  19.2600002    0.2091624
  19.2750015    0.1977681
  19.2900009    0.1805555
  19.3050003    0.1874396
  19.3200016    0.1770709
  19.3350010    0.1811190
  19.3500004    0.1714658
  19.3650017    0.1583551
  19.3800011    0.1737015
  19.3950005    0.1760811
  19.4100018    0.1966450
  19.4250011    0.2026247
  19.4400005    0.1739003
  19.4550018    0.1962786
  19.4700012    0.1854644
  19.4850006    0.1817466
  19.5000000    0.1926933
  19.5150013    0.1868552
  19.5300007    0.1906176
  19.5450001    0.1926485
  19.5600014    0.1898091
  19.5750008    0.1768165
  19.5900002    0.1772985
  19.6050014    0.2011061
  19.6200008    0.1954330
  19.6350002    0.2117423
  19.6500015    0.2050339
  19.6650009    0.2045104
  19.6800003    0.1863870
  19.6950016    0.2004567
  19.7100010    0.1915715
  19.7250004    0.1914466
  19.7400017    0.1927403
  19.7550011    0.2073661
  19.7700005    0.2062968
  19.7850018    0.1773942
  19.8000011    0.1976103
  19.8150005    0.1905181
  19.8300018    0.1849155
  19.8450012    0.1779756
  19.8600006    0.1829508
  19.8750000    0.2172775
  19.8900013    0.1990883
  19.9050007    0.1985405
  19.9200001    0.1952570
  19.9350014    0.1920475
  19.9500008    0.1874118
  19.9650002    0.1884453
  19.9800014    0.1756062
  19.9950008    0.1842572
  20.0100002    0.2080895
  20.0250015    0.2014158
  20.0400009    0.2053702
  20.0550003    0.1932341
  20.0700016    0.2049854
  20.0850010    0.1883767
  20.1000004    0.2011285
  20.1150017    0.1962764
  20.1300011    0.1780121
  20.1450005    0.1911262
  20.1600018    0.1802162
  20.1750011    0.2015825
  20.1900005    0.1919063
  20.2050018    0.1970587
  20.2200012    0.2076942
  20.2350006    0.2124208
  20.2500019    0.2035801
  20.2650013    0.2218534
  20.2800007    0.2059425
  20.2950001    0.1855244
  20.3100014    0.2006104
  20.3250008    0.1974351
  20.3400002    0.1817765
  20.3550014    0.2028141
  20.3700008    0.2139692
  20.3850002    0.2048672
  20.4000015    0.2097843
  20.4150009    0.2008672
  20.4300003    0.2069054
  20.4450016    0.1937331
  20.4600010    0.2021329
  20.4750004    0.1931653
  20.4900017    0.1940686
  20.5050011    0.2030714
  20.5200005    0.1874079
  20.5350018    0.1947159
  20.5500011    0.2190423
  20.5650005    0.1959665
  20.5800018    0.1995658
  20.5950012    0.1977822
  20.6100006    0.2075526
  20.6250019    0.2070954
  20.6400013    0.1981902
  20.6550007    0.1912554
  20.6700001    0.1983688
  20.6850014    0.2040042
  20.7000008    0.1863520
  20.7150002    0.1787764
  20.7300014    0.1836213
  20.7450008    0.2046390
  20.7600002    0.1950830
  20.7750015    0.1955831
  20.7900009    0.1923868
  20.8050003    0.1840756
  20.8200016    0.1941290
  20.8350010    0.1864058
  20.8500004    0.2019200
  20.8650017    0.1849755
  20.8800011    0.1878672
  20.8950005    0.1801195
  20.9100018    0.1851978
  20.9250011    0.1687710
  20.9400005    0.1903265
  20.9550018    0.1904953
  20.9700012    0.1822996
  20.9850006    0.1856788
  21.0000019    0.1999431
  21.0150013    0.1881878
  21.0300007    0.1752391
  21.0450001    0.1819598
  21.0600014    0.1870627
  21.0750008    0.1769718
  21.0900002    0.1797366
  21.1050014    0.1892302
  21.1200008    0.1840157
  21.1350002    0.1792153
  21.1500015    0.1827843
  21.1650009    0.1820605
  21.1800003    0.1900593
  21.1950016    0.1807201
  21.2100010    0.1898510
  21.2250004    0.1858973
  21.2400017    0.1979206
  21.2550011    0.2065807
  21.2700005    0.1916521
  21.2850018    0.1965745
  21.3000011    0.2042496
  21.3150005    0.1900619
  21.3300018    0.1777899
  21.3450012    0.1970026
  21.3600006    0.2008616
  21.3750019    0.1920644
  21.3900013    0.1888088
  21.4050007    0.1909278
  21.4200001    0.1854233
  21.4350014    0.1907431
  21.4500008    0.2075986
  21.4650002    0.2060050
  21.4800014    0.1836459
  21.4950008    0.2039745
  21.5100002    0.2024435
  21.5250015    0.2104427
  21.5400009    0.2031853
  21.5550003    0.2144999
  21.5700016    0.1859083
  21.5850010    0.2012155
  21.6000004    0.1811066
  21.6150017    0.1951781
  21.6300011    0.1912092
  21.6450005    0.1910546
  21.6600018    0.1941275
  21.6750011    0.1886289
  21.6900005    0.1920986
  21.7050018    0.1948736
  21.7200012    0.1824423
  21.7350006    0.1926938
  21.7500019    0.1944906
  21.7650013    0.1841177
  21.7800007    0.1868974
  21.7950020    0.1970106
  21.8100014    0.2050541
  21.8250008    0.1982242
  21.8400002    0.2130289
  21.8550014    0.2039062
  21.8700008    0.1866334
  21.8850002    0.1927328
  21.9000015    0.2023905
  21.9150009    0.1919598
  21.9300003    0.1865232
  21.9450016    0.1753586
  21.9600010    0.1912622
  21.9750004    0.1888654
  21.9900017    0.1796792
  22.0050011    0.1818269
  22.0200005    0.2014527
  22.0350018    0.1762899
  22.0500011    0.1926948
  22.0650005    0.1938069
  22.0800018    0.1808051
  22.0950012    0.1715819
  22.1100006    0.1817452
  22.1250019    0.1864111
  22.1400013    0.1907248
  22.1550007    0.1534614
  22.1700020    0.1818227
  22.1850014    0.1809295
  22.2000008    0.1883910
  22.2150002    0.1911960
  22.2300014    0.1911873
  22.2450008    0.1895855
  22.2600002    0.1941333
  22.2750015    0.1848336
  22.2900009    0.1874795
  22.3050003    0.1922940
  22.3200016    0.1793438
  22.3350010    0.1830849
  22.3500004    0.1904389
  22.3650017    0.1777652
  22.3800011    0.1926036
  22.3950005    0.2000727
  22.4100018    0.1881233
  22.4250011    0.1888804
  22.4400005    0.1725886
  22.4550018    0.1821430
  22.4700012    0.1930887
  22.4850006    0.1849985
  22.5000019    0.2018844
  22.5150013    0.1882793
  22.5300007    0.1914509
  22.5450020    0.1843557
  22.5600014    0.1857250
  22.5750008    0.1855018
  22.5900002    0.1833754
  22.6050014    0.1780577
  22.6200008    0.1670076
  22.6350002    0.1756994
  22.6500015    0.1914614
  22.6650009    0.1903996
  22.6800003    0.1911384
  22.6950016    0.1921320
  22.7100010    0.1928940
  22.7250004    0.1948512
  22.7400017    0.1891465
  22.7550011    0.1812607
  22.7700005    0.1796031
  22.7850018    0.1897563
  22.8000011    0.1952626
  22.8150005    0.1746072
  22.8300018    0.1942815
  22.8450012    0.1843390
  22.8600006    0.1796366
  22.8750019    0.1740886
  22.8900013    0.1717553
  22.9050007    0.2103905
  22.9200020    0.1886395
  22.9350014    0.1891517
  22.9500008    0.1672802
  22.9650002    0.1960054
  22.9800014    0.1792384
  22.9950008    0.1972195
  23.0100002    0.1808918
  23.0250015    0.1859387
  23.0400009    0.1833264
  23.0550003    0.1741806
  23.0700016    0.1951941
  23.0850010    0.1888869
  23.1000004    0.1974517
  23.1150017    0.1892712
  23.1300011    0.1836909
  23.1450005    0.1775358
  23.1600018    0.2012858
  23.1750011    0.1928722
  23.1900005    0.1960500
  23.2050018    0.1925029
  23.2200012    0.1929246
  23.2350006    0.1955580
  23.2500019    0.1777724
  23.2650013    0.1817068
  23.2800007    0.1917581
  23.2950020    0.1816256
  23.3100014    0.2093954
  23.3250008    0.1775310
  23.3400021    0.1737034
  23.3550014    0.1962811
  23.3700008    0.1884340
  23.3850002    0.1938919
  23.4000015    0.1873955
  23.4150009    0.1894273
  23.4300003    0.2031788
  23.4450016    0.1850286
  23.4600010    0.1897589
  23.4750004    0.1845048
  23.4900017    0.1723922
  23.5050011    0.1938784
  23.5200005    0.1915614
  23.5350018    0.1894866
  23.5500011    0.1972133
  23.5650005    0.1844696
  23.5800018    0.1915189
  23.5950012    0.1843972
  23.6100006    0.2065715
  23.6250019    0.1886574
  23.6400013    0.1913468
  23.6550007    0.1712511
  23.6700020    0.1925634
  23.6850014    0.1834005
  23.7000008    0.1991509
  23.7150021    0.1946293
  23.7300014    0.1870963
  23.7450008    0.2039429
  23.7600002    0.1956291
  23.7750015    0.1844336
  23.7900009    0.2099019
  23.8050003    0.2113740
  23.8200016    0.1933469
  23.8350010    0.1924930
  23.8500004    0.1927743
  23.8650017    0.1877209
  23.8800011    0.1806115
  23.8950005    0.1974084
  23.9100018    0.1957487
  23.9250011    0.1977542
  23.9400005    0.1951883
  23.9550018    0.2109520
  23.9700012    0.1945074
  23.9850006    0.2129547
  24.0000019    0.1872365
  24.0150013    0.1969712
  24.0300007    0.1976150
  24.0450020    0.1838315
  24.0600014    0.1960236
  24.0750008    0.1825882
  24.0900021    0.1880811
  24.1050014    0.1934213
  24.1200008    0.1917075
  24.1350002    0.1904843
  24.1500015    0.1891068
  24.1650009    0.1926544
  24.1800003    0.1781355
  24.1950016    0.1900027
  24.2100010    0.1956605
  24.2250004    0.1936070
  24.2400017    0.1927280
  24.2550011    0.1795405
  24.2700005    0.1861792
  24.2850018    0.2069565
  24.3000011    0.1928879
  24.3150005    0.1896716
  24.3300018    0.1836483
  24.3450012    0.1885758
  24.3600006    0.1814948
  24.3750019    0.1885604
  24.3900013    0.1795875
  24.4050007    0.1858875
  24.4200020    0.1916936
  24.4350014    0.1775072
  24.4500008    0.1885871
  24.4650021    0.2021249
  24.4800014    0.1883443
  24.4950008    0.1919541
  24.5100002    0.1717212
  24.5250015    0.1794611
  24.5400009    0.1974804
  24.5550003    0.1873590
  24.5700016    0.1989479
  24.5850010    0.1876792
  24.6000004    0.1812824
  24.6150017    0.1893329
  24.6300011    0.1988146
  24.6450005    0.1863274
  24.6600018    0.1944708
  24.6750011    0.1990148
  24.6900005    0.1751244
  24.7050018    0.1803599
  24.7200012    0.1965829
  24.7350006    0.1934719
  24.7500019    0.1914460
  24.7650013    0.1818312
  24.7800007    0.1930606
  24.7950020    0.1973703
  24.8100014    0.1968354
  24.8250008    0.2004934
  24.8400021    0.1872934
  24.8550014    0.1994974
  24.8700008    0.1962597
  24.8850002    0.1762826
  24.9000015    0.1969032
  24.9150009    0.1946173
  24.9300003    0.1908013
  24.9450016    0.1916071
  24.9600010    0.1868803
  24.9750004    0.1925768
  24.9900017    0.2028415
  25.0050011    0.1807705
  25.0200005    0.1848879
  25.0350018    0.1854381
  25.0500011    0.1821652
  25.0650005    0.1955418
  25.0800018    0.1912587
  25.0950012    0.1871880
  25.1100006    0.1833452
  25.1250019    0.1986365
  25.1400013    0.1619080
  25.1550007    0.1908056
  25.1700020    0.1860158
  25.1850014    0.1718289
  25.2000008    0.1942006
  25.2150021    0.1906465
  25.2300014    0.1968633
  25.2450008    0.1907791
  25.2600021    0.1706366
  25.2750015    0.1809715
  25.2900009    0.2026126
  25.3050003    0.1831219
  25.3200016    0.1920101
  25.3350010    0.2002800
  25.3500004    0.1945445
  25.3650017    0.2047616
  25.3800011    0.2004365
  25.3950005    0.1888311
  25.4100018    0.1986727
  25.4250011    0.1929507
  25.4400005    0.2091407
  25.4550018    0.1831625
  25.4700012    0.1869473
  25.4850006    0.2012009
  25.5000019    0.2035082
  25.5150013    0.1901866
  25.5300007    0.1901874
  25.5450020    0.1816454
  25.5600014    0.1935189
  25.5750008    0.1897851
  25.5900021    0.1966946
  25.6050014    0.1948438
  25.6200008    0.1905638
  25.6350021    0.1987571
  25.6500015    0.1939458
  25.6650009    0.1699816
  25.6800003    0.1966213
  25.6950016    0.1906932
  25.7100010    0.1840943
  25.7250004    0.1814796
  25.7400017    0.1815483
  25.7550011    0.1869609
  25.7700005    0.1821359
  25.7850018    0.1883115
  25.8000011    0.1786644
  25.8150005    0.2070157
  25.8300018    0.1852376
  25.8450012    0.2021712
  25.8600006    0.1846869
  25.8750019    0.1922995
  25.8900013    0.1873929
  25.9050007    0.1977944
  25.9200020    0.2008968
  25.9350014    0.1837959
  25.9500008    0.1840415
  25.9650021    0.1880776
  25.9800014    0.1860885
  25.9950008    0.1825802
  26.0100021    0.1867347
  26.0250015    0.1852191
  26.0400009    0.2038617
  26.0550003    0.1966013
  26.0700016    0.1888153
  26.0850010    0.1857167
  26.1000004    0.1859017
  26.1150017    0.1861005
  26.1300011    0.1879904
  26.1450005    0.1958208
  26.1600018    0.1893471
  26.1750011    0.1805663
  26.1900005    0.1854769
  26.2050018    0.1785756
  26.2200012    0.1783136
  26.2350006    0.1934023
  26.2500019    0.1869519
  26.2650013    0.1900771
  26.2800007    0.1874273
  26.2950020    0.1932388
  26.3100014    0.2041936
  26.3250008    0.1925685
  26.3400021    0.2025164
  26.3550014    0.1779816
  26.3700008    0.1874364
  26.3850021    0.1816955
  26.4000015    0.1999517
  26.4150009    0.1877986
  26.4300003    0.1887804
  26.4450016    0.1865362
  26.4600010    0.1727930
  26.4750004    0.1863403
  26.4900017    0.1926120
  26.5050011    0.1996975
  26.5200005    0.2004806
  26.5350018    0.1852774
  26.5500011    0.1819558
  26.5650005    0.1969436
  26.5800018    0.1784830
  26.5950012    0.1892457
  26.6100006    0.1976632
  26.6250019    0.1854146
  26.6400013    0.1701901
  26.6550007    0.1826066
  26.6700020    0.2037961
  26.6850014    0.2063428
  26.7000008    0.1844446
  26.7150021    0.1844731
  26.7300014    0.2019954
  26.7450008    0.2172682
  26.7600021    0.2054497
  26.7750015    0.2034174
  26.7900009    0.2073715
  26.8050022    0.1969792
  26.8200016    0.2197710
  26.8350010    0.2011652
  26.8500004    0.1879656
  26.8650017    0.2155983
  26.8800011    0.2009172
  26.8950005    0.1880732
  26.9100018    0.1792718
  26.9250011    0.1949429
  26.9400005    0.1931427
  26.9550018    0.1958963
  26.9700012    0.2018009
  26.9850006    0.2134955
  27.0000019    0.2033536
  27.0150013    0.2096025
  27.0300007    0.2193185
  27.0450020    0.1994527
  27.0600014    0.2003491
  27.0750008    0.2017044
  27.0900021    0.1888072
  27.1050014    0.1809530
  27.1200008    0.1927930
  27.1350021    0.1924745
  27.1500015    0.1930355
  27.1650009    0.2040947
  27.1800022    0.1901856
  27.1950016    0.2100642
  27.2100010    0.2026409
  27.2250004    0.1970324
  27.2400017    0.1907321
  27.2550011    0.2046461
  27.2700005    0.2026906
  27.2850018    0.2196269
  27.3000011    0.1974450
  27.3150005    0.1907888
  27.3300018    0.1867868
  27.3450012    0.1946429
  27.3600006    0.1795516
  27.3750019    0.1826957
  27.3900013    0.1896473
  27.4050007    0.2043564
  27.4200020    0.1950030
  27.4350014    0.1993904
  27.4500008    0.1924841
  27.4650021    0.1796854
  27.4800014    0.1693449
  27.4950008    0.1843002
  27.5100021    0.1831098
  27.5250015    0.1810932
  27.5400009    0.1900011
  27.5550022    0.1836661
  27.5700016    0.1904916
  27.5850010    0.1846294
  27.6000004    0.1874421
  27.6150017    0.1956491
  27.6300011    0.1879534
  27.6450005    0.1977913
  27.6600018    0.1850372
  27.6750011    0.1753581
  27.6900005    0.1685849
  27.7050018    0.1705929
  27.7200012    0.1706790
  27.7350006    0.1969272
  27.7500019    0.1810004
  27.7650013    0.2048353
  27.7800007    0.1849008
  27.7950020    0.2033390
  27.8100014    0.1866312
  27.8250008    0.1920896
  27.8400021    0.1980079
  27.8550014    0.1963377
  27.8700008    0.1953854
  27.8850021    0.1641320
  27.9000015    0.1731625
  27.9150009    0.1913613
  27.9300022    0.1843730
  27.9450016    0.2092787
  27.9600010    0.2045050
  27.9750004    0.1991268
  27.9900017    0.1823081
  28.0050011    0.1755052
  28.0200005    0.1923342
  28.0350018    0.2021492
  28.0500011    0.1810280
  28.0650005    0.1861568
  28.0800018    0.1994768
  28.0950012    0.1826749
  28.1100006    0.1883960
  28.1250019    0.1902678
  28.1400013    0.1877208
  28.1550007    0.1911826
  28.1700020    0.1836250
  28.1850014    0.1900611
  28.2000008    0.1717938
  28.2150021    0.1945380
  28.2300014    0.1717597
  28.2450008    0.2034062
  28.2600021    0.1989100
  28.2750015    0.2032354
  28.2900009    0.1916876
  28.3050022    0.2000885
  28.3200016    0.2071986
  28.3350010    0.1758865
  28.3500023    0.1925833
  28.3650017    0.1788195
  28.3800011    0.1860392
  28.3950005    0.1881268
  28.4100018    0.1753473
  28.4250011    0.2029445
  28.4400005    0.1806426
  28.4550018    0.1873721
  28.4700012    0.1868849
  28.4850006    0.1853475
  28.5000019    0.1940345
  28.5150013    0.1986300
  28.5300007    0.1969747
  28.5450020    0.1831746
  28.5600014    0.1817902
  28.5750008    0.1859538
  28.5900021    0.1844234
  28.6050014    0.1688459
  28.6200008    0.1580563
  28.6350021    0.1957573
  28.6500015    0.1838650
  28.6650009    0.1957763
  28.6800022    0.1925124
  28.6950016    0.1946128
  28.7100010    0.2072511
  28.7250023    0.2056747
  28.7400017    0.1698503
  28.7550011    0.1829987
  28.7700005    0.1736937
  28.7850018    0.1744140
  28.8000011    0.1688582
  28.8150005    0.1487179
  28.8300018    0.1468646
  28.8450012    0.1658415
  28.8600006    0.1726919
  28.8750019    0.1523679
  28.8900013    0.1678578
  28.9050007    0.1705599
  28.9200020    0.1723014
  28.9350014    0.1510141
  28.9500008    0.1755145
  28.9650021    0.1750746
  28.9800014    0.1706550
  28.9950008    0.2002366
  29.0100021    0.1833601
  29.0250015    0.1812010
  29.0400009    0.1834986
  29.0550022    0.1963179
  29.0700016    0.1741644
  29.0850010    0.1929731
  29.1000023    0.1834226
  29.1150017    0.1976526
  29.1300011    0.1868807
  29.1450005    0.1745035
  29.1600018    0.1901609
  29.1750011    0.2114386
  29.1900005    0.1837491
  29.2050018    0.1970315
  29.2200012    0.1776890
  29.2350006    0.1932941
  29.2500019    0.2047571
  29.2650013    0.1956009
  29.2800007    0.1740556
  29.2950020    0.1798001
  29.3100014    0.1834690
  29.3250008    0.1795426
  29.3400021    0.1870479
  29.3550014    0.1541813
  29.3700008    0.1694537
  29.3850021    0.1531255
  29.4000015    0.1830715
  29.4150009    0.1754576
  29.4300022    0.1768395
  29.4450016    0.1775223
  29.4600010    0.2107690
  29.4750023    0.1849544
  29.4900017    0.2082819
  29.5050011    0.2024806
  29.5200005    0.1919148
  29.5350018    0.2049675
  29.5500011    0.1756510
  29.5650005    0.2054266
  29.5800018    0.1830861
  29.5950012    0.2052042
  29.6100006    0.1700436
  29.6250019    0.1955626
  29.6400013    0.1789534
  29.6550007    0.1477667
  29.6700020    0.1524827
  29.6850014    0.1514254
  29.7000008    0.1391200
  29.7150021    0.1688154
  29.7300014    0.1839107
  29.7450008    0.1784461
  29.7600021    0.1500702
  29.7750015    0.1783672
  29.7900009    0.1853912
  29.8050022    0.1564943
  29.8200016    0.1554079
  29.8350010    0.1778912
  29.8500023    0.1653782
  29.8650017    0.1702331
  29.8800011    0.1687686
  29.8950024    0.1714640
  29.9100018    0.1706502
  29.9250011    0.1673166
  29.9400005    0.1600226
  29.9550018    0.1499776
  29.9700012    0.1710389
  29.9850006    0.1757496
  30.0000019    0.1625589
  30.0150013    0.1550373
  30.0300007    0.1693076
  30.0450020    0.1708989
  30.0600014    0.1642637
  30.0750008    0.1905888
  30.0900021    0.1733237
  30.1050014    0.1773300
  30.1200008    0.1801761
  30.1350021    0.2082369
  30.1500015    0.1848935
  30.1650009    0.1659904
  30.1800022    0.1460141
  30.1950016    0.1526329
  30.2100010    0.1591313
  30.2250023    0.1470703
  30.2400017    0.1642631
  30.2550011    0.1495706
  30.2700024    0.1385250
  30.2850018    0.1724184
  30.3000011    0.2052411
  30.3150005    0.1859494
  30.3300018    0.1833885
  30.3450012    0.1969047
  30.3600006    0.2003748
  30.3750019    0.1687315
  30.3900013    0.1741280
  30.4050007    0.1772349
  30.4200020    0.1776256
  30.4350014    0.1751315
  30.4500008    0.1534507
  30.4650021    0.1666083
  30.4800014    0.1670998
  30.4950008    0.1428245
  30.5100021    0.1610623
  30.5250015    0.1504264
  30.5400009    0.1484269
  30.5550022    0.1493290
  30.5700016    0.1394224
  30.5850010    0.1359382
  30.6000023    0.1691060
  30.6150017    0.1476453
  30.6300011    0.1529224
  30.6450024    0.1280441
  30.6600018    0.1353081
  30.6750011    0.1493382
  30.6900005    0.1737050
  30.7050018    0.1350587
  30.7200012    0.1246635
  30.7350006    0.1297210
  30.7500019    0.1377277
  30.7650013    0.1579927
  30.7800007    0.1374937
  30.7950020    0.1611458
  30.8100014    0.1838571
  30.8250008    0.1631289
  30.8400021    0.1784887
  30.8550014    0.1725737
  30.8700008    0.1832450
  30.8850021    0.1698977
  30.9000015    0.1529320
  30.9150009    0.1489900
  30.9300022    0.1673310
  30.9450016    0.1565955
  30.9600010    0.1603708
  30.9750023    0.1620066
  30.9900017    0.1494931
  31.0050011    0.1474565
  31.0200024    0.1521707
  31.0350018    0.1921178
  31.0500011    0.1730731
  31.0650005    0.1883183
  31.0800018    0.2115669
  31.0950012    0.2090121
  31.1100006    0.1901286
  31.1250019    0.1923398
  31.1400013    0.1861257
  31.1550007    0.1653841
  31.1700020    0.1719061
  31.1850014    0.1690961
  31.2000008    0.1946028
  31.2150021    0.2038687
  31.2300014    0.1968628
  31.2450008    0.2095788
  31.2600021    0.2261857
  31.2750015    0.2219727
  31.2900009    0.1861710
  31.3050022    0.1843003
  31.3200016    0.2013715
  31.3350010    0.1814981
  31.3500023    0.1896131
  31.3650017    0.1781609
  31.3800011    0.1931469
  31.3950024    0.1975868
  31.4100018    0.1662971
  31.4250011    0.1855193
  31.4400024    0.2057495
  31.4550018    0.2118609
  31.4700012    0.2036780
  31.4850006    0.1824581
  31.5000019    0.2102523
  31.5150013    0.1883253
  31.5300007    0.1717515
  31.5450020    0.1647843
  31.5600014    0.2050040
  31.5750008    0.1993683
  31.5900021    0.1545560
  31.6050014    0.1674896
  31.6200008    0.1867894
  31.6350021    0.2014889
  31.6500015    0.1752679
  31.6650009    0.1750778
  31.6800022    0.1803784
  31.6950016    0.2080172
  31.7100010    0.1811120
  31.7250023    0.1823287
  31.7400017    0.1795090
  31.7550011    0.1814348
  31.7700024    0.1669856
  31.7850018    0.1672326
  31.8000011    0.2050455
  31.8150024    0.1839749
  31.8300018    0.1804380
  31.8450012    0.2105923
  31.8600006    0.1975787
  31.8750019    0.1977516
  31.8900013    0.1961444
  31.9050007    0.2135596
  31.9200020    0.1928556
  31.9350014    0.1806779
  31.9500008    0.2024071
  31.9650021    0.1911112
  31.9800014    0.1768907
  31.9950008    0.1783376
  32.0100021    0.2072273
  32.0250015    0.2016723
  32.0400009    0.1863616
  32.0550003    0.1866739
  32.0699997    0.1742840
  32.0850029    0.2039688
  32.1000023    0.1876703
  32.1150017    0.2149545
  32.1300011    0.2010806
  32.1450005    0.1943555
  32.1599998    0.1907353
  32.1750031    0.1740400
  32.1900024    0.1685075
  32.2050018    0.1933459
  32.2200012    0.2119479
  32.2350006    0.1616171
  32.2500000    0.1515943
  32.2650032    0.1445070
  32.2800026    0.1685971
  32.2950020    0.1401933
  32.3100014    0.1815818
  32.3250008    0.1745119
  32.3400002    0.1805272
  32.3550034    0.1684588
  32.3700027    0.1678300
  32.3850021    0.1757920
  32.4000015    0.1913680
  32.4150009    0.1633017
  32.4300003    0.1754503
  32.4449997    0.1636580
  32.4600029    0.1553763
  32.4750023    0.1747472
  32.4900017    0.1567951
  32.5050011    0.1728402
  32.5200005    0.1893222
  32.5349998    0.2068257
  32.5500031    0.1949534
  32.5650024    0.1863413
  32.5800018    0.1997662
  32.5950012    0.1683640
  32.6100006    0.1884440
  32.6250000    0.2066028
  32.6400032    0.1906313
  32.6550026    0.2228313
  32.6700020    0.1955636
  32.6850014    0.1687251
  32.7000008    0.1839713
  32.7150002    0.1905023
  32.7300034    0.1993445
  32.7450027    0.2171966
  32.7600021    0.2090954
  32.7750015    0.1830164
  32.7900009    0.1721159
  32.8050003    0.1688560
  32.8199997    0.2155537
  32.8350029    0.1954607
  32.8500023    0.1837608
  32.8650017    0.1472735
  32.8800011    0.1493455
  32.8950005    0.1641507
  32.9099998    0.1617579
  32.9250031    0.1584453
  32.9400024    0.1639695
  32.9550018    0.1936215
  32.9700012    0.2099714
  32.9850006    0.1935045
  33.0000000    0.1851712
  33.0150032    0.1759071
  33.0300026    0.1759848
  33.0450020    0.1796309
  33.0600014    0.2176724
  33.0750008    0.1983996
  33.0900002    0.1861278
  33.1050034    0.1678442
  33.1200027    0.1677163
  33.1350021    0.1703223
  33.1500015    0.1655517
  33.1650009    0.1484742
  33.1800003    0.1697305
  33.1949997    0.1760683
  33.2100029    0.1610692
  33.2250023    0.1696988
  33.2400017    0.1783019
  33.2550011    0.1997889
  33.2700005    0.1872299
  33.2849998    0.1747248
  33.3000031    0.1646862
  33.3150024    0.1671674
  33.3300018    0.1574025
  33.3450012    0.1757481
  33.3600006    0.1698103
  33.3750000    0.1903058
  33.3900032    0.1643206
  33.4050026    0.1671567
  33.4200020    0.1651229
  33.4350014    0.1605022
  33.4500008    0.1611261
  33.4650002    0.1673268
  33.4800034    0.1912044
  33.4950027    0.2189126
  33.5100021    0.1738977
  33.5250015    0.1586702
  33.5400009    0.1737475
  33.5550003    0.1783705
  33.5699997    0.1754544
  33.5850029    0.1657019
  33.6000023    0.1926508
  33.6150017    0.1560103
  33.6300011    0.1703380
  33.6450005    0.1681590
  33.6599998    0.1637951
  33.6750031    0.1594518
  33.6900024    0.1812906
  33.7050018    0.1760496
  33.7200012    0.1801314
  33.7350006    0.1596879
  33.7500000    0.1681712
  33.7650032    0.2045356
  33.7800026    0.1976377
  33.7950020    0.1819975
  33.8100014    0.1998971
  33.8250008    0.1747635
  33.8400002    0.2152999
  33.8550034    0.2035830
  33.8700027    0.2053177
  33.8850021    0.1696430
  33.9000015    0.1830017
  33.9150009    0.1801044
  33.9300003    0.1870977
  33.9450035    0.2100142
  33.9600029    0.1639862
  33.9750023    0.1807596
  33.9900017    0.1917442
  34.0050011    0.2068677
  34.0200005    0.1930750
  34.0349998    0.2082967
  34.0500031    0.1826582
  34.0650024    0.2184192
  34.0800018    0.1774846
  34.0950012    0.1558774
  34.1100006    0.1700131
  34.1250000    0.1543010
  34.1400032    0.1587719
  34.1550026    0.1509205
  34.1700020    0.1694496
  34.1850014    0.1823949
  34.2000008    0.1653475
  34.2150002    0.2007154
  34.2300034    0.1980702
  34.2450027    0.1755029
  34.2600021    0.1790240
  34.2750015    0.1982448
  34.2900009    0.2013125
  34.3050003    0.1901375
  34.3200035    0.1902565
  34.3350029    0.1810336
  34.3500023    0.1665924
  34.3650017    0.1550631
  34.3800011    0.1909277
  34.3950005    0.1796576
  34.4099998    0.1742281
  34.4250031    0.1787501
  34.4400024    0.1725321
  34.4550018    0.1856179
  34.4700012    0.1562006
  34.4850006    0.1761205
  34.5000000    0.1780377
  34.5150032    0.1732331
  34.5300026    0.1990847
  34.5450020    0.1823978
  34.5600014    0.1790735
  34.5750008    0.1502741
  34.5900002    0.1887986
  34.6050034    0.1170120
  34.6200027    0.1235775
  34.6350021    0.1447100
  34.6500015    0.1373428
  34.6650009    0.1738770
  34.6800003    0.1915817
  34.6950035    0.2066514
  34.7100029    0.2174126
  34.7250023    0.1990274
  34.7400017    0.1776764
  34.7550011    0.1680870
  34.7700005    0.1625324
  34.7849998    0.1814853
  34.8000031    0.1796129
  34.8150024    0.1535448
  34.8300018    0.1674723
  34.8450012    0.1905008
  34.8600006    0.2044719
  34.8750000    0.1940411
  34.8900032    0.1887986
  34.9050026    0.1933599
  34.9200020    0.1843722
  34.9350014    0.2023864
  34.9500008    0.1925085
  34.9650002    0.2129303
  34.9800034    0.1698533
  34.9950027    0.1806370
  35.0100021    0.1655029
  35.0250015    0.1745137
  35.0400009    0.1524422
  35.0550003    0.1659878
  35.0700035    0.1645969
  35.0850029    0.2056352
  35.1000023    0.2030677
  35.1150017    0.2014299
  35.1300011    0.2006992
  35.1450005    0.2026267
  35.1599998    0.2045939
  35.1750031    0.1972500
  35.1900024    0.1885497
  35.2050018    0.2007948
  35.2200012    0.2033581
  35.2350006    0.1820379
  35.2500000    0.2005349
  35.2650032    0.2203595
  35.2800026    0.2103797
  35.2950020    0.2222590
  35.3100014    0.2055199
  35.3250008    0.2022476
  35.3400002    0.1570577
  35.3550034    0.2009078
  35.3700027    0.2120900
  35.3850021    0.2034856
  35.4000015    0.1955964
  35.4150009    0.2047074
  35.4300003    0.2033098
  35.4450035    0.2070234
  35.4600029    0.2023985
  35.4750023    0.2151875
  35.4900017    0.1953746
  35.5050011    0.2038561
  35.5200005    0.2077124
  35.5349998    0.1999382
  35.5500031    0.2208117
  35.5650024    0.2242450
  35.5800018    0.1998329
  35.5950012    0.1995000
  35.6100006    0.1981133
  35.6250000    0.2044924
  35.6400032    0.1972610
  35.6550026    0.2174095
  35.6700020    0.1909455
  35.6850014    0.2253016
  35.7000008    0.2238691
  35.7150002    0.1947369
  35.7300034    0.2151577
  35.7450027    0.2057509
  35.7600021    0.2054914
  35.7750015    0.2064020
  35.7900009    0.2060889
  35.8050003    0.1792546
  35.8200035    0.2048037
  35.8350029    0.1764255
  35.8500023    0.1882999
  35.8650017    0.1992737
  35.8800011    0.1815259
  35.8950005    0.2180804
  35.9099998    0.1921491
  35.9250031    0.2054578
  35.9400024    0.1981451
  35.9550018    0.2235005
  35.9700012    0.1871969
  35.9850006    0.1726298
  36.0000000    0.1950327
  36.0150032    0.1830876
  36.0300026    0.2128020
  36.0450020    0.1926735
  36.0600014    0.2043086
  36.0750008    0.1659955
  36.0900002    0.1774061
  36.1050034    0.2021794
  36.1200027    0.2007633
  36.1350021    0.2069024
  36.1500015    0.1884105
  36.1650009    0.1829508
  36.1800003    0.2059394
  36.1950035    0.2024933
  36.2100029    0.1803696
  36.2250023    0.1886084
  36.2400017    0.1758771
  36.2550011    0.2053045
  36.2700005    0.2089297
  36.2849998    0.2285539
  36.3000031    0.1928449
  36.3150024    0.1932452
  36.3300018    0.1852993
  36.3450012    0.2058847
  36.3600006    0.2120453
  36.3750000    0.2175684
  36.3900032    0.2024927
  36.4050026    0.2015923
  36.4200020    0.2172111
  36.4350014    0.2268694
  36.4500008    0.2105098
  36.4650002    0.1995059
  36.4800034    0.2195817
  36.4950027    0.2272363
  36.5100021    0.2282059
  36.5250015    0.2156189
  36.5400009    0.1948697
  36.5550003    0.1898183
  36.5700035    0.2017157
  36.5850029    0.2135788
  36.6000023    0.1992345
  36.6150017    0.2071347
  36.6300011    0.1954129
  36.6450005    0.1818794
  36.6599998    0.1558368
  36.6750031    0.1855586
  36.6900024    0.1886160
  36.7050018    0.1849095
  36.7200012    0.2163145
  36.7350006    0.2195377
  36.7500000    0.2003921
  36.7650032    0.1598197
  36.7800026    0.2004457
  36.7950020    0.1879551
  36.8100014    0.1839768
  36.8250008    0.1539225
  36.8400002    0.1741586
  36.8550034    0.1838475
  36.8700027    0.1862227
  36.8850021    0.1898303
  36.9000015    0.1769287
  36.9150009    0.1805892
  36.9300003    0.1746408
  36.9450035    0.1666152
  36.9600029    0.1753544
  36.9750023    0.1829332
  36.9900017    0.1892054
  37.0050011    0.1872525
  37.0200005    0.1941015
  37.0350037    0.1838318
  37.0500031    0.2235566
  37.0650024    0.1907316
  37.0800018    0.1946734
  37.0950012    0.1692585
  37.1100006    0.1902664
  37.1250000    0.1485592
  37.1400032    0.1607704
  37.1550026    0.1896774
  37.1700020    0.1665282
  37.1850014    0.1807054
  37.2000008    0.1902479
  37.2150002    0.1868882
  37.2300034    0.2209851
  37.2450027    0.2046125
  37.2600021    0.1949652
  37.2750015    0.1961411
  37.2900009    0.1795674
  37.3050003    0.1855426
  37.3200035    0.1752292
  37.3350029    0.2082981
  37.3500023    0.1772559
  37.3650017    0.1551059
  37.3800011    0.1910298
  37.3950005    0.1707773
  37.4100037    0.1511392
  37.4250031    0.1459854
  37.4400024    0.1325006
  37.4550018    0.1568038
  37.4700012    0.1912833
  37.4850006    0.1845228
  37.5000000    0.1756583
  37.5150032    0.1763684
  37.5300026    0.1594232
  37.5450020    0.1902879
  37.5600014    0.2018230
  37.5750008    0.2123740
  37.5900002    0.2008585
  37.6050034    0.1569402
  37.6200027    0.2038805
  37.6350021    0.2087187
  37.6500015    0.1741498
  37.6650009    0.1968641
  37.6800003    0.1791881
  37.6950035    0.1673669
  37.7100029    0.1917503
  37.7250023    0.1699256
  37.7400017    0.1781234
  37.7550011    0.1700568
  37.7700005    0.1741348
  37.7850037    0.2096305
  37.8000031    0.1636259
  37.8150024    0.1795375
  37.8300018    0.1867403
  37.8450012    0.1828983
  37.8600006    0.2130259
  37.8750000    0.2180095
  37.8900032    0.2093599
  37.9050026    0.2081496
  37.9200020    0.2065617
  37.9350014    0.1798460
  37.9500008    0.1904489
  37.9650002    0.1917618
  37.9800034    0.1689154
  37.9950027    0.1856541
  38.0100021    0.2019338
  38.0250015    0.1860015
  38.0400009    0.1993777
  38.0550003    0.1815033
  38.0700035    0.1790896
  38.0850029    0.1763161
  38.1000023    0.2004766
  38.1150017    0.2106063
  38.1300011    0.1997914
  38.1450005    0.2089507
  38.1600037    0.1985471
  38.1750031    0.1665030
  38.1900024    0.2229003
  38.2050018    0.2136421
  38.2200012    0.1857135
  38.2350006    0.1882229
  38.2500000    0.1995548
  38.2650032    0.1849669
  38.2800026    0.1804568
  38.2950020    0.1702867
  38.3100014    0.1650056
  38.3250008    0.1839537
  38.3400002    0.2138535
  38.3550034    0.1738255
  38.3700027    0.1710357
  38.3850021    0.1769594
  38.4000015    0.1835796
  38.4150009    0.1856004
  38.4300003    0.1991185
  38.4450035    0.1816019
  38.4600029    0.1886519
  38.4750023    0.1708010
  38.4900017    0.2180765
  38.5050011    0.2079741
  38.5200005    0.2079044
  38.5350037    0.1518608
  38.5500031    0.2082774
  38.5650024    0.2006778
  38.5800018    0.1795170
  38.5950012    0.1877053
  38.6100006    0.1861965
  38.6250000    0.1873416
  38.6400032    0.1820412
  38.6550026    0.2152677
  38.6700020    0.1717924
  38.6850014    0.2017825
  38.7000008    0.1848896
  38.7150002    0.1813587
  38.7300034    0.2203370
  38.7450027    0.1888199
  38.7600021    0.2058918
  38.7750015    0.1995497
  38.7900009    0.2104603
  38.8050003    0.1881288
  38.8200035    0.1823686
  38.8350029    0.1813810
  38.8500023    0.2176553
  38.8650017    0.1862711
  38.8800011    0.1884109
  38.8950005    0.1708438
  38.9100037    0.1825534
  38.9250031    0.1686567
  38.9400024    0.1594642
  38.9550018    0.1781311
  38.9700012    0.1878572
  38.9850006    0.1605995
  39.0000000    0.1605692
  39.0150032    0.1549285
  39.0300026    0.1693995
  39.0450020    0.1848206
  39.0600014    0.1860340
  39.0750008    0.1831258
  39.0900002    0.1679311
  39.1050034    0.2016596
  39.1200027    0.1987133
  39.1350021    0.2203178
  39.1500015    0.1926921
  39.1650009    0.1980261
  39.1800003    0.1755310
  39.1950035    0.1628374
  39.2100029    0.1963485
  39.2250023    0.1962802
  39.2400017    0.1936871
  39.2550011    0.1873595
  39.2700005    0.1873156
  39.2850037    0.2006136
  39.3000031    0.2079028
  39.3150024    0.1964477
  39.3300018    0.1741768
  39.3450012    0.1746581
  39.3600006    0.1732124
  39.3750000    0.1704775
  39.3900032    0.1670205
  39.4050026    0.1607465
  39.4200020    0.1523691
  39.4350014    0.1538655
  39.4500008    0.1598449
  39.4650002    0.1567137
  39.4800034    0.1811025
  39.4950027    0.1669679
  39.5100021    0.1914085
  39.5250015    0.1717365
  39.5400009    0.1937349
  39.5550003    0.1604069
  39.5700035    0.1757671
  39.5850029    0.1796687
  39.6000023    0.1760181
  39.6150017    0.1658162
  39.6300011    0.1731750
  39.6450005    0.1752602
  39.6600037    0.1716502
  39.6750031    0.1541883
  39.6900024    0.1745710
  39.7050018    0.1672824
  39.7200012    0.1602516
  39.7350006    0.1565801
  39.7500000    0.1785319
  39.7650032    0.1556437
  39.7800026    0.1355044
  39.7950020    0.1641825
  39.8100014    0.1617199
  39.8250008    0.1902582
  39.8400002    0.1917588
  39.8550034    0.1746367
  39.8700027    0.1860244
  39.8850021    0.1687825
  39.9000015    0.1852699
  39.9150009    0.1801189
  39.9300003    0.1394082
  39.9450035    0.1800436
  39.9600029    0.1472550
  39.9750023    0.1564339
  39.9900017    0.1778803
  40.0050011    0.1822041
  40.0200005    0.1869542
  40.0350037    0.1739187
  40.0500031    0.2010788
  40.0650024    0.1957048
  40.0800018    0.1917440
  40.0950012    0.2028290
  40.1100006    0.2168111
  40.1250000    0.2134416
  40.1400032    0.2028416
  40.1550026    0.1918399
  40.1700020    0.1891360
  40.1850014    0.2133039
  40.2000008    0.2052931
  40.2150002    0.1910735
  40.2300034    0.1988634
  40.2450027    0.1853927
  40.2600021    0.2173605
  40.2750015    0.1719933
  40.2900009    0.1853642
  40.3050003    0.1784747
  40.3200035    0.1865490
  40.3350029    0.1624028
  40.3500023    0.1491684
  40.3650017    0.1695935
  40.3800011    0.1659021
  40.3950005    0.1817174
  40.4100037    0.1907173
  40.4250031    0.1632130
  40.4400024    0.1607570
  40.4550018    0.1867863
  40.4700012    0.1975875
  40.4850006    0.1934988
  40.5000038    0.1828041
  40.5150032    0.1970206
  40.5300026    0.1885755
  40.5450020    0.1867752
  40.5600014    0.2051096
  40.5750008    0.2110996
  40.5900002    0.2094964
  40.6050034    0.1929492
  40.6200027    0.2101389
  40.6350021    0.2301417
  40.6500015    0.2056072
  40.6650009    0.1952100
  40.6800003    0.1910074
  40.6950035    0.1723322
  40.7100029    0.2018698
  40.7250023    0.1967230
  40.7400017    0.1985430
  40.7550011    0.1955506
  40.7700005    0.1917514
  40.7850037    0.1983570
  40.8000031    0.1835662
  40.8150024    0.2018029
  40.8300018    0.2309510
  40.8450012    0.2111030
  40.8600006    0.1652058
  40.8750038    0.1807477
  40.8900032    0.2411596
  40.9050026    0.2142219
  40.9200020    0.2187824
  40.9350014    0.2149028
  40.9500008    0.2002687
  40.9650002    0.1828982
  40.9800034    0.1791283
  40.9950027    0.1569923
  41.0100021    0.1487132
  41.0250015    0.1698971
  41.0400009    0.1638669
  41.0550003    0.1918435
  41.0700035    0.2057897
  41.0850029    0.1886127
  41.1000023    0.1817242
  41.1150017    0.1697862
  41.1300011    0.1793022
  41.1450005    0.1870318
  41.1600037    0.1815446
  41.1750031    0.1699763
  41.1900024    0.1782946
  41.2050018    0.1546301
  41.2200012    0.2166695
  41.2350006    0.1898119
  41.2500038    0.1855953
  41.2650032    0.2102039
  41.2800026    0.1798397
  41.2950020    0.1767631
  41.3100014    0.2039809
  41.3250008    0.2102675
  41.3400002    0.1918000
  41.3550034    0.1667000
  41.3700027    0.1962730
  41.3850021    0.2348487
  41.4000015    0.2017798
  41.4150009    0.1907201
  41.4300003    0.1990671
  41.4450035    0.1814556
  41.4600029    0.2117090
  41.4750023    0.2048427
  41.4900017    0.2313182
  41.5050011    0.1870747
  41.5200005    0.1913980
  41.5350037    0.1751173
  41.5500031    0.1899444
  41.5650024    0.1778306
  41.5800018    0.1936719
  41.5950012    0.1680004
  41.6100006    0.1808988
  41.6250038    0.1959871
  41.6400032    0.1900046
  41.6550026    0.1897728
  41.6700020    0.1744125
  41.6850014    0.1672332
  41.7000008    0.1772680
  41.7150002    0.1553423
  41.7300034    0.1686597
  41.7450027    0.1702351
  41.7600021    0.1697723
  41.7750015    0.1537448
  41.7900009    0.1621365
  41.8050003    0.1832049
  41.8200035    0.1596007
  41.8350029    0.1796020
  41.8500023    0.1739996
  41.8650017    0.1734630
  41.8800011    0.1764590
  41.8950005    0.1979598
  41.9100037    0.1879924
  41.9250031    0.1779432
  41.9400024    0.1676084
  41.9550018    0.1712931
  41.9700012    0.1672828
  41.9850006    0.1823362
  42.0000038    0.1734346
  42.0150032    0.1639374
  42.0300026    0.1687173
  42.0450020    0.1759451
  42.0600014    0.1888639
  42.0750008    0.2208973
  42.0900002    0.1822968
  42.1050034    0.1736873
  42.1200027    0.1613743
  42.1350021    0.1768299
  42.1500015    0.1899580
  42.1650009    0.1847607
  42.1800003    0.1854656
  42.1950035    0.1933159
  42.2100029    0.2013521
  42.2250023    0.1789960
  42.2400017    0.1970148
  42.2550011    0.2028937
  42.2700005    0.1875148
  42.2850037    0.1910439
  42.3000031    0.1923959
  42.3150024    0.1797136
  42.3300018    0.2192595
  42.3450012    0.1970489
  42.3600006    0.2042035
  42.3750038    0.1866111
  42.3900032    0.1847865
  42.4050026    0.1829439
  42.4200020    0.1931046
  42.4350014    0.1993440
  42.4500008    0.1718856
  42.4650002    0.1828284
  42.4800034    0.1699581
  42.4950027    0.2079803
  42.5100021    0.2140437
  42.5250015    0.2045533
  42.5400009    0.1782001
  42.5550003    0.2003023
  42.5700035    0.2056160
  42.5850029    0.2226862
  42.6000023    0.2000797
  42.6150017    0.1781497
  42.6300011    0.1873080
  42.6450005    0.2131446
  42.6600037    0.2054460
  42.6750031    0.1847739
  42.6900024    0.2025311
  42.7050018    0.2164385
  42.7200012    0.2056472
  42.7350006    0.2015746
  42.7500038    0.2061879
  42.7650032    0.2086361
  42.7800026    0.2025368
  42.7950020    0.1995704
  42.8100014    0.1928104
  42.8250008    0.2024538
  42.8400002    0.1963518
  42.8550034    0.2197311
  42.8700027    0.1706580
  42.8850021    0.1811387
  42.9000015    0.1827702
  42.9150009    0.1928898
  42.9300003    0.1999388
  42.9450035    0.1829523
  42.9600029    0.2194020
  42.9750023    0.2164662
  42.9900017    0.1777313
  43.0050011    0.1855392
  43.0200005    0.1818494
  43.0350037    0.2039088
  43.0500031    0.1933676
  43.0650024    0.1840084
  43.0800018    0.1757449
  43.0950012    0.2153697
  43.1100006    0.2002534
  43.1250038    0.1710330
  43.1400032    0.2101191
  43.1550026    0.2072481
  43.1700020    0.1876299
  43.1850014    0.1878352
  43.2000008    0.2190594
  43.2150002    0.1938670
  43.2300034    0.1957283
  43.2450027    0.2145131
  43.2600021    0.2105628
  43.2750015    0.2050629
  43.2900009    0.1953511
  43.3050003    0.2131383
  43.3200035    0.1968531
  43.3350029    0.1944183
  43.3500023    0.1570368
  43.3650017    0.1825220
  43.3800011    0.1665385
  43.3950005    0.1850596
  43.4100037    0.1784528
  43.4250031    0.1836003
  43.4400024    0.1948787
  43.4550018    0.1839882
  43.4700012    0.1993233
  43.4850006    0.1752995
  43.5000038    0.1877727
  43.5150032    0.2255527
  43.5300026    0.1969470
  43.5450020    0.2128523
  43.5600014    0.2071986
  43.5750008    0.1923268
  43.5900040    0.1857941
  43.6050034    0.1873649
  43.6200027    0.1996439
  43.6350021    0.1956674
  43.6500015    0.1911054
  43.6650009    0.1794989
  43.6800003    0.1786250
  43.6950035    0.2153437
  43.7100029    0.2115561
  43.7250023    0.2109164
  43.7400017    0.1999380
  43.7550011    0.2042824
  43.7700005    0.1913283
  43.7850037    0.1952151
  43.8000031    0.1860897
  43.8150024    0.1691589
  43.8300018    0.1685245
  43.8450012    0.1995790
  43.8600006    0.1797913
  43.8750038    0.1873104
  43.8900032    0.2243542
  43.9050026    0.2014609
  43.9200020    0.1986068
  43.9350014    0.1793654
  43.9500008    0.1936132
  43.9650040    0.1948841
  43.9800034    0.2058444
  43.9950027    0.1814571
  44.0100021    0.1687804
  44.0250015    0.1524613
  44.0400009    0.1737342
  44.0550003    0.1800801
  44.0700035    0.1705942
  44.0850029    0.1807468
  44.1000023    0.1741590
  44.1150017    0.1743435
  44.1300011    0.1634774
  44.1450005    0.1689953
  44.1600037    0.1790966
  44.1750031    0.1528670
  44.1900024    0.1566283
  44.2050018    0.1544894
  44.2200012    0.1698522
  44.2350006    0.1917207
  44.2500038    0.2124795
  44.2650032    0.1914002
  44.2800026    0.2002518
  44.2950020    0.1790607
  44.3100014    0.1949683
  44.3250008    0.1981395
  44.3400040    0.1926171
  44.3550034    0.2020506
  44.3700027    0.1731928
  44.3850021    0.2079640
  44.4000015    0.1692019
  44.4150009    0.1818599
  44.4300003    0.1867083
  44.4450035    0.1844714
  44.4600029    0.1726961
  44.4750023    0.1714309
  44.4900017    0.1993213
  44.5050011    0.1888714
  44.5200005    0.1785643
  44.5350037    0.1811427
  44.5500031    0.1875961
  44.5650024    0.1933157
  44.5800018    0.1835945
  44.5950012    0.1541612
  44.6100006    0.1814465
  44.6250038    0.1924084
  44.6400032    0.1624825
  44.6550026    0.1728188
  44.6700020    0.1692103
  44.6850014    0.1776262
  44.7000008    0.1776993
  44.7150040    0.2023169
  44.7300034    0.1734432
  44.7450027    0.1351607
  44.7600021    0.1485399
  44.7750015    0.1758181
  44.7900009    0.1820837
  44.8050003    0.1844667
  44.8200035    0.1782625
  44.8350029    0.1664224
  44.8500023    0.1671085
  44.8650017    0.1860351
  44.8800011    0.1879542
  44.8950005    0.2002932
  44.9100037    0.2133078
  44.9250031    0.1704480
  44.9400024    0.1780776
  44.9550018    0.1888095
  44.9700012    0.1944882
  44.9850006    0.1727361
  45.0000038    0.1838568
  45.0150032    0.1815172
  45.0300026    0.1733507
  45.0450020    0.1533113
  45.0600014    0.1827900
  45.0750008    0.1536890
  45.0900040    0.1759316
  45.1050034    0.1815628
  45.1200027    0.1804389
  45.1350021    0.1892371
  45.1500015    0.1752231
  45.1650009    0.1658768
  45.1800003    0.1772584
  45.1950035    0.1852596
  45.2100029    0.1858882
  45.2250023    0.1830719
  45.2400017    0.2076824
  45.2550011    0.1806225
  45.2700005    0.2144299
  45.2850037    0.1738012
  45.3000031    0.2053479
  45.3150024    0.1965773
  45.3300018    0.2154545
  45.3450012    0.1877993
  45.3600006    0.1788715
  45.3750038    0.1953647
  45.3900032    0.1935527
  45.4050026    0.1999514
  45.4200020    0.2240830
  45.4350014    0.2373843
  45.4500008    0.1809787
  45.4650040    0.1963895
  45.4800034    0.2123131
  45.4950027    0.2283860
  45.5100021    0.2020793
  45.5250015    0.2260687
  45.5400009    0.2037344
  45.5550003    0.1766484
  45.5700035    0.1921258
  45.5850029    0.1875704
  45.6000023    0.1679114
  45.6150017    0.1604328
  45.6300011    0.1733647
  45.6450005    0.1787653
  45.6600037    0.1717234
  45.6750031    0.1816315
  45.6900024    0.1756875
  45.7050018    0.1924045
  45.7200012    0.1788540
  45.7350006    0.1745763
  45.7500038    0.1545106
  45.7650032    0.1572863
  45.7800026    0.1920179
  45.7950020    0.1757575
  45.8100014    0.1574292
  45.8250008    0.1845189
  45.8400040    0.1780269
  45.8550034    0.1808708
  45.8700027    0.1577357
  45.8850021    0.1538554
  45.9000015    0.1664836
  45.9150009    0.1745090
  45.9300003    0.1884432
  45.9450035    0.1714182
  45.9600029    0.1781928
  45.9750023    0.1877484
  45.9900017    0.1919983
  46.0050011    0.1925705
  46.0200005    0.1740860
  46.0350037    0.1609074
  46.0500031    0.1729359
  46.0650024    0.2114916
  46.0800018    0.1739814
  46.0950012    0.2101055
  46.1100006    0.2192495
  46.1250038    0.2016970
  46.1400032    0.2066078
  46.1550026    0.1945273
  46.1700020    0.2031440
  46.1850014    0.2156420
  46.2000008    0.1904519
  46.2150040    0.2060258
  46.2300034    0.2034970
  46.2450027    0.2048004
  46.2600021    0.2006160
  46.2750015    0.1745819
  46.2900009    0.1660696
  46.3050003    0.1692980
  46.3200035    0.1648571
  46.3350029    0.1527961
  46.3500023    0.1666534
  46.3650017    0.1794872
  46.3800011    0.1735612
  46.3950005    0.1658296
  46.4100037    0.1692341
  46.4250031    0.1652716
  46.4400024    0.2186225
  46.4550018    0.2022765
  46.4700012    0.1666079
  46.4850006    0.2141324
  46.5000038    0.1987800
  46.5150032    0.2110812
  46.5300026    0.2217202
  46.5450020    0.1998821
  46.5600014    0.1872665
  46.5750008    0.1763168
  46.5900040    0.2228021
  46.6050034    0.2034010
  46.6200027    0.1868534
  46.6350021    0.1886192
  46.6500015    0.2113357
  46.6650009    0.1912873
  46.6800041    0.2211038
  46.6950035    0.2044130
  46.7100029    0.2092548
  46.7250023    0.1970613
  46.7400017    0.2001506
  46.7550011    0.1929330
  46.7700005    0.2092941
  46.7850037    0.2164203
  46.8000031    0.1776538
  46.8150024    0.1860525
  46.8300018    0.2052401
  46.8450012    0.2059965
  46.8600006    0.2041516
  46.8750038    0.2262747
  46.8900032    0.2048108
  46.9050026    0.1949247
  46.9200020    0.2001850
  46.9350014    0.1517983
  46.9500008    0.1776099
  46.9650040    0.1697866
  46.9800034    0.1794924
  46.9950027    0.1396898
  47.0100021    0.1817266
  47.0250015    0.1697502
  47.0400009    0.1960891
  47.0550041    0.2107296
  47.0700035    0.1969558
  47.0850029    0.2397876
  47.1000023    0.1940118
  47.1150017    0.2076370
  47.1300011    0.2050619
  47.1450005    0.2049892
  47.1600037    0.1865320
  47.1750031    0.2188569
  47.1900024    0.1727767
  47.2050018    0.1712761
  47.2200012    0.1833930
  47.2350006    0.1695500
  47.2500038    0.1722721
  47.2650032    0.1750898
  47.2800026    0.1663399
  47.2950020    0.1713560
  47.3100014    0.2076272
  47.3250008    0.1769805
  47.3400040    0.1859670
  47.3550034    0.1726304
  47.3700027    0.1689072
  47.3850021    0.1642760
  47.4000015    0.1811543
  47.4150009    0.1630994
  47.4300041    0.1831276
  47.4450035    0.1705234
  47.4600029    0.1676549
  47.4750023    0.1774780
  47.4900017    0.1972813
  47.5050011    0.1972633
  47.5200005    0.1991811
  47.5350037    0.1822081
  47.5500031    0.1681886
  47.5650024    0.1719506
  47.5800018    0.1695344
  47.5950012    0.1721466
  47.6100006    0.1654384
  47.6250038    0.1861476
  47.6400032    0.1600364
  47.6550026    0.1824838
  47.6700020    0.1971788
  47.6850014    0.2057762
  47.7000008    0.2111160
  47.7150040    0.1639798
  47.7300034    0.1816436
  47.7450027    0.1771209
  47.7600021    0.1578868
  47.7750015    0.2003971
  47.7900009    0.1821451
  47.8050041    0.1821615
  47.8200035    0.1637515
  47.8350029    0.1654883
  47.8500023    0.1601173
  47.8650017    0.1657836
  47.8800011    0.1613322
  47.8950005    0.1677479
  47.9100037    0.1678010
  47.9250031    0.1986262
  47.9400024    0.2232925
  47.9550018    0.2049727
  47.9700012    0.1757760
  47.9850006    0.1702995
  48.0000038    0.1737632
  48.0150032    0.1799923
  48.0300026    0.1962282
  48.0450020    0.2071881
  48.0600014    0.1987787
  48.0750008    0.1756570
  48.0900040    0.2000883
  48.1050034    0.2130793
  48.1200027    0.2098217
  48.1350021    0.2036266
  48.1500015    0.2205186
  48.1650009    0.2184844
  48.1800041    0.2011323
  48.1950035    0.1791445
  48.2100029    0.1607237
  48.2250023    0.2142444
  48.2400017    0.2005161
  48.2550011    0.2033889
  48.2700005    0.2175387
  48.2850037    0.1723102
  48.3000031    0.1719311
  48.3150024    0.1775796
  48.3300018    0.1975289
  48.3450012    0.2184225
  48.3600006    0.2077107
  48.3750038    0.1941458
  48.3900032    0.1835711
  48.4050026    0.2058758
  48.4200020    0.1974604
  48.4350014    0.2106978
  48.4500008    0.2114836
  48.4650040    0.2003671
  48.4800034    0.1993345
  48.4950027    0.1863123
  48.5100021    0.1877154
  48.5250015    0.2056689
  48.5400009    0.2095487
  48.5550041    0.1901910
  48.5700035    0.2386158
  48.5850029    0.2317495
  48.6000023    0.1890596
  48.6150017    0.1989186
  48.6300011    0.2020098
  48.6450005    0.2159112
  48.6600037    0.1848188
  48.6750031    0.1841054
  48.6900024    0.2187124
  48.7050018    0.2070764
  48.7200012    0.2043752
  48.7350006    0.2093361
  48.7500038    0.1879828
  48.7650032    0.1912585
  48.7800026    0.1878102
  48.7950020    0.2117440
  48.8100014    0.1779238
  48.8250008    0.1788247
  48.8400040    0.1935859
  48.8550034    0.2139915
  48.8700027    0.2090814
  48.8850021    0.1901651
  48.9000015    0.2012981
  48.9150009    0.1990395
  48.9300041    0.2115226
  48.9450035    0.2047692
  48.9600029    0.2049430
  48.9750023    0.2159493
  48.9900017    0.1966156
  49.0050011    0.1975868
  49.0200005    0.2069783
  49.0350037    0.1998639
  49.0500031    0.1957099
  49.0650024    0.2058143
  49.0800018    0.1993891
  49.0950012    0.1880527
  49.1100006    0.2115337
  49.1250038    0.1590429
  49.1400032    0.1777773
  49.1550026    0.2110990
  49.1700020    0.1968356
  49.1850014    0.1889485
  49.2000008    0.1958059
  49.2150040    0.1827550
  49.2300034    0.2072857
  49.2450027    0.2054833
  49.2600021    0.1898865
  49.2750015    0.2085526
  49.2900009    0.2011236
  49.3050041    0.2089700
  49.3200035    0.1924124
  49.3350029    0.2108016
  49.3500023    0.2163901
  49.3650017    0.2218514
  49.3800011    0.1946690
  49.3950005    0.1935238
  49.4100037    0.2078793
  49.4250031    0.2131928
  49.4400024    0.2080840
  49.4550018    0.1938453
  49.4700012    0.1943577
  49.4850006    0.2160594
  49.5000038    0.2073805
  49.5150032    0.1949186
  49.5300026    0.2068670
  49.5450020    0.2153828
  49.5600014    0.2189771
  49.5750008    0.2048490
  49.5900040    0.2026414
  49.6050034    0.1970580
  49.6200027    0.2020326
  49.6350021    0.1818919
  49.6500015    0.1761483
  49.6650009    0.1959442
  49.6800041    0.1783582
  49.6950035    0.1933946
  49.7100029    0.2062940
  49.7250023    0.2011565
  49.7400017    0.1754180
  49.7550011    0.1853681
  49.7700005    0.2037870
  49.7850037    0.1820108
  49.8000031    0.1534158
  49.8150024    0.1968911
  49.8300018    0.2066693
  49.8450012    0.2022326
  49.8600006    0.1609042
  49.8750038    0.1993068
  49.8900032    0.2122055
  49.9050026    0.2362425
  49.9200020    0.2143852
  49.9350014    0.2009116
  49.9500008    0.2040636
  49.9650040    0.1938301
  49.9800034    0.1921892
  49.9950027    0.1882272
