# Supplementary material for: KRSR and RGD Adsorption on TiO2 and Influence of Ion Concentration: A Molecular Dynamics Study
Source: Biomolecules. 2026 Feb 23;16(2):336. doi: 10.3390/biom16020336 (PMC12938479; doi:10.3390/biom16020336)
Supplement: Supplementary file 1 [file biomolecules-16-00336-s001.zip › Supplementary data/data/KRSR/30Na33Cl/mindist.xvg]

# This file was created Tue Aug 12 13:54:21 2025
# Created by:
#                     :-) GROMACS - gmx mindist, 2023.2 (-:
# 
# Executable:   /usr/local/gromacs/bin/gmx
# Data prefix:  /usr/local/gromacs
# Working dir:  /home/attila/Desktop/Babykomondor3/KRSR
# Command line:
#   gmx mindist -s 30Na33Cl_1/md/md.tpr -f 30Na33Cl_1/md/md_noPBC.xtc -od 30Na33Cl_1/md/mindist.xvg -tu ns -on numcont.xvg
# gmx mindist is part of G R O M A C S:
#
# GRowing Old MAkes el Chrono Sweat
#
@    title "Minimum Distance"
@    xaxis  label "Time (ns)"
@    yaxis  label "Distance (nm)"
@TYPE xy
@ view 0.15, 0.15, 0.75, 0.85
@ legend on
@ legend box on
@ legend loctype view
@ legend 0.78, 0.8
@ legend length 2
@ s0 legend "Protein-TI"
0.000000e+00  3.859091e-01
1.500000e-02  4.069309e-01
3.000000e-02  3.780014e-01
4.500000e-02  4.324350e-01
6.000000e-02  3.838761e-01
7.500000e-02  4.032579e-01
9.000000e-02  3.687075e-01
1.050000e-01  3.684617e-01
1.200000e-01  3.857153e-01
1.350000e-01  3.683872e-01
1.500000e-01  4.461796e-01
1.650000e-01  3.895281e-01
1.800000e-01  4.953473e-01
1.950000e-01  4.095106e-01
2.100000e-01  4.051877e-01
2.250000e-01  3.510623e-01
2.400000e-01  3.792758e-01
2.550000e-01  3.240403e-01
2.700000e-01  3.954316e-01
2.850000e-01  3.792227e-01
3.000000e-01  4.453517e-01
3.150000e-01  4.226925e-01
3.300000e-01  4.534470e-01
3.450000e-01  4.530165e-01
3.600000e-01  4.485200e-01
3.750000e-01  4.190119e-01
3.900000e-01  4.472114e-01
4.050000e-01  4.121030e-01
4.200000e-01  4.092457e-01
4.350000e-01  3.914604e-01
4.500000e-01  4.045764e-01
4.650000e-01  4.189272e-01
4.800000e-01  4.002611e-01
4.950000e-01  4.181161e-01
5.100001e-01  3.880323e-01
5.250000e-01  4.034414e-01
5.400000e-01  3.830050e-01
5.550000e-01  3.764122e-01
5.700001e-01  3.602902e-01
5.850000e-01  3.091763e-01
6.000000e-01  3.731839e-01
6.150000e-01  3.652533e-01
6.300001e-01  3.899908e-01
6.450000e-01  4.114537e-01
6.600000e-01  3.920064e-01
6.750000e-01  3.746120e-01
6.900001e-01  3.689474e-01
7.050000e-01  3.471300e-01
7.200000e-01  4.127477e-01
7.350000e-01  3.571959e-01
7.500001e-01  3.863068e-01
7.650000e-01  3.621837e-01
7.800000e-01  3.809844e-01
7.950000e-01  3.722404e-01
8.100001e-01  3.870840e-01
8.250000e-01  3.846166e-01
8.400000e-01  4.043389e-01
8.550000e-01  3.826083e-01
8.700001e-01  3.945806e-01
8.850001e-01  3.823508e-01
9.000000e-01  3.706901e-01
9.150000e-01  3.972028e-01
9.300001e-01  3.946860e-01
9.450001e-01  3.859985e-01
9.600000e-01  4.028598e-01
9.750000e-01  3.902987e-01
9.900001e-01  3.393669e-01
1.005000e+00  3.830564e-01
1.020000e+00  3.760867e-01
1.035000e+00  4.067346e-01
1.050000e+00  3.834437e-01
1.065000e+00  3.630731e-01
1.080000e+00  3.931540e-01
1.095000e+00  3.484609e-01
1.110000e+00  3.971074e-01
1.125000e+00  4.120422e-01
1.140000e+00  4.001263e-01
1.155000e+00  3.897101e-01
1.170000e+00  3.240834e-01
1.185000e+00  3.284604e-01
1.200000e+00  4.011557e-01
1.215000e+00  3.672847e-01
1.230000e+00  4.115166e-01
1.245000e+00  4.153901e-01
1.260000e+00  3.333362e-01
1.275000e+00  4.201657e-01
1.290000e+00  3.961643e-01
1.305000e+00  4.051594e-01
1.320000e+00  3.991920e-01
1.335000e+00  4.093141e-01
1.350000e+00  4.339966e-01
1.365000e+00  4.116476e-01
1.380000e+00  4.273862e-01
1.395000e+00  4.172926e-01
1.410000e+00  4.108686e-01
1.425000e+00  4.338445e-01
1.440000e+00  4.209859e-01
1.455000e+00  3.921978e-01
1.470000e+00  4.374141e-01
1.485000e+00  4.083293e-01
1.500000e+00  4.116189e-01
1.515000e+00  4.185789e-01
1.530000e+00  4.273208e-01
1.545000e+00  4.198061e-01
1.560000e+00  4.291911e-01
1.575000e+00  4.191767e-01
1.590000e+00  3.763058e-01
1.605000e+00  4.018815e-01
1.620000e+00  4.737299e-01
1.635000e+00  4.434119e-01
1.650000e+00  4.195674e-01
1.665000e+00  3.778597e-01
1.680000e+00  3.708715e-01
1.695000e+00  3.742209e-01
1.710000e+00  4.034674e-01
1.725000e+00  4.190406e-01
1.740000e+00  3.846273e-01
1.755000e+00  4.128994e-01
1.770000e+00  3.083086e-01
1.785000e+00  4.087067e-01
1.800000e+00  3.864736e-01
1.815000e+00  3.826160e-01
1.830000e+00  3.569060e-01
1.845000e+00  4.003613e-01
1.860000e+00  3.258558e-01
1.875000e+00  3.083860e-01
1.890000e+00  3.591682e-01
1.905000e+00  3.579107e-01
1.920000e+00  3.825989e-01
1.935000e+00  3.474290e-01
1.950000e+00  3.686217e-01
1.965000e+00  3.906417e-01
1.980000e+00  2.251799e-01
1.995000e+00  2.287642e-01
2.010000e+00  2.147135e-01
2.025000e+00  3.108456e-01
2.040000e+00  2.047387e-01
2.055000e+00  2.070122e-01
2.070000e+00  3.481164e-01
2.085000e+00  3.971472e-01
2.100000e+00  3.330859e-01
2.115000e+00  3.611662e-01
2.130000e+00  4.027926e-01
2.145000e+00  3.542064e-01
2.160000e+00  3.597957e-01
2.175000e+00  3.545929e-01
2.190000e+00  4.180310e-01
2.205000e+00  4.549056e-01
2.220000e+00  5.217876e-01
2.235000e+00  5.271081e-01
2.250000e+00  5.186920e-01
2.265000e+00  4.624780e-01
2.280000e+00  6.463977e-01
2.295000e+00  5.413437e-01
2.310000e+00  6.266691e-01
2.325000e+00  7.688649e-01
2.340000e+00  6.829180e-01
2.355000e+00  7.526075e-01
2.370000e+00  6.677942e-01
2.385000e+00  6.847548e-01
2.400000e+00  6.732593e-01
2.415000e+00  6.846554e-01
2.430000e+00  4.283345e-01
2.445000e+00  5.192333e-01
2.460000e+00  4.845554e-01
2.475000e+00  5.567889e-01
2.490000e+00  4.355295e-01
2.505000e+00  5.302132e-01
2.520000e+00  5.564793e-01
2.535000e+00  5.480788e-01
2.550000e+00  4.459003e-01
2.565000e+00  4.912615e-01
2.580000e+00  5.393860e-01
2.595000e+00  4.080553e-01
2.610000e+00  5.140691e-01
2.625000e+00  3.682961e-01
2.640000e+00  5.152496e-01
2.655000e+00  5.408097e-01
2.670000e+00  5.855234e-01
2.685000e+00  4.791127e-01
2.700000e+00  5.632995e-01
2.715000e+00  4.857519e-01
2.730000e+00  5.065510e-01
2.745000e+00  4.812015e-01
2.760000e+00  4.864680e-01
2.775000e+00  4.415191e-01
2.790000e+00  4.109367e-01
2.805000e+00  3.571245e-01
2.820000e+00  4.212599e-01
2.835000e+00  4.161778e-01
2.850000e+00  4.256540e-01
2.865000e+00  4.306800e-01
2.880000e+00  4.343781e-01
2.895000e+00  5.318430e-01
2.910000e+00  3.757780e-01
2.925000e+00  4.682674e-01
2.940000e+00  5.767540e-01
2.955000e+00  5.610899e-01
2.970000e+00  5.365653e-01
2.985000e+00  5.405757e-01
3.000000e+00  4.506020e-01
3.015000e+00  4.209797e-01
3.030000e+00  3.784984e-01
3.045000e+00  5.113648e-01
3.060000e+00  4.260211e-01
3.075000e+00  4.081924e-01
3.090000e+00  4.029121e-01
3.105000e+00  4.145648e-01
3.120000e+00  3.946250e-01
3.135000e+00  3.847519e-01
3.150000e+00  3.859158e-01
3.165000e+00  3.435491e-01
3.180000e+00  4.637393e-01
3.195000e+00  2.904840e-01
3.210000e+00  4.026377e-01
3.225000e+00  3.871667e-01
3.240000e+00  4.629742e-01
3.255000e+00  4.235348e-01
3.270000e+00  4.214426e-01
3.285000e+00  4.789101e-01
3.300000e+00  6.158915e-01
3.315000e+00  4.412572e-01
3.330000e+00  4.351367e-01
3.345000e+00  4.199361e-01
3.360000e+00  3.890269e-01
3.375000e+00  3.998272e-01
3.390000e+00  4.310113e-01
3.405000e+00  3.985536e-01
3.420000e+00  3.687995e-01
3.435000e+00  4.073955e-01
3.450000e+00  4.200155e-01
3.465000e+00  4.284637e-01
3.480000e+00  4.263825e-01
3.495000e+00  4.236380e-01
3.510000e+00  3.834176e-01
3.525000e+00  4.366545e-01
3.540000e+00  3.819385e-01
3.555000e+00  3.882473e-01
3.570000e+00  3.873035e-01
3.585000e+00  4.008941e-01
3.600000e+00  3.469495e-01
3.615000e+00  5.401007e-01
3.630000e+00  5.120730e-01
3.645000e+00  5.104412e-01
3.660000e+00  5.737040e-01
3.675000e+00  4.923588e-01
3.690000e+00  3.583001e-01
3.705000e+00  4.905707e-01
3.720000e+00  5.214537e-01
3.735000e+00  5.615996e-01
3.750000e+00  4.978002e-01
3.765000e+00  4.109819e-01
3.780000e+00  4.476134e-01
3.795000e+00  4.704475e-01
3.810000e+00  4.393747e-01
3.825000e+00  5.327758e-01
3.840000e+00  5.748302e-01
3.855000e+00  5.377414e-01
3.870000e+00  6.719003e-01
3.885000e+00  5.686448e-01
3.900000e+00  5.194591e-01
3.915000e+00  5.718490e-01
3.930000e+00  5.784902e-01
3.945000e+00  6.457105e-01
3.960000e+00  6.092604e-01
3.975000e+00  4.853014e-01
3.990000e+00  5.299444e-01
4.005000e+00  4.688679e-01
4.020000e+00  4.146160e-01
4.035000e+00  4.157953e-01
4.050000e+00  4.089719e-01
4.065000e+00  4.938157e-01
4.080000e+00  4.287773e-01
4.095000e+00  3.806338e-01
4.110000e+00  4.488760e-01
4.125000e+00  4.655244e-01
4.140000e+00  4.140181e-01
4.155000e+00  4.252130e-01
4.170000e+00  4.326381e-01
4.185000e+00  4.032580e-01
4.200000e+00  4.055069e-01
4.215000e+00  4.699150e-01
4.230000e+00  4.306435e-01
4.245000e+00  4.400156e-01
4.260000e+00  4.564397e-01
4.275000e+00  4.334385e-01
4.290000e+00  4.131732e-01
4.305000e+00  4.056279e-01
4.320000e+00  4.291910e-01
4.335000e+00  4.112649e-01
4.350000e+00  4.255516e-01
4.365000e+00  4.043292e-01
4.380000e+00  4.022701e-01
4.395000e+00  4.446898e-01
4.410000e+00  4.393460e-01
4.425000e+00  4.195580e-01
4.440000e+00  3.941534e-01
4.455000e+00  4.402659e-01
4.470000e+00  4.103671e-01
4.485000e+00  4.178843e-01
4.500000e+00  4.179691e-01
4.515000e+00  4.446426e-01
4.530000e+00  4.291678e-01
4.545000e+00  4.263531e-01
4.560000e+00  4.058733e-01
4.575000e+00  3.741513e-01
4.590000e+00  4.139180e-01
4.605000e+00  4.169342e-01
4.620000e+00  4.297136e-01
4.635000e+00  3.884705e-01
4.650000e+00  4.187709e-01
4.665000e+00  4.065229e-01
4.680000e+00  4.163172e-01
4.695000e+00  3.982024e-01
4.710000e+00  4.483326e-01
4.725000e+00  4.269054e-01
4.740000e+00  4.172063e-01
4.755000e+00  4.153396e-01
4.770000e+00  4.159255e-01
4.785000e+00  4.426736e-01
4.800000e+00  4.188184e-01
4.815000e+00  4.126644e-01
4.830000e+00  4.229835e-01
4.845000e+00  4.199588e-01
4.860000e+00  4.294487e-01
4.875000e+00  4.028300e-01
4.890000e+00  4.393220e-01
4.905000e+00  4.524520e-01
4.920000e+00  4.529490e-01
4.935000e+00  4.112393e-01
4.950000e+00  4.242890e-01
4.965000e+00  4.444828e-01
4.980000e+00  4.490236e-01
4.995000e+00  4.036448e-01
5.010000e+00  4.344353e-01
5.025000e+00  3.967593e-01
5.040000e+00  4.853764e-01
5.055000e+00  4.503332e-01
5.070000e+00  4.438085e-01
5.085000e+00  4.465613e-01
5.100000e+00  4.669335e-01
5.115000e+00  4.857171e-01
5.130000e+00  4.794843e-01
5.145000e+00  4.418080e-01
5.160000e+00  4.312842e-01
5.175000e+00  4.500903e-01
5.190000e+00  4.969677e-01
5.205000e+00  4.687494e-01
5.220000e+00  4.663527e-01
5.235000e+00  4.495263e-01
5.250000e+00  4.488155e-01
5.265000e+00  4.280444e-01
5.280000e+00  4.304487e-01
5.295000e+00  4.417264e-01
5.310000e+00  4.639687e-01
5.325000e+00  4.592201e-01
5.340000e+00  4.569519e-01
5.355000e+00  4.624047e-01
5.370000e+00  3.977499e-01
5.385000e+00  4.227034e-01
5.400000e+00  4.680827e-01
5.415000e+00  4.216172e-01
5.430000e+00  4.683388e-01
5.445000e+00  4.200786e-01
5.460000e+00  4.258382e-01
5.475000e+00  4.236234e-01
5.490000e+00  4.907687e-01
5.505000e+00  4.287329e-01
5.520000e+00  4.359472e-01
5.535000e+00  4.255123e-01
5.550000e+00  4.422715e-01
5.565000e+00  4.239211e-01
5.580000e+00  4.236615e-01
5.595000e+00  4.059434e-01
5.610000e+00  4.269556e-01
5.625000e+00  4.225472e-01
5.640000e+00  3.897603e-01
5.655000e+00  4.186034e-01
5.670000e+00  4.060852e-01
5.685000e+00  4.481083e-01
5.700000e+00  4.340988e-01
5.715000e+00  4.166844e-01
5.730000e+00  4.530883e-01
5.745000e+00  4.351022e-01
5.760000e+00  4.313269e-01
5.775000e+00  4.070703e-01
5.790000e+00  4.117634e-01
5.805000e+00  3.779415e-01
5.820000e+00  4.189761e-01
5.835001e+00  4.408607e-01
5.850000e+00  4.160203e-01
5.865000e+00  4.272531e-01
5.880000e+00  4.469700e-01
5.895000e+00  3.926145e-01
5.910000e+00  4.696491e-01
5.925000e+00  4.512703e-01
5.940000e+00  4.099655e-01
5.955000e+00  4.670267e-01
5.970000e+00  4.035414e-01
5.985000e+00  4.464091e-01
6.000000e+00  3.817615e-01
6.015000e+00  4.144734e-01
6.030000e+00  4.273103e-01
6.045000e+00  4.305740e-01
6.060000e+00  4.299231e-01
6.075000e+00  4.469864e-01
6.090000e+00  4.351300e-01
6.105000e+00  4.173762e-01
6.120000e+00  4.627070e-01
6.135000e+00  4.139410e-01
6.150000e+00  4.361950e-01
6.165000e+00  3.794875e-01
6.180000e+00  4.264751e-01
6.195000e+00  4.488141e-01
6.210001e+00  4.477821e-01
6.225000e+00  4.501711e-01
6.240000e+00  4.597835e-01
6.255000e+00  4.186716e-01
6.270000e+00  4.444752e-01
6.285000e+00  4.210568e-01
6.300000e+00  4.063670e-01
6.315001e+00  4.211580e-01
6.330000e+00  4.260353e-01
6.345000e+00  4.689307e-01
6.360000e+00  4.451450e-01
6.375000e+00  4.660481e-01
6.390000e+00  3.940827e-01
6.405000e+00  4.124572e-01
6.420000e+00  4.111706e-01
6.435000e+00  4.116484e-01
6.450000e+00  4.448302e-01
6.465000e+00  4.707355e-01
6.480000e+00  4.526689e-01
6.495000e+00  4.465622e-01
6.510000e+00  4.153335e-01
6.525000e+00  4.694166e-01
6.540000e+00  4.104889e-01
6.555000e+00  4.357407e-01
6.570000e+00  4.044728e-01
6.585001e+00  3.524953e-01
6.600000e+00  3.928420e-01
6.615000e+00  4.281408e-01
6.630000e+00  3.857643e-01
6.645000e+00  4.354191e-01
6.660000e+00  4.309870e-01
6.675000e+00  4.228490e-01
6.690001e+00  4.204663e-01
6.705000e+00  3.035095e-01
6.720000e+00  4.233510e-01
6.735000e+00  4.156861e-01
6.750000e+00  4.364518e-01
6.765000e+00  3.869691e-01
6.780000e+00  3.786727e-01
6.795001e+00  4.007219e-01
6.810000e+00  4.106383e-01
6.825000e+00  4.191824e-01
6.840000e+00  4.201726e-01
6.855000e+00  4.568076e-01
6.870000e+00  4.232461e-01
6.885000e+00  3.886208e-01
6.900000e+00  3.749361e-01
6.915000e+00  3.879292e-01
6.930000e+00  4.411803e-01
6.945000e+00  3.969384e-01
6.960001e+00  4.005370e-01
6.975000e+00  3.726071e-01
6.990000e+00  3.813250e-01
7.005000e+00  4.352115e-01
7.020000e+00  4.188338e-01
7.035000e+00  4.295127e-01
7.050000e+00  4.145299e-01
7.065001e+00  4.749492e-01
7.080000e+00  4.142391e-01
7.095000e+00  4.016979e-01
7.110000e+00  4.385088e-01
7.125000e+00  3.738464e-01
7.140000e+00  3.942414e-01
7.155000e+00  4.413264e-01
7.170001e+00  4.508681e-01
7.185000e+00  4.615223e-01
7.200000e+00  3.826395e-01
7.215000e+00  4.052874e-01
7.230000e+00  4.094510e-01
7.245000e+00  3.945606e-01
7.260000e+00  4.637823e-01
7.275001e+00  4.161024e-01
7.290000e+00  4.246269e-01
7.305000e+00  4.073147e-01
7.320000e+00  3.805589e-01
7.335001e+00  4.121892e-01
7.350000e+00  4.444931e-01
7.365000e+00  4.348576e-01
7.380000e+00  3.971437e-01
7.395000e+00  3.936928e-01
7.410000e+00  4.301977e-01
7.425000e+00  4.323183e-01
7.440001e+00  4.196139e-01
7.455000e+00  4.248577e-01
7.470000e+00  4.296211e-01
7.485000e+00  3.767904e-01
7.500000e+00  4.322233e-01
7.515000e+00  4.472417e-01
7.530000e+00  4.227754e-01
7.545001e+00  4.215377e-01
7.560000e+00  4.498142e-01
7.575000e+00  4.536642e-01
7.590000e+00  4.277067e-01
7.605000e+00  4.460370e-01
7.620000e+00  4.301000e-01
7.635000e+00  3.907556e-01
7.650001e+00  4.261760e-01
7.665000e+00  4.479676e-01
7.680000e+00  4.501880e-01
7.695000e+00  4.423447e-01
7.710001e+00  4.357016e-01
7.725000e+00  4.133085e-01
7.740000e+00  4.370313e-01
7.755001e+00  4.373125e-01
7.770000e+00  4.704159e-01
7.785000e+00  4.600928e-01
7.800000e+00  4.331672e-01
7.815001e+00  4.158785e-01
7.830000e+00  4.617513e-01
7.845000e+00  4.354535e-01
7.860001e+00  4.381258e-01
7.875000e+00  4.182003e-01
7.890000e+00  3.947736e-01
7.905000e+00  4.454866e-01
7.920001e+00  4.467606e-01
7.935000e+00  4.658047e-01
7.950000e+00  4.203453e-01
7.965000e+00  4.221161e-01
7.980000e+00  4.002520e-01
7.995000e+00  4.272341e-01
8.010000e+00  4.446495e-01
8.025001e+00  4.413287e-01
8.040000e+00  4.554217e-01
8.055000e+00  4.147792e-01
8.070001e+00  4.345053e-01
8.085000e+00  4.187102e-01
8.100000e+00  4.365893e-01
8.115001e+00  3.925477e-01
8.130000e+00  4.360574e-01
8.145000e+00  4.318008e-01
8.160001e+00  4.405325e-01
8.175000e+00  4.070946e-01
8.190001e+00  4.308166e-01
8.205000e+00  4.148602e-01
8.220000e+00  4.075404e-01
8.235001e+00  4.094067e-01
8.250000e+00  3.787624e-01
8.265000e+00  3.962691e-01
8.280001e+00  4.416175e-01
8.295000e+00  3.827547e-01
8.310000e+00  4.257239e-01
8.325001e+00  4.397512e-01
8.340000e+00  4.385213e-01
8.355000e+00  4.306751e-01
8.370001e+00  4.159205e-01
8.385000e+00  4.254527e-01
8.400001e+00  4.364092e-01
8.415000e+00  4.255135e-01
8.430000e+00  4.129079e-01
8.445001e+00  4.536176e-01
8.460000e+00  4.039680e-01
8.475000e+00  4.148582e-01
8.490001e+00  4.398980e-01
8.505000e+00  3.889640e-01
8.520000e+00  4.567767e-01
8.535001e+00  4.054687e-01
8.550000e+00  4.180776e-01
8.565001e+00  3.712423e-01
8.580001e+00  3.883337e-01
8.595000e+00  4.253576e-01
8.610001e+00  4.308202e-01
8.625000e+00  4.411348e-01
8.640000e+00  4.101625e-01
8.655001e+00  3.932837e-01
8.670000e+00  3.980365e-01
8.685000e+00  4.236046e-01
8.700001e+00  4.153128e-01
8.715000e+00  4.217157e-01
8.730000e+00  4.060319e-01
8.745001e+00  4.193343e-01
8.760000e+00  4.138719e-01
8.775001e+00  4.201393e-01
8.790000e+00  4.140932e-01
8.805000e+00  4.246433e-01
8.820001e+00  4.524831e-01
8.835000e+00  4.468479e-01
8.850000e+00  4.233792e-01
8.865001e+00  4.170886e-01
8.880000e+00  4.418246e-01
8.895000e+00  4.157093e-01
8.910001e+00  4.133254e-01
8.925000e+00  4.034625e-01
8.940001e+00  3.927720e-01
8.955001e+00  3.926182e-01
8.970000e+00  4.062867e-01
8.985001e+00  3.726228e-01
9.000000e+00  4.722722e-01
9.015000e+00  4.369589e-01
9.030001e+00  4.321273e-01
9.045000e+00  3.875372e-01
9.060000e+00  4.148796e-01
9.075001e+00  3.931566e-01
9.090000e+00  4.225377e-01
9.105000e+00  4.081396e-01
9.120001e+00  4.270891e-01
9.135000e+00  4.162368e-01
9.150001e+00  4.024387e-01
9.165000e+00  4.000923e-01
9.180000e+00  3.807022e-01
9.195001e+00  4.054850e-01
9.210000e+00  3.483517e-01
9.225000e+00  3.933868e-01
9.240001e+00  3.782132e-01
9.255000e+00  3.974094e-01
9.270000e+00  4.156007e-01
9.285001e+00  3.800856e-01
9.300000e+00  4.012605e-01
9.315001e+00  3.693626e-01
9.330001e+00  3.914001e-01
9.345000e+00  3.870216e-01
9.360001e+00  4.021319e-01
9.375000e+00  4.301780e-01
9.390000e+00  4.278761e-01
9.405001e+00  4.332677e-01
9.420000e+00  4.111703e-01
9.435000e+00  3.909692e-01
9.450001e+00  4.507827e-01
9.465000e+00  3.989499e-01
9.480000e+00  4.429302e-01
9.495001e+00  3.861775e-01
9.510000e+00  4.103010e-01
9.525001e+00  3.362753e-01
9.540001e+00  4.105533e-01
9.555000e+00  4.340325e-01
9.570001e+00  4.104706e-01
9.585000e+00  3.576830e-01
9.600000e+00  3.877861e-01
9.615001e+00  3.423799e-01
9.630000e+00  3.912660e-01
9.645000e+00  3.968705e-01
9.660001e+00  4.065623e-01
9.675000e+00  3.770941e-01
9.690001e+00  4.050889e-01
9.705001e+00  4.476362e-01
9.720000e+00  4.203581e-01
9.735001e+00  4.242984e-01
9.750000e+00  4.179704e-01
9.765000e+00  4.402046e-01
9.780001e+00  3.891863e-01
9.795000e+00  4.201597e-01
9.810000e+00  3.460145e-01
9.825001e+00  3.733107e-01
9.840000e+00  4.043243e-01
9.855000e+00  3.691772e-01
9.870001e+00  3.964973e-01
9.885000e+00  4.223331e-01
9.900001e+00  4.229351e-01
9.915001e+00  3.862967e-01
9.930000e+00  3.478046e-01
9.945001e+00  4.129648e-01
9.960000e+00  2.307572e-01
9.975000e+00  1.884383e-01
9.990001e+00  2.010696e-01
1.000500e+01  1.801362e-01
1.002000e+01  1.791114e-01
1.003500e+01  1.738994e-01
1.005000e+01  2.169908e-01
1.006500e+01  2.308201e-01
1.008000e+01  2.209569e-01
1.009500e+01  1.853376e-01
1.011000e+01  2.024748e-01
1.012500e+01  1.835347e-01
1.014000e+01  1.800946e-01
1.015500e+01  1.682233e-01
1.017000e+01  1.966189e-01
1.018500e+01  2.078606e-01
1.020000e+01  2.073959e-01
1.021500e+01  1.839049e-01
1.023000e+01  1.921302e-01
1.024500e+01  1.862070e-01
1.026000e+01  2.177751e-01
1.027500e+01  1.863816e-01
1.029000e+01  1.748312e-01
1.030500e+01  2.081489e-01
1.032000e+01  2.068960e-01
1.033500e+01  2.997764e-01
1.035000e+01  2.170922e-01
1.036500e+01  1.698618e-01
1.038000e+01  1.854157e-01
1.039500e+01  1.903076e-01
1.041000e+01  2.355313e-01
1.042500e+01  1.806958e-01
1.044000e+01  1.898474e-01
1.045500e+01  1.823624e-01
1.047000e+01  1.738648e-01
1.048500e+01  1.955657e-01
1.050000e+01  2.033446e-01
1.051500e+01  2.032611e-01
1.053000e+01  1.722498e-01
1.054500e+01  3.474552e-01
1.056000e+01  2.096497e-01
1.057500e+01  1.806711e-01
1.059000e+01  1.930827e-01
1.060500e+01  2.125465e-01
1.062000e+01  1.908770e-01
1.063500e+01  2.206923e-01
1.065000e+01  2.023785e-01
1.066500e+01  2.083773e-01
1.068000e+01  3.607799e-01
1.069500e+01  1.723368e-01
1.071000e+01  1.837878e-01
1.072500e+01  1.791035e-01
1.074000e+01  1.788435e-01
1.075500e+01  1.804967e-01
1.077000e+01  1.861694e-01
1.078500e+01  1.878990e-01
1.080000e+01  2.124715e-01
1.081500e+01  1.857608e-01
1.083000e+01  1.886001e-01
1.084500e+01  1.881541e-01
1.086000e+01  1.943963e-01
1.087500e+01  1.816316e-01
1.089000e+01  1.897707e-01
1.090500e+01  1.908850e-01
1.092000e+01  1.833083e-01
1.093500e+01  2.401375e-01
1.095000e+01  2.241361e-01
1.096500e+01  1.993716e-01
1.098000e+01  1.665113e-01
1.099500e+01  2.039070e-01
1.101000e+01  1.871498e-01
1.102500e+01  1.886927e-01
1.104000e+01  1.684815e-01
1.105500e+01  2.057302e-01
1.107000e+01  1.816037e-01
1.108500e+01  2.813578e-01
1.110000e+01  1.851107e-01
1.111500e+01  1.846455e-01
1.113000e+01  2.090765e-01
1.114500e+01  2.012488e-01
1.116000e+01  1.999651e-01
1.117500e+01  2.291156e-01
1.119000e+01  2.254528e-01
1.120500e+01  2.077162e-01
1.122000e+01  2.010992e-01
1.123500e+01  1.947667e-01
1.125000e+01  1.893856e-01
1.126500e+01  2.032584e-01
1.128000e+01  1.931916e-01
1.129500e+01  1.865505e-01
1.131000e+01  1.981109e-01
1.132500e+01  1.866146e-01
1.134000e+01  1.726820e-01
1.135500e+01  1.949615e-01
1.137000e+01  3.202591e-01
1.138500e+01  2.108555e-01
1.140000e+01  2.066374e-01
1.141500e+01  1.914836e-01
1.143000e+01  2.079761e-01
1.144500e+01  1.920571e-01
1.146000e+01  1.772315e-01
1.147500e+01  1.947054e-01
1.149000e+01  2.141260e-01
1.150500e+01  1.958086e-01
1.152000e+01  1.749888e-01
1.153500e+01  1.749085e-01
1.155000e+01  3.120833e-01
1.156500e+01  3.147333e-01
1.158000e+01  3.810642e-01
1.159500e+01  3.631239e-01
1.161000e+01  4.231668e-01
1.162500e+01  3.959445e-01
1.164000e+01  4.037324e-01
1.165500e+01  3.585110e-01
1.167000e+01  2.269054e-01
1.168500e+01  3.567100e-01
1.170000e+01  3.423361e-01
1.171500e+01  3.528313e-01
1.173000e+01  3.393610e-01
1.174500e+01  3.635081e-01
1.176000e+01  3.225587e-01
1.177500e+01  3.671101e-01
1.179000e+01  4.249860e-01
1.180500e+01  3.938352e-01
1.182000e+01  4.143021e-01
1.183500e+01  4.106811e-01
1.185000e+01  4.307922e-01
1.186500e+01  4.037781e-01
1.188000e+01  3.867323e-01
1.189500e+01  4.507736e-01
1.191000e+01  4.151896e-01
1.192500e+01  3.922320e-01
1.194000e+01  4.408563e-01
1.195500e+01  4.244397e-01
1.197000e+01  4.710279e-01
1.198500e+01  4.436843e-01
1.200000e+01  4.085134e-01
1.201500e+01  4.557315e-01
1.203000e+01  4.181650e-01
1.204500e+01  4.530289e-01
1.206000e+01  3.789630e-01
1.207500e+01  4.080209e-01
1.209000e+01  3.759679e-01
1.210500e+01  4.571063e-01
1.212000e+01  4.121759e-01
1.213500e+01  4.330986e-01
1.215000e+01  4.756356e-01
1.216500e+01  4.311447e-01
1.218000e+01  4.114620e-01
1.219500e+01  4.512405e-01
1.221000e+01  3.882602e-01
1.222500e+01  4.170142e-01
1.224000e+01  3.695809e-01
1.225500e+01  4.335174e-01
1.227000e+01  4.634664e-01
1.228500e+01  4.241439e-01
1.230000e+01  4.290605e-01
1.231500e+01  4.224512e-01
1.233000e+01  4.375548e-01
1.234500e+01  4.150912e-01
1.236000e+01  4.315298e-01
1.237500e+01  4.170720e-01
1.239000e+01  4.356616e-01
1.240500e+01  4.106893e-01
1.242000e+01  4.325192e-01
1.243500e+01  4.457454e-01
1.245000e+01  4.224665e-01
1.246500e+01  4.223386e-01
1.248000e+01  4.031750e-01
1.249500e+01  4.249578e-01
1.251000e+01  4.513201e-01
1.252500e+01  3.835060e-01
1.254000e+01  4.480389e-01
1.255500e+01  4.356020e-01
1.257000e+01  4.195305e-01
1.258500e+01  4.277604e-01
1.260000e+01  3.886465e-01
1.261500e+01  4.213358e-01
1.263000e+01  4.101144e-01
1.264500e+01  4.442231e-01
1.266000e+01  4.598403e-01
1.267500e+01  3.859200e-01
1.269000e+01  4.030691e-01
1.270500e+01  4.097377e-01
1.272000e+01  4.209100e-01
1.273500e+01  4.184984e-01
1.275000e+01  4.062782e-01
1.276500e+01  4.239171e-01
1.278000e+01  4.010761e-01
1.279500e+01  4.305868e-01
1.281000e+01  4.453046e-01
1.282500e+01  4.207542e-01
1.284000e+01  4.218543e-01
1.285500e+01  4.053950e-01
1.287000e+01  3.924869e-01
1.288500e+01  4.295891e-01
1.290000e+01  4.193496e-01
1.291500e+01  4.688082e-01
1.293000e+01  4.448191e-01
1.294500e+01  4.196533e-01
1.296000e+01  5.272056e-01
1.297500e+01  4.745746e-01
1.299000e+01  5.579991e-01
1.300500e+01  3.955072e-01
1.302000e+01  4.615688e-01
1.303500e+01  4.368638e-01
1.305000e+01  4.217035e-01
1.306500e+01  4.600228e-01
1.308000e+01  3.931231e-01
1.309500e+01  4.356437e-01
1.311000e+01  4.278001e-01
1.312500e+01  4.372756e-01
1.314000e+01  4.174351e-01
1.315500e+01  4.199835e-01
1.317000e+01  4.089460e-01
1.318500e+01  4.383483e-01
1.320000e+01  4.417264e-01
1.321500e+01  4.078703e-01
1.323000e+01  4.175453e-01
1.324500e+01  4.276261e-01
1.326000e+01  4.179221e-01
1.327500e+01  4.232953e-01
1.329000e+01  4.602674e-01
1.330500e+01  4.212052e-01
1.332000e+01  4.310880e-01
1.333500e+01  4.631478e-01
1.335000e+01  4.190238e-01
1.336500e+01  4.871599e-01
1.338000e+01  4.007917e-01
1.339500e+01  4.312553e-01
1.341000e+01  4.244736e-01
1.342500e+01  4.229824e-01
1.344000e+01  3.947013e-01
1.345500e+01  4.161986e-01
1.347000e+01  4.189903e-01
1.348500e+01  4.882747e-01
1.350000e+01  4.591790e-01
1.351500e+01  4.552710e-01
1.353000e+01  4.150193e-01
1.354500e+01  4.484929e-01
1.356000e+01  3.998902e-01
1.357500e+01  4.145240e-01
1.359000e+01  4.060715e-01
1.360500e+01  4.264666e-01
1.362000e+01  3.959419e-01
1.363500e+01  3.508876e-01
1.365000e+01  4.026738e-01
1.366500e+01  4.152348e-01
1.368000e+01  3.397925e-01
1.369500e+01  3.165911e-01
1.371000e+01  5.314058e-01
1.372500e+01  4.984835e-01
1.374000e+01  4.780357e-01
1.375500e+01  3.916901e-01
1.377000e+01  4.042477e-01
1.378500e+01  3.898873e-01
1.380000e+01  3.815088e-01
1.381500e+01  3.940660e-01
1.383000e+01  4.309686e-01
1.384500e+01  3.989637e-01
1.386000e+01  3.759494e-01
1.387500e+01  3.769510e-01
1.389000e+01  3.779908e-01
1.390500e+01  3.963158e-01
1.392000e+01  3.849090e-01
1.393500e+01  4.200359e-01
1.395000e+01  4.104009e-01
1.396500e+01  3.988255e-01
1.398000e+01  4.543415e-01
1.399500e+01  3.812011e-01
1.401000e+01  4.008166e-01
1.402500e+01  4.209725e-01
1.404000e+01  4.320474e-01
1.405500e+01  4.360514e-01
1.407000e+01  3.908888e-01
1.408500e+01  4.016864e-01
1.410000e+01  4.386731e-01
1.411500e+01  4.190724e-01
1.413000e+01  4.490388e-01
1.414500e+01  4.756144e-01
1.416000e+01  4.446729e-01
1.417500e+01  4.412196e-01
1.419000e+01  4.208542e-01
1.420500e+01  4.407196e-01
1.422000e+01  4.073926e-01
1.423500e+01  4.360972e-01
1.425000e+01  4.129761e-01
1.426500e+01  4.534887e-01
1.428000e+01  4.389864e-01
1.429500e+01  4.369908e-01
1.431000e+01  3.625107e-01
1.432500e+01  1.720755e-01
1.434000e+01  1.844422e-01
1.435500e+01  1.897579e-01
1.437000e+01  2.070435e-01
1.438500e+01  1.909841e-01
1.440000e+01  1.773413e-01
1.441500e+01  1.875953e-01
1.443000e+01  1.989294e-01
1.444500e+01  1.828167e-01
1.446000e+01  1.935304e-01
1.447500e+01  1.955120e-01
1.449000e+01  1.906832e-01
1.450500e+01  1.768472e-01
1.452000e+01  1.763860e-01
1.453500e+01  2.026449e-01
1.455000e+01  1.838313e-01
1.456500e+01  1.855022e-01
1.458000e+01  1.913165e-01
1.459500e+01  2.064048e-01
1.461000e+01  1.865529e-01
1.462500e+01  1.873207e-01
1.464000e+01  2.116433e-01
1.465500e+01  2.419524e-01
1.467000e+01  1.805714e-01
1.468500e+01  1.980533e-01
1.470000e+01  1.805017e-01
1.471500e+01  1.713563e-01
1.473000e+01  1.819533e-01
1.474500e+01  1.978205e-01
1.476000e+01  1.980807e-01
1.477500e+01  1.852832e-01
1.479000e+01  1.966368e-01
1.480500e+01  1.958469e-01
1.482000e+01  1.872192e-01
1.483500e+01  2.041613e-01
1.485000e+01  1.891584e-01
1.486500e+01  1.958393e-01
1.488000e+01  1.821457e-01
1.489500e+01  1.800167e-01
1.491000e+01  1.897894e-01
1.492500e+01  2.098237e-01
1.494000e+01  1.776965e-01
1.495500e+01  1.994644e-01
1.497000e+01  2.034258e-01
1.498500e+01  1.740861e-01
1.500000e+01  1.799694e-01
1.501500e+01  2.077135e-01
1.503000e+01  1.787343e-01
1.504500e+01  1.820138e-01
1.506000e+01  1.940640e-01
1.507500e+01  1.811795e-01
1.509000e+01  1.942035e-01
1.510500e+01  1.813561e-01
1.512000e+01  2.049854e-01
1.513500e+01  1.844395e-01
1.515000e+01  2.081758e-01
1.516500e+01  1.755165e-01
1.518000e+01  1.859542e-01
1.519500e+01  1.806125e-01
1.521000e+01  1.791872e-01
1.522500e+01  1.785104e-01
1.524000e+01  1.837335e-01
1.525500e+01  2.015738e-01
1.527000e+01  2.056333e-01
1.528500e+01  1.846728e-01
1.530000e+01  2.139207e-01
1.531500e+01  1.744793e-01
1.533000e+01  1.755989e-01
1.534500e+01  1.794768e-01
1.536000e+01  2.077520e-01
1.537500e+01  1.839213e-01
1.539000e+01  2.039462e-01
1.540500e+01  1.823455e-01
1.542000e+01  1.860779e-01
1.543500e+01  1.922732e-01
1.545000e+01  1.878029e-01
1.546500e+01  1.943866e-01
1.548000e+01  1.801806e-01
1.549500e+01  1.840299e-01
1.551000e+01  2.051853e-01
1.552500e+01  1.872136e-01
1.554000e+01  1.765049e-01
1.555500e+01  2.049510e-01
1.557000e+01  1.805603e-01
1.558500e+01  1.783172e-01
1.560000e+01  1.890743e-01
1.561500e+01  1.849160e-01
1.563000e+01  1.756903e-01
1.564500e+01  1.917522e-01
1.566000e+01  1.797639e-01
1.567500e+01  2.006539e-01
1.569000e+01  1.864324e-01
1.570500e+01  1.986780e-01
1.572000e+01  1.775302e-01
1.573500e+01  1.924913e-01
1.575000e+01  1.875179e-01
1.576500e+01  1.982270e-01
1.578000e+01  1.950283e-01
1.579500e+01  1.983484e-01
1.581000e+01  1.874542e-01
1.582500e+01  1.963106e-01
1.584000e+01  1.763322e-01
1.585500e+01  2.027462e-01
1.587000e+01  1.796303e-01
1.588500e+01  1.852727e-01
1.590000e+01  1.689613e-01
1.591500e+01  1.830955e-01
1.593000e+01  1.912854e-01
1.594500e+01  1.812572e-01
1.596000e+01  1.859517e-01
1.597500e+01  2.081970e-01
1.599000e+01  1.818408e-01
1.600500e+01  2.181149e-01
1.602000e+01  1.650603e-01
1.603500e+01  2.069905e-01
1.605000e+01  1.678478e-01
1.606500e+01  1.971193e-01
1.608000e+01  1.859301e-01
1.609500e+01  1.793821e-01
1.611000e+01  2.071349e-01
1.612500e+01  1.951151e-01
1.614000e+01  1.676275e-01
1.615500e+01  1.937422e-01
1.617000e+01  1.778342e-01
1.618500e+01  1.791117e-01
1.620000e+01  2.116885e-01
1.621500e+01  1.771439e-01
1.623000e+01  1.840544e-01
1.624500e+01  1.935381e-01
1.626000e+01  1.784657e-01
1.627500e+01  1.833684e-01
1.629000e+01  1.733926e-01
1.630500e+01  1.749543e-01
1.632000e+01  1.913530e-01
1.633500e+01  1.845456e-01
1.635000e+01  1.880878e-01
1.636500e+01  1.788771e-01
1.638000e+01  1.990704e-01
1.639500e+01  1.661143e-01
1.641000e+01  1.897896e-01
1.642500e+01  2.028449e-01
1.644000e+01  2.008331e-01
1.645500e+01  1.904177e-01
1.647000e+01  1.890768e-01
1.648500e+01  1.738530e-01
1.650000e+01  1.760740e-01
1.651500e+01  1.930802e-01
1.653000e+01  2.067708e-01
1.654500e+01  1.893672e-01
1.656000e+01  1.776117e-01
1.657500e+01  1.826721e-01
1.659000e+01  1.862095e-01
1.660500e+01  2.077931e-01
1.662000e+01  2.132157e-01
1.663500e+01  1.948950e-01
1.665000e+01  1.763264e-01
1.666500e+01  1.819611e-01
1.668000e+01  2.051097e-01
1.669500e+01  1.771835e-01
1.671000e+01  1.885363e-01
1.672500e+01  1.922499e-01
1.674000e+01  2.368816e-01
1.675500e+01  1.844262e-01
1.677000e+01  1.964025e-01
1.678500e+01  1.879521e-01
1.680000e+01  1.900657e-01
1.681500e+01  1.858979e-01
1.683000e+01  1.915933e-01
1.684500e+01  1.823428e-01
1.686000e+01  1.985749e-01
1.687500e+01  2.007838e-01
1.689000e+01  1.900683e-01
1.690500e+01  1.959926e-01
1.692000e+01  2.003946e-01
1.693500e+01  1.861341e-01
1.695000e+01  1.904575e-01
1.696500e+01  1.941492e-01
1.698000e+01  1.749686e-01
1.699500e+01  1.774513e-01
1.701000e+01  1.776910e-01
1.702500e+01  1.771101e-01
1.704000e+01  1.964640e-01
1.705500e+01  1.905412e-01
1.707000e+01  1.772033e-01
1.708500e+01  1.971341e-01
1.710000e+01  1.944556e-01
1.711500e+01  1.869464e-01
1.713000e+01  2.000350e-01
1.714500e+01  1.952460e-01
1.716000e+01  1.736720e-01
1.717500e+01  1.840787e-01
1.719000e+01  2.031428e-01
1.720500e+01  1.770226e-01
1.722000e+01  1.871952e-01
1.723500e+01  1.797639e-01
1.725000e+01  1.977825e-01
1.726500e+01  1.801362e-01
1.728000e+01  1.793880e-01
1.729500e+01  1.882844e-01
1.731000e+01  2.001123e-01
1.732500e+01  2.061773e-01
1.734000e+01  1.911677e-01
1.735500e+01  1.801138e-01
1.737000e+01  1.927539e-01
1.738500e+01  1.727454e-01
1.740000e+01  1.782414e-01
1.741500e+01  1.873338e-01
1.743000e+01  1.891800e-01
1.744500e+01  1.758577e-01
1.746000e+01  1.806876e-01
1.747500e+01  2.030688e-01
1.749000e+01  2.054409e-01
1.750500e+01  1.943351e-01
1.752000e+01  1.762526e-01
1.753500e+01  1.801498e-01
1.755000e+01  1.709769e-01
1.756500e+01  1.839293e-01
1.758000e+01  2.052704e-01
1.759500e+01  1.807205e-01
1.761000e+01  1.929792e-01
1.762500e+01  1.899842e-01
1.764000e+01  2.044331e-01
1.765500e+01  1.835784e-01
1.767000e+01  1.976414e-01
1.768500e+01  1.954739e-01
1.770000e+01  1.915541e-01
1.771500e+01  2.022101e-01
1.773000e+01  1.951952e-01
1.774500e+01  1.802302e-01
1.776000e+01  1.908141e-01
1.777500e+01  1.907119e-01
1.779000e+01  1.803472e-01
1.780500e+01  1.927929e-01
1.782000e+01  1.750001e-01
1.783500e+01  1.832265e-01
1.785000e+01  2.214790e-01
1.786500e+01  2.173800e-01
1.788000e+01  2.032878e-01
1.789500e+01  2.024573e-01
1.791000e+01  1.873714e-01
1.792500e+01  1.938505e-01
1.794000e+01  1.864967e-01
1.795500e+01  1.974589e-01
1.797000e+01  1.883639e-01
1.798500e+01  2.166200e-01
1.800000e+01  2.213344e-01
1.801500e+01  2.051487e-01
1.803000e+01  1.867006e-01
1.804500e+01  1.935797e-01
1.806000e+01  1.852594e-01
1.807500e+01  2.099070e-01
1.809000e+01  2.334910e-01
1.810500e+01  1.869464e-01
1.812000e+01  2.017002e-01
1.813500e+01  2.145997e-01
1.815000e+01  1.844208e-01
1.816500e+01  1.895415e-01
1.818000e+01  2.009278e-01
1.819500e+01  1.888626e-01
1.821000e+01  2.014893e-01
1.822500e+01  1.877044e-01
1.824000e+01  1.857581e-01
1.825500e+01  1.941696e-01
1.827000e+01  1.880588e-01
1.828500e+01  1.812320e-01
1.830000e+01  1.789443e-01
1.831500e+01  1.856986e-01
1.833000e+01  2.012115e-01
1.834500e+01  1.931737e-01
1.836000e+01  1.752854e-01
1.837500e+01  1.756164e-01
1.839000e+01  1.810442e-01
1.840500e+01  1.811907e-01
1.842000e+01  1.972255e-01
1.843500e+01  1.743155e-01
1.845000e+01  1.899315e-01
1.846500e+01  1.921899e-01
1.848000e+01  1.792736e-01
1.849500e+01  1.850975e-01
1.851000e+01  1.794074e-01
1.852500e+01  1.790923e-01
1.854000e+01  1.837853e-01
1.855500e+01  1.929509e-01
1.857000e+01  2.015592e-01
1.858500e+01  2.002021e-01
1.860000e+01  1.865612e-01
1.861500e+01  1.708859e-01
1.863000e+01  2.102759e-01
1.864500e+01  1.896760e-01
1.866000e+01  1.808344e-01
1.867500e+01  1.873209e-01
1.869000e+01  1.974511e-01
1.870500e+01  1.877898e-01
1.872000e+01  1.935252e-01
1.873500e+01  1.815655e-01
1.875000e+01  1.752939e-01
1.876500e+01  1.937084e-01
1.878000e+01  1.816867e-01
1.879500e+01  1.902656e-01
1.881000e+01  1.960255e-01
1.882500e+01  2.081083e-01
1.884000e+01  1.906749e-01
1.885500e+01  2.156733e-01
1.887000e+01  2.015266e-01
1.888500e+01  2.023090e-01
1.890000e+01  1.810716e-01
1.891500e+01  1.905098e-01
1.893000e+01  2.089351e-01
1.894500e+01  2.843815e-01
1.896000e+01  1.866171e-01
1.897500e+01  1.827021e-01
1.899000e+01  2.058152e-01
1.900500e+01  2.642878e-01
1.902000e+01  2.672098e-01
1.903500e+01  3.568040e-01
1.905000e+01  3.548828e-01
1.906500e+01  2.832769e-01
1.908000e+01  2.779605e-01
1.909500e+01  3.814196e-01
1.911000e+01  2.184560e-01
1.912500e+01  3.203047e-01
1.914000e+01  2.134057e-01
1.915500e+01  1.975904e-01
1.917000e+01  2.060607e-01
1.918500e+01  1.879868e-01
1.920000e+01  1.772541e-01
1.921500e+01  1.931944e-01
1.923000e+01  2.019062e-01
1.924500e+01  2.072801e-01
1.926000e+01  1.917029e-01
1.927500e+01  2.136375e-01
1.929000e+01  1.885999e-01
1.930500e+01  1.844506e-01
1.932000e+01  2.261970e-01
1.933500e+01  2.018789e-01
1.935000e+01  2.014594e-01
1.936500e+01  2.394790e-01
1.938000e+01  1.940051e-01
1.939500e+01  2.124477e-01
1.941000e+01  1.801054e-01
1.942500e+01  1.966061e-01
1.944000e+01  2.118184e-01
1.945500e+01  1.850108e-01
1.947000e+01  2.076393e-01
1.948500e+01  1.801138e-01
1.950000e+01  1.922759e-01
1.951500e+01  1.930469e-01
1.953000e+01  1.775557e-01
1.954500e+01  2.107796e-01
1.956000e+01  1.988291e-01
1.957500e+01  2.109647e-01
1.959000e+01  1.796748e-01
1.960500e+01  1.838096e-01
1.962000e+01  1.711318e-01
1.963500e+01  1.766293e-01
1.965000e+01  1.801253e-01
1.966500e+01  1.805244e-01
1.968000e+01  2.174629e-01
1.969500e+01  1.889996e-01
1.971000e+01  1.851186e-01
1.972500e+01  1.891140e-01
1.974000e+01  1.881306e-01
1.975500e+01  1.937629e-01
1.977000e+01  1.850433e-01
1.978500e+01  2.110096e-01
1.980000e+01  1.955786e-01
1.981500e+01  2.031798e-01
1.983000e+01  1.919608e-01
1.984500e+01  2.110027e-01
1.986000e+01  1.932978e-01
1.987500e+01  1.979518e-01
1.989000e+01  1.958649e-01
1.990500e+01  1.871337e-01
1.992000e+01  1.767882e-01
1.993500e+01  1.873953e-01
1.995000e+01  1.916976e-01
1.996500e+01  1.954738e-01
1.998000e+01  1.824666e-01
1.999500e+01  1.823980e-01
2.001000e+01  1.943479e-01
2.002500e+01  2.026423e-01
2.004000e+01  1.915126e-01
2.005500e+01  2.033910e-01
2.007000e+01  1.806485e-01
2.008500e+01  2.004417e-01
2.010000e+01  1.975730e-01
2.011500e+01  1.908771e-01
2.013000e+01  1.937243e-01
2.014500e+01  1.783648e-01
2.016000e+01  1.825380e-01
2.017500e+01  1.921668e-01
2.019000e+01  1.844478e-01
2.020500e+01  2.206848e-01
2.022000e+01  2.024104e-01
2.023500e+01  1.982826e-01
2.025000e+01  2.068359e-01
2.026500e+01  1.976312e-01
2.028000e+01  1.819697e-01
2.029500e+01  1.889551e-01
2.031000e+01  2.025785e-01
2.032500e+01  1.913556e-01
2.034000e+01  1.974086e-01
2.035500e+01  1.855966e-01
2.037000e+01  1.769464e-01
2.038500e+01  1.908007e-01
2.040000e+01  1.880694e-01
2.041500e+01  2.032955e-01
2.043000e+01  2.032756e-01
2.044500e+01  1.874966e-01
2.046000e+01  1.904392e-01
2.047500e+01  1.838749e-01
2.049000e+01  1.846781e-01
2.050500e+01  1.963619e-01
2.052000e+01  1.806047e-01
2.053500e+01  1.954430e-01
2.055000e+01  1.941340e-01
2.056500e+01  1.988165e-01
2.058000e+01  1.980732e-01
2.059500e+01  1.884304e-01
2.061000e+01  2.096546e-01
2.062500e+01  1.786225e-01
2.064000e+01  2.057208e-01
2.065500e+01  1.962702e-01
2.067000e+01  1.952765e-01
2.068500e+01  1.952663e-01
2.070000e+01  2.001326e-01
2.071500e+01  1.864218e-01
2.073000e+01  2.026378e-01
2.074500e+01  1.861288e-01
2.076000e+01  1.919819e-01
2.077500e+01  1.842849e-01
2.079000e+01  1.774739e-01
2.080500e+01  2.044162e-01
2.082000e+01  1.917783e-01
2.083500e+01  2.043742e-01
2.085000e+01  1.783033e-01
2.086500e+01  2.071258e-01
2.088000e+01  2.070845e-01
2.089500e+01  1.914497e-01
2.091000e+01  2.135485e-01
2.092500e+01  1.807124e-01
2.094000e+01  1.924424e-01
2.095500e+01  1.783310e-01
2.097000e+01  1.954433e-01
2.098500e+01  2.193379e-01
2.100000e+01  1.793238e-01
2.101500e+01  1.788493e-01
2.103000e+01  2.060360e-01
2.104500e+01  2.004096e-01
2.106000e+01  1.737210e-01
2.107500e+01  2.048949e-01
2.109000e+01  1.777723e-01
2.110500e+01  1.983986e-01
2.112000e+01  2.082764e-01
2.113500e+01  1.945893e-01
2.115000e+01  1.927512e-01
2.116500e+01  1.797386e-01
2.118000e+01  1.754792e-01
2.119500e+01  1.898078e-01
2.121000e+01  1.967283e-01
2.122500e+01  1.999697e-01
2.124000e+01  1.686920e-01
2.125500e+01  1.851514e-01
2.127000e+01  4.152361e-01
2.128500e+01  4.201750e-01
2.130000e+01  4.995447e-01
2.131500e+01  6.410418e-01
2.133000e+01  5.127941e-01
2.134500e+01  4.152939e-01
2.136000e+01  4.751906e-01
2.137500e+01  4.685189e-01
2.139000e+01  5.450101e-01
2.140500e+01  5.853221e-01
2.142000e+01  5.379128e-01
2.143500e+01  6.973672e-01
2.145000e+01  6.633990e-01
2.146500e+01  6.859637e-01
2.148000e+01  5.274184e-01
2.149500e+01  5.077486e-01
2.151000e+01  5.020021e-01
2.152500e+01  4.000140e-01
2.154000e+01  4.694776e-01
2.155500e+01  5.055333e-01
2.157000e+01  5.019751e-01
2.158500e+01  4.233994e-01
2.160000e+01  4.994018e-01
2.161500e+01  5.184160e-01
2.163000e+01  4.475187e-01
2.164500e+01  5.516238e-01
2.166000e+01  5.008044e-01
2.167500e+01  4.702998e-01
2.169000e+01  4.616631e-01
2.170500e+01  4.789792e-01
2.172000e+01  3.789841e-01
2.173500e+01  3.951127e-01
2.175000e+01  5.465025e-01
2.176500e+01  4.901154e-01
2.178000e+01  4.135180e-01
2.179500e+01  3.934375e-01
2.181000e+01  5.970542e-01
2.182500e+01  5.117695e-01
2.184000e+01  5.769696e-01
2.185500e+01  6.226085e-01
2.187000e+01  6.310412e-01
2.188500e+01  5.469134e-01
2.190000e+01  4.071376e-01
2.191500e+01  4.969868e-01
2.193000e+01  3.148651e-01
2.194500e+01  3.109243e-01
2.196000e+01  2.941887e-01
2.197500e+01  3.664108e-01
2.199000e+01  3.486217e-01
2.200500e+01  2.204425e-01
2.202000e+01  2.684194e-01
2.203500e+01  1.988039e-01
2.205000e+01  1.739942e-01
2.206500e+01  1.858497e-01
2.208000e+01  1.734934e-01
2.209500e+01  1.875393e-01
2.211000e+01  1.685886e-01
2.212500e+01  1.775725e-01
2.214000e+01  1.705783e-01
2.215500e+01  2.030492e-01
2.217000e+01  1.983735e-01
2.218500e+01  1.752285e-01
2.220000e+01  1.790697e-01
2.221500e+01  1.878111e-01
2.223000e+01  1.721105e-01
2.224500e+01  2.030492e-01
2.226000e+01  1.775641e-01
2.227500e+01  1.947717e-01
2.229000e+01  1.847620e-01
2.230500e+01  1.856178e-01
2.232000e+01  1.870750e-01
2.233500e+01  1.911282e-01
2.235000e+01  1.653212e-01
2.236500e+01  1.769207e-01
2.238000e+01  1.763093e-01
2.239500e+01  1.733839e-01
2.241000e+01  1.810692e-01
2.242500e+01  1.884914e-01
2.244000e+01  1.822364e-01
2.245500e+01  1.825459e-01
2.247000e+01  1.719241e-01
2.248500e+01  1.944660e-01
2.250000e+01  1.663853e-01
2.251500e+01  2.000351e-01
2.253000e+01  1.943683e-01
2.254500e+01  1.741179e-01
2.256000e+01  1.792929e-01
2.257500e+01  2.021335e-01
2.259000e+01  1.830982e-01
2.260500e+01  1.790558e-01
2.262000e+01  1.789440e-01
2.263500e+01  1.873875e-01
2.265000e+01  2.141422e-01
2.266500e+01  2.349509e-01
2.268000e+01  3.915378e-01
2.269500e+01  4.222640e-01
2.271000e+01  3.373694e-01
2.272500e+01  3.942220e-01
2.274000e+01  3.653957e-01
2.275500e+01  3.921594e-01
2.277000e+01  3.784825e-01
2.278500e+01  3.931781e-01
2.280000e+01  4.073599e-01
2.281500e+01  3.900781e-01
2.283000e+01  4.483772e-01
2.284500e+01  4.474887e-01
2.286000e+01  4.900061e-01
2.287500e+01  5.081978e-01
2.289000e+01  4.570056e-01
2.290500e+01  5.707189e-01
2.292000e+01  5.748165e-01
2.293500e+01  6.718141e-01
2.295000e+01  6.483409e-01
2.296500e+01  5.321785e-01
2.298000e+01  5.077778e-01
2.299500e+01  4.844489e-01
2.301000e+01  5.042546e-01
2.302500e+01  4.345503e-01
2.304000e+01  4.134694e-01
2.305500e+01  4.032595e-01
2.307000e+01  3.735532e-01
2.308500e+01  4.093582e-01
2.310000e+01  3.866448e-01
2.311500e+01  3.714673e-01
2.313000e+01  3.790488e-01
2.314500e+01  3.751186e-01
2.316000e+01  3.958852e-01
2.317500e+01  3.246739e-01
2.319000e+01  4.232083e-01
2.320500e+01  4.270010e-01
2.322000e+01  5.463241e-01
2.323500e+01  7.115672e-01
2.325000e+01  6.371751e-01
2.326500e+01  6.098413e-01
2.328000e+01  6.532088e-01
2.329500e+01  6.952279e-01
2.331000e+01  7.214610e-01
2.332500e+01  7.155942e-01
2.334000e+01  5.591080e-01
2.335500e+01  4.251882e-01
2.337000e+01  4.301451e-01
2.338500e+01  3.553379e-01
2.340000e+01  3.026435e-01
2.341500e+01  3.928385e-01
2.343000e+01  3.378849e-01
2.344500e+01  3.593829e-01
2.346000e+01  3.984408e-01
2.347500e+01  4.080074e-01
2.349000e+01  4.086478e-01
2.350500e+01  4.312608e-01
2.352000e+01  4.455199e-01
2.353500e+01  4.225124e-01
2.355000e+01  5.131636e-01
2.356500e+01  4.764117e-01
2.358000e+01  4.110353e-01
2.359500e+01  3.994318e-01
2.361000e+01  4.093630e-01
2.362500e+01  3.675284e-01
2.364000e+01  3.633266e-01
2.365500e+01  3.963506e-01
2.367000e+01  4.727633e-01
2.368500e+01  5.089892e-01
2.370000e+01  6.324376e-01
2.371500e+01  6.517428e-01
2.373000e+01  6.492873e-01
2.374500e+01  5.510590e-01
2.376000e+01  6.168479e-01
2.377500e+01  6.030765e-01
2.379000e+01  6.418380e-01
2.380500e+01  7.931455e-01
2.382000e+01  7.951671e-01
2.383500e+01  7.337610e-01
2.385000e+01  7.814062e-01
2.386500e+01  6.534723e-01
2.388000e+01  7.580523e-01
2.389500e+01  8.811142e-01
2.391000e+01  8.523989e-01
2.392500e+01  9.559425e-01
2.394000e+01  9.125679e-01
2.395500e+01  6.542240e-01
2.397000e+01  6.362280e-01
2.398500e+01  6.936313e-01
2.400000e+01  6.805725e-01
2.401500e+01  5.575474e-01
2.403000e+01  7.070750e-01
2.404500e+01  7.477340e-01
2.406000e+01  5.079184e-01
2.407500e+01  4.560229e-01
2.409000e+01  4.458630e-01
2.410500e+01  4.714455e-01
2.412000e+01  4.568623e-01
2.413500e+01  4.271698e-01
2.415000e+01  3.751627e-01
2.416500e+01  4.687066e-01
2.418000e+01  4.273104e-01
2.419500e+01  4.586295e-01
2.421000e+01  5.914307e-01
2.422500e+01  6.059011e-01
2.424000e+01  4.229929e-01
2.425500e+01  4.425485e-01
2.427000e+01  4.148383e-01
2.428500e+01  4.483449e-01
2.430000e+01  6.007668e-01
2.431500e+01  5.408151e-01
2.433000e+01  5.719318e-01
2.434500e+01  6.184052e-01
2.436000e+01  5.732061e-01
2.437500e+01  4.634880e-01
2.439000e+01  7.014871e-01
2.440500e+01  6.414242e-01
2.442000e+01  5.897797e-01
2.443500e+01  6.389165e-01
2.445000e+01  6.670243e-01
2.446500e+01  6.439821e-01
2.448000e+01  7.311391e-01
2.449500e+01  7.209057e-01
2.451000e+01  7.123973e-01
2.452500e+01  7.632601e-01
2.454000e+01  8.893853e-01
2.455500e+01  9.062676e-01
2.457000e+01  8.482252e-01
2.458500e+01  7.462155e-01
2.460000e+01  8.499534e-01
2.461500e+01  8.303136e-01
2.463000e+01  7.509655e-01
2.464500e+01  7.276181e-01
2.466000e+01  8.274450e-01
2.467500e+01  9.927915e-01
2.469000e+01  8.688459e-01
2.470500e+01  7.875013e-01
2.472000e+01  8.807297e-01
2.473500e+01  8.944867e-01
2.475000e+01  8.658549e-01
2.476500e+01  6.403126e-01
2.478000e+01  6.343462e-01
2.479500e+01  7.115794e-01
2.481000e+01  6.123675e-01
2.482500e+01  5.984547e-01
2.484000e+01  6.391540e-01
2.485500e+01  6.487001e-01
2.487000e+01  6.278574e-01
2.488500e+01  6.151406e-01
2.490000e+01  5.350319e-01
2.491500e+01  4.180022e-01
2.493000e+01  4.453334e-01
2.494500e+01  4.482255e-01
2.496000e+01  5.092487e-01
2.497500e+01  3.631530e-01
2.499000e+01  3.987811e-01
2.500500e+01  3.676548e-01
2.502000e+01  5.018167e-01
2.503500e+01  4.304661e-01
2.505000e+01  5.161949e-01
2.506500e+01  5.808663e-01
2.508000e+01  4.115775e-01
2.509500e+01  3.893920e-01
2.511000e+01  3.868513e-01
2.512500e+01  4.092201e-01
2.514000e+01  4.006806e-01
2.515500e+01  3.750441e-01
2.517000e+01  4.341441e-01
2.518500e+01  4.418418e-01
2.520000e+01  4.048146e-01
2.521500e+01  4.025977e-01
2.523000e+01  3.427621e-01
2.524500e+01  4.683270e-01
2.526000e+01  5.487716e-01
2.527500e+01  4.318565e-01
2.529000e+01  4.132744e-01
2.530500e+01  3.608809e-01
2.532000e+01  3.705360e-01
2.533500e+01  3.255890e-01
2.535000e+01  3.902754e-01
2.536500e+01  3.422955e-01
2.538000e+01  3.749772e-01
2.539500e+01  3.154061e-01
2.541000e+01  3.661547e-01
2.542500e+01  3.974128e-01
2.544000e+01  4.389149e-01
2.545500e+01  3.692845e-01
2.547000e+01  4.339961e-01
2.548500e+01  4.215816e-01
2.550000e+01  4.121263e-01
2.551500e+01  3.935033e-01
2.553000e+01  3.654011e-01
2.554500e+01  3.657938e-01
2.556000e+01  4.436766e-01
2.557500e+01  4.009716e-01
2.559000e+01  4.288535e-01
2.560500e+01  3.686773e-01
2.562000e+01  3.609365e-01
2.563500e+01  4.034380e-01
2.565000e+01  4.273794e-01
2.566500e+01  4.134514e-01
2.568000e+01  4.947091e-01
2.569500e+01  4.031379e-01
2.571000e+01  4.395430e-01
2.572500e+01  5.524852e-01
2.574000e+01  5.434807e-01
2.575500e+01  5.473700e-01
2.577000e+01  5.617027e-01
2.578500e+01  5.368473e-01
2.580000e+01  5.256433e-01
2.581500e+01  6.380126e-01
2.583000e+01  7.548940e-01
2.584500e+01  7.316245e-01
2.586000e+01  5.809725e-01
2.587500e+01  6.549214e-01
2.589000e+01  8.750513e-01
2.590500e+01  1.129827e+00
2.592000e+01  1.289530e+00
2.593500e+01  1.068795e+00
2.595000e+01  1.096906e+00
2.596500e+01  8.297699e-01
2.598000e+01  7.933635e-01
2.599500e+01  8.161835e-01
2.601000e+01  6.837754e-01
2.602500e+01  5.468976e-01
2.604000e+01  8.168536e-01
2.605500e+01  7.025823e-01
2.607000e+01  7.056525e-01
2.608500e+01  1.017237e+00
2.610000e+01  1.106796e+00
2.611500e+01  1.119151e+00
2.613000e+01  1.147678e+00
2.614500e+01  1.031435e+00
2.616000e+01  1.022991e+00
2.617500e+01  9.136509e-01
2.619000e+01  8.517703e-01
2.620500e+01  6.983300e-01
2.622000e+01  6.102738e-01
2.623500e+01  6.251215e-01
2.625000e+01  8.040503e-01
2.626500e+01  6.221148e-01
2.628000e+01  6.911797e-01
2.629500e+01  6.401441e-01
2.631000e+01  7.613099e-01
2.632500e+01  7.856799e-01
2.634000e+01  6.912191e-01
2.635500e+01  6.405693e-01
2.637000e+01  5.855851e-01
2.638500e+01  4.784557e-01
2.640000e+01  6.878904e-01
2.641500e+01  7.268960e-01
2.643000e+01  5.732068e-01
2.644500e+01  7.656950e-01
2.646000e+01  6.450527e-01
2.647500e+01  7.891646e-01
2.649000e+01  7.556466e-01
2.650500e+01  7.050631e-01
2.652000e+01  7.614222e-01
2.653500e+01  6.680073e-01
2.655000e+01  7.100129e-01
2.656500e+01  6.969287e-01
2.658000e+01  7.327628e-01
2.659500e+01  6.010131e-01
2.661000e+01  6.566409e-01
2.662500e+01  6.872103e-01
2.664000e+01  6.996366e-01
2.665500e+01  6.672548e-01
2.667000e+01  7.221096e-01
2.668500e+01  7.367835e-01
2.670000e+01  8.578965e-01
2.671500e+01  8.190487e-01
2.673000e+01  7.757618e-01
2.674500e+01  8.369581e-01
2.676000e+01  8.428623e-01
2.677500e+01  8.042798e-01
2.679000e+01  7.503972e-01
2.680500e+01  9.361355e-01
2.682000e+01  9.905823e-01
2.683500e+01  8.996747e-01
2.685000e+01  8.413196e-01
2.686500e+01  8.285978e-01
2.688000e+01  8.133836e-01
2.689500e+01  5.784819e-01
2.691000e+01  6.289652e-01
2.692500e+01  7.688082e-01
2.694000e+01  8.356637e-01
2.695500e+01  8.035854e-01
2.697000e+01  8.256407e-01
2.698500e+01  1.007486e+00
2.700000e+01  1.030740e+00
2.701500e+01  1.002323e+00
2.703000e+01  8.292248e-01
2.704500e+01  7.788189e-01
2.706000e+01  7.153167e-01
2.707500e+01  7.089221e-01
2.709000e+01  5.933205e-01
2.710500e+01  5.961770e-01
2.712000e+01  5.225791e-01
2.713500e+01  4.988177e-01
2.715000e+01  5.721723e-01
2.716500e+01  6.461899e-01
2.718000e+01  5.796465e-01
2.719500e+01  6.831351e-01
2.721000e+01  5.493034e-01
2.722500e+01  3.471271e-01
2.724000e+01  4.031814e-01
2.725500e+01  4.273957e-01
2.727000e+01  4.412235e-01
2.728500e+01  3.731420e-01
2.730000e+01  3.386293e-01
2.731500e+01  3.043514e-01
2.733000e+01  3.494640e-01
2.734500e+01  3.618202e-01
2.736000e+01  3.498774e-01
2.737500e+01  4.012917e-01
2.739000e+01  3.645354e-01
2.740500e+01  3.661993e-01
2.742000e+01  3.749039e-01
2.743500e+01  3.304301e-01
2.745000e+01  3.903155e-01
2.746500e+01  4.087113e-01
2.748000e+01  4.012030e-01
2.749500e+01  3.705375e-01
2.751000e+01  3.524359e-01
2.752500e+01  3.843086e-01
2.754000e+01  4.020364e-01
2.755500e+01  3.841366e-01
2.757000e+01  3.953797e-01
2.758500e+01  3.916951e-01
2.760000e+01  4.521883e-01
2.761500e+01  4.223155e-01
2.763000e+01  4.299826e-01
2.764500e+01  4.607364e-01
2.766000e+01  4.427370e-01
2.767500e+01  4.475320e-01
2.769000e+01  3.977234e-01
2.770500e+01  4.494951e-01
2.772000e+01  5.526491e-01
2.773500e+01  4.985766e-01
2.775000e+01  3.950048e-01
2.776500e+01  4.080517e-01
2.778000e+01  4.423302e-01
2.779500e+01  5.703094e-01
2.781000e+01  5.605640e-01
2.782500e+01  6.184753e-01
2.784000e+01  7.659099e-01
2.785500e+01  8.952793e-01
2.787000e+01  1.055774e+00
2.788500e+01  9.842932e-01
2.790000e+01  9.138761e-01
2.791500e+01  7.534255e-01
2.793000e+01  9.360285e-01
2.794500e+01  1.005022e+00
2.796000e+01  8.681924e-01
2.797500e+01  9.252356e-01
2.799000e+01  8.037844e-01
2.800500e+01  7.250779e-01
2.802000e+01  7.624823e-01
2.803500e+01  7.525615e-01
2.805000e+01  6.052949e-01
2.806500e+01  1.087040e+00
2.808000e+01  9.255873e-01
2.809500e+01  9.662820e-01
2.811000e+01  9.084746e-01
2.812500e+01  9.502770e-01
2.814000e+01  8.755875e-01
2.815500e+01  7.395225e-01
2.817000e+01  7.293099e-01
2.818500e+01  8.860347e-01
2.820000e+01  8.265741e-01
2.821500e+01  1.066315e+00
2.823000e+01  1.155179e+00
2.824500e+01  1.110939e+00
2.826000e+01  1.253378e+00
2.827500e+01  1.034518e+00
2.829000e+01  1.010617e+00
2.830500e+01  9.417313e-01
2.832000e+01  9.473006e-01
2.833500e+01  9.557564e-01
2.835000e+01  9.947025e-01
2.836500e+01  9.016166e-01
2.838000e+01  1.044874e+00
2.839500e+01  9.927836e-01
2.841000e+01  1.061385e+00
2.842500e+01  1.233416e+00
2.844000e+01  1.370395e+00
2.845500e+01  1.310037e+00
2.847000e+01  1.341894e+00
2.848500e+01  1.211266e+00
2.850000e+01  1.240410e+00
2.851500e+01  9.858940e-01
2.853000e+01  1.192947e+00
2.854500e+01  1.171990e+00
2.856000e+01  1.173029e+00
2.857500e+01  1.182912e+00
2.859000e+01  1.311908e+00
2.860500e+01  1.288933e+00
2.862000e+01  1.460459e+00
2.863500e+01  1.279152e+00
2.865000e+01  1.262205e+00
2.866500e+01  1.286165e+00
2.868000e+01  1.485233e+00
2.869500e+01  1.533320e+00
2.871000e+01  1.459448e+00
2.872500e+01  1.357510e+00
2.874000e+01  1.135702e+00
2.875500e+01  9.360222e-01
2.877000e+01  9.063538e-01
2.878500e+01  1.102425e+00
2.880000e+01  1.137211e+00
2.881500e+01  1.108782e+00
2.883000e+01  1.317872e+00
2.884500e+01  1.137606e+00
2.886000e+01  1.156146e+00
2.887500e+01  1.261712e+00
2.889000e+01  1.383404e+00
2.890500e+01  1.287744e+00
2.892000e+01  1.420691e+00
2.893500e+01  1.254360e+00
2.895000e+01  1.120081e+00
2.896500e+01  1.460058e+00
2.898000e+01  1.327853e+00
2.899500e+01  1.177647e+00
2.901000e+01  1.129725e+00
2.902500e+01  1.032007e+00
2.904000e+01  7.703422e-01
2.905500e+01  8.968422e-01
2.907000e+01  8.043005e-01
2.908500e+01  7.776208e-01
2.910000e+01  7.772529e-01
2.911500e+01  7.432166e-01
2.913000e+01  8.942291e-01
2.914500e+01  7.617511e-01
2.916000e+01  7.173937e-01
2.917500e+01  6.238403e-01
2.919000e+01  7.204430e-01
2.920500e+01  8.433006e-01
2.922000e+01  7.963799e-01
2.923500e+01  7.254826e-01
2.925000e+01  7.787529e-01
2.926500e+01  6.860793e-01
2.928000e+01  7.847224e-01
2.929500e+01  7.331498e-01
2.931000e+01  5.534140e-01
2.932500e+01  6.396825e-01
2.934000e+01  4.844480e-01
2.935500e+01  6.955193e-01
2.937000e+01  7.403796e-01
2.938500e+01  6.198106e-01
2.940000e+01  6.840330e-01
2.941500e+01  8.608276e-01
2.943000e+01  8.433272e-01
2.944500e+01  8.569682e-01
2.946000e+01  7.324275e-01
2.947500e+01  6.090887e-01
2.949000e+01  7.301952e-01
2.950500e+01  7.008682e-01
2.952000e+01  6.751160e-01
2.953500e+01  6.660735e-01
2.955000e+01  5.894337e-01
2.956500e+01  6.657715e-01
2.958000e+01  5.752331e-01
2.959500e+01  4.242603e-01
2.961000e+01  4.589837e-01
2.962500e+01  6.592668e-01
2.964000e+01  5.594038e-01
2.965500e+01  8.764165e-01
2.967000e+01  6.351488e-01
2.968500e+01  4.890124e-01
2.970000e+01  8.976024e-01
2.971500e+01  8.926865e-01
2.973000e+01  8.830552e-01
2.974500e+01  8.350557e-01
2.976000e+01  8.476185e-01
2.977500e+01  6.386274e-01
2.979000e+01  5.009680e-01
2.980500e+01  4.751135e-01
2.982000e+01  5.051232e-01
2.983500e+01  5.953528e-01
2.985000e+01  4.808919e-01
2.986500e+01  5.150086e-01
2.988000e+01  4.380297e-01
2.989500e+01  3.996612e-01
2.991000e+01  4.415190e-01
2.992500e+01  4.081896e-01
2.994000e+01  4.983545e-01
2.995500e+01  5.527506e-01
2.997000e+01  4.720339e-01
2.998500e+01  4.505941e-01
3.000000e+01  5.050633e-01
3.001500e+01  5.106153e-01
3.003000e+01  5.611544e-01
3.004500e+01  5.605436e-01
3.006000e+01  6.248018e-01
3.007500e+01  6.759682e-01
3.009000e+01  6.242825e-01
3.010500e+01  5.755066e-01
3.012000e+01  5.251307e-01
3.013500e+01  6.768995e-01
3.015000e+01  6.877531e-01
3.016500e+01  7.234949e-01
3.018000e+01  8.938667e-01
3.019500e+01  8.900883e-01
3.021000e+01  9.052277e-01
3.022500e+01  8.924629e-01
3.024000e+01  9.934950e-01
3.025500e+01  9.437848e-01
3.027000e+01  9.725603e-01
3.028500e+01  1.042771e+00
3.030000e+01  9.177392e-01
3.031500e+01  9.626420e-01
3.033000e+01  1.070324e+00
3.034500e+01  1.140759e+00
3.036000e+01  1.188644e+00
3.037500e+01  1.136059e+00
3.039000e+01  1.196791e+00
3.040500e+01  9.550822e-01
3.042000e+01  9.379047e-01
3.043500e+01  1.099339e+00
3.045000e+01  1.057053e+00
3.046500e+01  1.033498e+00
3.048000e+01  1.011795e+00
3.049500e+01  1.200416e+00
3.051000e+01  1.069469e+00
3.052500e+01  9.368591e-01
3.054000e+01  8.727642e-01
3.055500e+01  1.024681e+00
3.057000e+01  9.792044e-01
3.058500e+01  9.145961e-01
3.060000e+01  9.934642e-01
3.061500e+01  9.931754e-01
3.063000e+01  1.306448e+00
3.064500e+01  1.240866e+00
3.066000e+01  1.414972e+00
3.067500e+01  1.385321e+00
3.069000e+01  1.357148e+00
3.070500e+01  1.378118e+00
3.072000e+01  1.199214e+00
3.073500e+01  1.051912e+00
3.075000e+01  9.520663e-01
3.076500e+01  1.047593e+00
3.078000e+01  1.005068e+00
3.079500e+01  1.040812e+00
3.081000e+01  1.136756e+00
3.082500e+01  1.096093e+00
3.084000e+01  1.200139e+00
3.085500e+01  1.314412e+00
3.087000e+01  1.265375e+00
3.088500e+01  1.556911e+00
3.090000e+01  1.552698e+00
3.091500e+01  1.750055e+00
3.093000e+01  1.873067e+00
3.094500e+01  1.877776e+00
3.096000e+01  2.102546e+00
3.097500e+01  1.853453e+00
3.099000e+01  1.820748e+00
3.100500e+01  1.794759e+00
3.102000e+01  1.482211e+00
3.103500e+01  1.634050e+00
3.105000e+01  1.646061e+00
3.106500e+01  1.431058e+00
3.108000e+01  1.520899e+00
3.109500e+01  1.465991e+00
3.111000e+01  1.490542e+00
3.112500e+01  1.434124e+00
3.114000e+01  1.410849e+00
3.115500e+01  1.366944e+00
3.117000e+01  1.171978e+00
3.118500e+01  1.447462e+00
3.120000e+01  1.361993e+00
3.121500e+01  1.448912e+00
3.123000e+01  1.292982e+00
3.124500e+01  8.843744e-01
3.126000e+01  1.135821e+00
3.127500e+01  1.256512e+00
3.129000e+01  1.117413e+00
3.130500e+01  1.015284e+00
3.132000e+01  9.179594e-01
3.133500e+01  8.660866e-01
3.135000e+01  8.011124e-01
3.136500e+01  6.399072e-01
3.138000e+01  7.203909e-01
3.139500e+01  8.054833e-01
3.141000e+01  9.856097e-01
3.142500e+01  8.258747e-01
3.144000e+01  7.625604e-01
3.145500e+01  7.505530e-01
3.147000e+01  7.774945e-01
3.148500e+01  8.116438e-01
3.150000e+01  6.911281e-01
3.151500e+01  7.239488e-01
3.153000e+01  6.167769e-01
3.154500e+01  6.428567e-01
3.156000e+01  6.215810e-01
3.157500e+01  6.728959e-01
3.159000e+01  7.317958e-01
3.160500e+01  6.732980e-01
3.162000e+01  6.297852e-01
3.163500e+01  4.580896e-01
3.165000e+01  4.227590e-01
3.166500e+01  3.347789e-01
3.168000e+01  3.098966e-01
3.169500e+01  3.339790e-01
3.171000e+01  3.499160e-01
3.172500e+01  3.946660e-01
3.174000e+01  3.774136e-01
3.175500e+01  3.854000e-01
3.177000e+01  3.753650e-01
3.178500e+01  3.445085e-01
3.180000e+01  3.930024e-01
3.181500e+01  3.772586e-01
3.183000e+01  3.531587e-01
3.184500e+01  3.988711e-01
3.186000e+01  3.852816e-01
3.187500e+01  3.963407e-01
3.189000e+01  4.013281e-01
3.190500e+01  3.398192e-01
3.192000e+01  3.190328e-01
3.193500e+01  1.906123e-01
3.195000e+01  2.333773e-01
3.196500e+01  3.754706e-01
3.198000e+01  3.731285e-01
3.199500e+01  3.311599e-01
3.201000e+01  2.925372e-01
3.202500e+01  4.032726e-01
3.204000e+01  4.278889e-01
3.205500e+01  5.313636e-01
3.207000e+01  6.127889e-01
3.208500e+01  5.926796e-01
3.210000e+01  4.858167e-01
3.211500e+01  6.436909e-01
3.213000e+01  6.403061e-01
3.214500e+01  5.577905e-01
3.216000e+01  4.509831e-01
3.217500e+01  4.123980e-01
3.219000e+01  4.685819e-01
3.220500e+01  4.772650e-01
3.222000e+01  4.256304e-01
3.223500e+01  4.151503e-01
3.225000e+01  4.191063e-01
3.226500e+01  3.576872e-01
3.228000e+01  4.342027e-01
3.229500e+01  4.427164e-01
3.231000e+01  4.109511e-01
3.232500e+01  4.405544e-01
3.234000e+01  4.561195e-01
3.235500e+01  4.351769e-01
3.237000e+01  5.563191e-01
3.238500e+01  4.195392e-01
3.240000e+01  5.589590e-01
3.241500e+01  3.492652e-01
3.243000e+01  4.321585e-01
3.244500e+01  4.229067e-01
3.246000e+01  4.008627e-01
3.247500e+01  3.766550e-01
3.249000e+01  3.952948e-01
3.250500e+01  3.146314e-01
3.252000e+01  3.807426e-01
3.253500e+01  4.001850e-01
3.255000e+01  1.877180e-01
3.256500e+01  2.394764e-01
3.258000e+01  2.977399e-01
3.259500e+01  2.245238e-01
3.261000e+01  3.250674e-01
3.262500e+01  2.414497e-01
3.264000e+01  4.184506e-01
3.265500e+01  4.132420e-01
3.267000e+01  4.552121e-01
3.268500e+01  5.308456e-01
3.270000e+01  5.482816e-01
3.271500e+01  6.156638e-01
3.273000e+01  5.960236e-01
3.274500e+01  4.588390e-01
3.276000e+01  4.003898e-01
3.277500e+01  4.833384e-01
3.279000e+01  6.875857e-01
3.280500e+01  5.401704e-01
3.282000e+01  5.504565e-01
3.283500e+01  7.612311e-01
3.285000e+01  6.370621e-01
3.286500e+01  6.809622e-01
3.288000e+01  8.249614e-01
3.289500e+01  9.581255e-01
3.291000e+01  1.088027e+00
3.292500e+01  1.101496e+00
3.294000e+01  1.207787e+00
3.295500e+01  1.111542e+00
3.297000e+01  1.144720e+00
3.298500e+01  1.286752e+00
3.300000e+01  1.241678e+00
3.301500e+01  1.215163e+00
3.303000e+01  1.209418e+00
3.304500e+01  1.166083e+00
3.306000e+01  1.161765e+00
3.307500e+01  1.209765e+00
3.309000e+01  1.256831e+00
3.310500e+01  9.626368e-01
3.312000e+01  1.174978e+00
3.313500e+01  1.215299e+00
3.315000e+01  1.316771e+00
3.316500e+01  1.302408e+00
3.318000e+01  1.399972e+00
3.319500e+01  1.489250e+00
3.321000e+01  1.503859e+00
3.322500e+01  1.518630e+00
3.324000e+01  1.517268e+00
3.325500e+01  1.695971e+00
3.327000e+01  1.887892e+00
3.328500e+01  1.766149e+00
3.330000e+01  1.854735e+00
3.331500e+01  2.021098e+00
3.333000e+01  1.937243e+00
3.334500e+01  2.123600e+00
3.336000e+01  2.241602e+00
3.337500e+01  2.185476e+00
3.339000e+01  2.405107e+00
3.340500e+01  2.221407e+00
3.342000e+01  2.084374e+00
3.343500e+01  2.206228e+00
3.345000e+01  2.093265e+00
3.346500e+01  2.173048e+00
3.348000e+01  2.139176e+00
3.349500e+01  1.775188e+00
3.351000e+01  2.034137e+00
3.352500e+01  2.083587e+00
3.354000e+01  2.114403e+00
3.355500e+01  2.112015e+00
3.357000e+01  2.177867e+00
3.358500e+01  2.072187e+00
3.360000e+01  2.076203e+00
3.361500e+01  2.002291e+00
3.363000e+01  2.279351e+00
3.364500e+01  2.550369e+00
3.366000e+01  2.232625e+00
3.367500e+01  2.228256e+00
3.369000e+01  2.164244e+00
3.370500e+01  2.047147e+00
3.372000e+01  2.324559e+00
3.373500e+01  2.474350e+00
3.375000e+01  2.514520e+00
3.376500e+01  2.439909e+00
3.378000e+01  2.484379e+00
3.379500e+01  2.406344e+00
3.381000e+01  2.518440e+00
3.382500e+01  2.576904e+00
3.384000e+01  2.526835e+00
3.385500e+01  2.475249e+00
3.387000e+01  2.480245e+00
3.388500e+01  2.405391e+00
3.390000e+01  2.199343e+00
3.391500e+01  2.051168e+00
3.393000e+01  2.208163e+00
3.394500e+01  1.920484e+00
3.396000e+01  1.836934e+00
3.397500e+01  2.049200e+00
3.399000e+01  1.991294e+00
3.400500e+01  1.767490e+00
3.402000e+01  1.753797e+00
3.403500e+01  1.903138e+00
3.405000e+01  1.846716e+00
3.406500e+01  1.769089e+00
3.408000e+01  1.898159e+00
3.409500e+01  1.929612e+00
3.411000e+01  1.902802e+00
3.412500e+01  1.743737e+00
3.414000e+01  1.548923e+00
3.415500e+01  1.863599e+00
3.417000e+01  1.826811e+00
3.418500e+01  1.725926e+00
3.420000e+01  1.485485e+00
3.421500e+01  1.491436e+00
3.423000e+01  1.642446e+00
3.424500e+01  1.795658e+00
3.426000e+01  1.787307e+00
3.427500e+01  1.875882e+00
3.429000e+01  1.940733e+00
3.430500e+01  1.917617e+00
3.432000e+01  2.047103e+00
3.433500e+01  1.842070e+00
3.435000e+01  1.946206e+00
3.436500e+01  2.369117e+00
3.438000e+01  2.286091e+00
3.439500e+01  2.291497e+00
3.441000e+01  2.282228e+00
3.442500e+01  1.947746e+00
3.444000e+01  2.007575e+00
3.445500e+01  1.879916e+00
3.447000e+01  2.026929e+00
3.448500e+01  2.063043e+00
3.450000e+01  1.963072e+00
3.451500e+01  2.046726e+00
3.453000e+01  1.718181e+00
3.454500e+01  1.805141e+00
3.456000e+01  1.855057e+00
3.457500e+01  2.164330e+00
3.459000e+01  2.113134e+00
3.460500e+01  2.183645e+00
3.462000e+01  2.186292e+00
3.463500e+01  1.971278e+00
3.465000e+01  1.957192e+00
3.466500e+01  2.032750e+00
3.468000e+01  2.014491e+00
3.469500e+01  2.095201e+00
3.471000e+01  2.272482e+00
3.472500e+01  2.087803e+00
3.474000e+01  2.306278e+00
3.475500e+01  2.270410e+00
3.477000e+01  2.194178e+00
3.478500e+01  2.230173e+00
3.480000e+01  1.956589e+00
3.481500e+01  1.682587e+00
3.483000e+01  1.754801e+00
3.484500e+01  1.752266e+00
3.486000e+01  1.799464e+00
3.487500e+01  1.966325e+00
3.489000e+01  1.967994e+00
3.490500e+01  2.101337e+00
3.492000e+01  2.248372e+00
3.493500e+01  2.061266e+00
3.495000e+01  2.078973e+00
3.496500e+01  2.096131e+00
3.498000e+01  1.890243e+00
3.499500e+01  2.080994e+00
3.501000e+01  1.978198e+00
3.502500e+01  1.753173e+00
3.504000e+01  1.947362e+00
3.505500e+01  2.036439e+00
3.507000e+01  1.994291e+00
3.508500e+01  1.799217e+00
3.510000e+01  1.498534e+00
3.511500e+01  1.453706e+00
3.513000e+01  1.316771e+00
3.514500e+01  1.301464e+00
3.516000e+01  1.316837e+00
3.517500e+01  1.321742e+00
3.519000e+01  1.275600e+00
3.520500e+01  1.124438e+00
3.522000e+01  1.219041e+00
3.523500e+01  1.323352e+00
3.525000e+01  1.291785e+00
3.526500e+01  1.320137e+00
3.528000e+01  1.344016e+00
3.529500e+01  1.358372e+00
3.531000e+01  1.429222e+00
3.532500e+01  1.491953e+00
3.534000e+01  1.423419e+00
3.535500e+01  1.526590e+00
3.537000e+01  1.402745e+00
3.538500e+01  1.514892e+00
3.540000e+01  1.529885e+00
3.541500e+01  1.538696e+00
3.543000e+01  1.394840e+00
3.544500e+01  1.284014e+00
3.546000e+01  1.285416e+00
3.547500e+01  1.394056e+00
3.549000e+01  1.294881e+00
3.550500e+01  1.140283e+00
3.552000e+01  1.229012e+00
3.553500e+01  1.311744e+00
3.555000e+01  1.678895e+00
3.556500e+01  1.503018e+00
3.558000e+01  1.691217e+00
3.559500e+01  1.650346e+00
3.561000e+01  1.517891e+00
3.562500e+01  1.645637e+00
3.564000e+01  1.490516e+00
3.565500e+01  1.426184e+00
3.567000e+01  1.587517e+00
3.568500e+01  1.501954e+00
3.570000e+01  1.390633e+00
3.571500e+01  1.200221e+00
3.573000e+01  1.236325e+00
3.574500e+01  1.387347e+00
3.576000e+01  1.309935e+00
3.577500e+01  1.337286e+00
3.579000e+01  1.244615e+00
3.580500e+01  1.366521e+00
3.582000e+01  1.414322e+00
3.583500e+01  1.226205e+00
3.585000e+01  1.201982e+00
3.586500e+01  1.272917e+00
3.588000e+01  1.276823e+00
3.589500e+01  1.145463e+00
3.591000e+01  1.364949e+00
3.592500e+01  1.165523e+00
3.594000e+01  1.182105e+00
3.595500e+01  1.140224e+00
3.597000e+01  1.089658e+00
3.598500e+01  1.099878e+00
3.600000e+01  1.164912e+00
3.601500e+01  1.081568e+00
3.603000e+01  9.572323e-01
3.604500e+01  1.057046e+00
3.606000e+01  9.774719e-01
3.607500e+01  7.501281e-01
3.609000e+01  7.736630e-01
3.610500e+01  8.592047e-01
3.612000e+01  9.248452e-01
3.613500e+01  1.078958e+00
3.615000e+01  1.019858e+00
3.616500e+01  9.814667e-01
3.618000e+01  1.088402e+00
3.619500e+01  1.136182e+00
3.621000e+01  1.285068e+00
3.622500e+01  1.217862e+00
3.624000e+01  9.545614e-01
3.625500e+01  1.222536e+00
3.627000e+01  1.311543e+00
3.628500e+01  1.123413e+00
3.630000e+01  1.141008e+00
3.631500e+01  1.095896e+00
3.633000e+01  1.024067e+00
3.634500e+01  1.012742e+00
3.636000e+01  9.346558e-01
3.637500e+01  9.006760e-01
3.639000e+01  8.532363e-01
3.640500e+01  9.503573e-01
3.642000e+01  1.017142e+00
3.643500e+01  9.748572e-01
3.645000e+01  1.296710e+00
3.646500e+01  1.319390e+00
3.648000e+01  1.275063e+00
3.649500e+01  1.563782e+00
3.651000e+01  1.701839e+00
3.652500e+01  1.580366e+00
3.654000e+01  1.496570e+00
3.655500e+01  1.520878e+00
3.657000e+01  1.535505e+00
3.658500e+01  1.700963e+00
3.660000e+01  1.618383e+00
3.661500e+01  1.752992e+00
3.663000e+01  1.740026e+00
3.664500e+01  1.908264e+00
3.666000e+01  1.901369e+00
3.667500e+01  1.537644e+00
3.669000e+01  1.641878e+00
3.670500e+01  1.581564e+00
3.672000e+01  1.705675e+00
3.673500e+01  1.535305e+00
3.675000e+01  1.528021e+00
3.676500e+01  1.355177e+00
3.678000e+01  1.427149e+00
3.679500e+01  1.431787e+00
3.681000e+01  1.316228e+00
3.682500e+01  1.314495e+00
3.684000e+01  1.566093e+00
3.685500e+01  1.439893e+00
3.687000e+01  1.397510e+00
3.688500e+01  1.592095e+00
3.690000e+01  1.691766e+00
3.691500e+01  1.748919e+00
3.693000e+01  1.903460e+00
3.694500e+01  1.668013e+00
3.696000e+01  1.437463e+00
3.697500e+01  1.522979e+00
3.699000e+01  1.449133e+00
3.700500e+01  1.519555e+00
3.702000e+01  1.698721e+00
3.703500e+01  1.574357e+00
3.705000e+01  1.399641e+00
3.706500e+01  1.501953e+00
3.708000e+01  1.397739e+00
3.709500e+01  1.361183e+00
3.711000e+01  1.282848e+00
3.712500e+01  1.298141e+00
3.714000e+01  1.191713e+00
3.715500e+01  1.099455e+00
3.717000e+01  1.370063e+00
3.718500e+01  1.297186e+00
3.720000e+01  1.228906e+00
3.721500e+01  1.177769e+00
3.723000e+01  1.046834e+00
3.724500e+01  1.176675e+00
3.726000e+01  1.160722e+00
3.727500e+01  1.315569e+00
3.729000e+01  1.288720e+00
3.730500e+01  1.265539e+00
3.732000e+01  1.376301e+00
3.733500e+01  1.531823e+00
3.735000e+01  1.369191e+00
3.736500e+01  1.358613e+00
3.738000e+01  1.153156e+00
3.739500e+01  1.218578e+00
3.741000e+01  1.318413e+00
3.742500e+01  1.213035e+00
3.744000e+01  1.158887e+00
3.745500e+01  1.132361e+00
3.747000e+01  1.163432e+00
3.748500e+01  1.184511e+00
3.750000e+01  9.002479e-01
3.751500e+01  8.378287e-01
3.753000e+01  8.775017e-01
3.754500e+01  8.340155e-01
3.756000e+01  8.425153e-01
3.757500e+01  8.645975e-01
3.759000e+01  8.316202e-01
3.760500e+01  6.817573e-01
3.762000e+01  6.001178e-01
3.763500e+01  6.659706e-01
3.765000e+01  6.468948e-01
3.766500e+01  6.150752e-01
3.768000e+01  6.424969e-01
3.769500e+01  4.471665e-01
3.771000e+01  4.486256e-01
3.772500e+01  5.461913e-01
3.774000e+01  6.389698e-01
3.775500e+01  5.108757e-01
3.777000e+01  3.374269e-01
3.778500e+01  2.441517e-01
3.780000e+01  2.319892e-01
3.781500e+01  2.051485e-01
3.783000e+01  1.805021e-01
3.784500e+01  2.198591e-01
3.786000e+01  2.005420e-01
3.787500e+01  2.235199e-01
3.789000e+01  2.603748e-01
3.790500e+01  1.780956e-01
3.792000e+01  1.965835e-01
3.793500e+01  1.864966e-01
3.795000e+01  1.911699e-01
3.796500e+01  1.936313e-01
3.798000e+01  1.944064e-01
3.799500e+01  1.872134e-01
3.801000e+01  1.870397e-01
3.802500e+01  2.205286e-01
3.804000e+01  2.081080e-01
3.805500e+01  2.134361e-01
3.807000e+01  1.844804e-01
3.808500e+01  2.029825e-01
3.810000e+01  1.886105e-01
3.811500e+01  3.466727e-01
3.813000e+01  4.739770e-01
3.814500e+01  3.705320e-01
3.816000e+01  2.332164e-01
3.817500e+01  2.015419e-01
3.819000e+01  1.833928e-01
3.820500e+01  2.124947e-01
3.822000e+01  2.001275e-01
3.823500e+01  1.918357e-01
3.825000e+01  1.970631e-01
3.826500e+01  1.984388e-01
3.828000e+01  2.037988e-01
3.829500e+01  2.320412e-01
3.831000e+01  1.978611e-01
3.832500e+01  2.014473e-01
3.834000e+01  2.261282e-01
3.835500e+01  3.789946e-01
3.837000e+01  2.086722e-01
3.838500e+01  2.181078e-01
3.840000e+01  1.881733e-01
3.841500e+01  1.998125e-01
3.843000e+01  1.881859e-01
3.844500e+01  1.880584e-01
3.846000e+01  3.164570e-01
3.847500e+01  1.883480e-01
3.849000e+01  3.339431e-01
3.850500e+01  1.848622e-01
3.852000e+01  1.922444e-01
3.853500e+01  2.944635e-01
3.855000e+01  1.900052e-01
3.856500e+01  2.076467e-01
3.858000e+01  1.903527e-01
3.859500e+01  1.836381e-01
3.861000e+01  2.717905e-01
3.862500e+01  1.868499e-01
3.864000e+01  2.088445e-01
3.865500e+01  2.041813e-01
3.867000e+01  1.855751e-01
3.868500e+01  1.818488e-01
3.870000e+01  1.838369e-01
3.871500e+01  1.849189e-01
3.873000e+01  1.954918e-01
3.874500e+01  2.245798e-01
3.876000e+01  1.856721e-01
3.877500e+01  2.272136e-01
3.879000e+01  2.188399e-01
3.880500e+01  2.067003e-01
3.882000e+01  2.028549e-01
3.883500e+01  2.145457e-01
3.885000e+01  2.081494e-01
3.886500e+01  1.831776e-01
3.888000e+01  2.140189e-01
3.889500e+01  1.822908e-01
3.891000e+01  1.937884e-01
3.892500e+01  1.931166e-01
3.894000e+01  2.411100e-01
3.895500e+01  1.913373e-01
3.897000e+01  2.050318e-01
3.898500e+01  2.021337e-01
3.900000e+01  1.824941e-01
3.901500e+01  1.753740e-01
3.903000e+01  3.390161e-01
3.904500e+01  2.047122e-01
3.906000e+01  1.751172e-01
3.907500e+01  1.910442e-01
3.909000e+01  2.190643e-01
3.910500e+01  2.487494e-01
3.912000e+01  1.903627e-01
3.913500e+01  1.995520e-01
3.915000e+01  2.148909e-01
3.916500e+01  1.757784e-01
3.918000e+01  1.822854e-01
3.919500e+01  2.758296e-01
3.921000e+01  1.944379e-01
3.922500e+01  2.164000e-01
3.924000e+01  1.961095e-01
3.925500e+01  2.358920e-01
3.927000e+01  1.925565e-01
3.928500e+01  2.286348e-01
3.930000e+01  1.883959e-01
3.931500e+01  1.938942e-01
3.933000e+01  1.930957e-01
3.934500e+01  1.958188e-01
3.936000e+01  1.910341e-01
3.937500e+01  1.987084e-01
3.939000e+01  2.164167e-01
3.940500e+01  2.001473e-01
3.942000e+01  2.073503e-01
3.943500e+01  2.015218e-01
3.945000e+01  1.892856e-01
3.946500e+01  1.971546e-01
3.948000e+01  2.036912e-01
3.949500e+01  2.110685e-01
3.951000e+01  2.750785e-01
3.952500e+01  3.214309e-01
3.954000e+01  3.665681e-01
3.955500e+01  3.471110e-01
3.957000e+01  3.852144e-01
3.958500e+01  3.586977e-01
3.960000e+01  4.030984e-01
3.961500e+01  3.244856e-01
3.963000e+01  3.744516e-01
3.964500e+01  3.269284e-01
3.966000e+01  3.644203e-01
3.967500e+01  3.511141e-01
3.969000e+01  3.181165e-01
3.970500e+01  3.798644e-01
3.972000e+01  1.931686e-01
3.973500e+01  1.921872e-01
3.975000e+01  2.095063e-01
3.976500e+01  2.915545e-01
3.978000e+01  3.692055e-01
3.979500e+01  3.003944e-01
3.981000e+01  3.304906e-01
3.982500e+01  3.674789e-01
3.984000e+01  3.993657e-01
3.985500e+01  3.325748e-01
3.987000e+01  3.386536e-01
3.988500e+01  3.494841e-01
3.990000e+01  3.710501e-01
3.991500e+01  3.554957e-01
3.993000e+01  3.549393e-01
3.994500e+01  3.845061e-01
3.996000e+01  3.785170e-01
3.997500e+01  3.394716e-01
3.999000e+01  2.394682e-01
4.000500e+01  4.293367e-01
4.002000e+01  4.188474e-01
4.003500e+01  3.797104e-01
4.005000e+01  3.924257e-01
4.006500e+01  3.556979e-01
4.008000e+01  3.995236e-01
4.009500e+01  3.970668e-01
4.011000e+01  3.822329e-01
4.012500e+01  3.827625e-01
4.014000e+01  3.717067e-01
4.015500e+01  3.828447e-01
4.017000e+01  4.204498e-01
4.018500e+01  3.062646e-01
4.020000e+01  3.530071e-01
4.021500e+01  1.970735e-01
4.023000e+01  1.961737e-01
4.024500e+01  2.034550e-01
4.026000e+01  1.691002e-01
4.027500e+01  2.249199e-01
4.029000e+01  2.521764e-01
4.030500e+01  1.831588e-01
4.032000e+01  2.205540e-01
4.033500e+01  2.000149e-01
4.035000e+01  3.699703e-01
4.036500e+01  3.562932e-01
4.038000e+01  3.762089e-01
4.039500e+01  3.635835e-01
4.041000e+01  3.759267e-01
4.042500e+01  4.189762e-01
4.044000e+01  3.103853e-01
4.045500e+01  1.939973e-01
4.047000e+01  1.939329e-01
4.048500e+01  2.191140e-01
4.050000e+01  3.222019e-01
4.051500e+01  2.776074e-01
4.053000e+01  2.883575e-01
4.054500e+01  1.818078e-01
4.056000e+01  3.036726e-01
4.057500e+01  1.972664e-01
4.059000e+01  2.171772e-01
4.060500e+01  2.324519e-01
4.062000e+01  2.342862e-01
4.063500e+01  2.071257e-01
4.065000e+01  2.070220e-01
4.066500e+01  1.871601e-01
4.068000e+01  1.985070e-01
4.069500e+01  2.014473e-01
4.071000e+01  2.035484e-01
4.072500e+01  2.660262e-01
4.074000e+01  1.854213e-01
4.075500e+01  1.989420e-01
4.077000e+01  2.021141e-01
4.078500e+01  2.292029e-01
4.080000e+01  1.983152e-01
4.081500e+01  1.890130e-01
4.083000e+01  1.915855e-01
4.084500e+01  1.887352e-01
4.086000e+01  1.906566e-01
4.087500e+01  2.031969e-01
4.089000e+01  2.042696e-01
4.090500e+01  2.687339e-01
4.092000e+01  2.926860e-01
4.093500e+01  3.982502e-01
4.095000e+01  2.400023e-01
4.096500e+01  2.309850e-01
4.098000e+01  1.984488e-01
4.099500e+01  1.874568e-01
4.101000e+01  2.415965e-01
4.102500e+01  2.401874e-01
4.104000e+01  1.944582e-01
4.105500e+01  1.878673e-01
4.107000e+01  2.174972e-01
4.108500e+01  2.166747e-01
4.110000e+01  2.712012e-01
4.111500e+01  2.062375e-01
4.113000e+01  2.014597e-01
4.114500e+01  1.951207e-01
4.116000e+01  2.618207e-01
4.117500e+01  1.933727e-01
4.119000e+01  2.573032e-01
4.120500e+01  1.968884e-01
4.122000e+01  1.890979e-01
4.123500e+01  2.097167e-01
4.125000e+01  2.657331e-01
4.126500e+01  2.703534e-01
4.128000e+01  3.754371e-01
4.129500e+01  2.488173e-01
4.131000e+01  1.884147e-01
4.132500e+01  2.328627e-01
4.134000e+01  2.185726e-01
4.135500e+01  2.181032e-01
4.137000e+01  1.844153e-01
4.138500e+01  1.964280e-01
4.140000e+01  2.195447e-01
4.141500e+01  1.925330e-01
4.143000e+01  2.508345e-01
4.144500e+01  2.413133e-01
4.146000e+01  2.005339e-01
4.147500e+01  3.339538e-01
4.149000e+01  1.900553e-01
4.150500e+01  2.712378e-01
4.152000e+01  3.415990e-01
4.153500e+01  2.032830e-01
4.155000e+01  2.502840e-01
4.156500e+01  3.312973e-01
4.158000e+01  3.310725e-01
4.159500e+01  3.404129e-01
4.161000e+01  1.901608e-01
4.162500e+01  2.588979e-01
4.164000e+01  3.134038e-01
4.165500e+01  2.046972e-01
4.167000e+01  3.117449e-01
4.168500e+01  3.335296e-01
4.170000e+01  3.046080e-01
4.171500e+01  2.627485e-01
4.173000e+01  3.320648e-01
4.174500e+01  2.719651e-01
4.176000e+01  3.156167e-01
4.177500e+01  3.840234e-01
4.179000e+01  3.362414e-01
4.180500e+01  3.580308e-01
4.182000e+01  3.939605e-01
4.183500e+01  3.563060e-01
4.185000e+01  3.919106e-01
4.186500e+01  4.009251e-01
4.188000e+01  3.480748e-01
4.189500e+01  3.870530e-01
4.191000e+01  3.765209e-01
4.192500e+01  3.701203e-01
4.194000e+01  3.690268e-01
4.195500e+01  3.601680e-01
4.197000e+01  3.460594e-01
4.198500e+01  2.006240e-01
4.200000e+01  1.928548e-01
4.201500e+01  2.774202e-01
4.203000e+01  3.777524e-01
4.204500e+01  3.597192e-01
4.206000e+01  2.414725e-01
4.207500e+01  2.449084e-01
4.209000e+01  3.396703e-01
4.210500e+01  3.414281e-01
4.212000e+01  3.446290e-01
4.213500e+01  1.924939e-01
4.215000e+01  2.170740e-01
4.216500e+01  2.012588e-01
4.218000e+01  2.067704e-01
4.219500e+01  1.917184e-01
4.221000e+01  2.609885e-01
4.222500e+01  1.886449e-01
4.224000e+01  2.219505e-01
4.225500e+01  1.885444e-01
4.227000e+01  1.951663e-01
4.228500e+01  1.940722e-01
4.230000e+01  2.140770e-01
4.231500e+01  2.405516e-01
4.233000e+01  2.147884e-01
4.234500e+01  2.207510e-01
4.236000e+01  2.020172e-01
4.237500e+01  2.052536e-01
4.239000e+01  1.994619e-01
4.240500e+01  2.174972e-01
4.242000e+01  2.047169e-01
4.243500e+01  1.968983e-01
4.245000e+01  2.599173e-01
4.246500e+01  1.763123e-01
4.248000e+01  2.133236e-01
4.249500e+01  2.131342e-01
4.251000e+01  1.739369e-01
4.252500e+01  1.962473e-01
4.254000e+01  2.109241e-01
4.255500e+01  1.929406e-01
4.257000e+01  2.108887e-01
4.258500e+01  1.923253e-01
4.260000e+01  2.450389e-01
4.261500e+01  2.363326e-01
4.263000e+01  2.007064e-01
4.264500e+01  2.249822e-01
4.266000e+01  1.889154e-01
4.267500e+01  2.583372e-01
4.269000e+01  1.892857e-01
4.270500e+01  1.694255e-01
4.272000e+01  2.000025e-01
4.273500e+01  1.868527e-01
4.275000e+01  1.916275e-01
4.276500e+01  1.858680e-01
4.278000e+01  1.917837e-01
4.279500e+01  1.851517e-01
4.281000e+01  1.952975e-01
4.282500e+01  1.972081e-01
4.284000e+01  2.153742e-01
4.285500e+01  1.899842e-01
4.287000e+01  1.923798e-01
4.288500e+01  1.984540e-01
4.290000e+01  2.042939e-01
4.291500e+01  2.730752e-01
4.293000e+01  1.930619e-01
4.294500e+01  1.934969e-01
4.296000e+01  2.188770e-01
4.297500e+01  2.062861e-01
4.299000e+01  2.067870e-01
4.300500e+01  2.116058e-01
4.302000e+01  1.867884e-01
4.303500e+01  1.910473e-01
4.305000e+01  1.959006e-01
4.306500e+01  2.003452e-01
4.308000e+01  2.238970e-01
4.309500e+01  2.024992e-01
4.311000e+01  2.251181e-01
4.312500e+01  2.279122e-01
4.314000e+01  2.114945e-01
4.315500e+01  2.198616e-01
4.317000e+01  2.035140e-01
4.318500e+01  1.960105e-01
4.320000e+01  1.951744e-01
4.321500e+01  1.799053e-01
4.323000e+01  2.129177e-01
4.324500e+01  2.025560e-01
4.326000e+01  1.884519e-01
4.327500e+01  1.778369e-01
4.329000e+01  1.890526e-01
4.330500e+01  2.288712e-01
4.332000e+01  1.985092e-01
4.333500e+01  1.890452e-01
4.335000e+01  1.974694e-01
4.336500e+01  2.031403e-01
4.338000e+01  1.772372e-01
4.339500e+01  1.843803e-01
4.341000e+01  2.427282e-01
4.342500e+01  2.407051e-01
4.344000e+01  1.850787e-01
4.345500e+01  2.110377e-01
4.347000e+01  1.747341e-01
4.348500e+01  1.867836e-01
4.350000e+01  1.904677e-01
4.351500e+01  1.763917e-01
4.353000e+01  1.875552e-01
4.354500e+01  1.772368e-01
4.356000e+01  2.118706e-01
4.357500e+01  1.974967e-01
4.359000e+01  1.768277e-01
4.360500e+01  1.898079e-01
4.362000e+01  2.045558e-01
4.363500e+01  1.939123e-01
4.365000e+01  1.999023e-01
4.366500e+01  1.878562e-01
4.368000e+01  1.889125e-01
4.369500e+01  1.831315e-01
4.371000e+01  1.812266e-01
4.372500e+01  1.782186e-01
4.374000e+01  1.993517e-01
4.375500e+01  1.855858e-01
4.377000e+01  1.845592e-01
4.378500e+01  3.245445e-01
4.380000e+01  2.306991e-01
4.381500e+01  1.966673e-01
4.383000e+01  2.277852e-01
4.384500e+01  2.066420e-01
4.386000e+01  2.247487e-01
4.387500e+01  2.056432e-01
4.389000e+01  1.917320e-01
4.390500e+01  2.254307e-01
4.392000e+01  1.889603e-01
4.393500e+01  2.009204e-01
4.395000e+01  2.458411e-01
4.396500e+01  2.180320e-01
4.398000e+01  2.303500e-01
4.399500e+01  2.162357e-01
4.401000e+01  1.797028e-01
4.402500e+01  1.993915e-01
4.404000e+01  2.058450e-01
4.405500e+01  2.028887e-01
4.407000e+01  1.742354e-01
4.408500e+01  1.856718e-01
4.410000e+01  1.953353e-01
4.411500e+01  2.569846e-01
4.413000e+01  2.955367e-01
4.414500e+01  1.940025e-01
4.416000e+01  1.913793e-01
4.417500e+01  1.804608e-01
4.419000e+01  1.928937e-01
4.420500e+01  1.953740e-01
4.422000e+01  1.894041e-01
4.423500e+01  1.816507e-01
4.425000e+01  1.954433e-01
4.426500e+01  1.867030e-01
4.428000e+01  1.853782e-01
4.429500e+01  1.871841e-01
4.431000e+01  1.914418e-01
4.432500e+01  1.760284e-01
4.434000e+01  1.769179e-01
4.435500e+01  1.765476e-01
4.437000e+01  1.867003e-01
4.438500e+01  1.832456e-01
4.440000e+01  1.802945e-01
4.441500e+01  1.901209e-01
4.443000e+01  1.908586e-01
4.444500e+01  1.846215e-01
4.446000e+01  1.953615e-01
4.447500e+01  1.755935e-01
4.449000e+01  1.769124e-01
4.450500e+01  1.846785e-01
4.452000e+01  1.871709e-01
4.453500e+01  1.803802e-01
4.455000e+01  1.776373e-01
4.456500e+01  1.724212e-01
4.458000e+01  1.698762e-01
4.459500e+01  1.759374e-01
4.461000e+01  1.806929e-01
4.462500e+01  1.790866e-01
4.464000e+01  1.856472e-01
4.465500e+01  1.961682e-01
4.467000e+01  1.917528e-01
4.468500e+01  1.832592e-01
4.470000e+01  1.862818e-01
4.471500e+01  1.784429e-01
4.473000e+01  1.909476e-01
4.474500e+01  1.701937e-01
4.476000e+01  1.869786e-01
4.477500e+01  1.831394e-01
4.479000e+01  1.898924e-01
4.480500e+01  1.762555e-01
4.482000e+01  1.827427e-01
4.483500e+01  1.767347e-01
4.485000e+01  1.772850e-01
4.486500e+01  1.939951e-01
4.488000e+01  1.749889e-01
4.489500e+01  1.826558e-01
4.491000e+01  1.800748e-01
4.492500e+01  1.836683e-01
4.494000e+01  1.862336e-01
4.495500e+01  1.764482e-01
4.497000e+01  1.711696e-01
4.498500e+01  1.911939e-01
4.500000e+01  1.865634e-01
4.501500e+01  1.887032e-01
4.503000e+01  1.835321e-01
4.504500e+01  1.890899e-01
4.506000e+01  1.777669e-01
4.507500e+01  1.881861e-01
4.509000e+01  1.765814e-01
4.510500e+01  1.815740e-01
4.512000e+01  1.684610e-01
4.513500e+01  1.693929e-01
4.515000e+01  1.721658e-01
4.516500e+01  1.756021e-01
4.518000e+01  1.848811e-01
4.519500e+01  1.746139e-01
4.521000e+01  1.740743e-01
4.522500e+01  1.791035e-01
4.524000e+01  1.795637e-01
4.525500e+01  1.763691e-01
4.527000e+01  1.909189e-01
4.528500e+01  1.719942e-01
4.530000e+01  1.806127e-01
4.531500e+01  1.882923e-01
4.533000e+01  1.864137e-01
4.534500e+01  1.893094e-01
4.536000e+01  1.856181e-01
4.537500e+01  1.804466e-01
4.539000e+01  1.666405e-01
4.540500e+01  1.724791e-01
4.542000e+01  1.831774e-01
4.543500e+01  1.808700e-01
4.545000e+01  1.876191e-01
4.546500e+01  1.923177e-01
4.548000e+01  1.791118e-01
4.549500e+01  1.960635e-01
4.551000e+01  1.688933e-01
4.552500e+01  1.989596e-01
4.554000e+01  1.809891e-01
4.555500e+01  1.813862e-01
4.557000e+01  1.952462e-01
4.558500e+01  1.741863e-01
4.560000e+01  2.085136e-01
4.561500e+01  1.782832e-01
4.563000e+01  1.878804e-01
4.564500e+01  1.737904e-01
4.566000e+01  1.913792e-01
4.567500e+01  1.757385e-01
4.569000e+01  1.743041e-01
4.570500e+01  1.732136e-01
4.572000e+01  1.717092e-01
4.573500e+01  1.807151e-01
4.575000e+01  1.809422e-01
4.576500e+01  1.832842e-01
4.578000e+01  1.887142e-01
4.579500e+01  1.751858e-01
4.581000e+01  1.854778e-01
4.582500e+01  1.866065e-01
4.584000e+01  1.900893e-01
4.585500e+01  1.896363e-01
4.587000e+01  1.882500e-01
4.588500e+01  1.764905e-01
4.590000e+01  1.836545e-01
4.591500e+01  1.708887e-01
4.593000e+01  1.872486e-01
4.594500e+01  1.918986e-01
4.596000e+01  1.826608e-01
4.597500e+01  1.780198e-01
4.599000e+01  1.747681e-01
4.600500e+01  1.898527e-01
4.602000e+01  1.785945e-01
4.603500e+01  1.866789e-01
4.605000e+01  1.755592e-01
4.606500e+01  1.706989e-01
4.608000e+01  1.832404e-01
4.609500e+01  1.859165e-01
4.611000e+01  1.788046e-01
4.612500e+01  1.795162e-01
4.614000e+01  1.656595e-01
4.615500e+01  1.722031e-01
4.617000e+01  1.714671e-01
4.618500e+01  1.907197e-01
4.620000e+01  2.015963e-01
4.621500e+01  1.787988e-01
4.623000e+01  1.757782e-01
4.624500e+01  1.970407e-01
4.626000e+01  1.960227e-01
4.627500e+01  1.878751e-01
4.629000e+01  1.704437e-01
4.630500e+01  1.760311e-01
4.632000e+01  1.733495e-01
4.633500e+01  1.791676e-01
4.635000e+01  1.879519e-01
4.636500e+01  1.771272e-01
4.638000e+01  1.803718e-01
4.639500e+01  1.786250e-01
4.641000e+01  1.767881e-01
4.642500e+01  1.937859e-01
4.644000e+01  1.749774e-01
4.645500e+01  1.869547e-01
4.647000e+01  1.883134e-01
4.648500e+01  1.942091e-01
4.650000e+01  1.889179e-01
4.651500e+01  1.838071e-01
4.653000e+01  1.730318e-01
4.654500e+01  1.860349e-01
4.656000e+01  1.872349e-01
4.657500e+01  1.690739e-01
4.659000e+01  1.891086e-01
4.660500e+01  1.935692e-01
4.662000e+01  1.788658e-01
4.663500e+01  1.787760e-01
4.665000e+01  1.738161e-01
4.666500e+01  1.764853e-01
4.668000e+01  1.901686e-01
4.669500e+01  1.853081e-01
4.671000e+01  1.750485e-01
4.672500e+01  1.873236e-01
4.674000e+01  1.851837e-01
4.675500e+01  1.914314e-01
4.677000e+01  1.858009e-01
4.678500e+01  1.784488e-01
4.680000e+01  1.966568e-01
4.681500e+01  1.758577e-01
4.683000e+01  1.740659e-01
4.684500e+01  1.880267e-01
4.686000e+01  1.731647e-01
4.687500e+01  1.821757e-01
4.689000e+01  1.712950e-01
4.690500e+01  1.864056e-01
4.692000e+01  1.811104e-01
4.693500e+01  1.943810e-01
4.695000e+01  1.798888e-01
4.696500e+01  1.830878e-01
4.698000e+01  1.936259e-01
4.699500e+01  1.948766e-01
4.701000e+01  1.810936e-01
4.702500e+01  1.783059e-01
4.704000e+01  1.843963e-01
4.705500e+01  1.812677e-01
4.707000e+01  1.876831e-01
4.708500e+01  1.901869e-01
4.710000e+01  1.844288e-01
4.711500e+01  1.782495e-01
4.713000e+01  1.946692e-01
4.714500e+01  1.796832e-01
4.716000e+01  1.846130e-01
4.717500e+01  1.806793e-01
4.719000e+01  1.768868e-01
4.720500e+01  1.722002e-01
4.722000e+01  1.770904e-01
4.723500e+01  1.750798e-01
4.725000e+01  1.936126e-01
4.726500e+01  1.836381e-01
4.728000e+01  1.759174e-01
4.729500e+01  1.796580e-01
4.731000e+01  1.760740e-01
4.732500e+01  1.818405e-01
4.734000e+01  1.655053e-01
4.735500e+01  1.888729e-01
4.737000e+01  1.758239e-01
4.738500e+01  1.907303e-01
4.740000e+01  1.885260e-01
4.741500e+01  1.759773e-01
4.743000e+01  1.800391e-01
4.744500e+01  1.721510e-01
4.746000e+01  1.729394e-01
4.747500e+01  1.779350e-01
4.749000e+01  1.927124e-01
4.750500e+01  1.812786e-01
4.752000e+01  1.870671e-01
4.753500e+01  1.898840e-01
4.755000e+01  1.849190e-01
4.756500e+01  1.800835e-01
4.758000e+01  1.941804e-01
4.759500e+01  1.810773e-01
4.761000e+01  1.674305e-01
4.762500e+01  1.840052e-01
4.764000e+01  1.776229e-01
4.765500e+01  1.691418e-01
4.767000e+01  1.720643e-01
4.768500e+01  1.894627e-01
4.770000e+01  1.780114e-01
4.771500e+01  1.856069e-01
4.773000e+01  1.718257e-01
4.774500e+01  1.873525e-01
4.776000e+01  1.767853e-01
4.777500e+01  1.728150e-01
4.779000e+01  1.771834e-01
4.780500e+01  1.812953e-01
4.782000e+01  1.882388e-01
4.783500e+01  1.871923e-01
4.785000e+01  1.839291e-01
4.786500e+01  1.867779e-01
4.788000e+01  1.882925e-01
4.789500e+01  1.926137e-01
4.791000e+01  1.816398e-01
4.792500e+01  1.817169e-01
4.794000e+01  1.877259e-01
4.795500e+01  1.889470e-01
4.797000e+01  1.802835e-01
4.798500e+01  1.802885e-01
4.800000e+01  1.716569e-01
4.801500e+01  1.758265e-01
4.803000e+01  1.898976e-01
4.804500e+01  1.777134e-01
4.806000e+01  1.654390e-01
4.807500e+01  1.772258e-01
4.809000e+01  1.719595e-01
4.810500e+01  1.919923e-01
4.812000e+01  1.715400e-01
4.813500e+01  1.877714e-01
4.815000e+01  1.831013e-01
4.816500e+01  1.721337e-01
4.818000e+01  1.979372e-01
4.819500e+01  1.888649e-01
4.821000e+01  1.730373e-01
4.822500e+01  1.789162e-01
4.824000e+01  1.924033e-01
4.825500e+01  1.807126e-01
4.827000e+01  1.883774e-01
4.828500e+01  1.898791e-01
4.830000e+01  1.981138e-01
4.831500e+01  1.835051e-01
4.833000e+01  1.852404e-01
4.834500e+01  1.760226e-01
4.836000e+01  1.875340e-01
4.837500e+01  1.738908e-01
4.839000e+01  1.795134e-01
4.840500e+01  2.127466e-01
4.842000e+01  1.825733e-01
4.843500e+01  1.807043e-01
4.845000e+01  1.717496e-01
4.846500e+01  1.779718e-01
4.848000e+01  1.943042e-01
4.849500e+01  1.768444e-01
4.851000e+01  1.727019e-01
4.852500e+01  1.800477e-01
4.854000e+01  1.847536e-01
4.855500e+01  1.863061e-01
4.857000e+01  1.765476e-01
4.858500e+01  1.772258e-01
4.860000e+01  1.734615e-01
4.861500e+01  1.852727e-01
4.863000e+01  1.922655e-01
4.864500e+01  1.769121e-01
4.866000e+01  1.869704e-01
4.867500e+01  1.817306e-01
4.869000e+01  1.785665e-01
4.870500e+01  1.867351e-01
4.872000e+01  1.771018e-01
4.873500e+01  1.813422e-01
4.875000e+01  1.866253e-01
4.876500e+01  1.917523e-01
4.878000e+01  1.682079e-01
4.879500e+01  1.872163e-01
4.881000e+01  1.749571e-01
4.882500e+01  1.750460e-01
4.884000e+01  1.819970e-01
4.885500e+01  1.843286e-01
4.887000e+01  1.879200e-01
4.888500e+01  1.937369e-01
4.890000e+01  1.779913e-01
4.891500e+01  1.865958e-01
4.893000e+01  1.913139e-01
4.894500e+01  1.826992e-01
4.896000e+01  1.737756e-01
4.897500e+01  1.995144e-01
4.899000e+01  1.858224e-01
4.900500e+01  1.977697e-01
4.902000e+01  1.805019e-01
4.903500e+01  1.816176e-01
4.905000e+01  1.815324e-01
4.906500e+01  1.787092e-01
4.908000e+01  1.881969e-01
4.909500e+01  1.801611e-01
4.911000e+01  1.758946e-01
4.912500e+01  1.790699e-01
4.914000e+01  1.842255e-01
4.915500e+01  1.905521e-01
4.917000e+01  1.739570e-01
4.918500e+01  1.859385e-01
4.920000e+01  1.804273e-01
4.921500e+01  1.868507e-01
4.923000e+01  1.756586e-01
4.924500e+01  1.760309e-01
4.926000e+01  1.889049e-01
4.927500e+01  1.856178e-01
4.929000e+01  1.788770e-01
4.930500e+01  1.834505e-01
4.932000e+01  1.846134e-01
4.933500e+01  1.772740e-01
4.935000e+01  1.784432e-01
4.936500e+01  1.929301e-01
4.938000e+01  1.837523e-01
4.939500e+01  1.777586e-01
4.941000e+01  1.812232e-01
4.942500e+01  1.760057e-01
4.944000e+01  1.814857e-01
4.945500e+01  1.767768e-01
4.947000e+01  1.666075e-01
4.948500e+01  1.754168e-01
4.950000e+01  1.771952e-01
4.951500e+01  1.740950e-01
4.953000e+01  1.788687e-01
4.954500e+01  1.724703e-01
4.956000e+01  1.816233e-01
4.957500e+01  1.872374e-01
4.959000e+01  1.808036e-01
4.960500e+01  1.881647e-01
4.962000e+01  1.688905e-01
4.963500e+01  1.768274e-01
4.965000e+01  1.802527e-01
4.966500e+01  1.970127e-01
4.968000e+01  1.795718e-01
4.969500e+01  1.837009e-01
4.971000e+01  1.734270e-01
4.972500e+01  1.948974e-01
4.974000e+01  1.789471e-01
4.975500e+01  1.736923e-01
4.977000e+01  1.782975e-01
4.978500e+01  1.889286e-01
4.980000e+01  1.847918e-01
4.981500e+01  1.746256e-01
4.983000e+01  1.776229e-01
4.984500e+01  1.761646e-01
4.986000e+01  1.787902e-01
4.987500e+01  1.817526e-01
4.989000e+01  1.914734e-01
4.990500e+01  1.850785e-01
4.992000e+01  1.853803e-01
4.993500e+01  1.814082e-01
4.995000e+01  1.847758e-01
4.996500e+01  1.872108e-01
4.998000e+01  1.870026e-01
4.999500e+01  1.796134e-01
