# Supplementary material for: KRSR and RGD Adsorption on TiO2 and Influence of Ion Concentration: A Molecular Dynamics Study
Source: Biomolecules. 2026 Feb 23;16(2):336. doi: 10.3390/biom16020336 (PMC12938479; doi:10.3390/biom16020336)
Supplement: Supplementary file 1 [file biomolecules-16-00336-s001.zip › Supplementary data/data/KRSR/30Na33Cl/rmsd.xvg]

# This file was created Mon Aug 18 12:25:17 2025
# Created by:
#                       :-) GROMACS - gmx rms, 2023.2 (-:
# 
# Executable:   /usr/local/gromacs/bin/gmx
# Data prefix:  /usr/local/gromacs
# Working dir:  /mnt/d/cache/Blanka/Everything Linux/Titán/KRSR
# Command line:
#   gmx rms -s 30Na33Cl_1/md/md.tpr -f 30Na33Cl_1/md/md_noPBC.xtc -o 30Na33Cl_1/md/rmsd.xvg -tu ns
# gmx rms is part of G R O M A C S:
#
# Gravel Rubs Often Many Awfully Cauterized Sores
#
@    title "RMSD"
@    xaxis  label "Time (ns)"
@    yaxis  label "RMSD (nm)"
@TYPE xy
@ subtitle "Backbone after lsq fit to Backbone"
   0.0000000    0.0000004
   0.0150000    0.0597581
   0.0300000    0.0518377
   0.0450000    0.0705286
   0.0600000    0.0279258
   0.0750000    0.0472898
   0.0900000    0.0490947
   0.1050000    0.0609535
   0.1200000    0.0347893
   0.1350000    0.0596873
   0.1500000    0.0695571
   0.1650000    0.0589815
   0.1800000    0.1132976
   0.1950000    0.1035190
   0.2100000    0.1276030
   0.2250000    0.1097763
   0.2400000    0.1128427
   0.2550000    0.1261239
   0.2700000    0.1098580
   0.2850000    0.1035908
   0.3000000    0.0831498
   0.3150000    0.1073958
   0.3300000    0.1067091
   0.3450000    0.1254808
   0.3600000    0.1737355
   0.3750000    0.1639853
   0.3900000    0.1726628
   0.4050000    0.1453187
   0.4200000    0.0981359
   0.4350000    0.1224267
   0.4500000    0.1374046
   0.4650000    0.1340994
   0.4800000    0.1486868
   0.4950000    0.1186348
   0.5100001    0.1335757
   0.5250000    0.1267277
   0.5400000    0.1023825
   0.5550000    0.1139715
   0.5700001    0.0938210
   0.5850000    0.0851264
   0.6000000    0.0826842
   0.6150000    0.0831446
   0.6300001    0.0647326
   0.6450000    0.0629414
   0.6600000    0.0716721
   0.6750000    0.0821769
   0.6900001    0.0791507
   0.7050000    0.1039595
   0.7200000    0.1012169
   0.7350000    0.1021024
   0.7500001    0.1004697
   0.7650000    0.0971438
   0.7800000    0.1084420
   0.7950000    0.1229769
   0.8100001    0.0966334
   0.8250000    0.0989967
   0.8400000    0.1130556
   0.8550000    0.1106536
   0.8700001    0.0957536
   0.8850001    0.1122062
   0.9000000    0.0897324
   0.9150000    0.1067135
   0.9300001    0.1131738
   0.9450001    0.1139461
   0.9600000    0.1020775
   0.9750000    0.0890659
   0.9900001    0.0944945
   1.0050000    0.1143756
   1.0200001    0.1142113
   1.0350001    0.1080405
   1.0500001    0.1014396
   1.0650001    0.1051309
   1.0800000    0.1062304
   1.0950000    0.1138415
   1.1100000    0.0951697
   1.1250000    0.0705188
   1.1400001    0.0742766
   1.1550001    0.1083092
   1.1700001    0.1249349
   1.1850001    0.1265851
   1.2000000    0.0918722
   1.2150000    0.0810385
   1.2300000    0.0941374
   1.2450000    0.0814647
   1.2600001    0.0963180
   1.2750001    0.0850280
   1.2900001    0.1033758
   1.3050001    0.1022989
   1.3200001    0.0935051
   1.3350000    0.0839706
   1.3500000    0.0953734
   1.3650000    0.1226012
   1.3800001    0.0782694
   1.3950001    0.0968660
   1.4100001    0.0828540
   1.4250001    0.0744984
   1.4400001    0.0800130
   1.4550000    0.0706293
   1.4700000    0.0657534
   1.4850000    0.0937939
   1.5000001    0.0762739
   1.5150001    0.0892602
   1.5300001    0.0725732
   1.5450001    0.0656384
   1.5600001    0.0855462
   1.5750000    0.0803586
   1.5900000    0.0863848
   1.6050000    0.0958407
   1.6200001    0.1210115
   1.6350001    0.1074194
   1.6500001    0.1413805
   1.6650001    0.1222338
   1.6800001    0.1085773
   1.6950001    0.0814754
   1.7100000    0.1173904
   1.7250000    0.1227770
   1.7400001    0.0840649
   1.7550001    0.1026557
   1.7700001    0.0940997
   1.7850001    0.0947780
   1.8000001    0.1596225
   1.8150001    0.1451917
   1.8300000    0.1115477
   1.8450000    0.1033131
   1.8600001    0.1200919
   1.8750001    0.1088738
   1.8900001    0.0831728
   1.9050001    0.1193074
   1.9200001    0.1139036
   1.9350001    0.0991707
   1.9500000    0.1337895
   1.9650002    0.1410344
   1.9800001    0.0960751
   1.9950001    0.1219659
   2.0100000    0.1115192
   2.0250001    0.1254205
   2.0400002    0.1560618
   2.0550001    0.0744181
   2.0700002    0.1062274
   2.0850000    0.0945357
   2.1000001    0.1061727
   2.1150000    0.1032786
   2.1300001    0.0707262
   2.1450002    0.0985470
   2.1600001    0.1006934
   2.1750002    0.1094204
   2.1900001    0.1163887
   2.2050002    0.0810536
   2.2200000    0.0628495
   2.2350001    0.0453129
   2.2500000    0.0536705
   2.2650001    0.0477896
   2.2800002    0.0387584
   2.2950001    0.0616018
   2.3100002    0.0361656
   2.3250000    0.0780273
   2.3400002    0.0722395
   2.3550000    0.1188893
   2.3700001    0.0843983
   2.3850002    0.0653283
   2.4000001    0.0983765
   2.4150002    0.0850213
   2.4300001    0.1424147
   2.4450002    0.1318262
   2.4600000    0.1172186
   2.4750001    0.0660825
   2.4900000    0.0656188
   2.5050001    0.0979640
   2.5200002    0.0578746
   2.5350001    0.0689635
   2.5500002    0.0853085
   2.5650001    0.1282258
   2.5800002    0.1099955
   2.5950000    0.0754651
   2.6100001    0.0875384
   2.6250002    0.0690659
   2.6400001    0.0572089
   2.6550002    0.0622902
   2.6700001    0.0644085
   2.6850002    0.0619516
   2.7000000    0.0599992
   2.7150002    0.0570439
   2.7300000    0.0713860
   2.7450001    0.0481134
   2.7600002    0.0526550
   2.7750001    0.0722499
   2.7900002    0.0713596
   2.8050001    0.0544301
   2.8200002    0.0508699
   2.8350000    0.0672804
   2.8500001    0.0714918
   2.8650002    0.0894965
   2.8800001    0.1058144
   2.8950002    0.0998166
   2.9100001    0.0882423
   2.9250002    0.0960018
   2.9400001    0.1093987
   2.9550002    0.1067420
   2.9700000    0.0947270
   2.9850001    0.0895978
   3.0000002    0.0772077
   3.0150001    0.0827068
   3.0300002    0.0602548
   3.0450001    0.0518704
   3.0600002    0.0740889
   3.0750000    0.0784516
   3.0900002    0.1044288
   3.1050003    0.0931124
   3.1200001    0.0945719
   3.1350002    0.0864646
   3.1500001    0.1053172
   3.1650002    0.0821076
   3.1800001    0.0913575
   3.1950002    0.0825784
   3.2100000    0.0929031
   3.2250001    0.0943588
   3.2400002    0.0854750
   3.2550001    0.0748211
   3.2700002    0.0764751
   3.2850001    0.0823924
   3.3000002    0.0874635
   3.3150001    0.0713751
   3.3300002    0.0851678
   3.3450003    0.0705906
   3.3600001    0.0700715
   3.3750002    0.0907751
   3.3900001    0.1061491
   3.4050002    0.1060847
   3.4200001    0.0682490
   3.4350002    0.0836774
   3.4500000    0.0800773
   3.4650002    0.0869139
   3.4800003    0.0969740
   3.4950001    0.1078209
   3.5100002    0.0842255
   3.5250001    0.0962307
   3.5400002    0.0874099
   3.5550001    0.1136265
   3.5700002    0.0959814
   3.5850003    0.1231170
   3.6000001    0.1123913
   3.6150002    0.1249283
   3.6300001    0.1373021
   3.6450002    0.1282912
   3.6600001    0.1339016
   3.6750002    0.1043863
   3.6900001    0.0960679
   3.7050002    0.0884397
   3.7200003    0.1109661
   3.7350001    0.0929430
   3.7500002    0.0892825
   3.7650001    0.1200306
   3.7800002    0.1058091
   3.7950001    0.0924627
   3.8100002    0.1099174
   3.8250003    0.0738926
   3.8400002    0.0649008
   3.8550003    0.0562650
   3.8700001    0.0705005
   3.8850002    0.0761446
   3.9000001    0.0727054
   3.9150002    0.0636280
   3.9300003    0.0692551
   3.9450002    0.0798804
   3.9600003    0.0606767
   3.9750001    0.0797132
   3.9900002    0.0730519
   4.0050001    0.0980120
   4.0200000    0.0933092
   4.0350003    0.1051905
   4.0500002    0.0905281
   4.0650001    0.0820726
   4.0800004    0.0755082
   4.0950003    0.0861531
   4.1100001    0.0787316
   4.1250000    0.0692127
   4.1400003    0.0975970
   4.1550002    0.0804164
   4.1700001    0.1040216
   4.1850004    0.0726396
   4.2000003    0.0758566
   4.2150002    0.1021101
   4.2300000    0.0896826
   4.2450004    0.0983132
   4.2600002    0.1068986
   4.2750001    0.0893946
   4.2900004    0.0746320
   4.3050003    0.0654160
   4.3200002    0.0895742
   4.3350000    0.1180626
   4.3500004    0.1094417
   4.3650002    0.0875507
   4.3800001    0.1143740
   4.3950000    0.0965911
   4.4100003    0.0845570
   4.4250002    0.1041078
   4.4400001    0.1228346
   4.4550004    0.1235463
   4.4700003    0.1221941
   4.4850001    0.1172904
   4.5000000    0.1077802
   4.5150003    0.1118556
   4.5300002    0.1083765
   4.5450001    0.0860603
   4.5600004    0.0698025
   4.5750003    0.0543970
   4.5900002    0.0498103
   4.6050000    0.0625298
   4.6200004    0.0589416
   4.6350002    0.0622543
   4.6500001    0.0919236
   4.6650004    0.0373557
   4.6800003    0.0422450
   4.6950002    0.0678441
   4.7100000    0.0711736
   4.7250004    0.0642251
   4.7400002    0.0724597
   4.7550001    0.0656974
   4.7700005    0.0714745
   4.7850003    0.0651994
   4.8000002    0.0641059
   4.8150001    0.0623881
   4.8300004    0.0580950
   4.8450003    0.0482259
   4.8600001    0.0541615
   4.8750000    0.0549791
   4.8900003    0.0495147
   4.9050002    0.0547716
   4.9200001    0.0626020
   4.9350004    0.0745358
   4.9500003    0.0757302
   4.9650002    0.0950356
   4.9800000    0.0510261
   4.9950004    0.1000911
   5.0100002    0.1047172
   5.0250001    0.0827385
   5.0400004    0.0890072
   5.0550003    0.0802525
   5.0700002    0.0696849
   5.0850000    0.0808580
   5.1000004    0.0841338
   5.1150002    0.0875146
   5.1300001    0.0755569
   5.1450005    0.0765839
   5.1600003    0.0724879
   5.1750002    0.0821169
   5.1900001    0.0722117
   5.2050004    0.0805928
   5.2200003    0.0843303
   5.2350001    0.0731243
   5.2500005    0.0837094
   5.2650003    0.0701796
   5.2800002    0.0703298
   5.2950001    0.0706298
   5.3100004    0.0653441
   5.3250003    0.0722143
   5.3400002    0.0650537
   5.3550000    0.0799414
   5.3700004    0.0581548
   5.3850002    0.0753769
   5.4000001    0.0886862
   5.4150004    0.0947176
   5.4300003    0.0873684
   5.4450002    0.0818109
   5.4600000    0.0956466
   5.4750004    0.0795180
   5.4900002    0.1018901
   5.5050001    0.1054832
   5.5200005    0.0747448
   5.5350003    0.0735514
   5.5500002    0.0736645
   5.5650001    0.0976544
   5.5800004    0.0865782
   5.5950003    0.0970922
   5.6100001    0.1212594
   5.6250005    0.0811758
   5.6400003    0.0801577
   5.6550002    0.1042723
   5.6700001    0.1033583
   5.6850004    0.1098311
   5.7000003    0.1084159
   5.7150002    0.1027927
   5.7300005    0.1062660
   5.7450004    0.1091528
   5.7600002    0.0924672
   5.7750001    0.0917555
   5.7900004    0.1138817
   5.8050003    0.1003704
   5.8200002    0.1080369
   5.8350005    0.1209116
   5.8500004    0.1071748
   5.8650002    0.1068678
   5.8800001    0.0913325
   5.8950005    0.0716846
   5.9100003    0.0634564
   5.9250002    0.0923801
   5.9400001    0.0918153
   5.9550004    0.0428790
   5.9700003    0.0460432
   5.9850001    0.0493654
   6.0000005    0.0701923
   6.0150003    0.0590575
   6.0300002    0.0692775
   6.0450001    0.0800745
   6.0600004    0.0853380
   6.0750003    0.0809482
   6.0900002    0.0872880
   6.1050005    0.0759979
   6.1200004    0.0865856
   6.1350002    0.0952844
   6.1500001    0.1024027
   6.1650004    0.0677226
   6.1800003    0.0866057
   6.1950002    0.0841661
   6.2100005    0.0633508
   6.2250004    0.0710389
   6.2400002    0.0879465
   6.2550001    0.0600228
   6.2700005    0.0822230
   6.2850003    0.0736499
   6.3000002    0.0600322
   6.3150005    0.0917424
   6.3300004    0.0828891
   6.3450003    0.0934333
   6.3600001    0.0851527
   6.3750005    0.1137046
   6.3900003    0.1032673
   6.4050002    0.1054185
   6.4200001    0.1186086
   6.4350004    0.1041134
   6.4500003    0.0910654
   6.4650002    0.1018114
   6.4800005    0.0871967
   6.4950004    0.1145962
   6.5100002    0.1125123
   6.5250001    0.0864667
   6.5400004    0.0854772
   6.5550003    0.0733997
   6.5700002    0.0769650
   6.5850005    0.0990872
   6.6000004    0.0956325
   6.6150002    0.0818415
   6.6300001    0.0855395
   6.6450005    0.1034834
   6.6600003    0.1109236
   6.6750002    0.0994176
   6.6900005    0.1166393
   6.7050004    0.0916058
   6.7200003    0.0742169
   6.7350001    0.1012279
   6.7500005    0.0816652
   6.7650003    0.0807959
   6.7800002    0.0671770
   6.7950006    0.0638201
   6.8100004    0.0910338
   6.8250003    0.0817724
   6.8400002    0.0651598
   6.8550005    0.0727545
   6.8700004    0.1027686
   6.8850002    0.0862225
   6.9000001    0.0852272
   6.9150004    0.0886920
   6.9300003    0.0876035
   6.9450002    0.1000272
   6.9600005    0.0662142
   6.9750004    0.0801638
   6.9900002    0.0785355
   7.0050001    0.1004921
   7.0200005    0.0880575
   7.0350003    0.0723126
   7.0500002    0.0763713
   7.0650005    0.1013071
   7.0800004    0.1146914
   7.0950003    0.1184050
   7.1100001    0.1224109
   7.1250005    0.0919507
   7.1400003    0.0762719
   7.1550002    0.0584584
   7.1700006    0.0599756
   7.1850004    0.0645673
   7.2000003    0.0747407
   7.2150002    0.0758892
   7.2300005    0.0624635
   7.2450004    0.0703745
   7.2600002    0.0644721
   7.2750006    0.0736636
   7.2900004    0.0926866
   7.3050003    0.0981805
   7.3200002    0.0995463
   7.3350005    0.1233104
   7.3500004    0.1185872
   7.3650002    0.1228995
   7.3800001    0.1133497
   7.3950005    0.1290274
   7.4100003    0.1088174
   7.4250002    0.1119961
   7.4400005    0.1094875
   7.4550004    0.0898323
   7.4700003    0.0769431
   7.4850001    0.0718714
   7.5000005    0.0624415
   7.5150003    0.0645234
   7.5300002    0.0948528
   7.5450006    0.0703135
   7.5600004    0.0760021
   7.5750003    0.0685128
   7.5900002    0.0980183
   7.6050005    0.1064312
   7.6200004    0.1051198
   7.6350002    0.0772219
   7.6500006    0.0832538
   7.6650004    0.1029767
   7.6800003    0.1003306
   7.6950002    0.1034652
   7.7100005    0.0933301
   7.7250004    0.0977812
   7.7400002    0.0959339
   7.7550006    0.0920969
   7.7700005    0.0940151
   7.7850003    0.0901187
   7.8000002    0.0936256
   7.8150005    0.1035764
   7.8300004    0.1150189
   7.8450003    0.0942735
   7.8600006    0.1165969
   7.8750005    0.0743121
   7.8900003    0.1224094
   7.9050002    0.0959700
   7.9200006    0.1128719
   7.9350004    0.1057624
   7.9500003    0.0996477
   7.9650002    0.0944226
   7.9800005    0.0996837
   7.9950004    0.1046285
   8.0100002    0.1077942
   8.0250006    0.1052983
   8.0400000    0.0907798
   8.0550003    0.1006145
   8.0700006    0.0835317
   8.0850000    0.1035738
   8.1000004    0.0758083
   8.1150007    0.1163185
   8.1300001    0.0944227
   8.1450005    0.1171960
   8.1600008    0.1023502
   8.1750002    0.0904149
   8.1900005    0.1090418
   8.2049999    0.1152298
   8.2200003    0.0972377
   8.2350006    0.0863352
   8.2500000    0.0991793
   8.2650003    0.1004324
   8.2800007    0.0966516
   8.2950001    0.1144643
   8.3100004    0.1074995
   8.3250008    0.1004134
   8.3400002    0.1065225
   8.3550005    0.1026554
   8.3700008    0.0838410
   8.3850002    0.0930621
   8.4000006    0.0942540
   8.4150000    0.0668990
   8.4300003    0.0716204
   8.4450006    0.0796037
   8.4600000    0.0894702
   8.4750004    0.0815056
   8.4900007    0.0655093
   8.5050001    0.0727061
   8.5200005    0.0777495
   8.5350008    0.0478148
   8.5500002    0.0845618
   8.5650005    0.0643599
   8.5800009    0.0740139
   8.5950003    0.0813062
   8.6100006    0.0681527
   8.6250000    0.0766148
   8.6400003    0.0655151
   8.6550007    0.0857892
   8.6700001    0.0910746
   8.6850004    0.0887698
   8.7000008    0.0526581
   8.7150002    0.0580229
   8.7300005    0.0908324
   8.7450008    0.0670537
   8.7600002    0.0740831
   8.7750006    0.0691524
   8.7900000    0.0934419
   8.8050003    0.0575884
   8.8200006    0.1052078
   8.8350000    0.1048229
   8.8500004    0.0754242
   8.8650007    0.0683725
   8.8800001    0.1017768
   8.8950005    0.0758313
   8.9100008    0.0664342
   8.9250002    0.0710957
   8.9400005    0.0414411
   8.9550009    0.0581717
   8.9700003    0.0588734
   8.9850006    0.0670532
   9.0000000    0.0923826
   9.0150003    0.0903475
   9.0300007    0.0803615
   9.0450001    0.0737502
   9.0600004    0.0793624
   9.0750008    0.0767401
   9.0900002    0.0673088
   9.1050005    0.0720512
   9.1200008    0.0698464
   9.1350002    0.0751279
   9.1500006    0.0819263
   9.1650000    0.0622797
   9.1800003    0.0602097
   9.1950006    0.0911817
   9.2100000    0.0849445
   9.2250004    0.0920112
   9.2400007    0.0810808
   9.2550001    0.0972284
   9.2700005    0.0999042
   9.2850008    0.0897373
   9.3000002    0.0932870
   9.3150005    0.1097910
   9.3300009    0.1082554
   9.3450003    0.0897325
   9.3600006    0.0751747
   9.3750000    0.0791269
   9.3900003    0.0795980
   9.4050007    0.0748658
   9.4200001    0.0839204
   9.4350004    0.0693735
   9.4500008    0.0576278
   9.4650002    0.0690596
   9.4800005    0.0752277
   9.4950008    0.0710643
   9.5100002    0.0891312
   9.5250006    0.0843653
   9.5400009    0.0768515
   9.5550003    0.0722956
   9.5700006    0.1395743
   9.5850000    0.1209539
   9.6000004    0.1136288
   9.6150007    0.1039396
   9.6300001    0.0982904
   9.6450005    0.1040469
   9.6600008    0.0741993
   9.6750002    0.0643858
   9.6900005    0.0636879
   9.7050009    0.0630589
   9.7200003    0.0534760
   9.7350006    0.0823087
   9.7500000    0.0645113
   9.7650003    0.0786558
   9.7800007    0.0823649
   9.7950001    0.1104009
   9.8100004    0.0775539
   9.8250008    0.1163383
   9.8400002    0.1115431
   9.8550005    0.1186322
   9.8700008    0.1220559
   9.8850002    0.1203157
   9.9000006    0.0967477
   9.9150009    0.1491462
   9.9300003    0.1412865
   9.9450006    0.1145915
   9.9600000    0.1093289
   9.9750004    0.1318256
   9.9900007    0.1189898
  10.0050001    0.1179747
  10.0200005    0.1247818
  10.0350008    0.1185344
  10.0500002    0.1327076
  10.0650005    0.1219114
  10.0800009    0.0934763
  10.0950003    0.1167252
  10.1100006    0.1234937
  10.1250010    0.1327644
  10.1400003    0.1044470
  10.1550007    0.1021498
  10.1700001    0.0833424
  10.1850004    0.0936689
  10.2000008    0.1095852
  10.2150002    0.1076380
  10.2300005    0.1054015
  10.2450008    0.1165352
  10.2600002    0.1083277
  10.2750006    0.1340907
  10.2900009    0.1097437
  10.3050003    0.1293489
  10.3200006    0.0956654
  10.3350000    0.1150246
  10.3500004    0.1409819
  10.3650007    0.1501080
  10.3800001    0.1229384
  10.3950005    0.1305538
  10.4100008    0.1426018
  10.4250002    0.1617362
  10.4400005    0.1405230
  10.4550009    0.1196975
  10.4700003    0.1358762
  10.4850006    0.1322471
  10.5000010    0.1360011
  10.5150003    0.1185263
  10.5300007    0.1379107
  10.5450001    0.0939979
  10.5600004    0.0957794
  10.5750008    0.1102384
  10.5900002    0.1015640
  10.6050005    0.0897836
  10.6200008    0.1109360
  10.6350002    0.1203581
  10.6500006    0.0997789
  10.6650009    0.1082355
  10.6800003    0.1044789
  10.6950006    0.0949418
  10.7100000    0.0691797
  10.7250004    0.0947604
  10.7400007    0.0908980
  10.7550001    0.1211310
  10.7700005    0.1113175
  10.7850008    0.1220968
  10.8000002    0.1214866
  10.8150005    0.1142772
  10.8300009    0.0895207
  10.8450003    0.1042964
  10.8600006    0.1028416
  10.8750010    0.1070338
  10.8900003    0.1089152
  10.9050007    0.0934366
  10.9200001    0.1093738
  10.9350004    0.0968706
  10.9500008    0.1150925
  10.9650002    0.1191496
  10.9800005    0.1059038
  10.9950008    0.1407981
  11.0100002    0.1205531
  11.0250006    0.0838779
  11.0400009    0.1010197
  11.0550003    0.1180796
  11.0700006    0.1210778
  11.0850010    0.1127877
  11.1000004    0.1153018
  11.1150007    0.1053664
  11.1300001    0.0854069
  11.1450005    0.0946684
  11.1600008    0.1053778
  11.1750002    0.0761115
  11.1900005    0.0673405
  11.2050009    0.0644483
  11.2200003    0.0969462
  11.2350006    0.0998799
  11.2500010    0.1135259
  11.2650003    0.1133109
  11.2800007    0.0923667
  11.2950001    0.0965346
  11.3100004    0.0766676
  11.3250008    0.0963499
  11.3400002    0.0939227
  11.3550005    0.0995820
  11.3700008    0.1024103
  11.3850002    0.0880790
  11.4000006    0.1015673
  11.4150009    0.1159612
  11.4300003    0.1117126
  11.4450006    0.1119538
  11.4600010    0.0940023
  11.4750004    0.1109992
  11.4900007    0.1099821
  11.5050001    0.1026037
  11.5200005    0.1115013
  11.5350008    0.0987058
  11.5500002    0.0964030
  11.5650005    0.1309175
  11.5800009    0.1025447
  11.5950003    0.0966932
  11.6100006    0.1118733
  11.6250010    0.1138970
  11.6400003    0.0968920
  11.6550007    0.1050361
  11.6700010    0.1219304
  11.6850004    0.0986277
  11.7000008    0.0988770
  11.7150002    0.0844252
  11.7300005    0.0812614
  11.7450008    0.1014379
  11.7600002    0.0919356
  11.7750006    0.0564767
  11.7900009    0.0595009
  11.8050003    0.0498594
  11.8200006    0.0557788
  11.8350010    0.0576438
  11.8500004    0.0496072
  11.8650007    0.0577617
  11.8800001    0.0670814
  11.8950005    0.0780514
  11.9100008    0.0702050
  11.9250002    0.0723318
  11.9400005    0.0937082
  11.9550009    0.0958954
  11.9700003    0.0728926
  11.9850006    0.0793972
  12.0000010    0.0652483
  12.0150003    0.0815633
  12.0300007    0.0928881
  12.0450010    0.0669251
  12.0600004    0.0688403
  12.0750008    0.0602750
  12.0900002    0.0673787
  12.1050005    0.0857034
  12.1200008    0.0502391
  12.1350002    0.0557507
  12.1500006    0.0647632
  12.1650009    0.0493113
  12.1800003    0.0511328
  12.1950006    0.0500282
  12.2100010    0.0544027
  12.2250004    0.0585466
  12.2400007    0.0559594
  12.2550001    0.0859337
  12.2700005    0.0908396
  12.2850008    0.0715035
  12.3000002    0.0799355
  12.3150005    0.1087264
  12.3300009    0.1089270
  12.3450003    0.1183766
  12.3600006    0.1076020
  12.3750010    0.0894153
  12.3900003    0.0989925
  12.4050007    0.1110830
  12.4200010    0.0980860
  12.4350004    0.0991605
  12.4500008    0.0925343
  12.4650002    0.0693103
  12.4800005    0.0941665
  12.4950008    0.0962120
  12.5100002    0.0840559
  12.5250006    0.0820459
  12.5400009    0.0653914
  12.5550003    0.0638653
  12.5700006    0.0746951
  12.5850010    0.0601978
  12.6000004    0.0681994
  12.6150007    0.0728637
  12.6300011    0.0745196
  12.6450005    0.0868684
  12.6600008    0.0747273
  12.6750002    0.0747284
  12.6900005    0.0632484
  12.7050009    0.0692026
  12.7200003    0.0862976
  12.7350006    0.0749838
  12.7500010    0.0891661
  12.7650003    0.1046708
  12.7800007    0.0960724
  12.7950010    0.0931895
  12.8100004    0.1100544
  12.8250008    0.1207640
  12.8400002    0.1062663
  12.8550005    0.1061103
  12.8700008    0.1004855
  12.8850002    0.0934848
  12.9000006    0.1095094
  12.9150009    0.1246456
  12.9300003    0.0868236
  12.9450006    0.1025041
  12.9600010    0.1085613
  12.9750004    0.0790065
  12.9900007    0.1007687
  13.0050011    0.0933904
  13.0200005    0.0776926
  13.0350008    0.0771501
  13.0500002    0.0898227
  13.0650005    0.0942198
  13.0800009    0.0838857
  13.0950003    0.1053471
  13.1100006    0.1104601
  13.1250010    0.1202213
  13.1400003    0.1233865
  13.1550007    0.1146732
  13.1700010    0.1208372
  13.1850004    0.1423668
  13.2000008    0.1311495
  13.2150002    0.1224835
  13.2300005    0.1210012
  13.2450008    0.1315428
  13.2600002    0.1336483
  13.2750006    0.1257872
  13.2900009    0.0982913
  13.3050003    0.1200493
  13.3200006    0.1211809
  13.3350010    0.1397208
  13.3500004    0.1467124
  13.3650007    0.1087401
  13.3800011    0.1276156
  13.3950005    0.1011687
  13.4100008    0.1182607
  13.4250002    0.1194369
  13.4400005    0.1054323
  13.4550009    0.1301225
  13.4700003    0.1446045
  13.4850006    0.1348653
  13.5000010    0.1262526
  13.5150003    0.1277263
  13.5300007    0.1383573
  13.5450010    0.1303640
  13.5600004    0.1026645
  13.5750008    0.1180276
  13.5900011    0.0907656
  13.6050005    0.1100796
  13.6200008    0.0994323
  13.6350002    0.1290695
  13.6500006    0.0887991
  13.6650009    0.1032644
  13.6800003    0.0804332
  13.6950006    0.0629439
  13.7100010    0.0765239
  13.7250004    0.0642563
  13.7400007    0.0944755
  13.7550011    0.0749178
  13.7700005    0.1106213
  13.7850008    0.1068537
  13.8000002    0.1193770
  13.8150005    0.0878655
  13.8300009    0.1148609
  13.8450003    0.1182681
  13.8600006    0.1044507
  13.8750010    0.0797518
  13.8900003    0.0774250
  13.9050007    0.0917330
  13.9200010    0.0958982
  13.9350004    0.0839495
  13.9500008    0.0691676
  13.9650011    0.0948202
  13.9800005    0.1055632
  13.9950008    0.0995690
  14.0100002    0.1303298
  14.0250006    0.1217416
  14.0400009    0.1264092
  14.0550003    0.1274783
  14.0700006    0.1440609
  14.0850010    0.1173212
  14.1000004    0.0940579
  14.1150007    0.1072578
  14.1300011    0.1043255
  14.1450005    0.1023002
  14.1600008    0.1135628
  14.1750011    0.1039474
  14.1900005    0.1132169
  14.2050009    0.1129806
  14.2200003    0.1186073
  14.2350006    0.1143891
  14.2500010    0.1414817
  14.2650003    0.0948847
  14.2800007    0.1072786
  14.2950010    0.1209721
  14.3100004    0.1199933
  14.3250008    0.1119158
  14.3400011    0.1147361
  14.3550005    0.1042080
  14.3700008    0.1151685
  14.3850002    0.1000740
  14.4000006    0.1094230
  14.4150009    0.1124544
  14.4300003    0.1291435
  14.4450006    0.1199740
  14.4600010    0.1287297
  14.4750004    0.1330516
  14.4900007    0.1210048
  14.5050011    0.1241394
  14.5200005    0.1395824
  14.5350008    0.1292023
  14.5500011    0.1239582
  14.5650005    0.1508337
  14.5800009    0.1257336
  14.5950003    0.1147902
  14.6100006    0.0913488
  14.6250010    0.0981607
  14.6400003    0.1140999
  14.6550007    0.1055920
  14.6700010    0.1222533
  14.6850004    0.1079052
  14.7000008    0.1011018
  14.7150011    0.1169550
  14.7300005    0.0900592
  14.7450008    0.1080748
  14.7600002    0.1054825
  14.7750006    0.0997337
  14.7900009    0.0893019
  14.8050003    0.1119683
  14.8200006    0.0841489
  14.8350010    0.1139035
  14.8500004    0.1104892
  14.8650007    0.1298295
  14.8800011    0.0783747
  14.8950005    0.0830663
  14.9100008    0.1034704
  14.9250011    0.1215876
  14.9400005    0.0910613
  14.9550009    0.0981036
  14.9700003    0.1154799
  14.9850006    0.1237325
  15.0000010    0.1194590
  15.0150003    0.1140930
  15.0300007    0.0882580
  15.0450010    0.1059313
  15.0600004    0.0843171
  15.0750008    0.0783453
  15.0900011    0.0685442
  15.1050005    0.0970049
  15.1200008    0.1008796
  15.1350012    0.1056394
  15.1500006    0.1109202
  15.1650009    0.1003189
  15.1800003    0.1115487
  15.1950006    0.1094014
  15.2100010    0.1240386
  15.2250004    0.1039575
  15.2400007    0.0863390
  15.2550011    0.0910985
  15.2700005    0.0942606
  15.2850008    0.1098069
  15.3000011    0.1110705
  15.3150005    0.1207230
  15.3300009    0.0888231
  15.3450003    0.1120076
  15.3600006    0.0952374
  15.3750010    0.1196755
  15.3900003    0.1018496
  15.4050007    0.1289394
  15.4200010    0.1349590
  15.4350004    0.0769198
  15.4500008    0.0955373
  15.4650011    0.1018693
  15.4800005    0.0874479
  15.4950008    0.0816399
  15.5100012    0.0963451
  15.5250006    0.1111365
  15.5400009    0.1125721
  15.5550003    0.1154224
  15.5700006    0.1064572
  15.5850010    0.1040609
  15.6000004    0.1044477
  15.6150007    0.1193369
  15.6300011    0.1182612
  15.6450005    0.1166055
  15.6600008    0.1074226
  15.6750011    0.1064558
  15.6900005    0.0937660
  15.7050009    0.1067709
  15.7200012    0.1034375
  15.7350006    0.0931032
  15.7500010    0.1129571
  15.7650003    0.1151571
  15.7800007    0.1001441
  15.7950010    0.0719755
  15.8100004    0.0935875
  15.8250008    0.1237100
  15.8400011    0.1221991
  15.8550005    0.0947134
  15.8700008    0.1057909
  15.8850012    0.0923114
  15.9000006    0.0853901
  15.9150009    0.0823607
  15.9300003    0.0722539
  15.9450006    0.0865458
  15.9600010    0.0854135
  15.9750004    0.0866405
  15.9900007    0.0807306
  16.0050011    0.1116612
  16.0200005    0.0760007
  16.0349998    0.1026573
  16.0500011    0.1058613
  16.0650005    0.0878435
  16.0799999    0.0964828
  16.0950012    0.0784493
  16.1100006    0.0963892
  16.1250000    0.0595870
  16.1400013    0.0932452
  16.1550007    0.1034557
  16.1700001    0.0873265
  16.1850014    0.0683982
  16.2000008    0.0789291
  16.2150002    0.1188335
  16.2300014    0.0784497
  16.2450008    0.0790929
  16.2600002    0.0668167
  16.2750015    0.0815728
  16.2900009    0.1072826
  16.3050003    0.1006245
  16.3200016    0.0799397
  16.3350010    0.1052521
  16.3500004    0.0910995
  16.3650017    0.0869005
  16.3800011    0.1015879
  16.3950005    0.0903322
  16.4099998    0.0655774
  16.4250011    0.0730582
  16.4400005    0.0842552
  16.4549999    0.0847449
  16.4700012    0.0885331
  16.4850006    0.1319690
  16.5000000    0.1285812
  16.5150013    0.1382902
  16.5300007    0.1290155
  16.5450001    0.1243075
  16.5600014    0.1350417
  16.5750008    0.1227754
  16.5900002    0.1331309
  16.6050014    0.1325857
  16.6200008    0.1385513
  16.6350002    0.1415438
  16.6500015    0.1442980
  16.6650009    0.1422613
  16.6800003    0.1326468
  16.6950016    0.1407119
  16.7100010    0.1331562
  16.7250004    0.1243693
  16.7400017    0.1381381
  16.7550011    0.1352736
  16.7700005    0.1336780
  16.7849998    0.1386179
  16.8000011    0.1376341
  16.8150005    0.1427050
  16.8299999    0.1444646
  16.8450012    0.1472807
  16.8600006    0.1510026
  16.8750000    0.1524228
  16.8900013    0.1328396
  16.9050007    0.1415473
  16.9200001    0.1419261
  16.9350014    0.1490019
  16.9500008    0.1503696
  16.9650002    0.1275842
  16.9800014    0.1382729
  16.9950008    0.1372469
  17.0100002    0.1365106
  17.0250015    0.1352098
  17.0400009    0.1290735
  17.0550003    0.1262654
  17.0700016    0.1421403
  17.0850010    0.1623781
  17.1000004    0.1408866
  17.1150017    0.1360857
  17.1300011    0.1469833
  17.1450005    0.1453277
  17.1600018    0.1513057
  17.1750011    0.1348069
  17.1900005    0.1372155
  17.2049999    0.1311647
  17.2200012    0.1122682
  17.2350006    0.1368759
  17.2500000    0.1245208
  17.2650013    0.1337635
  17.2800007    0.1357553
  17.2950001    0.1267984
  17.3100014    0.1249436
  17.3250008    0.1266509
  17.3400002    0.1514614
  17.3550014    0.1414301
  17.3700008    0.1502883
  17.3850002    0.1428211
  17.4000015    0.1485045
  17.4150009    0.1434800
  17.4300003    0.1208048
  17.4450016    0.1318461
  17.4600010    0.1310595
  17.4750004    0.1325394
  17.4900017    0.1271193
  17.5050011    0.1370154
  17.5200005    0.1400170
  17.5350018    0.1457127
  17.5500011    0.1505252
  17.5650005    0.1402992
  17.5799999    0.1192236
  17.5950012    0.1271606
  17.6100006    0.1518177
  17.6250000    0.1501375
  17.6400013    0.1481784
  17.6550007    0.1397382
  17.6700001    0.1374598
  17.6850014    0.1447340
  17.7000008    0.1500904
  17.7150002    0.1443394
  17.7300014    0.1418435
  17.7450008    0.1540554
  17.7600002    0.1435987
  17.7750015    0.1308422
  17.7900009    0.1431554
  17.8050003    0.1686337
  17.8200016    0.1441497
  17.8350010    0.1398427
  17.8500004    0.1294748
  17.8650017    0.1352434
  17.8800011    0.1179222
  17.8950005    0.1332084
  17.9100018    0.1477425
  17.9250011    0.1553963
  17.9400005    0.1649781
  17.9549999    0.1458277
  17.9700012    0.1647851
  17.9850006    0.1392942
  18.0000000    0.1396016
  18.0150013    0.1637075
  18.0300007    0.1491319
  18.0450001    0.1553777
  18.0600014    0.1540695
  18.0750008    0.1431478
  18.0900002    0.1338324
  18.1050014    0.1455198
  18.1200008    0.1207425
  18.1350002    0.1234274
  18.1500015    0.1166818
  18.1650009    0.1441381
  18.1800003    0.1354559
  18.1950016    0.1429499
  18.2100010    0.1464325
  18.2250004    0.1415535
  18.2400017    0.1453446
  18.2550011    0.1391827
  18.2700005    0.1380897
  18.2850018    0.1458884
  18.3000011    0.1328912
  18.3150005    0.1273452
  18.3299999    0.1352988
  18.3450012    0.1298567
  18.3600006    0.1368681
  18.3750000    0.1400519
  18.3900013    0.1433101
  18.4050007    0.1408223
  18.4200001    0.1373339
  18.4350014    0.1341130
  18.4500008    0.1354215
  18.4650002    0.1221936
  18.4800014    0.1398074
  18.4950008    0.1482573
  18.5100002    0.1441527
  18.5250015    0.1519969
  18.5400009    0.1355678
  18.5550003    0.1431036
  18.5700016    0.1401999
  18.5850010    0.1268366
  18.6000004    0.1358757
  18.6150017    0.1423600
  18.6300011    0.1340163
  18.6450005    0.1266737
  18.6600018    0.1257287
  18.6750011    0.1273812
  18.6900005    0.1360542
  18.7050018    0.1442403
  18.7200012    0.1264162
  18.7350006    0.1374658
  18.7500000    0.1327485
  18.7650013    0.1290018
  18.7800007    0.1400369
  18.7950001    0.1495825
  18.8100014    0.1361793
  18.8250008    0.1328215
  18.8400002    0.1182385
  18.8550014    0.1399919
  18.8700008    0.1436549
  18.8850002    0.1429154
  18.9000015    0.1561666
  18.9150009    0.1428132
  18.9300003    0.1484818
  18.9450016    0.1382229
  18.9600010    0.1399682
  18.9750004    0.1476985
  18.9900017    0.1405807
  19.0050011    0.1327004
  19.0200005    0.1401713
  19.0350018    0.1544205
  19.0500011    0.1426686
  19.0650005    0.1468256
  19.0800018    0.1378542
  19.0950012    0.1532581
  19.1100006    0.1436494
  19.1250000    0.1489452
  19.1400013    0.1526526
  19.1550007    0.1501785
  19.1700001    0.1342441
  19.1850014    0.1267080
  19.2000008    0.1217511
  19.2150002    0.1317049
  19.2300014    0.1309616
  19.2450008    0.1267983
  19.2600002    0.1253019
  19.2750015    0.1280190
  19.2900009    0.1324735
  19.3050003    0.1159648
  19.3200016    0.1186334
  19.3350010    0.1310722
  19.3500004    0.1344867
  19.3650017    0.1292088
  19.3800011    0.1324885
  19.3950005    0.1108981
  19.4100018    0.1079673
  19.4250011    0.1366558
  19.4400005    0.1320312
  19.4550018    0.1251258
  19.4700012    0.1298093
  19.4850006    0.1120777
  19.5000000    0.1308097
  19.5150013    0.1425908
  19.5300007    0.1286204
  19.5450001    0.1215009
  19.5600014    0.1318380
  19.5750008    0.1187512
  19.5900002    0.1242156
  19.6050014    0.1263559
  19.6200008    0.1422473
  19.6350002    0.1363288
  19.6500015    0.1245542
  19.6650009    0.1341272
  19.6800003    0.1317265
  19.6950016    0.1178151
  19.7100010    0.1074190
  19.7250004    0.1039271
  19.7400017    0.1276435
  19.7550011    0.1286938
  19.7700005    0.1408554
  19.7850018    0.1406208
  19.8000011    0.1539352
  19.8150005    0.1549815
  19.8300018    0.1506955
  19.8450012    0.1273664
  19.8600006    0.1334338
  19.8750000    0.1443451
  19.8900013    0.1453038
  19.9050007    0.1335808
  19.9200001    0.1285412
  19.9350014    0.1289827
  19.9500008    0.1510998
  19.9650002    0.1420559
  19.9800014    0.1485627
  19.9950008    0.1499950
  20.0100002    0.1447336
  20.0250015    0.1507973
  20.0400009    0.1456745
  20.0550003    0.1498981
  20.0700016    0.1519001
  20.0850010    0.1441760
  20.1000004    0.1553195
  20.1150017    0.1506782
  20.1300011    0.1268507
  20.1450005    0.1461833
  20.1600018    0.1486720
  20.1750011    0.1500074
  20.1900005    0.1227447
  20.2050018    0.1366554
  20.2200012    0.1245541
  20.2350006    0.1194470
  20.2500019    0.1319369
  20.2650013    0.1293624
  20.2800007    0.1382980
  20.2950001    0.1322567
  20.3100014    0.1211190
  20.3250008    0.1289376
  20.3400002    0.1264421
  20.3550014    0.1376396
  20.3700008    0.1376852
  20.3850002    0.1399321
  20.4000015    0.1435131
  20.4150009    0.1228444
  20.4300003    0.1280242
  20.4450016    0.1303716
  20.4600010    0.1440009
  20.4750004    0.1196037
  20.4900017    0.1287429
  20.5050011    0.1190754
  20.5200005    0.1444053
  20.5350018    0.1519604
  20.5500011    0.1376598
  20.5650005    0.1370117
  20.5800018    0.1345487
  20.5950012    0.1374578
  20.6100006    0.1526597
  20.6250019    0.1309366
  20.6400013    0.1375620
  20.6550007    0.1084029
  20.6700001    0.1240485
  20.6850014    0.1240213
  20.7000008    0.1245402
  20.7150002    0.1319795
  20.7300014    0.1149750
  20.7450008    0.1254013
  20.7600002    0.1260092
  20.7750015    0.1222346
  20.7900009    0.1234050
  20.8050003    0.1042477
  20.8200016    0.1390491
  20.8350010    0.1326918
  20.8500004    0.1274495
  20.8650017    0.1335821
  20.8800011    0.1319814
  20.8950005    0.1490641
  20.9100018    0.1464094
  20.9250011    0.1502522
  20.9400005    0.1326406
  20.9550018    0.1483266
  20.9700012    0.1431537
  20.9850006    0.1545768
  21.0000019    0.1350483
  21.0150013    0.1351409
  21.0300007    0.1435751
  21.0450001    0.1391313
  21.0600014    0.1225941
  21.0750008    0.1397357
  21.0900002    0.1291918
  21.1050014    0.1375106
  21.1200008    0.1286629
  21.1350002    0.1158830
  21.1500015    0.1267244
  21.1650009    0.1173660
  21.1800003    0.1526879
  21.1950016    0.1422088
  21.2100010    0.1202152
  21.2250004    0.1405145
  21.2400017    0.1414821
  21.2550011    0.1301233
  21.2700005    0.1298831
  21.2850018    0.1190972
  21.3000011    0.1034319
  21.3150005    0.1180297
  21.3300018    0.1171285
  21.3450012    0.1072005
  21.3600006    0.1337179
  21.3750019    0.1333240
  21.3900013    0.1180134
  21.4050007    0.1241406
  21.4200001    0.1288791
  21.4350014    0.1506582
  21.4500008    0.1104530
  21.4650002    0.1132530
  21.4800014    0.1207787
  21.4950008    0.1275954
  21.5100002    0.1407588
  21.5250015    0.1088132
  21.5400009    0.1303879
  21.5550003    0.1265324
  21.5700016    0.1220693
  21.5850010    0.1261950
  21.6000004    0.1436876
  21.6150017    0.1336997
  21.6300011    0.1255492
  21.6450005    0.1347241
  21.6600018    0.1234048
  21.6750011    0.1202028
  21.6900005    0.1281174
  21.7050018    0.1316265
  21.7200012    0.1271509
  21.7350006    0.1242085
  21.7500019    0.1289495
  21.7650013    0.1218646
  21.7800007    0.1378518
  21.7950020    0.1302745
  21.8100014    0.1235382
  21.8250008    0.1334785
  21.8400002    0.1419211
  21.8550014    0.1450662
  21.8700008    0.1487418
  21.8850002    0.1567748
  21.9000015    0.1557665
  21.9150009    0.1555349
  21.9300003    0.1428737
  21.9450016    0.1298947
  21.9600010    0.1145878
  21.9750004    0.1362763
  21.9900017    0.1326544
  22.0050011    0.1426951
  22.0200005    0.1454223
  22.0350018    0.1438093
  22.0500011    0.1512902
  22.0650005    0.1537955
  22.0800018    0.1665845
  22.0950012    0.1512519
  22.1100006    0.1480996
  22.1250019    0.1428524
  22.1400013    0.1246556
  22.1550007    0.1154868
  22.1700020    0.1224368
  22.1850014    0.1268135
  22.2000008    0.1236732
  22.2150002    0.1213804
  22.2300014    0.1247087
  22.2450008    0.1225679
  22.2600002    0.1262241
  22.2750015    0.1290988
  22.2900009    0.1496268
  22.3050003    0.1402989
  22.3200016    0.1267978
  22.3350010    0.1447673
  22.3500004    0.1267364
  22.3650017    0.1393877
  22.3800011    0.1302846
  22.3950005    0.1132378
  22.4100018    0.1120706
  22.4250011    0.1212528
  22.4400005    0.1145150
  22.4550018    0.1201050
  22.4700012    0.1152369
  22.4850006    0.1319602
  22.5000019    0.1358866
  22.5150013    0.1458417
  22.5300007    0.1320986
  22.5450020    0.1292662
  22.5600014    0.1331817
  22.5750008    0.1283971
  22.5900002    0.1306410
  22.6050014    0.1237018
  22.6200008    0.1150166
  22.6350002    0.1339388
  22.6500015    0.1243542
  22.6650009    0.1183407
  22.6800003    0.1202458
  22.6950016    0.1250596
  22.7100010    0.1355617
  22.7250004    0.1329148
  22.7400017    0.1193944
  22.7550011    0.1188695
  22.7700005    0.1206305
  22.7850018    0.1235658
  22.8000011    0.1299864
  22.8150005    0.1377021
  22.8300018    0.1364663
  22.8450012    0.1404141
  22.8600006    0.1258962
  22.8750019    0.1303460
  22.8900013    0.1318440
  22.9050007    0.1269335
  22.9200020    0.1252672
  22.9350014    0.1298402
  22.9500008    0.1207353
  22.9650002    0.1335763
  22.9800014    0.1243548
  22.9950008    0.1174174
  23.0100002    0.1440508
  23.0250015    0.1312037
  23.0400009    0.1404406
  23.0550003    0.1326674
  23.0700016    0.1285947
  23.0850010    0.1152174
  23.1000004    0.1108531
  23.1150017    0.1237737
  23.1300011    0.1434961
  23.1450005    0.1356925
  23.1600018    0.1275217
  23.1750011    0.1307860
  23.1900005    0.1228502
  23.2050018    0.1213114
  23.2200012    0.1295319
  23.2350006    0.1214011
  23.2500019    0.1155820
  23.2650013    0.1210344
  23.2800007    0.1197598
  23.2950020    0.1128027
  23.3100014    0.1316943
  23.3250008    0.1267844
  23.3400021    0.1395382
  23.3550014    0.1225803
  23.3700008    0.1318424
  23.3850002    0.1228323
  23.4000015    0.1350204
  23.4150009    0.1310239
  23.4300003    0.1250253
  23.4450016    0.1283258
  23.4600010    0.1135792
  23.4750004    0.1442602
  23.4900017    0.1197557
  23.5050011    0.1421313
  23.5200005    0.1181870
  23.5350018    0.1397552
  23.5500011    0.1305459
  23.5650005    0.1282008
  23.5800018    0.1342532
  23.5950012    0.1454213
  23.6100006    0.1264621
  23.6250019    0.1207717
  23.6400013    0.1395451
  23.6550007    0.1210109
  23.6700020    0.1286213
  23.6850014    0.1352724
  23.7000008    0.1196238
  23.7150021    0.1286511
  23.7300014    0.1296100
  23.7450008    0.1235351
  23.7600002    0.1285039
  23.7750015    0.1249246
  23.7900009    0.1244409
  23.8050003    0.1343700
  23.8200016    0.1232316
  23.8350010    0.1064539
  23.8500004    0.1425005
  23.8650017    0.1171187
  23.8800011    0.1209740
  23.8950005    0.1276658
  23.9100018    0.1111899
  23.9250011    0.1251632
  23.9400005    0.1328847
  23.9550018    0.1409832
  23.9700012    0.1503181
  23.9850006    0.1395422
  24.0000019    0.1344035
  24.0150013    0.1362679
  24.0300007    0.1303196
  24.0450020    0.1251732
  24.0600014    0.1256246
  24.0750008    0.1496046
  24.0900021    0.1402854
  24.1050014    0.1422463
  24.1200008    0.1550263
  24.1350002    0.1327210
  24.1500015    0.1380096
  24.1650009    0.1532508
  24.1800003    0.1515694
  24.1950016    0.1450097
  24.2100010    0.1502952
  24.2250004    0.1341660
  24.2400017    0.1348991
  24.2550011    0.1315880
  24.2700005    0.1418560
  24.2850018    0.1329422
  24.3000011    0.1465754
  24.3150005    0.1347558
  24.3300018    0.1455409
  24.3450012    0.1554529
  24.3600006    0.1402560
  24.3750019    0.1373966
  24.3900013    0.1348814
  24.4050007    0.1400997
  24.4200020    0.1321150
  24.4350014    0.1298798
  24.4500008    0.1324379
  24.4650021    0.1352201
  24.4800014    0.1239167
  24.4950008    0.1335661
  24.5100002    0.1283745
  24.5250015    0.1281262
  24.5400009    0.1232800
  24.5550003    0.1405119
  24.5700016    0.1251727
  24.5850010    0.1233103
  24.6000004    0.1413175
  24.6150017    0.1453604
  24.6300011    0.1381581
  24.6450005    0.1362180
  24.6600018    0.1506728
  24.6750011    0.1434916
  24.6900005    0.1278539
  24.7050018    0.1544734
  24.7200012    0.1460109
  24.7350006    0.1427811
  24.7500019    0.1297983
  24.7650013    0.1568651
  24.7800007    0.1303266
  24.7950020    0.1245259
  24.8100014    0.1412186
  24.8250008    0.1385210
  24.8400021    0.1561552
  24.8550014    0.1452456
  24.8700008    0.1565315
  24.8850002    0.1484534
  24.9000015    0.1459470
  24.9150009    0.1363045
  24.9300003    0.1628125
  24.9450016    0.1595276
  24.9600010    0.1422772
  24.9750004    0.1463525
  24.9900017    0.1541601
  25.0050011    0.1495265
  25.0200005    0.1516825
  25.0350018    0.1390955
  25.0500011    0.1387481
  25.0650005    0.1639196
  25.0800018    0.1595820
  25.0950012    0.1521321
  25.1100006    0.1296782
  25.1250019    0.1430875
  25.1400013    0.1480016
  25.1550007    0.1322217
  25.1700020    0.1508643
  25.1850014    0.1517559
  25.2000008    0.1328049
  25.2150021    0.1463421
  25.2300014    0.1278322
  25.2450008    0.1243249
  25.2600021    0.1287327
  25.2750015    0.1320619
  25.2900009    0.1332121
  25.3050003    0.1265413
  25.3200016    0.1144163
  25.3350010    0.1404387
  25.3500004    0.1404898
  25.3650017    0.1430770
  25.3800011    0.1432657
  25.3950005    0.1383085
  25.4100018    0.1485022
  25.4250011    0.1714247
  25.4400005    0.1401989
  25.4550018    0.1259730
  25.4700012    0.1398731
  25.4850006    0.1344603
  25.5000019    0.1155904
  25.5150013    0.1384918
  25.5300007    0.1215171
  25.5450020    0.1296138
  25.5600014    0.1242969
  25.5750008    0.1108652
  25.5900021    0.1256141
  25.6050014    0.1162681
  25.6200008    0.1118749
  25.6350021    0.1070412
  25.6500015    0.1082759
  25.6650009    0.1150178
  25.6800003    0.1212443
  25.6950016    0.1182431
  25.7100010    0.1290283
  25.7250004    0.1388125
  25.7400017    0.1342891
  25.7550011    0.1161024
  25.7700005    0.1210162
  25.7850018    0.1374707
  25.8000011    0.1244105
  25.8150005    0.1217086
  25.8300018    0.1308027
  25.8450012    0.1242466
  25.8600006    0.1150208
  25.8750019    0.1344779
  25.8900013    0.1200937
  25.9050007    0.1272236
  25.9200020    0.1397725
  25.9350014    0.1259302
  25.9500008    0.1327166
  25.9650021    0.1264308
  25.9800014    0.1368212
  25.9950008    0.1304793
  26.0100021    0.1328931
  26.0250015    0.1281006
  26.0400009    0.1267789
  26.0550003    0.1214607
  26.0700016    0.1282592
  26.0850010    0.1326338
  26.1000004    0.1329164
  26.1150017    0.1375584
  26.1300011    0.1184294
  26.1450005    0.1302004
  26.1600018    0.1245905
  26.1750011    0.1279097
  26.1900005    0.1452438
  26.2050018    0.1372790
  26.2200012    0.1321452
  26.2350006    0.1172968
  26.2500019    0.1332498
  26.2650013    0.1216054
  26.2800007    0.1358033
  26.2950020    0.1109398
  26.3100014    0.1259386
  26.3250008    0.1168395
  26.3400021    0.1185683
  26.3550014    0.1304234
  26.3700008    0.1292896
  26.3850021    0.1252451
  26.4000015    0.1191197
  26.4150009    0.1242084
  26.4300003    0.1289850
  26.4450016    0.1265784
  26.4600010    0.1254777
  26.4750004    0.1174321
  26.4900017    0.1493825
  26.5050011    0.1322250
  26.5200005    0.1310625
  26.5350018    0.1210022
  26.5500011    0.1439727
  26.5650005    0.1433763
  26.5800018    0.1293255
  26.5950012    0.1398130
  26.6100006    0.1322368
  26.6250019    0.1317708
  26.6400013    0.1309331
  26.6550007    0.1265580
  26.6700020    0.1432498
  26.6850014    0.1394639
  26.7000008    0.1344047
  26.7150021    0.1492019
  26.7300014    0.1355219
  26.7450008    0.1456218
  26.7600021    0.1375468
  26.7750015    0.1357318
  26.7900009    0.1116068
  26.8050022    0.1130579
  26.8200016    0.1289122
  26.8350010    0.1187199
  26.8500004    0.1291548
  26.8650017    0.1342617
  26.8800011    0.1293057
  26.8950005    0.1237206
  26.9100018    0.1375809
  26.9250011    0.1386764
  26.9400005    0.1399318
  26.9550018    0.1393958
  26.9700012    0.1327873
  26.9850006    0.1344975
  27.0000019    0.1465884
  27.0150013    0.1354060
  27.0300007    0.1458422
  27.0450020    0.1446921
  27.0600014    0.1332510
  27.0750008    0.1485498
  27.0900021    0.1484961
  27.1050014    0.1278910
  27.1200008    0.1408579
  27.1350021    0.1293267
  27.1500015    0.1363817
  27.1650009    0.1354864
  27.1800022    0.1199046
  27.1950016    0.1375869
  27.2100010    0.1334974
  27.2250004    0.1265777
  27.2400017    0.1412225
  27.2550011    0.1459845
  27.2700005    0.1398163
  27.2850018    0.1337475
  27.3000011    0.1282475
  27.3150005    0.1457010
  27.3300018    0.1361948
  27.3450012    0.1401052
  27.3600006    0.1283905
  27.3750019    0.1489308
  27.3900013    0.1301838
  27.4050007    0.1357134
  27.4200020    0.1401502
  27.4350014    0.1323293
  27.4500008    0.1294550
  27.4650021    0.1390947
  27.4800014    0.1414416
  27.4950008    0.1375772
  27.5100021    0.1390065
  27.5250015    0.1269591
  27.5400009    0.1444431
  27.5550022    0.1309111
  27.5700016    0.1336102
  27.5850010    0.1408955
  27.6000004    0.1493448
  27.6150017    0.1468110
  27.6300011    0.1390018
  27.6450005    0.1256272
  27.6600018    0.1307342
  27.6750011    0.1299443
  27.6900005    0.1263164
  27.7050018    0.1332452
  27.7200012    0.1322049
  27.7350006    0.1290080
  27.7500019    0.1389488
  27.7650013    0.1243267
  27.7800007    0.1396698
  27.7950020    0.1210484
  27.8100014    0.1293694
  27.8250008    0.1373890
  27.8400021    0.1462742
  27.8550014    0.1420127
  27.8700008    0.1414319
  27.8850021    0.1299044
  27.9000015    0.1284679
  27.9150009    0.1473132
  27.9300022    0.1272403
  27.9450016    0.1197107
  27.9600010    0.1172571
  27.9750004    0.1251878
  27.9900017    0.1330323
  28.0050011    0.1269652
  28.0200005    0.1462354
  28.0350018    0.1368154
  28.0500011    0.1354868
  28.0650005    0.1225894
  28.0800018    0.1314081
  28.0950012    0.1202299
  28.1100006    0.1269456
  28.1250019    0.1437973
  28.1400013    0.1286782
  28.1550007    0.1262310
  28.1700020    0.1433574
  28.1850014    0.1332640
  28.2000008    0.1436992
  28.2150021    0.1376307
  28.2300014    0.1303312
  28.2450008    0.1360466
  28.2600021    0.1182683
  28.2750015    0.1181415
  28.2900009    0.1214842
  28.3050022    0.1437991
  28.3200016    0.1430329
  28.3350010    0.1304599
  28.3500023    0.1211725
  28.3650017    0.1328786
  28.3800011    0.1370035
  28.3950005    0.1226040
  28.4100018    0.1194012
  28.4250011    0.1321352
  28.4400005    0.1339522
  28.4550018    0.1370804
  28.4700012    0.1303525
  28.4850006    0.1258556
  28.5000019    0.1348997
  28.5150013    0.1301428
  28.5300007    0.1253193
  28.5450020    0.1341790
  28.5600014    0.1272033
  28.5750008    0.1207282
  28.5900021    0.1175114
  28.6050014    0.1215985
  28.6200008    0.1298032
  28.6350021    0.1373784
  28.6500015    0.1422364
  28.6650009    0.1264870
  28.6800022    0.1257095
  28.6950016    0.1293003
  28.7100010    0.1095326
  28.7250023    0.1242399
  28.7400017    0.1307492
  28.7550011    0.1256488
  28.7700005    0.1295653
  28.7850018    0.1295723
  28.8000011    0.1172402
  28.8150005    0.1283963
  28.8300018    0.1405848
  28.8450012    0.1354625
  28.8600006    0.1331657
  28.8750019    0.1596784
  28.8900013    0.1599405
  28.9050007    0.1377378
  28.9200020    0.1545331
  28.9350014    0.1308991
  28.9500008    0.1539785
  28.9650021    0.1443370
  28.9800014    0.1500658
  28.9950008    0.1584465
  29.0100021    0.1470646
  29.0250015    0.1297419
  29.0400009    0.1062563
  29.0550022    0.1247574
  29.0700016    0.1285964
  29.0850010    0.1298062
  29.1000023    0.1374600
  29.1150017    0.1211436
  29.1300011    0.1296337
  29.1450005    0.1306501
  29.1600018    0.1192263
  29.1750011    0.1315135
  29.1900005    0.1263022
  29.2050018    0.1207414
  29.2200012    0.1221272
  29.2350006    0.1360195
  29.2500019    0.1387510
  29.2650013    0.1375156
  29.2800007    0.1367257
  29.2950020    0.1431881
  29.3100014    0.1380330
  29.3250008    0.1383687
  29.3400021    0.1474597
  29.3550014    0.1196699
  29.3700008    0.1331680
  29.3850021    0.1242296
  29.4000015    0.1191895
  29.4150009    0.1253146
  29.4300022    0.1412867
  29.4450016    0.1314326
  29.4600010    0.1417932
  29.4750023    0.1383940
  29.4900017    0.1205831
  29.5050011    0.1171545
  29.5200005    0.1295612
  29.5350018    0.1371319
  29.5500011    0.1306812
  29.5650005    0.1332174
  29.5800018    0.1367587
  29.5950012    0.1315355
  29.6100006    0.1293799
  29.6250019    0.1205446
  29.6400013    0.1312158
  29.6550007    0.1232375
  29.6700020    0.1179191
  29.6850014    0.1197379
  29.7000008    0.1257502
  29.7150021    0.1355076
  29.7300014    0.1274826
  29.7450008    0.1259874
  29.7600021    0.1245930
  29.7750015    0.1363383
  29.7900009    0.1420315
  29.8050022    0.1501505
  29.8200016    0.1096643
  29.8350010    0.1355206
  29.8500023    0.1320246
  29.8650017    0.1280264
  29.8800011    0.1193089
  29.8950024    0.1252862
  29.9100018    0.1379732
  29.9250011    0.1161196
  29.9400005    0.1222375
  29.9550018    0.1305893
  29.9700012    0.1237701
  29.9850006    0.1199784
  30.0000019    0.1524038
  30.0150013    0.1266449
  30.0300007    0.1377919
  30.0450020    0.1321692
  30.0600014    0.1168731
  30.0750008    0.1238345
  30.0900021    0.1255236
  30.1050014    0.1263131
  30.1200008    0.1325305
  30.1350021    0.1335119
  30.1500015    0.1441971
  30.1650009    0.1455602
  30.1800022    0.1327330
  30.1950016    0.1459113
  30.2100010    0.1572087
  30.2250023    0.1545943
  30.2400017    0.1497509
  30.2550011    0.1741744
  30.2700024    0.1523165
  30.2850018    0.1574468
  30.3000011    0.1508565
  30.3150005    0.1502669
  30.3300018    0.1434957
  30.3450012    0.1482870
  30.3600006    0.1426125
  30.3750019    0.1424960
  30.3900013    0.1403866
  30.4050007    0.1434792
  30.4200020    0.1482465
  30.4350014    0.1530608
  30.4500008    0.1743182
  30.4650021    0.1673284
  30.4800014    0.1795225
  30.4950008    0.1644120
  30.5100021    0.1470068
  30.5250015    0.1378943
  30.5400009    0.1369992
  30.5550022    0.1382197
  30.5700016    0.1251831
  30.5850010    0.1266678
  30.6000023    0.1328701
  30.6150017    0.1480208
  30.6300011    0.1466230
  30.6450024    0.1431995
  30.6600018    0.1478780
  30.6750011    0.1385854
  30.6900005    0.1473306
  30.7050018    0.1232130
  30.7200012    0.1286876
  30.7350006    0.1370460
  30.7500019    0.1473943
  30.7650013    0.1495953
  30.7800007    0.1708903
  30.7950020    0.1668298
  30.8100014    0.1535762
  30.8250008    0.1616685
  30.8400021    0.1651769
  30.8550014    0.1486084
  30.8700008    0.1368162
  30.8850021    0.1190549
  30.9000015    0.1289878
  30.9150009    0.1301903
  30.9300022    0.1371123
  30.9450016    0.1420613
  30.9600010    0.1332338
  30.9750023    0.1358362
  30.9900017    0.1308133
  31.0050011    0.1289613
  31.0200024    0.1415499
  31.0350018    0.1257938
  31.0500011    0.1407824
  31.0650005    0.1349587
  31.0800018    0.1421189
  31.0950012    0.1434949
  31.1100006    0.1472318
  31.1250019    0.1348810
  31.1400013    0.1435017
  31.1550007    0.1674573
  31.1700020    0.1535388
  31.1850014    0.1332307
  31.2000008    0.1281576
  31.2150021    0.1299229
  31.2300014    0.1243690
  31.2450008    0.1079878
  31.2600021    0.1289751
  31.2750015    0.1490149
  31.2900009    0.1436142
  31.3050022    0.1390814
  31.3200016    0.1342293
  31.3350010    0.1390745
  31.3500023    0.1131529
  31.3650017    0.1449830
  31.3800011    0.1415203
  31.3950024    0.1463542
  31.4100018    0.1509044
  31.4250011    0.1475504
  31.4400024    0.1346382
  31.4550018    0.1522594
  31.4700012    0.1338542
  31.4850006    0.1173404
  31.5000019    0.1416811
  31.5150013    0.1545050
  31.5300007    0.1605095
  31.5450020    0.1518504
  31.5600014    0.1419163
  31.5750008    0.1525448
  31.5900021    0.1299983
  31.6050014    0.1333952
  31.6200008    0.1524339
  31.6350021    0.1315328
  31.6500015    0.1376319
  31.6650009    0.1311296
  31.6800022    0.1329198
  31.6950016    0.1191281
  31.7100010    0.1287486
  31.7250023    0.1313152
  31.7400017    0.1458512
  31.7550011    0.1467366
  31.7700024    0.1498989
  31.7850018    0.1466216
  31.8000011    0.1377505
  31.8150024    0.1306138
  31.8300018    0.1442541
  31.8450012    0.1226456
  31.8600006    0.1255085
  31.8750019    0.1370252
  31.8900013    0.1412216
  31.9050007    0.1413840
  31.9200020    0.1436572
  31.9350014    0.1350364
  31.9500008    0.1294266
  31.9650021    0.1324222
  31.9800014    0.1258315
  31.9950008    0.1416123
  32.0100021    0.1395971
  32.0250015    0.1362475
  32.0400009    0.1297450
  32.0550003    0.1346245
  32.0699997    0.1231219
  32.0850029    0.1317901
  32.1000023    0.1340950
  32.1150017    0.1256597
  32.1300011    0.1143936
  32.1450005    0.1416041
  32.1599998    0.1278687
  32.1750031    0.1277477
  32.1900024    0.1181692
  32.2050018    0.1271883
  32.2200012    0.1358536
  32.2350006    0.1339401
  32.2500000    0.1545235
  32.2650032    0.1252181
  32.2800026    0.1419998
  32.2950020    0.1589610
  32.3100014    0.1376709
  32.3250008    0.1320439
  32.3400002    0.1590299
  32.3550034    0.1280845
  32.3700027    0.1359575
  32.3850021    0.1164623
  32.4000015    0.1106105
  32.4150009    0.1340478
  32.4300003    0.1273630
  32.4449997    0.1355027
  32.4600029    0.1310965
  32.4750023    0.1350387
  32.4900017    0.1355040
  32.5050011    0.1226003
  32.5200005    0.1234950
  32.5349998    0.1307120
  32.5500031    0.1112441
  32.5650024    0.1313844
  32.5800018    0.1301427
  32.5950012    0.1225868
  32.6100006    0.1424733
  32.6250000    0.1379834
  32.6400032    0.1360773
  32.6550026    0.1291252
  32.6700020    0.1326098
  32.6850014    0.1447233
  32.7000008    0.1440428
  32.7150002    0.1185693
  32.7300034    0.1377458
  32.7450027    0.1156806
  32.7600021    0.1173634
  32.7750015    0.1153252
  32.7900009    0.1195309
  32.8050003    0.1120510
  32.8199997    0.1284932
  32.8350029    0.1562255
  32.8500023    0.1131243
  32.8650017    0.1439225
  32.8800011    0.1294174
  32.8950005    0.1324932
  32.9099998    0.1430627
  32.9250031    0.1248057
  32.9400024    0.1227948
  32.9550018    0.1137915
  32.9700012    0.1258744
  32.9850006    0.0917926
  33.0000000    0.1198915
  33.0150032    0.1312268
  33.0300026    0.1137843
  33.0450020    0.1234020
  33.0600014    0.1179449
  33.0750008    0.1443326
  33.0900002    0.1300571
  33.1050034    0.1287725
  33.1200027    0.1311542
  33.1350021    0.1220347
  33.1500015    0.1187785
  33.1650009    0.1096203
  33.1800003    0.1350005
  33.1949997    0.1354508
  33.2100029    0.1286376
  33.2250023    0.1221936
  33.2400017    0.1181801
  33.2550011    0.1182810
  33.2700005    0.1307601
  33.2849998    0.1262515
  33.3000031    0.1293526
  33.3150024    0.1237651
  33.3300018    0.1290565
  33.3450012    0.1347761
  33.3600006    0.1301900
  33.3750000    0.1518026
  33.3900032    0.1390021
  33.4050026    0.1473156
  33.4200020    0.1392031
  33.4350014    0.1374491
  33.4500008    0.1504029
  33.4650002    0.1398664
  33.4800034    0.1556259
  33.4950027    0.1402355
  33.5100021    0.1387805
  33.5250015    0.1352546
  33.5400009    0.1379051
  33.5550003    0.1442947
  33.5699997    0.1400163
  33.5850029    0.1405673
  33.6000023    0.1476910
  33.6150017    0.1547127
  33.6300011    0.1289337
  33.6450005    0.1318852
  33.6599998    0.1501849
  33.6750031    0.1319090
  33.6900024    0.1395842
  33.7050018    0.1397568
  33.7200012    0.1092822
  33.7350006    0.1350468
  33.7500000    0.1206325
  33.7650032    0.1501067
  33.7800026    0.1153847
  33.7950020    0.1332633
  33.8100014    0.1160918
  33.8250008    0.1034501
  33.8400002    0.1162355
  33.8550034    0.1137371
  33.8700027    0.1012976
  33.8850021    0.1254433
  33.9000015    0.1116056
  33.9150009    0.1293306
  33.9300003    0.1211944
  33.9450035    0.1225167
  33.9600029    0.1312616
  33.9750023    0.1402443
  33.9900017    0.1324046
  34.0050011    0.1269306
  34.0200005    0.1275883
  34.0349998    0.1468824
  34.0500031    0.1218877
  34.0650024    0.1020935
  34.0800018    0.1105123
  34.0950012    0.1052676
  34.1100006    0.1043563
  34.1250000    0.1133887
  34.1400032    0.1416120
  34.1550026    0.1440282
  34.1700020    0.1329469
  34.1850014    0.1208408
  34.2000008    0.1298364
  34.2150002    0.1278958
  34.2300034    0.1317818
  34.2450027    0.1187211
  34.2600021    0.1061097
  34.2750015    0.1121309
  34.2900009    0.1426007
  34.3050003    0.1471535
  34.3200035    0.1212544
  34.3350029    0.1155752
  34.3500023    0.1262685
  34.3650017    0.1349674
  34.3800011    0.1263117
  34.3950005    0.1267636
  34.4099998    0.1281913
  34.4250031    0.1166267
  34.4400024    0.1232435
  34.4550018    0.1211857
  34.4700012    0.1226401
  34.4850006    0.1364136
  34.5000000    0.1473640
  34.5150032    0.1336545
  34.5300026    0.1285526
  34.5450020    0.1235101
  34.5600014    0.1199087
  34.5750008    0.1321919
  34.5900002    0.1232391
  34.6050034    0.1303074
  34.6200027    0.1278657
  34.6350021    0.1258614
  34.6500015    0.1111719
  34.6650009    0.1044223
  34.6800003    0.1300194
  34.6950035    0.1440733
  34.7100029    0.1447362
  34.7250023    0.1483935
  34.7400017    0.1335447
  34.7550011    0.1457044
  34.7700005    0.1405938
  34.7849998    0.1444985
  34.8000031    0.1356320
  34.8150024    0.1475089
  34.8300018    0.1282121
  34.8450012    0.1271363
  34.8600006    0.1361713
  34.8750000    0.1383740
  34.8900032    0.1320692
  34.9050026    0.1295175
  34.9200020    0.1327913
  34.9350014    0.1425250
  34.9500008    0.1432710
  34.9650002    0.1306275
  34.9800034    0.1175686
  34.9950027    0.1281454
  35.0100021    0.1272627
  35.0250015    0.1162074
  35.0400009    0.1274453
  35.0550003    0.1315294
  35.0700035    0.1005715
  35.0850029    0.1177431
  35.1000023    0.1328339
  35.1150017    0.1120550
  35.1300011    0.1286797
  35.1450005    0.1157641
  35.1599998    0.1372204
  35.1750031    0.1034692
  35.1900024    0.1295063
  35.2050018    0.1165021
  35.2200012    0.1185356
  35.2350006    0.1170514
  35.2500000    0.1099297
  35.2650032    0.1262381
  35.2800026    0.1225717
  35.2950020    0.1083963
  35.3100014    0.1222109
  35.3250008    0.1313075
  35.3400002    0.1229619
  35.3550034    0.1364817
  35.3700027    0.1348978
  35.3850021    0.1274326
  35.4000015    0.1173166
  35.4150009    0.1396673
  35.4300003    0.1186258
  35.4450035    0.1180435
  35.4600029    0.1219165
  35.4750023    0.1281514
  35.4900017    0.1062969
  35.5050011    0.1335103
  35.5200005    0.1397786
  35.5349998    0.1378725
  35.5500031    0.1293701
  35.5650024    0.1313729
  35.5800018    0.1250939
  35.5950012    0.1289583
  35.6100006    0.1441689
  35.6250000    0.1347777
  35.6400032    0.1380572
  35.6550026    0.1264399
  35.6700020    0.1326178
  35.6850014    0.1209093
  35.7000008    0.1420397
  35.7150002    0.1174443
  35.7300034    0.1431265
  35.7450027    0.1386159
  35.7600021    0.1153247
  35.7750015    0.1215433
  35.7900009    0.1183643
  35.8050003    0.1370184
  35.8200035    0.1369972
  35.8350029    0.1281195
  35.8500023    0.1174137
  35.8650017    0.1210139
  35.8800011    0.1281991
  35.8950005    0.1424747
  35.9099998    0.1125928
  35.9250031    0.1209447
  35.9400024    0.1327374
  35.9550018    0.1152933
  35.9700012    0.1301294
  35.9850006    0.1253509
  36.0000000    0.1374198
  36.0150032    0.1233390
  36.0300026    0.1331215
  36.0450020    0.1446416
  36.0600014    0.1310391
  36.0750008    0.1349365
  36.0900002    0.1383229
  36.1050034    0.1195527
  36.1200027    0.1231387
  36.1350021    0.1331093
  36.1500015    0.1315551
  36.1650009    0.1249965
  36.1800003    0.1272580
  36.1950035    0.1174541
  36.2100029    0.1342510
  36.2250023    0.1330912
  36.2400017    0.1139236
  36.2550011    0.1031194
  36.2700005    0.1249506
  36.2849998    0.1238200
  36.3000031    0.1143733
  36.3150024    0.1298670
  36.3300018    0.1291183
  36.3450012    0.1259547
  36.3600006    0.1242213
  36.3750000    0.1300057
  36.3900032    0.1178333
  36.4050026    0.1306068
  36.4200020    0.1166881
  36.4350014    0.1267788
  36.4500008    0.1338512
  36.4650002    0.1142556
  36.4800034    0.1241912
  36.4950027    0.1486109
  36.5100021    0.1348030
  36.5250015    0.1312293
  36.5400009    0.1397555
  36.5550003    0.1313619
  36.5700035    0.1282106
  36.5850029    0.1273459
  36.6000023    0.1231245
  36.6150017    0.1347941
  36.6300011    0.1236418
  36.6450005    0.1395561
  36.6599998    0.1385876
  36.6750031    0.1309344
  36.6900024    0.1324531
  36.7050018    0.1352885
  36.7200012    0.1333443
  36.7350006    0.1284970
  36.7500000    0.1274151
  36.7650032    0.1412584
  36.7800026    0.1311810
  36.7950020    0.1240820
  36.8100014    0.1376434
  36.8250008    0.1320713
  36.8400002    0.1264908
  36.8550034    0.1290085
  36.8700027    0.1330889
  36.8850021    0.1248361
  36.9000015    0.1480103
  36.9150009    0.1353458
  36.9300003    0.1304533
  36.9450035    0.1379782
  36.9600029    0.1301294
  36.9750023    0.1471166
  36.9900017    0.1384952
  37.0050011    0.1494482
  37.0200005    0.1367561
  37.0350037    0.1389140
  37.0500031    0.1376202
  37.0650024    0.1409189
  37.0800018    0.1419138
  37.0950012    0.1238881
  37.1100006    0.1439758
  37.1250000    0.1619771
  37.1400032    0.1420154
  37.1550026    0.1304578
  37.1700020    0.1376437
  37.1850014    0.1265487
  37.2000008    0.1493108
  37.2150002    0.1523183
  37.2300034    0.1332743
  37.2450027    0.1424415
  37.2600021    0.1363280
  37.2750015    0.1357459
  37.2900009    0.1380085
  37.3050003    0.1378397
  37.3200035    0.1494481
  37.3350029    0.1269828
  37.3500023    0.1405436
  37.3650017    0.1359412
  37.3800011    0.1459441
  37.3950005    0.1365642
  37.4100037    0.1206949
  37.4250031    0.1326117
  37.4400024    0.1289138
  37.4550018    0.1333057
  37.4700012    0.1163832
  37.4850006    0.1289745
  37.5000000    0.1384312
  37.5150032    0.1449459
  37.5300026    0.1379526
  37.5450020    0.1463395
  37.5600014    0.1393656
  37.5750008    0.1444899
  37.5900002    0.1339169
  37.6050034    0.1399377
  37.6200027    0.1380129
  37.6350021    0.1393820
  37.6500015    0.1314247
  37.6650009    0.1270770
  37.6800003    0.1306596
  37.6950035    0.1394041
  37.7100029    0.1451604
  37.7250023    0.1320454
  37.7400017    0.1296923
  37.7550011    0.1215576
  37.7700005    0.1355406
  37.7850037    0.1334888
  37.8000031    0.1282414
  37.8150024    0.1253863
  37.8300018    0.1245683
  37.8450012    0.1368128
  37.8600006    0.1564019
  37.8750000    0.1340130
  37.8900032    0.1485548
  37.9050026    0.1243674
  37.9200020    0.1363409
  37.9350014    0.1269846
  37.9500008    0.1413114
  37.9650002    0.1431293
  37.9800034    0.1405485
  37.9950027    0.1242894
  38.0100021    0.1386418
  38.0250015    0.1320574
  38.0400009    0.1439999
  38.0550003    0.1366321
  38.0700035    0.1385502
  38.0850029    0.1463682
  38.1000023    0.1260709
  38.1150017    0.1435381
  38.1300011    0.1347959
  38.1450005    0.1272375
  38.1600037    0.1282923
  38.1750031    0.1488229
  38.1900024    0.1486461
  38.2050018    0.1500292
  38.2200012    0.1398073
  38.2350006    0.1431844
  38.2500000    0.1375178
  38.2650032    0.1281089
  38.2800026    0.1393292
  38.2950020    0.1303006
  38.3100014    0.1314474
  38.3250008    0.1326385
  38.3400002    0.1525735
  38.3550034    0.1304515
  38.3700027    0.1704913
  38.3850021    0.1429198
  38.4000015    0.1441277
  38.4150009    0.1371180
  38.4300003    0.1240088
  38.4450035    0.1284470
  38.4600029    0.1316742
  38.4750023    0.1315616
  38.4900017    0.1275977
  38.5050011    0.1321451
  38.5200005    0.1184835
  38.5350037    0.1344329
  38.5500031    0.1269769
  38.5650024    0.1235791
  38.5800018    0.1187692
  38.5950012    0.1303091
  38.6100006    0.1246647
  38.6250000    0.1265968
  38.6400032    0.1178683
  38.6550026    0.1343725
  38.6700020    0.1289157
  38.6850014    0.1270923
  38.7000008    0.1230674
  38.7150002    0.1220129
  38.7300034    0.1294316
  38.7450027    0.1290456
  38.7600021    0.1286067
  38.7750015    0.1402314
  38.7900009    0.1240377
  38.8050003    0.1345568
  38.8200035    0.1324605
  38.8350029    0.1244519
  38.8500023    0.1231952
  38.8650017    0.1239365
  38.8800011    0.1234671
  38.8950005    0.1260144
  38.9100037    0.1310632
  38.9250031    0.1180326
  38.9400024    0.1321256
  38.9550018    0.1297250
  38.9700012    0.1241619
  38.9850006    0.1285456
  39.0000000    0.1235330
  39.0150032    0.1493179
  39.0300026    0.1432833
  39.0450020    0.1555303
  39.0600014    0.1259235
  39.0750008    0.1420344
  39.0900002    0.1519503
  39.1050034    0.1467286
  39.1200027    0.1425684
  39.1350021    0.1356711
  39.1500015    0.1523323
  39.1650009    0.1436427
  39.1800003    0.1447780
  39.1950035    0.1368133
  39.2100029    0.1492479
  39.2250023    0.1544192
  39.2400017    0.1569758
  39.2550011    0.1374273
  39.2700005    0.1333651
  39.2850037    0.1282140
  39.3000031    0.1191528
  39.3150024    0.1385770
  39.3300018    0.1512066
  39.3450012    0.1432574
  39.3600006    0.1386771
  39.3750000    0.1410934
  39.3900032    0.1360072
  39.4050026    0.1402260
  39.4200020    0.1270268
  39.4350014    0.1177078
  39.4500008    0.1136855
  39.4650002    0.1314816
  39.4800034    0.1157663
  39.4950027    0.1264481
  39.5100021    0.1224687
  39.5250015    0.1281334
  39.5400009    0.1324601
  39.5550003    0.1174516
  39.5700035    0.1353159
  39.5850029    0.1492638
  39.6000023    0.1148383
  39.6150017    0.1249705
  39.6300011    0.1293890
  39.6450005    0.1203932
  39.6600037    0.1227593
  39.6750031    0.1162729
  39.6900024    0.1189523
  39.7050018    0.1133754
  39.7200012    0.1371301
  39.7350006    0.1443150
  39.7500000    0.1215860
  39.7650032    0.1314761
  39.7800026    0.1344578
  39.7950020    0.1411213
  39.8100014    0.1421673
  39.8250008    0.1320758
  39.8400002    0.1324932
  39.8550034    0.1360889
  39.8700027    0.1272189
  39.8850021    0.1402379
  39.9000015    0.1387102
  39.9150009    0.1347352
  39.9300003    0.1250803
  39.9450035    0.1336485
  39.9600029    0.1138121
  39.9750023    0.1288068
  39.9900017    0.1376689
  40.0050011    0.1315067
  40.0200005    0.1232157
  40.0350037    0.1232744
  40.0500031    0.1322792
  40.0650024    0.1202579
  40.0800018    0.1254542
  40.0950012    0.1313629
  40.1100006    0.1308048
  40.1250000    0.1173209
  40.1400032    0.1309851
  40.1550026    0.1280959
  40.1700020    0.1184841
  40.1850014    0.1290106
  40.2000008    0.1257355
  40.2150002    0.1149984
  40.2300034    0.1458963
  40.2450027    0.1269419
  40.2600021    0.1251650
  40.2750015    0.1375850
  40.2900009    0.1299393
  40.3050003    0.1497880
  40.3200035    0.1220381
  40.3350029    0.1333739
  40.3500023    0.1050889
  40.3650017    0.1219791
  40.3800011    0.1158041
  40.3950005    0.1269123
  40.4100037    0.1116452
  40.4250031    0.1385330
  40.4400024    0.1156159
  40.4550018    0.1293456
  40.4700012    0.1307258
  40.4850006    0.1233301
  40.5000038    0.1392746
  40.5150032    0.1245123
  40.5300026    0.1344176
  40.5450020    0.1234212
  40.5600014    0.1242895
  40.5750008    0.1338111
  40.5900002    0.1301199
  40.6050034    0.1305959
  40.6200027    0.1290333
  40.6350021    0.1220898
  40.6500015    0.1292832
  40.6650009    0.1311467
  40.6800003    0.1301964
  40.6950035    0.1078538
  40.7100029    0.1214343
  40.7250023    0.0991361
  40.7400017    0.1041916
  40.7550011    0.1104979
  40.7700005    0.1204873
  40.7850037    0.1062458
  40.8000031    0.1060950
  40.8150024    0.1108965
  40.8300018    0.1298380
  40.8450012    0.1153709
  40.8600006    0.1393863
  40.8750038    0.1376778
  40.8900032    0.1484573
  40.9050026    0.1502655
  40.9200020    0.1428010
  40.9350014    0.1307845
  40.9500008    0.1336467
  40.9650002    0.1207288
  40.9800034    0.1295503
  40.9950027    0.1371054
  41.0100021    0.1371818
  41.0250015    0.1492059
  41.0400009    0.1306789
  41.0550003    0.1204395
  41.0700035    0.1239182
  41.0850029    0.1309578
  41.1000023    0.1415021
  41.1150017    0.1422418
  41.1300011    0.1308248
  41.1450005    0.1336742
  41.1600037    0.1216411
  41.1750031    0.1630333
  41.1900024    0.1753942
  41.2050018    0.1508221
  41.2200012    0.1116551
  41.2350006    0.0916032
  41.2500038    0.1105566
  41.2650032    0.1137396
  41.2800026    0.1236558
  41.2950020    0.1184420
  41.3100014    0.1147955
  41.3250008    0.1478844
  41.3400002    0.1446637
  41.3550034    0.1226202
  41.3700027    0.1474169
  41.3850021    0.1253023
  41.4000015    0.1149365
  41.4150009    0.1276172
  41.4300003    0.1492746
  41.4450035    0.1348755
  41.4600029    0.1459709
  41.4750023    0.1469083
  41.4900017    0.1347890
  41.5050011    0.1614399
  41.5200005    0.1442670
  41.5350037    0.1483599
  41.5500031    0.1317519
  41.5650024    0.1438334
  41.5800018    0.1401746
  41.5950012    0.1443334
  41.6100006    0.1437514
  41.6250038    0.1340579
  41.6400032    0.1104795
  41.6550026    0.1231920
  41.6700020    0.1132415
  41.6850014    0.1045047
  41.7000008    0.1083891
  41.7150002    0.1469651
  41.7300034    0.1136459
  41.7450027    0.1243425
  41.7600021    0.1112511
  41.7750015    0.1126037
  41.7900009    0.1280402
  41.8050003    0.1226353
  41.8200035    0.1342460
  41.8350029    0.0615643
  41.8500023    0.0481010
  41.8650017    0.0727599
  41.8800011    0.0686891
  41.8950005    0.0423599
  41.9100037    0.0280733
  41.9250031    0.0733215
  41.9400024    0.1068302
  41.9550018    0.0771812
  41.9700012    0.0455834
  41.9850006    0.0625298
  42.0000038    0.0485410
  42.0150032    0.0544811
  42.0300026    0.0730193
  42.0450020    0.0674715
  42.0600014    0.0537040
  42.0750008    0.0916775
  42.0900002    0.0801114
  42.1050034    0.0613579
  42.1200027    0.0928889
  42.1350021    0.0772122
  42.1500015    0.0904992
  42.1650009    0.0777296
  42.1800003    0.1074688
  42.1950035    0.1012867
  42.2100029    0.1002876
  42.2250023    0.1224223
  42.2400017    0.1047046
  42.2550011    0.1110642
  42.2700005    0.0865751
  42.2850037    0.0689939
  42.3000031    0.0610224
  42.3150024    0.0560434
  42.3300018    0.0781239
  42.3450012    0.0863486
  42.3600006    0.0844656
  42.3750038    0.0922058
  42.3900032    0.0705101
  42.4050026    0.0701949
  42.4200020    0.0748561
  42.4350014    0.0697574
  42.4500008    0.0681735
  42.4650002    0.0919963
  42.4800034    0.0759447
  42.4950027    0.0662352
  42.5100021    0.0910174
  42.5250015    0.0941349
  42.5400009    0.0915852
  42.5550003    0.1154614
  42.5700035    0.0869418
  42.5850029    0.0812552
  42.6000023    0.1072973
  42.6150017    0.1025452
  42.6300011    0.1048967
  42.6450005    0.0968101
  42.6600037    0.1062061
  42.6750031    0.1015612
  42.6900024    0.0842348
  42.7050018    0.1027935
  42.7200012    0.1037106
  42.7350006    0.0859967
  42.7500038    0.0730986
  42.7650032    0.1071638
  42.7800026    0.1055245
  42.7950020    0.1010855
  42.8100014    0.0944071
  42.8250008    0.0926892
  42.8400002    0.1117172
  42.8550034    0.1149484
  42.8700027    0.0989369
  42.8850021    0.1127153
  42.9000015    0.0872016
  42.9150009    0.0701170
  42.9300003    0.0898270
  42.9450035    0.0821085
  42.9600029    0.0788193
  42.9750023    0.0728459
  42.9900017    0.0555759
  43.0050011    0.0579794
  43.0200005    0.0704555
  43.0350037    0.0809467
  43.0500031    0.0825751
  43.0650024    0.0739024
  43.0800018    0.0376319
  43.0950012    0.0456954
  43.1100006    0.0672375
  43.1250038    0.0808182
  43.1400032    0.0833816
  43.1550026    0.0878980
  43.1700020    0.0734366
  43.1850014    0.0678950
  43.2000008    0.0646473
  43.2150002    0.0632490
  43.2300034    0.0616538
  43.2450027    0.0730985
  43.2600021    0.0809175
  43.2750015    0.0881473
  43.2900009    0.0766347
  43.3050003    0.0824488
  43.3200035    0.0688721
  43.3350029    0.0871612
  43.3500023    0.0759914
  43.3650017    0.0717533
  43.3800011    0.0973358
  43.3950005    0.0926414
  43.4100037    0.1027871
  43.4250031    0.0702780
  43.4400024    0.0798187
  43.4550018    0.0848084
  43.4700012    0.0938246
  43.4850006    0.0751058
  43.5000038    0.0628788
  43.5150032    0.0812333
  43.5300026    0.0706932
  43.5450020    0.0837900
  43.5600014    0.0605839
  43.5750008    0.1016811
  43.5900040    0.0485325
  43.6050034    0.0683553
  43.6200027    0.0860041
  43.6350021    0.0897773
  43.6500015    0.1013336
  43.6650009    0.0795779
  43.6800003    0.0832452
  43.6950035    0.0787702
  43.7100029    0.0637974
  43.7250023    0.1105938
  43.7400017    0.1056047
  43.7550011    0.0835731
  43.7700005    0.0820471
  43.7850037    0.0916471
  43.8000031    0.0942245
  43.8150024    0.0820682
  43.8300018    0.0842610
  43.8450012    0.0701876
  43.8600006    0.0526704
  43.8750038    0.0661103
  43.8900032    0.0647836
  43.9050026    0.0430411
  43.9200020    0.0517339
  43.9350014    0.0582187
  43.9500008    0.0738641
  43.9650040    0.0721699
  43.9800034    0.0754949
  43.9950027    0.0816334
  44.0100021    0.0737747
  44.0250015    0.0801424
  44.0400009    0.0957802
  44.0550003    0.1165913
  44.0700035    0.1064854
  44.0850029    0.0904152
  44.1000023    0.0986351
  44.1150017    0.1149562
  44.1300011    0.0893968
  44.1450005    0.0659644
  44.1600037    0.0644582
  44.1750031    0.0720334
  44.1900024    0.0391926
  44.2050018    0.0796707
  44.2200012    0.0826576
  44.2350006    0.1163548
  44.2500038    0.0823215
  44.2650032    0.0787336
  44.2800026    0.0980352
  44.2950020    0.0916730
  44.3100014    0.0787704
  44.3250008    0.0639097
  44.3400040    0.0805103
  44.3550034    0.0735633
  44.3700027    0.0726667
  44.3850021    0.0637080
  44.4000015    0.0685192
  44.4150009    0.0544111
  44.4300003    0.0403817
  44.4450035    0.0557578
  44.4600029    0.0527288
  44.4750023    0.0853815
  44.4900017    0.0624503
  44.5050011    0.0716110
  44.5200005    0.0674732
  44.5350037    0.0997608
  44.5500031    0.0560811
  44.5650024    0.0387875
  44.5800018    0.0443020
  44.5950012    0.0472193
  44.6100006    0.0725188
  44.6250038    0.0338895
  44.6400032    0.0331801
  44.6550026    0.0374340
  44.6700020    0.0335386
  44.6850014    0.0390482
  44.7000008    0.0496601
  44.7150040    0.0708876
  44.7300034    0.0637056
  44.7450027    0.0583986
  44.7600021    0.0603349
  44.7750015    0.0772131
  44.7900009    0.0746461
  44.8050003    0.0736037
  44.8200035    0.0863019
  44.8350029    0.0757979
  44.8500023    0.0866542
  44.8650017    0.0530569
  44.8800011    0.0746537
  44.8950005    0.0814310
  44.9100037    0.0959992
  44.9250031    0.1049228
  44.9400024    0.0979508
  44.9550018    0.0911624
  44.9700012    0.0769695
  44.9850006    0.1138303
  45.0000038    0.1152102
  45.0150032    0.0942725
  45.0300026    0.0928464
  45.0450020    0.0923297
  45.0600014    0.1092770
  45.0750008    0.0986249
  45.0900040    0.0866744
  45.1050034    0.0998300
  45.1200027    0.1035949
  45.1350021    0.1021121
  45.1500015    0.1174819
  45.1650009    0.1045255
  45.1800003    0.1180416
  45.1950035    0.0832252
  45.2100029    0.0968466
  45.2250023    0.1042389
  45.2400017    0.1030974
  45.2550011    0.1079289
  45.2700005    0.1316641
  45.2850037    0.1198005
  45.3000031    0.1066568
  45.3150024    0.0976046
  45.3300018    0.1026551
  45.3450012    0.0998351
  45.3600006    0.1185414
  45.3750038    0.1168167
  45.3900032    0.0984538
  45.4050026    0.1212636
  45.4200020    0.1176830
  45.4350014    0.1360201
  45.4500008    0.1274074
  45.4650040    0.1347490
  45.4800034    0.1127903
  45.4950027    0.1045163
  45.5100021    0.0983614
  45.5250015    0.1042844
  45.5400009    0.1059366
  45.5550003    0.1024263
  45.5700035    0.1147405
  45.5850029    0.1152665
  45.6000023    0.0984610
  45.6150017    0.1172419
  45.6300011    0.1211804
  45.6450005    0.1204205
  45.6600037    0.1101813
  45.6750031    0.1101167
  45.6900024    0.1179792
  45.7050018    0.0931848
  45.7200012    0.0951982
  45.7350006    0.0787571
  45.7500038    0.0793937
  45.7650032    0.0974504
  45.7800026    0.0770806
  45.7950020    0.1014441
  45.8100014    0.0799144
  45.8250008    0.0857552
  45.8400040    0.0983119
  45.8550034    0.0867808
  45.8700027    0.0841353
  45.8850021    0.1199944
  45.9000015    0.1025978
  45.9150009    0.1014516
  45.9300003    0.0641777
  45.9450035    0.0864620
  45.9600029    0.0664132
  45.9750023    0.0775061
  45.9900017    0.0975079
  46.0050011    0.1377759
  46.0200005    0.0772060
  46.0350037    0.1368641
  46.0500031    0.1087794
  46.0650024    0.0860197
  46.0800018    0.0821202
  46.0950012    0.0967594
  46.1100006    0.0960742
  46.1250038    0.0920588
  46.1400032    0.1280424
  46.1550026    0.1305659
  46.1700020    0.1333193
  46.1850014    0.1100128
  46.2000008    0.1016878
  46.2150040    0.1064037
  46.2300034    0.1001293
  46.2450027    0.1067462
  46.2600021    0.0987116
  46.2750015    0.1007264
  46.2900009    0.0822760
  46.3050003    0.0821664
  46.3200035    0.0841779
  46.3350029    0.0949564
  46.3500023    0.1028086
  46.3650017    0.0977811
  46.3800011    0.0724318
  46.3950005    0.0666848
  46.4100037    0.0855604
  46.4250031    0.0638771
  46.4400024    0.0851025
  46.4550018    0.0588407
  46.4700012    0.0973995
  46.4850006    0.0889645
  46.5000038    0.0685916
  46.5150032    0.0746313
  46.5300026    0.0889762
  46.5450020    0.0913733
  46.5600014    0.0900047
  46.5750008    0.0976768
  46.5900040    0.0982540
  46.6050034    0.1111923
  46.6200027    0.1159351
  46.6350021    0.0977039
  46.6500015    0.1086564
  46.6650009    0.1129168
  46.6800041    0.1111570
  46.6950035    0.1369810
  46.7100029    0.1147826
  46.7250023    0.1102280
  46.7400017    0.1092049
  46.7550011    0.1066612
  46.7700005    0.0975277
  46.7850037    0.0850228
  46.8000031    0.1029899
  46.8150024    0.0855394
  46.8300018    0.0753380
  46.8450012    0.0874135
  46.8600006    0.0794841
  46.8750038    0.0910649
  46.8900032    0.0834680
  46.9050026    0.0967558
  46.9200020    0.1044074
  46.9350014    0.0998852
  46.9500008    0.0887468
  46.9650040    0.1112289
  46.9800034    0.0984319
  46.9950027    0.1115717
  47.0100021    0.0976608
  47.0250015    0.1043403
  47.0400009    0.1123435
  47.0550041    0.1011584
  47.0700035    0.0962299
  47.0850029    0.1174992
  47.1000023    0.1084009
  47.1150017    0.1300332
  47.1300011    0.1208268
  47.1450005    0.1077100
  47.1600037    0.1171364
  47.1750031    0.1145829
  47.1900024    0.1198060
  47.2050018    0.1126025
  47.2200012    0.1230327
  47.2350006    0.1088840
  47.2500038    0.1042538
  47.2650032    0.1156593
  47.2800026    0.1114926
  47.2950020    0.1141241
  47.3100014    0.0963660
  47.3250008    0.1082444
  47.3400040    0.1107596
  47.3550034    0.0987465
  47.3700027    0.0852812
  47.3850021    0.0786950
  47.4000015    0.0688555
  47.4150009    0.0572818
  47.4300041    0.0760726
  47.4450035    0.0674186
  47.4600029    0.0734216
  47.4750023    0.0636267
  47.4900017    0.0642105
  47.5050011    0.0667129
  47.5200005    0.0469381
  47.5350037    0.0465898
  47.5500031    0.0451994
  47.5650024    0.0530789
  47.5800018    0.0546482
  47.5950012    0.0544042
  47.6100006    0.0756636
  47.6250038    0.0763553
  47.6400032    0.0973081
  47.6550026    0.1097705
  47.6700020    0.0795032
  47.6850014    0.1025871
  47.7000008    0.0767541
  47.7150040    0.1008308
  47.7300034    0.0848867
  47.7450027    0.0751136
  47.7600021    0.0753237
  47.7750015    0.0743037
  47.7900009    0.0802872
  47.8050041    0.0747752
  47.8200035    0.0549792
  47.8350029    0.0564999
  47.8500023    0.0418295
  47.8650017    0.0606468
  47.8800011    0.0645523
  47.8950005    0.0434678
  47.9100037    0.0406561
  47.9250031    0.0520564
  47.9400024    0.0670641
  47.9550018    0.0744020
  47.9700012    0.1033141
  47.9850006    0.0925158
  48.0000038    0.1086042
  48.0150032    0.1109225
  48.0300026    0.1035984
  48.0450020    0.0996607
  48.0600014    0.1002771
  48.0750008    0.1131288
  48.0900040    0.0978092
  48.1050034    0.0945886
  48.1200027    0.1113051
  48.1350021    0.0914520
  48.1500015    0.1194746
  48.1650009    0.1211316
  48.1800041    0.1099814
  48.1950035    0.1197503
  48.2100029    0.1270873
  48.2250023    0.1228821
  48.2400017    0.1124505
  48.2550011    0.0977835
  48.2700005    0.1219629
  48.2850037    0.1032123
  48.3000031    0.0944803
  48.3150024    0.0722124
  48.3300018    0.0784389
  48.3450012    0.0885351
  48.3600006    0.0828934
  48.3750038    0.0830379
  48.3900032    0.0939512
  48.4050026    0.0940694
  48.4200020    0.1187476
  48.4350014    0.0900781
  48.4500008    0.1076350
  48.4650040    0.1017454
  48.4800034    0.1271697
  48.4950027    0.1288485
  48.5100021    0.1158296
  48.5250015    0.0906898
  48.5400009    0.1110676
  48.5550041    0.1047302
  48.5700035    0.0863382
  48.5850029    0.0788174
  48.6000023    0.0787537
  48.6150017    0.0887891
  48.6300011    0.0851113
  48.6450005    0.0860084
  48.6600037    0.0579467
  48.6750031    0.0899868
  48.6900024    0.1061854
  48.7050018    0.1057061
  48.7200012    0.0926835
  48.7350006    0.0686842
  48.7500038    0.0713802
  48.7650032    0.1124525
  48.7800026    0.0804875
  48.7950020    0.0746960
  48.8100014    0.0874014
  48.8250008    0.0699960
  48.8400040    0.0579687
  48.8550034    0.0487626
  48.8700027    0.0618099
  48.8850021    0.0774472
  48.9000015    0.0396028
  48.9150009    0.0384333
  48.9300041    0.0596010
  48.9450035    0.0410496
  48.9600029    0.0529244
  48.9750023    0.0603737
  48.9900017    0.0717435
  49.0050011    0.0593589
  49.0200005    0.0696951
  49.0350037    0.0587280
  49.0500031    0.0457306
  49.0650024    0.0571537
  49.0800018    0.0622870
  49.0950012    0.0518807
  49.1100006    0.0712748
  49.1250038    0.1041936
  49.1400032    0.0867621
  49.1550026    0.0632324
  49.1700020    0.0680362
  49.1850014    0.0742498
  49.2000008    0.0752951
  49.2150040    0.1007539
  49.2300034    0.1078207
  49.2450027    0.1219067
  49.2600021    0.0886962
  49.2750015    0.0806992
  49.2900009    0.1029504
  49.3050041    0.1079388
  49.3200035    0.1097739
  49.3350029    0.1212616
  49.3500023    0.1102845
  49.3650017    0.1135201
  49.3800011    0.1169076
  49.3950005    0.0900789
  49.4100037    0.0965529
  49.4250031    0.1151584
  49.4400024    0.0952509
  49.4550018    0.1095913
  49.4700012    0.1281037
  49.4850006    0.1112612
  49.5000038    0.0899811
  49.5150032    0.1041323
  49.5300026    0.0931211
  49.5450020    0.1065127
  49.5600014    0.0887519
  49.5750008    0.0941884
  49.5900040    0.0898954
  49.6050034    0.0935810
  49.6200027    0.0829841
  49.6350021    0.0982019
  49.6500015    0.0868102
  49.6650009    0.0937926
  49.6800041    0.1109374
  49.6950035    0.1088565
  49.7100029    0.0965790
  49.7250023    0.1113738
  49.7400017    0.0803101
  49.7550011    0.0831183
  49.7700005    0.0970671
  49.7850037    0.1186283
  49.8000031    0.1086624
  49.8150024    0.0928138
  49.8300018    0.1250336
  49.8450012    0.1262093
  49.8600006    0.1128895
  49.8750038    0.1042692
  49.8900032    0.1227306
  49.9050026    0.1266186
  49.9200020    0.1253940
  49.9350014    0.1174513
  49.9500008    0.1264036
  49.9650040    0.1316904
  49.9800034    0.1343497
  49.9950027    0.1201351
