# Supplementary material for: KRSR and RGD Adsorption on TiO2 and Influence of Ion Concentration: A Molecular Dynamics Study
Source: Biomolecules. 2026 Feb 23;16(2):336. doi: 10.3390/biom16020336 (PMC12938479; doi:10.3390/biom16020336)
Supplement: Supplementary file 1 [file biomolecules-16-00336-s001.zip › Supplementary data/data/KRSR/37Na40Cl/mindist.xvg]

# This file was created Tue Aug 12 13:57:50 2025
# Created by:
#                     :-) GROMACS - gmx mindist, 2023.2 (-:
# 
# Executable:   /usr/local/gromacs/bin/gmx
# Data prefix:  /usr/local/gromacs
# Working dir:  /home/attila/Desktop/Babykomondor3/KRSR
# Command line:
#   gmx mindist -s 37Na40Cl_1/md/md.tpr -f 37Na40Cl_1/md/md_noPBC.xtc -od 37Na40Cl_1/md/mindist.xvg -tu ns -on numcont.xvg
# gmx mindist is part of G R O M A C S:
#
# Great Red Owns Many ACres of Sand 
#
@    title "Minimum Distance"
@    xaxis  label "Time (ns)"
@    yaxis  label "Distance (nm)"
@TYPE xy
@ view 0.15, 0.15, 0.75, 0.85
@ legend on
@ legend box on
@ legend loctype view
@ legend 0.78, 0.8
@ legend length 2
@ s0 legend "Protein-TI"
0.000000e+00  2.872715e+00
1.500000e-02  2.924215e+00
3.000000e-02  2.942637e+00
4.500000e-02  2.978565e+00
6.000000e-02  2.832749e+00
7.500000e-02  2.742871e+00
9.000000e-02  2.518308e+00
1.050000e-01  2.466793e+00
1.200000e-01  2.323810e+00
1.350000e-01  2.412642e+00
1.500000e-01  2.473768e+00
1.650000e-01  2.296946e+00
1.800000e-01  2.103971e+00
1.950000e-01  2.249596e+00
2.100000e-01  2.095022e+00
2.250000e-01  1.893574e+00
2.400000e-01  1.863196e+00
2.550000e-01  1.797740e+00
2.700000e-01  1.653310e+00
2.850000e-01  1.589496e+00
3.000000e-01  1.633183e+00
3.150000e-01  1.673807e+00
3.300000e-01  1.758500e+00
3.450000e-01  1.604760e+00
3.600000e-01  1.730237e+00
3.750000e-01  1.677152e+00
3.900000e-01  1.762070e+00
4.050000e-01  1.665778e+00
4.200000e-01  1.564816e+00
4.350000e-01  1.554439e+00
4.500000e-01  1.553987e+00
4.650000e-01  1.492050e+00
4.800000e-01  1.496977e+00
4.950000e-01  1.365853e+00
5.100001e-01  1.270820e+00
5.250000e-01  1.367065e+00
5.400000e-01  1.454106e+00
5.550000e-01  1.126304e+00
5.700001e-01  1.372710e+00
5.850000e-01  1.277736e+00
6.000000e-01  1.443070e+00
6.150000e-01  1.364606e+00
6.300001e-01  1.276550e+00
6.450000e-01  1.085140e+00
6.600000e-01  1.247812e+00
6.750000e-01  9.820377e-01
6.900001e-01  8.045483e-01
7.050000e-01  1.055319e+00
7.200000e-01  8.552434e-01
7.350000e-01  9.060830e-01
7.500001e-01  1.014861e+00
7.650000e-01  8.306865e-01
7.800000e-01  6.971949e-01
7.950000e-01  6.453230e-01
8.100001e-01  5.021687e-01
8.250000e-01  4.608065e-01
8.400000e-01  5.787524e-01
8.550000e-01  7.473104e-01
8.700001e-01  8.808411e-01
8.850001e-01  8.901914e-01
9.000000e-01  8.042426e-01
9.150000e-01  8.372734e-01
9.300001e-01  9.035555e-01
9.450001e-01  6.201919e-01
9.600000e-01  6.745148e-01
9.750000e-01  5.975769e-01
9.900001e-01  7.305686e-01
1.005000e+00  6.678270e-01
1.020000e+00  6.573718e-01
1.035000e+00  6.004399e-01
1.050000e+00  6.509241e-01
1.065000e+00  6.508101e-01
1.080000e+00  7.699817e-01
1.095000e+00  8.365997e-01
1.110000e+00  6.241747e-01
1.125000e+00  6.831338e-01
1.140000e+00  5.227723e-01
1.155000e+00  7.894291e-01
1.170000e+00  8.771517e-01
1.185000e+00  8.666105e-01
1.200000e+00  8.601343e-01
1.215000e+00  7.783783e-01
1.230000e+00  7.090757e-01
1.245000e+00  6.129862e-01
1.260000e+00  5.815202e-01
1.275000e+00  3.058466e-01
1.290000e+00  2.739088e-01
1.305000e+00  3.652412e-01
1.320000e+00  3.166797e-01
1.335000e+00  3.042449e-01
1.350000e+00  1.941908e-01
1.365000e+00  1.765814e-01
1.380000e+00  1.908008e-01
1.395000e+00  1.849219e-01
1.410000e+00  1.858686e-01
1.425000e+00  2.528753e-01
1.440000e+00  1.895202e-01
1.455000e+00  2.085620e-01
1.470000e+00  2.255346e-01
1.485000e+00  2.784495e-01
1.500000e+00  2.173040e-01
1.515000e+00  3.702689e-01
1.530000e+00  2.323854e-01
1.545000e+00  1.807375e-01
1.560000e+00  2.193196e-01
1.575000e+00  1.771609e-01
1.590000e+00  2.069349e-01
1.605000e+00  2.072994e-01
1.620000e+00  2.404123e-01
1.635000e+00  2.200134e-01
1.650000e+00  2.284317e-01
1.665000e+00  1.800030e-01
1.680000e+00  1.874273e-01
1.695000e+00  1.848622e-01
1.710000e+00  2.060894e-01
1.725000e+00  2.098502e-01
1.740000e+00  1.922026e-01
1.755000e+00  2.231792e-01
1.770000e+00  2.237966e-01
1.785000e+00  1.921067e-01
1.800000e+00  1.877072e-01
1.815000e+00  1.905074e-01
1.830000e+00  1.966675e-01
1.845000e+00  1.950000e-01
1.860000e+00  1.896155e-01
1.875000e+00  1.988394e-01
1.890000e+00  1.902024e-01
1.905000e+00  2.013702e-01
1.920000e+00  1.944804e-01
1.935000e+00  2.467466e-01
1.950000e+00  1.965863e-01
1.965000e+00  1.978410e-01
1.980000e+00  2.042552e-01
1.995000e+00  1.919718e-01
2.010000e+00  2.095256e-01
2.025000e+00  1.995219e-01
2.040000e+00  2.131054e-01
2.055000e+00  1.866688e-01
2.070000e+00  2.020336e-01
2.085000e+00  1.930621e-01
2.100000e+00  1.993913e-01
2.115000e+00  1.830025e-01
2.130000e+00  1.867849e-01
2.145000e+00  1.774441e-01
2.160000e+00  2.191486e-01
2.175000e+00  1.838175e-01
2.190000e+00  2.027761e-01
2.205000e+00  1.806721e-01
2.220000e+00  1.933542e-01
2.235000e+00  2.055611e-01
2.250000e+00  2.033132e-01
2.265000e+00  2.208461e-01
2.280000e+00  1.899024e-01
2.295000e+00  2.103931e-01
2.310000e+00  1.908302e-01
2.325000e+00  1.874700e-01
2.340000e+00  2.339741e-01
2.355000e+00  1.822936e-01
2.370000e+00  2.022660e-01
2.385000e+00  1.975893e-01
2.400000e+00  1.955976e-01
2.415000e+00  1.907870e-01
2.430000e+00  1.874938e-01
2.445000e+00  2.073187e-01
2.460000e+00  2.245108e-01
2.475000e+00  2.024326e-01
2.490000e+00  2.168319e-01
2.505000e+00  2.554621e-01
2.520000e+00  2.101618e-01
2.535000e+00  2.180160e-01
2.550000e+00  1.929792e-01
2.565000e+00  2.110758e-01
2.580000e+00  2.420745e-01
2.595000e+00  1.809612e-01
2.610000e+00  1.771805e-01
2.625000e+00  2.345228e-01
2.640000e+00  1.936857e-01
2.655000e+00  1.820796e-01
2.670000e+00  1.909241e-01
2.685000e+00  2.065552e-01
2.700000e+00  1.952771e-01
2.715000e+00  2.116931e-01
2.730000e+00  2.207126e-01
2.745000e+00  2.304278e-01
2.760000e+00  1.953739e-01
2.775000e+00  1.980960e-01
2.790000e+00  2.127720e-01
2.805000e+00  1.840898e-01
2.820000e+00  1.976185e-01
2.835000e+00  1.816425e-01
2.850000e+00  2.180322e-01
2.865000e+00  2.220833e-01
2.880000e+00  1.851348e-01
2.895000e+00  1.939718e-01
2.910000e+00  1.773300e-01
2.925000e+00  1.997327e-01
2.940000e+00  1.797919e-01
2.955000e+00  1.950668e-01
2.970000e+00  1.816287e-01
2.985000e+00  1.887352e-01
3.000000e+00  2.089831e-01
3.015000e+00  1.857660e-01
3.030000e+00  1.856015e-01
3.045000e+00  1.847756e-01
3.060000e+00  1.999924e-01
3.075000e+00  1.941263e-01
3.090000e+00  1.865451e-01
3.105000e+00  2.138714e-01
3.120000e+00  1.817912e-01
3.135000e+00  2.167120e-01
3.150000e+00  2.366452e-01
3.165000e+00  1.816314e-01
3.180000e+00  1.903105e-01
3.195000e+00  1.823899e-01
3.210000e+00  2.337222e-01
3.225000e+00  1.871496e-01
3.240000e+00  2.615804e-01
3.255000e+00  1.863298e-01
3.270000e+00  2.015017e-01
3.285000e+00  2.232240e-01
3.300000e+00  1.855790e-01
3.315000e+00  1.991664e-01
3.330000e+00  1.837843e-01
3.345000e+00  1.841390e-01
3.360000e+00  1.963443e-01
3.375000e+00  1.904248e-01
3.390000e+00  1.911405e-01
3.405000e+00  1.871961e-01
3.420000e+00  1.945881e-01
3.435000e+00  1.884235e-01
3.450000e+00  1.854641e-01
3.465000e+00  1.743276e-01
3.480000e+00  1.765247e-01
3.495000e+00  1.755629e-01
3.510000e+00  1.786145e-01
3.525000e+00  1.893669e-01
3.540000e+00  1.866074e-01
3.555000e+00  1.881893e-01
3.570000e+00  1.882528e-01
3.585000e+00  1.810055e-01
3.600000e+00  1.736249e-01
3.615000e+00  1.730324e-01
3.630000e+00  1.838989e-01
3.645000e+00  1.743337e-01
3.660000e+00  1.812635e-01
3.675000e+00  1.849105e-01
3.690000e+00  1.818891e-01
3.705000e+00  1.779805e-01
3.720000e+00  1.906527e-01
3.735000e+00  1.706391e-01
3.750000e+00  1.782527e-01
3.765000e+00  1.851338e-01
3.780000e+00  1.824862e-01
3.795000e+00  1.880578e-01
3.810000e+00  1.879607e-01
3.825000e+00  1.918695e-01
3.840000e+00  1.759932e-01
3.855000e+00  1.883246e-01
3.870000e+00  1.998198e-01
3.885000e+00  1.831295e-01
3.900000e+00  1.798394e-01
3.915000e+00  1.832173e-01
3.930000e+00  1.766040e-01
3.945000e+00  1.869681e-01
3.960000e+00  1.905927e-01
3.975000e+00  1.927797e-01
3.990000e+00  1.931380e-01
4.005000e+00  1.924420e-01
4.020000e+00  1.953074e-01
4.035000e+00  1.813201e-01
4.050000e+00  1.906565e-01
4.065000e+00  1.787287e-01
4.080000e+00  2.048948e-01
4.095000e+00  1.991378e-01
4.110000e+00  1.948091e-01
4.125000e+00  1.883348e-01
4.140000e+00  1.980918e-01
4.155000e+00  3.432555e-01
4.170000e+00  1.811053e-01
4.185000e+00  1.739854e-01
4.200000e+00  1.868024e-01
4.215000e+00  2.156242e-01
4.230000e+00  1.848970e-01
4.245000e+00  1.728261e-01
4.260000e+00  2.012521e-01
4.275000e+00  1.723621e-01
4.290000e+00  1.752505e-01
4.305000e+00  1.766781e-01
4.320000e+00  2.060164e-01
4.335000e+00  1.930932e-01
4.350000e+00  1.900810e-01
4.365000e+00  2.002172e-01
4.380000e+00  3.750277e-01
4.395000e+00  3.639846e-01
4.410000e+00  2.130279e-01
4.425000e+00  2.629780e-01
4.440000e+00  2.268011e-01
4.455000e+00  1.961437e-01
4.470000e+00  1.864846e-01
4.485000e+00  1.854122e-01
4.500000e+00  1.820906e-01
4.515000e+00  1.890544e-01
4.530000e+00  1.809044e-01
4.545000e+00  1.837860e-01
4.560000e+00  1.911546e-01
4.575000e+00  2.114992e-01
4.590000e+00  1.838412e-01
4.605000e+00  1.885569e-01
4.620000e+00  1.851010e-01
4.635000e+00  1.733832e-01
4.650000e+00  1.846593e-01
4.665000e+00  1.827348e-01
4.680000e+00  1.920988e-01
4.695000e+00  1.975547e-01
4.710000e+00  2.018629e-01
4.725000e+00  1.825647e-01
4.740000e+00  1.707654e-01
4.755000e+00  1.828059e-01
4.770000e+00  1.899855e-01
4.785000e+00  1.864921e-01
4.800000e+00  1.827256e-01
4.815000e+00  2.003863e-01
4.830000e+00  1.970236e-01
4.845000e+00  1.806585e-01
4.860000e+00  1.844220e-01
4.875000e+00  1.882383e-01
4.890000e+00  1.762412e-01
4.905000e+00  1.996820e-01
4.920000e+00  2.055790e-01
4.935000e+00  2.007532e-01
4.950000e+00  1.970905e-01
4.965000e+00  1.884736e-01
4.980000e+00  1.764386e-01
4.995000e+00  1.903590e-01
5.010000e+00  2.090159e-01
5.025000e+00  2.225848e-01
5.040000e+00  1.797626e-01
5.055000e+00  1.869325e-01
5.070000e+00  1.938636e-01
5.085000e+00  2.105956e-01
5.100000e+00  1.894392e-01
5.115000e+00  1.993601e-01
5.130000e+00  1.903603e-01
5.145000e+00  1.894238e-01
5.160000e+00  1.855182e-01
5.175000e+00  1.675931e-01
5.190000e+00  1.959452e-01
5.205000e+00  2.082969e-01
5.220000e+00  1.736493e-01
5.235000e+00  1.743453e-01
5.250000e+00  1.901461e-01
5.265000e+00  1.886049e-01
5.280000e+00  1.945042e-01
5.295000e+00  1.901366e-01
5.310000e+00  1.835217e-01
5.325000e+00  2.048647e-01
5.340000e+00  2.063312e-01
5.355000e+00  1.933113e-01
5.370000e+00  1.838180e-01
5.385000e+00  2.219129e-01
5.400000e+00  1.809647e-01
5.415000e+00  1.811687e-01
5.430000e+00  1.946311e-01
5.445000e+00  2.239413e-01
5.460000e+00  1.918025e-01
5.475000e+00  2.001254e-01
5.490000e+00  1.865494e-01
5.505000e+00  2.055989e-01
5.520000e+00  1.915312e-01
5.535000e+00  1.823031e-01
5.550000e+00  2.086486e-01
5.565000e+00  1.906045e-01
5.580000e+00  2.070929e-01
5.595000e+00  1.777703e-01
5.610000e+00  1.863805e-01
5.625000e+00  1.826838e-01
5.640000e+00  2.044813e-01
5.655000e+00  1.889928e-01
5.670000e+00  1.955785e-01
5.685000e+00  1.745506e-01
5.700000e+00  1.816360e-01
5.715000e+00  1.861184e-01
5.730000e+00  1.903201e-01
5.745000e+00  2.037868e-01
5.760000e+00  1.814471e-01
5.775000e+00  1.952830e-01
5.790000e+00  1.715688e-01
5.805000e+00  2.074594e-01
5.820000e+00  2.044369e-01
5.835001e+00  1.878978e-01
5.850000e+00  1.936607e-01
5.865000e+00  1.805394e-01
5.880000e+00  1.703234e-01
5.895000e+00  1.892033e-01
5.910000e+00  1.939095e-01
5.925000e+00  2.010223e-01
5.940000e+00  2.085550e-01
5.955000e+00  2.051246e-01
5.970000e+00  2.059553e-01
5.985000e+00  1.827351e-01
6.000000e+00  1.911164e-01
6.015000e+00  1.936407e-01
6.030000e+00  1.729537e-01
6.045000e+00  1.955961e-01
6.060000e+00  1.792759e-01
6.075000e+00  1.817938e-01
6.090000e+00  1.765818e-01
6.105000e+00  1.807222e-01
6.120000e+00  1.870707e-01
6.135000e+00  1.793019e-01
6.150000e+00  2.006691e-01
6.165000e+00  1.748514e-01
6.180000e+00  1.830852e-01
6.195000e+00  1.805900e-01
6.210001e+00  1.960765e-01
6.225000e+00  2.098104e-01
6.240000e+00  1.886814e-01
6.255000e+00  1.804973e-01
6.270000e+00  1.940375e-01
6.285000e+00  1.790629e-01
6.300000e+00  1.745799e-01
6.315001e+00  2.231454e-01
6.330000e+00  2.017779e-01
6.345000e+00  1.674393e-01
6.360000e+00  2.091236e-01
6.375000e+00  2.135358e-01
6.390000e+00  1.744737e-01
6.405000e+00  2.040133e-01
6.420000e+00  1.921509e-01
6.435000e+00  1.877673e-01
6.450000e+00  1.804171e-01
6.465000e+00  1.852102e-01
6.480000e+00  1.921614e-01
6.495000e+00  2.023016e-01
6.510000e+00  1.814056e-01
6.525000e+00  1.953586e-01
6.540000e+00  2.120023e-01
6.555000e+00  2.149280e-01
6.570000e+00  1.945276e-01
6.585001e+00  1.833493e-01
6.600000e+00  1.915541e-01
6.615000e+00  1.945274e-01
6.630000e+00  1.897627e-01
6.645000e+00  2.031279e-01
6.660000e+00  1.894489e-01
6.675000e+00  2.395012e-01
6.690001e+00  3.777128e-01
6.705000e+00  3.215229e-01
6.720000e+00  3.322498e-01
6.735000e+00  3.342860e-01
6.750000e+00  4.078759e-01
6.765000e+00  3.767264e-01
6.780000e+00  4.361810e-01
6.795001e+00  4.126460e-01
6.810000e+00  4.057758e-01
6.825000e+00  3.780901e-01
6.840000e+00  4.009254e-01
6.855000e+00  3.523418e-01
6.870000e+00  2.244305e-01
6.885000e+00  4.007041e-01
6.900000e+00  3.994045e-01
6.915000e+00  4.378149e-01
6.930000e+00  4.412766e-01
6.945000e+00  4.504854e-01
6.960001e+00  4.275523e-01
6.975000e+00  4.078262e-01
6.990000e+00  3.961956e-01
7.005000e+00  4.052324e-01
7.020000e+00  3.469321e-01
7.035000e+00  4.268747e-01
7.050000e+00  4.238717e-01
7.065001e+00  4.063839e-01
7.080000e+00  3.250369e-01
7.095000e+00  2.151983e-01
7.110000e+00  2.019487e-01
7.125000e+00  2.006939e-01
7.140000e+00  2.183098e-01
7.155000e+00  2.107358e-01
7.170001e+00  1.975008e-01
7.185000e+00  1.812187e-01
7.200000e+00  1.893805e-01
7.215000e+00  1.802354e-01
7.230000e+00  2.684233e-01
7.245000e+00  1.900156e-01
7.260000e+00  2.306149e-01
7.275001e+00  1.876648e-01
7.290000e+00  2.244048e-01
7.305000e+00  2.978635e-01
7.320000e+00  2.064102e-01
7.335001e+00  2.127134e-01
7.350000e+00  1.893823e-01
7.365000e+00  1.993459e-01
7.380000e+00  2.179043e-01
7.395000e+00  1.905086e-01
7.410000e+00  2.004260e-01
7.425000e+00  2.033701e-01
7.440001e+00  2.172237e-01
7.455000e+00  1.923620e-01
7.470000e+00  1.917651e-01
7.485000e+00  1.939601e-01
7.500000e+00  4.329551e-01
7.515000e+00  2.028476e-01
7.530000e+00  1.918454e-01
7.545001e+00  2.076950e-01
7.560000e+00  2.361144e-01
7.575000e+00  1.922231e-01
7.590000e+00  2.260796e-01
7.605000e+00  2.101450e-01
7.620000e+00  2.435586e-01
7.635000e+00  2.090969e-01
7.650001e+00  2.248560e-01
7.665000e+00  2.173873e-01
7.680000e+00  3.620508e-01
7.695000e+00  4.260288e-01
7.710001e+00  3.005558e-01
7.725000e+00  3.243223e-01
7.740000e+00  2.628119e-01
7.755001e+00  3.121554e-01
7.770000e+00  3.363629e-01
7.785000e+00  3.669484e-01
7.800000e+00  4.047656e-01
7.815001e+00  3.441295e-01
7.830000e+00  2.961385e-01
7.845000e+00  2.847106e-01
7.860001e+00  3.631128e-01
7.875000e+00  3.547621e-01
7.890000e+00  3.393260e-01
7.905000e+00  3.634847e-01
7.920001e+00  3.420089e-01
7.935000e+00  3.434296e-01
7.950000e+00  2.605856e-01
7.965000e+00  3.483989e-01
7.980000e+00  3.464562e-01
7.995000e+00  2.863478e-01
8.010000e+00  1.866388e-01
8.025001e+00  3.021542e-01
8.040000e+00  2.807026e-01
8.055000e+00  3.710535e-01
8.070001e+00  3.009271e-01
8.085000e+00  3.740667e-01
8.100000e+00  3.444840e-01
8.115001e+00  3.225074e-01
8.130000e+00  2.910687e-01
8.145000e+00  3.489107e-01
8.160001e+00  2.904636e-01
8.175000e+00  2.679460e-01
8.190001e+00  1.863361e-01
8.205000e+00  1.819836e-01
8.220000e+00  1.818843e-01
8.235001e+00  1.882355e-01
8.250000e+00  1.880988e-01
8.265000e+00  1.881093e-01
8.280001e+00  1.826622e-01
8.295000e+00  1.888355e-01
8.310000e+00  1.888626e-01
8.325001e+00  1.866813e-01
8.340000e+00  1.913476e-01
8.355000e+00  1.864552e-01
8.370001e+00  1.914903e-01
8.385000e+00  2.015084e-01
8.400001e+00  1.946636e-01
8.415000e+00  1.761734e-01
8.430000e+00  1.895775e-01
8.445001e+00  1.858245e-01
8.460000e+00  1.754306e-01
8.475000e+00  1.781854e-01
8.490001e+00  1.980428e-01
8.505000e+00  1.882393e-01
8.520000e+00  1.824467e-01
8.535001e+00  1.958877e-01
8.550000e+00  1.931652e-01
8.565001e+00  2.011515e-01
8.580001e+00  1.858412e-01
8.595000e+00  1.960038e-01
8.610001e+00  2.086020e-01
8.625000e+00  1.958307e-01
8.640000e+00  1.728476e-01
8.655001e+00  1.825849e-01
8.670000e+00  1.746805e-01
8.685000e+00  1.772242e-01
8.700001e+00  1.881997e-01
8.715000e+00  1.994475e-01
8.730000e+00  2.029084e-01
8.745001e+00  1.748437e-01
8.760000e+00  1.982267e-01
8.775001e+00  1.810237e-01
8.790000e+00  1.993144e-01
8.805000e+00  1.875194e-01
8.820001e+00  1.858430e-01
8.835000e+00  1.932246e-01
8.850000e+00  1.959635e-01
8.865001e+00  1.776596e-01
8.880000e+00  1.900789e-01
8.895000e+00  2.029181e-01
8.910001e+00  1.795339e-01
8.925000e+00  1.930802e-01
8.940001e+00  1.872921e-01
8.955001e+00  1.933725e-01
8.970000e+00  1.875101e-01
8.985001e+00  1.754428e-01
9.000000e+00  1.943517e-01
9.015000e+00  1.859261e-01
9.030001e+00  1.886406e-01
9.045000e+00  2.040588e-01
9.060000e+00  1.866208e-01
9.075001e+00  1.956229e-01
9.090000e+00  1.829884e-01
9.105000e+00  1.749342e-01
9.120001e+00  1.960492e-01
9.135000e+00  1.977247e-01
9.150001e+00  1.936676e-01
9.165000e+00  1.860501e-01
9.180000e+00  1.904756e-01
9.195001e+00  1.931672e-01
9.210000e+00  1.846029e-01
9.225000e+00  1.992676e-01
9.240001e+00  2.007659e-01
9.255000e+00  1.909789e-01
9.270000e+00  1.881729e-01
9.285001e+00  1.854291e-01
9.300000e+00  1.768780e-01
9.315001e+00  1.838283e-01
9.330001e+00  1.866968e-01
9.345000e+00  1.927350e-01
9.360001e+00  1.818833e-01
9.375000e+00  1.859106e-01
9.390000e+00  1.835926e-01
9.405001e+00  1.811114e-01
9.420000e+00  1.965020e-01
9.435000e+00  1.727862e-01
9.450001e+00  1.937987e-01
9.465000e+00  1.895186e-01
9.480000e+00  1.822489e-01
9.495001e+00  1.906790e-01
9.510000e+00  2.004941e-01
9.525001e+00  1.988191e-01
9.540001e+00  1.812911e-01
9.555000e+00  2.058993e-01
9.570001e+00  2.001724e-01
9.585000e+00  1.802780e-01
9.600000e+00  1.799185e-01
9.615001e+00  1.792809e-01
9.630000e+00  1.776737e-01
9.645000e+00  1.912647e-01
9.660001e+00  1.626159e-01
9.675000e+00  1.918074e-01
9.690001e+00  1.839076e-01
9.705001e+00  1.754662e-01
9.720000e+00  1.841253e-01
9.735001e+00  2.018193e-01
9.750000e+00  1.852303e-01
9.765000e+00  1.938517e-01
9.780001e+00  1.695553e-01
9.795000e+00  1.836028e-01
9.810000e+00  1.836958e-01
9.825001e+00  1.922899e-01
9.840000e+00  1.819725e-01
9.855000e+00  1.851080e-01
9.870001e+00  1.970813e-01
9.885000e+00  1.714585e-01
9.900001e+00  1.764027e-01
9.915001e+00  1.675022e-01
9.930000e+00  1.869923e-01
9.945001e+00  1.997271e-01
9.960000e+00  1.761343e-01
9.975000e+00  1.856830e-01
9.990001e+00  1.946548e-01
1.000500e+01  1.922015e-01
1.002000e+01  1.781487e-01
1.003500e+01  1.943620e-01
1.005000e+01  1.823430e-01
1.006500e+01  1.835020e-01
1.008000e+01  2.099977e-01
1.009500e+01  1.819340e-01
1.011000e+01  2.215548e-01
1.012500e+01  1.907022e-01
1.014000e+01  1.844286e-01
1.015500e+01  1.782726e-01
1.017000e+01  1.832679e-01
1.018500e+01  1.943762e-01
1.020000e+01  1.937281e-01
1.021500e+01  1.781464e-01
1.023000e+01  1.757461e-01
1.024500e+01  1.847547e-01
1.026000e+01  2.014896e-01
1.027500e+01  1.811400e-01
1.029000e+01  1.851080e-01
1.030500e+01  1.880291e-01
1.032000e+01  1.907606e-01
1.033500e+01  1.778072e-01
1.035000e+01  1.896866e-01
1.036500e+01  1.921585e-01
1.038000e+01  1.917356e-01
1.039500e+01  1.792333e-01
1.041000e+01  1.923900e-01
1.042500e+01  1.968168e-01
1.044000e+01  1.956794e-01
1.045500e+01  1.877204e-01
1.047000e+01  1.801114e-01
1.048500e+01  1.777879e-01
1.050000e+01  1.955965e-01
1.051500e+01  1.860968e-01
1.053000e+01  1.658131e-01
1.054500e+01  1.841166e-01
1.056000e+01  1.865360e-01
1.057500e+01  1.805323e-01
1.059000e+01  1.881649e-01
1.060500e+01  1.771635e-01
1.062000e+01  1.829709e-01
1.063500e+01  1.885443e-01
1.065000e+01  1.789567e-01
1.066500e+01  1.813809e-01
1.068000e+01  2.025659e-01
1.069500e+01  1.868900e-01
1.071000e+01  1.835703e-01
1.072500e+01  1.974489e-01
1.074000e+01  1.889894e-01
1.075500e+01  1.899650e-01
1.077000e+01  1.947468e-01
1.078500e+01  1.935848e-01
1.080000e+01  1.868849e-01
1.081500e+01  1.753735e-01
1.083000e+01  1.826008e-01
1.084500e+01  1.968094e-01
1.086000e+01  1.911256e-01
1.087500e+01  1.942491e-01
1.089000e+01  1.863624e-01
1.090500e+01  1.667548e-01
1.092000e+01  1.861957e-01
1.093500e+01  1.741034e-01
1.095000e+01  1.766464e-01
1.096500e+01  1.766105e-01
1.098000e+01  1.802579e-01
1.099500e+01  1.854861e-01
1.101000e+01  1.813349e-01
1.102500e+01  1.811796e-01
1.104000e+01  1.977702e-01
1.105500e+01  1.856719e-01
1.107000e+01  1.970477e-01
1.108500e+01  1.826858e-01
1.110000e+01  2.025300e-01
1.111500e+01  1.755945e-01
1.113000e+01  1.739365e-01
1.114500e+01  1.785148e-01
1.116000e+01  1.905937e-01
1.117500e+01  1.830900e-01
1.119000e+01  1.858130e-01
1.120500e+01  1.955171e-01
1.122000e+01  2.028459e-01
1.123500e+01  1.836874e-01
1.125000e+01  1.780561e-01
1.126500e+01  1.882698e-01
1.128000e+01  1.795356e-01
1.129500e+01  2.037863e-01
1.131000e+01  1.916087e-01
1.132500e+01  1.832047e-01
1.134000e+01  1.851173e-01
1.135500e+01  1.846592e-01
1.137000e+01  1.884570e-01
1.138500e+01  1.795072e-01
1.140000e+01  1.851024e-01
1.141500e+01  1.747022e-01
1.143000e+01  1.760969e-01
1.144500e+01  2.116385e-01
1.146000e+01  1.982392e-01
1.147500e+01  1.824335e-01
1.149000e+01  1.879954e-01
1.150500e+01  1.911127e-01
1.152000e+01  1.996271e-01
1.153500e+01  1.781052e-01
1.155000e+01  1.826207e-01
1.156500e+01  1.887567e-01
1.158000e+01  1.914834e-01
1.159500e+01  1.885791e-01
1.161000e+01  2.039900e-01
1.162500e+01  1.827825e-01
1.164000e+01  1.884754e-01
1.165500e+01  1.757811e-01
1.167000e+01  1.923554e-01
1.168500e+01  1.868157e-01
1.170000e+01  1.750829e-01
1.171500e+01  1.929834e-01
1.173000e+01  1.794910e-01
1.174500e+01  2.007982e-01
1.176000e+01  1.846776e-01
1.177500e+01  1.834150e-01
1.179000e+01  1.825486e-01
1.180500e+01  1.923561e-01
1.182000e+01  1.946049e-01
1.183500e+01  1.935455e-01
1.185000e+01  2.034476e-01
1.186500e+01  1.640306e-01
1.188000e+01  1.797142e-01
1.189500e+01  2.092081e-01
1.191000e+01  1.866873e-01
1.192500e+01  1.995189e-01
1.194000e+01  1.886746e-01
1.195500e+01  1.815100e-01
1.197000e+01  1.769296e-01
1.198500e+01  1.848918e-01
1.200000e+01  1.846374e-01
1.201500e+01  1.920176e-01
1.203000e+01  1.880001e-01
1.204500e+01  1.818941e-01
1.206000e+01  1.844756e-01
1.207500e+01  1.952579e-01
1.209000e+01  1.733233e-01
1.210500e+01  1.868146e-01
1.212000e+01  1.752259e-01
1.213500e+01  1.897786e-01
1.215000e+01  1.862570e-01
1.216500e+01  1.712990e-01
1.218000e+01  1.816751e-01
1.219500e+01  1.844387e-01
1.221000e+01  1.881462e-01
1.222500e+01  1.833185e-01
1.224000e+01  2.042669e-01
1.225500e+01  2.273149e-01
1.227000e+01  1.839727e-01
1.228500e+01  1.790724e-01
1.230000e+01  1.945097e-01
1.231500e+01  1.999945e-01
1.233000e+01  1.747705e-01
1.234500e+01  1.871595e-01
1.236000e+01  1.794884e-01
1.237500e+01  1.865179e-01
1.239000e+01  1.728472e-01
1.240500e+01  1.973421e-01
1.242000e+01  1.955505e-01
1.243500e+01  1.820696e-01
1.245000e+01  1.800584e-01
1.246500e+01  1.890515e-01
1.248000e+01  1.690990e-01
1.249500e+01  1.871175e-01
1.251000e+01  1.917039e-01
1.252500e+01  1.909584e-01
1.254000e+01  1.881527e-01
1.255500e+01  1.809776e-01
1.257000e+01  1.761192e-01
1.258500e+01  1.901211e-01
1.260000e+01  1.904047e-01
1.261500e+01  1.836178e-01
1.263000e+01  1.827949e-01
1.264500e+01  1.896867e-01
1.266000e+01  1.908038e-01
1.267500e+01  1.865528e-01
1.269000e+01  1.869998e-01
1.270500e+01  1.909043e-01
1.272000e+01  1.989297e-01
1.273500e+01  1.830435e-01
1.275000e+01  1.871205e-01
1.276500e+01  1.814432e-01
1.278000e+01  1.878805e-01
1.279500e+01  1.945197e-01
1.281000e+01  1.777914e-01
1.282500e+01  2.009379e-01
1.284000e+01  1.936016e-01
1.285500e+01  1.847863e-01
1.287000e+01  1.885869e-01
1.288500e+01  1.898598e-01
1.290000e+01  1.895205e-01
1.291500e+01  1.823013e-01
1.293000e+01  1.770255e-01
1.294500e+01  1.929341e-01
1.296000e+01  1.902014e-01
1.297500e+01  1.801055e-01
1.299000e+01  1.636031e-01
1.300500e+01  1.974891e-01
1.302000e+01  1.698698e-01
1.303500e+01  1.900397e-01
1.305000e+01  1.794645e-01
1.306500e+01  1.843077e-01
1.308000e+01  1.898110e-01
1.309500e+01  1.934317e-01
1.311000e+01  1.947998e-01
1.312500e+01  1.844555e-01
1.314000e+01  1.920890e-01
1.315500e+01  1.778932e-01
1.317000e+01  1.851016e-01
1.318500e+01  1.887681e-01
1.320000e+01  1.851538e-01
1.321500e+01  1.915593e-01
1.323000e+01  1.900653e-01
1.324500e+01  1.864394e-01
1.326000e+01  1.870107e-01
1.327500e+01  1.915332e-01
1.329000e+01  2.079761e-01
1.330500e+01  1.928782e-01
1.332000e+01  1.775104e-01
1.333500e+01  1.897813e-01
1.335000e+01  1.760513e-01
1.336500e+01  1.890646e-01
1.338000e+01  1.941857e-01
1.339500e+01  1.934180e-01
1.341000e+01  2.251459e-01
1.342500e+01  1.906666e-01
1.344000e+01  1.809556e-01
1.345500e+01  1.792878e-01
1.347000e+01  1.820272e-01
1.348500e+01  1.884385e-01
1.350000e+01  1.908006e-01
1.351500e+01  1.793711e-01
1.353000e+01  1.915863e-01
1.354500e+01  1.818377e-01
1.356000e+01  1.987812e-01
1.357500e+01  1.742632e-01
1.359000e+01  1.996822e-01
1.360500e+01  1.723579e-01
1.362000e+01  1.805822e-01
1.363500e+01  1.695253e-01
1.365000e+01  1.775973e-01
1.366500e+01  1.814592e-01
1.368000e+01  1.850786e-01
1.369500e+01  1.812267e-01
1.371000e+01  1.799917e-01
1.372500e+01  1.690164e-01
1.374000e+01  1.789189e-01
1.375500e+01  1.842148e-01
1.377000e+01  1.842529e-01
1.378500e+01  1.619561e-01
1.380000e+01  1.899422e-01
1.381500e+01  1.812106e-01
1.383000e+01  1.756843e-01
1.384500e+01  1.870658e-01
1.386000e+01  1.879489e-01
1.387500e+01  1.895516e-01
1.389000e+01  2.026625e-01
1.390500e+01  1.860050e-01
1.392000e+01  1.808345e-01
1.393500e+01  1.777694e-01
1.395000e+01  1.788015e-01
1.396500e+01  1.696632e-01
1.398000e+01  1.814688e-01
1.399500e+01  1.719673e-01
1.401000e+01  1.861050e-01
1.402500e+01  1.829711e-01
1.404000e+01  1.803122e-01
1.405500e+01  1.843408e-01
1.407000e+01  1.850026e-01
1.408500e+01  1.847140e-01
1.410000e+01  1.789538e-01
1.411500e+01  1.952997e-01
1.413000e+01  1.747714e-01
1.414500e+01  1.852220e-01
1.416000e+01  1.979808e-01
1.417500e+01  1.933258e-01
1.419000e+01  1.764604e-01
1.420500e+01  1.976597e-01
1.422000e+01  1.908534e-01
1.423500e+01  1.783565e-01
1.425000e+01  1.838743e-01
1.426500e+01  1.825187e-01
1.428000e+01  1.880198e-01
1.429500e+01  1.926709e-01
1.431000e+01  1.889428e-01
1.432500e+01  1.962093e-01
1.434000e+01  1.877812e-01
1.435500e+01  1.844161e-01
1.437000e+01  1.957325e-01
1.438500e+01  1.710909e-01
1.440000e+01  1.792679e-01
1.441500e+01  1.951944e-01
1.443000e+01  1.946879e-01
1.444500e+01  1.994608e-01
1.446000e+01  2.061553e-01
1.447500e+01  1.805514e-01
1.449000e+01  1.890117e-01
1.450500e+01  1.857596e-01
1.452000e+01  1.988226e-01
1.453500e+01  1.808862e-01
1.455000e+01  1.836552e-01
1.456500e+01  1.894950e-01
1.458000e+01  1.809159e-01
1.459500e+01  1.948356e-01
1.461000e+01  2.005512e-01
1.462500e+01  1.967455e-01
1.464000e+01  1.795530e-01
1.465500e+01  1.953666e-01
1.467000e+01  2.120457e-01
1.468500e+01  1.802156e-01
1.470000e+01  1.985782e-01
1.471500e+01  1.896901e-01
1.473000e+01  1.906946e-01
1.474500e+01  1.839057e-01
1.476000e+01  1.858869e-01
1.477500e+01  1.961558e-01
1.479000e+01  1.953691e-01
1.480500e+01  1.902123e-01
1.482000e+01  1.728903e-01
1.483500e+01  1.868746e-01
1.485000e+01  1.921876e-01
1.486500e+01  1.866816e-01
1.488000e+01  1.813861e-01
1.489500e+01  1.731993e-01
1.491000e+01  1.717299e-01
1.492500e+01  1.810360e-01
1.494000e+01  1.740430e-01
1.495500e+01  1.642588e-01
1.497000e+01  1.749630e-01
1.498500e+01  1.771497e-01
1.500000e+01  1.902962e-01
1.501500e+01  1.686327e-01
1.503000e+01  1.865360e-01
1.504500e+01  1.904772e-01
1.506000e+01  1.842228e-01
1.507500e+01  1.764112e-01
1.509000e+01  1.786170e-01
1.510500e+01  1.862283e-01
1.512000e+01  1.864648e-01
1.513500e+01  1.807014e-01
1.515000e+01  1.784924e-01
1.516500e+01  1.828253e-01
1.518000e+01  1.843559e-01
1.519500e+01  1.854967e-01
1.521000e+01  1.841722e-01
1.522500e+01  1.818461e-01
1.524000e+01  1.837335e-01
1.525500e+01  1.885682e-01
1.527000e+01  1.639664e-01
1.528500e+01  1.693297e-01
1.530000e+01  1.701824e-01
1.531500e+01  1.810553e-01
1.533000e+01  1.722586e-01
1.534500e+01  1.852393e-01
1.536000e+01  1.770142e-01
1.537500e+01  1.584550e-01
1.539000e+01  1.726665e-01
1.540500e+01  1.763262e-01
1.542000e+01  1.768277e-01
1.543500e+01  1.803804e-01
1.545000e+01  1.741840e-01
1.546500e+01  1.782162e-01
1.548000e+01  1.691015e-01
1.549500e+01  1.773597e-01
1.551000e+01  1.844585e-01
1.552500e+01  1.748684e-01
1.554000e+01  1.769546e-01
1.555500e+01  1.856233e-01
1.557000e+01  1.772597e-01
1.558500e+01  1.816873e-01
1.560000e+01  1.787987e-01
1.561500e+01  1.749886e-01
1.563000e+01  1.734907e-01
1.564500e+01  1.797250e-01
1.566000e+01  1.843582e-01
1.567500e+01  1.884146e-01
1.569000e+01  1.841550e-01
1.570500e+01  1.686001e-01
1.572000e+01  1.809032e-01
1.573500e+01  1.836332e-01
1.575000e+01  1.785344e-01
1.576500e+01  1.670866e-01
1.578000e+01  1.761134e-01
1.579500e+01  1.787404e-01
1.581000e+01  1.715134e-01
1.582500e+01  1.695463e-01
1.584000e+01  1.748313e-01
1.585500e+01  1.805432e-01
1.587000e+01  1.720989e-01
1.588500e+01  1.767175e-01
1.590000e+01  1.916403e-01
1.591500e+01  1.780618e-01
1.593000e+01  1.782413e-01
1.594500e+01  1.734534e-01
1.596000e+01  1.745764e-01
1.597500e+01  1.765305e-01
1.599000e+01  1.696409e-01
1.600500e+01  1.856179e-01
1.602000e+01  1.783648e-01
1.603500e+01  1.730171e-01
1.605000e+01  1.698530e-01
1.606500e+01  1.774078e-01
1.608000e+01  1.788073e-01
1.609500e+01  1.758581e-01
1.611000e+01  1.763916e-01
1.612500e+01  1.777361e-01
1.614000e+01  1.768273e-01
1.615500e+01  1.732466e-01
1.617000e+01  1.764257e-01
1.618500e+01  1.703495e-01
1.620000e+01  1.732804e-01
1.621500e+01  1.683718e-01
1.623000e+01  1.791202e-01
1.624500e+01  1.707800e-01
1.626000e+01  1.808979e-01
1.627500e+01  1.777489e-01
1.629000e+01  1.749887e-01
1.630500e+01  1.789924e-01
1.632000e+01  1.815434e-01
1.633500e+01  1.789777e-01
1.635000e+01  1.734704e-01
1.636500e+01  1.781097e-01
1.638000e+01  1.811409e-01
1.639500e+01  1.855830e-01
1.641000e+01  1.873949e-01
1.642500e+01  1.804160e-01
1.644000e+01  1.770650e-01
1.645500e+01  1.911999e-01
1.647000e+01  1.875117e-01
1.648500e+01  1.746995e-01
1.650000e+01  1.875794e-01
1.651500e+01  1.762413e-01
1.653000e+01  1.751142e-01
1.654500e+01  1.758134e-01
1.656000e+01  1.736721e-01
1.657500e+01  1.752314e-01
1.659000e+01  1.765219e-01
1.660500e+01  1.713768e-01
1.662000e+01  1.813409e-01
1.663500e+01  1.795799e-01
1.665000e+01  1.703994e-01
1.666500e+01  1.775755e-01
1.668000e+01  1.785610e-01
1.669500e+01  1.846455e-01
1.671000e+01  1.764851e-01
1.672500e+01  1.761394e-01
1.674000e+01  1.963592e-01
1.675500e+01  1.871295e-01
1.677000e+01  1.831555e-01
1.678500e+01  1.745539e-01
1.680000e+01  1.750599e-01
1.681500e+01  1.827185e-01
1.683000e+01  1.744108e-01
1.684500e+01  1.728742e-01
1.686000e+01  1.700029e-01
1.687500e+01  1.758777e-01
1.689000e+01  1.850681e-01
1.690500e+01  1.743418e-01
1.692000e+01  1.810691e-01
1.693500e+01  1.770112e-01
1.695000e+01  1.721075e-01
1.696500e+01  1.697676e-01
1.698000e+01  1.802247e-01
1.699500e+01  1.734675e-01
1.701000e+01  1.860698e-01
1.702500e+01  1.649877e-01
1.704000e+01  1.822360e-01
1.705500e+01  1.831428e-01
1.707000e+01  1.698007e-01
1.708500e+01  1.807786e-01
1.710000e+01  1.798250e-01
1.711500e+01  1.780956e-01
1.713000e+01  1.739716e-01
1.714500e+01  1.760332e-01
1.716000e+01  1.732888e-01
1.717500e+01  1.760257e-01
1.719000e+01  1.707452e-01
1.720500e+01  1.839916e-01
1.722000e+01  1.752114e-01
1.723500e+01  1.752043e-01
1.725000e+01  1.691337e-01
1.726500e+01  1.679584e-01
1.728000e+01  1.876804e-01
1.729500e+01  1.834816e-01
1.731000e+01  1.803802e-01
1.732500e+01  1.828031e-01
1.734000e+01  1.757930e-01
1.735500e+01  1.802804e-01
1.737000e+01  1.744333e-01
1.738500e+01  1.744135e-01
1.740000e+01  1.822197e-01
1.741500e+01  1.709532e-01
1.743000e+01  1.712804e-01
1.744500e+01  1.772677e-01
1.746000e+01  1.787652e-01
1.747500e+01  1.772709e-01
1.749000e+01  1.719301e-01
1.750500e+01  1.812622e-01
1.752000e+01  1.864485e-01
1.753500e+01  1.826280e-01
1.755000e+01  1.774287e-01
1.756500e+01  1.734176e-01
1.758000e+01  1.728179e-01
1.759500e+01  1.757869e-01
1.761000e+01  1.676783e-01
1.762500e+01  1.773303e-01
1.764000e+01  1.756131e-01
1.765500e+01  1.769294e-01
1.767000e+01  1.799692e-01
1.768500e+01  1.799806e-01
1.770000e+01  1.766378e-01
1.771500e+01  1.727483e-01
1.773000e+01  1.778432e-01
1.774500e+01  1.704876e-01
1.776000e+01  1.864512e-01
1.777500e+01  1.738219e-01
1.779000e+01  1.904680e-01
1.780500e+01  1.740375e-01
1.782000e+01  1.876325e-01
1.783500e+01  1.637469e-01
1.785000e+01  1.796312e-01
1.786500e+01  1.832840e-01
1.788000e+01  1.740026e-01
1.789500e+01  1.788435e-01
1.791000e+01  1.725950e-01
1.792500e+01  1.736346e-01
1.794000e+01  1.695462e-01
1.795500e+01  1.776345e-01
1.797000e+01  1.790811e-01
1.798500e+01  1.793002e-01
1.800000e+01  1.888519e-01
1.801500e+01  1.818654e-01
1.803000e+01  1.863279e-01
1.804500e+01  1.787203e-01
1.806000e+01  1.669070e-01
1.807500e+01  1.693576e-01
1.809000e+01  1.897524e-01
1.810500e+01  1.872376e-01
1.812000e+01  1.783954e-01
1.813500e+01  1.905073e-01
1.815000e+01  1.866252e-01
1.816500e+01  1.725371e-01
1.818000e+01  1.802221e-01
1.819500e+01  1.784631e-01
1.821000e+01  1.724759e-01
1.822500e+01  1.997182e-01
1.824000e+01  1.762584e-01
1.825500e+01  1.791976e-01
1.827000e+01  1.712338e-01
1.828500e+01  1.678333e-01
1.830000e+01  1.878165e-01
1.831500e+01  1.811441e-01
1.833000e+01  1.715370e-01
1.834500e+01  1.835999e-01
1.836000e+01  1.821547e-01
1.837500e+01  1.782414e-01
1.839000e+01  1.725285e-01
1.840500e+01  1.861343e-01
1.842000e+01  1.736434e-01
1.843500e+01  1.770437e-01
1.845000e+01  1.961125e-01
1.846500e+01  1.784742e-01
1.848000e+01  1.792485e-01
1.849500e+01  1.913400e-01
1.851000e+01  1.812892e-01
1.852500e+01  1.818598e-01
1.854000e+01  1.876940e-01
1.855500e+01  1.871605e-01
1.857000e+01  1.780958e-01
1.858500e+01  1.757810e-01
1.860000e+01  1.736001e-01
1.861500e+01  1.802052e-01
1.863000e+01  1.824009e-01
1.864500e+01  1.712923e-01
1.866000e+01  1.828278e-01
1.867500e+01  1.780446e-01
1.869000e+01  1.735886e-01
1.870500e+01  1.706635e-01
1.872000e+01  1.792206e-01
1.873500e+01  1.835129e-01
1.875000e+01  1.780140e-01
1.876500e+01  1.861210e-01
1.878000e+01  1.657135e-01
1.879500e+01  1.713621e-01
1.881000e+01  1.854400e-01
1.882500e+01  1.728990e-01
1.884000e+01  1.814306e-01
1.885500e+01  1.785108e-01
1.887000e+01  1.707923e-01
1.888500e+01  1.779381e-01
1.890000e+01  1.709065e-01
1.891500e+01  1.737643e-01
1.893000e+01  1.725251e-01
1.894500e+01  1.681250e-01
1.896000e+01  1.823931e-01
1.897500e+01  1.824501e-01
1.899000e+01  1.806378e-01
1.900500e+01  1.702145e-01
1.902000e+01  1.769339e-01
1.903500e+01  1.766181e-01
1.905000e+01  1.653541e-01
1.906500e+01  1.729306e-01
1.908000e+01  1.662320e-01
1.909500e+01  1.690207e-01
1.911000e+01  1.705227e-01
1.912500e+01  1.708241e-01
1.914000e+01  1.764397e-01
1.915500e+01  1.640031e-01
1.917000e+01  1.687538e-01
1.918500e+01  1.674338e-01
1.920000e+01  1.795385e-01
1.921500e+01  1.803717e-01
1.923000e+01  1.862793e-01
1.924500e+01  1.759009e-01
1.926000e+01  1.693245e-01
1.927500e+01  1.716886e-01
1.929000e+01  1.744277e-01
1.930500e+01  1.754372e-01
1.932000e+01  1.672035e-01
1.933500e+01  1.712774e-01
1.935000e+01  1.712598e-01
1.936500e+01  1.821043e-01
1.938000e+01  1.806241e-01
1.939500e+01  1.723340e-01
1.941000e+01  1.693742e-01
1.942500e+01  1.779916e-01
1.944000e+01  1.733062e-01
1.945500e+01  1.850986e-01
1.947000e+01  1.701380e-01
1.948500e+01  1.661324e-01
1.950000e+01  1.795800e-01
1.951500e+01  1.805909e-01
1.953000e+01  1.892750e-01
1.954500e+01  1.826523e-01
1.956000e+01  1.815599e-01
1.957500e+01  1.756453e-01
1.959000e+01  1.751594e-01
1.960500e+01  1.661388e-01
1.962000e+01  1.813764e-01
1.963500e+01  1.838831e-01
1.965000e+01  1.781462e-01
1.966500e+01  1.774176e-01
1.968000e+01  1.876193e-01
1.969500e+01  1.795245e-01
1.971000e+01  1.877579e-01
1.972500e+01  1.693459e-01
1.974000e+01  1.653270e-01
1.975500e+01  1.776232e-01
1.977000e+01  1.776579e-01
1.978500e+01  1.738334e-01
1.980000e+01  1.765049e-01
1.981500e+01  1.759660e-01
1.983000e+01  1.837905e-01
1.984500e+01  1.863035e-01
1.986000e+01  1.719769e-01
1.987500e+01  1.770792e-01
1.989000e+01  1.747785e-01
1.990500e+01  1.701525e-01
1.992000e+01  1.753455e-01
1.993500e+01  1.819369e-01
1.995000e+01  1.791672e-01
1.996500e+01  1.831749e-01
1.998000e+01  1.682764e-01
1.999500e+01  1.745509e-01
2.001000e+01  1.809474e-01
2.002500e+01  1.693894e-01
2.004000e+01  1.752570e-01
2.005500e+01  1.696969e-01
2.007000e+01  1.732194e-01
2.008500e+01  1.828237e-01
2.010000e+01  1.750571e-01
2.011500e+01  1.677081e-01
2.013000e+01  1.656141e-01
2.014500e+01  1.813173e-01
2.016000e+01  1.772850e-01
2.017500e+01  1.816376e-01
2.019000e+01  1.707250e-01
2.020500e+01  1.731968e-01
2.022000e+01  1.695337e-01
2.023500e+01  1.706984e-01
2.025000e+01  1.681371e-01
2.026500e+01  1.811184e-01
2.028000e+01  1.683836e-01
2.029500e+01  1.731128e-01
2.031000e+01  1.661656e-01
2.032500e+01  1.785750e-01
2.034000e+01  1.696056e-01
2.035500e+01  1.925980e-01
2.037000e+01  1.739459e-01
2.038500e+01  1.751513e-01
2.040000e+01  1.677079e-01
2.041500e+01  1.760756e-01
2.043000e+01  1.768105e-01
2.044500e+01  1.714207e-01
2.046000e+01  1.751113e-01
2.047500e+01  1.701443e-01
2.049000e+01  1.752539e-01
2.050500e+01  1.768390e-01
2.052000e+01  1.831926e-01
2.053500e+01  1.772458e-01
2.055000e+01  1.729150e-01
2.056500e+01  1.711899e-01
2.058000e+01  1.645692e-01
2.059500e+01  1.798473e-01
2.061000e+01  1.755846e-01
2.062500e+01  1.728584e-01
2.064000e+01  1.727195e-01
2.065500e+01  1.720234e-01
2.067000e+01  1.750455e-01
2.068500e+01  1.777007e-01
2.070000e+01  1.848272e-01
2.071500e+01  1.823661e-01
2.073000e+01  1.741295e-01
2.074500e+01  1.783653e-01
2.076000e+01  1.860376e-01
2.077500e+01  1.862956e-01
2.079000e+01  1.790815e-01
2.080500e+01  1.745228e-01
2.082000e+01  1.851215e-01
2.083500e+01  1.932435e-01
2.085000e+01  1.790557e-01
2.086500e+01  1.763006e-01
2.088000e+01  1.887406e-01
2.089500e+01  1.722234e-01
2.091000e+01  1.912332e-01
2.092500e+01  1.833737e-01
2.094000e+01  1.780199e-01
2.095500e+01  1.760141e-01
2.097000e+01  1.758436e-01
2.098500e+01  1.690149e-01
2.100000e+01  1.817338e-01
2.101500e+01  1.713300e-01
2.103000e+01  1.837768e-01
2.104500e+01  1.836349e-01
2.106000e+01  1.719008e-01
2.107500e+01  1.841903e-01
2.109000e+01  1.689407e-01
2.110500e+01  1.788715e-01
2.112000e+01  1.775529e-01
2.113500e+01  1.806486e-01
2.115000e+01  1.765362e-01
2.116500e+01  1.766987e-01
2.118000e+01  1.747372e-01
2.119500e+01  1.794279e-01
2.121000e+01  1.843535e-01
2.122500e+01  1.784098e-01
2.124000e+01  1.702570e-01
2.125500e+01  1.889630e-01
2.127000e+01  1.839648e-01
2.128500e+01  1.883773e-01
2.130000e+01  1.779995e-01
2.131500e+01  1.771080e-01
2.133000e+01  1.827566e-01
2.134500e+01  1.758126e-01
2.136000e+01  1.783651e-01
2.137500e+01  1.673021e-01
2.139000e+01  1.821974e-01
2.140500e+01  1.910443e-01
2.142000e+01  1.754169e-01
2.143500e+01  1.736850e-01
2.145000e+01  1.900158e-01
2.146500e+01  1.766438e-01
2.148000e+01  1.848594e-01
2.149500e+01  1.786030e-01
2.151000e+01  1.852082e-01
2.152500e+01  1.796969e-01
2.154000e+01  1.804521e-01
2.155500e+01  1.771412e-01
2.157000e+01  1.693664e-01
2.158500e+01  1.818102e-01
2.160000e+01  1.749541e-01
2.161500e+01  1.852079e-01
2.163000e+01  1.813314e-01
2.164500e+01  1.841304e-01
2.166000e+01  1.869943e-01
2.167500e+01  1.835705e-01
2.169000e+01  1.761646e-01
2.170500e+01  1.733578e-01
2.172000e+01  1.787890e-01
2.173500e+01  1.809118e-01
2.175000e+01  1.800304e-01
2.176500e+01  2.061287e-01
2.178000e+01  1.820274e-01
2.179500e+01  1.896155e-01
2.181000e+01  1.847647e-01
2.182500e+01  1.729133e-01
2.184000e+01  1.783314e-01
2.185500e+01  1.904289e-01
2.187000e+01  1.776571e-01
2.188500e+01  1.789468e-01
2.190000e+01  1.946947e-01
2.191500e+01  1.857781e-01
2.193000e+01  1.825709e-01
2.194500e+01  1.858519e-01
2.196000e+01  1.845913e-01
2.197500e+01  1.900763e-01
2.199000e+01  1.767881e-01
2.200500e+01  1.664605e-01
2.202000e+01  1.754080e-01
2.203500e+01  1.811656e-01
2.205000e+01  1.776632e-01
2.206500e+01  1.844803e-01
2.208000e+01  1.699208e-01
2.209500e+01  1.846556e-01
2.211000e+01  1.883615e-01
2.212500e+01  1.678722e-01
2.214000e+01  1.840527e-01
2.215500e+01  1.949396e-01
2.217000e+01  1.656050e-01
2.218500e+01  1.911675e-01
2.220000e+01  1.834806e-01
2.221500e+01  1.833498e-01
2.223000e+01  1.720756e-01
2.224500e+01  1.833331e-01
2.226000e+01  1.784600e-01
2.227500e+01  1.817498e-01
2.229000e+01  1.818642e-01
2.230500e+01  1.699197e-01
2.232000e+01  1.732414e-01
2.233500e+01  1.812762e-01
2.235000e+01  1.774638e-01
2.236500e+01  1.757711e-01
2.238000e+01  1.739798e-01
2.239500e+01  1.719305e-01
2.241000e+01  1.773265e-01
2.242500e+01  1.710966e-01
2.244000e+01  1.790224e-01
2.245500e+01  1.689971e-01
2.247000e+01  1.741982e-01
2.248500e+01  1.819799e-01
2.250000e+01  1.821637e-01
2.251500e+01  1.812983e-01
2.253000e+01  1.810856e-01
2.254500e+01  1.747826e-01
2.256000e+01  1.675022e-01
2.257500e+01  1.900972e-01
2.259000e+01  1.834355e-01
2.260500e+01  1.857697e-01
2.262000e+01  1.882044e-01
2.263500e+01  1.775978e-01
2.265000e+01  1.821919e-01
2.266500e+01  1.771503e-01
2.268000e+01  1.886635e-01
2.269500e+01  1.677227e-01
2.271000e+01  1.706656e-01
2.272500e+01  1.787959e-01
2.274000e+01  1.762102e-01
2.275500e+01  1.882347e-01
2.277000e+01  1.752712e-01
2.278500e+01  1.773244e-01
2.280000e+01  1.790728e-01
2.281500e+01  1.764231e-01
2.283000e+01  1.812291e-01
2.284500e+01  1.763778e-01
2.286000e+01  1.749142e-01
2.287500e+01  1.818735e-01
2.289000e+01  1.761733e-01
2.290500e+01  1.755849e-01
2.292000e+01  1.786196e-01
2.293500e+01  1.781632e-01
2.295000e+01  1.791646e-01
2.296500e+01  1.839618e-01
2.298000e+01  1.772254e-01
2.299500e+01  1.810330e-01
2.301000e+01  1.820466e-01
2.302500e+01  1.820494e-01
2.304000e+01  2.005643e-01
2.305500e+01  1.790697e-01
2.307000e+01  1.835689e-01
2.308500e+01  1.720522e-01
2.310000e+01  1.774195e-01
2.311500e+01  1.817552e-01
2.313000e+01  1.711212e-01
2.314500e+01  1.740650e-01
2.316000e+01  1.613845e-01
2.317500e+01  1.815795e-01
2.319000e+01  1.864031e-01
2.320500e+01  1.826718e-01
2.322000e+01  1.765592e-01
2.323500e+01  1.739712e-01
2.325000e+01  1.811793e-01
2.326500e+01  1.721685e-01
2.328000e+01  1.963465e-01
2.329500e+01  1.730926e-01
2.331000e+01  1.910796e-01
2.332500e+01  1.766209e-01
2.334000e+01  1.756074e-01
2.335500e+01  1.870054e-01
2.337000e+01  1.820220e-01
2.338500e+01  1.940169e-01
2.340000e+01  1.834257e-01
2.341500e+01  1.875048e-01
2.343000e+01  1.825454e-01
2.344500e+01  1.886319e-01
2.346000e+01  1.759119e-01
2.347500e+01  1.789248e-01
2.349000e+01  1.772905e-01
2.350500e+01  1.819944e-01
2.352000e+01  1.798889e-01
2.353500e+01  1.893320e-01
2.355000e+01  1.831095e-01
2.356500e+01  1.802968e-01
2.358000e+01  1.801864e-01
2.359500e+01  1.742211e-01
2.361000e+01  1.854073e-01
2.362500e+01  1.869225e-01
2.364000e+01  1.804789e-01
2.365500e+01  1.780028e-01
2.367000e+01  1.755819e-01
2.368500e+01  1.728148e-01
2.370000e+01  1.679551e-01
2.371500e+01  1.740258e-01
2.373000e+01  1.754937e-01
2.374500e+01  1.758580e-01
2.376000e+01  1.730695e-01
2.377500e+01  1.969595e-01
2.379000e+01  1.808289e-01
2.380500e+01  1.781404e-01
2.382000e+01  1.865637e-01
2.383500e+01  1.691479e-01
2.385000e+01  1.871588e-01
2.386500e+01  1.974138e-01
2.388000e+01  1.885691e-01
2.389500e+01  1.925149e-01
2.391000e+01  1.740691e-01
2.392500e+01  1.905170e-01
2.394000e+01  1.889894e-01
2.395500e+01  1.969798e-01
2.397000e+01  1.794071e-01
2.398500e+01  1.751171e-01
2.400000e+01  1.840053e-01
2.401500e+01  1.815076e-01
2.403000e+01  1.851782e-01
2.404500e+01  1.838641e-01
2.406000e+01  1.846349e-01
2.407500e+01  1.782722e-01
2.409000e+01  1.728064e-01
2.410500e+01  1.808700e-01
2.412000e+01  1.972953e-01
2.413500e+01  1.664786e-01
2.415000e+01  1.804798e-01
2.416500e+01  1.756617e-01
2.418000e+01  1.801198e-01
2.419500e+01  1.777430e-01
2.421000e+01  1.867549e-01
2.422500e+01  1.951723e-01
2.424000e+01  1.820502e-01
2.425500e+01  1.864655e-01
2.427000e+01  1.860078e-01
2.428500e+01  1.922219e-01
2.430000e+01  1.663641e-01
2.431500e+01  1.763804e-01
2.433000e+01  1.733118e-01
2.434500e+01  1.752665e-01
2.436000e+01  1.747956e-01
2.437500e+01  1.889076e-01
2.439000e+01  2.004074e-01
2.440500e+01  1.790698e-01
2.442000e+01  1.789603e-01
2.443500e+01  1.830572e-01
2.445000e+01  1.744254e-01
2.446500e+01  1.787805e-01
2.448000e+01  1.815183e-01
2.449500e+01  1.865316e-01
2.451000e+01  1.705843e-01
2.452500e+01  1.837116e-01
2.454000e+01  1.726757e-01
2.455500e+01  1.773050e-01
2.457000e+01  1.806788e-01
2.458500e+01  1.880639e-01
2.460000e+01  1.802747e-01
2.461500e+01  1.782640e-01
2.463000e+01  1.868487e-01
2.464500e+01  1.990174e-01
2.466000e+01  1.840678e-01
2.467500e+01  1.897447e-01
2.469000e+01  1.894994e-01
2.470500e+01  1.854239e-01
2.472000e+01  1.756985e-01
2.473500e+01  1.747139e-01
2.475000e+01  1.836136e-01
2.476500e+01  1.859027e-01
2.478000e+01  1.929608e-01
2.479500e+01  1.903180e-01
2.481000e+01  2.045899e-01
2.482500e+01  1.882644e-01
2.484000e+01  1.825433e-01
2.485500e+01  1.861262e-01
2.487000e+01  1.917550e-01
2.488500e+01  1.809202e-01
2.490000e+01  1.870098e-01
2.491500e+01  1.715490e-01
2.493000e+01  1.806324e-01
2.494500e+01  1.665834e-01
2.496000e+01  1.761954e-01
2.497500e+01  1.972096e-01
2.499000e+01  1.845917e-01
2.500500e+01  1.843204e-01
2.502000e+01  1.771128e-01
2.503500e+01  1.990593e-01
2.505000e+01  1.710760e-01
2.506500e+01  1.884836e-01
2.508000e+01  1.665564e-01
2.509500e+01  1.871468e-01
2.511000e+01  1.786339e-01
2.512500e+01  1.892141e-01
2.514000e+01  1.767937e-01
2.515500e+01  1.726095e-01
2.517000e+01  1.837088e-01
2.518500e+01  1.848821e-01
2.520000e+01  1.836311e-01
2.521500e+01  1.762300e-01
2.523000e+01  1.876938e-01
2.524500e+01  1.927927e-01
2.526000e+01  1.846459e-01
2.527500e+01  1.928367e-01
2.529000e+01  1.926940e-01
2.530500e+01  1.792764e-01
2.532000e+01  1.908769e-01
2.533500e+01  1.737155e-01
2.535000e+01  1.840162e-01
2.536500e+01  1.880239e-01
2.538000e+01  1.903103e-01
2.539500e+01  1.823048e-01
2.541000e+01  1.952408e-01
2.542500e+01  1.876195e-01
2.544000e+01  1.750922e-01
2.545500e+01  1.888027e-01
2.547000e+01  1.828469e-01
2.548500e+01  1.758779e-01
2.550000e+01  1.830355e-01
2.551500e+01  1.964310e-01
2.553000e+01  1.839508e-01
2.554500e+01  1.731389e-01
2.556000e+01  1.763981e-01
2.557500e+01  1.799156e-01
2.559000e+01  1.778172e-01
2.560500e+01  1.840246e-01
2.562000e+01  1.895522e-01
2.563500e+01  1.830628e-01
2.565000e+01  1.804245e-01
2.566500e+01  1.918593e-01
2.568000e+01  1.818218e-01
2.569500e+01  1.734288e-01
2.571000e+01  1.758722e-01
2.572500e+01  1.823620e-01
2.574000e+01  1.842308e-01
2.575500e+01  1.937883e-01
2.577000e+01  2.027118e-01
2.578500e+01  1.802809e-01
2.580000e+01  1.707514e-01
2.581500e+01  1.777471e-01
2.583000e+01  1.905916e-01
2.584500e+01  1.876456e-01
2.586000e+01  1.734301e-01
2.587500e+01  1.773159e-01
2.589000e+01  1.846996e-01
2.590500e+01  1.824966e-01
2.592000e+01  1.847862e-01
2.593500e+01  1.861954e-01
2.595000e+01  1.790413e-01
2.596500e+01  1.877113e-01
2.598000e+01  1.920471e-01
2.599500e+01  1.841653e-01
2.601000e+01  1.827377e-01
2.602500e+01  1.812313e-01
2.604000e+01  1.677645e-01
2.605500e+01  1.778864e-01
2.607000e+01  1.875965e-01
2.608500e+01  1.899946e-01
2.610000e+01  1.832514e-01
2.611500e+01  1.802470e-01
2.613000e+01  1.907198e-01
2.614500e+01  1.781857e-01
2.616000e+01  1.699649e-01
2.617500e+01  1.810698e-01
2.619000e+01  1.825089e-01
2.620500e+01  1.818213e-01
2.622000e+01  1.840674e-01
2.623500e+01  1.743876e-01
2.625000e+01  1.707543e-01
2.626500e+01  1.813340e-01
2.628000e+01  1.884406e-01
2.629500e+01  1.760693e-01
2.631000e+01  1.871310e-01
2.632500e+01  1.788967e-01
2.634000e+01  1.811389e-01
2.635500e+01  1.842743e-01
2.637000e+01  1.943939e-01
2.638500e+01  1.743788e-01
2.640000e+01  1.897211e-01
2.641500e+01  1.901420e-01
2.643000e+01  1.801807e-01
2.644500e+01  1.864672e-01
2.646000e+01  1.642957e-01
2.647500e+01  1.757983e-01
2.649000e+01  1.769803e-01
2.650500e+01  1.772176e-01
2.652000e+01  1.791200e-01
2.653500e+01  1.975374e-01
2.655000e+01  1.791648e-01
2.656500e+01  1.696731e-01
2.658000e+01  1.777130e-01
2.659500e+01  1.774204e-01
2.661000e+01  1.709298e-01
2.662500e+01  1.858763e-01
2.664000e+01  1.938893e-01
2.665500e+01  1.847376e-01
2.667000e+01  1.772171e-01
2.668500e+01  1.797470e-01
2.670000e+01  1.832894e-01
2.671500e+01  1.792289e-01
2.673000e+01  1.894045e-01
2.674500e+01  1.877075e-01
2.676000e+01  1.784853e-01
2.677500e+01  1.742928e-01
2.679000e+01  1.870535e-01
2.680500e+01  1.781012e-01
2.682000e+01  1.936751e-01
2.683500e+01  1.733121e-01
2.685000e+01  1.844859e-01
2.686500e+01  1.800723e-01
2.688000e+01  1.870002e-01
2.689500e+01  1.869064e-01
2.691000e+01  1.814331e-01
2.692500e+01  1.833956e-01
2.694000e+01  1.834369e-01
2.695500e+01  1.836245e-01
2.697000e+01  1.804327e-01
2.698500e+01  1.739972e-01
2.700000e+01  1.716101e-01
2.701500e+01  1.846375e-01
2.703000e+01  1.829483e-01
2.704500e+01  1.798834e-01
2.706000e+01  1.915281e-01
2.707500e+01  1.923173e-01
2.709000e+01  1.809032e-01
2.710500e+01  1.998525e-01
2.712000e+01  1.775049e-01
2.713500e+01  1.690770e-01
2.715000e+01  1.897500e-01
2.716500e+01  1.941186e-01
2.718000e+01  1.753310e-01
2.719500e+01  1.864964e-01
2.721000e+01  2.057037e-01
2.722500e+01  1.840676e-01
2.724000e+01  1.868586e-01
2.725500e+01  1.812347e-01
2.727000e+01  1.819943e-01
2.728500e+01  1.766917e-01
2.730000e+01  1.991708e-01
2.731500e+01  1.863839e-01
2.733000e+01  2.149997e-01
2.734500e+01  1.974306e-01
2.736000e+01  1.889496e-01
2.737500e+01  1.813342e-01
2.739000e+01  2.054483e-01
2.740500e+01  1.806042e-01
2.742000e+01  1.972637e-01
2.743500e+01  1.785188e-01
2.745000e+01  1.979368e-01
2.746500e+01  1.668592e-01
2.748000e+01  1.656384e-01
2.749500e+01  1.693782e-01
2.751000e+01  1.844830e-01
2.752500e+01  1.986882e-01
2.754000e+01  2.240380e-01
2.755500e+01  1.779916e-01
2.757000e+01  1.708038e-01
2.758500e+01  1.836791e-01
2.760000e+01  1.849887e-01
2.761500e+01  2.015220e-01
2.763000e+01  1.757953e-01
2.764500e+01  1.765472e-01
2.766000e+01  1.836139e-01
2.767500e+01  2.043944e-01
2.769000e+01  1.848702e-01
2.770500e+01  1.835700e-01
2.772000e+01  1.910498e-01
2.773500e+01  2.074464e-01
2.775000e+01  1.979823e-01
2.776500e+01  1.928238e-01
2.778000e+01  1.932771e-01
2.779500e+01  1.776796e-01
2.781000e+01  1.747256e-01
2.782500e+01  1.772795e-01
2.784000e+01  1.787007e-01
2.785500e+01  1.894573e-01
2.787000e+01  1.770000e-01
2.788500e+01  1.761447e-01
2.790000e+01  1.887695e-01
2.791500e+01  1.782386e-01
2.793000e+01  1.849026e-01
2.794500e+01  1.863277e-01
2.796000e+01  1.802969e-01
2.797500e+01  1.750346e-01
2.799000e+01  1.749998e-01
2.800500e+01  1.896206e-01
2.802000e+01  1.763438e-01
2.803500e+01  1.712691e-01
2.805000e+01  1.868713e-01
2.806500e+01  1.675531e-01
2.808000e+01  1.712019e-01
2.809500e+01  1.795939e-01
2.811000e+01  1.827482e-01
2.812500e+01  1.801719e-01
2.814000e+01  1.739195e-01
2.815500e+01  1.832402e-01
2.817000e+01  1.741293e-01
2.818500e+01  1.851998e-01
2.820000e+01  1.784942e-01
2.821500e+01  1.783424e-01
2.823000e+01  1.835511e-01
2.824500e+01  1.808701e-01
2.826000e+01  1.730723e-01
2.827500e+01  1.760994e-01
2.829000e+01  1.785411e-01
2.830500e+01  1.771496e-01
2.832000e+01  1.780028e-01
2.833500e+01  1.721686e-01
2.835000e+01  1.852432e-01
2.836500e+01  1.782722e-01
2.838000e+01  1.827241e-01
2.839500e+01  1.759229e-01
2.841000e+01  1.723079e-01
2.842500e+01  1.783959e-01
2.844000e+01  1.789444e-01
2.845500e+01  1.923127e-01
2.847000e+01  1.869360e-01
2.848500e+01  1.789024e-01
2.850000e+01  1.754708e-01
2.851500e+01  1.798750e-01
2.853000e+01  1.733523e-01
2.854500e+01  1.715400e-01
2.856000e+01  1.783595e-01
2.857500e+01  1.925022e-01
2.859000e+01  1.824583e-01
2.860500e+01  1.888307e-01
2.862000e+01  1.799472e-01
2.863500e+01  1.798473e-01
2.865000e+01  1.923121e-01
2.866500e+01  1.794826e-01
2.868000e+01  1.736922e-01
2.869500e+01  1.904338e-01
2.871000e+01  1.962930e-01
2.872500e+01  1.763857e-01
2.874000e+01  1.888123e-01
2.875500e+01  1.899080e-01
2.877000e+01  1.869064e-01
2.878500e+01  1.773271e-01
2.880000e+01  1.889894e-01
2.881500e+01  1.911333e-01
2.883000e+01  1.811324e-01
2.884500e+01  2.001749e-01
2.886000e+01  1.938995e-01
2.887500e+01  1.765165e-01
2.889000e+01  1.796748e-01
2.890500e+01  1.970635e-01
2.892000e+01  1.820465e-01
2.893500e+01  2.007312e-01
2.895000e+01  1.854778e-01
2.896500e+01  2.018391e-01
2.898000e+01  1.839049e-01
2.899500e+01  1.772007e-01
2.901000e+01  1.818713e-01
2.902500e+01  1.911256e-01
2.904000e+01  1.860456e-01
2.905500e+01  1.844995e-01
2.907000e+01  1.836435e-01
2.908500e+01  1.894042e-01
2.910000e+01  1.745909e-01
2.911500e+01  1.738070e-01
2.913000e+01  1.827181e-01
2.914500e+01  1.861774e-01
2.916000e+01  1.829917e-01
2.917500e+01  1.803026e-01
2.919000e+01  1.810526e-01
2.920500e+01  1.810664e-01
2.922000e+01  1.853998e-01
2.923500e+01  1.837715e-01
2.925000e+01  1.835784e-01
2.926500e+01  1.733206e-01
2.928000e+01  1.725571e-01
2.929500e+01  1.863035e-01
2.931000e+01  1.807929e-01
2.932500e+01  1.754307e-01
2.934000e+01  1.740891e-01
2.935500e+01  1.838314e-01
2.937000e+01  1.814303e-01
2.938500e+01  1.843070e-01
2.940000e+01  1.792005e-01
2.941500e+01  1.901392e-01
2.943000e+01  1.724036e-01
2.944500e+01  1.843119e-01
2.946000e+01  1.837932e-01
2.947500e+01  1.733496e-01
2.949000e+01  1.809225e-01
2.950500e+01  1.781715e-01
2.952000e+01  1.714061e-01
2.953500e+01  1.811686e-01
2.955000e+01  1.807872e-01
2.956500e+01  1.747713e-01
2.958000e+01  1.733265e-01
2.959500e+01  1.887801e-01
2.961000e+01  1.814110e-01
2.962500e+01  1.863197e-01
2.964000e+01  1.871816e-01
2.965500e+01  1.694609e-01
2.967000e+01  1.674455e-01
2.968500e+01  1.848732e-01
2.970000e+01  1.748827e-01
2.971500e+01  1.791619e-01
2.973000e+01  1.810032e-01
2.974500e+01  1.822225e-01
2.976000e+01  1.851731e-01
2.977500e+01  1.774573e-01
2.979000e+01  1.741809e-01
2.980500e+01  1.723510e-01
2.982000e+01  1.861208e-01
2.983500e+01  1.882897e-01
2.985000e+01  1.859733e-01
2.986500e+01  1.805021e-01
2.988000e+01  1.902526e-01
2.989500e+01  1.838721e-01
2.991000e+01  1.876030e-01
2.992500e+01  1.820029e-01
2.994000e+01  1.804442e-01
2.995500e+01  1.819836e-01
2.997000e+01  1.780927e-01
2.998500e+01  1.946509e-01
3.000000e+01  1.879309e-01
3.001500e+01  1.733061e-01
3.003000e+01  1.889552e-01
3.004500e+01  1.885788e-01
3.006000e+01  1.708128e-01
3.007500e+01  1.757755e-01
3.009000e+01  1.870827e-01
3.010500e+01  1.814663e-01
3.012000e+01  1.940643e-01
3.013500e+01  1.821430e-01
3.015000e+01  1.836872e-01
3.016500e+01  1.753794e-01
3.018000e+01  1.679615e-01
3.019500e+01  1.926082e-01
3.021000e+01  1.694286e-01
3.022500e+01  1.702969e-01
3.024000e+01  1.892510e-01
3.025500e+01  1.828906e-01
3.027000e+01  1.761053e-01
3.028500e+01  1.779691e-01
3.030000e+01  1.851619e-01
3.031500e+01  1.751174e-01
3.033000e+01  1.754709e-01
3.034500e+01  1.829401e-01
3.036000e+01  1.858736e-01
3.037500e+01  1.773049e-01
3.039000e+01  1.795244e-01
3.040500e+01  1.950107e-01
3.042000e+01  1.765390e-01
3.043500e+01  1.830138e-01
3.045000e+01  1.715838e-01
3.046500e+01  1.790363e-01
3.048000e+01  1.712685e-01
3.049500e+01  1.734674e-01
3.051000e+01  1.723281e-01
3.052500e+01  1.645418e-01
3.054000e+01  1.726558e-01
3.055500e+01  1.714175e-01
3.057000e+01  1.752997e-01
3.058500e+01  1.665593e-01
3.060000e+01  1.713097e-01
3.061500e+01  1.972159e-01
3.063000e+01  1.809889e-01
3.064500e+01  1.847431e-01
3.066000e+01  1.763207e-01
3.067500e+01  1.765076e-01
3.069000e+01  1.915698e-01
3.070500e+01  1.962243e-01
3.072000e+01  1.755932e-01
3.073500e+01  1.903523e-01
3.075000e+01  1.863170e-01
3.076500e+01  1.936232e-01
3.078000e+01  1.843531e-01
3.079500e+01  1.924526e-01
3.081000e+01  1.952050e-01
3.082500e+01  1.787764e-01
3.084000e+01  1.796360e-01
3.085500e+01  1.708012e-01
3.087000e+01  1.780028e-01
3.088500e+01  1.775640e-01
3.090000e+01  1.929016e-01
3.091500e+01  1.784907e-01
3.093000e+01  1.793184e-01
3.094500e+01  1.869116e-01
3.096000e+01  1.814003e-01
3.097500e+01  1.790224e-01
3.099000e+01  1.825953e-01
3.100500e+01  1.851945e-01
3.102000e+01  1.801196e-01
3.103500e+01  1.769551e-01
3.105000e+01  1.859379e-01
3.106500e+01  1.856095e-01
3.108000e+01  1.979016e-01
3.109500e+01  1.886026e-01
3.111000e+01  1.805988e-01
3.112500e+01  1.737871e-01
3.114000e+01  1.875260e-01
3.115500e+01  1.697938e-01
3.117000e+01  1.701467e-01
3.118500e+01  1.741146e-01
3.120000e+01  1.798833e-01
3.121500e+01  1.834777e-01
3.123000e+01  1.793904e-01
3.124500e+01  1.868211e-01
3.126000e+01  1.817798e-01
3.127500e+01  1.924736e-01
3.129000e+01  2.067800e-01
3.130500e+01  1.782667e-01
3.132000e+01  1.922836e-01
3.133500e+01  1.824306e-01
3.135000e+01  1.794966e-01
3.136500e+01  1.969848e-01
3.138000e+01  1.882843e-01
3.139500e+01  1.763886e-01
3.141000e+01  1.943141e-01
3.142500e+01  1.974588e-01
3.144000e+01  1.755305e-01
3.145500e+01  2.161157e-01
3.147000e+01  1.943554e-01
3.148500e+01  1.777468e-01
3.150000e+01  1.872669e-01
3.151500e+01  1.874940e-01
3.153000e+01  1.794241e-01
3.154500e+01  1.885364e-01
3.156000e+01  1.872917e-01
3.157500e+01  1.760540e-01
3.159000e+01  1.961277e-01
3.160500e+01  1.853050e-01
3.162000e+01  1.939511e-01
3.163500e+01  1.844827e-01
3.165000e+01  2.063393e-01
3.166500e+01  1.914835e-01
3.168000e+01  1.790363e-01
3.169500e+01  1.749802e-01
3.171000e+01  1.818160e-01
3.172500e+01  2.008134e-01
3.174000e+01  1.825816e-01
3.175500e+01  1.858902e-01
3.177000e+01  1.824802e-01
3.178500e+01  1.821506e-01
3.180000e+01  2.036815e-01
3.181500e+01  1.915829e-01
3.183000e+01  1.817471e-01
3.184500e+01  1.902075e-01
3.186000e+01  1.846321e-01
3.187500e+01  1.935716e-01
3.189000e+01  1.766378e-01
3.190500e+01  1.886425e-01
3.192000e+01  1.827594e-01
3.193500e+01  1.912227e-01
3.195000e+01  1.948410e-01
3.196500e+01  1.805274e-01
3.198000e+01  1.823977e-01
3.199500e+01  1.876538e-01
3.201000e+01  1.821129e-01
3.202500e+01  1.934683e-01
3.204000e+01  1.990201e-01
3.205500e+01  1.828689e-01
3.207000e+01  1.817829e-01
3.208500e+01  1.882921e-01
3.210000e+01  1.793488e-01
3.211500e+01  1.778819e-01
3.213000e+01  1.853593e-01
3.214500e+01  1.811630e-01
3.216000e+01  1.970229e-01
3.217500e+01  1.871712e-01
3.219000e+01  2.033274e-01
3.220500e+01  1.824311e-01
3.222000e+01  1.865852e-01
3.223500e+01  1.807094e-01
3.225000e+01  1.886637e-01
3.226500e+01  1.961734e-01
3.228000e+01  2.014078e-01
3.229500e+01  1.924524e-01
3.231000e+01  1.803828e-01
3.232500e+01  1.703642e-01
3.234000e+01  1.822635e-01
3.235500e+01  1.861424e-01
3.237000e+01  1.945123e-01
3.238500e+01  1.898316e-01
3.240000e+01  1.912406e-01
3.241500e+01  1.871712e-01
3.243000e+01  1.810774e-01
3.244500e+01  2.039927e-01
3.246000e+01  1.660271e-01
3.247500e+01  1.953813e-01
3.249000e+01  1.879867e-01
3.250500e+01  2.041664e-01
3.252000e+01  1.917158e-01
3.253500e+01  1.885683e-01
3.255000e+01  1.820467e-01
3.256500e+01  1.861345e-01
3.258000e+01  1.915751e-01
3.259500e+01  1.835131e-01
3.261000e+01  1.905624e-01
3.262500e+01  1.928990e-01
3.264000e+01  1.831337e-01
3.265500e+01  1.802247e-01
3.267000e+01  1.906358e-01
3.268500e+01  1.932793e-01
3.270000e+01  1.957677e-01
3.271500e+01  1.869813e-01
3.273000e+01  1.857256e-01
3.274500e+01  1.772820e-01
3.276000e+01  1.689290e-01
3.277500e+01  1.838317e-01
3.279000e+01  1.770819e-01
3.280500e+01  1.961452e-01
3.282000e+01  1.934992e-01
3.283500e+01  1.899002e-01
3.285000e+01  1.739371e-01
3.286500e+01  1.890558e-01
3.288000e+01  1.905596e-01
3.289500e+01  1.883454e-01
3.291000e+01  1.888303e-01
3.292500e+01  1.833388e-01
3.294000e+01  1.763348e-01
3.295500e+01  1.945511e-01
3.297000e+01  1.858466e-01
3.298500e+01  1.893014e-01
3.300000e+01  1.761478e-01
3.301500e+01  1.867726e-01
3.303000e+01  1.856474e-01
3.304500e+01  1.812347e-01
3.306000e+01  1.699675e-01
3.307500e+01  1.993815e-01
3.309000e+01  1.893172e-01
3.310500e+01  1.866040e-01
3.312000e+01  1.743161e-01
3.313500e+01  1.846779e-01
3.315000e+01  1.948358e-01
3.316500e+01  1.820277e-01
3.318000e+01  1.819120e-01
3.319500e+01  1.885229e-01
3.321000e+01  1.864915e-01
3.322500e+01  1.873900e-01
3.324000e+01  1.869465e-01
3.325500e+01  1.803025e-01
3.327000e+01  1.742068e-01
3.328500e+01  1.770591e-01
3.330000e+01  1.917160e-01
3.331500e+01  1.766918e-01
3.333000e+01  1.939328e-01
3.334500e+01  1.846321e-01
3.336000e+01  1.783648e-01
3.337500e+01  1.898631e-01
3.339000e+01  1.856474e-01
3.340500e+01  1.857686e-01
3.342000e+01  1.816535e-01
3.343500e+01  1.936004e-01
3.345000e+01  1.912773e-01
3.346500e+01  1.776318e-01
3.348000e+01  1.879656e-01
3.349500e+01  1.877552e-01
3.351000e+01  2.081490e-01
3.352500e+01  1.838748e-01
3.354000e+01  1.997022e-01
3.355500e+01  1.995541e-01
3.357000e+01  1.818299e-01
3.358500e+01  1.948589e-01
3.360000e+01  1.905492e-01
3.361500e+01  1.849163e-01
3.363000e+01  1.841602e-01
3.364500e+01  1.865372e-01
3.366000e+01  1.690058e-01
3.367500e+01  1.893066e-01
3.369000e+01  1.986279e-01
3.370500e+01  1.783059e-01
3.372000e+01  1.785669e-01
3.373500e+01  1.990477e-01
3.375000e+01  1.896155e-01
3.376500e+01  1.946946e-01
3.378000e+01  1.829235e-01
3.379500e+01  1.759943e-01
3.381000e+01  1.872539e-01
3.382500e+01  1.962726e-01
3.384000e+01  1.891955e-01
3.385500e+01  1.844045e-01
3.387000e+01  1.783284e-01
3.388500e+01  1.863679e-01
3.390000e+01  2.145974e-01
3.391500e+01  1.832210e-01
3.393000e+01  1.841904e-01
3.394500e+01  1.879014e-01
3.396000e+01  1.889393e-01
3.397500e+01  1.925487e-01
3.399000e+01  1.942988e-01
3.400500e+01  2.036616e-01
3.402000e+01  1.800394e-01
3.403500e+01  1.875155e-01
3.405000e+01  1.821563e-01
3.406500e+01  1.781716e-01
3.408000e+01  1.835455e-01
3.409500e+01  1.761422e-01
3.411000e+01  1.750086e-01
3.412500e+01  1.938994e-01
3.414000e+01  1.916117e-01
3.415500e+01  1.856906e-01
3.417000e+01  1.810138e-01
3.418500e+01  1.895153e-01
3.420000e+01  1.894255e-01
3.421500e+01  1.784406e-01
3.423000e+01  1.717965e-01
3.424500e+01  1.739282e-01
3.426000e+01  1.822798e-01
3.427500e+01  1.776907e-01
3.429000e+01  1.761475e-01
3.430500e+01  1.896787e-01
3.432000e+01  1.819808e-01
3.433500e+01  1.837418e-01
3.435000e+01  1.880555e-01
3.436500e+01  1.828691e-01
3.438000e+01  1.820028e-01
3.439500e+01  1.697058e-01
3.441000e+01  1.843505e-01
3.442500e+01  1.922940e-01
3.444000e+01  1.765135e-01
3.445500e+01  1.912332e-01
3.447000e+01  1.640397e-01
3.448500e+01  1.813010e-01
3.450000e+01  1.749142e-01
3.451500e+01  1.853132e-01
3.453000e+01  1.906881e-01
3.454500e+01  1.730378e-01
3.456000e+01  1.832949e-01
3.457500e+01  1.660510e-01
3.459000e+01  1.838398e-01
3.460500e+01  1.776205e-01
3.462000e+01  1.894568e-01
3.463500e+01  1.906699e-01
3.465000e+01  1.890452e-01
3.466500e+01  1.717935e-01
3.468000e+01  1.831148e-01
3.469500e+01  1.775220e-01
3.471000e+01  1.875685e-01
3.472500e+01  1.835972e-01
3.474000e+01  1.746825e-01
3.475500e+01  1.815738e-01
3.477000e+01  1.719707e-01
3.478500e+01  1.839239e-01
3.480000e+01  1.955735e-01
3.481500e+01  1.829179e-01
3.483000e+01  1.835239e-01
3.484500e+01  1.838833e-01
3.486000e+01  1.972486e-01
3.487500e+01  1.720641e-01
3.489000e+01  1.726529e-01
3.490500e+01  1.745678e-01
3.492000e+01  1.759262e-01
3.493500e+01  1.833824e-01
3.495000e+01  1.864991e-01
3.496500e+01  1.851405e-01
3.498000e+01  1.856530e-01
3.499500e+01  1.691035e-01
3.501000e+01  1.870402e-01
3.502500e+01  1.750543e-01
3.504000e+01  1.913897e-01
3.505500e+01  1.902972e-01
3.507000e+01  1.800585e-01
3.508500e+01  1.804051e-01
3.510000e+01  1.918385e-01
3.511500e+01  1.900685e-01
3.513000e+01  1.836137e-01
3.514500e+01  1.679170e-01
3.516000e+01  1.720146e-01
3.517500e+01  1.778567e-01
3.519000e+01  1.774993e-01
3.520500e+01  1.754565e-01
3.522000e+01  1.975603e-01
3.523500e+01  1.922368e-01
3.525000e+01  1.698061e-01
3.526500e+01  2.066953e-01
3.528000e+01  2.106987e-01
3.529500e+01  1.817966e-01
3.531000e+01  1.786672e-01
3.532500e+01  1.988694e-01
3.534000e+01  1.888862e-01
3.535500e+01  1.964714e-01
3.537000e+01  1.805630e-01
3.538500e+01  1.744561e-01
3.540000e+01  1.952973e-01
3.541500e+01  1.791199e-01
3.543000e+01  1.874328e-01
3.544500e+01  1.862980e-01
3.546000e+01  1.806488e-01
3.547500e+01  1.857795e-01
3.549000e+01  2.112677e-01
3.550500e+01  1.809033e-01
3.552000e+01  1.730348e-01
3.553500e+01  1.801609e-01
3.555000e+01  1.862284e-01
3.556500e+01  1.965553e-01
3.558000e+01  2.024106e-01
3.559500e+01  2.079640e-01
3.561000e+01  1.923567e-01
3.562500e+01  1.845317e-01
3.564000e+01  1.784154e-01
3.565500e+01  1.797414e-01
3.567000e+01  1.951897e-01
3.568500e+01  2.084442e-01
3.570000e+01  1.765985e-01
3.571500e+01  1.786675e-01
3.573000e+01  1.947381e-01
3.574500e+01  1.810277e-01
3.576000e+01  1.942111e-01
3.577500e+01  1.882605e-01
3.579000e+01  1.865555e-01
3.580500e+01  1.901842e-01
3.582000e+01  1.778370e-01
3.583500e+01  1.812763e-01
3.585000e+01  1.814886e-01
3.586500e+01  1.717236e-01
3.588000e+01  1.986781e-01
3.589500e+01  2.039459e-01
3.591000e+01  2.172860e-01
3.592500e+01  1.830464e-01
3.594000e+01  1.940566e-01
3.595500e+01  1.956683e-01
3.597000e+01  1.992587e-01
3.598500e+01  1.831122e-01
3.600000e+01  1.664242e-01
3.601500e+01  1.819724e-01
3.603000e+01  1.848080e-01
3.604500e+01  1.938480e-01
3.606000e+01  1.896839e-01
3.607500e+01  1.834417e-01
3.609000e+01  1.890480e-01
3.610500e+01  1.791869e-01
3.612000e+01  1.813449e-01
3.613500e+01  1.763744e-01
3.615000e+01  1.862390e-01
3.616500e+01  1.995020e-01
3.618000e+01  1.962296e-01
3.619500e+01  1.790556e-01
3.621000e+01  1.795189e-01
3.622500e+01  1.729685e-01
3.624000e+01  1.818383e-01
3.625500e+01  1.765473e-01
3.627000e+01  1.704230e-01
3.628500e+01  1.981714e-01
3.630000e+01  1.803027e-01
3.631500e+01  1.886505e-01
3.633000e+01  1.850786e-01
3.634500e+01  1.845290e-01
3.636000e+01  1.955786e-01
3.637500e+01  1.758894e-01
3.639000e+01  1.851972e-01
3.640500e+01  1.899132e-01
3.642000e+01  1.927718e-01
3.643500e+01  1.939434e-01
3.645000e+01  2.060751e-01
3.646500e+01  1.727686e-01
3.648000e+01  1.894756e-01
3.649500e+01  1.859488e-01
3.651000e+01  1.841576e-01
3.652500e+01  1.798527e-01
3.654000e+01  1.916064e-01
3.655500e+01  1.836136e-01
3.657000e+01  1.803138e-01
3.658500e+01  1.796585e-01
3.660000e+01  1.913869e-01
3.661500e+01  1.804467e-01
3.663000e+01  1.876219e-01
3.664500e+01  1.877684e-01
3.666000e+01  1.652210e-01
3.667500e+01  1.768303e-01
3.669000e+01  1.741409e-01
3.670500e+01  1.743591e-01
3.672000e+01  1.784994e-01
3.673500e+01  1.807788e-01
3.675000e+01  1.708626e-01
3.676500e+01  1.866066e-01
3.678000e+01  1.760400e-01
3.679500e+01  1.914418e-01
3.681000e+01  1.798499e-01
3.682500e+01  1.759261e-01
3.684000e+01  1.890767e-01
3.685500e+01  1.955250e-01
3.687000e+01  1.882761e-01
3.688500e+01  2.078511e-01
3.690000e+01  1.894230e-01
3.691500e+01  1.985673e-01
3.693000e+01  1.822742e-01
3.694500e+01  1.729914e-01
3.696000e+01  1.946898e-01
3.697500e+01  1.767204e-01
3.699000e+01  1.705580e-01
3.700500e+01  1.890183e-01
3.702000e+01  1.961858e-01
3.703500e+01  1.944891e-01
3.705000e+01  1.861103e-01
3.706500e+01  2.109313e-01
3.708000e+01  1.802473e-01
3.709500e+01  2.115540e-01
3.711000e+01  1.871096e-01
3.712500e+01  1.642620e-01
3.714000e+01  2.061479e-01
3.715500e+01  1.839481e-01
3.717000e+01  1.811547e-01
3.718500e+01  1.969390e-01
3.720000e+01  1.754367e-01
3.721500e+01  1.818294e-01
3.723000e+01  1.758665e-01
3.724500e+01  1.971827e-01
3.726000e+01  1.864029e-01
3.727500e+01  1.719480e-01
3.729000e+01  1.793046e-01
3.730500e+01  2.058860e-01
3.732000e+01  1.856904e-01
3.733500e+01  1.883482e-01
3.735000e+01  1.910418e-01
3.736500e+01  1.883216e-01
3.738000e+01  1.936004e-01
3.739500e+01  1.890556e-01
3.741000e+01  1.910211e-01
3.742500e+01  1.833955e-01
3.744000e+01  1.918360e-01
3.745500e+01  1.878349e-01
3.747000e+01  2.020024e-01
3.748500e+01  1.859380e-01
3.750000e+01  1.845293e-01
3.751500e+01  1.784432e-01
3.753000e+01  1.850486e-01
3.754500e+01  1.987986e-01
3.756000e+01  1.912014e-01
3.757500e+01  2.019552e-01
3.759000e+01  1.768448e-01
3.760500e+01  1.910420e-01
3.762000e+01  1.818213e-01
3.763500e+01  1.855504e-01
3.765000e+01  1.918878e-01
3.766500e+01  1.763121e-01
3.768000e+01  1.733234e-01
3.769500e+01  1.983783e-01
3.771000e+01  1.671019e-01
3.772500e+01  1.854885e-01
3.774000e+01  1.813337e-01
3.775500e+01  1.828962e-01
3.777000e+01  1.753766e-01
3.778500e+01  1.699296e-01
3.780000e+01  1.775782e-01
3.781500e+01  1.798471e-01
3.783000e+01  1.692630e-01
3.784500e+01  1.819508e-01
3.786000e+01  1.982044e-01
3.787500e+01  1.745106e-01
3.789000e+01  1.826419e-01
3.790500e+01  1.893384e-01
3.792000e+01  1.838803e-01
3.793500e+01  1.860029e-01
3.795000e+01  1.962374e-01
3.796500e+01  1.873527e-01
3.798000e+01  1.805685e-01
3.799500e+01  2.050391e-01
3.801000e+01  1.922029e-01
3.802500e+01  1.839565e-01
3.804000e+01  1.773048e-01
3.805500e+01  1.807043e-01
3.807000e+01  1.918570e-01
3.808500e+01  1.951666e-01
3.810000e+01  1.826527e-01
3.811500e+01  1.895045e-01
3.813000e+01  1.990453e-01
3.814500e+01  1.861749e-01
3.816000e+01  1.873739e-01
3.817500e+01  1.821266e-01
3.819000e+01  1.824992e-01
3.820500e+01  1.873178e-01
3.822000e+01  1.830575e-01
3.823500e+01  1.918670e-01
3.825000e+01  1.839644e-01
3.826500e+01  1.842093e-01
3.828000e+01  1.711466e-01
3.829500e+01  1.763943e-01
3.831000e+01  1.909660e-01
3.832500e+01  1.871496e-01
3.834000e+01  1.908926e-01
3.835500e+01  1.851217e-01
3.837000e+01  1.898022e-01
3.838500e+01  1.950003e-01
3.840000e+01  1.909478e-01
3.841500e+01  1.701204e-01
3.843000e+01  1.817057e-01
3.844500e+01  1.932823e-01
3.846000e+01  1.877579e-01
3.847500e+01  1.666255e-01
3.849000e+01  1.834257e-01
3.850500e+01  1.839429e-01
3.852000e+01  1.930830e-01
3.853500e+01  1.861340e-01
3.855000e+01  1.796385e-01
3.856500e+01  1.918595e-01
3.858000e+01  1.776878e-01
3.859500e+01  1.865072e-01
3.861000e+01  1.973855e-01
3.862500e+01  1.844018e-01
3.864000e+01  1.814968e-01
3.865500e+01  1.832432e-01
3.867000e+01  2.038062e-01
3.868500e+01  1.807981e-01
3.870000e+01  1.831639e-01
3.871500e+01  1.772851e-01
3.873000e+01  1.910677e-01
3.874500e+01  1.767938e-01
3.876000e+01  1.917160e-01
3.877500e+01  1.965023e-01
3.879000e+01  1.925462e-01
3.880500e+01  1.919505e-01
3.882000e+01  1.822800e-01
3.883500e+01  1.721223e-01
3.885000e+01  1.882500e-01
3.886500e+01  1.948590e-01
3.888000e+01  1.822007e-01
3.889500e+01  1.882397e-01
3.891000e+01  1.884065e-01
3.892500e+01  1.881781e-01
3.894000e+01  1.794518e-01
3.895500e+01  1.823868e-01
3.897000e+01  1.829806e-01
3.898500e+01  1.740518e-01
3.900000e+01  1.875552e-01
3.901500e+01  1.786674e-01
3.903000e+01  1.876006e-01
3.904500e+01  1.850273e-01
3.906000e+01  1.872191e-01
3.907500e+01  1.891901e-01
3.909000e+01  2.016383e-01
3.910500e+01  2.002725e-01
3.912000e+01  2.051780e-01
3.913500e+01  1.917004e-01
3.915000e+01  1.860538e-01
3.916500e+01  1.794270e-01
3.918000e+01  1.841765e-01
3.919500e+01  1.796137e-01
3.921000e+01  1.908848e-01
3.922500e+01  1.983330e-01
3.924000e+01  1.744277e-01
3.925500e+01  1.927118e-01
3.927000e+01  1.821730e-01
3.928500e+01  1.755276e-01
3.930000e+01  2.034357e-01
3.931500e+01  1.776232e-01
3.933000e+01  1.748886e-01
3.934500e+01  1.833330e-01
3.936000e+01  1.892857e-01
3.937500e+01  1.750345e-01
3.939000e+01  1.769886e-01
3.940500e+01  1.733524e-01
3.942000e+01  1.834556e-01
3.943500e+01  1.766635e-01
3.945000e+01  1.746026e-01
3.946500e+01  2.010997e-01
3.948000e+01  1.864970e-01
3.949500e+01  1.823430e-01
3.951000e+01  1.918073e-01
3.952500e+01  1.775475e-01
3.954000e+01  1.914103e-01
3.955500e+01  1.794046e-01
3.957000e+01  2.106016e-01
3.958500e+01  1.836654e-01
3.960000e+01  1.710610e-01
3.961500e+01  1.916481e-01
3.963000e+01  1.744308e-01
3.964500e+01  1.795802e-01
3.966000e+01  1.860000e-01
3.967500e+01  1.809699e-01
3.969000e+01  1.858655e-01
3.970500e+01  1.748373e-01
3.972000e+01  1.834693e-01
3.973500e+01  1.757187e-01
3.975000e+01  1.838205e-01
3.976500e+01  1.718285e-01
3.978000e+01  1.924191e-01
3.979500e+01  1.890846e-01
3.981000e+01  1.921898e-01
3.982500e+01  1.814468e-01
3.984000e+01  1.848052e-01
3.985500e+01  1.840598e-01
3.987000e+01  1.900262e-01
3.988500e+01  1.795802e-01
3.990000e+01  1.928679e-01
3.991500e+01  1.902156e-01
3.993000e+01  1.818708e-01
3.994500e+01  1.892432e-01
3.996000e+01  1.874272e-01
3.997500e+01  1.792795e-01
3.999000e+01  1.989195e-01
4.000500e+01  1.767627e-01
4.002000e+01  1.848078e-01
4.003500e+01  1.758949e-01
4.005000e+01  1.839594e-01
4.006500e+01  1.774542e-01
4.008000e+01  1.757414e-01
4.009500e+01  1.954230e-01
4.011000e+01  1.872860e-01
4.012500e+01  1.862283e-01
4.014000e+01  1.842879e-01
4.015500e+01  1.974084e-01
4.017000e+01  2.105613e-01
4.018500e+01  1.873552e-01
4.020000e+01  1.758864e-01
4.021500e+01  1.899211e-01
4.023000e+01  2.035607e-01
4.024500e+01  1.887274e-01
4.026000e+01  1.989523e-01
4.027500e+01  1.885631e-01
4.029000e+01  1.912957e-01
4.030500e+01  1.945174e-01
4.032000e+01  1.796972e-01
4.033500e+01  1.907070e-01
4.035000e+01  1.852187e-01
4.036500e+01  1.849162e-01
4.038000e+01  1.832593e-01
4.039500e+01  1.774093e-01
4.041000e+01  1.690295e-01
4.042500e+01  1.882260e-01
4.044000e+01  1.907718e-01
4.045500e+01  1.830903e-01
4.047000e+01  1.785748e-01
4.048500e+01  1.875232e-01
4.050000e+01  1.857795e-01
4.051500e+01  1.696969e-01
4.053000e+01  1.831312e-01
4.054500e+01  1.727078e-01
4.056000e+01  1.981719e-01
4.057500e+01  1.803720e-01
4.059000e+01  1.887350e-01
4.060500e+01  1.951741e-01
4.062000e+01  1.923382e-01
4.063500e+01  1.873870e-01
4.065000e+01  1.815765e-01
4.066500e+01  1.776454e-01
4.068000e+01  1.921303e-01
4.069500e+01  1.945325e-01
4.071000e+01  2.033177e-01
4.072500e+01  1.792541e-01
4.074000e+01  1.931167e-01
4.075500e+01  1.841222e-01
4.077000e+01  1.842635e-01
4.078500e+01  1.746597e-01
4.080000e+01  1.861746e-01
4.081500e+01  1.953996e-01
4.083000e+01  1.844288e-01
4.084500e+01  1.724298e-01
4.086000e+01  1.825075e-01
4.087500e+01  1.775416e-01
4.089000e+01  1.812045e-01
4.090500e+01  1.747713e-01
4.092000e+01  1.970230e-01
4.093500e+01  1.784322e-01
4.095000e+01  1.934271e-01
4.096500e+01  1.823978e-01
4.098000e+01  1.968095e-01
4.099500e+01  1.707982e-01
4.101000e+01  1.923589e-01
4.102500e+01  1.669130e-01
4.104000e+01  1.916716e-01
4.105500e+01  1.813147e-01
4.107000e+01  1.908143e-01
4.108500e+01  1.742557e-01
4.110000e+01  1.924214e-01
4.111500e+01  1.799278e-01
4.113000e+01  1.848273e-01
4.114500e+01  1.918880e-01
4.116000e+01  1.840352e-01
4.117500e+01  1.983355e-01
4.119000e+01  1.817964e-01
4.120500e+01  1.800916e-01
4.122000e+01  1.920754e-01
4.123500e+01  1.898368e-01
4.125000e+01  1.828905e-01
4.126500e+01  1.715575e-01
4.128000e+01  1.918043e-01
4.129500e+01  1.883774e-01
4.131000e+01  1.795049e-01
4.132500e+01  1.902027e-01
4.134000e+01  1.869039e-01
4.135500e+01  1.761677e-01
4.137000e+01  1.951693e-01
4.138500e+01  1.840680e-01
4.140000e+01  1.996073e-01
4.141500e+01  1.849783e-01
4.143000e+01  1.958597e-01
4.144500e+01  1.840272e-01
4.146000e+01  2.065284e-01
4.147500e+01  1.901841e-01
4.149000e+01  1.938455e-01
4.150500e+01  1.772343e-01
4.152000e+01  1.941651e-01
4.153500e+01  1.967207e-01
4.155000e+01  1.849162e-01
4.156500e+01  1.892141e-01
4.158000e+01  1.680269e-01
4.159500e+01  2.084921e-01
4.161000e+01  1.961863e-01
4.162500e+01  1.991107e-01
4.164000e+01  1.798028e-01
4.165500e+01  1.788545e-01
4.167000e+01  1.865370e-01
4.168500e+01  1.858709e-01
4.170000e+01  2.003023e-01
4.171500e+01  1.812014e-01
4.173000e+01  1.781822e-01
4.174500e+01  1.936953e-01
4.176000e+01  1.947973e-01
4.177500e+01  1.898052e-01
4.179000e+01  1.955097e-01
4.180500e+01  1.858519e-01
4.182000e+01  1.874939e-01
4.183500e+01  1.807985e-01
4.185000e+01  1.844669e-01
4.186500e+01  1.858546e-01
4.188000e+01  1.959590e-01
4.189500e+01  1.910001e-01
4.191000e+01  1.902102e-01
4.192500e+01  1.742325e-01
4.194000e+01  1.906148e-01
4.195500e+01  1.683926e-01
4.197000e+01  1.949513e-01
4.198500e+01  1.845021e-01
4.200000e+01  1.894494e-01
4.201500e+01  1.903130e-01
4.203000e+01  1.809476e-01
4.204500e+01  1.975473e-01
4.206000e+01  1.780478e-01
4.207500e+01  1.857391e-01
4.209000e+01  1.794157e-01
4.210500e+01  1.762867e-01
4.212000e+01  1.901867e-01
4.213500e+01  1.944373e-01
4.215000e+01  1.900605e-01
4.216500e+01  1.882259e-01
4.218000e+01  1.844995e-01
4.219500e+01  1.855369e-01
4.221000e+01  1.971498e-01
4.222500e+01  1.877711e-01
4.224000e+01  1.851944e-01
4.225500e+01  1.813753e-01
4.227000e+01  1.850704e-01
4.228500e+01  2.016234e-01
4.230000e+01  1.878401e-01
4.231500e+01  1.820275e-01
4.233000e+01  1.849458e-01
4.234500e+01  1.819370e-01
4.236000e+01  1.840925e-01
4.237500e+01  2.050902e-01
4.239000e+01  1.964589e-01
4.240500e+01  1.787119e-01
4.242000e+01  1.807097e-01
4.243500e+01  1.876220e-01
4.245000e+01  1.661595e-01
4.246500e+01  1.747028e-01
4.248000e+01  1.745194e-01
4.249500e+01  1.888013e-01
4.251000e+01  1.828006e-01
4.252500e+01  1.853647e-01
4.254000e+01  1.821677e-01
4.255500e+01  2.007612e-01
4.257000e+01  1.930490e-01
4.258500e+01  1.887245e-01
4.260000e+01  1.920704e-01
4.261500e+01  1.913479e-01
4.263000e+01  1.844588e-01
4.264500e+01  1.859814e-01
4.266000e+01  1.964945e-01
4.267500e+01  1.856907e-01
4.269000e+01  1.952923e-01
4.270500e+01  1.977169e-01
4.272000e+01  1.877258e-01
4.273500e+01  1.870108e-01
4.275000e+01  1.785215e-01
4.276500e+01  1.856261e-01
4.278000e+01  2.060945e-01
4.279500e+01  1.930077e-01
4.281000e+01  1.927304e-01
4.282500e+01  1.848838e-01
4.284000e+01  1.920442e-01
4.285500e+01  1.979623e-01
4.287000e+01  1.845913e-01
4.288500e+01  2.053316e-01
4.290000e+01  1.751054e-01
4.291500e+01  1.855288e-01
4.293000e+01  1.861451e-01
4.294500e+01  1.867217e-01
4.296000e+01  1.903761e-01
4.297500e+01  1.749455e-01
4.299000e+01  1.852163e-01
4.300500e+01  2.046949e-01
4.302000e+01  1.816481e-01
4.303500e+01  1.797108e-01
4.305000e+01  1.869920e-01
4.306500e+01  2.018538e-01
4.308000e+01  1.823345e-01
4.309500e+01  1.857179e-01
4.311000e+01  1.880374e-01
4.312500e+01  1.793546e-01
4.314000e+01  1.830873e-01
4.315500e+01  2.010099e-01
4.317000e+01  1.958497e-01
4.318500e+01  1.864884e-01
4.320000e+01  1.785187e-01
4.321500e+01  1.829182e-01
4.323000e+01  1.806515e-01
4.324500e+01  1.754449e-01
4.326000e+01  1.772455e-01
4.327500e+01  1.773582e-01
4.329000e+01  1.793154e-01
4.330500e+01  1.891163e-01
4.332000e+01  1.835044e-01
4.333500e+01  1.907696e-01
4.335000e+01  1.860159e-01
4.336500e+01  1.803802e-01
4.338000e+01  1.809528e-01
4.339500e+01  1.762754e-01
4.341000e+01  1.751601e-01
4.342500e+01  1.876616e-01
4.344000e+01  1.769152e-01
4.345500e+01  1.892355e-01
4.347000e+01  1.810111e-01
4.348500e+01  1.823322e-01
4.350000e+01  1.877340e-01
4.351500e+01  1.799163e-01
4.353000e+01  1.805048e-01
4.354500e+01  1.793461e-01
4.356000e+01  1.869571e-01
4.357500e+01  1.746140e-01
4.359000e+01  1.916481e-01
4.360500e+01  1.962599e-01
4.362000e+01  1.773163e-01
4.363500e+01  1.809531e-01
4.365000e+01  2.063248e-01
4.366500e+01  1.842634e-01
4.368000e+01  2.042864e-01
4.369500e+01  1.889710e-01
4.371000e+01  1.717817e-01
4.372500e+01  1.826966e-01
4.374000e+01  2.021239e-01
4.375500e+01  1.919715e-01
4.377000e+01  1.915434e-01
4.378500e+01  2.035733e-01
4.380000e+01  1.855830e-01
4.381500e+01  1.948794e-01
4.383000e+01  1.863036e-01
4.384500e+01  1.961657e-01
4.386000e+01  1.811654e-01
4.387500e+01  1.855935e-01
4.389000e+01  2.137407e-01
4.390500e+01  1.842771e-01
4.392000e+01  1.949617e-01
4.393500e+01  1.910262e-01
4.395000e+01  1.963795e-01
4.396500e+01  1.851969e-01
4.398000e+01  1.823567e-01
4.399500e+01  1.773388e-01
4.401000e+01  1.826417e-01
4.402500e+01  1.864029e-01
4.404000e+01  1.751627e-01
4.405500e+01  1.849460e-01
4.407000e+01  1.913794e-01
4.408500e+01  1.742672e-01
4.410000e+01  1.767059e-01
4.411500e+01  2.005315e-01
4.413000e+01  1.835892e-01
4.414500e+01  2.112014e-01
4.416000e+01  1.888121e-01
4.417500e+01  1.947925e-01
4.419000e+01  1.919505e-01
4.420500e+01  1.719243e-01
4.422000e+01  1.758919e-01
4.423500e+01  1.801138e-01
4.425000e+01  1.808784e-01
4.426500e+01  2.033863e-01
4.428000e+01  1.863868e-01
4.429500e+01  1.825952e-01
4.431000e+01  1.869785e-01
4.432500e+01  1.899212e-01
4.434000e+01  1.956681e-01
4.435500e+01  2.054990e-01
4.437000e+01  1.969897e-01
4.438500e+01  1.994240e-01
4.440000e+01  1.927149e-01
4.441500e+01  1.955737e-01
4.443000e+01  1.847189e-01
4.444500e+01  1.911913e-01
4.446000e+01  1.864968e-01
4.447500e+01  1.756273e-01
4.449000e+01  1.785439e-01
4.450500e+01  1.943115e-01
4.452000e+01  1.918827e-01
4.453500e+01  1.845564e-01
4.455000e+01  1.868715e-01
4.456500e+01  1.831204e-01
4.458000e+01  1.886532e-01
4.459500e+01  1.735772e-01
4.461000e+01  1.868207e-01
4.462500e+01  1.903419e-01
4.464000e+01  1.746769e-01
4.465500e+01  1.748286e-01
4.467000e+01  1.842689e-01
4.468500e+01  1.900131e-01
4.470000e+01  1.817389e-01
4.471500e+01  2.147858e-01
4.473000e+01  1.917002e-01
4.474500e+01  1.913478e-01
4.476000e+01  1.748859e-01
4.477500e+01  1.720641e-01
4.479000e+01  2.010795e-01
4.480500e+01  1.897656e-01
4.482000e+01  1.677050e-01
4.483500e+01  1.879281e-01
4.485000e+01  1.914866e-01
4.486500e+01  1.943296e-01
4.488000e+01  1.867428e-01
4.489500e+01  1.951668e-01
4.491000e+01  1.867055e-01
4.492500e+01  1.967763e-01
4.494000e+01  2.008831e-01
4.495500e+01  1.834800e-01
4.497000e+01  1.858198e-01
4.498500e+01  1.881223e-01
4.500000e+01  1.860244e-01
4.501500e+01  2.055969e-01
4.503000e+01  1.873393e-01
4.504500e+01  1.967615e-01
4.506000e+01  1.837420e-01
4.507500e+01  1.930959e-01
4.509000e+01  1.895522e-01
4.510500e+01  1.820466e-01
4.512000e+01  1.819368e-01
4.513500e+01  1.832459e-01
4.515000e+01  1.968811e-01
4.516500e+01  1.996123e-01
4.518000e+01  1.929142e-01
4.519500e+01  1.930804e-01
4.521000e+01  1.835705e-01
4.522500e+01  1.831857e-01
4.524000e+01  1.913815e-01
4.525500e+01  1.944094e-01
4.527000e+01  2.005641e-01
4.528500e+01  1.917502e-01
4.530000e+01  1.800834e-01
4.531500e+01  1.843420e-01
4.533000e+01  1.952077e-01
4.534500e+01  1.961858e-01
4.536000e+01  1.944172e-01
4.537500e+01  2.082305e-01
4.539000e+01  1.834994e-01
4.540500e+01  2.089255e-01
4.542000e+01  1.807235e-01
4.543500e+01  1.825708e-01
4.545000e+01  1.738563e-01
4.546500e+01  1.751941e-01
4.548000e+01  1.772544e-01
4.549500e+01  1.802057e-01
4.551000e+01  1.896733e-01
4.552500e+01  2.050124e-01
4.554000e+01  1.847676e-01
4.555500e+01  1.860806e-01
4.557000e+01  1.923827e-01
4.558500e+01  1.839297e-01
4.560000e+01  1.960563e-01
4.561500e+01  1.979747e-01
4.563000e+01  2.012410e-01
4.564500e+01  1.804967e-01
4.566000e+01  1.808038e-01
4.567500e+01  2.017275e-01
4.569000e+01  1.958439e-01
4.570500e+01  1.967892e-01
4.572000e+01  1.939998e-01
4.573500e+01  1.862498e-01
4.575000e+01  1.939588e-01
4.576500e+01  1.871604e-01
4.578000e+01  2.058933e-01
4.579500e+01  1.988094e-01
4.581000e+01  1.861693e-01
4.582500e+01  1.944373e-01
4.584000e+01  2.011317e-01
4.585500e+01  1.804328e-01
4.587000e+01  1.959440e-01
4.588500e+01  1.954609e-01
4.590000e+01  2.030886e-01
4.591500e+01  1.856073e-01
4.593000e+01  1.938917e-01
4.594500e+01  1.822468e-01
4.596000e+01  1.896338e-01
4.597500e+01  1.838640e-01
4.599000e+01  1.805245e-01
4.600500e+01  1.763240e-01
4.602000e+01  1.874699e-01
4.603500e+01  2.025491e-01
4.605000e+01  1.809253e-01
4.606500e+01  1.894227e-01
4.608000e+01  1.904680e-01
4.609500e+01  1.856934e-01
4.611000e+01  1.724298e-01
4.612500e+01  1.806514e-01
4.614000e+01  1.832949e-01
4.615500e+01  1.757325e-01
4.617000e+01  1.675261e-01
4.618500e+01  1.842036e-01
4.620000e+01  1.850270e-01
4.621500e+01  1.805907e-01
4.623000e+01  1.833192e-01
4.624500e+01  1.819725e-01
4.626000e+01  1.679464e-01
4.627500e+01  1.808285e-01
4.629000e+01  1.817166e-01
4.630500e+01  1.905491e-01
4.632000e+01  1.800030e-01
4.633500e+01  1.732457e-01
4.635000e+01  1.870104e-01
4.636500e+01  1.879734e-01
4.638000e+01  1.662196e-01
4.639500e+01  1.908638e-01
4.641000e+01  1.773302e-01
4.642500e+01  1.754908e-01
4.644000e+01  1.740516e-01
4.645500e+01  1.915697e-01
4.647000e+01  1.812761e-01
4.648500e+01  1.893702e-01
4.650000e+01  1.828879e-01
4.651500e+01  1.776346e-01
4.653000e+01  1.718227e-01
4.654500e+01  1.766749e-01
4.656000e+01  1.752195e-01
4.657500e+01  1.886742e-01
4.659000e+01  1.732456e-01
4.660500e+01  1.768786e-01
4.662000e+01  1.775894e-01
4.663500e+01  1.993815e-01
4.665000e+01  1.967386e-01
4.666500e+01  1.998247e-01
4.668000e+01  1.883320e-01
4.669500e+01  1.654420e-01
4.671000e+01  1.810332e-01
4.672500e+01  1.851001e-01
4.674000e+01  1.984090e-01
4.675500e+01  1.773809e-01
4.677000e+01  1.787820e-01
4.678500e+01  1.920573e-01
4.680000e+01  1.754222e-01
4.681500e+01  1.753426e-01
4.683000e+01  1.752400e-01
4.684500e+01  1.775922e-01
4.686000e+01  1.679464e-01
4.687500e+01  1.809337e-01
4.689000e+01  1.745225e-01
4.690500e+01  1.800526e-01
4.692000e+01  1.889286e-01
4.693500e+01  1.787289e-01
4.695000e+01  1.843207e-01
4.696500e+01  1.838069e-01
4.698000e+01  1.867564e-01
4.699500e+01  1.791118e-01
4.701000e+01  1.783651e-01
4.702500e+01  1.800222e-01
4.704000e+01  1.851649e-01
4.705500e+01  1.715838e-01
4.707000e+01  1.839429e-01
4.708500e+01  1.829044e-01
4.710000e+01  1.782861e-01
4.711500e+01  1.718311e-01
4.713000e+01  1.871682e-01
4.714500e+01  1.738099e-01
4.716000e+01  1.914939e-01
4.717500e+01  1.866573e-01
4.719000e+01  1.829808e-01
4.720500e+01  1.807814e-01
4.722000e+01  1.785443e-01
4.723500e+01  1.708742e-01
4.725000e+01  1.796916e-01
4.726500e+01  1.829017e-01
4.728000e+01  1.860215e-01
4.729500e+01  1.719913e-01
4.731000e+01  1.782411e-01
4.732500e+01  1.991734e-01
4.734000e+01  1.889840e-01
4.735500e+01  1.736922e-01
4.737000e+01  1.748313e-01
4.738500e+01  1.785189e-01
4.740000e+01  1.884170e-01
4.741500e+01  1.842308e-01
4.743000e+01  1.955660e-01
4.744500e+01  1.846239e-01
4.746000e+01  1.896602e-01
4.747500e+01  1.822224e-01
4.749000e+01  1.737412e-01
4.750500e+01  1.808341e-01
4.752000e+01  1.936079e-01
4.753500e+01  1.773246e-01
4.755000e+01  1.751598e-01
4.756500e+01  1.944351e-01
4.758000e+01  1.780420e-01
4.759500e+01  1.693076e-01
4.761000e+01  1.851408e-01
4.762500e+01  1.755475e-01
4.764000e+01  1.781822e-01
4.765500e+01  1.799415e-01
4.767000e+01  1.760369e-01
4.768500e+01  1.727138e-01
4.770000e+01  1.801721e-01
4.771500e+01  1.795493e-01
4.773000e+01  1.720113e-01
4.774500e+01  1.771498e-01
4.776000e+01  1.684813e-01
4.777500e+01  1.893384e-01
4.779000e+01  1.785778e-01
4.780500e+01  1.844021e-01
4.782000e+01  1.801610e-01
4.783500e+01  1.788578e-01
4.785000e+01  2.026868e-01
4.786500e+01  1.823240e-01
4.788000e+01  1.878459e-01
4.789500e+01  1.858469e-01
4.791000e+01  1.694405e-01
4.792500e+01  1.698061e-01
4.794000e+01  1.989496e-01
4.795500e+01  1.818488e-01
4.797000e+01  1.926994e-01
4.798500e+01  1.789104e-01
4.800000e+01  1.917628e-01
4.801500e+01  1.782582e-01
4.803000e+01  1.776374e-01
4.804500e+01  1.844016e-01
4.806000e+01  1.791896e-01
4.807500e+01  1.844479e-01
4.809000e+01  1.737296e-01
4.810500e+01  1.896182e-01
4.812000e+01  1.772596e-01
4.813500e+01  1.850513e-01
4.815000e+01  1.840786e-01
4.816500e+01  1.876220e-01
4.818000e+01  1.810222e-01
4.819500e+01  2.072415e-01
4.821000e+01  1.818160e-01
4.822500e+01  1.811103e-01
4.824000e+01  1.807259e-01
4.825500e+01  1.729798e-01
4.827000e+01  1.769913e-01
4.828500e+01  1.785413e-01
4.830000e+01  1.812073e-01
4.831500e+01  1.888732e-01
4.833000e+01  1.844018e-01
4.834500e+01  1.973930e-01
4.836000e+01  1.748230e-01
4.837500e+01  1.729337e-01
4.839000e+01  1.877925e-01
4.840500e+01  1.785354e-01
4.842000e+01  1.858198e-01
4.843500e+01  1.952230e-01
4.845000e+01  1.767314e-01
4.846500e+01  1.805824e-01
4.848000e+01  1.757954e-01
4.849500e+01  1.810856e-01
4.851000e+01  1.793154e-01
4.852500e+01  1.812097e-01
4.854000e+01  1.819038e-01
4.855500e+01  1.910522e-01
4.857000e+01  2.025091e-01
4.858500e+01  1.869120e-01
4.860000e+01  1.825872e-01
4.861500e+01  1.826637e-01
4.863000e+01  1.876193e-01
4.864500e+01  1.815350e-01
4.866000e+01  1.729886e-01
4.867500e+01  1.847458e-01
4.869000e+01  1.900239e-01
4.870500e+01  1.832840e-01
4.872000e+01  1.718228e-01
4.873500e+01  1.781964e-01
4.875000e+01  1.787764e-01
4.876500e+01  1.694581e-01
4.878000e+01  1.844836e-01
4.879500e+01  1.854401e-01
4.881000e+01  1.825019e-01
4.882500e+01  1.913535e-01
4.884000e+01  1.822967e-01
4.885500e+01  1.866682e-01
4.887000e+01  1.805935e-01
4.888500e+01  1.841575e-01
4.890000e+01  1.800807e-01
4.891500e+01  1.790559e-01
4.893000e+01  1.800028e-01
4.894500e+01  1.764906e-01
4.896000e+01  1.786560e-01
4.897500e+01  1.789694e-01
4.899000e+01  1.926291e-01
4.900500e+01  1.805021e-01
4.902000e+01  1.867993e-01
4.903500e+01  1.737354e-01
4.905000e+01  1.818159e-01
4.906500e+01  1.928602e-01
4.908000e+01  1.825296e-01
4.909500e+01  1.805133e-01
4.911000e+01  1.919689e-01
4.912500e+01  1.753881e-01
4.914000e+01  1.825404e-01
4.915500e+01  1.819615e-01
4.917000e+01  1.698793e-01
4.918500e+01  1.827458e-01
4.920000e+01  1.700207e-01
4.921500e+01  1.690738e-01
4.923000e+01  1.836791e-01
4.924500e+01  1.937551e-01
4.926000e+01  1.795606e-01
4.927500e+01  1.887803e-01
4.929000e+01  1.760142e-01
4.930500e+01  1.798249e-01
4.932000e+01  1.852161e-01
4.933500e+01  1.793348e-01
4.935000e+01  1.878431e-01
4.936500e+01  1.839374e-01
4.938000e+01  1.877232e-01
4.939500e+01  2.001225e-01
4.941000e+01  1.776427e-01
4.942500e+01  1.890129e-01
4.944000e+01  1.759090e-01
4.945500e+01  1.844832e-01
4.947000e+01  1.815544e-01
4.948500e+01  1.719592e-01
4.950000e+01  1.770280e-01
4.951500e+01  1.676306e-01
4.953000e+01  1.900105e-01
4.954500e+01  1.818821e-01
4.956000e+01  1.796050e-01
4.957500e+01  1.665414e-01
4.959000e+01  1.802027e-01
4.960500e+01  1.892377e-01
4.962000e+01  1.801584e-01
4.963500e+01  1.767707e-01
4.965000e+01  1.760991e-01
4.966500e+01  1.638565e-01
4.968000e+01  1.788015e-01
4.969500e+01  2.024995e-01
4.971000e+01  1.852347e-01
4.972500e+01  1.763745e-01
4.974000e+01  1.930753e-01
4.975500e+01  1.946636e-01
4.977000e+01  1.710265e-01
4.978500e+01  1.869413e-01
4.980000e+01  1.748743e-01
4.981500e+01  1.873817e-01
4.983000e+01  1.840896e-01
4.984500e+01  1.782386e-01
4.986000e+01  1.939073e-01
4.987500e+01  1.801166e-01
4.989000e+01  1.718169e-01
4.990500e+01  1.843776e-01
4.992000e+01  1.859408e-01
4.993500e+01  1.951231e-01
4.995000e+01  1.837689e-01
4.996500e+01  1.837553e-01
4.998000e+01  1.896049e-01
4.999500e+01  1.921692e-01
