# Supplementary material for: KRSR and RGD Adsorption on TiO2 and Influence of Ion Concentration: A Molecular Dynamics Study
Source: Biomolecules. 2026 Feb 23;16(2):336. doi: 10.3390/biom16020336 (PMC12938479; doi:10.3390/biom16020336)
Supplement: Supplementary file 1 [file biomolecules-16-00336-s001.zip › Supplementary data/data/KRSR/37Na40Cl/rmsd.xvg]

# This file was created Mon Aug 18 12:24:45 2025
# Created by:
#                       :-) GROMACS - gmx rms, 2023.2 (-:
# 
# Executable:   /usr/local/gromacs/bin/gmx
# Data prefix:  /usr/local/gromacs
# Working dir:  /mnt/d/cache/Blanka/Everything Linux/Titán/KRSR
# Command line:
#   gmx rms -s 37Na40Cl_1/md/md.tpr -f 37Na40Cl_1/md/md_noPBC.xtc -o 37Na40Cl_1/md/rmsd.xvg -tu ns
# gmx rms is part of G R O M A C S:
#
# Good gRace! Old Maple Actually Chews Slate
#
@    title "RMSD"
@    xaxis  label "Time (ns)"
@    yaxis  label "RMSD (nm)"
@TYPE xy
@ subtitle "Backbone after lsq fit to Backbone"
   0.0000000    0.0000005
   0.0150000    0.0414150
   0.0300000    0.0487019
   0.0450000    0.0347964
   0.0600000    0.0269001
   0.0750000    0.0437849
   0.0900000    0.0758614
   0.1050000    0.0667170
   0.1200000    0.0616854
   0.1350000    0.0706963
   0.1500000    0.0661157
   0.1650000    0.0575297
   0.1800000    0.1049794
   0.1950000    0.0794147
   0.2100000    0.0606127
   0.2250000    0.0573286
   0.2400000    0.0844041
   0.2550000    0.0898391
   0.2700000    0.0727289
   0.2850000    0.0999005
   0.3000000    0.0831463
   0.3150000    0.0846559
   0.3300000    0.0856635
   0.3450000    0.1137453
   0.3600000    0.0893165
   0.3750000    0.0898113
   0.3900000    0.0741108
   0.4050000    0.0446490
   0.4200000    0.0970155
   0.4350000    0.0746532
   0.4500000    0.0860611
   0.4650000    0.0951572
   0.4800000    0.0899395
   0.4950000    0.0796829
   0.5100001    0.0926917
   0.5250000    0.0902858
   0.5400000    0.0832646
   0.5550000    0.1093470
   0.5700001    0.0572948
   0.5850000    0.0661072
   0.6000000    0.0620278
   0.6150000    0.0489795
   0.6300001    0.0342427
   0.6450000    0.0420402
   0.6600000    0.0495481
   0.6750000    0.0551939
   0.6900001    0.0862655
   0.7050000    0.0740299
   0.7200000    0.0485651
   0.7350000    0.0637358
   0.7500001    0.0551193
   0.7650000    0.0418028
   0.7800000    0.0460883
   0.7950000    0.0640718
   0.8100001    0.0486443
   0.8250000    0.0709074
   0.8400000    0.0538303
   0.8550000    0.0670778
   0.8700001    0.0922235
   0.8850001    0.0926987
   0.9000000    0.0695072
   0.9150000    0.0684394
   0.9300001    0.1059343
   0.9450001    0.1124171
   0.9600000    0.1359357
   0.9750000    0.1012808
   0.9900001    0.1062600
   1.0050000    0.0978256
   1.0200001    0.0613321
   1.0350001    0.0842147
   1.0500001    0.0508632
   1.0650001    0.0645378
   1.0800000    0.0808148
   1.0950000    0.0507994
   1.1100000    0.0738466
   1.1250000    0.0719861
   1.1400001    0.0977851
   1.1550001    0.1155419
   1.1700001    0.0691296
   1.1850001    0.0803056
   1.2000000    0.1128096
   1.2150000    0.1200637
   1.2300000    0.0969585
   1.2450000    0.1145990
   1.2600001    0.0979945
   1.2750001    0.1216119
   1.2900001    0.1041331
   1.3050001    0.0604592
   1.3200001    0.0598804
   1.3350000    0.1120422
   1.3500000    0.1135018
   1.3650000    0.1202633
   1.3800001    0.1070801
   1.3950001    0.1017919
   1.4100001    0.1291909
   1.4250001    0.1160125
   1.4400001    0.0979972
   1.4550000    0.1110143
   1.4700000    0.0883604
   1.4850000    0.0905251
   1.5000001    0.1179586
   1.5150001    0.1260304
   1.5300001    0.1300047
   1.5450001    0.1300374
   1.5600001    0.1159652
   1.5750000    0.1362678
   1.5900000    0.1268590
   1.6050000    0.1139129
   1.6200001    0.0977037
   1.6350001    0.0784129
   1.6500001    0.0879151
   1.6650001    0.0757755
   1.6800001    0.0719116
   1.6950001    0.0956741
   1.7100000    0.1179920
   1.7250000    0.0962257
   1.7400001    0.0842800
   1.7550001    0.1157896
   1.7700001    0.0870481
   1.7850001    0.0918819
   1.8000001    0.0999591
   1.8150001    0.1235219
   1.8300000    0.1268969
   1.8450000    0.1123491
   1.8600001    0.1237614
   1.8750001    0.1278982
   1.8900001    0.1409466
   1.9050001    0.1086642
   1.9200001    0.1162376
   1.9350001    0.0797436
   1.9500000    0.1140706
   1.9650002    0.1050258
   1.9800001    0.1039901
   1.9950001    0.0879558
   2.0100000    0.0754693
   2.0250001    0.0702775
   2.0400002    0.0840163
   2.0550001    0.0576750
   2.0700002    0.0737961
   2.0850000    0.0448979
   2.1000001    0.0395438
   2.1150000    0.0485907
   2.1300001    0.0491582
   2.1450002    0.0435877
   2.1600001    0.0317984
   2.1750002    0.0511016
   2.1900001    0.0350194
   2.2050002    0.0374164
   2.2200000    0.0400027
   2.2350001    0.0298278
   2.2500000    0.0451883
   2.2650001    0.0341592
   2.2800002    0.0548022
   2.2950001    0.0506011
   2.3100002    0.0516391
   2.3250000    0.0593285
   2.3400002    0.0509655
   2.3550000    0.0832457
   2.3700001    0.0536318
   2.3850002    0.0721255
   2.4000001    0.0590691
   2.4150002    0.0671239
   2.4300001    0.0418270
   2.4450002    0.0742218
   2.4600000    0.0832280
   2.4750001    0.1056022
   2.4900000    0.1039984
   2.5050001    0.1098230
   2.5200002    0.0862111
   2.5350001    0.1201111
   2.5500002    0.1003750
   2.5650001    0.1205086
   2.5800002    0.1023840
   2.5950000    0.0728128
   2.6100001    0.1056564
   2.6250002    0.1334015
   2.6400001    0.0835162
   2.6550002    0.0708187
   2.6700001    0.0764152
   2.6850002    0.0573780
   2.7000000    0.0461136
   2.7150002    0.0799086
   2.7300000    0.0674768
   2.7450001    0.0885068
   2.7600002    0.0889044
   2.7750001    0.0681940
   2.7900002    0.0567951
   2.8050001    0.0488993
   2.8200002    0.0538560
   2.8350000    0.0644532
   2.8500001    0.0640058
   2.8650002    0.0516049
   2.8800001    0.0502772
   2.8950002    0.0431689
   2.9100001    0.0509412
   2.9250002    0.0585687
   2.9400001    0.0335687
   2.9550002    0.0475661
   2.9700000    0.0431846
   2.9850001    0.0636278
   3.0000002    0.0593165
   3.0150001    0.0469140
   3.0300002    0.0877752
   3.0450001    0.0647479
   3.0600002    0.0391373
   3.0750000    0.0601534
   3.0900002    0.0374023
   3.1050003    0.0655360
   3.1200001    0.0537485
   3.1350002    0.0432284
   3.1500001    0.0551501
   3.1650002    0.0870280
   3.1800001    0.0806031
   3.1950002    0.0810670
   3.2100000    0.0993156
   3.2250001    0.1068446
   3.2400002    0.0969236
   3.2550001    0.0932316
   3.2700002    0.0581339
   3.2850001    0.0752620
   3.3000002    0.1024256
   3.3150001    0.0908367
   3.3300002    0.0856741
   3.3450003    0.0237675
   3.3600001    0.0407971
   3.3750002    0.0729145
   3.3900001    0.0392860
   3.4050002    0.0474823
   3.4200001    0.0602078
   3.4350002    0.1017775
   3.4500000    0.0838528
   3.4650002    0.0799276
   3.4800003    0.1004995
   3.4950001    0.0607759
   3.5100002    0.0724460
   3.5250001    0.0355914
   3.5400002    0.0389465
   3.5550001    0.0685166
   3.5700002    0.0519656
   3.5850003    0.0338206
   3.6000001    0.0397202
   3.6150002    0.0971261
   3.6300001    0.1087972
   3.6450002    0.1171286
   3.6600001    0.1178801
   3.6750002    0.0931340
   3.6900001    0.0824821
   3.7050002    0.0809023
   3.7200003    0.1074708
   3.7350001    0.0921272
   3.7500002    0.0734625
   3.7650001    0.0436220
   3.7800002    0.0753279
   3.7950001    0.0775152
   3.8100002    0.0708001
   3.8250003    0.0555483
   3.8400002    0.0721161
   3.8550003    0.0936858
   3.8700001    0.0904240
   3.8850002    0.0648184
   3.9000001    0.0458010
   3.9150002    0.0570087
   3.9300003    0.0357629
   3.9450002    0.0542295
   3.9600003    0.0726207
   3.9750001    0.0622554
   3.9900002    0.0547686
   4.0050001    0.0333941
   4.0200000    0.0461318
   4.0350003    0.0278206
   4.0500002    0.0525698
   4.0650001    0.0475157
   4.0800004    0.0539269
   4.0950003    0.0369380
   4.1100001    0.0310643
   4.1250000    0.0557529
   4.1400003    0.0674942
   4.1550002    0.0515796
   4.1700001    0.0839485
   4.1850004    0.0807061
   4.2000003    0.0916401
   4.2150002    0.0770483
   4.2300000    0.0840973
   4.2450004    0.0944652
   4.2600002    0.0862639
   4.2750001    0.0899495
   4.2900004    0.0967532
   4.3050003    0.1063084
   4.3200002    0.0698378
   4.3350000    0.0842174
   4.3500004    0.0877076
   4.3650002    0.0932732
   4.3800001    0.0801384
   4.3950000    0.0995224
   4.4100003    0.1061443
   4.4250002    0.1203888
   4.4400001    0.0954705
   4.4550004    0.1056542
   4.4700003    0.0990814
   4.4850001    0.0830986
   4.5000000    0.1078214
   4.5150003    0.0770101
   4.5300002    0.0629693
   4.5450001    0.0633903
   4.5600004    0.0870845
   4.5750003    0.0943513
   4.5900002    0.1050989
   4.6050000    0.1123680
   4.6200004    0.1086008
   4.6350002    0.1054769
   4.6500001    0.0811552
   4.6650004    0.0859325
   4.6800003    0.0880889
   4.6950002    0.1052568
   4.7100000    0.0911838
   4.7250004    0.0960421
   4.7400002    0.0981750
   4.7550001    0.1092314
   4.7700005    0.0862633
   4.7850003    0.0964363
   4.8000002    0.1078604
   4.8150001    0.0925306
   4.8300004    0.1110817
   4.8450003    0.1253759
   4.8600001    0.1261308
   4.8750000    0.1126825
   4.8900003    0.0969789
   4.9050002    0.0849138
   4.9200001    0.0818730
   4.9350004    0.0753733
   4.9500003    0.0931716
   4.9650002    0.0975524
   4.9800000    0.1118304
   4.9950004    0.1250608
   5.0100002    0.1075033
   5.0250001    0.1193355
   5.0400004    0.1201439
   5.0550003    0.1258643
   5.0700002    0.1379950
   5.0850000    0.1280236
   5.1000004    0.0981703
   5.1150002    0.1236654
   5.1300001    0.0968144
   5.1450005    0.1115495
   5.1600003    0.1329227
   5.1750002    0.1166871
   5.1900001    0.0983575
   5.2050004    0.1197118
   5.2200003    0.0392532
   5.2350001    0.0701159
   5.2500005    0.0760590
   5.2650003    0.0912669
   5.2800002    0.0646475
   5.2950001    0.0776293
   5.3100004    0.0559070
   5.3250003    0.0675581
   5.3400002    0.0639360
   5.3550000    0.0790615
   5.3700004    0.0900586
   5.3850002    0.0798882
   5.4000001    0.0769997
   5.4150004    0.0949881
   5.4300003    0.1011484
   5.4450002    0.1308673
   5.4600000    0.0956701
   5.4750004    0.1111124
   5.4900002    0.1119333
   5.5050001    0.1043646
   5.5200005    0.1152901
   5.5350003    0.1028391
   5.5500002    0.1074830
   5.5650001    0.0910551
   5.5800004    0.0968009
   5.5950003    0.0967726
   5.6100001    0.1110989
   5.6250005    0.0997018
   5.6400003    0.0848379
   5.6550002    0.0944984
   5.6700001    0.0885671
   5.6850004    0.0755290
   5.7000003    0.0971637
   5.7150002    0.1062457
   5.7300005    0.1173119
   5.7450004    0.0864366
   5.7600002    0.0888392
   5.7750001    0.0782592
   5.7900004    0.0952923
   5.8050003    0.0974097
   5.8200002    0.1024549
   5.8350005    0.0816422
   5.8500004    0.0989338
   5.8650002    0.0846214
   5.8800001    0.1167709
   5.8950005    0.0741353
   5.9100003    0.1038681
   5.9250002    0.0953170
   5.9400001    0.0922004
   5.9550004    0.0852015
   5.9700003    0.0881489
   5.9850001    0.1166867
   6.0000005    0.0788084
   6.0150003    0.0987786
   6.0300002    0.1116251
   6.0450001    0.1112730
   6.0600004    0.0998295
   6.0750003    0.0849928
   6.0900002    0.0840819
   6.1050005    0.1027340
   6.1200004    0.1131259
   6.1350002    0.0919363
   6.1500001    0.0759078
   6.1650004    0.1258380
   6.1800003    0.0932092
   6.1950002    0.0841497
   6.2100005    0.0755688
   6.2250004    0.0849173
   6.2400002    0.0948129
   6.2550001    0.1001591
   6.2700005    0.0888031
   6.2850003    0.0663365
   6.3000002    0.1033104
   6.3150005    0.0933207
   6.3300004    0.0888202
   6.3450003    0.0646952
   6.3600001    0.0713249
   6.3750005    0.0904159
   6.3900003    0.0868416
   6.4050002    0.0803980
   6.4200001    0.1266475
   6.4350004    0.0806611
   6.4500003    0.0812301
   6.4650002    0.1038758
   6.4800005    0.1076574
   6.4950004    0.1173150
   6.5100002    0.1430983
   6.5250001    0.1313847
   6.5400004    0.1021575
   6.5550003    0.1244136
   6.5700002    0.1238566
   6.5850005    0.0882342
   6.6000004    0.0652653
   6.6150002    0.0721520
   6.6300001    0.1099307
   6.6450005    0.0768843
   6.6600003    0.0951031
   6.6750002    0.0964997
   6.6900005    0.0760106
   6.7050004    0.0791362
   6.7200003    0.0537311
   6.7350001    0.1004923
   6.7500005    0.0564577
   6.7650003    0.1119246
   6.7800002    0.1014800
   6.7950006    0.1193742
   6.8100004    0.0982093
   6.8250003    0.1221838
   6.8400002    0.1037959
   6.8550005    0.0511693
   6.8700004    0.0746938
   6.8850002    0.0998400
   6.9000001    0.0962573
   6.9150004    0.0651914
   6.9300003    0.0920232
   6.9450002    0.1032893
   6.9600005    0.1050358
   6.9750004    0.0876931
   6.9900002    0.0859507
   7.0050001    0.0915912
   7.0200005    0.0883799
   7.0350003    0.0589705
   7.0500002    0.0810167
   7.0650005    0.1119777
   7.0800004    0.0798852
   7.0950003    0.1141457
   7.1100001    0.0954284
   7.1250005    0.0974448
   7.1400003    0.0873821
   7.1550002    0.1167326
   7.1700006    0.1247875
   7.1850004    0.1298106
   7.2000003    0.1040274
   7.2150002    0.1153476
   7.2300005    0.1084702
   7.2450004    0.1047504
   7.2600002    0.0944097
   7.2750006    0.1118972
   7.2900004    0.1080034
   7.3050003    0.1017824
   7.3200002    0.0961077
   7.3350005    0.1062161
   7.3500004    0.0951271
   7.3650002    0.1021263
   7.3800001    0.1156737
   7.3950005    0.1130359
   7.4100003    0.0952570
   7.4250002    0.0931401
   7.4400005    0.1101815
   7.4550004    0.1030274
   7.4700003    0.0928285
   7.4850001    0.1118519
   7.5000005    0.1190156
   7.5150003    0.1025860
   7.5300002    0.1012163
   7.5450006    0.1161977
   7.5600004    0.0950546
   7.5750003    0.0936555
   7.5900002    0.1071522
   7.6050005    0.0811701
   7.6200004    0.1001387
   7.6350002    0.1130226
   7.6500006    0.1033675
   7.6650004    0.0871828
   7.6800003    0.1108646
   7.6950002    0.0883887
   7.7100005    0.1068450
   7.7250004    0.1292326
   7.7400002    0.0981191
   7.7550006    0.1001674
   7.7700005    0.0726858
   7.7850003    0.0792600
   7.8000002    0.0970092
   7.8150005    0.1117570
   7.8300004    0.1071467
   7.8450003    0.1041155
   7.8600006    0.1096783
   7.8750005    0.1205734
   7.8900003    0.0844515
   7.9050002    0.0872896
   7.9200006    0.0504363
   7.9350004    0.0975997
   7.9500003    0.0860741
   7.9650002    0.0552935
   7.9800005    0.0753762
   7.9950004    0.0629401
   8.0100002    0.0548912
   8.0250006    0.0547608
   8.0400000    0.0734165
   8.0550003    0.0692115
   8.0700006    0.0667288
   8.0850000    0.0685920
   8.1000004    0.0902807
   8.1150007    0.0605934
   8.1300001    0.0828337
   8.1450005    0.0644706
   8.1600008    0.0368617
   8.1750002    0.0464992
   8.1900005    0.0413235
   8.2049999    0.0866336
   8.2200003    0.0816911
   8.2350006    0.0551432
   8.2500000    0.0709325
   8.2650003    0.0714708
   8.2800007    0.0876740
   8.2950001    0.0813589
   8.3100004    0.0581485
   8.3250008    0.0589052
   8.3400002    0.0379242
   8.3550005    0.0394653
   8.3700008    0.0426334
   8.3850002    0.0370188
   8.4000006    0.0656094
   8.4150000    0.0414798
   8.4300003    0.0422453
   8.4450006    0.0621613
   8.4600000    0.0313556
   8.4750004    0.0562935
   8.4900007    0.0557640
   8.5050001    0.0438565
   8.5200005    0.0606100
   8.5350008    0.0399577
   8.5500002    0.0732858
   8.5650005    0.0729256
   8.5800009    0.0594129
   8.5950003    0.0490617
   8.6100006    0.0463665
   8.6250000    0.0436090
   8.6400003    0.0470751
   8.6550007    0.0602121
   8.6700001    0.0473978
   8.6850004    0.0492244
   8.7000008    0.0484316
   8.7150002    0.0551636
   8.7300005    0.0576358
   8.7450008    0.0343727
   8.7600002    0.0658269
   8.7750006    0.1201265
   8.7900000    0.0901598
   8.8050003    0.0555884
   8.8200006    0.1149497
   8.8350000    0.1025496
   8.8500004    0.0991541
   8.8650007    0.1097930
   8.8800001    0.0310615
   8.8950005    0.1050364
   8.9100008    0.1023023
   8.9250002    0.1163357
   8.9400005    0.0821837
   8.9550009    0.1189988
   8.9700003    0.1477755
   8.9850006    0.1320762
   9.0000000    0.1193098
   9.0150003    0.1694120
   9.0300007    0.1571321
   9.0450001    0.1402270
   9.0600004    0.1570330
   9.0750008    0.1431092
   9.0900002    0.1580617
   9.1050005    0.1004805
   9.1200008    0.1378421
   9.1350002    0.1095034
   9.1500006    0.0769600
   9.1650000    0.0919206
   9.1800003    0.0821195
   9.1950006    0.0743771
   9.2100000    0.1146765
   9.2250004    0.1103921
   9.2400007    0.1038771
   9.2550001    0.0885814
   9.2700005    0.0757642
   9.2850008    0.0721008
   9.3000002    0.0892379
   9.3150005    0.1240570
   9.3300009    0.1394651
   9.3450003    0.1082832
   9.3600006    0.1132011
   9.3750000    0.1356936
   9.3900003    0.1355949
   9.4050007    0.1074078
   9.4200001    0.1144876
   9.4350004    0.0686659
   9.4500008    0.0880145
   9.4650002    0.0759512
   9.4800005    0.0730021
   9.4950008    0.0965899
   9.5100002    0.0815567
   9.5250006    0.1177451
   9.5400009    0.0553855
   9.5550003    0.0448778
   9.5700006    0.0460055
   9.5850000    0.0379384
   9.6000004    0.0483398
   9.6150007    0.0405177
   9.6300001    0.0570087
   9.6450005    0.0632103
   9.6600008    0.0681039
   9.6750002    0.0562781
   9.6900005    0.0788414
   9.7050009    0.0569297
   9.7200003    0.0719803
   9.7350006    0.0942362
   9.7500000    0.0946217
   9.7650003    0.0844600
   9.7800007    0.1122367
   9.7950001    0.1124740
   9.8100004    0.1320126
   9.8250008    0.1174574
   9.8400002    0.1048246
   9.8550005    0.1032229
   9.8700008    0.1015439
   9.8850002    0.1058488
   9.9000006    0.0869380
   9.9150009    0.0743454
   9.9300003    0.0778850
   9.9450006    0.0907392
   9.9600000    0.0897251
   9.9750004    0.0994855
   9.9900007    0.1110989
  10.0050001    0.0806967
  10.0200005    0.0842092
  10.0350008    0.0931837
  10.0500002    0.0599333
  10.0650005    0.0875762
  10.0800009    0.0867257
  10.0950003    0.1008591
  10.1100006    0.1032540
  10.1250010    0.0837532
  10.1400003    0.1173026
  10.1550007    0.0815852
  10.1700001    0.0486874
  10.1850004    0.0516265
  10.2000008    0.0315288
  10.2150002    0.0388287
  10.2300005    0.0283684
  10.2450008    0.0400524
  10.2600002    0.0743720
  10.2750006    0.0642686
  10.2900009    0.0716833
  10.3050003    0.0691812
  10.3200006    0.1079026
  10.3350000    0.1064749
  10.3500004    0.1343563
  10.3650007    0.1290896
  10.3800001    0.1472343
  10.3950005    0.1804794
  10.4100008    0.1664889
  10.4250002    0.1887788
  10.4400005    0.2049182
  10.4550009    0.1852337
  10.4700003    0.1943771
  10.4850006    0.1836224
  10.5000010    0.1732094
  10.5150003    0.1415404
  10.5300007    0.1774607
  10.5450001    0.1809556
  10.5600004    0.1462706
  10.5750008    0.1728567
  10.5900002    0.1880598
  10.6050005    0.2040346
  10.6200008    0.1679122
  10.6350002    0.1486235
  10.6500006    0.1519425
  10.6650009    0.1495234
  10.6800003    0.1733744
  10.6950006    0.1825316
  10.7100000    0.1542181
  10.7250004    0.2004918
  10.7400007    0.1807300
  10.7550001    0.1542261
  10.7700005    0.1686844
  10.7850008    0.1702155
  10.8000002    0.1524557
  10.8150005    0.1802401
  10.8300009    0.1757431
  10.8450003    0.1310717
  10.8600006    0.1357955
  10.8750010    0.1654047
  10.8900003    0.1708155
  10.9050007    0.1520931
  10.9200001    0.1653045
  10.9350004    0.1850972
  10.9500008    0.1840241
  10.9650002    0.1770158
  10.9800005    0.1211819
  10.9950008    0.1158968
  11.0100002    0.0969604
  11.0250006    0.1202956
  11.0400009    0.1673892
  11.0550003    0.1179724
  11.0700006    0.1087599
  11.0850010    0.0810027
  11.1000004    0.0867611
  11.1150007    0.0365852
  11.1300001    0.0671550
  11.1450005    0.0740073
  11.1600008    0.0795097
  11.1750002    0.0567437
  11.1900005    0.0568738
  11.2050009    0.0735325
  11.2200003    0.0687650
  11.2350006    0.0695056
  11.2500010    0.0971016
  11.2650003    0.1121512
  11.2800007    0.1018587
  11.2950001    0.1059849
  11.3100004    0.1149260
  11.3250008    0.1138176
  11.3400002    0.0732713
  11.3550005    0.1011363
  11.3700008    0.0874025
  11.3850002    0.0802404
  11.4000006    0.1039506
  11.4150009    0.0863252
  11.4300003    0.0881716
  11.4450006    0.0946620
  11.4600010    0.1048616
  11.4750004    0.0964711
  11.4900007    0.0853831
  11.5050001    0.0943236
  11.5200005    0.0741897
  11.5350008    0.0910756
  11.5500002    0.1047917
  11.5650005    0.0955966
  11.5800009    0.1059730
  11.5950003    0.1051961
  11.6100006    0.0976313
  11.6250010    0.0888815
  11.6400003    0.0951511
  11.6550007    0.0835973
  11.6700010    0.0659593
  11.6850004    0.0706728
  11.7000008    0.0888792
  11.7150002    0.0917163
  11.7300005    0.1131342
  11.7450008    0.1235440
  11.7600002    0.0680486
  11.7750006    0.0805555
  11.7900009    0.1006776
  11.8050003    0.0995495
  11.8200006    0.1064411
  11.8350010    0.1048121
  11.8500004    0.0813129
  11.8650007    0.0723273
  11.8800001    0.0912675
  11.8950005    0.0888127
  11.9100008    0.0964857
  11.9250002    0.0842906
  11.9400005    0.0738371
  11.9550009    0.0989412
  11.9700003    0.0916549
  11.9850006    0.0824670
  12.0000010    0.0891487
  12.0150003    0.0822640
  12.0300007    0.1159520
  12.0450010    0.0800569
  12.0600004    0.0891986
  12.0750008    0.0705637
  12.0900002    0.0922921
  12.1050005    0.0820003
  12.1200008    0.0638239
  12.1350002    0.0388791
  12.1500006    0.0670009
  12.1650009    0.0537601
  12.1800003    0.0796673
  12.1950006    0.0921538
  12.2100010    0.0651436
  12.2250004    0.0487014
  12.2400007    0.0481768
  12.2550001    0.0363477
  12.2700005    0.0902274
  12.2850008    0.0715532
  12.3000002    0.1269505
  12.3150005    0.1144119
  12.3300009    0.0916191
  12.3450003    0.1196343
  12.3600006    0.1204568
  12.3750010    0.1099782
  12.3900003    0.0899657
  12.4050007    0.0789979
  12.4200010    0.0777140
  12.4350004    0.0732576
  12.4500008    0.1029318
  12.4650002    0.0873007
  12.4800005    0.0850916
  12.4950008    0.0832331
  12.5100002    0.0802616
  12.5250006    0.1061890
  12.5400009    0.0913259
  12.5550003    0.0939252
  12.5700006    0.1012756
  12.5850010    0.0855957
  12.6000004    0.0956225
  12.6150007    0.1318853
  12.6300011    0.1243831
  12.6450005    0.0933321
  12.6600008    0.0881163
  12.6750002    0.0945126
  12.6900005    0.0571320
  12.7050009    0.0500498
  12.7200003    0.0474424
  12.7350006    0.1000464
  12.7500010    0.1199077
  12.7650003    0.1227959
  12.7800007    0.1344223
  12.7950010    0.1081866
  12.8100004    0.1353378
  12.8250008    0.0947013
  12.8400002    0.0952028
  12.8550005    0.1149911
  12.8700008    0.1186478
  12.8850002    0.1170279
  12.9000006    0.1018236
  12.9150009    0.1002967
  12.9300003    0.1372168
  12.9450006    0.1099804
  12.9600010    0.0973126
  12.9750004    0.1049181
  12.9900007    0.1029812
  13.0050011    0.0920676
  13.0200005    0.1119174
  13.0350008    0.1100576
  13.0500002    0.0990513
  13.0650005    0.0913395
  13.0800009    0.0974481
  13.0950003    0.1200236
  13.1100006    0.0974673
  13.1250010    0.1088670
  13.1400003    0.1052117
  13.1550007    0.1035668
  13.1700010    0.0635486
  13.1850004    0.0633031
  13.2000008    0.0909821
  13.2150002    0.0885944
  13.2300005    0.1163469
  13.2450008    0.1807591
  13.2600002    0.1405159
  13.2750006    0.0688130
  13.2900009    0.1159597
  13.3050003    0.0623551
  13.3200006    0.0501728
  13.3350010    0.1200199
  13.3500004    0.1164395
  13.3650007    0.0766411
  13.3800011    0.0776865
  13.3950005    0.0797716
  13.4100008    0.0996765
  13.4250002    0.0893050
  13.4400005    0.0632758
  13.4550009    0.0626158
  13.4700003    0.0896302
  13.4850006    0.0477795
  13.5000010    0.0636114
  13.5150003    0.0660584
  13.5300007    0.1021658
  13.5450010    0.0876420
  13.5600004    0.0927438
  13.5750008    0.1102189
  13.5900011    0.1043344
  13.6050005    0.1180655
  13.6200008    0.0785644
  13.6350002    0.1133229
  13.6500006    0.1226703
  13.6650009    0.1190899
  13.6800003    0.1332711
  13.6950006    0.0915636
  13.7100010    0.0854374
  13.7250004    0.1316867
  13.7400007    0.1396671
  13.7550011    0.1373788
  13.7700005    0.1251923
  13.7850008    0.1334770
  13.8000002    0.1226025
  13.8150005    0.1276810
  13.8300009    0.1059059
  13.8450003    0.1512082
  13.8600006    0.1019211
  13.8750010    0.0722909
  13.8900003    0.0985970
  13.9050007    0.0826363
  13.9200010    0.0661803
  13.9350004    0.0901127
  13.9500008    0.0979968
  13.9650011    0.1052257
  13.9800005    0.1197069
  13.9950008    0.1159294
  14.0100002    0.1162639
  14.0250006    0.0856186
  14.0400009    0.0714865
  14.0550003    0.0908206
  14.0700006    0.0888335
  14.0850010    0.0744812
  14.1000004    0.0758614
  14.1150007    0.0827899
  14.1300011    0.1099410
  14.1450005    0.0692686
  14.1600008    0.0710019
  14.1750011    0.0853312
  14.1900005    0.0895060
  14.2050009    0.1141817
  14.2200003    0.0964121
  14.2350006    0.0927267
  14.2500010    0.1041251
  14.2650003    0.1077288
  14.2800007    0.1201320
  14.2950010    0.1045220
  14.3100004    0.1073622
  14.3250008    0.1167392
  14.3400011    0.1006525
  14.3550005    0.1002715
  14.3700008    0.0887072
  14.3850002    0.0893657
  14.4000006    0.0968730
  14.4150009    0.0901364
  14.4300003    0.1051828
  14.4450006    0.1039601
  14.4600010    0.1266439
  14.4750004    0.1181775
  14.4900007    0.0986786
  14.5050011    0.1351850
  14.5200005    0.0967752
  14.5350008    0.0988289
  14.5500011    0.1069018
  14.5650005    0.1108382
  14.5800009    0.1058316
  14.5950003    0.0824730
  14.6100006    0.0773505
  14.6250010    0.0609265
  14.6400003    0.0737774
  14.6550007    0.0809325
  14.6700010    0.0792384
  14.6850004    0.0870770
  14.7000008    0.0870802
  14.7150011    0.0865165
  14.7300005    0.0980180
  14.7450008    0.1097440
  14.7600002    0.1326225
  14.7750006    0.0982437
  14.7900009    0.1292693
  14.8050003    0.1450753
  14.8200006    0.1462847
  14.8350010    0.1557293
  14.8500004    0.1607276
  14.8650007    0.1412134
  14.8800011    0.1057669
  14.8950005    0.1226089
  14.9100008    0.1053138
  14.9250011    0.1095708
  14.9400005    0.1018232
  14.9550009    0.0749855
  14.9700003    0.1015938
  14.9850006    0.1065669
  15.0000010    0.0939965
  15.0150003    0.1021766
  15.0300007    0.0831995
  15.0450010    0.0831318
  15.0600004    0.0652819
  15.0750008    0.0860755
  15.0900011    0.1014065
  15.1050005    0.0965579
  15.1200008    0.0893147
  15.1350012    0.0831970
  15.1500006    0.0582604
  15.1650009    0.0726182
  15.1800003    0.1108394
  15.1950006    0.0917024
  15.2100010    0.0774306
  15.2250004    0.0814252
  15.2400007    0.1041629
  15.2550011    0.0894114
  15.2700005    0.0714627
  15.2850008    0.0887465
  15.3000011    0.0857291
  15.3150005    0.0803617
  15.3300009    0.0928427
  15.3450003    0.0715453
  15.3600006    0.0983973
  15.3750010    0.0906661
  15.3900003    0.0925668
  15.4050007    0.0748213
  15.4200010    0.1056860
  15.4350004    0.0713821
  15.4500008    0.0908133
  15.4650011    0.0859054
  15.4800005    0.0849302
  15.4950008    0.0974616
  15.5100012    0.1165977
  15.5250006    0.1012124
  15.5400009    0.1136121
  15.5550003    0.1354705
  15.5700006    0.1263480
  15.5850010    0.1035219
  15.6000004    0.1350164
  15.6150007    0.1324019
  15.6300011    0.1005602
  15.6450005    0.1337354
  15.6600008    0.1276091
  15.6750011    0.1175894
  15.6900005    0.1138737
  15.7050009    0.1350605
  15.7200012    0.1319678
  15.7350006    0.1248691
  15.7500010    0.1365721
  15.7650003    0.1035381
  15.7800007    0.0911762
  15.7950010    0.1127855
  15.8100004    0.1218806
  15.8250008    0.1034696
  15.8400011    0.1044740
  15.8550005    0.1365970
  15.8700008    0.1035975
  15.8850012    0.1343606
  15.9000006    0.1394531
  15.9150009    0.1351510
  15.9300003    0.1029694
  15.9450006    0.0954486
  15.9600010    0.0985034
  15.9750004    0.1023569
  15.9900007    0.0974751
  16.0050011    0.1000990
  16.0200005    0.0978874
  16.0349998    0.0997770
  16.0500011    0.1131324
  16.0650005    0.1086933
  16.0799999    0.1081439
  16.0950012    0.0888755
  16.1100006    0.0921249
  16.1250000    0.1028310
  16.1400013    0.0923426
  16.1550007    0.0946572
  16.1700001    0.0894667
  16.1850014    0.0910092
  16.2000008    0.0659798
  16.2150002    0.0628531
  16.2300014    0.0596173
  16.2450008    0.0664663
  16.2600002    0.0788796
  16.2750015    0.0928453
  16.2900009    0.1187024
  16.3050003    0.1202793
  16.3200016    0.1161288
  16.3350010    0.1586385
  16.3500004    0.1246379
  16.3650017    0.1179345
  16.3800011    0.1222840
  16.3950005    0.1389425
  16.4099998    0.1186696
  16.4250011    0.0800968
  16.4400005    0.0744169
  16.4549999    0.0740348
  16.4700012    0.0488572
  16.4850006    0.0645434
  16.5000000    0.0961329
  16.5150013    0.0873548
  16.5300007    0.0964018
  16.5450001    0.0865621
  16.5600014    0.0581545
  16.5750008    0.0745626
  16.5900002    0.0902761
  16.6050014    0.1162300
  16.6200008    0.1278007
  16.6350002    0.1190411
  16.6500015    0.1411375
  16.6650009    0.1199765
  16.6800003    0.1181427
  16.6950016    0.0974842
  16.7100010    0.1416861
  16.7250004    0.1293166
  16.7400017    0.1818676
  16.7550011    0.2109884
  16.7700005    0.1969688
  16.7849998    0.1904134
  16.8000011    0.1896473
  16.8150005    0.1772778
  16.8299999    0.1825085
  16.8450012    0.1696507
  16.8600006    0.1446455
  16.8750000    0.1924917
  16.8900013    0.1682625
  16.9050007    0.1483492
  16.9200001    0.1606080
  16.9350014    0.1109410
  16.9500008    0.1499443
  16.9650002    0.1248804
  16.9800014    0.1234954
  16.9950008    0.1154801
  17.0100002    0.1421871
  17.0250015    0.1218916
  17.0400009    0.0985125
  17.0550003    0.1159802
  17.0700016    0.0957689
  17.0850010    0.0709614
  17.1000004    0.0734618
  17.1150017    0.0753044
  17.1300011    0.0812243
  17.1450005    0.0848955
  17.1600018    0.1040576
  17.1750011    0.0928981
  17.1900005    0.1916473
  17.2049999    0.1378456
  17.2200012    0.1327386
  17.2350006    0.1629822
  17.2500000    0.1821077
  17.2650013    0.1827089
  17.2800007    0.1567611
  17.2950001    0.1928287
  17.3100014    0.1742689
  17.3250008    0.1620941
  17.3400002    0.1689513
  17.3550014    0.1705258
  17.3700008    0.1543559
  17.3850002    0.1830227
  17.4000015    0.1655077
  17.4150009    0.2124741
  17.4300003    0.1837834
  17.4450016    0.1907040
  17.4600010    0.1735143
  17.4750004    0.1717308
  17.4900017    0.1889874
  17.5050011    0.1357129
  17.5200005    0.1847904
  17.5350018    0.1717082
  17.5500011    0.1546653
  17.5650005    0.1343703
  17.5799999    0.1191850
  17.5950012    0.1299351
  17.6100006    0.1079708
  17.6250000    0.1437670
  17.6400013    0.1255423
  17.6550007    0.1850709
  17.6700001    0.1876963
  17.6850014    0.1536435
  17.7000008    0.1677114
  17.7150002    0.1617428
  17.7300014    0.1767775
  17.7450008    0.1967710
  17.7600002    0.1793169
  17.7750015    0.1608191
  17.7900009    0.1616448
  17.8050003    0.1563911
  17.8200016    0.0941025
  17.8350010    0.0862687
  17.8500004    0.1095628
  17.8650017    0.1132921
  17.8800011    0.1128291
  17.8950005    0.1353793
  17.9100018    0.1637051
  17.9250011    0.1518157
  17.9400005    0.1808716
  17.9549999    0.1763631
  17.9700012    0.1336803
  17.9850006    0.1031435
  18.0000000    0.1123425
  18.0150013    0.1401440
  18.0300007    0.1528626
  18.0450001    0.1400868
  18.0600014    0.1670694
  18.0750008    0.1487464
  18.0900002    0.1504202
  18.1050014    0.1511963
  18.1200008    0.1632823
  18.1350002    0.1336542
  18.1500015    0.1500713
  18.1650009    0.1486501
  18.1800003    0.1514634
  18.1950016    0.1116887
  18.2100010    0.0949695
  18.2250004    0.1280735
  18.2400017    0.1000074
  18.2550011    0.0887057
  18.2700005    0.1574907
  18.2850018    0.1462064
  18.3000011    0.1504022
  18.3150005    0.1347875
  18.3299999    0.1364283
  18.3450012    0.1574779
  18.3600006    0.1074601
  18.3750000    0.0878937
  18.3900013    0.0996685
  18.4050007    0.0717276
  18.4200001    0.1186596
  18.4350014    0.1237214
  18.4500008    0.1386418
  18.4650002    0.1475319
  18.4800014    0.1302225
  18.4950008    0.0993829
  18.5100002    0.1314844
  18.5250015    0.1436470
  18.5400009    0.1669369
  18.5550003    0.1453260
  18.5700016    0.1773635
  18.5850010    0.1836015
  18.6000004    0.1527523
  18.6150017    0.1783867
  18.6300011    0.1908152
  18.6450005    0.1940015
  18.6600018    0.1967046
  18.6750011    0.1948062
  18.6900005    0.1973754
  18.7050018    0.2167603
  18.7200012    0.2054621
  18.7350006    0.1887157
  18.7500000    0.2249018
  18.7650013    0.1971407
  18.7800007    0.1938154
  18.7950001    0.1810841
  18.8100014    0.1877606
  18.8250008    0.1866112
  18.8400002    0.1862660
  18.8550014    0.1800425
  18.8700008    0.1780913
  18.8850002    0.1490022
  18.9000015    0.1958977
  18.9150009    0.1820218
  18.9300003    0.1945648
  18.9450016    0.2054138
  18.9600010    0.2222735
  18.9750004    0.2060058
  18.9900017    0.1993558
  19.0050011    0.1941279
  19.0200005    0.2081808
  19.0350018    0.1709237
  19.0500011    0.1712639
  19.0650005    0.1788565
  19.0800018    0.1788725
  19.0950012    0.1508518
  19.1100006    0.1552065
  19.1250000    0.1743143
  19.1400013    0.1703441
  19.1550007    0.1694578
  19.1700001    0.1842281
  19.1850014    0.1775801
  19.2000008    0.1723242
  19.2150002    0.1822141
  19.2300014    0.1917621
  19.2450008    0.2120907
  19.2600002    0.1871409
  19.2750015    0.1478795
  19.2900009    0.1806885
  19.3050003    0.1910113
  19.3200016    0.1831893
  19.3350010    0.1774868
  19.3500004    0.1448051
  19.3650017    0.1859999
  19.3800011    0.1752024
  19.3950005    0.1836472
  19.4100018    0.1985770
  19.4250011    0.1966010
  19.4400005    0.1802115
  19.4550018    0.2005691
  19.4700012    0.1892616
  19.4850006    0.2207578
  19.5000000    0.1935986
  19.5150013    0.1860681
  19.5300007    0.2104826
  19.5450001    0.1780062
  19.5600014    0.2019199
  19.5750008    0.1812073
  19.5900002    0.1935876
  19.6050014    0.2133766
  19.6200008    0.1786234
  19.6350002    0.2027172
  19.6500015    0.2119083
  19.6650009    0.2065747
  19.6800003    0.1954190
  19.6950016    0.2083264
  19.7100010    0.2080837
  19.7250004    0.2231352
  19.7400017    0.2025227
  19.7550011    0.2148385
  19.7700005    0.1791585
  19.7850018    0.1981265
  19.8000011    0.2128163
  19.8150005    0.2079941
  19.8300018    0.2115324
  19.8450012    0.2017365
  19.8600006    0.2185886
  19.8750000    0.1784362
  19.8900013    0.1798880
  19.9050007    0.2021864
  19.9200001    0.1663534
  19.9350014    0.2211160
  19.9500008    0.2192743
  19.9650002    0.1906088
  19.9800014    0.1777040
  19.9950008    0.1853467
  20.0100002    0.1850080
  20.0250015    0.2317162
  20.0400009    0.2282182
  20.0550003    0.2106421
  20.0700016    0.2052500
  20.0850010    0.1872484
  20.1000004    0.2010902
  20.1150017    0.1856012
  20.1300011    0.2139351
  20.1450005    0.2066380
  20.1600018    0.1687875
  20.1750011    0.1592167
  20.1900005    0.1349835
  20.2050018    0.1732787
  20.2200012    0.1640476
  20.2350006    0.1402662
  20.2500019    0.1654660
  20.2650013    0.1630543
  20.2800007    0.1878481
  20.2950001    0.1668884
  20.3100014    0.1505479
  20.3250008    0.1393471
  20.3400002    0.1753809
  20.3550014    0.2034704
  20.3700008    0.2257378
  20.3850002    0.2153273
  20.4000015    0.2101600
  20.4150009    0.1974691
  20.4300003    0.1876396
  20.4450016    0.1695035
  20.4600010    0.1755995
  20.4750004    0.1782959
  20.4900017    0.1673811
  20.5050011    0.1830979
  20.5200005    0.1867779
  20.5350018    0.1323288
  20.5500011    0.1556579
  20.5650005    0.2079060
  20.5800018    0.1882978
  20.5950012    0.1954003
  20.6100006    0.2256130
  20.6250019    0.2130779
  20.6400013    0.1965327
  20.6550007    0.2207762
  20.6700001    0.2045791
  20.6850014    0.2045108
  20.7000008    0.1999305
  20.7150002    0.2118517
  20.7300014    0.2137609
  20.7450008    0.2326682
  20.7600002    0.1892754
  20.7750015    0.1933536
  20.7900009    0.2181639
  20.8050003    0.2126728
  20.8200016    0.1914364
  20.8350010    0.2194121
  20.8500004    0.2126101
  20.8650017    0.2176147
  20.8800011    0.2153313
  20.8950005    0.1897358
  20.9100018    0.2114005
  20.9250011    0.2001729
  20.9400005    0.1954728
  20.9550018    0.1909688
  20.9700012    0.1996992
  20.9850006    0.1806591
  21.0000019    0.2002853
  21.0150013    0.1708830
  21.0300007    0.1484070
  21.0450001    0.1865141
  21.0600014    0.2223123
  21.0750008    0.2013327
  21.0900002    0.1647849
  21.1050014    0.1883930
  21.1200008    0.2029822
  21.1350002    0.1761061
  21.1500015    0.1603814
  21.1650009    0.1987484
  21.1800003    0.1858326
  21.1950016    0.1844752
  21.2100010    0.1933759
  21.2250004    0.1875224
  21.2400017    0.1511045
  21.2550011    0.1331626
  21.2700005    0.1673702
  21.2850018    0.1612993
  21.3000011    0.1876675
  21.3150005    0.1878416
  21.3300018    0.1924931
  21.3450012    0.2206689
  21.3600006    0.1757981
  21.3750019    0.1759290
  21.3900013    0.1873087
  21.4050007    0.1982376
  21.4200001    0.1796851
  21.4350014    0.1840939
  21.4500008    0.2072707
  21.4650002    0.2052922
  21.4800014    0.1608911
  21.4950008    0.1674648
  21.5100002    0.1871371
  21.5250015    0.1793324
  21.5400009    0.1588151
  21.5550003    0.1823442
  21.5700016    0.1923230
  21.5850010    0.1789942
  21.6000004    0.2005140
  21.6150017    0.2190470
  21.6300011    0.2329313
  21.6450005    0.1936988
  21.6600018    0.2203133
  21.6750011    0.2162879
  21.6900005    0.1883390
  21.7050018    0.1961470
  21.7200012    0.2107621
  21.7350006    0.2538590
  21.7500019    0.1940447
  21.7650013    0.2161317
  21.7800007    0.1948631
  21.7950020    0.2282470
  21.8100014    0.2218662
  21.8250008    0.2296815
  21.8400002    0.2335758
  21.8550014    0.2273389
  21.8700008    0.2476874
  21.8850002    0.2240701
  21.9000015    0.1751001
  21.9150009    0.1714606
  21.9300003    0.1758417
  21.9450016    0.1883363
  21.9600010    0.1353939
  21.9750004    0.1119211
  21.9900017    0.1460277
  22.0050011    0.1648577
  22.0200005    0.1498228
  22.0350018    0.1828718
  22.0500011    0.1861739
  22.0650005    0.2094196
  22.0800018    0.1886610
  22.0950012    0.2478910
  22.1100006    0.2347046
  22.1250019    0.2272440
  22.1400013    0.2222114
  22.1550007    0.2167783
  22.1700020    0.1807987
  22.1850014    0.2037731
  22.2000008    0.1986564
  22.2150002    0.2110154
  22.2300014    0.1978365
  22.2450008    0.2145566
  22.2600002    0.2064591
  22.2750015    0.1598677
  22.2900009    0.1733958
  22.3050003    0.1656402
  22.3200016    0.1997838
  22.3350010    0.1293188
  22.3500004    0.2189640
  22.3650017    0.1814003
  22.3800011    0.2010399
  22.3950005    0.1965613
  22.4100018    0.2193958
  22.4250011    0.2158931
  22.4400005    0.2013520
  22.4550018    0.2055008
  22.4700012    0.2226843
  22.4850006    0.1919204
  22.5000019    0.2225104
  22.5150013    0.1813666
  22.5300007    0.1784645
  22.5450020    0.2007746
  22.5600014    0.2307202
  22.5750008    0.2283405
  22.5900002    0.2024673
  22.6050014    0.2108208
  22.6200008    0.2217202
  22.6350002    0.2073193
  22.6500015    0.2112575
  22.6650009    0.2286390
  22.6800003    0.1795777
  22.6950016    0.2058395
  22.7100010    0.2146812
  22.7250004    0.2157878
  22.7400017    0.1964916
  22.7550011    0.1860467
  22.7700005    0.1925571
  22.7850018    0.1805259
  22.8000011    0.2163261
  22.8150005    0.2134745
  22.8300018    0.1939448
  22.8450012    0.1868218
  22.8600006    0.1586120
  22.8750019    0.1573990
  22.8900013    0.1470759
  22.9050007    0.1875610
  22.9200020    0.2077959
  22.9350014    0.1724092
  22.9500008    0.1832696
  22.9650002    0.2007400
  22.9800014    0.1937807
  22.9950008    0.2014067
  23.0100002    0.1850718
  23.0250015    0.1731300
  23.0400009    0.1780276
  23.0550003    0.2011909
  23.0700016    0.1589507
  23.0850010    0.2236170
  23.1000004    0.1755239
  23.1150017    0.1862796
  23.1300011    0.1887089
  23.1450005    0.1773298
  23.1600018    0.1905689
  23.1750011    0.1890448
  23.1900005    0.2347045
  23.2050018    0.1994021
  23.2200012    0.1763187
  23.2350006    0.1728608
  23.2500019    0.1792249
  23.2650013    0.1642432
  23.2800007    0.1691359
  23.2950020    0.1925282
  23.3100014    0.1863411
  23.3250008    0.1980189
  23.3400021    0.1782530
  23.3550014    0.1800011
  23.3700008    0.1776595
  23.3850002    0.1717503
  23.4000015    0.1818256
  23.4150009    0.1666520
  23.4300003    0.1671093
  23.4450016    0.1410106
  23.4600010    0.1867931
  23.4750004    0.1785837
  23.4900017    0.1596449
  23.5050011    0.1821304
  23.5200005    0.1690380
  23.5350018    0.1673027
  23.5500011    0.1963977
  23.5650005    0.1773590
  23.5800018    0.1808904
  23.5950012    0.1565711
  23.6100006    0.1777215
  23.6250019    0.1748298
  23.6400013    0.1628328
  23.6550007    0.1767033
  23.6700020    0.1763405
  23.6850014    0.1764141
  23.7000008    0.1727511
  23.7150021    0.1832244
  23.7300014    0.1852614
  23.7450008    0.1860272
  23.7600002    0.1743627
  23.7750015    0.1674422
  23.7900009    0.1795295
  23.8050003    0.1551212
  23.8200016    0.1634521
  23.8350010    0.1849779
  23.8500004    0.1837647
  23.8650017    0.1984133
  23.8800011    0.1655890
  23.8950005    0.1696380
  23.9100018    0.1951556
  23.9250011    0.1966825
  23.9400005    0.1781721
  23.9550018    0.1644788
  23.9700012    0.1680875
  23.9850006    0.1683085
  24.0000019    0.1807638
  24.0150013    0.1631944
  24.0300007    0.1691781
  24.0450020    0.1494470
  24.0600014    0.1584848
  24.0750008    0.1631086
  24.0900021    0.1687113
  24.1050014    0.1549077
  24.1200008    0.1816630
  24.1350002    0.1628834
  24.1500015    0.1847148
  24.1650009    0.1755894
  24.1800003    0.1904096
  24.1950016    0.1830942
  24.2100010    0.1900203
  24.2250004    0.1429015
  24.2400017    0.1312998
  24.2550011    0.1342218
  24.2700005    0.1114717
  24.2850018    0.1100941
  24.3000011    0.1736429
  24.3150005    0.1715988
  24.3300018    0.1866890
  24.3450012    0.1772398
  24.3600006    0.1808058
  24.3750019    0.2120321
  24.3900013    0.1833450
  24.4050007    0.1957322
  24.4200020    0.1850340
  24.4350014    0.1832888
  24.4500008    0.1682607
  24.4650021    0.1763312
  24.4800014    0.1741902
  24.4950008    0.1878689
  24.5100002    0.1681486
  24.5250015    0.2151233
  24.5400009    0.1675416
  24.5550003    0.1774683
  24.5700016    0.1533502
  24.5850010    0.1748814
  24.6000004    0.1612791
  24.6150017    0.1780262
  24.6300011    0.1612060
  24.6450005    0.1440670
  24.6600018    0.1546769
  24.6750011    0.1591656
  24.6900005    0.1569553
  24.7050018    0.1672197
  24.7200012    0.1814763
  24.7350006    0.1800079
  24.7500019    0.1833324
  24.7650013    0.1790641
  24.7800007    0.1800368
  24.7950020    0.1619509
  24.8100014    0.1909547
  24.8250008    0.1534141
  24.8400021    0.1760603
  24.8550014    0.1640307
  24.8700008    0.1712903
  24.8850002    0.1441717
  24.9000015    0.1411429
  24.9150009    0.1228203
  24.9300003    0.1210308
  24.9450016    0.1523444
  24.9600010    0.1305616
  24.9750004    0.1395963
  24.9900017    0.1408562
  25.0050011    0.1304130
  25.0200005    0.1698973
  25.0350018    0.1461916
  25.0500011    0.1718341
  25.0650005    0.1657248
  25.0800018    0.2064308
  25.0950012    0.1960592
  25.1100006    0.1830374
  25.1250019    0.1813076
  25.1400013    0.1601246
  25.1550007    0.1538544
  25.1700020    0.1718207
  25.1850014    0.1652487
  25.2000008    0.1745521
  25.2150021    0.1635979
  25.2300014    0.1577108
  25.2450008    0.1670975
  25.2600021    0.1693283
  25.2750015    0.2165379
  25.2900009    0.1773371
  25.3050003    0.1762743
  25.3200016    0.1753324
  25.3350010    0.1713474
  25.3500004    0.2042799
  25.3650017    0.2026858
  25.3800011    0.2088173
  25.3950005    0.2113175
  25.4100018    0.1546471
  25.4250011    0.1545428
  25.4400005    0.1685902
  25.4550018    0.1704605
  25.4700012    0.1800711
  25.4850006    0.1804683
  25.5000019    0.1852902
  25.5150013    0.1674962
  25.5300007    0.1921025
  25.5450020    0.1829070
  25.5600014    0.1937393
  25.5750008    0.1798794
  25.5900021    0.1702556
  25.6050014    0.1561263
  25.6200008    0.1943362
  25.6350021    0.1642195
  25.6500015    0.1636368
  25.6650009    0.1742550
  25.6800003    0.1595923
  25.6950016    0.1637968
  25.7100010    0.1792585
  25.7250004    0.1541420
  25.7400017    0.1572231
  25.7550011    0.1566025
  25.7700005    0.1531855
  25.7850018    0.1628578
  25.8000011    0.1660332
  25.8150005    0.1627442
  25.8300018    0.1474052
  25.8450012    0.1470803
  25.8600006    0.1601566
  25.8750019    0.1645684
  25.8900013    0.1563257
  25.9050007    0.1912625
  25.9200020    0.1443442
  25.9350014    0.1292517
  25.9500008    0.1301511
  25.9650021    0.1482386
  25.9800014    0.1378768
  25.9950008    0.1507669
  26.0100021    0.1569192
  26.0250015    0.1379564
  26.0400009    0.1534649
  26.0550003    0.1647681
  26.0700016    0.1949227
  26.0850010    0.1819027
  26.1000004    0.1738031
  26.1150017    0.1620316
  26.1300011    0.1555396
  26.1450005    0.1923121
  26.1600018    0.2111462
  26.1750011    0.2150100
  26.1900005    0.2008948
  26.2050018    0.2086878
  26.2200012    0.2127642
  26.2350006    0.1628923
  26.2500019    0.1442062
  26.2650013    0.1650200
  26.2800007    0.1607913
  26.2950020    0.1676804
  26.3100014    0.1375140
  26.3250008    0.1602526
  26.3400021    0.1442181
  26.3550014    0.1672134
  26.3700008    0.1460272
  26.3850021    0.1661207
  26.4000015    0.1855380
  26.4150009    0.2178183
  26.4300003    0.2137657
  26.4450016    0.2165767
  26.4600010    0.2000067
  26.4750004    0.1967026
  26.4900017    0.2169122
  26.5050011    0.2343908
  26.5200005    0.2263709
  26.5350018    0.2197475
  26.5500011    0.2154921
  26.5650005    0.2185253
  26.5800018    0.2387151
  26.5950012    0.2060168
  26.6100006    0.2196010
  26.6250019    0.2144216
  26.6400013    0.2113198
  26.6550007    0.1938697
  26.6700020    0.2033076
  26.6850014    0.2282247
  26.7000008    0.2292529
  26.7150021    0.1853021
  26.7300014    0.1717137
  26.7450008    0.1139371
  26.7600021    0.1645344
  26.7750015    0.2158363
  26.7900009    0.2206714
  26.8050022    0.1874113
  26.8200016    0.2245774
  26.8350010    0.2034062
  26.8500004    0.2281479
  26.8650017    0.2051496
  26.8800011    0.2096489
  26.8950005    0.1952246
  26.9100018    0.2116572
  26.9250011    0.2351628
  26.9400005    0.1944539
  26.9550018    0.1899265
  26.9700012    0.2069159
  26.9850006    0.2180030
  27.0000019    0.1890108
  27.0150013    0.1482937
  27.0300007    0.1781638
  27.0450020    0.1615143
  27.0600014    0.1879571
  27.0750008    0.2038239
  27.0900021    0.1908866
  27.1050014    0.1925045
  27.1200008    0.1899514
  27.1350021    0.1811283
  27.1500015    0.1771519
  27.1650009    0.2215591
  27.1800022    0.2157749
  27.1950016    0.1904946
  27.2100010    0.1649750
  27.2250004    0.1818765
  27.2400017    0.2190537
  27.2550011    0.2135578
  27.2700005    0.2278457
  27.2850018    0.2097764
  27.3000011    0.2301571
  27.3150005    0.2539059
  27.3300018    0.2093921
  27.3450012    0.2095775
  27.3600006    0.1858068
  27.3750019    0.1859070
  27.3900013    0.1698931
  27.4050007    0.1668391
  27.4200020    0.1354206
  27.4350014    0.1892602
  27.4500008    0.1657439
  27.4650021    0.2177575
  27.4800014    0.1602743
  27.4950008    0.2089023
  27.5100021    0.1577267
  27.5250015    0.1494529
  27.5400009    0.1839456
  27.5550022    0.1601672
  27.5700016    0.1641171
  27.5850010    0.1838813
  27.6000004    0.1828706
  27.6150017    0.1710786
  27.6300011    0.1599170
  27.6450005    0.1514477
  27.6600018    0.1453224
  27.6750011    0.1587301
  27.6900005    0.1606281
  27.7050018    0.1101871
  27.7200012    0.1353400
  27.7350006    0.1103861
  27.7500019    0.1101789
  27.7650013    0.1124135
  27.7800007    0.1050459
  27.7950020    0.0689058
  27.8100014    0.0763664
  27.8250008    0.0803428
  27.8400021    0.1259340
  27.8550014    0.1460175
  27.8700008    0.1049661
  27.8850021    0.1072295
  27.9000015    0.1037905
  27.9150009    0.1142105
  27.9300022    0.1345520
  27.9450016    0.0958521
  27.9600010    0.1163987
  27.9750004    0.1179449
  27.9900017    0.0722117
  28.0050011    0.0944231
  28.0200005    0.0842934
  28.0350018    0.0903983
  28.0500011    0.0729498
  28.0650005    0.0858935
  28.0800018    0.1087689
  28.0950012    0.0980788
  28.1100006    0.0762964
  28.1250019    0.0595589
  28.1400013    0.0338708
  28.1550007    0.0399735
  28.1700020    0.0700271
  28.1850014    0.0549972
  28.2000008    0.0465105
  28.2150021    0.0531663
  28.2300014    0.0476234
  28.2450008    0.0402987
  28.2600021    0.0713533
  28.2750015    0.0630720
  28.2900009    0.0757142
  28.3050022    0.0680331
  28.3200016    0.0825677
  28.3350010    0.0684273
  28.3500023    0.0401073
  28.3650017    0.0717429
  28.3800011    0.0472756
  28.3950005    0.0465258
  28.4100018    0.0455069
  28.4250011    0.0543733
  28.4400005    0.0714920
  28.4550018    0.0627793
  28.4700012    0.0625131
  28.4850006    0.0861219
  28.5000019    0.0966048
  28.5150013    0.0956477
  28.5300007    0.1043007
  28.5450020    0.1191251
  28.5600014    0.1416066
  28.5750008    0.1266871
  28.5900021    0.1378630
  28.6050014    0.1350941
  28.6200008    0.1374292
  28.6350021    0.1168949
  28.6500015    0.1072007
  28.6650009    0.1229484
  28.6800022    0.1036063
  28.6950016    0.0958872
  28.7100010    0.0919252
  28.7250023    0.1007372
  28.7400017    0.1003250
  28.7550011    0.1049912
  28.7700005    0.0971985
  28.7850018    0.0764654
  28.8000011    0.0846599
  28.8150005    0.0856641
  28.8300018    0.1001871
  28.8450012    0.0985667
  28.8600006    0.1049935
  28.8750019    0.1126285
  28.8900013    0.0773690
  28.9050007    0.0597160
  28.9200020    0.0786544
  28.9350014    0.0495805
  28.9500008    0.0823553
  28.9650021    0.0660206
  28.9800014    0.0859217
  28.9950008    0.0749197
  29.0100021    0.0741679
  29.0250015    0.0608055
  29.0400009    0.0611170
  29.0550022    0.0674511
  29.0700016    0.0864260
  29.0850010    0.0894192
  29.1000023    0.0680722
  29.1150017    0.0596081
  29.1300011    0.0746947
  29.1450005    0.0516857
  29.1600018    0.0840984
  29.1750011    0.0721283
  29.1900005    0.0899641
  29.2050018    0.1315884
  29.2200012    0.1258641
  29.2350006    0.1463263
  29.2500019    0.1284169
  29.2650013    0.1391521
  29.2800007    0.1146517
  29.2950020    0.0995986
  29.3100014    0.1130120
  29.3250008    0.0997024
  29.3400021    0.1211723
  29.3550014    0.1331156
  29.3700008    0.1405451
  29.3850021    0.1073709
  29.4000015    0.1222884
  29.4150009    0.1358659
  29.4300022    0.1589866
  29.4450016    0.1231838
  29.4600010    0.1091116
  29.4750023    0.0987095
  29.4900017    0.1209628
  29.5050011    0.0956882
  29.5200005    0.1051348
  29.5350018    0.1369001
  29.5500011    0.1278390
  29.5650005    0.1413130
  29.5800018    0.1459813
  29.5950012    0.1572751
  29.6100006    0.1491011
  29.6250019    0.1578485
  29.6400013    0.0934617
  29.6550007    0.0982819
  29.6700020    0.0737970
  29.6850014    0.0717941
  29.7000008    0.0777585
  29.7150021    0.0714340
  29.7300014    0.0771225
  29.7450008    0.0989128
  29.7600021    0.1005108
  29.7750015    0.0939090
  29.7900009    0.0814198
  29.8050022    0.1023427
  29.8200016    0.1041493
  29.8350010    0.1160753
  29.8500023    0.1271225
  29.8650017    0.1152744
  29.8800011    0.1007552
  29.8950024    0.1237895
  29.9100018    0.1324700
  29.9250011    0.1206939
  29.9400005    0.1266757
  29.9550018    0.1331284
  29.9700012    0.1215926
  29.9850006    0.1122011
  30.0000019    0.1185188
  30.0150013    0.1212006
  30.0300007    0.0843562
  30.0450020    0.0827725
  30.0600014    0.0883188
  30.0750008    0.1034459
  30.0900021    0.0795060
  30.1050014    0.1124779
  30.1200008    0.1132614
  30.1350021    0.1227539
  30.1500015    0.0870565
  30.1650009    0.1095940
  30.1800022    0.1182923
  30.1950016    0.0947756
  30.2100010    0.0900222
  30.2250023    0.0821426
  30.2400017    0.0935372
  30.2550011    0.0892370
  30.2700024    0.1066629
  30.2850018    0.0991826
  30.3000011    0.1129198
  30.3150005    0.1125671
  30.3300018    0.1152943
  30.3450012    0.1148623
  30.3600006    0.0872772
  30.3750019    0.0995152
  30.3900013    0.0725680
  30.4050007    0.1094255
  30.4200020    0.1168740
  30.4350014    0.1068465
  30.4500008    0.0835291
  30.4650021    0.0717901
  30.4800014    0.0761124
  30.4950008    0.0708603
  30.5100021    0.0694611
  30.5250015    0.0848734
  30.5400009    0.1115440
  30.5550022    0.0855016
  30.5700016    0.0975115
  30.5850010    0.1057515
  30.6000023    0.1102411
  30.6150017    0.1196400
  30.6300011    0.1108998
  30.6450024    0.1053381
  30.6600018    0.0970616
  30.6750011    0.1183692
  30.6900005    0.1243758
  30.7050018    0.1069011
  30.7200012    0.1308930
  30.7350006    0.0987914
  30.7500019    0.1153822
  30.7650013    0.1031059
  30.7800007    0.1037838
  30.7950020    0.0621922
  30.8100014    0.0702187
  30.8250008    0.0800239
  30.8400021    0.0638605
  30.8550014    0.0647676
  30.8700008    0.0669718
  30.8850021    0.0882114
  30.9000015    0.0881644
  30.9150009    0.0846184
  30.9300022    0.0726911
  30.9450016    0.0933047
  30.9600010    0.0692634
  30.9750023    0.0441211
  30.9900017    0.0520244
  31.0050011    0.0947754
  31.0200024    0.0895386
  31.0350018    0.0863024
  31.0500011    0.0932353
  31.0650005    0.1185558
  31.0800018    0.1117359
  31.0950012    0.1453549
  31.1100006    0.1632751
  31.1250019    0.1004109
  31.1400013    0.1079307
  31.1550007    0.0940164
  31.1700020    0.0768772
  31.1850014    0.0976090
  31.2000008    0.0808726
  31.2150021    0.1045484
  31.2300014    0.1172095
  31.2450008    0.0854567
  31.2600021    0.0621207
  31.2750015    0.0601707
  31.2900009    0.0499375
  31.3050022    0.0592219
  31.3200016    0.0578794
  31.3350010    0.0736138
  31.3500023    0.0904617
  31.3650017    0.0621957
  31.3800011    0.0994865
  31.3950024    0.0991412
  31.4100018    0.1235446
  31.4250011    0.1188303
  31.4400024    0.1054040
  31.4550018    0.1240453
  31.4700012    0.0811607
  31.4850006    0.0856250
  31.5000019    0.1120943
  31.5150013    0.0950946
  31.5300007    0.1415149
  31.5450020    0.1019204
  31.5600014    0.1128325
  31.5750008    0.0943535
  31.5900021    0.0878309
  31.6050014    0.0938773
  31.6200008    0.0668693
  31.6350021    0.0962865
  31.6500015    0.0994300
  31.6650009    0.1133343
  31.6800022    0.0686686
  31.6950016    0.0740295
  31.7100010    0.0562478
  31.7250023    0.0905058
  31.7400017    0.0626855
  31.7550011    0.0543760
  31.7700024    0.0651543
  31.7850018    0.0650301
  31.8000011    0.0939692
  31.8150024    0.0940569
  31.8300018    0.0874383
  31.8450012    0.0849681
  31.8600006    0.0772123
  31.8750019    0.0873961
  31.8900013    0.0909483
  31.9050007    0.1096177
  31.9200020    0.1109475
  31.9350014    0.1136311
  31.9500008    0.1280107
  31.9650021    0.1215148
  31.9800014    0.1122537
  31.9950008    0.0938741
  32.0100021    0.1094643
  32.0250015    0.1214496
  32.0400009    0.1295299
  32.0550003    0.1118083
  32.0699997    0.1208558
  32.0850029    0.0938665
  32.1000023    0.0930648
  32.1150017    0.0793940
  32.1300011    0.1043432
  32.1450005    0.0858877
  32.1599998    0.1101885
  32.1750031    0.0804202
  32.1900024    0.0690733
  32.2050018    0.0819558
  32.2200012    0.1015587
  32.2350006    0.1052237
  32.2500000    0.1410578
  32.2650032    0.1237325
  32.2800026    0.1377278
  32.2950020    0.1196970
  32.3100014    0.1295293
  32.3250008    0.1240175
  32.3400002    0.1070675
  32.3550034    0.1231065
  32.3700027    0.1373203
  32.3850021    0.1267990
  32.4000015    0.1315223
  32.4150009    0.1076143
  32.4300003    0.1046703
  32.4449997    0.1203940
  32.4600029    0.1225093
  32.4750023    0.1224434
  32.4900017    0.1182959
  32.5050011    0.1171875
  32.5200005    0.1186344
  32.5349998    0.1076763
  32.5500031    0.1380252
  32.5650024    0.1407272
  32.5800018    0.1159553
  32.5950012    0.1044062
  32.6100006    0.1521765
  32.6250000    0.1255924
  32.6400032    0.1405074
  32.6550026    0.1403354
  32.6700020    0.1319391
  32.6850014    0.1168749
  32.7000008    0.1288751
  32.7150002    0.1514914
  32.7300034    0.1425138
  32.7450027    0.1267872
  32.7600021    0.1224419
  32.7750015    0.1394701
  32.7900009    0.1156273
  32.8050003    0.1159803
  32.8199997    0.1218995
  32.8350029    0.1142109
  32.8500023    0.1175055
  32.8650017    0.1425737
  32.8800011    0.1219080
  32.8950005    0.1201018
  32.9099998    0.0973127
  32.9250031    0.0974822
  32.9400024    0.1046195
  32.9550018    0.1093249
  32.9700012    0.1030749
  32.9850006    0.1116798
  33.0000000    0.1013763
  33.0150032    0.1164363
  33.0300026    0.1043406
  33.0450020    0.0891739
  33.0600014    0.0880855
  33.0750008    0.0820169
  33.0900002    0.1088895
  33.1050034    0.1103954
  33.1200027    0.1086235
  33.1350021    0.1088380
  33.1500015    0.1028251
  33.1650009    0.1112005
  33.1800003    0.1122084
  33.1949997    0.0828854
  33.2100029    0.0961258
  33.2250023    0.0995402
  33.2400017    0.0870096
  33.2550011    0.1082891
  33.2700005    0.1036476
  33.2849998    0.0829294
  33.3000031    0.0896014
  33.3150024    0.0715597
  33.3300018    0.0688739
  33.3450012    0.0693773
  33.3600006    0.0744736
  33.3750000    0.0773964
  33.3900032    0.1031184
  33.4050026    0.1202637
  33.4200020    0.1083890
  33.4350014    0.1112850
  33.4500008    0.0989520
  33.4650002    0.1000456
  33.4800034    0.1189810
  33.4950027    0.1079644
  33.5100021    0.1057938
  33.5250015    0.1042426
  33.5400009    0.1010275
  33.5550003    0.1144588
  33.5699997    0.1091994
  33.5850029    0.1060845
  33.6000023    0.0957971
  33.6150017    0.0868683
  33.6300011    0.0941053
  33.6450005    0.0976798
  33.6599998    0.0983680
  33.6750031    0.1174012
  33.6900024    0.0981156
  33.7050018    0.1367989
  33.7200012    0.1088917
  33.7350006    0.1027279
  33.7500000    0.0961816
  33.7650032    0.0960142
  33.7800026    0.1186538
  33.7950020    0.0950256
  33.8100014    0.1082370
  33.8250008    0.1308145
  33.8400002    0.1383987
  33.8550034    0.1010389
  33.8700027    0.1132731
  33.8850021    0.0953349
  33.9000015    0.1205509
  33.9150009    0.1261136
  33.9300003    0.1174728
  33.9450035    0.0978494
  33.9600029    0.1235546
  33.9750023    0.1075923
  33.9900017    0.1175716
  34.0050011    0.1174067
  34.0200005    0.1086371
  34.0349998    0.0843991
  34.0500031    0.1136107
  34.0650024    0.1066867
  34.0800018    0.1378029
  34.0950012    0.1237629
  34.1100006    0.1180382
  34.1250000    0.0861231
  34.1400032    0.1113466
  34.1550026    0.1238782
  34.1700020    0.1137696
  34.1850014    0.1360690
  34.2000008    0.1154112
  34.2150002    0.1152091
  34.2300034    0.0968878
  34.2450027    0.1076279
  34.2600021    0.1005419
  34.2750015    0.0913075
  34.2900009    0.0914275
  34.3050003    0.0912764
  34.3200035    0.0495118
  34.3350029    0.0729219
  34.3500023    0.0542018
  34.3650017    0.0914211
  34.3800011    0.0807411
  34.3950005    0.0770865
  34.4099998    0.0557993
  34.4250031    0.0860367
  34.4400024    0.0826794
  34.4550018    0.0840641
  34.4700012    0.0608898
  34.4850006    0.0801633
  34.5000000    0.0940654
  34.5150032    0.0983594
  34.5300026    0.0958981
  34.5450020    0.0936198
  34.5600014    0.0842225
  34.5750008    0.0888568
  34.5900002    0.1136641
  34.6050034    0.0837666
  34.6200027    0.0893271
  34.6350021    0.1301043
  34.6500015    0.0918701
  34.6650009    0.1146955
  34.6800003    0.1272576
  34.6950035    0.0867035
  34.7100029    0.0903666
  34.7250023    0.0728224
  34.7400017    0.0715677
  34.7550011    0.1191028
  34.7700005    0.0930206
  34.7849998    0.0982150
  34.8000031    0.1061785
  34.8150024    0.0900420
  34.8300018    0.0925942
  34.8450012    0.0969767
  34.8600006    0.0764722
  34.8750000    0.0958334
  34.8900032    0.0638101
  34.9050026    0.0933944
  34.9200020    0.0869455
  34.9350014    0.0950706
  34.9500008    0.0801712
  34.9650002    0.0832865
  34.9800034    0.0874383
  34.9950027    0.0844616
  35.0100021    0.0962290
  35.0250015    0.1035465
  35.0400009    0.1002497
  35.0550003    0.1385987
  35.0700035    0.1181361
  35.0850029    0.1151574
  35.1000023    0.1082079
  35.1150017    0.1237907
  35.1300011    0.1160897
  35.1450005    0.1086122
  35.1599998    0.1280451
  35.1750031    0.0810048
  35.1900024    0.0852688
  35.2050018    0.1254873
  35.2200012    0.1232610
  35.2350006    0.1114816
  35.2500000    0.1067911
  35.2650032    0.1199654
  35.2800026    0.1129031
  35.2950020    0.1044190
  35.3100014    0.0881400
  35.3250008    0.1069974
  35.3400002    0.1343553
  35.3550034    0.1214077
  35.3700027    0.0964511
  35.3850021    0.1142333
  35.4000015    0.1018584
  35.4150009    0.0995259
  35.4300003    0.0911543
  35.4450035    0.0986817
  35.4600029    0.0883560
  35.4750023    0.0854752
  35.4900017    0.0770720
  35.5050011    0.0720533
  35.5200005    0.0849243
  35.5349998    0.0628037
  35.5500031    0.0717867
  35.5650024    0.0601583
  35.5800018    0.0706779
  35.5950012    0.0628349
  35.6100006    0.0898951
  35.6250000    0.0449935
  35.6400032    0.0562794
  35.6550026    0.0673461
  35.6700020    0.0664151
  35.6850014    0.0701812
  35.7000008    0.0934214
  35.7150002    0.0941931
  35.7300034    0.0989304
  35.7450027    0.0846595
  35.7600021    0.0823913
  35.7750015    0.0849330
  35.7900009    0.0984427
  35.8050003    0.1088981
  35.8200035    0.1048579
  35.8350029    0.0785115
  35.8500023    0.0715278
  35.8650017    0.1030559
  35.8800011    0.0705357
  35.8950005    0.0878355
  35.9099998    0.0892306
  35.9250031    0.0969077
  35.9400024    0.0737449
  35.9550018    0.0631234
  35.9700012    0.0747398
  35.9850006    0.0974194
  36.0000000    0.0589723
  36.0150032    0.0638255
  36.0300026    0.0776424
  36.0450020    0.0685894
  36.0600014    0.0736776
  36.0750008    0.0490600
  36.0900002    0.0533653
  36.1050034    0.0484650
  36.1200027    0.0844262
  36.1350021    0.0759326
  36.1500015    0.0493290
  36.1650009    0.0835515
  36.1800003    0.0845692
  36.1950035    0.0977357
  36.2100029    0.1211602
  36.2250023    0.0795930
  36.2400017    0.0923686
  36.2550011    0.0867981
  36.2700005    0.1071546
  36.2849998    0.1016204
  36.3000031    0.1068643
  36.3150024    0.0887270
  36.3300018    0.0664469
  36.3450012    0.1094351
  36.3600006    0.1173227
  36.3750000    0.1055560
  36.3900032    0.1103647
  36.4050026    0.0871052
  36.4200020    0.1171001
  36.4350014    0.1075474
  36.4500008    0.1170953
  36.4650002    0.1060107
  36.4800034    0.1121218
  36.4950027    0.1074521
  36.5100021    0.1107390
  36.5250015    0.1514416
  36.5400009    0.0931913
  36.5550003    0.1061476
  36.5700035    0.0941720
  36.5850029    0.1226741
  36.6000023    0.1070676
  36.6150017    0.1181636
  36.6300011    0.1220844
  36.6450005    0.1289507
  36.6599998    0.1189800
  36.6750031    0.1166550
  36.6900024    0.1084005
  36.7050018    0.1012534
  36.7200012    0.1323962
  36.7350006    0.1413683
  36.7500000    0.1052343
  36.7650032    0.1047908
  36.7800026    0.1351521
  36.7950020    0.1174980
  36.8100014    0.1048237
  36.8250008    0.1189976
  36.8400002    0.0687814
  36.8550034    0.1118975
  36.8700027    0.0956827
  36.8850021    0.0914106
  36.9000015    0.0994245
  36.9150009    0.0921217
  36.9300003    0.0919712
  36.9450035    0.1041798
  36.9600029    0.1089529
  36.9750023    0.1109866
  36.9900017    0.0980588
  37.0050011    0.1073766
  37.0200005    0.0904935
  37.0350037    0.1084090
  37.0500031    0.0932162
  37.0650024    0.0995890
  37.0800018    0.0926466
  37.0950012    0.0817057
  37.1100006    0.0809288
  37.1250000    0.0975050
  37.1400032    0.0889561
  37.1550026    0.0932144
  37.1700020    0.0906675
  37.1850014    0.0953152
  37.2000008    0.1167016
  37.2150002    0.0998557
  37.2300034    0.1230466
  37.2450027    0.1366804
  37.2600021    0.1000457
  37.2750015    0.0840684
  37.2900009    0.1286107
  37.3050003    0.1334088
  37.3200035    0.1131145
  37.3350029    0.0688372
  37.3500023    0.0673283
  37.3650017    0.0582260
  37.3800011    0.0571758
  37.3950005    0.0290661
  37.4100037    0.0779077
  37.4250031    0.0782949
  37.4400024    0.0739915
  37.4550018    0.0700113
  37.4700012    0.0801958
  37.4850006    0.0711723
  37.5000000    0.0847820
  37.5150032    0.0579761
  37.5300026    0.0620074
  37.5450020    0.0611894
  37.5600014    0.0579164
  37.5750008    0.0672781
  37.5900002    0.0668592
  37.6050034    0.0531110
  37.6200027    0.0528879
  37.6350021    0.0344000
  37.6500015    0.0589302
  37.6650009    0.0302125
  37.6800003    0.0383151
  37.6950035    0.0626439
  37.7100029    0.0478807
  37.7250023    0.0765739
  37.7400017    0.0790532
  37.7550011    0.0676872
  37.7700005    0.0877984
  37.7850037    0.0709819
  37.8000031    0.0820476
  37.8150024    0.0964169
  37.8300018    0.0956150
  37.8450012    0.0907222
  37.8600006    0.0894001
  37.8750000    0.0741381
  37.8900032    0.0562822
  37.9050026    0.0762890
  37.9200020    0.0836336
  37.9350014    0.0756336
  37.9500008    0.0596123
  37.9650002    0.0485255
  37.9800034    0.0600226
  37.9950027    0.0615830
  38.0100021    0.0644646
  38.0250015    0.0726169
  38.0400009    0.0903515
  38.0550003    0.1016685
  38.0700035    0.0423376
  38.0850029    0.0419191
  38.1000023    0.0572024
  38.1150017    0.0309474
  38.1300011    0.0489331
  38.1450005    0.0540075
  38.1600037    0.0341909
  38.1750031    0.0331791
  38.1900024    0.0750047
  38.2050018    0.0681918
  38.2200012    0.0507187
  38.2350006    0.0780309
  38.2500000    0.0709904
  38.2650032    0.0674004
  38.2800026    0.0799442
  38.2950020    0.0832295
  38.3100014    0.0900640
  38.3250008    0.1135088
  38.3400002    0.1134900
  38.3550034    0.1250131
  38.3700027    0.1156505
  38.3850021    0.1220141
  38.4000015    0.0935657
  38.4150009    0.0679785
  38.4300003    0.1057429
  38.4450035    0.1185399
  38.4600029    0.1181428
  38.4750023    0.1159611
  38.4900017    0.1211040
  38.5050011    0.1213169
  38.5200005    0.1247058
  38.5350037    0.1166263
  38.5500031    0.1115705
  38.5650024    0.1159181
  38.5800018    0.1215762
  38.5950012    0.1200742
  38.6100006    0.1161181
  38.6250000    0.1384875
  38.6400032    0.1175033
  38.6550026    0.1156031
  38.6700020    0.1226112
  38.6850014    0.1157173
  38.7000008    0.1344672
  38.7150002    0.1264177
  38.7300034    0.1397601
  38.7450027    0.1197651
  38.7600021    0.1352515
  38.7750015    0.1321773
  38.7900009    0.1140777
  38.8050003    0.1224847
  38.8200035    0.1140497
  38.8350029    0.1187856
  38.8500023    0.1349914
  38.8650017    0.1265066
  38.8800011    0.1277312
  38.8950005    0.1282148
  38.9100037    0.1495114
  38.9250031    0.1361965
  38.9400024    0.1244674
  38.9550018    0.1374482
  38.9700012    0.1468560
  38.9850006    0.1390567
  39.0000000    0.1173499
  39.0150032    0.1272349
  39.0300026    0.1309880
  39.0450020    0.1333296
  39.0600014    0.1283290
  39.0750008    0.1295674
  39.0900002    0.1297477
  39.1050034    0.1322465
  39.1200027    0.1240398
  39.1350021    0.1300555
  39.1500015    0.1168558
  39.1650009    0.1413330
  39.1800003    0.1198044
  39.1950035    0.1304429
  39.2100029    0.1253702
  39.2250023    0.1083375
  39.2400017    0.1186678
  39.2550011    0.1109557
  39.2700005    0.1056188
  39.2850037    0.1006413
  39.3000031    0.1110172
  39.3150024    0.1004140
  39.3300018    0.1513019
  39.3450012    0.1437099
  39.3600006    0.1289187
  39.3750000    0.1323008
  39.3900032    0.1572042
  39.4050026    0.1641562
  39.4200020    0.1569637
  39.4350014    0.1363523
  39.4500008    0.1440897
  39.4650002    0.1319880
  39.4800034    0.1290016
  39.4950027    0.1443944
  39.5100021    0.1233092
  39.5250015    0.1180850
  39.5400009    0.1381343
  39.5550003    0.1445954
  39.5700035    0.1326521
  39.5850029    0.1348733
  39.6000023    0.1227679
  39.6150017    0.1152272
  39.6300011    0.1117501
  39.6450005    0.0980218
  39.6600037    0.1069779
  39.6750031    0.1018500
  39.6900024    0.1109872
  39.7050018    0.1266955
  39.7200012    0.1316574
  39.7350006    0.1226817
  39.7500000    0.0716859
  39.7650032    0.0551261
  39.7800026    0.0795661
  39.7950020    0.0843996
  39.8100014    0.1091458
  39.8250008    0.1108424
  39.8400002    0.1173610
  39.8550034    0.1118280
  39.8700027    0.1181571
  39.8850021    0.1288285
  39.9000015    0.1174113
  39.9150009    0.1119933
  39.9300003    0.0968260
  39.9450035    0.1267035
  39.9600029    0.1458510
  39.9750023    0.1267699
  39.9900017    0.1262675
  40.0050011    0.1226274
  40.0200005    0.1138798
  40.0350037    0.1272828
  40.0500031    0.1392403
  40.0650024    0.1542119
  40.0800018    0.1318883
  40.0950012    0.1142797
  40.1100006    0.1158876
  40.1250000    0.1173162
  40.1400032    0.0916969
  40.1550026    0.1013188
  40.1700020    0.0930816
  40.1850014    0.0925476
  40.2000008    0.0902294
  40.2150002    0.0857097
  40.2300034    0.0778886
  40.2450027    0.0874141
  40.2600021    0.0956010
  40.2750015    0.0880563
  40.2900009    0.1010871
  40.3050003    0.1162831
  40.3200035    0.1156019
  40.3350029    0.1098102
  40.3500023    0.1228296
  40.3650017    0.1079262
  40.3800011    0.1342145
  40.3950005    0.1149539
  40.4100037    0.1080780
  40.4250031    0.1000510
  40.4400024    0.1024946
  40.4550018    0.1072165
  40.4700012    0.1070946
  40.4850006    0.1027144
  40.5000038    0.1028044
  40.5150032    0.1062228
  40.5300026    0.1257966
  40.5450020    0.1065605
  40.5600014    0.1166239
  40.5750008    0.1168947
  40.5900002    0.1155185
  40.6050034    0.1158456
  40.6200027    0.1158298
  40.6350021    0.1072335
  40.6500015    0.1164560
  40.6650009    0.1101704
  40.6800003    0.1112563
  40.6950035    0.1079534
  40.7100029    0.1092955
  40.7250023    0.1163747
  40.7400017    0.1241823
  40.7550011    0.1113592
  40.7700005    0.1092886
  40.7850037    0.1012394
  40.8000031    0.1218646
  40.8150024    0.1058902
  40.8300018    0.1152700
  40.8450012    0.1191486
  40.8600006    0.1344145
  40.8750038    0.1326798
  40.8900032    0.1137980
  40.9050026    0.1183629
  40.9200020    0.1332392
  40.9350014    0.1064198
  40.9500008    0.1137962
  40.9650002    0.1202693
  40.9800034    0.1243319
  40.9950027    0.1294804
  41.0100021    0.1390491
  41.0250015    0.1256849
  41.0400009    0.1330658
  41.0550003    0.1108510
  41.0700035    0.1119324
  41.0850029    0.1257854
  41.1000023    0.1275532
  41.1150017    0.1057188
  41.1300011    0.1322894
  41.1450005    0.1140816
  41.1600037    0.1074447
  41.1750031    0.1010141
  41.1900024    0.1302472
  41.2050018    0.0962860
  41.2200012    0.1144441
  41.2350006    0.1134372
  41.2500038    0.1098300
  41.2650032    0.1210635
  41.2800026    0.0907815
  41.2950020    0.0854723
  41.3100014    0.0927400
  41.3250008    0.0925028
  41.3400002    0.0872642
  41.3550034    0.1060377
  41.3700027    0.1176049
  41.3850021    0.1255424
  41.4000015    0.0954237
  41.4150009    0.1187510
  41.4300003    0.1019715
  41.4450035    0.1067304
  41.4600029    0.1181531
  41.4750023    0.1066448
  41.4900017    0.1097596
  41.5050011    0.1098750
  41.5200005    0.1077686
  41.5350037    0.1093392
  41.5500031    0.1234461
  41.5650024    0.1003625
  41.5800018    0.1105875
  41.5950012    0.0993148
  41.6100006    0.0972834
  41.6250038    0.1025514
  41.6400032    0.0944381
  41.6550026    0.1137999
  41.6700020    0.1071845
  41.6850014    0.1084653
  41.7000008    0.1196726
  41.7150002    0.1211426
  41.7300034    0.1239660
  41.7450027    0.1062082
  41.7600021    0.1247943
  41.7750015    0.1070889
  41.7900009    0.1157215
  41.8050003    0.1080405
  41.8200035    0.0934340
  41.8350029    0.0987844
  41.8500023    0.0981702
  41.8650017    0.0938548
  41.8800011    0.1035324
  41.8950005    0.0929450
  41.9100037    0.0886678
  41.9250031    0.1037177
  41.9400024    0.0939543
  41.9550018    0.0920818
  41.9700012    0.0921877
  41.9850006    0.0986504
  42.0000038    0.1083263
  42.0150032    0.0969723
  42.0300026    0.0895268
  42.0450020    0.0958072
  42.0600014    0.1166091
  42.0750008    0.1212689
  42.0900002    0.1130873
  42.1050034    0.0996879
  42.1200027    0.1244750
  42.1350021    0.0906537
  42.1500015    0.1087893
  42.1650009    0.1163480
  42.1800003    0.1068914
  42.1950035    0.1079667
  42.2100029    0.1180212
  42.2250023    0.1064094
  42.2400017    0.1101459
  42.2550011    0.1063439
  42.2700005    0.0916432
  42.2850037    0.1063029
  42.3000031    0.0999188
  42.3150024    0.1038352
  42.3300018    0.0941020
  42.3450012    0.0906724
  42.3600006    0.1001764
  42.3750038    0.0991835
  42.3900032    0.1054302
  42.4050026    0.1038421
  42.4200020    0.1017511
  42.4350014    0.0926801
  42.4500008    0.1094838
  42.4650002    0.0961068
  42.4800034    0.0932783
  42.4950027    0.1121002
  42.5100021    0.0933895
  42.5250015    0.0960381
  42.5400009    0.0948268
  42.5550003    0.0948610
  42.5700035    0.0959812
  42.5850029    0.1001596
  42.6000023    0.0972854
  42.6150017    0.0893357
  42.6300011    0.1106685
  42.6450005    0.1068562
  42.6600037    0.0956815
  42.6750031    0.1101869
  42.6900024    0.1078772
  42.7050018    0.1048177
  42.7200012    0.0965499
  42.7350006    0.1079218
  42.7500038    0.1187120
  42.7650032    0.1177938
  42.7800026    0.1335710
  42.7950020    0.1254190
  42.8100014    0.1115733
  42.8250008    0.1357319
  42.8400002    0.1246298
  42.8550034    0.1077123
  42.8700027    0.1023678
  42.8850021    0.1206721
  42.9000015    0.1437909
  42.9150009    0.1001114
  42.9300003    0.1104874
  42.9450035    0.1058058
  42.9600029    0.1255782
  42.9750023    0.1077386
  42.9900017    0.1183918
  43.0050011    0.1223184
  43.0200005    0.1233834
  43.0350037    0.1205425
  43.0500031    0.1282857
  43.0650024    0.1313057
  43.0800018    0.1193353
  43.0950012    0.1250577
  43.1100006    0.1048340
  43.1250038    0.1190110
  43.1400032    0.1271584
  43.1550026    0.1178529
  43.1700020    0.1425208
  43.1850014    0.1307500
  43.2000008    0.1136698
  43.2150002    0.1265499
  43.2300034    0.1224404
  43.2450027    0.1189095
  43.2600021    0.1362838
  43.2750015    0.1219043
  43.2900009    0.1166467
  43.3050003    0.1232916
  43.3200035    0.1106000
  43.3350029    0.1236134
  43.3500023    0.1284103
  43.3650017    0.1138327
  43.3800011    0.1172388
  43.3950005    0.1314640
  43.4100037    0.1218422
  43.4250031    0.1128730
  43.4400024    0.1330347
  43.4550018    0.1371382
  43.4700012    0.1337273
  43.4850006    0.1332776
  43.5000038    0.1390946
  43.5150032    0.1185882
  43.5300026    0.1096490
  43.5450020    0.1339232
  43.5600014    0.1358413
  43.5750008    0.1314097
  43.5900040    0.1315785
  43.6050034    0.1406504
  43.6200027    0.1279220
  43.6350021    0.1310586
  43.6500015    0.1258991
  43.6650009    0.1209411
  43.6800003    0.1238628
  43.6950035    0.1227411
  43.7100029    0.1060706
  43.7250023    0.1392958
  43.7400017    0.1208407
  43.7550011    0.1270640
  43.7700005    0.1287521
  43.7850037    0.1361238
  43.8000031    0.1201205
  43.8150024    0.1239782
  43.8300018    0.1226091
  43.8450012    0.1256608
  43.8600006    0.1187774
  43.8750038    0.1328741
  43.8900032    0.1206739
  43.9050026    0.1235990
  43.9200020    0.1182730
  43.9350014    0.1213031
  43.9500008    0.1204320
  43.9650040    0.1166978
  43.9800034    0.1152153
  43.9950027    0.1276899
  44.0100021    0.1072405
  44.0250015    0.1141624
  44.0400009    0.0911979
  44.0550003    0.1116483
  44.0700035    0.1127355
  44.0850029    0.1235223
  44.1000023    0.1169161
  44.1150017    0.1344338
  44.1300011    0.1165261
  44.1450005    0.1078241
  44.1600037    0.1080471
  44.1750031    0.1270328
  44.1900024    0.1353904
  44.2050018    0.1003871
  44.2200012    0.1168965
  44.2350006    0.0976416
  44.2500038    0.1094660
  44.2650032    0.0991886
  44.2800026    0.1163537
  44.2950020    0.1114547
  44.3100014    0.1004678
  44.3250008    0.1118928
  44.3400040    0.1106744
  44.3550034    0.1079340
  44.3700027    0.1027945
  44.3850021    0.1183601
  44.4000015    0.1220447
  44.4150009    0.1241538
  44.4300003    0.1201136
  44.4450035    0.1365189
  44.4600029    0.1318355
  44.4750023    0.1222893
  44.4900017    0.1296262
  44.5050011    0.1288927
  44.5200005    0.1171015
  44.5350037    0.1135456
  44.5500031    0.1279121
  44.5650024    0.1327690
  44.5800018    0.1251570
  44.5950012    0.1294953
  44.6100006    0.1375094
  44.6250038    0.1150889
  44.6400032    0.1170755
  44.6550026    0.1039451
  44.6700020    0.1142783
  44.6850014    0.1249951
  44.7000008    0.1347316
  44.7150040    0.1340733
  44.7300034    0.1303044
  44.7450027    0.1306904
  44.7600021    0.1121329
  44.7750015    0.1097206
  44.7900009    0.1107989
  44.8050003    0.1235399
  44.8200035    0.1211007
  44.8350029    0.1101025
  44.8500023    0.1237247
  44.8650017    0.1324554
  44.8800011    0.1202239
  44.8950005    0.1186168
  44.9100037    0.1087808
  44.9250031    0.1118063
  44.9400024    0.1303613
  44.9550018    0.1168773
  44.9700012    0.1258104
  44.9850006    0.1201033
  45.0000038    0.1349293
  45.0150032    0.1216156
  45.0300026    0.1312477
  45.0450020    0.1127316
  45.0600014    0.1124788
  45.0750008    0.1120476
  45.0900040    0.1369909
  45.1050034    0.1272678
  45.1200027    0.1189709
  45.1350021    0.0970501
  45.1500015    0.1218225
  45.1650009    0.1338270
  45.1800003    0.1133632
  45.1950035    0.0951399
  45.2100029    0.1075182
  45.2250023    0.0983375
  45.2400017    0.1299522
  45.2550011    0.1302461
  45.2700005    0.1325779
  45.2850037    0.1452712
  45.3000031    0.1455778
  45.3150024    0.1319886
  45.3300018    0.1388557
  45.3450012    0.1492619
  45.3600006    0.1361603
  45.3750038    0.1488399
  45.3900032    0.1417204
  45.4050026    0.1458615
  45.4200020    0.1453669
  45.4350014    0.1274881
  45.4500008    0.1403260
  45.4650040    0.1350096
  45.4800034    0.1313599
  45.4950027    0.0969768
  45.5100021    0.1069522
  45.5250015    0.1038184
  45.5400009    0.1299167
  45.5550003    0.1276192
  45.5700035    0.1126115
  45.5850029    0.1263812
  45.6000023    0.1338625
  45.6150017    0.1359991
  45.6300011    0.1456216
  45.6450005    0.1243110
  45.6600037    0.1265806
  45.6750031    0.1266043
  45.6900024    0.1323507
  45.7050018    0.1258595
  45.7200012    0.1309046
  45.7350006    0.1233448
  45.7500038    0.1344175
  45.7650032    0.1377122
  45.7800026    0.1492885
  45.7950020    0.1368142
  45.8100014    0.1238143
  45.8250008    0.1363495
  45.8400040    0.1435442
  45.8550034    0.1331191
  45.8700027    0.1204534
  45.8850021    0.1184246
  45.9000015    0.1127535
  45.9150009    0.1225929
  45.9300003    0.1111124
  45.9450035    0.1329614
  45.9600029    0.1155263
  45.9750023    0.1188819
  45.9900017    0.1395393
  46.0050011    0.1249919
  46.0200005    0.1519865
  46.0350037    0.1475852
  46.0500031    0.1319761
  46.0650024    0.1341996
  46.0800018    0.1239062
  46.0950012    0.1370408
  46.1100006    0.1183622
  46.1250038    0.1318014
  46.1400032    0.1324845
  46.1550026    0.1327445
  46.1700020    0.1286046
  46.1850014    0.1113104
  46.2000008    0.1370684
  46.2150040    0.1070112
  46.2300034    0.1278824
  46.2450027    0.1394293
  46.2600021    0.1316895
  46.2750015    0.1382433
  46.2900009    0.1211339
  46.3050003    0.1317848
  46.3200035    0.1225598
  46.3350029    0.1300149
  46.3500023    0.1254235
  46.3650017    0.1436326
  46.3800011    0.1535031
  46.3950005    0.1275674
  46.4100037    0.1334115
  46.4250031    0.1227760
  46.4400024    0.1379546
  46.4550018    0.1357235
  46.4700012    0.1184127
  46.4850006    0.1469261
  46.5000038    0.1127034
  46.5150032    0.1302793
  46.5300026    0.1074223
  46.5450020    0.0979736
  46.5600014    0.1059121
  46.5750008    0.1198625
  46.5900040    0.1071772
  46.6050034    0.1068394
  46.6200027    0.0831643
  46.6350021    0.0844559
  46.6500015    0.0964686
  46.6650009    0.1115700
  46.6800041    0.1215873
  46.6950035    0.1026733
  46.7100029    0.1097083
  46.7250023    0.1129517
  46.7400017    0.1163947
  46.7550011    0.1203354
  46.7700005    0.1067392
  46.7850037    0.1184979
  46.8000031    0.1326148
  46.8150024    0.1103040
  46.8300018    0.1097133
  46.8450012    0.1190996
  46.8600006    0.1146060
  46.8750038    0.0985702
  46.8900032    0.0846158
  46.9050026    0.1052883
  46.9200020    0.1028372
  46.9350014    0.1090194
  46.9500008    0.1193682
  46.9650040    0.1343691
  46.9800034    0.1345197
  46.9950027    0.1372535
  47.0100021    0.1269493
  47.0250015    0.1090302
  47.0400009    0.0993342
  47.0550041    0.0950111
  47.0700035    0.1157844
  47.0850029    0.0936578
  47.1000023    0.1155031
  47.1150017    0.1019968
  47.1300011    0.0985748
  47.1450005    0.1064077
  47.1600037    0.0981195
  47.1750031    0.1193937
  47.1900024    0.1226353
  47.2050018    0.1326477
  47.2200012    0.1170011
  47.2350006    0.0804335
  47.2500038    0.1095071
  47.2650032    0.0985778
  47.2800026    0.1231562
  47.2950020    0.1188398
  47.3100014    0.1204220
  47.3250008    0.0829579
  47.3400040    0.0848764
  47.3550034    0.0928127
  47.3700027    0.1225615
  47.3850021    0.1120404
  47.4000015    0.1110024
  47.4150009    0.0948785
  47.4300041    0.0852418
  47.4450035    0.0876624
  47.4600029    0.0868466
  47.4750023    0.0959287
  47.4900017    0.0925717
  47.5050011    0.0792569
  47.5200005    0.0944717
  47.5350037    0.0889990
  47.5500031    0.0866213
  47.5650024    0.0922788
  47.5800018    0.0861061
  47.5950012    0.0794191
  47.6100006    0.0760399
  47.6250038    0.0837320
  47.6400032    0.0989992
  47.6550026    0.1081403
  47.6700020    0.0898427
  47.6850014    0.1004272
  47.7000008    0.0797807
  47.7150040    0.1021299
  47.7300034    0.0924871
  47.7450027    0.1190175
  47.7600021    0.1040619
  47.7750015    0.1212489
  47.7900009    0.1305676
  47.8050041    0.1092626
  47.8200035    0.1274276
  47.8350029    0.1346417
  47.8500023    0.1086146
  47.8650017    0.1165642
  47.8800011    0.1283586
  47.8950005    0.1285113
  47.9100037    0.1288535
  47.9250031    0.1439053
  47.9400024    0.1295394
  47.9550018    0.1306782
  47.9700012    0.1320915
  47.9850006    0.1303719
  48.0000038    0.1302371
  48.0150032    0.1138007
  48.0300026    0.1444488
  48.0450020    0.1241057
  48.0600014    0.1333739
  48.0750008    0.1290303
  48.0900040    0.1319580
  48.1050034    0.1540125
  48.1200027    0.1518908
  48.1350021    0.1336297
  48.1500015    0.1719361
  48.1650009    0.1667276
  48.1800041    0.1645758
  48.1950035    0.1634574
  48.2100029    0.1583301
  48.2250023    0.1434622
  48.2400017    0.1415274
  48.2550011    0.1381279
  48.2700005    0.1298204
  48.2850037    0.1484197
  48.3000031    0.1427944
  48.3150024    0.1462547
  48.3300018    0.1399910
  48.3450012    0.1328546
  48.3600006    0.1632950
  48.3750038    0.1530852
  48.3900032    0.1317120
  48.4050026    0.1653696
  48.4200020    0.1507998
  48.4350014    0.1632449
  48.4500008    0.1489529
  48.4650040    0.1600156
  48.4800034    0.1374914
  48.4950027    0.1593291
  48.5100021    0.1616730
  48.5250015    0.1421407
  48.5400009    0.1550695
  48.5550041    0.1596437
  48.5700035    0.1660527
  48.5850029    0.1333059
  48.6000023    0.1296273
  48.6150017    0.1408502
  48.6300011    0.1481671
  48.6450005    0.1538920
  48.6600037    0.1638556
  48.6750031    0.1622847
  48.6900024    0.1498381
  48.7050018    0.1376586
  48.7200012    0.1443828
  48.7350006    0.1432506
  48.7500038    0.1183801
  48.7650032    0.1326853
  48.7800026    0.1273590
  48.7950020    0.1280544
  48.8100014    0.1247759
  48.8250008    0.1294191
  48.8400040    0.1384537
  48.8550034    0.1341131
  48.8700027    0.1401188
  48.8850021    0.1234269
  48.9000015    0.1211667
  48.9150009    0.1217511
  48.9300041    0.1287320
  48.9450035    0.1167693
  48.9600029    0.1323332
  48.9750023    0.1486649
  48.9900017    0.1411998
  49.0050011    0.1257127
  49.0200005    0.1396250
  49.0350037    0.1387511
  49.0500031    0.1388883
  49.0650024    0.1501864
  49.0800018    0.1417009
  49.0950012    0.1566183
  49.1100006    0.1600662
  49.1250038    0.1356221
  49.1400032    0.1350536
  49.1550026    0.1521694
  49.1700020    0.1497829
  49.1850014    0.1473986
  49.2000008    0.1628123
  49.2150040    0.1583858
  49.2300034    0.1629806
  49.2450027    0.1655478
  49.2600021    0.1439267
  49.2750015    0.1540864
  49.2900009    0.1500506
  49.3050041    0.1451990
  49.3200035    0.1280701
  49.3350029    0.1256198
  49.3500023    0.1214850
  49.3650017    0.1304343
  49.3800011    0.1156166
  49.3950005    0.1180170
  49.4100037    0.1386262
  49.4250031    0.1298960
  49.4400024    0.1361374
  49.4550018    0.1212541
  49.4700012    0.1178317
  49.4850006    0.1543744
  49.5000038    0.1376454
  49.5150032    0.1392021
  49.5300026    0.1526195
  49.5450020    0.1284431
  49.5600014    0.1386449
  49.5750008    0.1352409
  49.5900040    0.1333008
  49.6050034    0.1296201
  49.6200027    0.1227830
  49.6350021    0.1281712
  49.6500015    0.1368590
  49.6650009    0.1282125
  49.6800041    0.1334784
  49.6950035    0.1040773
  49.7100029    0.1199778
  49.7250023    0.1273540
  49.7400017    0.1153232
  49.7550011    0.1209280
  49.7700005    0.1163595
  49.7850037    0.1272725
  49.8000031    0.1267718
  49.8150024    0.1264940
  49.8300018    0.1113514
  49.8450012    0.1067787
  49.8600006    0.1375589
  49.8750038    0.1236252
  49.8900032    0.1254181
  49.9050026    0.1374840
  49.9200020    0.1531721
  49.9350014    0.1427198
  49.9500008    0.1342748
  49.9650040    0.0936644
  49.9800034    0.1147281
  49.9950027    0.1358644
