# Supplementary material for: KRSR and RGD Adsorption on TiO2 and Influence of Ion Concentration: A Molecular Dynamics Study
Source: Biomolecules. 2026 Feb 23;16(2):336. doi: 10.3390/biom16020336 (PMC12938479; doi:10.3390/biom16020336)
Supplement: Supplementary file 1 [file biomolecules-16-00336-s001.zip › Supplementary data/data/KRSR/41Na44Cl/mindist.xvg]

# This file was created Sun Aug 17 19:11:53 2025
# Created by:
#                     :-) GROMACS - gmx mindist, 2023.2 (-:
# 
# Executable:   /usr/local/gromacs/bin/gmx
# Data prefix:  /usr/local/gromacs
# Working dir:  /home/attila/Desktop/Babykomondor3/KRSR
# Command line:
#   gmx mindist -s 41Na44Cl_1/md/md.tpr -f 41Na44Cl_1/md/md_noPBC.xtc -od 41Na44Cl_1/md/mindist.xvg -tu ns -on numcont.xvg
# gmx mindist is part of G R O M A C S:
#
# Great Red Oystrich Makes All Chemists Sane
#
@    title "Minimum Distance"
@    xaxis  label "Time (ns)"
@    yaxis  label "Distance (nm)"
@TYPE xy
@ view 0.15, 0.15, 0.75, 0.85
@ legend on
@ legend box on
@ legend loctype view
@ legend 0.78, 0.8
@ legend length 2
@ s0 legend "Protein-TI"
0.000000e+00  2.537848e+00
1.500000e-02  2.608004e+00
3.000000e-02  2.666783e+00
4.500000e-02  2.702522e+00
6.000000e-02  2.517396e+00
7.500000e-02  2.551650e+00
9.000000e-02  2.458837e+00
1.050000e-01  2.439003e+00
1.200000e-01  2.489253e+00
1.350000e-01  2.540568e+00
1.500000e-01  2.454011e+00
1.650000e-01  2.396220e+00
1.800000e-01  2.290173e+00
1.950000e-01  2.280285e+00
2.100000e-01  2.129947e+00
2.250000e-01  2.259064e+00
2.400000e-01  2.476549e+00
2.550000e-01  2.253209e+00
2.700000e-01  2.180085e+00
2.850000e-01  2.196139e+00
3.000000e-01  2.124537e+00
3.150000e-01  2.315536e+00
3.300000e-01  2.363613e+00
3.450000e-01  2.278752e+00
3.600000e-01  2.246682e+00
3.750000e-01  2.312945e+00
3.900000e-01  2.582461e+00
4.050000e-01  2.744337e+00
4.200000e-01  2.561553e+00
4.350000e-01  2.524540e+00
4.500000e-01  2.503792e+00
4.650000e-01  2.653292e+00
4.800000e-01  2.723896e+00
4.950000e-01  2.729533e+00
5.100001e-01  2.825627e+00
5.250000e-01  2.767880e+00
5.400000e-01  2.787752e+00
5.550000e-01  2.743031e+00
5.700001e-01  2.772925e+00
5.850000e-01  2.736977e+00
6.000000e-01  2.697412e+00
6.150000e-01  2.639569e+00
6.300001e-01  2.711669e+00
6.450000e-01  2.543388e+00
6.600000e-01  2.799921e+00
6.750000e-01  2.724285e+00
6.900001e-01  2.603052e+00
7.050000e-01  2.590026e+00
7.200000e-01  2.557712e+00
7.350000e-01  2.550446e+00
7.500001e-01  2.488065e+00
7.650000e-01  2.695936e+00
7.800000e-01  2.717486e+00
7.950000e-01  2.806826e+00
8.100001e-01  2.835964e+00
8.250000e-01  2.715735e+00
8.400000e-01  2.736174e+00
8.550000e-01  2.812684e+00
8.700001e-01  2.589151e+00
8.850001e-01  2.722077e+00
9.000000e-01  2.684832e+00
9.150000e-01  2.603440e+00
9.300001e-01  2.565157e+00
9.450001e-01  2.830999e+00
9.600000e-01  2.792746e+00
9.750000e-01  2.617480e+00
9.900001e-01  2.736747e+00
1.005000e+00  2.738783e+00
1.020000e+00  2.671452e+00
1.035000e+00  2.666285e+00
1.050000e+00  2.545763e+00
1.065000e+00  2.642785e+00
1.080000e+00  2.689798e+00
1.095000e+00  2.680300e+00
1.110000e+00  2.457005e+00
1.125000e+00  2.492630e+00
1.140000e+00  2.477104e+00
1.155000e+00  2.126271e+00
1.170000e+00  2.206746e+00
1.185000e+00  2.413053e+00
1.200000e+00  2.493599e+00
1.215000e+00  2.420791e+00
1.230000e+00  2.437058e+00
1.245000e+00  2.512153e+00
1.260000e+00  2.558470e+00
1.275000e+00  2.391482e+00
1.290000e+00  2.359928e+00
1.305000e+00  2.131316e+00
1.320000e+00  2.064654e+00
1.335000e+00  2.222144e+00
1.350000e+00  2.440002e+00
1.365000e+00  2.556510e+00
1.380000e+00  2.942042e+00
1.395000e+00  2.935865e+00
1.410000e+00  2.831852e+00
1.425000e+00  2.764258e+00
1.440000e+00  2.707790e+00
1.455000e+00  2.583008e+00
1.470000e+00  2.680265e+00
1.485000e+00  2.828189e+00
1.500000e+00  2.657693e+00
1.515000e+00  2.376379e+00
1.530000e+00  2.465054e+00
1.545000e+00  2.278034e+00
1.560000e+00  2.031788e+00
1.575000e+00  2.420002e+00
1.590000e+00  2.332668e+00
1.605000e+00  2.223283e+00
1.620000e+00  2.206834e+00
1.635000e+00  2.215936e+00
1.650000e+00  2.369709e+00
1.665000e+00  2.569136e+00
1.680000e+00  2.599419e+00
1.695000e+00  2.663612e+00
1.710000e+00  2.569649e+00
1.725000e+00  2.625259e+00
1.740000e+00  2.692106e+00
1.755000e+00  2.384212e+00
1.770000e+00  2.413717e+00
1.785000e+00  2.446619e+00
1.800000e+00  2.693856e+00
1.815000e+00  2.854850e+00
1.830000e+00  2.818677e+00
1.845000e+00  2.592355e+00
1.860000e+00  2.605559e+00
1.875000e+00  2.504633e+00
1.890000e+00  2.519690e+00
1.905000e+00  2.709791e+00
1.920000e+00  2.745136e+00
1.935000e+00  2.960088e+00
1.950000e+00  2.758765e+00
1.965000e+00  2.811648e+00
1.980000e+00  2.835249e+00
1.995000e+00  2.837241e+00
2.010000e+00  2.780077e+00
2.025000e+00  2.734580e+00
2.040000e+00  2.876162e+00
2.055000e+00  2.785675e+00
2.070000e+00  2.885420e+00
2.085000e+00  2.782333e+00
2.100000e+00  2.795778e+00
2.115000e+00  2.725404e+00
2.130000e+00  2.722436e+00
2.145000e+00  2.702022e+00
2.160000e+00  2.805543e+00
2.175000e+00  2.655641e+00
2.190000e+00  2.712779e+00
2.205000e+00  2.608942e+00
2.220000e+00  2.683438e+00
2.235000e+00  2.665052e+00
2.250000e+00  2.499037e+00
2.265000e+00  2.433828e+00
2.280000e+00  2.389903e+00
2.295000e+00  2.480337e+00
2.310000e+00  2.306955e+00
2.325000e+00  2.130011e+00
2.340000e+00  2.188739e+00
2.355000e+00  2.437660e+00
2.370000e+00  2.291023e+00
2.385000e+00  2.283658e+00
2.400000e+00  2.434345e+00
2.415000e+00  2.488679e+00
2.430000e+00  2.265555e+00
2.445000e+00  2.377864e+00
2.460000e+00  2.327671e+00
2.475000e+00  2.310748e+00
2.490000e+00  2.350618e+00
2.505000e+00  2.424411e+00
2.520000e+00  2.441641e+00
2.535000e+00  2.188006e+00
2.550000e+00  2.283064e+00
2.565000e+00  2.223820e+00
2.580000e+00  2.285780e+00
2.595000e+00  2.236721e+00
2.610000e+00  2.343508e+00
2.625000e+00  2.518394e+00
2.640000e+00  2.578452e+00
2.655000e+00  2.725681e+00
2.670000e+00  2.689503e+00
2.685000e+00  2.833176e+00
2.700000e+00  2.785409e+00
2.715000e+00  2.924616e+00
2.730000e+00  2.855596e+00
2.745000e+00  2.844691e+00
2.760000e+00  2.921386e+00
2.775000e+00  2.842746e+00
2.790000e+00  2.764997e+00
2.805000e+00  2.673364e+00
2.820000e+00  2.652966e+00
2.835000e+00  2.617782e+00
2.850000e+00  2.551889e+00
2.865000e+00  2.635762e+00
2.880000e+00  2.525876e+00
2.895000e+00  2.429754e+00
2.910000e+00  2.227724e+00
2.925000e+00  2.371121e+00
2.940000e+00  2.472193e+00
2.955000e+00  2.423781e+00
2.970000e+00  2.226712e+00
2.985000e+00  2.294621e+00
3.000000e+00  2.266552e+00
3.015000e+00  2.345811e+00
3.030000e+00  2.331366e+00
3.045000e+00  2.251625e+00
3.060000e+00  2.335988e+00
3.075000e+00  2.317653e+00
3.090000e+00  2.286615e+00
3.105000e+00  2.539257e+00
3.120000e+00  2.562718e+00
3.135000e+00  2.625175e+00
3.150000e+00  2.683962e+00
3.165000e+00  2.528812e+00
3.180000e+00  2.673780e+00
3.195000e+00  2.526819e+00
3.210000e+00  2.508594e+00
3.225000e+00  2.484398e+00
3.240000e+00  2.627687e+00
3.255000e+00  2.551991e+00
3.270000e+00  2.483487e+00
3.285000e+00  2.304769e+00
3.300000e+00  2.429276e+00
3.315000e+00  2.740222e+00
3.330000e+00  2.745287e+00
3.345000e+00  2.650038e+00
3.360000e+00  2.798349e+00
3.375000e+00  2.774882e+00
3.390000e+00  2.777494e+00
3.405000e+00  2.559834e+00
3.420000e+00  2.615134e+00
3.435000e+00  2.511883e+00
3.450000e+00  2.389119e+00
3.465000e+00  2.389234e+00
3.480000e+00  2.580981e+00
3.495000e+00  2.337143e+00
3.510000e+00  2.436675e+00
3.525000e+00  2.465769e+00
3.540000e+00  2.587023e+00
3.555000e+00  2.461198e+00
3.570000e+00  2.359465e+00
3.585000e+00  2.381782e+00
3.600000e+00  2.403930e+00
3.615000e+00  2.329009e+00
3.630000e+00  2.368114e+00
3.645000e+00  2.214518e+00
3.660000e+00  2.157139e+00
3.675000e+00  2.283605e+00
3.690000e+00  2.237037e+00
3.705000e+00  2.210217e+00
3.720000e+00  2.206516e+00
3.735000e+00  2.055892e+00
3.750000e+00  2.089953e+00
3.765000e+00  2.126650e+00
3.780000e+00  2.199780e+00
3.795000e+00  2.209762e+00
3.810000e+00  2.451640e+00
3.825000e+00  2.555108e+00
3.840000e+00  2.434277e+00
3.855000e+00  2.455171e+00
3.870000e+00  2.469406e+00
3.885000e+00  2.478105e+00
3.900000e+00  2.521034e+00
3.915000e+00  2.472455e+00
3.930000e+00  2.560521e+00
3.945000e+00  2.781071e+00
3.960000e+00  2.581559e+00
3.975000e+00  2.593852e+00
3.990000e+00  2.653965e+00
4.005000e+00  2.804045e+00
4.020000e+00  2.883193e+00
4.035000e+00  2.733186e+00
4.050000e+00  2.723103e+00
4.065000e+00  2.702617e+00
4.080000e+00  2.572535e+00
4.095000e+00  2.603877e+00
4.110000e+00  2.492792e+00
4.125000e+00  2.441915e+00
4.140000e+00  2.441180e+00
4.155000e+00  2.273713e+00
4.170000e+00  2.203033e+00
4.185000e+00  2.017690e+00
4.200000e+00  2.157919e+00
4.215000e+00  2.309000e+00
4.230000e+00  2.232123e+00
4.245000e+00  2.333978e+00
4.260000e+00  2.139168e+00
4.275000e+00  1.983073e+00
4.290000e+00  1.827210e+00
4.305000e+00  2.019071e+00
4.320000e+00  2.001809e+00
4.335000e+00  2.290220e+00
4.350000e+00  2.269582e+00
4.365000e+00  2.296498e+00
4.380000e+00  2.377677e+00
4.395000e+00  2.191949e+00
4.410000e+00  2.108206e+00
4.425000e+00  2.386403e+00
4.440000e+00  2.330639e+00
4.455000e+00  2.281749e+00
4.470000e+00  2.123123e+00
4.485000e+00  2.246407e+00
4.500000e+00  2.095955e+00
4.515000e+00  2.215545e+00
4.530000e+00  2.064934e+00
4.545000e+00  2.144926e+00
4.560000e+00  1.918221e+00
4.575000e+00  2.071884e+00
4.590000e+00  2.121898e+00
4.605000e+00  1.983700e+00
4.620000e+00  2.011428e+00
4.635000e+00  1.883761e+00
4.650000e+00  2.070393e+00
4.665000e+00  2.343893e+00
4.680000e+00  2.385343e+00
4.695000e+00  2.478374e+00
4.710000e+00  2.546412e+00
4.725000e+00  2.533299e+00
4.740000e+00  2.507861e+00
4.755000e+00  2.425630e+00
4.770000e+00  2.173847e+00
4.785000e+00  2.287262e+00
4.800000e+00  2.340689e+00
4.815000e+00  2.196927e+00
4.830000e+00  2.061136e+00
4.845000e+00  1.982592e+00
4.860000e+00  2.115696e+00
4.875000e+00  2.101231e+00
4.890000e+00  2.393455e+00
4.905000e+00  2.270720e+00
4.920000e+00  2.324361e+00
4.935000e+00  2.246180e+00
4.950000e+00  2.400618e+00
4.965000e+00  2.264729e+00
4.980000e+00  2.319180e+00
4.995000e+00  2.161270e+00
5.010000e+00  2.292807e+00
5.025000e+00  2.380161e+00
5.040000e+00  2.128793e+00
5.055000e+00  2.177878e+00
5.070000e+00  2.254855e+00
5.085000e+00  2.165879e+00
5.100000e+00  2.247332e+00
5.115000e+00  2.126015e+00
5.130000e+00  2.106968e+00
5.145000e+00  2.064505e+00
5.160000e+00  2.362954e+00
5.175000e+00  2.633154e+00
5.190000e+00  2.531996e+00
5.205000e+00  2.609856e+00
5.220000e+00  2.410926e+00
5.235000e+00  2.452697e+00
5.250000e+00  2.513079e+00
5.265000e+00  2.736438e+00
5.280000e+00  2.730330e+00
5.295000e+00  2.705208e+00
5.310000e+00  2.609907e+00
5.325000e+00  2.567738e+00
5.340000e+00  2.584094e+00
5.355000e+00  2.891258e+00
5.370000e+00  2.847240e+00
5.385000e+00  2.823504e+00
5.400000e+00  2.686292e+00
5.415000e+00  2.732215e+00
5.430000e+00  2.640728e+00
5.445000e+00  2.723972e+00
5.460000e+00  2.708485e+00
5.475000e+00  2.723638e+00
5.490000e+00  2.383250e+00
5.505000e+00  2.506654e+00
5.520000e+00  2.633370e+00
5.535000e+00  2.846262e+00
5.550000e+00  2.881648e+00
5.565000e+00  2.715919e+00
5.580000e+00  2.482210e+00
5.595000e+00  2.518970e+00
5.610000e+00  2.279129e+00
5.625000e+00  2.387233e+00
5.640000e+00  2.608543e+00
5.655000e+00  2.470330e+00
5.670000e+00  2.543937e+00
5.685000e+00  2.496942e+00
5.700000e+00  2.496406e+00
5.715000e+00  2.326826e+00
5.730000e+00  2.328222e+00
5.745000e+00  2.134258e+00
5.760000e+00  2.268027e+00
5.775000e+00  2.261852e+00
5.790000e+00  2.217930e+00
5.805000e+00  2.397406e+00
5.820000e+00  2.343574e+00
5.835001e+00  2.330894e+00
5.850000e+00  2.252224e+00
5.865000e+00  2.212387e+00
5.880000e+00  2.021631e+00
5.895000e+00  2.023436e+00
5.910000e+00  2.069997e+00
5.925000e+00  2.157484e+00
5.940000e+00  2.350880e+00
5.955000e+00  2.416447e+00
5.970000e+00  2.408056e+00
5.985000e+00  2.502587e+00
6.000000e+00  2.345368e+00
6.015000e+00  2.393600e+00
6.030000e+00  2.306398e+00
6.045000e+00  2.679066e+00
6.060000e+00  2.659800e+00
6.075000e+00  2.645818e+00
6.090000e+00  2.634027e+00
6.105000e+00  2.393610e+00
6.120000e+00  2.565969e+00
6.135000e+00  2.642643e+00
6.150000e+00  2.445142e+00
6.165000e+00  2.621242e+00
6.180000e+00  2.431007e+00
6.195000e+00  2.622323e+00
6.210001e+00  2.430409e+00
6.225000e+00  2.376866e+00
6.240000e+00  2.492614e+00
6.255000e+00  2.492359e+00
6.270000e+00  2.416065e+00
6.285000e+00  2.368322e+00
6.300000e+00  2.716623e+00
6.315001e+00  2.574436e+00
6.330000e+00  2.825284e+00
6.345000e+00  2.739583e+00
6.360000e+00  2.895213e+00
6.375000e+00  2.724324e+00
6.390000e+00  2.602727e+00
6.405000e+00  2.397296e+00
6.420000e+00  2.114707e+00
6.435000e+00  1.960979e+00
6.450000e+00  2.173211e+00
6.465000e+00  2.103759e+00
6.480000e+00  2.133110e+00
6.495000e+00  2.166005e+00
6.510000e+00  2.130200e+00
6.525000e+00  1.867679e+00
6.540000e+00  2.114999e+00
6.555000e+00  2.021422e+00
6.570000e+00  1.881516e+00
6.585001e+00  1.922425e+00
6.600000e+00  1.807071e+00
6.615000e+00  2.065843e+00
6.630000e+00  1.887908e+00
6.645000e+00  2.051142e+00
6.660000e+00  2.204121e+00
6.675000e+00  2.261590e+00
6.690001e+00  2.314535e+00
6.705000e+00  2.415822e+00
6.720000e+00  2.526562e+00
6.735000e+00  2.594650e+00
6.750000e+00  2.550596e+00
6.765000e+00  2.621348e+00
6.780000e+00  2.182098e+00
6.795001e+00  2.391532e+00
6.810000e+00  2.272823e+00
6.825000e+00  2.317953e+00
6.840000e+00  2.403218e+00
6.855000e+00  2.580197e+00
6.870000e+00  2.590725e+00
6.885000e+00  2.552421e+00
6.900000e+00  2.408439e+00
6.915000e+00  2.390274e+00
6.930000e+00  2.504165e+00
6.945000e+00  2.384813e+00
6.960001e+00  2.638867e+00
6.975000e+00  2.524569e+00
6.990000e+00  2.387899e+00
7.005000e+00  2.248230e+00
7.020000e+00  2.359171e+00
7.035000e+00  2.360467e+00
7.050000e+00  2.403646e+00
7.065001e+00  2.405594e+00
7.080000e+00  2.506054e+00
7.095000e+00  2.221284e+00
7.110000e+00  2.446204e+00
7.125000e+00  2.437122e+00
7.140000e+00  2.329462e+00
7.155000e+00  2.480802e+00
7.170001e+00  2.569095e+00
7.185000e+00  2.684909e+00
7.200000e+00  2.729847e+00
7.215000e+00  2.882810e+00
7.230000e+00  2.609504e+00
7.245000e+00  2.760373e+00
7.260000e+00  2.850004e+00
7.275001e+00  2.830333e+00
7.290000e+00  2.797335e+00
7.305000e+00  2.809144e+00
7.320000e+00  2.841117e+00
7.335001e+00  2.501617e+00
7.350000e+00  2.642054e+00
7.365000e+00  2.576457e+00
7.380000e+00  2.860371e+00
7.395000e+00  2.846137e+00
7.410000e+00  2.798943e+00
7.425000e+00  2.670458e+00
7.440001e+00  2.692732e+00
7.455000e+00  2.639518e+00
7.470000e+00  2.519963e+00
7.485000e+00  2.664236e+00
7.500000e+00  2.804743e+00
7.515000e+00  2.823030e+00
7.530000e+00  2.704085e+00
7.545001e+00  2.750687e+00
7.560000e+00  2.341488e+00
7.575000e+00  2.576679e+00
7.590000e+00  2.349960e+00
7.605000e+00  2.348563e+00
7.620000e+00  2.326359e+00
7.635000e+00  2.101047e+00
7.650001e+00  2.287930e+00
7.665000e+00  2.110677e+00
7.680000e+00  2.150281e+00
7.695000e+00  2.336167e+00
7.710001e+00  2.163126e+00
7.725000e+00  2.179394e+00
7.740000e+00  2.275761e+00
7.755001e+00  2.378141e+00
7.770000e+00  2.663218e+00
7.785000e+00  2.809314e+00
7.800000e+00  2.466303e+00
7.815001e+00  2.562559e+00
7.830000e+00  2.550859e+00
7.845000e+00  2.736055e+00
7.860001e+00  2.618857e+00
7.875000e+00  2.618117e+00
7.890000e+00  2.593410e+00
7.905000e+00  2.493007e+00
7.920001e+00  2.577088e+00
7.935000e+00  2.488812e+00
7.950000e+00  2.297853e+00
7.965000e+00  2.400578e+00
7.980000e+00  2.417719e+00
7.995000e+00  2.306487e+00
8.010000e+00  2.358140e+00
8.025001e+00  2.501560e+00
8.040000e+00  2.626929e+00
8.055000e+00  2.792621e+00
8.070001e+00  2.634037e+00
8.085000e+00  2.577252e+00
8.100000e+00  2.468111e+00
8.115001e+00  2.441420e+00
8.130000e+00  2.576555e+00
8.145000e+00  2.727710e+00
8.160001e+00  2.360065e+00
8.175000e+00  2.310035e+00
8.190001e+00  2.562706e+00
8.205000e+00  2.587200e+00
8.220000e+00  2.537470e+00
8.235001e+00  2.512485e+00
8.250000e+00  2.407359e+00
8.265000e+00  2.430078e+00
8.280001e+00  2.618716e+00
8.295000e+00  2.539427e+00
8.310000e+00  2.562632e+00
8.325001e+00  2.425103e+00
8.340000e+00  2.264128e+00
8.355000e+00  2.208009e+00
8.370001e+00  2.340080e+00
8.385000e+00  2.101674e+00
8.400001e+00  2.228886e+00
8.415000e+00  2.641398e+00
8.430000e+00  2.341304e+00
8.445001e+00  2.434451e+00
8.460000e+00  2.293524e+00
8.475000e+00  2.252703e+00
8.490001e+00  1.968696e+00
8.505000e+00  2.166445e+00
8.520000e+00  2.104162e+00
8.535001e+00  2.282408e+00
8.550000e+00  2.154314e+00
8.565001e+00  2.396876e+00
8.580001e+00  2.535614e+00
8.595000e+00  2.557596e+00
8.610001e+00  2.417675e+00
8.625000e+00  2.658205e+00
8.640000e+00  2.754430e+00
8.655001e+00  2.766431e+00
8.670000e+00  2.595495e+00
8.685000e+00  2.512287e+00
8.700001e+00  2.709144e+00
8.715000e+00  2.690106e+00
8.730000e+00  2.625598e+00
8.745001e+00  2.709562e+00
8.760000e+00  2.798742e+00
8.775001e+00  2.801123e+00
8.790000e+00  2.790367e+00
8.805000e+00  2.738580e+00
8.820001e+00  2.621756e+00
8.835000e+00  2.585653e+00
8.850000e+00  2.622360e+00
8.865001e+00  2.382611e+00
8.880000e+00  2.641665e+00
8.895000e+00  2.513873e+00
8.910001e+00  2.366060e+00
8.925000e+00  2.223187e+00
8.940001e+00  2.366111e+00
8.955001e+00  2.516561e+00
8.970000e+00  2.392384e+00
8.985001e+00  2.632380e+00
9.000000e+00  2.313093e+00
9.015000e+00  2.319388e+00
9.030001e+00  2.342619e+00
9.045000e+00  2.523536e+00
9.060000e+00  2.335055e+00
9.075001e+00  2.456728e+00
9.090000e+00  2.591005e+00
9.105000e+00  2.510592e+00
9.120001e+00  2.316495e+00
9.135000e+00  2.417107e+00
9.150001e+00  2.527640e+00
9.165000e+00  2.248256e+00
9.180000e+00  1.997015e+00
9.195001e+00  1.973429e+00
9.210000e+00  2.009566e+00
9.225000e+00  1.956474e+00
9.240001e+00  2.091007e+00
9.255000e+00  1.947638e+00
9.270000e+00  1.917683e+00
9.285001e+00  2.140076e+00
9.300000e+00  2.111139e+00
9.315001e+00  2.134502e+00
9.330001e+00  2.054479e+00
9.345000e+00  1.976105e+00
9.360001e+00  1.902888e+00
9.375000e+00  1.918830e+00
9.390000e+00  1.934353e+00
9.405001e+00  1.796187e+00
9.420000e+00  1.777444e+00
9.435000e+00  2.062594e+00
9.450001e+00  2.250882e+00
9.465000e+00  2.285489e+00
9.480000e+00  2.387308e+00
9.495001e+00  2.364193e+00
9.510000e+00  2.340240e+00
9.525001e+00  2.287067e+00
9.540001e+00  2.036917e+00
9.555000e+00  2.041687e+00
9.570001e+00  1.938641e+00
9.585000e+00  1.939804e+00
9.600000e+00  1.975640e+00
9.615001e+00  1.906427e+00
9.630000e+00  2.063260e+00
9.645000e+00  2.172529e+00
9.660001e+00  1.979411e+00
9.675000e+00  1.863877e+00
9.690001e+00  1.904790e+00
9.705001e+00  1.753268e+00
9.720000e+00  1.649381e+00
9.735001e+00  1.697225e+00
9.750000e+00  1.843475e+00
9.765000e+00  1.872683e+00
9.780001e+00  1.634887e+00
9.795000e+00  1.726724e+00
9.810000e+00  1.876276e+00
9.825001e+00  1.810206e+00
9.840000e+00  1.635569e+00
9.855000e+00  1.820149e+00
9.870001e+00  1.985419e+00
9.885000e+00  2.072484e+00
9.900001e+00  2.096581e+00
9.915001e+00  1.973710e+00
9.930000e+00  1.877008e+00
9.945001e+00  1.809146e+00
9.960000e+00  1.605160e+00
9.975000e+00  1.668360e+00
9.990001e+00  1.326862e+00
1.000500e+01  1.405545e+00
1.002000e+01  1.660516e+00
1.003500e+01  1.354945e+00
1.005000e+01  1.436160e+00
1.006500e+01  1.441077e+00
1.008000e+01  1.453956e+00
1.009500e+01  1.304604e+00
1.011000e+01  1.181172e+00
1.012500e+01  1.140741e+00
1.014000e+01  1.039813e+00
1.015500e+01  1.264174e+00
1.017000e+01  1.048025e+00
1.018500e+01  1.081250e+00
1.020000e+01  1.122728e+00
1.021500e+01  1.103542e+00
1.023000e+01  1.011610e+00
1.024500e+01  8.845772e-01
1.026000e+01  7.979655e-01
1.027500e+01  8.758083e-01
1.029000e+01  9.619662e-01
1.030500e+01  9.584686e-01
1.032000e+01  8.200086e-01
1.033500e+01  7.342314e-01
1.035000e+01  9.300561e-01
1.036500e+01  9.403438e-01
1.038000e+01  1.137445e+00
1.039500e+01  9.873247e-01
1.041000e+01  9.758353e-01
1.042500e+01  7.235678e-01
1.044000e+01  9.720785e-01
1.045500e+01  9.281738e-01
1.047000e+01  1.132854e+00
1.048500e+01  9.857556e-01
1.050000e+01  1.166452e+00
1.051500e+01  9.803274e-01
1.053000e+01  1.039681e+00
1.054500e+01  9.933643e-01
1.056000e+01  9.674121e-01
1.057500e+01  8.847522e-01
1.059000e+01  9.730027e-01
1.060500e+01  9.840007e-01
1.062000e+01  1.075891e+00
1.063500e+01  1.014630e+00
1.065000e+01  9.677249e-01
1.066500e+01  9.601257e-01
1.068000e+01  1.038557e+00
1.069500e+01  1.076360e+00
1.071000e+01  1.178423e+00
1.072500e+01  1.289073e+00
1.074000e+01  1.305376e+00
1.075500e+01  1.185158e+00
1.077000e+01  1.297160e+00
1.078500e+01  1.215688e+00
1.080000e+01  1.230046e+00
1.081500e+01  1.019974e+00
1.083000e+01  1.179394e+00
1.084500e+01  1.019885e+00
1.086000e+01  1.031025e+00
1.087500e+01  8.528095e-01
1.089000e+01  9.119135e-01
1.090500e+01  1.409578e+00
1.092000e+01  1.167314e+00
1.093500e+01  1.221599e+00
1.095000e+01  1.300727e+00
1.096500e+01  1.410849e+00
1.098000e+01  1.361097e+00
1.099500e+01  1.411250e+00
1.101000e+01  1.391497e+00
1.102500e+01  1.579556e+00
1.104000e+01  1.670149e+00
1.105500e+01  1.549967e+00
1.107000e+01  1.426434e+00
1.108500e+01  1.432864e+00
1.110000e+01  1.538340e+00
1.111500e+01  1.795925e+00
1.113000e+01  1.865228e+00
1.114500e+01  1.883640e+00
1.116000e+01  1.754803e+00
1.117500e+01  1.826756e+00
1.119000e+01  1.816972e+00
1.120500e+01  1.945296e+00
1.122000e+01  1.880770e+00
1.123500e+01  1.827232e+00
1.125000e+01  2.042494e+00
1.126500e+01  2.058357e+00
1.128000e+01  2.002437e+00
1.129500e+01  2.067795e+00
1.131000e+01  1.929165e+00
1.132500e+01  1.761047e+00
1.134000e+01  1.854706e+00
1.135500e+01  1.737307e+00
1.137000e+01  1.814304e+00
1.138500e+01  1.670488e+00
1.140000e+01  1.858884e+00
1.141500e+01  1.591362e+00
1.143000e+01  1.627177e+00
1.144500e+01  1.878167e+00
1.146000e+01  1.919034e+00
1.147500e+01  1.774954e+00
1.149000e+01  1.834779e+00
1.150500e+01  1.897520e+00
1.152000e+01  2.019584e+00
1.153500e+01  1.883625e+00
1.155000e+01  2.121197e+00
1.156500e+01  1.960623e+00
1.158000e+01  1.801076e+00
1.159500e+01  1.835315e+00
1.161000e+01  1.636041e+00
1.162500e+01  1.599790e+00
1.164000e+01  1.465770e+00
1.165500e+01  1.711164e+00
1.167000e+01  1.615071e+00
1.168500e+01  1.592911e+00
1.170000e+01  1.894134e+00
1.171500e+01  1.813389e+00
1.173000e+01  1.639437e+00
1.174500e+01  1.389783e+00
1.176000e+01  1.182160e+00
1.177500e+01  1.128667e+00
1.179000e+01  9.001802e-01
1.180500e+01  8.382919e-01
1.182000e+01  8.750252e-01
1.183500e+01  1.038891e+00
1.185000e+01  9.834621e-01
1.186500e+01  8.964424e-01
1.188000e+01  7.854235e-01
1.189500e+01  8.610147e-01
1.191000e+01  8.415231e-01
1.192500e+01  1.046996e+00
1.194000e+01  1.038549e+00
1.195500e+01  8.285750e-01
1.197000e+01  7.200334e-01
1.198500e+01  8.817218e-01
1.200000e+01  1.037198e+00
1.201500e+01  8.491020e-01
1.203000e+01  7.552949e-01
1.204500e+01  8.907910e-01
1.206000e+01  1.057481e+00
1.207500e+01  1.010032e+00
1.209000e+01  1.000532e+00
1.210500e+01  1.026084e+00
1.212000e+01  1.048179e+00
1.213500e+01  1.126760e+00
1.215000e+01  1.364014e+00
1.216500e+01  1.408059e+00
1.218000e+01  1.375129e+00
1.219500e+01  1.127579e+00
1.221000e+01  1.228745e+00
1.222500e+01  1.185072e+00
1.224000e+01  1.250039e+00
1.225500e+01  1.008590e+00
1.227000e+01  1.059938e+00
1.228500e+01  1.191019e+00
1.230000e+01  1.186051e+00
1.231500e+01  1.312800e+00
1.233000e+01  1.334108e+00
1.234500e+01  1.205143e+00
1.236000e+01  1.143981e+00
1.237500e+01  1.248874e+00
1.239000e+01  1.291256e+00
1.240500e+01  1.254163e+00
1.242000e+01  1.193356e+00
1.243500e+01  1.202561e+00
1.245000e+01  1.267565e+00
1.246500e+01  1.351356e+00
1.248000e+01  1.416626e+00
1.249500e+01  1.340511e+00
1.251000e+01  1.206060e+00
1.252500e+01  9.569516e-01
1.254000e+01  8.522599e-01
1.255500e+01  1.107425e+00
1.257000e+01  9.019326e-01
1.258500e+01  9.445902e-01
1.260000e+01  8.240358e-01
1.261500e+01  1.077041e+00
1.263000e+01  1.050300e+00
1.264500e+01  1.068555e+00
1.266000e+01  1.179645e+00
1.267500e+01  1.141282e+00
1.269000e+01  1.035351e+00
1.270500e+01  8.450466e-01
1.272000e+01  8.334268e-01
1.273500e+01  8.511245e-01
1.275000e+01  8.485813e-01
1.276500e+01  7.410378e-01
1.278000e+01  8.443368e-01
1.279500e+01  9.397056e-01
1.281000e+01  8.672104e-01
1.282500e+01  1.125043e+00
1.284000e+01  9.251562e-01
1.285500e+01  8.722520e-01
1.287000e+01  9.177722e-01
1.288500e+01  8.527771e-01
1.290000e+01  8.449242e-01
1.291500e+01  8.581943e-01
1.293000e+01  7.940007e-01
1.294500e+01  9.425811e-01
1.296000e+01  8.723821e-01
1.297500e+01  7.650480e-01
1.299000e+01  7.881942e-01
1.300500e+01  5.996773e-01
1.302000e+01  6.402686e-01
1.303500e+01  7.034379e-01
1.305000e+01  7.395708e-01
1.306500e+01  8.793167e-01
1.308000e+01  7.039645e-01
1.309500e+01  5.496597e-01
1.311000e+01  6.152722e-01
1.312500e+01  7.018846e-01
1.314000e+01  6.965465e-01
1.315500e+01  7.610016e-01
1.317000e+01  9.319041e-01
1.318500e+01  9.264992e-01
1.320000e+01  7.939880e-01
1.321500e+01  7.513523e-01
1.323000e+01  6.973527e-01
1.324500e+01  6.701121e-01
1.326000e+01  6.799830e-01
1.327500e+01  8.980470e-01
1.329000e+01  9.555633e-01
1.330500e+01  9.122914e-01
1.332000e+01  1.053910e+00
1.333500e+01  1.123730e+00
1.335000e+01  9.356983e-01
1.336500e+01  9.084775e-01
1.338000e+01  8.806570e-01
1.339500e+01  7.172408e-01
1.341000e+01  6.653662e-01
1.342500e+01  7.784120e-01
1.344000e+01  5.663293e-01
1.345500e+01  7.170293e-01
1.347000e+01  7.058346e-01
1.348500e+01  6.405419e-01
1.350000e+01  8.948081e-01
1.351500e+01  1.190364e+00
1.353000e+01  1.004928e+00
1.354500e+01  8.034838e-01
1.356000e+01  9.246880e-01
1.357500e+01  9.986928e-01
1.359000e+01  9.512646e-01
1.360500e+01  9.625388e-01
1.362000e+01  9.271211e-01
1.363500e+01  9.879053e-01
1.365000e+01  1.026258e+00
1.366500e+01  1.373587e+00
1.368000e+01  1.462420e+00
1.369500e+01  1.577297e+00
1.371000e+01  1.450176e+00
1.372500e+01  1.526465e+00
1.374000e+01  1.653012e+00
1.375500e+01  1.440078e+00
1.377000e+01  1.491240e+00
1.378500e+01  1.448520e+00
1.380000e+01  1.538423e+00
1.381500e+01  1.465731e+00
1.383000e+01  1.444332e+00
1.384500e+01  1.547996e+00
1.386000e+01  1.491526e+00
1.387500e+01  1.765075e+00
1.389000e+01  1.901005e+00
1.390500e+01  1.937287e+00
1.392000e+01  1.755085e+00
1.393500e+01  1.608764e+00
1.395000e+01  1.612904e+00
1.396500e+01  1.545158e+00
1.398000e+01  1.311135e+00
1.399500e+01  1.604569e+00
1.401000e+01  1.449934e+00
1.402500e+01  1.224582e+00
1.404000e+01  1.083599e+00
1.405500e+01  8.133205e-01
1.407000e+01  1.013016e+00
1.408500e+01  9.451421e-01
1.410000e+01  8.544322e-01
1.411500e+01  1.125610e+00
1.413000e+01  1.313263e+00
1.414500e+01  1.347370e+00
1.416000e+01  1.432524e+00
1.417500e+01  1.427718e+00
1.419000e+01  1.486463e+00
1.420500e+01  1.361323e+00
1.422000e+01  1.452234e+00
1.423500e+01  1.523626e+00
1.425000e+01  1.715884e+00
1.426500e+01  1.653149e+00
1.428000e+01  1.681444e+00
1.429500e+01  1.289436e+00
1.431000e+01  1.416811e+00
1.432500e+01  1.598532e+00
1.434000e+01  1.511778e+00
1.435500e+01  1.355255e+00
1.437000e+01  1.408882e+00
1.438500e+01  1.588797e+00
1.440000e+01  1.435480e+00
1.441500e+01  1.321123e+00
1.443000e+01  1.408574e+00
1.444500e+01  1.443152e+00
1.446000e+01  1.339178e+00
1.447500e+01  1.492479e+00
1.449000e+01  1.546630e+00
1.450500e+01  1.322032e+00
1.452000e+01  1.094844e+00
1.453500e+01  1.168169e+00
1.455000e+01  1.170732e+00
1.456500e+01  9.716759e-01
1.458000e+01  1.113341e+00
1.459500e+01  1.059726e+00
1.461000e+01  8.914000e-01
1.462500e+01  9.479967e-01
1.464000e+01  6.642091e-01
1.465500e+01  6.252790e-01
1.467000e+01  5.781521e-01
1.468500e+01  6.509509e-01
1.470000e+01  6.487942e-01
1.471500e+01  8.124936e-01
1.473000e+01  9.607881e-01
1.474500e+01  7.037110e-01
1.476000e+01  6.830266e-01
1.477500e+01  7.269291e-01
1.479000e+01  6.065617e-01
1.480500e+01  5.708993e-01
1.482000e+01  5.037363e-01
1.483500e+01  5.457116e-01
1.485000e+01  6.729895e-01
1.486500e+01  5.975968e-01
1.488000e+01  5.781913e-01
1.489500e+01  7.585045e-01
1.491000e+01  7.784100e-01
1.492500e+01  6.608614e-01
1.494000e+01  7.146755e-01
1.495500e+01  5.486929e-01
1.497000e+01  6.309400e-01
1.498500e+01  6.280751e-01
1.500000e+01  6.612671e-01
1.501500e+01  5.637047e-01
1.503000e+01  4.211629e-01
1.504500e+01  6.616691e-01
1.506000e+01  6.721880e-01
1.507500e+01  5.753652e-01
1.509000e+01  4.883175e-01
1.510500e+01  5.593002e-01
1.512000e+01  6.242598e-01
1.513500e+01  6.312853e-01
1.515000e+01  6.601925e-01
1.516500e+01  7.458665e-01
1.518000e+01  8.654878e-01
1.519500e+01  8.884601e-01
1.521000e+01  8.987887e-01
1.522500e+01  8.981565e-01
1.524000e+01  7.288547e-01
1.525500e+01  5.902502e-01
1.527000e+01  6.411934e-01
1.528500e+01  4.406249e-01
1.530000e+01  4.250896e-01
1.531500e+01  3.649683e-01
1.533000e+01  4.689585e-01
1.534500e+01  3.679186e-01
1.536000e+01  3.966777e-01
1.537500e+01  4.203452e-01
1.539000e+01  4.243656e-01
1.540500e+01  4.396376e-01
1.542000e+01  3.728244e-01
1.543500e+01  3.497453e-01
1.545000e+01  3.476706e-01
1.546500e+01  3.901872e-01
1.548000e+01  4.258192e-01
1.549500e+01  4.170108e-01
1.551000e+01  3.899755e-01
1.552500e+01  3.915163e-01
1.554000e+01  5.280274e-01
1.555500e+01  7.215630e-01
1.557000e+01  7.765706e-01
1.558500e+01  6.059291e-01
1.560000e+01  6.815615e-01
1.561500e+01  6.619266e-01
1.563000e+01  7.168725e-01
1.564500e+01  6.077247e-01
1.566000e+01  5.997741e-01
1.567500e+01  6.245901e-01
1.569000e+01  5.037919e-01
1.570500e+01  5.786260e-01
1.572000e+01  3.558261e-01
1.573500e+01  4.553438e-01
1.575000e+01  6.590424e-01
1.576500e+01  6.169485e-01
1.578000e+01  4.791275e-01
1.579500e+01  4.306984e-01
1.581000e+01  5.568565e-01
1.582500e+01  7.110140e-01
1.584000e+01  5.258155e-01
1.585500e+01  4.329962e-01
1.587000e+01  5.138347e-01
1.588500e+01  7.113410e-01
1.590000e+01  5.179660e-01
1.591500e+01  5.042431e-01
1.593000e+01  5.218755e-01
1.594500e+01  4.644516e-01
1.596000e+01  6.767616e-01
1.597500e+01  6.254111e-01
1.599000e+01  5.417806e-01
1.600500e+01  5.524909e-01
1.602000e+01  6.511483e-01
1.603500e+01  6.048170e-01
1.605000e+01  6.498307e-01
1.606500e+01  6.903131e-01
1.608000e+01  8.109335e-01
1.609500e+01  7.614580e-01
1.611000e+01  6.426195e-01
1.612500e+01  6.142424e-01
1.614000e+01  5.009648e-01
1.615500e+01  4.260985e-01
1.617000e+01  5.265971e-01
1.618500e+01  5.520870e-01
1.620000e+01  6.855069e-01
1.621500e+01  8.757333e-01
1.623000e+01  7.872844e-01
1.624500e+01  9.026587e-01
1.626000e+01  8.909125e-01
1.627500e+01  5.627158e-01
1.629000e+01  8.006235e-01
1.630500e+01  9.141977e-01
1.632000e+01  8.476736e-01
1.633500e+01  8.067963e-01
1.635000e+01  9.264015e-01
1.636500e+01  9.647192e-01
1.638000e+01  9.879569e-01
1.639500e+01  9.480815e-01
1.641000e+01  6.954589e-01
1.642500e+01  7.814783e-01
1.644000e+01  8.469775e-01
1.645500e+01  9.171317e-01
1.647000e+01  8.996824e-01
1.648500e+01  8.972464e-01
1.650000e+01  8.933996e-01
1.651500e+01  9.402635e-01
1.653000e+01  1.112488e+00
1.654500e+01  1.020622e+00
1.656000e+01  1.122937e+00
1.657500e+01  1.082409e+00
1.659000e+01  1.104866e+00
1.660500e+01  1.065492e+00
1.662000e+01  1.056326e+00
1.663500e+01  1.159823e+00
1.665000e+01  1.172533e+00
1.666500e+01  1.167175e+00
1.668000e+01  1.292148e+00
1.669500e+01  1.177996e+00
1.671000e+01  1.147232e+00
1.672500e+01  1.069733e+00
1.674000e+01  1.247441e+00
1.675500e+01  1.335705e+00
1.677000e+01  1.263304e+00
1.678500e+01  1.172292e+00
1.680000e+01  1.222353e+00
1.681500e+01  1.197149e+00
1.683000e+01  1.271308e+00
1.684500e+01  1.209339e+00
1.686000e+01  1.163011e+00
1.687500e+01  1.042701e+00
1.689000e+01  8.655570e-01
1.690500e+01  9.060392e-01
1.692000e+01  8.982263e-01
1.693500e+01  7.865682e-01
1.695000e+01  9.582777e-01
1.696500e+01  8.520859e-01
1.698000e+01  7.566827e-01
1.699500e+01  9.743481e-01
1.701000e+01  7.445092e-01
1.702500e+01  6.530629e-01
1.704000e+01  7.201132e-01
1.705500e+01  7.720415e-01
1.707000e+01  6.475531e-01
1.708500e+01  7.825404e-01
1.710000e+01  9.192785e-01
1.711500e+01  1.120692e+00
1.713000e+01  9.222767e-01
1.714500e+01  9.579552e-01
1.716000e+01  1.127917e+00
1.717500e+01  9.846283e-01
1.719000e+01  1.200325e+00
1.720500e+01  1.294596e+00
1.722000e+01  1.166949e+00
1.723500e+01  1.277004e+00
1.725000e+01  1.269086e+00
1.726500e+01  1.121253e+00
1.728000e+01  1.266137e+00
1.729500e+01  1.197976e+00
1.731000e+01  1.138992e+00
1.732500e+01  1.090643e+00
1.734000e+01  9.990001e-01
1.735500e+01  8.919222e-01
1.737000e+01  7.531833e-01
1.738500e+01  6.769542e-01
1.740000e+01  7.301306e-01
1.741500e+01  6.347920e-01
1.743000e+01  6.519734e-01
1.744500e+01  6.417515e-01
1.746000e+01  4.351060e-01
1.747500e+01  3.474563e-01
1.749000e+01  4.228641e-01
1.750500e+01  4.166124e-01
1.752000e+01  4.650438e-01
1.753500e+01  3.904333e-01
1.755000e+01  4.321356e-01
1.756500e+01  5.307893e-01
1.758000e+01  4.678344e-01
1.759500e+01  4.311254e-01
1.761000e+01  4.763614e-01
1.762500e+01  3.596913e-01
1.764000e+01  3.953845e-01
1.765500e+01  4.492149e-01
1.767000e+01  3.993055e-01
1.768500e+01  4.354422e-01
1.770000e+01  4.162416e-01
1.771500e+01  3.825766e-01
1.773000e+01  3.707250e-01
1.774500e+01  4.310743e-01
1.776000e+01  4.036109e-01
1.777500e+01  4.175274e-01
1.779000e+01  3.820013e-01
1.780500e+01  3.906327e-01
1.782000e+01  3.499686e-01
1.783500e+01  3.998698e-01
1.785000e+01  3.302997e-01
1.786500e+01  3.440129e-01
1.788000e+01  3.473341e-01
1.789500e+01  3.583489e-01
1.791000e+01  3.423231e-01
1.792500e+01  3.113020e-01
1.794000e+01  2.364275e-01
1.795500e+01  3.432447e-01
1.797000e+01  3.658225e-01
1.798500e+01  3.739747e-01
1.800000e+01  3.667778e-01
1.801500e+01  2.977751e-01
1.803000e+01  4.259240e-01
1.804500e+01  3.970558e-01
1.806000e+01  3.898002e-01
1.807500e+01  4.065917e-01
1.809000e+01  4.468769e-01
1.810500e+01  4.214002e-01
1.812000e+01  4.210949e-01
1.813500e+01  3.892376e-01
1.815000e+01  3.393068e-01
1.816500e+01  3.759959e-01
1.818000e+01  3.587687e-01
1.819500e+01  1.847675e-01
1.821000e+01  3.632548e-01
1.822500e+01  3.503685e-01
1.824000e+01  1.832213e-01
1.825500e+01  2.183413e-01
1.827000e+01  2.254461e-01
1.828500e+01  1.808980e-01
1.830000e+01  1.942681e-01
1.831500e+01  1.839808e-01
1.833000e+01  1.659306e-01
1.834500e+01  1.870562e-01
1.836000e+01  1.702236e-01
1.837500e+01  1.771807e-01
1.839000e+01  1.922833e-01
1.840500e+01  1.746081e-01
1.842000e+01  1.803938e-01
1.843500e+01  1.749773e-01
1.845000e+01  1.779157e-01
1.846500e+01  1.716422e-01
1.848000e+01  1.962241e-01
1.849500e+01  1.757127e-01
1.851000e+01  1.784991e-01
1.852500e+01  1.863280e-01
1.854000e+01  1.934968e-01
1.855500e+01  2.085524e-01
1.857000e+01  2.031574e-01
1.858500e+01  1.940850e-01
1.860000e+01  1.875531e-01
1.861500e+01  1.918122e-01
1.863000e+01  1.890850e-01
1.864500e+01  1.792372e-01
1.866000e+01  1.833411e-01
1.867500e+01  1.915201e-01
1.869000e+01  1.844831e-01
1.870500e+01  1.784908e-01
1.872000e+01  1.873633e-01
1.873500e+01  1.778229e-01
1.875000e+01  1.912619e-01
1.876500e+01  1.970483e-01
1.878000e+01  1.912331e-01
1.879500e+01  2.013581e-01
1.881000e+01  1.793183e-01
1.882500e+01  1.642498e-01
1.884000e+01  2.093059e-01
1.885500e+01  1.774091e-01
1.887000e+01  1.933237e-01
1.888500e+01  1.937858e-01
1.890000e+01  1.906015e-01
1.891500e+01  1.866119e-01
1.893000e+01  1.874273e-01
1.894500e+01  1.687395e-01
1.896000e+01  1.739713e-01
1.897500e+01  1.774428e-01
1.899000e+01  3.251495e-01
1.900500e+01  3.073728e-01
1.902000e+01  3.728057e-01
1.903500e+01  3.549338e-01
1.905000e+01  3.503569e-01
1.906500e+01  3.603348e-01
1.908000e+01  3.455633e-01
1.909500e+01  3.210763e-01
1.911000e+01  3.847866e-01
1.912500e+01  3.879638e-01
1.914000e+01  3.392019e-01
1.915500e+01  3.705051e-01
1.917000e+01  3.295255e-01
1.918500e+01  2.867821e-01
1.920000e+01  3.164330e-01
1.921500e+01  3.069395e-01
1.923000e+01  2.873515e-01
1.924500e+01  2.275566e-01
1.926000e+01  3.477440e-01
1.927500e+01  3.188483e-01
1.929000e+01  1.845668e-01
1.930500e+01  1.762754e-01
1.932000e+01  1.863788e-01
1.933500e+01  1.699206e-01
1.935000e+01  1.781968e-01
1.936500e+01  1.950667e-01
1.938000e+01  2.100598e-01
1.939500e+01  1.798830e-01
1.941000e+01  1.674543e-01
1.942500e+01  1.951282e-01
1.944000e+01  1.781627e-01
1.945500e+01  1.897604e-01
1.947000e+01  1.988692e-01
1.948500e+01  2.020938e-01
1.950000e+01  1.779721e-01
1.951500e+01  1.766690e-01
1.953000e+01  1.828034e-01
1.954500e+01  2.085595e-01
1.956000e+01  1.819667e-01
1.957500e+01  1.982271e-01
1.959000e+01  1.868851e-01
1.960500e+01  1.878642e-01
1.962000e+01  1.980128e-01
1.963500e+01  1.955148e-01
1.965000e+01  1.771614e-01
1.966500e+01  1.749088e-01
1.968000e+01  1.679521e-01
1.969500e+01  1.762443e-01
1.971000e+01  1.736836e-01
1.972500e+01  1.855319e-01
1.974000e+01  1.863973e-01
1.975500e+01  1.784739e-01
1.977000e+01  1.852189e-01
1.978500e+01  1.685408e-01
1.980000e+01  1.683715e-01
1.981500e+01  1.971829e-01
1.983000e+01  1.995493e-01
1.984500e+01  1.679706e-01
1.986000e+01  1.766183e-01
1.987500e+01  1.918360e-01
1.989000e+01  1.752173e-01
1.990500e+01  1.880506e-01
1.992000e+01  1.783566e-01
1.993500e+01  1.839051e-01
1.995000e+01  1.870215e-01
1.996500e+01  1.813893e-01
1.998000e+01  1.706752e-01
1.999500e+01  1.830055e-01
2.001000e+01  1.940362e-01
2.002500e+01  1.883454e-01
2.004000e+01  1.815627e-01
2.005500e+01  1.714437e-01
2.007000e+01  2.083096e-01
2.008500e+01  1.900024e-01
2.010000e+01  1.918439e-01
2.011500e+01  2.055089e-01
2.013000e+01  1.621512e-01
2.014500e+01  1.682378e-01
2.016000e+01  1.747369e-01
2.017500e+01  1.799803e-01
2.019000e+01  1.745937e-01
2.020500e+01  1.977702e-01
2.022000e+01  1.805493e-01
2.023500e+01  2.010049e-01
2.025000e+01  1.878645e-01
2.026500e+01  1.800500e-01
2.028000e+01  1.847726e-01
2.029500e+01  2.096780e-01
2.031000e+01  1.657981e-01
2.032500e+01  1.792709e-01
2.034000e+01  2.782283e-01
2.035500e+01  2.138059e-01
2.037000e+01  2.037055e-01
2.038500e+01  2.364677e-01
2.040000e+01  1.936309e-01
2.041500e+01  1.778648e-01
2.043000e+01  1.761081e-01
2.044500e+01  1.803467e-01
2.046000e+01  1.749286e-01
2.047500e+01  1.814082e-01
2.049000e+01  1.867456e-01
2.050500e+01  1.791899e-01
2.052000e+01  1.792011e-01
2.053500e+01  1.846242e-01
2.055000e+01  1.705316e-01
2.056500e+01  1.772933e-01
2.058000e+01  1.722119e-01
2.059500e+01  1.793266e-01
2.061000e+01  1.807042e-01
2.062500e+01  2.013107e-01
2.064000e+01  1.846348e-01
2.065500e+01  1.861855e-01
2.067000e+01  1.759034e-01
2.068500e+01  1.904129e-01
2.070000e+01  1.985223e-01
2.071500e+01  1.690146e-01
2.073000e+01  1.749227e-01
2.074500e+01  1.928886e-01
2.076000e+01  1.802277e-01
2.077500e+01  1.742240e-01
2.079000e+01  1.761649e-01
2.080500e+01  1.809007e-01
2.082000e+01  1.864564e-01
2.083500e+01  1.834397e-01
2.085000e+01  1.905016e-01
2.086500e+01  1.800805e-01
2.088000e+01  2.253815e-01
2.089500e+01  1.753338e-01
2.091000e+01  2.551097e-01
2.092500e+01  2.351721e-01
2.094000e+01  1.857772e-01
2.095500e+01  2.558322e-01
2.097000e+01  1.963514e-01
2.098500e+01  1.697703e-01
2.100000e+01  2.064679e-01
2.101500e+01  1.948487e-01
2.103000e+01  1.929508e-01
2.104500e+01  1.723284e-01
2.106000e+01  2.145950e-01
2.107500e+01  1.739511e-01
2.109000e+01  2.019581e-01
2.110500e+01  1.863677e-01
2.112000e+01  1.775107e-01
2.113500e+01  1.957803e-01
2.115000e+01  1.762103e-01
2.116500e+01  3.450017e-01
2.118000e+01  2.348123e-01
2.119500e+01  4.064799e-01
2.121000e+01  2.349725e-01
2.122500e+01  3.159305e-01
2.124000e+01  2.719761e-01
2.125500e+01  1.985071e-01
2.127000e+01  1.748171e-01
2.128500e+01  2.514778e-01
2.130000e+01  1.726385e-01
2.131500e+01  1.849785e-01
2.133000e+01  2.267112e-01
2.134500e+01  1.895546e-01
2.136000e+01  1.793712e-01
2.137500e+01  1.949566e-01
2.139000e+01  1.873419e-01
2.140500e+01  1.879679e-01
2.142000e+01  1.774596e-01
2.143500e+01  1.885392e-01
2.145000e+01  1.910027e-01
2.146500e+01  2.033763e-01
2.148000e+01  1.854885e-01
2.149500e+01  2.012238e-01
2.151000e+01  1.732457e-01
2.152500e+01  1.898129e-01
2.154000e+01  1.892511e-01
2.155500e+01  1.947922e-01
2.157000e+01  2.052365e-01
2.158500e+01  1.760170e-01
2.160000e+01  1.848135e-01
2.161500e+01  1.853081e-01
2.163000e+01  1.946175e-01
2.164500e+01  1.721339e-01
2.166000e+01  1.692248e-01
2.167500e+01  1.886797e-01
2.169000e+01  2.200044e-01
2.170500e+01  1.873614e-01
2.172000e+01  1.896736e-01
2.173500e+01  1.984690e-01
2.175000e+01  2.032193e-01
2.176500e+01  1.862096e-01
2.178000e+01  1.733753e-01
2.179500e+01  1.861236e-01
2.181000e+01  1.714965e-01
2.182500e+01  1.787203e-01
2.184000e+01  1.877603e-01
2.185500e+01  1.708862e-01
2.187000e+01  1.851647e-01
2.188500e+01  1.868609e-01
2.190000e+01  1.866977e-01
2.191500e+01  1.841360e-01
2.193000e+01  1.795159e-01
2.194500e+01  1.849135e-01
2.196000e+01  2.242787e-01
2.197500e+01  1.794910e-01
2.199000e+01  2.034597e-01
2.200500e+01  2.028472e-01
2.202000e+01  1.961249e-01
2.203500e+01  1.838722e-01
2.205000e+01  1.755707e-01
2.206500e+01  1.926162e-01
2.208000e+01  1.852377e-01
2.209500e+01  1.843338e-01
2.211000e+01  2.154579e-01
2.212500e+01  2.261373e-01
2.214000e+01  1.864429e-01
2.215500e+01  1.841360e-01
2.217000e+01  1.733984e-01
2.218500e+01  2.067703e-01
2.220000e+01  2.320560e-01
2.221500e+01  2.043649e-01
2.223000e+01  2.104665e-01
2.224500e+01  2.033370e-01
2.226000e+01  1.833985e-01
2.227500e+01  1.875474e-01
2.229000e+01  1.857552e-01
2.230500e+01  2.053632e-01
2.232000e+01  1.856370e-01
2.233500e+01  2.027662e-01
2.235000e+01  1.788463e-01
2.236500e+01  1.950128e-01
2.238000e+01  1.722818e-01
2.239500e+01  1.894941e-01
2.241000e+01  2.026176e-01
2.242500e+01  1.803139e-01
2.244000e+01  3.095046e-01
2.245500e+01  1.812263e-01
2.247000e+01  1.784240e-01
2.248500e+01  1.751598e-01
2.250000e+01  1.863249e-01
2.251500e+01  1.917028e-01
2.253000e+01  2.277763e-01
2.254500e+01  1.767173e-01
2.256000e+01  1.906413e-01
2.257500e+01  1.777666e-01
2.259000e+01  1.914081e-01
2.260500e+01  1.778398e-01
2.262000e+01  1.811324e-01
2.263500e+01  2.090239e-01
2.265000e+01  2.067729e-01
2.266500e+01  1.755162e-01
2.268000e+01  1.808067e-01
2.269500e+01  2.443479e-01
2.271000e+01  2.411390e-01
2.272500e+01  2.904060e-01
2.274000e+01  2.010894e-01
2.275500e+01  2.040859e-01
2.277000e+01  1.830354e-01
2.278500e+01  1.796580e-01
2.280000e+01  2.009332e-01
2.281500e+01  2.035119e-01
2.283000e+01  1.986707e-01
2.284500e+01  2.012908e-01
2.286000e+01  1.957164e-01
2.287500e+01  1.795385e-01
2.289000e+01  1.865313e-01
2.290500e+01  1.892775e-01
2.292000e+01  2.362266e-01
2.293500e+01  2.492971e-01
2.295000e+01  1.695910e-01
2.296500e+01  1.959951e-01
2.298000e+01  1.800945e-01
2.299500e+01  1.829317e-01
2.301000e+01  1.952869e-01
2.302500e+01  1.866709e-01
2.304000e+01  1.797635e-01
2.305500e+01  1.813591e-01
2.307000e+01  2.050388e-01
2.308500e+01  1.897313e-01
2.310000e+01  1.780024e-01
2.311500e+01  1.953281e-01
2.313000e+01  1.713127e-01
2.314500e+01  1.930103e-01
2.316000e+01  1.676006e-01
2.317500e+01  1.941264e-01
2.319000e+01  1.767766e-01
2.320500e+01  2.007136e-01
2.322000e+01  1.927697e-01
2.323500e+01  1.965020e-01
2.325000e+01  1.662194e-01
2.326500e+01  1.857442e-01
2.328000e+01  1.815763e-01
2.329500e+01  1.870134e-01
2.331000e+01  1.809115e-01
2.332500e+01  2.032834e-01
2.334000e+01  2.060609e-01
2.335500e+01  1.755960e-01
2.337000e+01  1.879519e-01
2.338500e+01  2.157801e-01
2.340000e+01  2.353787e-01
2.341500e+01  1.820576e-01
2.343000e+01  1.962316e-01
2.344500e+01  1.842552e-01
2.346000e+01  1.766576e-01
2.347500e+01  1.630613e-01
2.349000e+01  1.685320e-01
2.350500e+01  2.103639e-01
2.352000e+01  2.052926e-01
2.353500e+01  1.881780e-01
2.355000e+01  1.743733e-01
2.356500e+01  1.923252e-01
2.358000e+01  1.892775e-01
2.359500e+01  2.867719e-01
2.361000e+01  1.831856e-01
2.362500e+01  1.827704e-01
2.364000e+01  1.827158e-01
2.365500e+01  1.947432e-01
2.367000e+01  1.964611e-01
2.368500e+01  1.742987e-01
2.370000e+01  1.822910e-01
2.371500e+01  2.061137e-01
2.373000e+01  1.910024e-01
2.374500e+01  1.701908e-01
2.376000e+01  1.907381e-01
2.377500e+01  1.769577e-01
2.379000e+01  1.776089e-01
2.380500e+01  1.908587e-01
2.382000e+01  1.931088e-01
2.383500e+01  1.933625e-01
2.385000e+01  1.814335e-01
2.386500e+01  2.157336e-01
2.388000e+01  1.905619e-01
2.389500e+01  2.069637e-01
2.391000e+01  2.200772e-01
2.392500e+01  2.176464e-01
2.394000e+01  1.870458e-01
2.395500e+01  1.851486e-01
2.397000e+01  2.105183e-01
2.398500e+01  1.822692e-01
2.400000e+01  1.733063e-01
2.401500e+01  2.096688e-01
2.403000e+01  2.007112e-01
2.404500e+01  1.915543e-01
2.406000e+01  1.822362e-01
2.407500e+01  2.109430e-01
2.409000e+01  1.827291e-01
2.410500e+01  1.699942e-01
2.412000e+01  1.742669e-01
2.413500e+01  1.972255e-01
2.415000e+01  1.918019e-01
2.416500e+01  1.865100e-01
2.418000e+01  1.830440e-01
2.419500e+01  1.920441e-01
2.421000e+01  1.927307e-01
2.422500e+01  1.785582e-01
2.424000e+01  1.872673e-01
2.425500e+01  1.681932e-01
2.427000e+01  1.767794e-01
2.428500e+01  1.703877e-01
2.430000e+01  1.843338e-01
2.431500e+01  2.951609e-01
2.433000e+01  1.788211e-01
2.434500e+01  1.829888e-01
2.436000e+01  1.955426e-01
2.437500e+01  1.874941e-01
2.439000e+01  1.703909e-01
2.440500e+01  1.838726e-01
2.442000e+01  1.873126e-01
2.443500e+01  1.705697e-01
2.445000e+01  1.733813e-01
2.446500e+01  1.880476e-01
2.448000e+01  1.687868e-01
2.449500e+01  1.772177e-01
2.451000e+01  1.789806e-01
2.452500e+01  2.315468e-01
2.454000e+01  1.701289e-01
2.455500e+01  1.914445e-01
2.457000e+01  1.890688e-01
2.458500e+01  2.009203e-01
2.460000e+01  1.834365e-01
2.461500e+01  1.923329e-01
2.463000e+01  2.136747e-01
2.464500e+01  1.833846e-01
2.466000e+01  1.811878e-01
2.467500e+01  1.814552e-01
2.469000e+01  2.070436e-01
2.470500e+01  2.173129e-01
2.472000e+01  2.075715e-01
2.473500e+01  2.194928e-01
2.475000e+01  1.715923e-01
2.476500e+01  1.832537e-01
2.478000e+01  1.710998e-01
2.479500e+01  1.812349e-01
2.481000e+01  1.924083e-01
2.482500e+01  2.003923e-01
2.484000e+01  1.898446e-01
2.485500e+01  1.786982e-01
2.487000e+01  1.892802e-01
2.488500e+01  2.275014e-01
2.490000e+01  1.956144e-01
2.491500e+01  1.771836e-01
2.493000e+01  1.920936e-01
2.494500e+01  1.622282e-01
2.496000e+01  1.799473e-01
2.497500e+01  1.848673e-01
2.499000e+01  2.022721e-01
2.500500e+01  2.000952e-01
2.502000e+01  1.742957e-01
2.503500e+01  1.703231e-01
2.505000e+01  1.954761e-01
2.506500e+01  1.803329e-01
2.508000e+01  1.910133e-01
2.509500e+01  1.893093e-01
2.511000e+01  1.833549e-01
2.512500e+01  1.863196e-01
2.514000e+01  1.781153e-01
2.515500e+01  1.832187e-01
2.517000e+01  2.226453e-01
2.518500e+01  1.791869e-01
2.520000e+01  1.961579e-01
2.521500e+01  1.779606e-01
2.523000e+01  1.750000e-01
2.524500e+01  1.849865e-01
2.526000e+01  1.878110e-01
2.527500e+01  1.766068e-01
2.529000e+01  1.959721e-01
2.530500e+01  1.746686e-01
2.532000e+01  1.824994e-01
2.533500e+01  1.867218e-01
2.535000e+01  1.701352e-01
2.536500e+01  1.957984e-01
2.538000e+01  1.744393e-01
2.539500e+01  1.884409e-01
2.541000e+01  1.889445e-01
2.542500e+01  1.870319e-01
2.544000e+01  1.764910e-01
2.545500e+01  1.762526e-01
2.547000e+01  1.660545e-01
2.548500e+01  1.781039e-01
2.550000e+01  1.877578e-01
2.551500e+01  1.844615e-01
2.553000e+01  1.852191e-01
2.554500e+01  2.180585e-01
2.556000e+01  1.853911e-01
2.557500e+01  2.043941e-01
2.559000e+01  2.115815e-01
2.560500e+01  1.914532e-01
2.562000e+01  1.869790e-01
2.563500e+01  1.890692e-01
2.565000e+01  1.871810e-01
2.566500e+01  2.084223e-01
2.568000e+01  1.922651e-01
2.569500e+01  1.873054e-01
2.571000e+01  1.896892e-01
2.572500e+01  1.740258e-01
2.574000e+01  1.935407e-01
2.575500e+01  1.877314e-01
2.577000e+01  1.767650e-01
2.578500e+01  1.761625e-01
2.580000e+01  1.771370e-01
2.581500e+01  2.120683e-01
2.583000e+01  1.727254e-01
2.584500e+01  1.924290e-01
2.586000e+01  2.206965e-01
2.587500e+01  1.899341e-01
2.589000e+01  1.811435e-01
2.590500e+01  1.882602e-01
2.592000e+01  2.228944e-01
2.593500e+01  1.851915e-01
2.595000e+01  2.184424e-01
2.596500e+01  1.706984e-01
2.598000e+01  2.176121e-01
2.599500e+01  1.888336e-01
2.601000e+01  1.717498e-01
2.602500e+01  1.825732e-01
2.604000e+01  1.798778e-01
2.605500e+01  2.071763e-01
2.607000e+01  1.909575e-01
2.608500e+01  1.768946e-01
2.610000e+01  2.000396e-01
2.611500e+01  1.660396e-01
2.613000e+01  1.776948e-01
2.614500e+01  2.084542e-01
2.616000e+01  1.990846e-01
2.617500e+01  1.852319e-01
2.619000e+01  1.857897e-01
2.620500e+01  1.816771e-01
2.622000e+01  1.944398e-01
2.623500e+01  1.872897e-01
2.625000e+01  2.061303e-01
2.626500e+01  1.669991e-01
2.628000e+01  1.890898e-01
2.629500e+01  2.046504e-01
2.631000e+01  1.856725e-01
2.632500e+01  1.752597e-01
2.634000e+01  1.947745e-01
2.635500e+01  2.092865e-01
2.637000e+01  1.977739e-01
2.638500e+01  1.864208e-01
2.640000e+01  1.884876e-01
2.641500e+01  2.533349e-01
2.643000e+01  3.510050e-01
2.644500e+01  3.496671e-01
2.646000e+01  3.570344e-01
2.647500e+01  6.087342e-01
2.649000e+01  4.920070e-01
2.650500e+01  5.394393e-01
2.652000e+01  6.157771e-01
2.653500e+01  6.140472e-01
2.655000e+01  4.739046e-01
2.656500e+01  3.956171e-01
2.658000e+01  4.010094e-01
2.659500e+01  4.068218e-01
2.661000e+01  4.029118e-01
2.662500e+01  4.045751e-01
2.664000e+01  3.375278e-01
2.665500e+01  3.683560e-01
2.667000e+01  3.513105e-01
2.668500e+01  2.968333e-01
2.670000e+01  3.763841e-01
2.671500e+01  3.934031e-01
2.673000e+01  3.856552e-01
2.674500e+01  4.055872e-01
2.676000e+01  4.509078e-01
2.677500e+01  4.302336e-01
2.679000e+01  4.073683e-01
2.680500e+01  4.446010e-01
2.682000e+01  1.666165e-01
2.683500e+01  1.862204e-01
2.685000e+01  1.909088e-01
2.686500e+01  1.846458e-01
2.688000e+01  3.633647e-01
2.689500e+01  3.983829e-01
2.691000e+01  3.480647e-01
2.692500e+01  4.752526e-01
2.694000e+01  4.819140e-01
2.695500e+01  4.279648e-01
2.697000e+01  3.196045e-01
2.698500e+01  3.880441e-01
2.700000e+01  3.794638e-01
2.701500e+01  4.668041e-01
2.703000e+01  4.868131e-01
2.704500e+01  4.670974e-01
2.706000e+01  5.595908e-01
2.707500e+01  5.600151e-01
2.709000e+01  5.414832e-01
2.710500e+01  6.503031e-01
2.712000e+01  5.888377e-01
2.713500e+01  7.630864e-01
2.715000e+01  7.625011e-01
2.716500e+01  7.668284e-01
2.718000e+01  6.338809e-01
2.719500e+01  5.676391e-01
2.721000e+01  6.518973e-01
2.722500e+01  5.381459e-01
2.724000e+01  5.615417e-01
2.725500e+01  5.587657e-01
2.727000e+01  6.559979e-01
2.728500e+01  8.364620e-01
2.730000e+01  9.208072e-01
2.731500e+01  1.011336e+00
2.733000e+01  9.115272e-01
2.734500e+01  7.413838e-01
2.736000e+01  8.456951e-01
2.737500e+01  7.680467e-01
2.739000e+01  6.839164e-01
2.740500e+01  8.683912e-01
2.742000e+01  8.409505e-01
2.743500e+01  7.296153e-01
2.745000e+01  6.713381e-01
2.746500e+01  5.864906e-01
2.748000e+01  4.545226e-01
2.749500e+01  5.114954e-01
2.751000e+01  6.587403e-01
2.752500e+01  6.753382e-01
2.754000e+01  6.031469e-01
2.755500e+01  1.774881e-01
2.757000e+01  1.790700e-01
2.758500e+01  2.184922e-01
2.760000e+01  1.637894e-01
2.761500e+01  1.741583e-01
2.763000e+01  1.862689e-01
2.764500e+01  1.926369e-01
2.766000e+01  1.812897e-01
2.767500e+01  2.086961e-01
2.769000e+01  1.780284e-01
2.770500e+01  1.760736e-01
2.772000e+01  2.365987e-01
2.773500e+01  1.931662e-01
2.775000e+01  1.802165e-01
2.776500e+01  1.958711e-01
2.778000e+01  3.730355e-01
2.779500e+01  4.674922e-01
2.781000e+01  7.119628e-01
2.782500e+01  6.940006e-01
2.784000e+01  7.656201e-01
2.785500e+01  5.838235e-01
2.787000e+01  8.369498e-01
2.788500e+01  6.978835e-01
2.790000e+01  7.369797e-01
2.791500e+01  8.478944e-01
2.793000e+01  6.729207e-01
2.794500e+01  6.287361e-01
2.796000e+01  6.666048e-01
2.797500e+01  6.150454e-01
2.799000e+01  5.861546e-01
2.800500e+01  7.992961e-01
2.802000e+01  6.962823e-01
2.803500e+01  6.861897e-01
2.805000e+01  7.902789e-01
2.806500e+01  4.528257e-01
2.808000e+01  6.039312e-01
2.809500e+01  6.031437e-01
2.811000e+01  5.253704e-01
2.812500e+01  5.954075e-01
2.814000e+01  5.962979e-01
2.815500e+01  6.797605e-01
2.817000e+01  6.127527e-01
2.818500e+01  6.838679e-01
2.820000e+01  8.948889e-01
2.821500e+01  8.440238e-01
2.823000e+01  7.630268e-01
2.824500e+01  6.340576e-01
2.826000e+01  6.820011e-01
2.827500e+01  5.688484e-01
2.829000e+01  3.763964e-01
2.830500e+01  3.503955e-01
2.832000e+01  3.789788e-01
2.833500e+01  3.722820e-01
2.835000e+01  4.213468e-01
2.836500e+01  5.044147e-01
2.838000e+01  4.102783e-01
2.839500e+01  3.733794e-01
2.841000e+01  4.696323e-01
2.842500e+01  1.777827e-01
2.844000e+01  1.852969e-01
2.845500e+01  1.872341e-01
2.847000e+01  1.795193e-01
2.848500e+01  1.926438e-01
2.850000e+01  1.673497e-01
2.851500e+01  1.759346e-01
2.853000e+01  1.836355e-01
2.854500e+01  1.874568e-01
2.856000e+01  1.860538e-01
2.857500e+01  4.300737e-01
2.859000e+01  2.742667e-01
2.860500e+01  3.140843e-01
2.862000e+01  2.045997e-01
2.863500e+01  1.770057e-01
2.865000e+01  1.804607e-01
2.866500e+01  1.918670e-01
2.868000e+01  1.852079e-01
2.869500e+01  1.797610e-01
2.871000e+01  3.945996e-01
2.872500e+01  4.244186e-01
2.874000e+01  3.066256e-01
2.875500e+01  1.761994e-01
2.877000e+01  1.801414e-01
2.878500e+01  1.902919e-01
2.880000e+01  1.844343e-01
2.881500e+01  1.899754e-01
2.883000e+01  2.159824e-01
2.884500e+01  2.103950e-01
2.886000e+01  1.875550e-01
2.887500e+01  1.877310e-01
2.889000e+01  1.818158e-01
2.890500e+01  3.756959e-01
2.892000e+01  3.801743e-01
2.893500e+01  3.473893e-01
2.895000e+01  3.518411e-01
2.896500e+01  3.741660e-01
2.898000e+01  1.834974e-01
2.899500e+01  2.053380e-01
2.901000e+01  1.743293e-01
2.902500e+01  1.799609e-01
2.904000e+01  1.720644e-01
2.905500e+01  1.697723e-01
2.907000e+01  1.947928e-01
2.908500e+01  1.830793e-01
2.910000e+01  1.863895e-01
2.911500e+01  1.728269e-01
2.913000e+01  1.928879e-01
2.914500e+01  1.793850e-01
2.916000e+01  1.797806e-01
2.917500e+01  1.710849e-01
2.919000e+01  1.891902e-01
2.920500e+01  1.764340e-01
2.922000e+01  1.831366e-01
2.923500e+01  1.944891e-01
2.925000e+01  1.784995e-01
2.926500e+01  1.851214e-01
2.928000e+01  3.339696e-01
2.929500e+01  3.080990e-01
2.931000e+01  3.467492e-01
2.932500e+01  3.444268e-01
2.934000e+01  3.789566e-01
2.935500e+01  4.213051e-01
2.937000e+01  4.137748e-01
2.938500e+01  5.362695e-01
2.940000e+01  5.630044e-01
2.941500e+01  5.530143e-01
2.943000e+01  4.684509e-01
2.944500e+01  5.620465e-01
2.946000e+01  5.864671e-01
2.947500e+01  5.896192e-01
2.949000e+01  5.060039e-01
2.950500e+01  6.080477e-01
2.952000e+01  6.936032e-01
2.953500e+01  6.394826e-01
2.955000e+01  4.896395e-01
2.956500e+01  4.918798e-01
2.958000e+01  4.879857e-01
2.959500e+01  5.935308e-01
2.961000e+01  7.086791e-01
2.962500e+01  5.866216e-01
2.964000e+01  5.538229e-01
2.965500e+01  6.286607e-01
2.967000e+01  4.253835e-01
2.968500e+01  4.516969e-01
2.970000e+01  6.498587e-01
2.971500e+01  6.472824e-01
2.973000e+01  6.974075e-01
2.974500e+01  8.097242e-01
2.976000e+01  8.098180e-01
2.977500e+01  8.321078e-01
2.979000e+01  8.260819e-01
2.980500e+01  9.428824e-01
2.982000e+01  9.906374e-01
2.983500e+01  9.438129e-01
2.985000e+01  8.915223e-01
2.986500e+01  9.426244e-01
2.988000e+01  1.115588e+00
2.989500e+01  1.103229e+00
2.991000e+01  1.161889e+00
2.992500e+01  1.100478e+00
2.994000e+01  1.114071e+00
2.995500e+01  1.212845e+00
2.997000e+01  1.087672e+00
2.998500e+01  1.207142e+00
3.000000e+01  8.718339e-01
3.001500e+01  9.918573e-01
3.003000e+01  8.980474e-01
3.004500e+01  1.110024e+00
3.006000e+01  1.056662e+00
3.007500e+01  1.351846e+00
3.009000e+01  1.386480e+00
3.010500e+01  1.195773e+00
3.012000e+01  1.058393e+00
3.013500e+01  1.012289e+00
3.015000e+01  7.530062e-01
3.016500e+01  9.606898e-01
3.018000e+01  8.740416e-01
3.019500e+01  9.781566e-01
3.021000e+01  9.385805e-01
3.022500e+01  9.459580e-01
3.024000e+01  1.144232e+00
3.025500e+01  1.222257e+00
3.027000e+01  1.216195e+00
3.028500e+01  9.447646e-01
3.030000e+01  9.749227e-01
3.031500e+01  1.072019e+00
3.033000e+01  7.647505e-01
3.034500e+01  1.138833e+00
3.036000e+01  1.222959e+00
3.037500e+01  1.248490e+00
3.039000e+01  1.333272e+00
3.040500e+01  1.338167e+00
3.042000e+01  1.179615e+00
3.043500e+01  1.203984e+00
3.045000e+01  1.153560e+00
3.046500e+01  1.330877e+00
3.048000e+01  1.607377e+00
3.049500e+01  1.501749e+00
3.051000e+01  1.628560e+00
3.052500e+01  1.512529e+00
3.054000e+01  1.600084e+00
3.055500e+01  1.484705e+00
3.057000e+01  1.314108e+00
3.058500e+01  1.138166e+00
3.060000e+01  1.037290e+00
3.061500e+01  1.355568e+00
3.063000e+01  1.494566e+00
3.064500e+01  1.409728e+00
3.066000e+01  1.347074e+00
3.067500e+01  1.262894e+00
3.069000e+01  1.193771e+00
3.070500e+01  1.338649e+00
3.072000e+01  1.368454e+00
3.073500e+01  1.261347e+00
3.075000e+01  1.101836e+00
3.076500e+01  1.049816e+00
3.078000e+01  1.098333e+00
3.079500e+01  1.133954e+00
3.081000e+01  1.131333e+00
3.082500e+01  1.121158e+00
3.084000e+01  1.193339e+00
3.085500e+01  1.416826e+00
3.087000e+01  1.600217e+00
3.088500e+01  1.542217e+00
3.090000e+01  1.568073e+00
3.091500e+01  1.546359e+00
3.093000e+01  1.536598e+00
3.094500e+01  1.592508e+00
3.096000e+01  1.472640e+00
3.097500e+01  1.455367e+00
3.099000e+01  1.636571e+00
3.100500e+01  1.589042e+00
3.102000e+01  1.385671e+00
3.103500e+01  1.585184e+00
3.105000e+01  1.659621e+00
3.106500e+01  1.516688e+00
3.108000e+01  1.653038e+00
3.109500e+01  1.676752e+00
3.111000e+01  1.841887e+00
3.112500e+01  1.814866e+00
3.114000e+01  1.860669e+00
3.115500e+01  1.918662e+00
3.117000e+01  2.045760e+00
3.118500e+01  1.868384e+00
3.120000e+01  1.723900e+00
3.121500e+01  1.661205e+00
3.123000e+01  1.773162e+00
3.124500e+01  1.770027e+00
3.126000e+01  1.884301e+00
3.127500e+01  1.839537e+00
3.129000e+01  1.699005e+00
3.130500e+01  1.600398e+00
3.132000e+01  1.407565e+00
3.133500e+01  1.320572e+00
3.135000e+01  1.366648e+00
3.136500e+01  1.168379e+00
3.138000e+01  1.195664e+00
3.139500e+01  9.117439e-01
3.141000e+01  1.001994e+00
3.142500e+01  9.392331e-01
3.144000e+01  8.507071e-01
3.145500e+01  7.893683e-01
3.147000e+01  8.402475e-01
3.148500e+01  7.416640e-01
3.150000e+01  7.624972e-01
3.151500e+01  7.002153e-01
3.153000e+01  7.663186e-01
3.154500e+01  6.768530e-01
3.156000e+01  5.687769e-01
3.157500e+01  6.539922e-01
3.159000e+01  5.011166e-01
3.160500e+01  6.446784e-01
3.162000e+01  7.175654e-01
3.163500e+01  6.357428e-01
3.165000e+01  6.469275e-01
3.166500e+01  5.634511e-01
3.168000e+01  6.366168e-01
3.169500e+01  6.155852e-01
3.171000e+01  5.422738e-01
3.172500e+01  5.789837e-01
3.174000e+01  6.192551e-01
3.175500e+01  5.145202e-01
3.177000e+01  5.443658e-01
3.178500e+01  6.261095e-01
3.180000e+01  6.448388e-01
3.181500e+01  6.631169e-01
3.183000e+01  5.615460e-01
3.184500e+01  5.828466e-01
3.186000e+01  5.884557e-01
3.187500e+01  5.611793e-01
3.189000e+01  5.497401e-01
3.190500e+01  4.941308e-01
3.192000e+01  5.047625e-01
3.193500e+01  4.126753e-01
3.195000e+01  4.193735e-01
3.196500e+01  4.354095e-01
3.198000e+01  3.531499e-01
3.199500e+01  3.773314e-01
3.201000e+01  4.031723e-01
3.202500e+01  3.834296e-01
3.204000e+01  3.809320e-01
3.205500e+01  4.021254e-01
3.207000e+01  4.086403e-01
3.208500e+01  3.507732e-01
3.210000e+01  3.987156e-01
3.211500e+01  3.637292e-01
3.213000e+01  3.938591e-01
3.214500e+01  4.010164e-01
3.216000e+01  4.571832e-01
3.217500e+01  4.349196e-01
3.219000e+01  4.431922e-01
3.220500e+01  4.498688e-01
3.222000e+01  3.740016e-01
3.223500e+01  3.848907e-01
3.225000e+01  3.844033e-01
3.226500e+01  4.295426e-01
3.228000e+01  4.103681e-01
3.229500e+01  4.241819e-01
3.231000e+01  3.870570e-01
3.232500e+01  4.206101e-01
3.234000e+01  4.180265e-01
3.235500e+01  4.087848e-01
3.237000e+01  4.089133e-01
3.238500e+01  3.971350e-01
3.240000e+01  2.298717e-01
3.241500e+01  1.719129e-01
3.243000e+01  1.745539e-01
3.244500e+01  2.099951e-01
3.246000e+01  1.837008e-01
3.247500e+01  1.897179e-01
3.249000e+01  1.957138e-01
3.250500e+01  2.055507e-01
3.252000e+01  1.845291e-01
3.253500e+01  1.708712e-01
3.255000e+01  1.820935e-01
3.256500e+01  1.800527e-01
3.258000e+01  1.810359e-01
3.259500e+01  1.844260e-01
3.261000e+01  1.773047e-01
3.262500e+01  1.796944e-01
3.264000e+01  2.057037e-01
3.265500e+01  1.727367e-01
3.267000e+01  1.893276e-01
3.268500e+01  1.861340e-01
3.270000e+01  1.882977e-01
3.271500e+01  2.015765e-01
3.273000e+01  2.045630e-01
3.274500e+01  1.882895e-01
3.276000e+01  1.694462e-01
3.277500e+01  2.023191e-01
3.279000e+01  1.732800e-01
3.280500e+01  1.659817e-01
3.282000e+01  2.031453e-01
3.283500e+01  3.320332e-01
3.285000e+01  1.854241e-01
3.286500e+01  1.801251e-01
3.288000e+01  1.895391e-01
3.289500e+01  1.871098e-01
3.291000e+01  1.701058e-01
3.292500e+01  1.862528e-01
3.294000e+01  1.932099e-01
3.295500e+01  1.874914e-01
3.297000e+01  1.882288e-01
3.298500e+01  1.866254e-01
3.300000e+01  2.005145e-01
3.301500e+01  2.002124e-01
3.303000e+01  1.810688e-01
3.304500e+01  1.894967e-01
3.306000e+01  1.799916e-01
3.307500e+01  2.228946e-01
3.309000e+01  1.691684e-01
3.310500e+01  1.749600e-01
3.312000e+01  1.719827e-01
3.313500e+01  2.014693e-01
3.315000e+01  1.700768e-01
3.316500e+01  1.796914e-01
3.318000e+01  1.717151e-01
3.319500e+01  1.858632e-01
3.321000e+01  1.813425e-01
3.322500e+01  1.782641e-01
3.324000e+01  1.948335e-01
3.325500e+01  1.951258e-01
3.327000e+01  1.931711e-01
3.328500e+01  1.897865e-01
3.330000e+01  1.905153e-01
3.331500e+01  1.737644e-01
3.333000e+01  1.953302e-01
3.334500e+01  2.146019e-01
3.336000e+01  1.933807e-01
3.337500e+01  1.758322e-01
3.339000e+01  1.838721e-01
3.340500e+01  1.925850e-01
3.342000e+01  1.812927e-01
3.343500e+01  2.002245e-01
3.345000e+01  2.106607e-01
3.346500e+01  2.069930e-01
3.348000e+01  1.991329e-01
3.349500e+01  1.937629e-01
3.351000e+01  2.372738e-01
3.352500e+01  1.786669e-01
3.354000e+01  1.791036e-01
3.355500e+01  2.126288e-01
3.357000e+01  1.934244e-01
3.358500e+01  1.868181e-01
3.360000e+01  1.829675e-01
3.361500e+01  1.873230e-01
3.363000e+01  1.753398e-01
3.364500e+01  2.100617e-01
3.366000e+01  2.005593e-01
3.367500e+01  1.786697e-01
3.369000e+01  1.902156e-01
3.370500e+01  2.052973e-01
3.372000e+01  1.771275e-01
3.373500e+01  1.725166e-01
3.375000e+01  2.063303e-01
3.376500e+01  2.017598e-01
3.378000e+01  2.629334e-01
3.379500e+01  1.843202e-01
3.381000e+01  1.813778e-01
3.382500e+01  2.072632e-01
3.384000e+01  1.785189e-01
3.385500e+01  2.401873e-01
3.387000e+01  1.923070e-01
3.388500e+01  2.281425e-01
3.390000e+01  2.177476e-01
3.391500e+01  1.923642e-01
3.393000e+01  1.767993e-01
3.394500e+01  1.715197e-01
3.396000e+01  1.822115e-01
3.397500e+01  1.813008e-01
3.399000e+01  1.964939e-01
3.400500e+01  2.213503e-01
3.402000e+01  1.849161e-01
3.403500e+01  1.849189e-01
3.405000e+01  2.020519e-01
3.406500e+01  1.858843e-01
3.408000e+01  1.949434e-01
3.409500e+01  1.772852e-01
3.411000e+01  1.953866e-01
3.412500e+01  1.811600e-01
3.414000e+01  1.714527e-01
3.415500e+01  1.949385e-01
3.417000e+01  1.972562e-01
3.418500e+01  1.888147e-01
3.420000e+01  1.803718e-01
3.421500e+01  1.929404e-01
3.423000e+01  1.863787e-01
3.424500e+01  1.877474e-01
3.426000e+01  1.738996e-01
3.427500e+01  1.901183e-01
3.429000e+01  1.808562e-01
3.430500e+01  1.801556e-01
3.432000e+01  2.640491e-01
3.433500e+01  1.792705e-01
3.435000e+01  1.866336e-01
3.436500e+01  1.773529e-01
3.438000e+01  1.812346e-01
3.439500e+01  1.843284e-01
3.441000e+01  1.714701e-01
3.442500e+01  1.815074e-01
3.444000e+01  1.906698e-01
3.445500e+01  2.046582e-01
3.447000e+01  1.856046e-01
3.448500e+01  1.889288e-01
3.450000e+01  1.729769e-01
3.451500e+01  1.932202e-01
3.453000e+01  1.711288e-01
3.454500e+01  1.782946e-01
3.456000e+01  1.920520e-01
3.457500e+01  1.847485e-01
3.459000e+01  1.768445e-01
3.460500e+01  2.074825e-01
3.462000e+01  1.866814e-01
3.463500e+01  1.877074e-01
3.465000e+01  2.007015e-01
3.466500e+01  1.907273e-01
3.468000e+01  1.804468e-01
3.469500e+01  1.922005e-01
3.471000e+01  1.789554e-01
3.472500e+01  1.833928e-01
3.474000e+01  1.746882e-01
3.475500e+01  1.811298e-01
3.477000e+01  1.873098e-01
3.478500e+01  2.012214e-01
3.480000e+01  1.919403e-01
3.481500e+01  1.751713e-01
3.483000e+01  2.069395e-01
3.484500e+01  1.828469e-01
3.486000e+01  1.973675e-01
3.487500e+01  1.770739e-01
3.489000e+01  1.986806e-01
3.490500e+01  1.856610e-01
3.492000e+01  1.708864e-01
3.493500e+01  1.900449e-01
3.495000e+01  2.016260e-01
3.496500e+01  2.022720e-01
3.498000e+01  2.708413e-01
3.499500e+01  1.861749e-01
3.501000e+01  3.807075e-01
3.502500e+01  1.703761e-01
3.504000e+01  1.922106e-01
3.505500e+01  1.840951e-01
3.507000e+01  2.127415e-01
3.508500e+01  2.261525e-01
3.510000e+01  1.946507e-01
3.511500e+01  1.905389e-01
3.513000e+01  1.897502e-01
3.514500e+01  2.030416e-01
3.516000e+01  1.823350e-01
3.517500e+01  1.846619e-01
3.519000e+01  1.766182e-01
3.520500e+01  1.810690e-01
3.522000e+01  1.855963e-01
3.523500e+01  1.738363e-01
3.525000e+01  1.990175e-01
3.526500e+01  1.899925e-01
3.528000e+01  1.943836e-01
3.529500e+01  1.806572e-01
3.531000e+01  1.873050e-01
3.532500e+01  1.849593e-01
3.534000e+01  2.015638e-01
3.535500e+01  1.772262e-01
3.537000e+01  1.863601e-01
3.538500e+01  1.971320e-01
3.540000e+01  1.821345e-01
3.541500e+01  1.978560e-01
3.543000e+01  1.776653e-01
3.544500e+01  1.728065e-01
3.546000e+01  1.911254e-01
3.547500e+01  1.860215e-01
3.549000e+01  1.795772e-01
3.550500e+01  1.866977e-01
3.552000e+01  1.851756e-01
3.553500e+01  1.895520e-01
3.555000e+01  1.951535e-01
3.556500e+01  1.924189e-01
3.558000e+01  1.801942e-01
3.559500e+01  2.023189e-01
3.561000e+01  1.807041e-01
3.562500e+01  2.203497e-01
3.564000e+01  1.824199e-01
3.565500e+01  2.371456e-01
3.567000e+01  1.873129e-01
3.568500e+01  1.755019e-01
3.570000e+01  1.714352e-01
3.571500e+01  2.014001e-01
3.573000e+01  1.749885e-01
3.574500e+01  2.404057e-01
3.576000e+01  2.009203e-01
3.577500e+01  2.104613e-01
3.579000e+01  2.226591e-01
3.580500e+01  1.743847e-01
3.582000e+01  1.864968e-01
3.583500e+01  1.814884e-01
3.585000e+01  2.034308e-01
3.586500e+01  1.835481e-01
3.588000e+01  1.909191e-01
3.589500e+01  1.729077e-01
3.591000e+01  1.865396e-01
3.592500e+01  1.874780e-01
3.594000e+01  1.831122e-01
3.595500e+01  1.770963e-01
3.597000e+01  1.749083e-01
3.598500e+01  1.771270e-01
3.600000e+01  1.783565e-01
3.601500e+01  1.924942e-01
3.603000e+01  1.939561e-01
3.604500e+01  1.909083e-01
3.606000e+01  1.754822e-01
3.607500e+01  1.730841e-01
3.609000e+01  1.912091e-01
3.610500e+01  1.877469e-01
3.612000e+01  1.852513e-01
3.613500e+01  1.910836e-01
3.615000e+01  1.883451e-01
3.616500e+01  1.832809e-01
3.618000e+01  1.777667e-01
3.619500e+01  1.847485e-01
3.621000e+01  1.763351e-01
3.622500e+01  1.699206e-01
3.624000e+01  1.698619e-01
3.625500e+01  1.754479e-01
3.627000e+01  1.870747e-01
3.628500e+01  1.664242e-01
3.630000e+01  1.794073e-01
3.631500e+01  1.737729e-01
3.633000e+01  1.799391e-01
3.634500e+01  1.746681e-01
3.636000e+01  1.922657e-01
3.637500e+01  1.678955e-01
3.639000e+01  1.740520e-01
3.640500e+01  1.770791e-01
3.642000e+01  1.892010e-01
3.643500e+01  1.784321e-01
3.645000e+01  1.745337e-01
3.646500e+01  1.761304e-01
3.648000e+01  1.939380e-01
3.649500e+01  1.827182e-01
3.651000e+01  1.735825e-01
3.652500e+01  1.858038e-01
3.654000e+01  1.888015e-01
3.655500e+01  2.241652e-01
3.657000e+01  2.000629e-01
3.658500e+01  2.248399e-01
3.660000e+01  1.814745e-01
3.661500e+01  1.947025e-01
3.663000e+01  1.868044e-01
3.664500e+01  1.907063e-01
3.666000e+01  1.863998e-01
3.667500e+01  1.736548e-01
3.669000e+01  1.815520e-01
3.670500e+01  1.722816e-01
3.672000e+01  1.915362e-01
3.673500e+01  1.834556e-01
3.675000e+01  1.758781e-01
3.676500e+01  1.929481e-01
3.678000e+01  1.762502e-01
3.679500e+01  1.916143e-01
3.681000e+01  1.791117e-01
3.682500e+01  1.849650e-01
3.684000e+01  1.893274e-01
3.685500e+01  1.923902e-01
3.687000e+01  1.887143e-01
3.688500e+01  1.854400e-01
3.690000e+01  1.860483e-01
3.691500e+01  1.845560e-01
3.693000e+01  1.841570e-01
3.694500e+01  1.696880e-01
3.696000e+01  1.776234e-01
3.697500e+01  2.191391e-01
3.699000e+01  1.999021e-01
3.700500e+01  1.919531e-01
3.702000e+01  2.008853e-01
3.703500e+01  1.723109e-01
3.705000e+01  2.108198e-01
3.706500e+01  1.900239e-01
3.708000e+01  1.920340e-01
3.709500e+01  1.728032e-01
3.711000e+01  1.768898e-01
3.712500e+01  1.907904e-01
3.714000e+01  1.853671e-01
3.715500e+01  1.909424e-01
3.717000e+01  1.778398e-01
3.718500e+01  2.102713e-01
3.720000e+01  1.855291e-01
3.721500e+01  2.007913e-01
3.723000e+01  2.114142e-01
3.724500e+01  1.699472e-01
3.726000e+01  2.062352e-01
3.727500e+01  1.843850e-01
3.729000e+01  1.756444e-01
3.730500e+01  1.875152e-01
3.732000e+01  1.785327e-01
3.733500e+01  2.463027e-01
3.735000e+01  2.072556e-01
3.736500e+01  2.270352e-01
3.738000e+01  1.889785e-01
3.739500e+01  1.779384e-01
3.741000e+01  1.743362e-01
3.742500e+01  1.710613e-01
3.744000e+01  1.852864e-01
3.745500e+01  1.809362e-01
3.747000e+01  1.642435e-01
3.748500e+01  1.866572e-01
3.750000e+01  1.681460e-01
3.751500e+01  1.815768e-01
3.753000e+01  1.839726e-01
3.754500e+01  1.910233e-01
3.756000e+01  1.761845e-01
3.757500e+01  1.893460e-01
3.759000e+01  1.814131e-01
3.760500e+01  1.845889e-01
3.762000e+01  1.976715e-01
3.763500e+01  1.847592e-01
3.765000e+01  1.837016e-01
3.766500e+01  1.966394e-01
3.768000e+01  2.124358e-01
3.769500e+01  2.031424e-01
3.771000e+01  1.827663e-01
3.772500e+01  2.042668e-01
3.774000e+01  1.946074e-01
3.775500e+01  1.832807e-01
3.777000e+01  2.042197e-01
3.778500e+01  1.746596e-01
3.780000e+01  1.695380e-01
3.781500e+01  1.817643e-01
3.783000e+01  1.932705e-01
3.784500e+01  1.824436e-01
3.786000e+01  1.926524e-01
3.787500e+01  1.956256e-01
3.789000e+01  1.916398e-01
3.790500e+01  2.071873e-01
3.792000e+01  1.832922e-01
3.793500e+01  2.146540e-01
3.795000e+01  1.877097e-01
3.796500e+01  2.197416e-01
3.798000e+01  1.891215e-01
3.799500e+01  1.830209e-01
3.801000e+01  1.930338e-01
3.802500e+01  1.721422e-01
3.804000e+01  1.761081e-01
3.805500e+01  1.783819e-01
3.807000e+01  1.838967e-01
3.808500e+01  1.943553e-01
3.810000e+01  1.708391e-01
3.811500e+01  1.828358e-01
3.813000e+01  2.052388e-01
3.814500e+01  1.950617e-01
3.816000e+01  1.809810e-01
3.817500e+01  1.970129e-01
3.819000e+01  1.872994e-01
3.820500e+01  1.861344e-01
3.822000e+01  1.928886e-01
3.823500e+01  1.718196e-01
3.825000e+01  1.806793e-01
3.826500e+01  1.725744e-01
3.828000e+01  1.752083e-01
3.829500e+01  1.804743e-01
3.831000e+01  1.904231e-01
3.832500e+01  1.927770e-01
3.834000e+01  1.850485e-01
3.835500e+01  1.985599e-01
3.837000e+01  1.665983e-01
3.838500e+01  1.797718e-01
3.840000e+01  1.965528e-01
3.841500e+01  1.904467e-01
3.843000e+01  1.997396e-01
3.844500e+01  1.740258e-01
3.846000e+01  1.829998e-01
3.847500e+01  1.853807e-01
3.849000e+01  1.818621e-01
3.850500e+01  1.925278e-01
3.852000e+01  1.886398e-01
3.853500e+01  1.911074e-01
3.855000e+01  1.894545e-01
3.856500e+01  1.989495e-01
3.858000e+01  1.829808e-01
3.859500e+01  1.768222e-01
3.861000e+01  1.887987e-01
3.862500e+01  1.877680e-01
3.864000e+01  1.848404e-01
3.865500e+01  2.020198e-01
3.867000e+01  1.942908e-01
3.868500e+01  1.814525e-01
3.870000e+01  1.958647e-01
3.871500e+01  1.790418e-01
3.873000e+01  1.955555e-01
3.874500e+01  2.198860e-01
3.876000e+01  1.856097e-01
3.877500e+01  1.813587e-01
3.879000e+01  1.831855e-01
3.880500e+01  1.828768e-01
3.882000e+01  1.894886e-01
3.883500e+01  1.743678e-01
3.885000e+01  1.853887e-01
3.886500e+01  1.774178e-01
3.888000e+01  1.957881e-01
3.889500e+01  1.807786e-01
3.891000e+01  1.795384e-01
3.892500e+01  1.776768e-01
3.894000e+01  1.877816e-01
3.895500e+01  1.751713e-01
3.897000e+01  1.761531e-01
3.898500e+01  1.988696e-01
3.900000e+01  1.789694e-01
3.901500e+01  1.807820e-01
3.903000e+01  1.773160e-01
3.904500e+01  1.785047e-01
3.906000e+01  1.855425e-01
3.907500e+01  1.808041e-01
3.909000e+01  1.802611e-01
3.910500e+01  1.842010e-01
3.912000e+01  3.937120e-01
3.913500e+01  3.600917e-01
3.915000e+01  3.869745e-01
3.916500e+01  2.168787e-01
3.918000e+01  2.028925e-01
3.919500e+01  3.780685e-01
3.921000e+01  2.150188e-01
3.922500e+01  2.053104e-01
3.924000e+01  2.115933e-01
3.925500e+01  2.118344e-01
3.927000e+01  1.939697e-01
3.928500e+01  2.026426e-01
3.930000e+01  1.799539e-01
3.931500e+01  2.269233e-01
3.933000e+01  1.898772e-01
3.934500e+01  2.015761e-01
3.936000e+01  1.840349e-01
3.937500e+01  1.720579e-01
3.939000e+01  1.983739e-01
3.940500e+01  1.753551e-01
3.942000e+01  1.863559e-01
3.943500e+01  1.928099e-01
3.945000e+01  1.917086e-01
3.946500e+01  1.885768e-01
3.948000e+01  1.718335e-01
3.949500e+01  1.792298e-01
3.951000e+01  1.942505e-01
3.952500e+01  1.764569e-01
3.954000e+01  1.831543e-01
3.955500e+01  1.862927e-01
3.957000e+01  1.895395e-01
3.958500e+01  1.811727e-01
3.960000e+01  1.893484e-01
3.961500e+01  1.914645e-01
3.963000e+01  1.944095e-01
3.964500e+01  1.921697e-01
3.966000e+01  2.033640e-01
3.967500e+01  1.810579e-01
3.969000e+01  1.909227e-01
3.970500e+01  1.923285e-01
3.972000e+01  2.000995e-01
3.973500e+01  1.850911e-01
3.975000e+01  1.888448e-01
3.976500e+01  1.853555e-01
3.978000e+01  1.884200e-01
3.979500e+01  1.774760e-01
3.981000e+01  1.951930e-01
3.982500e+01  1.855558e-01
3.984000e+01  1.983270e-01
3.985500e+01  1.781756e-01
3.987000e+01  1.799394e-01
3.988500e+01  1.932950e-01
3.990000e+01  1.788436e-01
3.991500e+01  1.880959e-01
3.993000e+01  1.840036e-01
3.994500e+01  1.989708e-01
3.996000e+01  1.864182e-01
3.997500e+01  1.802974e-01
3.999000e+01  1.770699e-01
4.000500e+01  1.763482e-01
4.002000e+01  1.946707e-01
4.003500e+01  1.713552e-01
4.005000e+01  2.025016e-01
4.006500e+01  2.109015e-01
4.008000e+01  1.825474e-01
4.009500e+01  1.747004e-01
4.011000e+01  2.004075e-01
4.012500e+01  1.840473e-01
4.014000e+01  1.940007e-01
4.015500e+01  1.806514e-01
4.017000e+01  1.988507e-01
4.018500e+01  1.838982e-01
4.020000e+01  2.002603e-01
4.021500e+01  2.015805e-01
4.023000e+01  1.823286e-01
4.024500e+01  2.014474e-01
4.026000e+01  1.847103e-01
4.027500e+01  1.992903e-01
4.029000e+01  1.886288e-01
4.030500e+01  1.992094e-01
4.032000e+01  1.809271e-01
4.033500e+01  1.958772e-01
4.035000e+01  1.892355e-01
4.036500e+01  1.921811e-01
4.038000e+01  1.876387e-01
4.039500e+01  1.889604e-01
4.041000e+01  1.871474e-01
4.042500e+01  2.058772e-01
4.044000e+01  1.865219e-01
4.045500e+01  1.873969e-01
4.047000e+01  1.787158e-01
4.048500e+01  1.802488e-01
4.050000e+01  2.092475e-01
4.051500e+01  1.945115e-01
4.053000e+01  2.034084e-01
4.054500e+01  2.012636e-01
4.056000e+01  1.823893e-01
4.057500e+01  1.896789e-01
4.059000e+01  1.850133e-01
4.060500e+01  1.982251e-01
4.062000e+01  1.948300e-01
4.063500e+01  1.996442e-01
4.065000e+01  1.965620e-01
4.066500e+01  1.911024e-01
4.068000e+01  1.882385e-01
4.069500e+01  1.758920e-01
4.071000e+01  1.917619e-01
4.072500e+01  1.954561e-01
4.074000e+01  1.983859e-01
4.075500e+01  1.939125e-01
4.077000e+01  2.081768e-01
4.078500e+01  2.012906e-01
4.080000e+01  1.908642e-01
4.081500e+01  2.122287e-01
4.083000e+01  1.980732e-01
4.084500e+01  2.034551e-01
4.086000e+01  1.945532e-01
4.087500e+01  1.825265e-01
4.089000e+01  1.894100e-01
4.090500e+01  1.948192e-01
4.092000e+01  1.707152e-01
4.093500e+01  1.926812e-01
4.095000e+01  1.879358e-01
4.096500e+01  1.824111e-01
4.098000e+01  1.818483e-01
4.099500e+01  1.929781e-01
4.101000e+01  1.930453e-01
4.102500e+01  1.891242e-01
4.104000e+01  1.927753e-01
4.105500e+01  1.703582e-01
4.107000e+01  1.829784e-01
4.108500e+01  1.981440e-01
4.110000e+01  1.882527e-01
4.111500e+01  1.727652e-01
4.113000e+01  1.884258e-01
4.114500e+01  1.808851e-01
4.116000e+01  1.871621e-01
4.117500e+01  1.854319e-01
4.119000e+01  2.033928e-01
4.120500e+01  1.799004e-01
4.122000e+01  1.858113e-01
4.123500e+01  1.755441e-01
4.125000e+01  1.783644e-01
4.126500e+01  1.776541e-01
4.128000e+01  1.835646e-01
4.129500e+01  2.032158e-01
4.131000e+01  1.877040e-01
4.132500e+01  1.721215e-01
4.134000e+01  1.801392e-01
4.135500e+01  2.091044e-01
4.137000e+01  1.966420e-01
4.138500e+01  1.885539e-01
4.140000e+01  1.841858e-01
4.141500e+01  2.077706e-01
4.143000e+01  2.624715e-01
4.144500e+01  1.731864e-01
4.146000e+01  1.855998e-01
4.147500e+01  1.828249e-01
4.149000e+01  1.893667e-01
4.150500e+01  1.858540e-01
4.152000e+01  1.733275e-01
4.153500e+01  1.920474e-01
4.155000e+01  2.114638e-01
4.156500e+01  1.900277e-01
4.158000e+01  1.748664e-01
4.159500e+01  2.077207e-01
4.161000e+01  2.300075e-01
4.162500e+01  1.849993e-01
4.164000e+01  1.858871e-01
4.165500e+01  1.844727e-01
4.167000e+01  1.842111e-01
4.168500e+01  3.777877e-01
4.170000e+01  3.990041e-01
4.171500e+01  3.509352e-01
4.173000e+01  3.647585e-01
4.174500e+01  2.254102e-01
4.176000e+01  4.082118e-01
4.177500e+01  4.176999e-01
4.179000e+01  3.583449e-01
4.180500e+01  4.001606e-01
4.182000e+01  3.695825e-01
4.183500e+01  3.472199e-01
4.185000e+01  3.957486e-01
4.186500e+01  3.896526e-01
4.188000e+01  4.053010e-01
4.189500e+01  3.957868e-01
4.191000e+01  4.027037e-01
4.192500e+01  3.539123e-01
4.194000e+01  3.561635e-01
4.195500e+01  3.533398e-01
4.197000e+01  3.817539e-01
4.198500e+01  3.588259e-01
4.200000e+01  3.699322e-01
4.201500e+01  3.312357e-01
4.203000e+01  3.518936e-01
4.204500e+01  2.920201e-01
4.206000e+01  2.555848e-01
4.207500e+01  2.857176e-01
4.209000e+01  2.369707e-01
4.210500e+01  2.894630e-01
4.212000e+01  1.949247e-01
4.213500e+01  2.639034e-01
4.215000e+01  2.055967e-01
4.216500e+01  1.975655e-01
4.218000e+01  2.026547e-01
4.219500e+01  1.890528e-01
4.221000e+01  1.912618e-01
4.222500e+01  2.014422e-01
4.224000e+01  2.223285e-01
4.225500e+01  2.561817e-01
4.227000e+01  2.845098e-01
4.228500e+01  2.020417e-01
4.230000e+01  2.261262e-01
4.231500e+01  1.918122e-01
4.233000e+01  2.859460e-01
4.234500e+01  3.501100e-01
4.236000e+01  3.398852e-01
4.237500e+01  3.609684e-01
4.239000e+01  3.640249e-01
4.240500e+01  3.854946e-01
4.242000e+01  3.733795e-01
4.243500e+01  3.832133e-01
4.245000e+01  3.751199e-01
4.246500e+01  3.611028e-01
4.248000e+01  3.820423e-01
4.249500e+01  3.706616e-01
4.251000e+01  3.695799e-01
4.252500e+01  4.103864e-01
4.254000e+01  3.867055e-01
4.255500e+01  3.941799e-01
4.257000e+01  3.538360e-01
4.258500e+01  3.623640e-01
4.260000e+01  3.842061e-01
4.261500e+01  3.577105e-01
4.263000e+01  3.986253e-01
4.264500e+01  4.064775e-01
4.266000e+01  3.839754e-01
4.267500e+01  3.813081e-01
4.269000e+01  3.712402e-01
4.270500e+01  3.913500e-01
4.272000e+01  3.995868e-01
4.273500e+01  3.724369e-01
4.275000e+01  3.945909e-01
4.276500e+01  3.621761e-01
4.278000e+01  3.584718e-01
4.279500e+01  3.551240e-01
4.281000e+01  3.547988e-01
4.282500e+01  3.675489e-01
4.284000e+01  3.783091e-01
4.285500e+01  3.514043e-01
4.287000e+01  3.607162e-01
4.288500e+01  3.639271e-01
4.290000e+01  3.881397e-01
4.291500e+01  3.810646e-01
4.293000e+01  3.842513e-01
4.294500e+01  3.806640e-01
4.296000e+01  3.623768e-01
4.297500e+01  3.905706e-01
4.299000e+01  3.795270e-01
4.300500e+01  3.455627e-01
4.302000e+01  4.059044e-01
4.303500e+01  3.816552e-01
4.305000e+01  3.945530e-01
4.306500e+01  3.959786e-01
4.308000e+01  3.532382e-01
4.309500e+01  3.625093e-01
4.311000e+01  3.704068e-01
4.312500e+01  3.978654e-01
4.314000e+01  3.696078e-01
4.315500e+01  3.739330e-01
4.317000e+01  2.517397e-01
4.318500e+01  3.978311e-01
4.320000e+01  3.431416e-01
4.321500e+01  3.509235e-01
4.323000e+01  3.645548e-01
4.324500e+01  3.336242e-01
4.326000e+01  3.913475e-01
4.327500e+01  3.550634e-01
4.329000e+01  3.604012e-01
4.330500e+01  3.601907e-01
4.332000e+01  3.444366e-01
4.333500e+01  3.286351e-01
4.335000e+01  3.673162e-01
4.336500e+01  3.254122e-01
4.338000e+01  3.719601e-01
4.339500e+01  4.011818e-01
4.341000e+01  3.847089e-01
4.342500e+01  3.800433e-01
4.344000e+01  3.898986e-01
4.345500e+01  3.690774e-01
4.347000e+01  3.468669e-01
4.348500e+01  3.594145e-01
4.350000e+01  3.800573e-01
4.351500e+01  3.829178e-01
4.353000e+01  3.476981e-01
4.354500e+01  3.868560e-01
4.356000e+01  3.398654e-01
4.357500e+01  3.761744e-01
4.359000e+01  3.482212e-01
4.360500e+01  3.815947e-01
4.362000e+01  3.727587e-01
4.363500e+01  4.056503e-01
4.365000e+01  3.960009e-01
4.366500e+01  3.793465e-01
4.368000e+01  3.005979e-01
4.369500e+01  3.393354e-01
4.371000e+01  2.029241e-01
4.372500e+01  2.370331e-01
4.374000e+01  2.416193e-01
4.375500e+01  1.867144e-01
4.377000e+01  2.561336e-01
4.378500e+01  1.923158e-01
4.380000e+01  2.146352e-01
4.381500e+01  1.783562e-01
4.383000e+01  2.008329e-01
4.384500e+01  2.296160e-01
4.386000e+01  1.966265e-01
4.387500e+01  2.937450e-01
4.389000e+01  3.161786e-01
4.390500e+01  2.281689e-01
4.392000e+01  2.100976e-01
4.393500e+01  2.211628e-01
4.395000e+01  2.698001e-01
4.396500e+01  2.358348e-01
4.398000e+01  2.405100e-01
4.399500e+01  2.298718e-01
4.401000e+01  2.267444e-01
4.402500e+01  2.232594e-01
4.404000e+01  2.561466e-01
4.405500e+01  2.314085e-01
4.407000e+01  2.982986e-01
4.408500e+01  2.268312e-01
4.410000e+01  2.142305e-01
4.411500e+01  2.363702e-01
4.413000e+01  2.430385e-01
4.414500e+01  1.728904e-01
4.416000e+01  1.882181e-01
4.417500e+01  1.829618e-01
4.419000e+01  1.742299e-01
4.420500e+01  1.822746e-01
4.422000e+01  1.902710e-01
4.423500e+01  2.350522e-01
4.425000e+01  1.846239e-01
4.426500e+01  1.864573e-01
4.428000e+01  1.776566e-01
4.429500e+01  1.802053e-01
4.431000e+01  1.790503e-01
4.432500e+01  1.848488e-01
4.434000e+01  1.806515e-01
4.435500e+01  1.888943e-01
4.437000e+01  1.727019e-01
4.438500e+01  1.895916e-01
4.440000e+01  1.878750e-01
4.441500e+01  1.965834e-01
4.443000e+01  1.792791e-01
4.444500e+01  1.810467e-01
4.446000e+01  1.948357e-01
4.447500e+01  1.973904e-01
4.449000e+01  1.730436e-01
4.450500e+01  1.701176e-01
4.452000e+01  1.897079e-01
4.453500e+01  1.786897e-01
4.455000e+01  1.876034e-01
4.456500e+01  1.903943e-01
4.458000e+01  1.934582e-01
4.459500e+01  2.073694e-01
4.461000e+01  1.994842e-01
4.462500e+01  1.933987e-01
4.464000e+01  1.987640e-01
4.465500e+01  1.691981e-01
4.467000e+01  1.730608e-01
4.468500e+01  1.682262e-01
4.470000e+01  1.850757e-01
4.471500e+01  1.825517e-01
4.473000e+01  1.701353e-01
4.474500e+01  2.163564e-01
4.476000e+01  1.712250e-01
4.477500e+01  1.889787e-01
4.479000e+01  1.822225e-01
4.480500e+01  1.964435e-01
4.482000e+01  1.698560e-01
4.483500e+01  1.958725e-01
4.485000e+01  1.878458e-01
4.486500e+01  1.920673e-01
4.488000e+01  1.820139e-01
4.489500e+01  1.824333e-01
4.491000e+01  1.772627e-01
4.492500e+01  1.899186e-01
4.494000e+01  1.844452e-01
4.495500e+01  2.094422e-01
4.497000e+01  2.369493e-01
4.498500e+01  1.919323e-01
4.500000e+01  2.131735e-01
4.501500e+01  2.138717e-01
4.503000e+01  1.826993e-01
4.504500e+01  1.896655e-01
4.506000e+01  1.829589e-01
4.507500e+01  1.933959e-01
4.509000e+01  1.938685e-01
4.510500e+01  1.786446e-01
4.512000e+01  1.892854e-01
4.513500e+01  1.987310e-01
4.515000e+01  1.895890e-01
4.516500e+01  1.962933e-01
4.518000e+01  2.028940e-01
4.519500e+01  1.909711e-01
4.521000e+01  1.805134e-01
4.522500e+01  1.942703e-01
4.524000e+01  1.911597e-01
4.525500e+01  1.785833e-01
4.527000e+01  1.820137e-01
4.528500e+01  1.973019e-01
4.530000e+01  1.784993e-01
4.531500e+01  1.867241e-01
4.533000e+01  1.807845e-01
4.534500e+01  1.825322e-01
4.536000e+01  1.841440e-01
4.537500e+01  1.965219e-01
4.539000e+01  2.314564e-01
4.540500e+01  1.762643e-01
4.542000e+01  1.987460e-01
4.543500e+01  1.899370e-01
4.545000e+01  1.778594e-01
4.546500e+01  1.857174e-01
4.548000e+01  1.799583e-01
4.549500e+01  2.009006e-01
4.551000e+01  1.772850e-01
4.552500e+01  1.751825e-01
4.554000e+01  1.756871e-01
4.555500e+01  2.010500e-01
4.557000e+01  2.026107e-01
4.558500e+01  1.809450e-01
4.560000e+01  1.814249e-01
4.561500e+01  1.815792e-01
4.563000e+01  2.008530e-01
4.564500e+01  1.920755e-01
4.566000e+01  1.829865e-01
4.567500e+01  2.033002e-01
4.569000e+01  1.821894e-01
4.570500e+01  1.751056e-01
4.572000e+01  1.791116e-01
4.573500e+01  1.843071e-01
4.575000e+01  1.909163e-01
4.576500e+01  2.008531e-01
4.578000e+01  3.105235e-01
4.579500e+01  2.045360e-01
4.581000e+01  1.825540e-01
4.582500e+01  1.734618e-01
4.584000e+01  1.753682e-01
4.585500e+01  1.816727e-01
4.587000e+01  1.760827e-01
4.588500e+01  2.239577e-01
4.590000e+01  1.901523e-01
4.591500e+01  1.876941e-01
4.593000e+01  1.966545e-01
4.594500e+01  1.831559e-01
4.596000e+01  1.885309e-01
4.597500e+01  1.787793e-01
4.599000e+01  1.842740e-01
4.600500e+01  3.036790e-01
4.602000e+01  3.299179e-01
4.603500e+01  3.169558e-01
4.605000e+01  2.146463e-01
4.606500e+01  1.833329e-01
4.608000e+01  1.861345e-01
4.609500e+01  2.018414e-01
4.611000e+01  2.111729e-01
4.612500e+01  2.013479e-01
4.614000e+01  1.899213e-01
4.615500e+01  1.918173e-01
4.617000e+01  1.848617e-01
4.618500e+01  1.795270e-01
4.620000e+01  2.050391e-01
4.621500e+01  1.777049e-01
4.623000e+01  2.027042e-01
4.624500e+01  1.822912e-01
4.626000e+01  1.841089e-01
4.627500e+01  1.749628e-01
4.629000e+01  1.918701e-01
4.630500e+01  1.817303e-01
4.632000e+01  1.788934e-01
4.633500e+01  1.883242e-01
4.635000e+01  1.944583e-01
4.636500e+01  1.781404e-01
4.638000e+01  1.830550e-01
4.639500e+01  1.888147e-01
4.641000e+01  1.772851e-01
4.642500e+01  1.824091e-01
4.644000e+01  1.665715e-01
4.645500e+01  1.716101e-01
4.647000e+01  1.959310e-01
4.648500e+01  1.994519e-01
4.650000e+01  1.979619e-01
4.651500e+01  1.786728e-01
4.653000e+01  1.824797e-01
4.654500e+01  1.848892e-01
4.656000e+01  2.017149e-01
4.657500e+01  2.026275e-01
4.659000e+01  1.852996e-01
4.660500e+01  2.018639e-01
4.662000e+01  1.960358e-01
4.663500e+01  2.011789e-01
4.665000e+01  1.760281e-01
4.666500e+01  1.930443e-01
4.668000e+01  1.761988e-01
4.669500e+01  1.812236e-01
4.671000e+01  1.972941e-01
4.672500e+01  1.936005e-01
4.674000e+01  1.934995e-01
4.675500e+01  2.014497e-01
4.677000e+01  2.099736e-01
4.678500e+01  1.962704e-01
4.680000e+01  2.085618e-01
4.681500e+01  2.250908e-01
4.683000e+01  2.155250e-01
4.684500e+01  1.680564e-01
4.686000e+01  2.327599e-01
4.687500e+01  2.014175e-01
4.689000e+01  2.031972e-01
4.690500e+01  2.391509e-01
4.692000e+01  1.994440e-01
4.693500e+01  2.113406e-01
4.695000e+01  2.134150e-01
4.696500e+01  2.250558e-01
4.698000e+01  1.949104e-01
4.699500e+01  2.142217e-01
4.701000e+01  2.272463e-01
4.702500e+01  2.037769e-01
4.704000e+01  2.320624e-01
4.705500e+01  2.499380e-01
4.707000e+01  2.077812e-01
4.708500e+01  2.171336e-01
4.710000e+01  2.104328e-01
4.711500e+01  2.063977e-01
4.713000e+01  2.139419e-01
4.714500e+01  1.927227e-01
4.716000e+01  1.912306e-01
4.717500e+01  1.959340e-01
4.719000e+01  2.029214e-01
4.720500e+01  1.839592e-01
4.722000e+01  1.989297e-01
4.723500e+01  2.072342e-01
4.725000e+01  2.348382e-01
4.726500e+01  2.134738e-01
4.728000e+01  2.038677e-01
4.729500e+01  2.220448e-01
4.731000e+01  1.994267e-01
4.732500e+01  2.565113e-01
4.734000e+01  2.933806e-01
4.735500e+01  3.142514e-01
4.737000e+01  2.059247e-01
4.738500e+01  2.513584e-01
4.740000e+01  2.325188e-01
4.741500e+01  1.934243e-01
4.743000e+01  1.967079e-01
4.744500e+01  2.004596e-01
4.746000e+01  1.845563e-01
4.747500e+01  1.935252e-01
4.749000e+01  1.932305e-01
4.750500e+01  1.991004e-01
4.752000e+01  1.804908e-01
4.753500e+01  2.099643e-01
4.755000e+01  1.916925e-01
4.756500e+01  1.801388e-01
4.758000e+01  1.892591e-01
4.759500e+01  1.926943e-01
4.761000e+01  1.749430e-01
4.762500e+01  2.049658e-01
4.764000e+01  1.919321e-01
4.765500e+01  2.182913e-01
4.767000e+01  1.898842e-01
4.768500e+01  1.986350e-01
4.770000e+01  1.939410e-01
4.771500e+01  1.880455e-01
4.773000e+01  2.153742e-01
4.774500e+01  1.988591e-01
4.776000e+01  2.008633e-01
4.777500e+01  1.887591e-01
4.779000e+01  1.792288e-01
4.780500e+01  1.946098e-01
4.782000e+01  1.968224e-01
4.783500e+01  1.975881e-01
4.785000e+01  1.998748e-01
4.786500e+01  1.724559e-01
4.788000e+01  2.169307e-01
4.789500e+01  1.952896e-01
4.791000e+01  1.856369e-01
4.792500e+01  1.997100e-01
4.794000e+01  2.094490e-01
4.795500e+01  1.905413e-01
4.797000e+01  1.819258e-01
4.798500e+01  1.984693e-01
4.800000e+01  1.920991e-01
4.801500e+01  2.015565e-01
4.803000e+01  1.911047e-01
4.804500e+01  1.751172e-01
4.806000e+01  1.854751e-01
4.807500e+01  1.941056e-01
4.809000e+01  1.921486e-01
4.810500e+01  1.670266e-01
4.812000e+01  2.039654e-01
4.813500e+01  1.901157e-01
4.815000e+01  1.899949e-01
4.816500e+01  1.826720e-01
4.818000e+01  1.792456e-01
4.819500e+01  3.227226e-01
4.821000e+01  3.562920e-01
4.822500e+01  3.642690e-01
4.824000e+01  3.157290e-01
4.825500e+01  3.521163e-01
4.827000e+01  4.572802e-01
4.828500e+01  4.555286e-01
4.830000e+01  4.156451e-01
4.831500e+01  4.640569e-01
4.833000e+01  5.054519e-01
4.834500e+01  3.978918e-01
4.836000e+01  3.713182e-01
4.837500e+01  3.393848e-01
4.839000e+01  3.373218e-01
4.840500e+01  2.309653e-01
4.842000e+01  1.900265e-01
4.843500e+01  2.035337e-01
4.845000e+01  1.737959e-01
4.846500e+01  1.918830e-01
4.848000e+01  1.792902e-01
4.849500e+01  1.808508e-01
4.851000e+01  1.892961e-01
4.852500e+01  1.810274e-01
4.854000e+01  2.044729e-01
4.855500e+01  2.012287e-01
4.857000e+01  1.768219e-01
4.858500e+01  1.991402e-01
4.860000e+01  1.979975e-01
4.861500e+01  1.762867e-01
4.863000e+01  1.967228e-01
4.864500e+01  1.972636e-01
4.866000e+01  1.821260e-01
4.867500e+01  1.980330e-01
4.869000e+01  1.953536e-01
4.870500e+01  1.888624e-01
4.872000e+01  1.981965e-01
4.873500e+01  2.006117e-01
4.875000e+01  1.874193e-01
4.876500e+01  1.771213e-01
4.878000e+01  1.876005e-01
4.879500e+01  2.232243e-01
4.881000e+01  2.097856e-01
4.882500e+01  1.975878e-01
4.884000e+01  2.118065e-01
4.885500e+01  1.986031e-01
4.887000e+01  1.847838e-01
4.888500e+01  1.905884e-01
4.890000e+01  1.968652e-01
4.891500e+01  1.970734e-01
4.893000e+01  1.915309e-01
4.894500e+01  1.988618e-01
4.896000e+01  2.259380e-01
4.897500e+01  2.121061e-01
4.899000e+01  1.834500e-01
4.900500e+01  2.024276e-01
4.902000e+01  2.018142e-01
4.903500e+01  1.906859e-01
4.905000e+01  2.012685e-01
4.906500e+01  1.766720e-01
4.908000e+01  1.908663e-01
4.909500e+01  1.900816e-01
4.911000e+01  1.844725e-01
4.912500e+01  1.835128e-01
4.914000e+01  2.011390e-01
4.915500e+01  1.839266e-01
4.917000e+01  2.024719e-01
4.918500e+01  1.854804e-01
4.920000e+01  1.803167e-01
4.921500e+01  1.901603e-01
4.923000e+01  1.945917e-01
4.924500e+01  1.974792e-01
4.926000e+01  2.154762e-01
4.927500e+01  1.941414e-01
4.929000e+01  1.937165e-01
4.930500e+01  1.919504e-01
4.932000e+01  1.937060e-01
4.933500e+01  1.890949e-01
4.935000e+01  1.885870e-01
4.936500e+01  1.922781e-01
4.938000e+01  1.951514e-01
4.939500e+01  1.933858e-01
4.941000e+01  1.771554e-01
4.942500e+01  2.005842e-01
4.944000e+01  1.989672e-01
4.945500e+01  2.077376e-01
4.947000e+01  2.035633e-01
4.948500e+01  1.746139e-01
4.950000e+01  1.936258e-01
4.951500e+01  1.904230e-01
4.953000e+01  2.062303e-01
4.954500e+01  1.777049e-01
4.956000e+01  1.764144e-01
4.957500e+01  1.792488e-01
4.959000e+01  1.812542e-01
4.960500e+01  1.840681e-01
4.962000e+01  1.940926e-01
4.963500e+01  2.077497e-01
4.965000e+01  1.778145e-01
4.966500e+01  1.880773e-01
4.968000e+01  1.989901e-01
4.969500e+01  1.837853e-01
4.971000e+01  1.849326e-01
4.972500e+01  1.823894e-01
4.974000e+01  1.835269e-01
4.975500e+01  1.770707e-01
4.977000e+01  1.896602e-01
4.978500e+01  1.815268e-01
4.980000e+01  2.103284e-01
4.981500e+01  1.917786e-01
4.983000e+01  1.851485e-01
4.984500e+01  2.077640e-01
4.986000e+01  1.962807e-01
4.987500e+01  1.700677e-01
4.989000e+01  1.824501e-01
4.990500e+01  1.798584e-01
4.992000e+01  1.913112e-01
4.993500e+01  1.775219e-01
4.995000e+01  1.751427e-01
4.996500e+01  1.910601e-01
4.998000e+01  1.865848e-01
4.999500e+01  1.829811e-01
