# Supplementary material for: KRSR and RGD Adsorption on TiO2 and Influence of Ion Concentration: A Molecular Dynamics Study
Source: Biomolecules. 2026 Feb 23;16(2):336. doi: 10.3390/biom16020336 (PMC12938479; doi:10.3390/biom16020336)
Supplement: Supplementary file 1 [file biomolecules-16-00336-s001.zip › Supplementary data/data/KRSR/41Na44Cl/rmsd.xvg]

# This file was created Mon Aug 18 12:24:13 2025
# Created by:
#                       :-) GROMACS - gmx rms, 2023.2 (-:
# 
# Executable:   /usr/local/gromacs/bin/gmx
# Data prefix:  /usr/local/gromacs
# Working dir:  /mnt/d/cache/Blanka/Everything Linux/Titán/KRSR
# Command line:
#   gmx rms -s 41Na44Cl_1/md/md.tpr -f 41Na44Cl_1/md/md_noPBC.xtc -o 41Na44Cl_1/md/rmsd.xvg -tu ns
# gmx rms is part of G R O M A C S:
#
# God Rules Over Mankind, Animals, Cosmos and Such
#
@    title "RMSD"
@    xaxis  label "Time (ns)"
@    yaxis  label "RMSD (nm)"
@TYPE xy
@ subtitle "Backbone after lsq fit to Backbone"
   0.0000000    0.0000006
   0.0150000    0.0490023
   0.0300000    0.0274750
   0.0450000    0.0541511
   0.0600000    0.0560442
   0.0750000    0.0824888
   0.0900000    0.0994733
   0.1050000    0.1575584
   0.1200000    0.1629272
   0.1350000    0.1566551
   0.1500000    0.1592622
   0.1650000    0.1453647
   0.1800000    0.1438854
   0.1950000    0.1898429
   0.2100000    0.1615148
   0.2250000    0.1783012
   0.2400000    0.1991191
   0.2550000    0.1747844
   0.2700000    0.2131470
   0.2850000    0.1975873
   0.3000000    0.1742668
   0.3150000    0.2187863
   0.3300000    0.2253039
   0.3450000    0.1829611
   0.3600000    0.1536290
   0.3750000    0.1571754
   0.3900000    0.1717106
   0.4050000    0.1712534
   0.4200000    0.1795125
   0.4350000    0.2163242
   0.4500000    0.2045526
   0.4650000    0.1814670
   0.4800000    0.2059312
   0.4950000    0.1971539
   0.5100001    0.1939746
   0.5250000    0.1632952
   0.5400000    0.1588625
   0.5550000    0.1628123
   0.5700001    0.1591655
   0.5850000    0.1887224
   0.6000000    0.1806306
   0.6150000    0.1755557
   0.6300001    0.1801105
   0.6450000    0.1623413
   0.6600000    0.1651565
   0.6750000    0.1695407
   0.6900001    0.1703444
   0.7050000    0.1680888
   0.7200000    0.1524430
   0.7350000    0.1268494
   0.7500001    0.1602295
   0.7650000    0.1829915
   0.7800000    0.1408761
   0.7950000    0.1656330
   0.8100001    0.1684651
   0.8250000    0.1781580
   0.8400000    0.1928944
   0.8550000    0.2024762
   0.8700001    0.2157505
   0.8850001    0.2036797
   0.9000000    0.1956955
   0.9150000    0.1855406
   0.9300001    0.2024664
   0.9450001    0.1707155
   0.9600000    0.1764001
   0.9750000    0.1544309
   0.9900001    0.1697029
   1.0050000    0.1732553
   1.0200001    0.1832144
   1.0350001    0.1838278
   1.0500001    0.1866964
   1.0650001    0.1799155
   1.0800000    0.1979735
   1.0950000    0.1573781
   1.1100000    0.1850019
   1.1250000    0.1922667
   1.1400001    0.2219787
   1.1550001    0.2010809
   1.1700001    0.1931222
   1.1850001    0.1788477
   1.2000000    0.1867802
   1.2150000    0.1656718
   1.2300000    0.1769775
   1.2450000    0.1162620
   1.2600001    0.1589818
   1.2750001    0.1392974
   1.2900001    0.1630844
   1.3050001    0.1665403
   1.3200001    0.1473322
   1.3350000    0.1434387
   1.3500000    0.1811737
   1.3650000    0.1903060
   1.3800001    0.1482719
   1.3950001    0.1725972
   1.4100001    0.1806510
   1.4250001    0.1918702
   1.4400001    0.1803792
   1.4550000    0.1421950
   1.4700000    0.1730304
   1.4850000    0.1811819
   1.5000001    0.1765215
   1.5150001    0.1984897
   1.5300001    0.1529270
   1.5450001    0.1769167
   1.5600001    0.1703518
   1.5750000    0.1639542
   1.5900000    0.1723480
   1.6050000    0.1887192
   1.6200001    0.1909994
   1.6350001    0.1717817
   1.6500001    0.1558190
   1.6650001    0.1664222
   1.6800001    0.1786972
   1.6950001    0.1563151
   1.7100000    0.1628242
   1.7250000    0.1921168
   1.7400001    0.2018417
   1.7550001    0.1862894
   1.7700001    0.1903725
   1.7850001    0.2139711
   1.8000001    0.1970714
   1.8150001    0.1938538
   1.8300000    0.2179898
   1.8450000    0.2149149
   1.8600001    0.2188967
   1.8750001    0.1958676
   1.8900001    0.2311917
   1.9050001    0.1985157
   1.9200001    0.2301947
   1.9350001    0.2313050
   1.9500000    0.2172244
   1.9650002    0.2230735
   1.9800001    0.2123110
   1.9950001    0.2076898
   2.0100000    0.2300513
   2.0250001    0.2209674
   2.0400002    0.2538944
   2.0550001    0.2121829
   2.0700002    0.2168534
   2.0850000    0.1977490
   2.1000001    0.1806481
   2.1150000    0.2074392
   2.1300001    0.2164886
   2.1450002    0.2108488
   2.1600001    0.1974238
   2.1750002    0.1928503
   2.1900001    0.1973879
   2.2050002    0.2116935
   2.2200000    0.2113149
   2.2350001    0.2006848
   2.2500000    0.2026189
   2.2650001    0.1971912
   2.2800002    0.2141556
   2.2950001    0.1983724
   2.3100002    0.2001947
   2.3250000    0.2128297
   2.3400002    0.2173822
   2.3550000    0.2352262
   2.3700001    0.2236239
   2.3850002    0.2158896
   2.4000001    0.2265815
   2.4150002    0.2302457
   2.4300001    0.2379696
   2.4450002    0.2201478
   2.4600000    0.2070320
   2.4750001    0.2272547
   2.4900000    0.2282467
   2.5050001    0.2189135
   2.5200002    0.2387052
   2.5350001    0.1884101
   2.5500002    0.2399120
   2.5650001    0.2310011
   2.5800002    0.2229606
   2.5950000    0.2084693
   2.6100001    0.1785425
   2.6250002    0.2037338
   2.6400001    0.2183811
   2.6550002    0.1978999
   2.6700001    0.1965812
   2.6850002    0.2314590
   2.7000000    0.2014697
   2.7150002    0.2375288
   2.7300000    0.2045940
   2.7450001    0.2359508
   2.7600002    0.2346606
   2.7750001    0.2167689
   2.7900002    0.2004282
   2.8050001    0.2247208
   2.8200002    0.2139043
   2.8350000    0.1697788
   2.8500001    0.2093400
   2.8650002    0.1388944
   2.8800001    0.1960939
   2.8950002    0.2206977
   2.9100001    0.2190289
   2.9250002    0.2217380
   2.9400001    0.2176950
   2.9550002    0.2362421
   2.9700000    0.2462181
   2.9850001    0.2189681
   3.0000002    0.2378162
   3.0150001    0.1948310
   3.0300002    0.2347776
   3.0450001    0.2689001
   3.0600002    0.2590040
   3.0750000    0.2038342
   3.0900002    0.1855959
   3.1050003    0.1917151
   3.1200001    0.2149882
   3.1350002    0.2082598
   3.1500001    0.2616143
   3.1650002    0.2351446
   3.1800001    0.2252477
   3.1950002    0.1894388
   3.2100000    0.1920520
   3.2250001    0.1908579
   3.2400002    0.1502592
   3.2550001    0.2022174
   3.2700002    0.1867945
   3.2850001    0.1886636
   3.3000002    0.1751169
   3.3150001    0.1448038
   3.3300002    0.1616990
   3.3450003    0.1964337
   3.3600001    0.2255605
   3.3750002    0.2378742
   3.3900001    0.2068541
   3.4050002    0.1882641
   3.4200001    0.1756128
   3.4350002    0.1800521
   3.4500000    0.2236350
   3.4650002    0.2543335
   3.4800003    0.2432574
   3.4950001    0.1702346
   3.5100002    0.1707727
   3.5250001    0.1622887
   3.5400002    0.2005082
   3.5550001    0.1559242
   3.5700002    0.1859235
   3.5850003    0.2324119
   3.6000001    0.1930266
   3.6150002    0.2115231
   3.6300001    0.1701390
   3.6450002    0.1985313
   3.6600001    0.1952004
   3.6750002    0.1796677
   3.6900001    0.1925407
   3.7050002    0.1799614
   3.7200003    0.2269250
   3.7350001    0.2274087
   3.7500002    0.2212634
   3.7650001    0.2327661
   3.7800002    0.1775129
   3.7950001    0.1475188
   3.8100002    0.1791996
   3.8250003    0.1639963
   3.8400002    0.1606666
   3.8550003    0.1822219
   3.8700001    0.1710390
   3.8850002    0.1867482
   3.9000001    0.1752781
   3.9150002    0.1783531
   3.9300003    0.1881346
   3.9450002    0.1768896
   3.9600003    0.1737636
   3.9750001    0.1705047
   3.9900002    0.1828116
   4.0050001    0.1645169
   4.0200000    0.1390339
   4.0350003    0.1680430
   4.0500002    0.2123214
   4.0650001    0.2052556
   4.0800004    0.1978401
   4.0950003    0.2666134
   4.1100001    0.2544678
   4.1250000    0.2032402
   4.1400003    0.1991802
   4.1550002    0.1739290
   4.1700001    0.1869241
   4.1850004    0.1747352
   4.2000003    0.2083263
   4.2150002    0.1947723
   4.2300000    0.1995157
   4.2450004    0.2377321
   4.2600002    0.2092243
   4.2750001    0.2226127
   4.2900004    0.2046616
   4.3050003    0.1615695
   4.3200002    0.1648651
   4.3350000    0.1617132
   4.3500004    0.1814753
   4.3650002    0.1844630
   4.3800001    0.1802616
   4.3950000    0.1447971
   4.4100003    0.1450081
   4.4250002    0.1414226
   4.4400001    0.1419712
   4.4550004    0.0990644
   4.4700003    0.1130374
   4.4850001    0.1786967
   4.5000000    0.2267704
   4.5150003    0.1805515
   4.5300002    0.1814710
   4.5450001    0.1758617
   4.5600004    0.1332169
   4.5750003    0.1101404
   4.5900002    0.1384331
   4.6050000    0.1666579
   4.6200004    0.1435523
   4.6350002    0.1568322
   4.6500001    0.1792975
   4.6650004    0.1869071
   4.6800003    0.1405827
   4.6950002    0.1480101
   4.7100000    0.1434275
   4.7250004    0.1409938
   4.7400002    0.1606641
   4.7550001    0.1494210
   4.7700005    0.1561115
   4.7850003    0.1268644
   4.8000002    0.1677424
   4.8150001    0.1171176
   4.8300004    0.1582839
   4.8450003    0.1062126
   4.8600001    0.1410622
   4.8750000    0.1143195
   4.8900003    0.1247723
   4.9050002    0.1775241
   4.9200001    0.1824879
   4.9350004    0.1497920
   4.9500003    0.1313943
   4.9650002    0.0965349
   4.9800000    0.1146762
   4.9950004    0.1123002
   5.0100002    0.1682527
   5.0250001    0.1704406
   5.0400004    0.1887796
   5.0550003    0.1716166
   5.0700002    0.1923860
   5.0850000    0.1935249
   5.1000004    0.2054062
   5.1150002    0.2037822
   5.1300001    0.1888109
   5.1450005    0.1562726
   5.1600003    0.1466350
   5.1750002    0.1875854
   5.1900001    0.1788692
   5.2050004    0.1812921
   5.2200003    0.1854845
   5.2350001    0.1938735
   5.2500005    0.1877958
   5.2650003    0.1589525
   5.2800002    0.2065672
   5.2950001    0.1986380
   5.3100004    0.2305366
   5.3250003    0.2142696
   5.3400002    0.1952241
   5.3550000    0.1909250
   5.3700004    0.2245959
   5.3850002    0.2034146
   5.4000001    0.2109256
   5.4150004    0.2046527
   5.4300003    0.2184847
   5.4450002    0.1989520
   5.4600000    0.1983344
   5.4750004    0.1848794
   5.4900002    0.1738501
   5.5050001    0.1918253
   5.5200005    0.1842981
   5.5350003    0.1690325
   5.5500002    0.1826388
   5.5650001    0.2126053
   5.5800004    0.1897425
   5.5950003    0.1777075
   5.6100001    0.2059486
   5.6250005    0.2427301
   5.6400003    0.2181180
   5.6550002    0.2071282
   5.6700001    0.2207409
   5.6850004    0.1673075
   5.7000003    0.1692787
   5.7150002    0.2181607
   5.7300005    0.2120714
   5.7450004    0.2018411
   5.7600002    0.1931490
   5.7750001    0.1952983
   5.7900004    0.2103173
   5.8050003    0.2070838
   5.8200002    0.2098348
   5.8350005    0.2041803
   5.8500004    0.1816667
   5.8650002    0.1524827
   5.8800001    0.1679854
   5.8950005    0.1387658
   5.9100003    0.1424049
   5.9250002    0.1227192
   5.9400001    0.1454076
   5.9550004    0.1913648
   5.9700003    0.1813350
   5.9850001    0.1749313
   6.0000005    0.1924030
   6.0150003    0.1778103
   6.0300002    0.1849902
   6.0450001    0.1905973
   6.0600004    0.2002713
   6.0750003    0.2026278
   6.0900002    0.1856491
   6.1050005    0.1952278
   6.1200004    0.2152516
   6.1350002    0.1763560
   6.1500001    0.1944100
   6.1650004    0.1958144
   6.1800003    0.1600861
   6.1950002    0.1719944
   6.2100005    0.1848996
   6.2250004    0.1958477
   6.2400002    0.1957779
   6.2550001    0.2000066
   6.2700005    0.2033159
   6.2850003    0.1910740
   6.3000002    0.1892680
   6.3150005    0.1808799
   6.3300004    0.1931609
   6.3450003    0.2081863
   6.3600001    0.2103150
   6.3750005    0.2139339
   6.3900003    0.2007270
   6.4050002    0.1957200
   6.4200001    0.1901830
   6.4350004    0.2243171
   6.4500003    0.2108513
   6.4650002    0.2088933
   6.4800005    0.2252736
   6.4950004    0.1869858
   6.5100002    0.2125807
   6.5250001    0.2323575
   6.5400004    0.2204343
   6.5550003    0.1990017
   6.5700002    0.2125406
   6.5850005    0.2439154
   6.6000004    0.2340244
   6.6150002    0.2287926
   6.6300001    0.2059383
   6.6450005    0.2124694
   6.6600003    0.2407052
   6.6750002    0.2188143
   6.6900005    0.2004713
   6.7050004    0.2123678
   6.7200003    0.1972785
   6.7350001    0.2163855
   6.7500005    0.1970753
   6.7650003    0.1859055
   6.7800002    0.2217830
   6.7950006    0.2147179
   6.8100004    0.2093999
   6.8250003    0.2245703
   6.8400002    0.2090192
   6.8550005    0.2149234
   6.8700004    0.2049257
   6.8850002    0.2084101
   6.9000001    0.2190234
   6.9150004    0.2262556
   6.9300003    0.2166969
   6.9450002    0.2014383
   6.9600005    0.2124826
   6.9750004    0.2053958
   6.9900002    0.2043590
   7.0050001    0.2153022
   7.0200005    0.2182294
   7.0350003    0.2191891
   7.0500002    0.2153469
   7.0650005    0.2213852
   7.0800004    0.2264218
   7.0950003    0.2059684
   7.1100001    0.2082877
   7.1250005    0.1993911
   7.1400003    0.2198744
   7.1550002    0.2109336
   7.1700006    0.2267876
   7.1850004    0.2499677
   7.2000003    0.2281210
   7.2150002    0.2210706
   7.2300005    0.2235041
   7.2450004    0.2172812
   7.2600002    0.2392121
   7.2750006    0.2165588
   7.2900004    0.2176822
   7.3050003    0.2162262
   7.3200002    0.1899942
   7.3350005    0.2142152
   7.3500004    0.2187559
   7.3650002    0.2202788
   7.3800001    0.1992569
   7.3950005    0.2094640
   7.4100003    0.2213594
   7.4250002    0.1826705
   7.4400005    0.1807174
   7.4550004    0.1685327
   7.4700003    0.1664159
   7.4850001    0.1246305
   7.5000005    0.1424955
   7.5150003    0.1158933
   7.5300002    0.1339321
   7.5450006    0.1163272
   7.5600004    0.1266305
   7.5750003    0.1362678
   7.5900002    0.1452395
   7.6050005    0.1347603
   7.6200004    0.1454565
   7.6350002    0.1583811
   7.6500006    0.1202310
   7.6650004    0.1252195
   7.6800003    0.1118503
   7.6950002    0.1296938
   7.7100005    0.1209247
   7.7250004    0.1419865
   7.7400002    0.1209503
   7.7550006    0.1494967
   7.7700005    0.1276176
   7.7850003    0.1451325
   7.8000002    0.1549965
   7.8150005    0.1488886
   7.8300004    0.1162047
   7.8450003    0.1247306
   7.8600006    0.1544309
   7.8750005    0.1327858
   7.8900003    0.1147454
   7.9050002    0.1377914
   7.9200006    0.1265272
   7.9350004    0.1258901
   7.9500003    0.1353657
   7.9650002    0.1283147
   7.9800005    0.1244499
   7.9950004    0.1322515
   8.0100002    0.1400449
   8.0250006    0.1313624
   8.0400000    0.1433626
   8.0550003    0.1316596
   8.0700006    0.1483808
   8.0850000    0.1496847
   8.1000004    0.1376719
   8.1150007    0.1394771
   8.1300001    0.1352755
   8.1450005    0.1299964
   8.1600008    0.1529322
   8.1750002    0.1393828
   8.1900005    0.1404924
   8.2049999    0.1523211
   8.2200003    0.1381358
   8.2350006    0.1522510
   8.2500000    0.1438710
   8.2650003    0.1419840
   8.2800007    0.1333353
   8.2950001    0.1254439
   8.3100004    0.1265890
   8.3250008    0.1275380
   8.3400002    0.1586836
   8.3550005    0.1208176
   8.3700008    0.1135571
   8.3850002    0.1270512
   8.4000006    0.1161284
   8.4150000    0.1210433
   8.4300003    0.1200491
   8.4450006    0.1345928
   8.4600000    0.1179389
   8.4750004    0.1264535
   8.4900007    0.1185374
   8.5050001    0.1323787
   8.5200005    0.1291772
   8.5350008    0.1225825
   8.5500002    0.1302973
   8.5650005    0.1542363
   8.5800009    0.1562618
   8.5950003    0.1314157
   8.6100006    0.1356762
   8.6250000    0.1600973
   8.6400003    0.1500618
   8.6550007    0.1470590
   8.6700001    0.1449061
   8.6850004    0.1112749
   8.7000008    0.1441454
   8.7150002    0.1543678
   8.7300005    0.1284201
   8.7450008    0.1523936
   8.7600002    0.1375545
   8.7750006    0.1558242
   8.7900000    0.1553926
   8.8050003    0.1543054
   8.8200006    0.1541275
   8.8350000    0.1481448
   8.8500004    0.1512872
   8.8650007    0.1333536
   8.8800001    0.1481067
   8.8950005    0.1289959
   8.9100008    0.1371872
   8.9250002    0.1470389
   8.9400005    0.1547836
   8.9550009    0.1372887
   8.9700003    0.1566367
   8.9850006    0.1580664
   9.0000000    0.1461574
   9.0150003    0.1460347
   9.0300007    0.1361639
   9.0450001    0.1468120
   9.0600004    0.1493074
   9.0750008    0.1484845
   9.0900002    0.1300711
   9.1050005    0.1302325
   9.1200008    0.1178854
   9.1350002    0.1255426
   9.1500006    0.1267605
   9.1650000    0.1447757
   9.1800003    0.1304673
   9.1950006    0.1247683
   9.2100000    0.1276942
   9.2250004    0.1239914
   9.2400007    0.1209465
   9.2550001    0.1180854
   9.2700005    0.1335256
   9.2850008    0.1389710
   9.3000002    0.1273225
   9.3150005    0.1302480
   9.3300009    0.1412216
   9.3450003    0.1330033
   9.3600006    0.1428985
   9.3750000    0.1291685
   9.3900003    0.1343650
   9.4050007    0.1325389
   9.4200001    0.1346866
   9.4350004    0.1066492
   9.4500008    0.1407832
   9.4650002    0.1358215
   9.4800005    0.1255310
   9.4950008    0.1414800
   9.5100002    0.1271754
   9.5250006    0.1301724
   9.5400009    0.1266200
   9.5550003    0.1305911
   9.5700006    0.1352218
   9.5850000    0.1493014
   9.6000004    0.1243105
   9.6150007    0.1152081
   9.6300001    0.1290563
   9.6450005    0.1422441
   9.6600008    0.1181840
   9.6750002    0.1268351
   9.6900005    0.1247716
   9.7050009    0.1447172
   9.7200003    0.1269603
   9.7350006    0.1377425
   9.7500000    0.1571115
   9.7650003    0.1523665
   9.7800007    0.1294371
   9.7950001    0.1469600
   9.8100004    0.1330242
   9.8250008    0.1258427
   9.8400002    0.1603890
   9.8550005    0.1381949
   9.8700008    0.1430362
   9.8850002    0.1323973
   9.9000006    0.1380003
   9.9150009    0.1425899
   9.9300003    0.1501700
   9.9450006    0.1219223
   9.9600000    0.1475289
   9.9750004    0.1210337
   9.9900007    0.1328092
  10.0050001    0.1268853
  10.0200005    0.1356871
  10.0350008    0.1373766
  10.0500002    0.1254090
  10.0650005    0.1404077
  10.0800009    0.1460936
  10.0950003    0.1456177
  10.1100006    0.1313988
  10.1250010    0.1332148
  10.1400003    0.1275275
  10.1550007    0.1317262
  10.1700001    0.1226051
  10.1850004    0.1505952
  10.2000008    0.1504247
  10.2150002    0.1502321
  10.2300005    0.1319750
  10.2450008    0.1454151
  10.2600002    0.1593260
  10.2750006    0.1502949
  10.2900009    0.1375162
  10.3050003    0.1565166
  10.3200006    0.1533040
  10.3350000    0.1439072
  10.3500004    0.1263568
  10.3650007    0.1558926
  10.3800001    0.1406404
  10.3950005    0.1528782
  10.4100008    0.1475700
  10.4250002    0.1192078
  10.4400005    0.1300376
  10.4550009    0.1179311
  10.4700003    0.1495821
  10.4850006    0.1423800
  10.5000010    0.1667519
  10.5150003    0.1350601
  10.5300007    0.1514660
  10.5450001    0.1498693
  10.5600004    0.1631838
  10.5750008    0.1685728
  10.5900002    0.1671253
  10.6050005    0.1632506
  10.6200008    0.1314951
  10.6350002    0.1552127
  10.6500006    0.1326608
  10.6650009    0.1597082
  10.6800003    0.1202120
  10.6950006    0.1311624
  10.7100000    0.1497886
  10.7250004    0.1402654
  10.7400007    0.1373214
  10.7550001    0.1403171
  10.7700005    0.1538577
  10.7850008    0.1509956
  10.8000002    0.1398787
  10.8150005    0.1398123
  10.8300009    0.1213516
  10.8450003    0.1138286
  10.8600006    0.1046091
  10.8750010    0.1029774
  10.8900003    0.1013845
  10.9050007    0.1033205
  10.9200001    0.0987187
  10.9350004    0.1445004
  10.9500008    0.1341823
  10.9650002    0.1280108
  10.9800005    0.1017069
  10.9950008    0.1299767
  11.0100002    0.1225877
  11.0250006    0.1312267
  11.0400009    0.1305239
  11.0550003    0.1299265
  11.0700006    0.0985312
  11.0850010    0.1021774
  11.1000004    0.1397997
  11.1150007    0.1417909
  11.1300001    0.1539786
  11.1450005    0.1407181
  11.1600008    0.1696546
  11.1750002    0.1521270
  11.1900005    0.1424606
  11.2050009    0.1429660
  11.2200003    0.1485748
  11.2350006    0.1341889
  11.2500010    0.1637927
  11.2650003    0.1284348
  11.2800007    0.1400893
  11.2950001    0.1673944
  11.3100004    0.1499492
  11.3250008    0.1377424
  11.3400002    0.1190797
  11.3550005    0.1474646
  11.3700008    0.1345830
  11.3850002    0.1174538
  11.4000006    0.1312063
  11.4150009    0.1327226
  11.4300003    0.1241629
  11.4450006    0.1286070
  11.4600010    0.1147538
  11.4750004    0.1460203
  11.4900007    0.1242972
  11.5050001    0.1640380
  11.5200005    0.1420960
  11.5350008    0.1238784
  11.5500002    0.1233272
  11.5650005    0.1114931
  11.5800009    0.1084342
  11.5950003    0.1104863
  11.6100006    0.1072617
  11.6250010    0.1225674
  11.6400003    0.1080937
  11.6550007    0.1272473
  11.6700010    0.1195020
  11.6850004    0.1188866
  11.7000008    0.1121843
  11.7150002    0.1131399
  11.7300005    0.1065359
  11.7450008    0.1277297
  11.7600002    0.1559941
  11.7750006    0.1480113
  11.7900009    0.1354116
  11.8050003    0.1211216
  11.8200006    0.1136030
  11.8350010    0.1263750
  11.8500004    0.1224630
  11.8650007    0.1235874
  11.8800001    0.1368416
  11.8950005    0.1444187
  11.9100008    0.1330614
  11.9250002    0.1210101
  11.9400005    0.1304379
  11.9550009    0.1220369
  11.9700003    0.1248653
  11.9850006    0.1266048
  12.0000010    0.1232912
  12.0150003    0.1264111
  12.0300007    0.1277752
  12.0450010    0.1499697
  12.0600004    0.1230289
  12.0750008    0.1388475
  12.0900002    0.1397501
  12.1050005    0.1481692
  12.1200008    0.1301831
  12.1350002    0.1189016
  12.1500006    0.1360391
  12.1650009    0.1207394
  12.1800003    0.1229693
  12.1950006    0.1706125
  12.2100010    0.1302840
  12.2250004    0.1539976
  12.2400007    0.1386863
  12.2550001    0.1321811
  12.2700005    0.1016165
  12.2850008    0.1023274
  12.3000002    0.1099964
  12.3150005    0.1183876
  12.3300009    0.1252641
  12.3450003    0.1010900
  12.3600006    0.1437199
  12.3750010    0.1205337
  12.3900003    0.1360086
  12.4050007    0.1297355
  12.4200010    0.1344173
  12.4350004    0.1483851
  12.4500008    0.1382020
  12.4650002    0.1511327
  12.4800005    0.1381364
  12.4950008    0.1535378
  12.5100002    0.1405885
  12.5250006    0.1417729
  12.5400009    0.1414520
  12.5550003    0.1241314
  12.5700006    0.1430522
  12.5850010    0.1386941
  12.6000004    0.1340498
  12.6150007    0.1252587
  12.6300011    0.1485969
  12.6450005    0.1472183
  12.6600008    0.1462046
  12.6750002    0.1433931
  12.6900005    0.1222548
  12.7050009    0.1465302
  12.7200003    0.1328331
  12.7350006    0.1396930
  12.7500010    0.1355628
  12.7650003    0.1487089
  12.7800007    0.1296471
  12.7950010    0.1489926
  12.8100004    0.1417069
  12.8250008    0.1358603
  12.8400002    0.1287294
  12.8550005    0.1348465
  12.8700008    0.1375355
  12.8850002    0.1369117
  12.9000006    0.1303003
  12.9150009    0.1525388
  12.9300003    0.1416006
  12.9450006    0.1567551
  12.9600010    0.1533341
  12.9750004    0.1700749
  12.9900007    0.1509203
  13.0050011    0.1381328
  13.0200005    0.1403393
  13.0350008    0.1295972
  13.0500002    0.1327347
  13.0650005    0.1332915
  13.0800009    0.1312712
  13.0950003    0.1265682
  13.1100006    0.1419260
  13.1250010    0.1601425
  13.1400003    0.1467599
  13.1550007    0.1347672
  13.1700010    0.1107609
  13.1850004    0.1239270
  13.2000008    0.1363116
  13.2150002    0.1341854
  13.2300005    0.1262075
  13.2450008    0.1650681
  13.2600002    0.1575846
  13.2750006    0.1520295
  13.2900009    0.1386817
  13.3050003    0.1351421
  13.3200006    0.1435942
  13.3350010    0.1474538
  13.3500004    0.1556853
  13.3650007    0.1562639
  13.3800011    0.1378910
  13.3950005    0.1292884
  13.4100008    0.1332257
  13.4250002    0.1409921
  13.4400005    0.1379591
  13.4550009    0.1397926
  13.4700003    0.1410177
  13.4850006    0.1235688
  13.5000010    0.1068824
  13.5150003    0.1376147
  13.5300007    0.1344607
  13.5450010    0.1385178
  13.5600004    0.1317273
  13.5750008    0.1252139
  13.5900011    0.1434603
  13.6050005    0.1267151
  13.6200008    0.1258816
  13.6350002    0.1415235
  13.6500006    0.1563851
  13.6650009    0.1361876
  13.6800003    0.1221072
  13.6950006    0.1482742
  13.7100010    0.1503392
  13.7250004    0.1380523
  13.7400007    0.1401259
  13.7550011    0.1491277
  13.7700005    0.1375723
  13.7850008    0.1509654
  13.8000002    0.1572244
  13.8150005    0.1416146
  13.8300009    0.1356491
  13.8450003    0.1494223
  13.8600006    0.1500337
  13.8750010    0.1286973
  13.8900003    0.1480768
  13.9050007    0.1450087
  13.9200010    0.1436204
  13.9350004    0.1561487
  13.9500008    0.1472790
  13.9650011    0.1376135
  13.9800005    0.1554310
  13.9950008    0.1390868
  14.0100002    0.1316939
  14.0250006    0.1238409
  14.0400009    0.1450145
  14.0550003    0.1282508
  14.0700006    0.1196674
  14.0850010    0.1444124
  14.1000004    0.1335561
  14.1150007    0.1196623
  14.1300011    0.1258824
  14.1450005    0.1274565
  14.1600008    0.1219562
  14.1750011    0.1303280
  14.1900005    0.1310094
  14.2050009    0.1280099
  14.2200003    0.1167440
  14.2350006    0.1371554
  14.2500010    0.1263956
  14.2650003    0.1367165
  14.2800007    0.1265938
  14.2950010    0.1274625
  14.3100004    0.1075678
  14.3250008    0.1181655
  14.3400011    0.1255610
  14.3550005    0.1245580
  14.3700008    0.1357355
  14.3850002    0.1301507
  14.4000006    0.1309939
  14.4150009    0.1289795
  14.4300003    0.1241326
  14.4450006    0.1299746
  14.4600010    0.1409776
  14.4750004    0.1218017
  14.4900007    0.1186240
  14.5050011    0.1252710
  14.5200005    0.1394558
  14.5350008    0.1397721
  14.5500011    0.1320449
  14.5650005    0.1299818
  14.5800009    0.1215322
  14.5950003    0.1156963
  14.6100006    0.1265638
  14.6250010    0.1320943
  14.6400003    0.1290749
  14.6550007    0.1319872
  14.6700010    0.1384191
  14.6850004    0.1211843
  14.7000008    0.1225516
  14.7150011    0.1358059
  14.7300005    0.1530803
  14.7450008    0.1409772
  14.7600002    0.1312272
  14.7750006    0.1293579
  14.7900009    0.1399559
  14.8050003    0.1174257
  14.8200006    0.1252468
  14.8350010    0.1125819
  14.8500004    0.1399235
  14.8650007    0.1336216
  14.8800011    0.1435262
  14.8950005    0.1402164
  14.9100008    0.1223452
  14.9250011    0.1368480
  14.9400005    0.1360133
  14.9550009    0.1289856
  14.9700003    0.1291142
  14.9850006    0.1247661
  15.0000010    0.1126353
  15.0150003    0.1343913
  15.0300007    0.1303616
  15.0450010    0.1180383
  15.0600004    0.1420889
  15.0750008    0.1163199
  15.0900011    0.1098684
  15.1050005    0.1390534
  15.1200008    0.1232105
  15.1350012    0.1242444
  15.1500006    0.1311973
  15.1650009    0.1420403
  15.1800003    0.1238210
  15.1950006    0.1533630
  15.2100010    0.1501108
  15.2250004    0.1295540
  15.2400007    0.1612798
  15.2550011    0.1508508
  15.2700005    0.1407348
  15.2850008    0.1411771
  15.3000011    0.1424502
  15.3150005    0.1485290
  15.3300009    0.1347877
  15.3450003    0.1402252
  15.3600006    0.1467259
  15.3750010    0.1596706
  15.3900003    0.1537395
  15.4050007    0.1576373
  15.4200010    0.1479570
  15.4350004    0.1384137
  15.4500008    0.1274285
  15.4650011    0.1487309
  15.4800005    0.1385836
  15.4950008    0.1399184
  15.5100012    0.1414430
  15.5250006    0.1453667
  15.5400009    0.1537140
  15.5550003    0.1382247
  15.5700006    0.1557486
  15.5850010    0.1446495
  15.6000004    0.1455319
  15.6150007    0.1562571
  15.6300011    0.1457983
  15.6450005    0.1487309
  15.6600008    0.1493149
  15.6750011    0.1602122
  15.6900005    0.1571487
  15.7050009    0.1607931
  15.7200012    0.1509987
  15.7350006    0.1454629
  15.7500010    0.1629848
  15.7650003    0.1464016
  15.7800007    0.1423986
  15.7950010    0.1434865
  15.8100004    0.1366899
  15.8250008    0.1269305
  15.8400011    0.1439926
  15.8550005    0.1254153
  15.8700008    0.1336953
  15.8850012    0.1362346
  15.9000006    0.1358256
  15.9150009    0.1319901
  15.9300003    0.1287871
  15.9450006    0.1280088
  15.9600010    0.1478122
  15.9750004    0.1564169
  15.9900007    0.1404703
  16.0050011    0.1320104
  16.0200005    0.1404187
  16.0349998    0.1320984
  16.0500011    0.1380528
  16.0650005    0.1439539
  16.0799999    0.1382164
  16.0950012    0.1332105
  16.1100006    0.1310408
  16.1250000    0.1361749
  16.1400013    0.1310226
  16.1550007    0.1259068
  16.1700001    0.1468666
  16.1850014    0.1413187
  16.2000008    0.1372981
  16.2150002    0.1203178
  16.2300014    0.1149447
  16.2450008    0.1273862
  16.2600002    0.1403944
  16.2750015    0.1296793
  16.2900009    0.1290534
  16.3050003    0.1396894
  16.3200016    0.1298077
  16.3350010    0.1359668
  16.3500004    0.1282122
  16.3650017    0.1548097
  16.3800011    0.1467042
  16.3950005    0.1583412
  16.4099998    0.1600583
  16.4250011    0.1578876
  16.4400005    0.1481515
  16.4549999    0.1378357
  16.4700012    0.1271323
  16.4850006    0.1390730
  16.5000000    0.1395770
  16.5150013    0.1242092
  16.5300007    0.1214615
  16.5450001    0.1107490
  16.5600014    0.1282881
  16.5750008    0.1341073
  16.5900002    0.1349757
  16.6050014    0.1377071
  16.6200008    0.1422388
  16.6350002    0.1329170
  16.6500015    0.1417747
  16.6650009    0.1333039
  16.6800003    0.1311370
  16.6950016    0.1287197
  16.7100010    0.1261265
  16.7250004    0.1369352
  16.7400017    0.1255531
  16.7550011    0.1194300
  16.7700005    0.1209121
  16.7849998    0.1283212
  16.8000011    0.1247949
  16.8150005    0.1240433
  16.8299999    0.1270467
  16.8450012    0.1191011
  16.8600006    0.1227385
  16.8750000    0.1300576
  16.8900013    0.1218367
  16.9050007    0.1189184
  16.9200001    0.1244859
  16.9350014    0.1273619
  16.9500008    0.1220490
  16.9650002    0.1166929
  16.9800014    0.1210016
  16.9950008    0.1454674
  17.0100002    0.1298738
  17.0250015    0.1306906
  17.0400009    0.1340760
  17.0550003    0.1220217
  17.0700016    0.1145659
  17.0850010    0.1233847
  17.1000004    0.1278514
  17.1150017    0.1299702
  17.1300011    0.1250257
  17.1450005    0.1162017
  17.1600018    0.1478356
  17.1750011    0.1432460
  17.1900005    0.1580507
  17.2049999    0.1599219
  17.2200012    0.1426560
  17.2350006    0.1472360
  17.2500000    0.1415832
  17.2650013    0.1679053
  17.2800007    0.1443651
  17.2950001    0.1355280
  17.3100014    0.1413568
  17.3250008    0.1379362
  17.3400002    0.1415283
  17.3550014    0.1361625
  17.3700008    0.1240079
  17.3850002    0.1191362
  17.4000015    0.1188466
  17.4150009    0.1355861
  17.4300003    0.1443850
  17.4450016    0.1381614
  17.4600010    0.1391663
  17.4750004    0.1338437
  17.4900017    0.1289484
  17.5050011    0.1300961
  17.5200005    0.1327789
  17.5350018    0.1279193
  17.5500011    0.1225886
  17.5650005    0.1256200
  17.5799999    0.1182975
  17.5950012    0.1333436
  17.6100006    0.1300746
  17.6250000    0.1180268
  17.6400013    0.1335102
  17.6550007    0.1371460
  17.6700001    0.1363601
  17.6850014    0.1369599
  17.7000008    0.1198209
  17.7150002    0.1213127
  17.7300014    0.1381755
  17.7450008    0.1266633
  17.7600002    0.1328687
  17.7750015    0.1416578
  17.7900009    0.1262509
  17.8050003    0.1328174
  17.8200016    0.1225842
  17.8350010    0.1268150
  17.8500004    0.1272319
  17.8650017    0.1151081
  17.8800011    0.1230501
  17.8950005    0.1256643
  17.9100018    0.1228010
  17.9250011    0.1180940
  17.9400005    0.1219483
  17.9549999    0.1316415
  17.9700012    0.1353519
  17.9850006    0.1330905
  18.0000000    0.1206025
  18.0150013    0.1504272
  18.0300007    0.1440046
  18.0450001    0.1231527
  18.0600014    0.1205541
  18.0750008    0.1228326
  18.0900002    0.1249074
  18.1050014    0.1376514
  18.1200008    0.1270238
  18.1350002    0.1208277
  18.1500015    0.1290091
  18.1650009    0.1372945
  18.1800003    0.1222190
  18.1950016    0.1119085
  18.2100010    0.1197451
  18.2250004    0.1252187
  18.2400017    0.1174531
  18.2550011    0.1269540
  18.2700005    0.1226687
  18.2850018    0.1319927
  18.3000011    0.1153532
  18.3150005    0.1322208
  18.3299999    0.1474870
  18.3450012    0.1323902
  18.3600006    0.1328972
  18.3750000    0.1329878
  18.3900013    0.1383080
  18.4050007    0.1314700
  18.4200001    0.1294968
  18.4350014    0.1389063
  18.4500008    0.1184721
  18.4650002    0.1349655
  18.4800014    0.1289927
  18.4950008    0.1133318
  18.5100002    0.1272272
  18.5250015    0.1201918
  18.5400009    0.1175551
  18.5550003    0.1232770
  18.5700016    0.1221521
  18.5850010    0.1232480
  18.6000004    0.1223310
  18.6150017    0.1184207
  18.6300011    0.1158241
  18.6450005    0.1170669
  18.6600018    0.1153362
  18.6750011    0.1312372
  18.6900005    0.1307041
  18.7050018    0.1187898
  18.7200012    0.1373523
  18.7350006    0.1330089
  18.7500000    0.1248910
  18.7650013    0.1168426
  18.7800007    0.1240362
  18.7950001    0.1273031
  18.8100014    0.1268399
  18.8250008    0.1299083
  18.8400002    0.1308843
  18.8550014    0.1207329
  18.8700008    0.1410903
  18.8850002    0.1211465
  18.9000015    0.1242487
  18.9150009    0.1271573
  18.9300003    0.1262012
  18.9450016    0.1124451
  18.9600010    0.1121475
  18.9750004    0.1063394
  18.9900017    0.1235726
  19.0050011    0.1330425
  19.0200005    0.1140834
  19.0350018    0.1305225
  19.0500011    0.1413297
  19.0650005    0.1387809
  19.0800018    0.1221432
  19.0950012    0.1266481
  19.1100006    0.1118683
  19.1250000    0.1278716
  19.1400013    0.1155941
  19.1550007    0.1327888
  19.1700001    0.1228685
  19.1850014    0.1457660
  19.2000008    0.1271732
  19.2150002    0.1258612
  19.2300014    0.1262410
  19.2450008    0.1394104
  19.2600002    0.1239236
  19.2750015    0.1280234
  19.2900009    0.1271676
  19.3050003    0.1376715
  19.3200016    0.1380492
  19.3350010    0.1379600
  19.3500004    0.1334269
  19.3650017    0.1399454
  19.3800011    0.1328302
  19.3950005    0.1375265
  19.4100018    0.1302962
  19.4250011    0.1286845
  19.4400005    0.1197428
  19.4550018    0.1179698
  19.4700012    0.1400772
  19.4850006    0.1267832
  19.5000000    0.1330663
  19.5150013    0.1245622
  19.5300007    0.1324912
  19.5450001    0.1438202
  19.5600014    0.1276801
  19.5750008    0.1221578
  19.5900002    0.1353377
  19.6050014    0.1249148
  19.6200008    0.1231798
  19.6350002    0.1340191
  19.6500015    0.1342027
  19.6650009    0.1240675
  19.6800003    0.1245603
  19.6950016    0.1387801
  19.7100010    0.1357772
  19.7250004    0.1270229
  19.7400017    0.1412602
  19.7550011    0.1322153
  19.7700005    0.1463807
  19.7850018    0.1465099
  19.8000011    0.1287169
  19.8150005    0.1423618
  19.8300018    0.1333155
  19.8450012    0.1407032
  19.8600006    0.1351687
  19.8750000    0.1428321
  19.8900013    0.1348708
  19.9050007    0.1391268
  19.9200001    0.1333668
  19.9350014    0.1268812
  19.9500008    0.1259343
  19.9650002    0.1312908
  19.9800014    0.1342291
  19.9950008    0.1353942
  20.0100002    0.1207333
  20.0250015    0.1223203
  20.0400009    0.1252158
  20.0550003    0.1227759
  20.0700016    0.1245699
  20.0850010    0.1395871
  20.1000004    0.1264752
  20.1150017    0.1241980
  20.1300011    0.1153815
  20.1450005    0.1248298
  20.1600018    0.1244248
  20.1750011    0.1247854
  20.1900005    0.1299847
  20.2050018    0.1527296
  20.2200012    0.1512085
  20.2350006    0.1418362
  20.2500019    0.1352643
  20.2650013    0.1404199
  20.2800007    0.1231456
  20.2950001    0.1495487
  20.3100014    0.1214224
  20.3250008    0.1338183
  20.3400002    0.1265523
  20.3550014    0.1225453
  20.3700008    0.1341989
  20.3850002    0.1279420
  20.4000015    0.1460516
  20.4150009    0.1324133
  20.4300003    0.1241216
  20.4450016    0.1261547
  20.4600010    0.1339832
  20.4750004    0.1152333
  20.4900017    0.1140183
  20.5050011    0.1162520
  20.5200005    0.1187918
  20.5350018    0.1175545
  20.5500011    0.1369757
  20.5650005    0.1242531
  20.5800018    0.1260143
  20.5950012    0.1231399
  20.6100006    0.1161480
  20.6250019    0.1186032
  20.6400013    0.1277629
  20.6550007    0.1187844
  20.6700001    0.1213281
  20.6850014    0.1330518
  20.7000008    0.1354335
  20.7150002    0.1455258
  20.7300014    0.1408761
  20.7450008    0.1220375
  20.7600002    0.1413751
  20.7750015    0.1437658
  20.7900009    0.1351681
  20.8050003    0.1434985
  20.8200016    0.1239008
  20.8350010    0.1405144
  20.8500004    0.1233614
  20.8650017    0.1361889
  20.8800011    0.1312065
  20.8950005    0.1301422
  20.9100018    0.1434996
  20.9250011    0.1202540
  20.9400005    0.1233510
  20.9550018    0.1346762
  20.9700012    0.1380667
  20.9850006    0.1378633
  21.0000019    0.1328794
  21.0150013    0.1340968
  21.0300007    0.1277128
  21.0450001    0.1366341
  21.0600014    0.1304553
  21.0750008    0.1189482
  21.0900002    0.1302332
  21.1050014    0.1557425
  21.1200008    0.1470839
  21.1350002    0.1496938
  21.1500015    0.1580841
  21.1650009    0.1443091
  21.1800003    0.1491727
  21.1950016    0.1463603
  21.2100010    0.1422190
  21.2250004    0.1304945
  21.2400017    0.1368771
  21.2550011    0.1508762
  21.2700005    0.1448400
  21.2850018    0.1391637
  21.3000011    0.1452028
  21.3150005    0.1364447
  21.3300018    0.1388197
  21.3450012    0.1433068
  21.3600006    0.1342505
  21.3750019    0.1388601
  21.3900013    0.1413515
  21.4050007    0.1605822
  21.4200001    0.1447996
  21.4350014    0.1497942
  21.4500008    0.1442598
  21.4650002    0.1497901
  21.4800014    0.1568937
  21.4950008    0.1323442
  21.5100002    0.1334831
  21.5250015    0.1450749
  21.5400009    0.1455676
  21.5550003    0.1500420
  21.5700016    0.1652305
  21.5850010    0.1482867
  21.6000004    0.1441412
  21.6150017    0.1435273
  21.6300011    0.1455470
  21.6450005    0.1614762
  21.6600018    0.1582484
  21.6750011    0.1495411
  21.6900005    0.1522665
  21.7050018    0.1425609
  21.7200012    0.1518744
  21.7350006    0.1384715
  21.7500019    0.1540399
  21.7650013    0.1521741
  21.7800007    0.1426976
  21.7950020    0.1378826
  21.8100014    0.1475178
  21.8250008    0.1563620
  21.8400002    0.1469679
  21.8550014    0.1534647
  21.8700008    0.1302488
  21.8850002    0.1226963
  21.9000015    0.1247948
  21.9150009    0.1214083
  21.9300003    0.1347482
  21.9450016    0.1289974
  21.9600010    0.1332657
  21.9750004    0.1168746
  21.9900017    0.1270014
  22.0050011    0.1288550
  22.0200005    0.1331874
  22.0350018    0.1111214
  22.0500011    0.1261595
  22.0650005    0.1527864
  22.0800018    0.1448406
  22.0950012    0.1132502
  22.1100006    0.1312785
  22.1250019    0.1365325
  22.1400013    0.1073675
  22.1550007    0.1182051
  22.1700020    0.1225640
  22.1850014    0.1195410
  22.2000008    0.1293065
  22.2150002    0.1248438
  22.2300014    0.1530965
  22.2450008    0.1313805
  22.2600002    0.1320874
  22.2750015    0.1312958
  22.2900009    0.1318146
  22.3050003    0.1499356
  22.3200016    0.1440194
  22.3350010    0.1237394
  22.3500004    0.1261117
  22.3650017    0.1244157
  22.3800011    0.1200317
  22.3950005    0.1319580
  22.4100018    0.1292035
  22.4250011    0.1230210
  22.4400005    0.1394810
  22.4550018    0.1577716
  22.4700012    0.1606543
  22.4850006    0.1572613
  22.5000019    0.1678931
  22.5150013    0.1592775
  22.5300007    0.1569953
  22.5450020    0.1673469
  22.5600014    0.1662020
  22.5750008    0.1594134
  22.5900002    0.1835222
  22.6050014    0.1724235
  22.6200008    0.1721730
  22.6350002    0.1698307
  22.6500015    0.1397599
  22.6650009    0.1337471
  22.6800003    0.1374046
  22.6950016    0.1273911
  22.7100010    0.1222712
  22.7250004    0.1396414
  22.7400017    0.1410443
  22.7550011    0.1400887
  22.7700005    0.1353734
  22.7850018    0.1525826
  22.8000011    0.1452129
  22.8150005    0.1482493
  22.8300018    0.1357771
  22.8450012    0.1258032
  22.8600006    0.1294729
  22.8750019    0.1302315
  22.8900013    0.1361950
  22.9050007    0.1248257
  22.9200020    0.1273741
  22.9350014    0.1246468
  22.9500008    0.1387415
  22.9650002    0.1414609
  22.9800014    0.1209777
  22.9950008    0.1371056
  23.0100002    0.1295777
  23.0250015    0.1286516
  23.0400009    0.1252035
  23.0550003    0.1220352
  23.0700016    0.1230215
  23.0850010    0.1280090
  23.1000004    0.1322841
  23.1150017    0.1308665
  23.1300011    0.1332568
  23.1450005    0.1246160
  23.1600018    0.1137486
  23.1750011    0.1228873
  23.1900005    0.1256076
  23.2050018    0.1320232
  23.2200012    0.1531564
  23.2350006    0.1453117
  23.2500019    0.1297016
  23.2650013    0.1362857
  23.2800007    0.1272884
  23.2950020    0.1318884
  23.3100014    0.1312197
  23.3250008    0.1252515
  23.3400021    0.1284507
  23.3550014    0.1305532
  23.3700008    0.1196678
  23.3850002    0.1424636
  23.4000015    0.1258899
  23.4150009    0.1296452
  23.4300003    0.1296964
  23.4450016    0.1354439
  23.4600010    0.1209050
  23.4750004    0.1434110
  23.4900017    0.1388921
  23.5050011    0.1386025
  23.5200005    0.1467744
  23.5350018    0.1293457
  23.5500011    0.1344251
  23.5650005    0.1312976
  23.5800018    0.1138123
  23.5950012    0.1357002
  23.6100006    0.1304266
  23.6250019    0.1246076
  23.6400013    0.1391174
  23.6550007    0.1107004
  23.6700020    0.1198558
  23.6850014    0.1245450
  23.7000008    0.1251520
  23.7150021    0.1205984
  23.7300014    0.1271612
  23.7450008    0.1192813
  23.7600002    0.1240503
  23.7750015    0.1388146
  23.7900009    0.1180405
  23.8050003    0.1302641
  23.8200016    0.1216696
  23.8350010    0.1271586
  23.8500004    0.1359522
  23.8650017    0.1151736
  23.8800011    0.1325052
  23.8950005    0.1352146
  23.9100018    0.1285993
  23.9250011    0.1362588
  23.9400005    0.1293518
  23.9550018    0.1347718
  23.9700012    0.1278398
  23.9850006    0.1316438
  24.0000019    0.1231504
  24.0150013    0.1302008
  24.0300007    0.1353169
  24.0450020    0.1455749
  24.0600014    0.1319213
  24.0750008    0.1180552
  24.0900021    0.1327417
  24.1050014    0.1369101
  24.1200008    0.1317305
  24.1350002    0.1295384
  24.1500015    0.1466682
  24.1650009    0.1288271
  24.1800003    0.1223371
  24.1950016    0.1485979
  24.2100010    0.1509337
  24.2250004    0.1357031
  24.2400017    0.1322613
  24.2550011    0.1450534
  24.2700005    0.1508970
  24.2850018    0.1515590
  24.3000011    0.1585675
  24.3150005    0.1507617
  24.3300018    0.1329059
  24.3450012    0.1574670
  24.3600006    0.1615085
  24.3750019    0.1473888
  24.3900013    0.1563316
  24.4050007    0.1584602
  24.4200020    0.1818252
  24.4350014    0.1316926
  24.4500008    0.1331120
  24.4650021    0.1267921
  24.4800014    0.1345143
  24.4950008    0.1270022
  24.5100002    0.1498961
  24.5250015    0.1364659
  24.5400009    0.1276958
  24.5550003    0.1312633
  24.5700016    0.1357320
  24.5850010    0.1199205
  24.6000004    0.1256971
  24.6150017    0.1270968
  24.6300011    0.1409080
  24.6450005    0.1532425
  24.6600018    0.1348376
  24.6750011    0.1448348
  24.6900005    0.1375031
  24.7050018    0.1359564
  24.7200012    0.1339783
  24.7350006    0.1429497
  24.7500019    0.1472329
  24.7650013    0.1299098
  24.7800007    0.1400740
  24.7950020    0.1471083
  24.8100014    0.1178142
  24.8250008    0.1399145
  24.8400021    0.1495242
  24.8550014    0.1497242
  24.8700008    0.1578440
  24.8850002    0.1477625
  24.9000015    0.1582001
  24.9150009    0.1266805
  24.9300003    0.1534504
  24.9450016    0.1295327
  24.9600010    0.1244827
  24.9750004    0.1284065
  24.9900017    0.1525010
  25.0050011    0.1536304
  25.0200005    0.1510688
  25.0350018    0.1282573
  25.0500011    0.1435841
  25.0650005    0.1449965
  25.0800018    0.1716637
  25.0950012    0.1228599
  25.1100006    0.1375887
  25.1250019    0.1490390
  25.1400013    0.1745112
  25.1550007    0.1921787
  25.1700020    0.1843104
  25.1850014    0.1660763
  25.2000008    0.1661946
  25.2150021    0.1418223
  25.2300014    0.1491005
  25.2450008    0.1319699
  25.2600021    0.1613074
  25.2750015    0.1874619
  25.2900009    0.1830277
  25.3050003    0.2044532
  25.3200016    0.1900225
  25.3350010    0.1520795
  25.3500004    0.1558983
  25.3650017    0.1455523
  25.3800011    0.1481758
  25.3950005    0.1775177
  25.4100018    0.1524353
  25.4250011    0.1704469
  25.4400005    0.1352646
  25.4550018    0.1393870
  25.4700012    0.1463747
  25.4850006    0.1676208
  25.5000019    0.1632341
  25.5150013    0.1519471
  25.5300007    0.2026350
  25.5450020    0.1675432
  25.5600014    0.1775148
  25.5750008    0.1708006
  25.5900021    0.1627901
  25.6050014    0.2007656
  25.6200008    0.2001719
  25.6350021    0.1988120
  25.6500015    0.1893144
  25.6650009    0.1819651
  25.6800003    0.1647553
  25.6950016    0.1492082
  25.7100010    0.1643211
  25.7250004    0.1687932
  25.7400017    0.1481699
  25.7550011    0.1584660
  25.7700005    0.1688759
  25.7850018    0.1499411
  25.8000011    0.1348276
  25.8150005    0.1611313
  25.8300018    0.1393073
  25.8450012    0.1604639
  25.8600006    0.1478437
  25.8750019    0.1314989
  25.8900013    0.1423209
  25.9050007    0.1770022
  25.9200020    0.1626454
  25.9350014    0.1345606
  25.9500008    0.1518659
  25.9650021    0.1398761
  25.9800014    0.1477312
  25.9950008    0.1262187
  26.0100021    0.1794844
  26.0250015    0.1602924
  26.0400009    0.1573605
  26.0550003    0.1458136
  26.0700016    0.1747139
  26.0850010    0.1413965
  26.1000004    0.1455238
  26.1150017    0.1403902
  26.1300011    0.1287379
  26.1450005    0.1492133
  26.1600018    0.1712797
  26.1750011    0.2028237
  26.1900005    0.2087225
  26.2050018    0.2208943
  26.2200012    0.1844684
  26.2350006    0.1982599
  26.2500019    0.1635667
  26.2650013    0.1666005
  26.2800007    0.1643586
  26.2950020    0.1728135
  26.3100014    0.1438657
  26.3250008    0.1295948
  26.3400021    0.1327120
  26.3550014    0.1367959
  26.3700008    0.1569448
  26.3850021    0.1544626
  26.4000015    0.1396402
  26.4150009    0.1603646
  26.4300003    0.1842759
  26.4450016    0.1703987
  26.4600010    0.1582589
  26.4750004    0.1610718
  26.4900017    0.1429189
  26.5050011    0.1710898
  26.5200005    0.1864146
  26.5350018    0.1587927
  26.5500011    0.1557095
  26.5650005    0.1449272
  26.5800018    0.1676082
  26.5950012    0.1757780
  26.6100006    0.1746720
  26.6250019    0.1878433
  26.6400013    0.1728443
  26.6550007    0.1355164
  26.6700020    0.1557977
  26.6850014    0.1396786
  26.7000008    0.1466452
  26.7150021    0.1527511
  26.7300014    0.1335085
  26.7450008    0.1326900
  26.7600021    0.1547529
  26.7750015    0.1406692
  26.7900009    0.1385526
  26.8050022    0.1520852
  26.8200016    0.1707509
  26.8350010    0.1419538
  26.8500004    0.1380976
  26.8650017    0.1432988
  26.8800011    0.1438442
  26.8950005    0.1325825
  26.9100018    0.1245798
  26.9250011    0.1314541
  26.9400005    0.1227746
  26.9550018    0.1283779
  26.9700012    0.1465637
  26.9850006    0.1390893
  27.0000019    0.1271448
  27.0150013    0.1281459
  27.0300007    0.1178877
  27.0450020    0.1290338
  27.0600014    0.1308955
  27.0750008    0.1354188
  27.0900021    0.1194246
  27.1050014    0.1309369
  27.1200008    0.1288653
  27.1350021    0.1246421
  27.1500015    0.1204991
  27.1650009    0.1085600
  27.1800022    0.1219431
  27.1950016    0.1346500
  27.2100010    0.1340659
  27.2250004    0.1492123
  27.2400017    0.1476325
  27.2550011    0.1411346
  27.2700005    0.1457955
  27.2850018    0.1597340
  27.3000011    0.1773328
  27.3150005    0.1548793
  27.3300018    0.1380011
  27.3450012    0.1391426
  27.3600006    0.1510150
  27.3750019    0.1354498
  27.3900013    0.1338123
  27.4050007    0.1497779
  27.4200020    0.1367110
  27.4350014    0.1348831
  27.4500008    0.1448242
  27.4650021    0.1497791
  27.4800014    0.1522148
  27.4950008    0.1503110
  27.5100021    0.1530563
  27.5250015    0.1412135
  27.5400009    0.1034890
  27.5550022    0.1284672
  27.5700016    0.1362079
  27.5850010    0.1258669
  27.6000004    0.1484929
  27.6150017    0.1232796
  27.6300011    0.1391956
  27.6450005    0.1322352
  27.6600018    0.1271493
  27.6750011    0.1135317
  27.6900005    0.1205530
  27.7050018    0.1480328
  27.7200012    0.1454157
  27.7350006    0.1308423
  27.7500019    0.1317261
  27.7650013    0.1241177
  27.7800007    0.1376772
  27.7950020    0.1424844
  27.8100014    0.1451058
  27.8250008    0.1289796
  27.8400021    0.1490723
  27.8550014    0.1510306
  27.8700008    0.1629561
  27.8850021    0.1737561
  27.9000015    0.1498301
  27.9150009    0.1626423
  27.9300022    0.1600811
  27.9450016    0.1538492
  27.9600010    0.1652919
  27.9750004    0.1584590
  27.9900017    0.1479562
  28.0050011    0.1708474
  28.0200005    0.1622490
  28.0350018    0.1248704
  28.0500011    0.1366506
  28.0650005    0.1407230
  28.0800018    0.1312081
  28.0950012    0.1464299
  28.1100006    0.1323129
  28.1250019    0.1278520
  28.1400013    0.1504459
  28.1550007    0.1580609
  28.1700020    0.1704355
  28.1850014    0.1433506
  28.2000008    0.1863883
  28.2150021    0.1358482
  28.2300014    0.1458367
  28.2450008    0.1491876
  28.2600021    0.1480954
  28.2750015    0.1573573
  28.2900009    0.1550518
  28.3050022    0.1411120
  28.3200016    0.1458672
  28.3350010    0.1386817
  28.3500023    0.1311863
  28.3650017    0.1293498
  28.3800011    0.1172549
  28.3950005    0.1215995
  28.4100018    0.1425641
  28.4250011    0.1432537
  28.4400005    0.1352183
  28.4550018    0.1460782
  28.4700012    0.1217125
  28.4850006    0.1420195
  28.5000019    0.1458138
  28.5150013    0.1228752
  28.5300007    0.1255578
  28.5450020    0.1271892
  28.5600014    0.1221995
  28.5750008    0.1341632
  28.5900021    0.1206261
  28.6050014    0.1318195
  28.6200008    0.1376273
  28.6350021    0.1270162
  28.6500015    0.1301916
  28.6650009    0.1396955
  28.6800022    0.1387185
  28.6950016    0.1423150
  28.7100010    0.1380890
  28.7250023    0.1280482
  28.7400017    0.1261359
  28.7550011    0.1211101
  28.7700005    0.1354417
  28.7850018    0.1243809
  28.8000011    0.1273334
  28.8150005    0.1332953
  28.8300018    0.1377237
  28.8450012    0.1703087
  28.8600006    0.1356950
  28.8750019    0.1273662
  28.8900013    0.1132154
  28.9050007    0.1269090
  28.9200020    0.1312503
  28.9350014    0.1309703
  28.9500008    0.1362621
  28.9650021    0.1289978
  28.9800014    0.1440094
  28.9950008    0.1203674
  29.0100021    0.1290220
  29.0250015    0.1362776
  29.0400009    0.1287443
  29.0550022    0.1246750
  29.0700016    0.1304040
  29.0850010    0.1397859
  29.1000023    0.1325762
  29.1150017    0.1179979
  29.1300011    0.1373927
  29.1450005    0.1352725
  29.1600018    0.1415930
  29.1750011    0.1425173
  29.1900005    0.1341880
  29.2050018    0.1299868
  29.2200012    0.1377840
  29.2350006    0.1241014
  29.2500019    0.1359418
  29.2650013    0.1192302
  29.2800007    0.1197283
  29.2950020    0.1205511
  29.3100014    0.1185467
  29.3250008    0.1267541
  29.3400021    0.1168014
  29.3550014    0.1231622
  29.3700008    0.1147537
  29.3850021    0.1193050
  29.4000015    0.1077954
  29.4150009    0.1168718
  29.4300022    0.1340842
  29.4450016    0.1340269
  29.4600010    0.1241551
  29.4750023    0.1344801
  29.4900017    0.1237376
  29.5050011    0.1284436
  29.5200005    0.1305907
  29.5350018    0.1311766
  29.5500011    0.1353861
  29.5650005    0.1341333
  29.5800018    0.1297446
  29.5950012    0.1316682
  29.6100006    0.1391803
  29.6250019    0.1216853
  29.6400013    0.1244431
  29.6550007    0.1523696
  29.6700020    0.1113257
  29.6850014    0.1237761
  29.7000008    0.1297710
  29.7150021    0.1215918
  29.7300014    0.1083315
  29.7450008    0.1144038
  29.7600021    0.1405793
  29.7750015    0.1284010
  29.7900009    0.1267948
  29.8050022    0.1347217
  29.8200016    0.1203087
  29.8350010    0.1265318
  29.8500023    0.1056259
  29.8650017    0.1125038
  29.8800011    0.1172802
  29.8950024    0.1134223
  29.9100018    0.1109564
  29.9250011    0.1183323
  29.9400005    0.1147856
  29.9550018    0.1348652
  29.9700012    0.1110127
  29.9850006    0.1202973
  30.0000019    0.1131957
  30.0150013    0.1154621
  30.0300007    0.1259136
  30.0450020    0.1403496
  30.0600014    0.1421025
  30.0750008    0.1360474
  30.0900021    0.1384490
  30.1050014    0.1295482
  30.1200008    0.1207273
  30.1350021    0.1264294
  30.1500015    0.1230235
  30.1650009    0.1350638
  30.1800022    0.1264155
  30.1950016    0.1383468
  30.2100010    0.1268349
  30.2250023    0.1156744
  30.2400017    0.1260848
  30.2550011    0.1230951
  30.2700024    0.1227971
  30.2850018    0.1143578
  30.3000011    0.1431553
  30.3150005    0.1381520
  30.3300018    0.1277330
  30.3450012    0.1307582
  30.3600006    0.1407997
  30.3750019    0.1167163
  30.3900013    0.1332813
  30.4050007    0.1332952
  30.4200020    0.1404147
  30.4350014    0.1379383
  30.4500008    0.1282658
  30.4650021    0.1218538
  30.4800014    0.1195363
  30.4950008    0.1233107
  30.5100021    0.1480977
  30.5250015    0.1199941
  30.5400009    0.1144080
  30.5550022    0.1281518
  30.5700016    0.1195912
  30.5850010    0.1394957
  30.6000023    0.1336319
  30.6150017    0.1177788
  30.6300011    0.1286832
  30.6450024    0.1152330
  30.6600018    0.1286820
  30.6750011    0.1314795
  30.6900005    0.1332601
  30.7050018    0.1354313
  30.7200012    0.1312440
  30.7350006    0.1365071
  30.7500019    0.1413235
  30.7650013    0.1266890
  30.7800007    0.1278634
  30.7950020    0.1251251
  30.8100014    0.1284940
  30.8250008    0.1216444
  30.8400021    0.1375453
  30.8550014    0.1147462
  30.8700008    0.1278044
  30.8850021    0.1523952
  30.9000015    0.1485589
  30.9150009    0.1392565
  30.9300022    0.1579738
  30.9450016    0.1495283
  30.9600010    0.1380872
  30.9750023    0.1418493
  30.9900017    0.1524414
  31.0050011    0.1381824
  31.0200024    0.1394109
  31.0350018    0.1353747
  31.0500011    0.1211092
  31.0650005    0.1477403
  31.0800018    0.1341411
  31.0950012    0.1390248
  31.1100006    0.1448235
  31.1250019    0.1176632
  31.1400013    0.1423588
  31.1550007    0.1381158
  31.1700020    0.1472491
  31.1850014    0.1137247
  31.2000008    0.1241645
  31.2150021    0.1411434
  31.2300014    0.1482865
  31.2450008    0.1402716
  31.2600021    0.1298251
  31.2750015    0.1314358
  31.2900009    0.1580802
  31.3050022    0.1571952
  31.3200016    0.1043794
  31.3350010    0.1154866
  31.3500023    0.1172844
  31.3650017    0.1218271
  31.3800011    0.1280567
  31.3950024    0.1173384
  31.4100018    0.1360545
  31.4250011    0.1298300
  31.4400024    0.1378886
  31.4550018    0.1422589
  31.4700012    0.1488617
  31.4850006    0.1594674
  31.5000019    0.1493415
  31.5150013    0.1396044
  31.5300007    0.1363929
  31.5450020    0.1360374
  31.5600014    0.1322161
  31.5750008    0.1385155
  31.5900021    0.1523649
  31.6050014    0.1362739
  31.6200008    0.1433146
  31.6350021    0.1426780
  31.6500015    0.1439061
  31.6650009    0.1572878
  31.6800022    0.1428718
  31.6950016    0.1214117
  31.7100010    0.1395179
  31.7250023    0.1320938
  31.7400017    0.1407930
  31.7550011    0.1343636
  31.7700024    0.1501662
  31.7850018    0.1363994
  31.8000011    0.1339217
  31.8150024    0.1325953
  31.8300018    0.1407288
  31.8450012    0.1487070
  31.8600006    0.1387766
  31.8750019    0.1391608
  31.8900013    0.1403127
  31.9050007    0.1429473
  31.9200020    0.1450788
  31.9350014    0.1367603
  31.9500008    0.1377016
  31.9650021    0.1281185
  31.9800014    0.1339085
  31.9950008    0.1372034
  32.0100021    0.1337898
  32.0250015    0.1485789
  32.0400009    0.1510906
  32.0550003    0.1398861
  32.0699997    0.1410066
  32.0850029    0.1350570
  32.1000023    0.1505920
  32.1150017    0.1521015
  32.1300011    0.1446081
  32.1450005    0.1461587
  32.1599998    0.1444125
  32.1750031    0.1352386
  32.1900024    0.1479444
  32.2050018    0.1443429
  32.2200012    0.1465246
  32.2350006    0.1611559
  32.2500000    0.1477815
  32.2650032    0.1470196
  32.2800026    0.1468098
  32.2950020    0.1485952
  32.3100014    0.1413386
  32.3250008    0.1409805
  32.3400002    0.1590965
  32.3550034    0.1498807
  32.3700027    0.1392490
  32.3850021    0.1464586
  32.4000015    0.1365997
  32.4150009    0.1359381
  32.4300003    0.1300773
  32.4449997    0.1454076
  32.4600029    0.1510571
  32.4750023    0.1413384
  32.4900017    0.1513789
  32.5050011    0.1441896
  32.5200005    0.1348627
  32.5349998    0.1308509
  32.5500031    0.1369903
  32.5650024    0.1324711
  32.5800018    0.1302710
  32.5950012    0.1225328
  32.6100006    0.1281314
  32.6250000    0.1182601
  32.6400032    0.1117023
  32.6550026    0.1209848
  32.6700020    0.1215753
  32.6850014    0.1443463
  32.7000008    0.1337872
  32.7150002    0.1176329
  32.7300034    0.1296867
  32.7450027    0.1129398
  32.7600021    0.1239578
  32.7750015    0.1377901
  32.7900009    0.1395038
  32.8050003    0.1548017
  32.8199997    0.1547143
  32.8350029    0.1510761
  32.8500023    0.1566528
  32.8650017    0.1467538
  32.8800011    0.1599766
  32.8950005    0.1659983
  32.9099998    0.1302972
  32.9250031    0.1445988
  32.9400024    0.1472942
  32.9550018    0.1434990
  32.9700012    0.1401657
  32.9850006    0.1408713
  33.0000000    0.1491200
  33.0150032    0.1473567
  33.0300026    0.1391218
  33.0450020    0.1386939
  33.0600014    0.1095495
  33.0750008    0.1083766
  33.0900002    0.1116594
  33.1050034    0.1099331
  33.1200027    0.1205702
  33.1350021    0.1240272
  33.1500015    0.1409326
  33.1650009    0.1451270
  33.1800003    0.1447140
  33.1949997    0.1528031
  33.2100029    0.1437951
  33.2250023    0.1425988
  33.2400017    0.1288964
  33.2550011    0.1272058
  33.2700005    0.1371109
  33.2849998    0.1461650
  33.3000031    0.1297303
  33.3150024    0.1332840
  33.3300018    0.1349225
  33.3450012    0.1232542
  33.3600006    0.1297900
  33.3750000    0.1360992
  33.3900032    0.1313391
  33.4050026    0.1367967
  33.4200020    0.1405613
  33.4350014    0.1363087
  33.4500008    0.1281182
  33.4650002    0.1403997
  33.4800034    0.1274412
  33.4950027    0.1356007
  33.5100021    0.1257146
  33.5250015    0.1421836
  33.5400009    0.1225887
  33.5550003    0.1398514
  33.5699997    0.1424319
  33.5850029    0.1243372
  33.6000023    0.1113841
  33.6150017    0.1241943
  33.6300011    0.1317773
  33.6450005    0.1389986
  33.6599998    0.1369565
  33.6750031    0.1189412
  33.6900024    0.1285875
  33.7050018    0.1334781
  33.7200012    0.1333023
  33.7350006    0.1252211
  33.7500000    0.1369529
  33.7650032    0.1410218
  33.7800026    0.1430263
  33.7950020    0.1295380
  33.8100014    0.1312375
  33.8250008    0.1308287
  33.8400002    0.1307191
  33.8550034    0.1241977
  33.8700027    0.1349896
  33.8850021    0.1298126
  33.9000015    0.1268243
  33.9150009    0.1417998
  33.9300003    0.1275451
  33.9450035    0.1373703
  33.9600029    0.1504185
  33.9750023    0.1501751
  33.9900017    0.1537013
  34.0050011    0.1536727
  34.0200005    0.1568659
  34.0349998    0.1439679
  34.0500031    0.1595508
  34.0650024    0.1533169
  34.0800018    0.1254964
  34.0950012    0.1574627
  34.1100006    0.1492263
  34.1250000    0.1392258
  34.1400032    0.1474817
  34.1550026    0.1525141
  34.1700020    0.1441770
  34.1850014    0.1530562
  34.2000008    0.1459132
  34.2150002    0.1372463
  34.2300034    0.1529823
  34.2450027    0.1443100
  34.2600021    0.1554752
  34.2750015    0.1488364
  34.2900009    0.1427394
  34.3050003    0.1384125
  34.3200035    0.1550315
  34.3350029    0.1294833
  34.3500023    0.1432516
  34.3650017    0.1404168
  34.3800011    0.1337554
  34.3950005    0.1412607
  34.4099998    0.1474694
  34.4250031    0.1333161
  34.4400024    0.1458483
  34.4550018    0.1561440
  34.4700012    0.1393492
  34.4850006    0.1435329
  34.5000000    0.1343588
  34.5150032    0.1419621
  34.5300026    0.1129168
  34.5450020    0.1280488
  34.5600014    0.1314499
  34.5750008    0.1418790
  34.5900002    0.1301435
  34.6050034    0.1323961
  34.6200027    0.1214062
  34.6350021    0.1310306
  34.6500015    0.1450694
  34.6650009    0.1396221
  34.6800003    0.1450371
  34.6950035    0.1313289
  34.7100029    0.1351546
  34.7250023    0.1409333
  34.7400017    0.1358899
  34.7550011    0.1325737
  34.7700005    0.1357673
  34.7849998    0.1281268
  34.8000031    0.1246616
  34.8150024    0.1431212
  34.8300018    0.1417236
  34.8450012    0.1491202
  34.8600006    0.1600376
  34.8750000    0.1611351
  34.8900032    0.1326385
  34.9050026    0.1395625
  34.9200020    0.1474113
  34.9350014    0.1477551
  34.9500008    0.1492386
  34.9650002    0.1371253
  34.9800034    0.1363787
  34.9950027    0.1386050
  35.0100021    0.1367139
  35.0250015    0.1274483
  35.0400009    0.1303863
  35.0550003    0.1235072
  35.0700035    0.1340919
  35.0850029    0.1392446
  35.1000023    0.1365431
  35.1150017    0.1460783
  35.1300011    0.1459813
  35.1450005    0.1346187
  35.1599998    0.1342569
  35.1750031    0.1330288
  35.1900024    0.1433827
  35.2050018    0.1400670
  35.2200012    0.1585626
  35.2350006    0.1624093
  35.2500000    0.1614162
  35.2650032    0.1410695
  35.2800026    0.1547012
  35.2950020    0.1531415
  35.3100014    0.1337777
  35.3250008    0.1495386
  35.3400002    0.1652907
  35.3550034    0.1348898
  35.3700027    0.1341372
  35.3850021    0.1296322
  35.4000015    0.1536835
  35.4150009    0.1453904
  35.4300003    0.1321209
  35.4450035    0.1301399
  35.4600029    0.1255399
  35.4750023    0.1254711
  35.4900017    0.1162083
  35.5050011    0.1328656
  35.5200005    0.1294295
  35.5349998    0.1324968
  35.5500031    0.1453048
  35.5650024    0.1164873
  35.5800018    0.1319765
  35.5950012    0.1301645
  35.6100006    0.1343388
  35.6250000    0.1264876
  35.6400032    0.1305004
  35.6550026    0.1113092
  35.6700020    0.1316660
  35.6850014    0.1296328
  35.7000008    0.1292713
  35.7150002    0.1247425
  35.7300034    0.1282576
  35.7450027    0.1232185
  35.7600021    0.1033759
  35.7750015    0.1306073
  35.7900009    0.1171192
  35.8050003    0.1469182
  35.8200035    0.1464480
  35.8350029    0.1262808
  35.8500023    0.1145951
  35.8650017    0.1311243
  35.8800011    0.1383341
  35.8950005    0.1208680
  35.9099998    0.1144843
  35.9250031    0.1189943
  35.9400024    0.1308031
  35.9550018    0.1152865
  35.9700012    0.1153766
  35.9850006    0.1195436
  36.0000000    0.1428239
  36.0150032    0.1279889
  36.0300026    0.1282495
  36.0450020    0.1127785
  36.0600014    0.1143518
  36.0750008    0.1141852
  36.0900002    0.1214771
  36.1050034    0.1162792
  36.1200027    0.1232897
  36.1350021    0.1250488
  36.1500015    0.1280487
  36.1650009    0.1422967
  36.1800003    0.1338982
  36.1950035    0.1446949
  36.2100029    0.1255729
  36.2250023    0.1398201
  36.2400017    0.1283216
  36.2550011    0.1281515
  36.2700005    0.1400554
  36.2849998    0.1416272
  36.3000031    0.1482652
  36.3150024    0.1440917
  36.3300018    0.1463331
  36.3450012    0.1536388
  36.3600006    0.1427153
  36.3750000    0.1571847
  36.3900032    0.1331427
  36.4050026    0.1401123
  36.4200020    0.1557994
  36.4350014    0.1676146
  36.4500008    0.1769866
  36.4650002    0.1419414
  36.4800034    0.1583068
  36.4950027    0.1538410
  36.5100021    0.1694700
  36.5250015    0.1600958
  36.5400009    0.1371890
  36.5550003    0.1074384
  36.5700035    0.1072833
  36.5850029    0.1187290
  36.6000023    0.1207347
  36.6150017    0.1258216
  36.6300011    0.1476025
  36.6450005    0.1453853
  36.6599998    0.1525248
  36.6750031    0.1833681
  36.6900024    0.1582387
  36.7050018    0.1647272
  36.7200012    0.1309867
  36.7350006    0.1535481
  36.7500000    0.1805210
  36.7650032    0.1701924
  36.7800026    0.1496679
  36.7950020    0.1445782
  36.8100014    0.1406673
  36.8250008    0.1603142
  36.8400002    0.1598731
  36.8550034    0.1579243
  36.8700027    0.1436618
  36.8850021    0.1460036
  36.9000015    0.1501233
  36.9150009    0.1553074
  36.9300003    0.1378437
  36.9450035    0.1581262
  36.9600029    0.1615655
  36.9750023    0.1677514
  36.9900017    0.1310355
  37.0050011    0.1451335
  37.0200005    0.1543031
  37.0350037    0.1498628
  37.0500031    0.1549275
  37.0650024    0.1334641
  37.0800018    0.1454717
  37.0950012    0.1496116
  37.1100006    0.1481225
  37.1250000    0.1425372
  37.1400032    0.1511396
  37.1550026    0.1460807
  37.1700020    0.1475277
  37.1850014    0.1358836
  37.2000008    0.1513124
  37.2150002    0.1483122
  37.2300034    0.1464628
  37.2450027    0.1539258
  37.2600021    0.1476998
  37.2750015    0.1590340
  37.2900009    0.1548602
  37.3050003    0.1385925
  37.3200035    0.1309689
  37.3350029    0.1447785
  37.3500023    0.1434142
  37.3650017    0.1548046
  37.3800011    0.1466770
  37.3950005    0.1390161
  37.4100037    0.1316547
  37.4250031    0.1053740
  37.4400024    0.1437294
  37.4550018    0.1242251
  37.4700012    0.1367228
  37.4850006    0.1148987
  37.5000000    0.1088534
  37.5150032    0.1223607
  37.5300026    0.1823675
  37.5450020    0.1618253
  37.5600014    0.1338206
  37.5750008    0.1287364
  37.5900002    0.1422262
  37.6050034    0.1531396
  37.6200027    0.1443964
  37.6350021    0.1420596
  37.6500015    0.1404903
  37.6650009    0.1321923
  37.6800003    0.1517103
  37.6950035    0.1463311
  37.7100029    0.1400150
  37.7250023    0.1589312
  37.7400017    0.1645299
  37.7550011    0.1419148
  37.7700005    0.1482330
  37.7850037    0.1301163
  37.8000031    0.1418262
  37.8150024    0.1499536
  37.8300018    0.1539571
  37.8450012    0.1451206
  37.8600006    0.1562797
  37.8750000    0.1459944
  37.8900032    0.1502595
  37.9050026    0.1510195
  37.9200020    0.1370169
  37.9350014    0.1477675
  37.9500008    0.1536318
  37.9650002    0.1463980
  37.9800034    0.1576190
  37.9950027    0.1507983
  38.0100021    0.1633845
  38.0250015    0.1366221
  38.0400009    0.1515444
  38.0550003    0.1444495
  38.0700035    0.1404549
  38.0850029    0.1438657
  38.1000023    0.1346152
  38.1150017    0.1449413
  38.1300011    0.1377807
  38.1450005    0.1539344
  38.1600037    0.1586618
  38.1750031    0.1406492
  38.1900024    0.1381149
  38.2050018    0.1518863
  38.2200012    0.1523436
  38.2350006    0.1366287
  38.2500000    0.1295987
  38.2650032    0.1335165
  38.2800026    0.1334900
  38.2950020    0.1323536
  38.3100014    0.1337631
  38.3250008    0.1366306
  38.3400002    0.1557715
  38.3550034    0.1353139
  38.3700027    0.1488112
  38.3850021    0.1381953
  38.4000015    0.1395656
  38.4150009    0.1436522
  38.4300003    0.1447859
  38.4450035    0.1490608
  38.4600029    0.1329277
  38.4750023    0.1304903
  38.4900017    0.1256355
  38.5050011    0.1206642
  38.5200005    0.1229529
  38.5350037    0.1385031
  38.5500031    0.1346980
  38.5650024    0.1382522
  38.5800018    0.1507683
  38.5950012    0.1300106
  38.6100006    0.1333011
  38.6250000    0.1351092
  38.6400032    0.1333958
  38.6550026    0.1338142
  38.6700020    0.1376170
  38.6850014    0.1305190
  38.7000008    0.1328029
  38.7150002    0.1443217
  38.7300034    0.1477871
  38.7450027    0.1330451
  38.7600021    0.1649002
  38.7750015    0.1561015
  38.7900009    0.1453839
  38.8050003    0.1506065
  38.8200035    0.1532767
  38.8350029    0.1520210
  38.8500023    0.1436865
  38.8650017    0.1408939
  38.8800011    0.1483650
  38.8950005    0.1413337
  38.9100037    0.1624019
  38.9250031    0.1528506
  38.9400024    0.1657212
  38.9550018    0.1599842
  38.9700012    0.1356818
  38.9850006    0.1411592
  39.0000000    0.1359216
  39.0150032    0.1347208
  39.0300026    0.1275246
  39.0450020    0.1279985
  39.0600014    0.1332379
  39.0750008    0.1354154
  39.0900002    0.1346342
  39.1050034    0.1135858
  39.1200027    0.1184916
  39.1350021    0.1372069
  39.1500015    0.1289889
  39.1650009    0.1167879
  39.1800003    0.1443279
  39.1950035    0.1568422
  39.2100029    0.1185768
  39.2250023    0.1453516
  39.2400017    0.1477198
  39.2550011    0.1345568
  39.2700005    0.1161366
  39.2850037    0.1228970
  39.3000031    0.1417939
  39.3150024    0.1413602
  39.3300018    0.1262737
  39.3450012    0.1254705
  39.3600006    0.1396230
  39.3750000    0.1226393
  39.3900032    0.1389550
  39.4050026    0.1332099
  39.4200020    0.1223046
  39.4350014    0.1267948
  39.4500008    0.1405498
  39.4650002    0.1268982
  39.4800034    0.1276530
  39.4950027    0.1427698
  39.5100021    0.1389237
  39.5250015    0.1269422
  39.5400009    0.1366086
  39.5550003    0.1281312
  39.5700035    0.1343235
  39.5850029    0.1304454
  39.6000023    0.1222017
  39.6150017    0.1384073
  39.6300011    0.1269706
  39.6450005    0.1213517
  39.6600037    0.1246524
  39.6750031    0.1236985
  39.6900024    0.1145661
  39.7050018    0.1402031
  39.7200012    0.1323074
  39.7350006    0.1153265
  39.7500000    0.1150830
  39.7650032    0.1269028
  39.7800026    0.1097988
  39.7950020    0.1264128
  39.8100014    0.1373364
  39.8250008    0.1256861
  39.8400002    0.1290553
  39.8550034    0.1218001
  39.8700027    0.1158436
  39.8850021    0.1226248
  39.9000015    0.1145595
  39.9150009    0.1252559
  39.9300003    0.1370063
  39.9450035    0.1378496
  39.9600029    0.1193642
  39.9750023    0.1258983
  39.9900017    0.1192080
  40.0050011    0.1236018
  40.0200005    0.1418100
  40.0350037    0.1221470
  40.0500031    0.1229110
  40.0650024    0.1435616
  40.0800018    0.1369450
  40.0950012    0.1182480
  40.1100006    0.1325791
  40.1250000    0.1287245
  40.1400032    0.1213449
  40.1550026    0.1270558
  40.1700020    0.1265622
  40.1850014    0.1199867
  40.2000008    0.1076885
  40.2150002    0.1123872
  40.2300034    0.1084312
  40.2450027    0.1183680
  40.2600021    0.1115250
  40.2750015    0.1305124
  40.2900009    0.1187260
  40.3050003    0.1219456
  40.3200035    0.1225459
  40.3350029    0.1136744
  40.3500023    0.1076833
  40.3650017    0.1161864
  40.3800011    0.1257381
  40.3950005    0.1137910
  40.4100037    0.1228368
  40.4250031    0.1201214
  40.4400024    0.1083676
  40.4550018    0.1116687
  40.4700012    0.1156317
  40.4850006    0.1254243
  40.5000038    0.1108651
  40.5150032    0.1173601
  40.5300026    0.1212653
  40.5450020    0.1207291
  40.5600014    0.1193695
  40.5750008    0.1119420
  40.5900002    0.1344912
  40.6050034    0.1188874
  40.6200027    0.1098349
  40.6350021    0.1210551
  40.6500015    0.1362357
  40.6650009    0.1273679
  40.6800003    0.1273707
  40.6950035    0.1322930
  40.7100029    0.1340328
  40.7250023    0.1452106
  40.7400017    0.1204041
  40.7550011    0.1390765
  40.7700005    0.1441206
  40.7850037    0.1407794
  40.8000031    0.1217820
  40.8150024    0.1244423
  40.8300018    0.1334744
  40.8450012    0.1408529
  40.8600006    0.1199773
  40.8750038    0.1477159
  40.8900032    0.1371888
  40.9050026    0.1239123
  40.9200020    0.1403352
  40.9350014    0.1287313
  40.9500008    0.1392014
  40.9650002    0.1383999
  40.9800034    0.1411843
  40.9950027    0.1362641
  41.0100021    0.1501139
  41.0250015    0.1465367
  41.0400009    0.1330796
  41.0550003    0.1417751
  41.0700035    0.1350516
  41.0850029    0.1283545
  41.1000023    0.1193155
  41.1150017    0.1329808
  41.1300011    0.1264862
  41.1450005    0.1280500
  41.1600037    0.1182970
  41.1750031    0.1235775
  41.1900024    0.1390237
  41.2050018    0.1264998
  41.2200012    0.1319049
  41.2350006    0.1481016
  41.2500038    0.1625361
  41.2650032    0.1458867
  41.2800026    0.1523604
  41.2950020    0.1435538
  41.3100014    0.1503537
  41.3250008    0.1486303
  41.3400002    0.1350324
  41.3550034    0.1279484
  41.3700027    0.1464217
  41.3850021    0.1367303
  41.4000015    0.1358219
  41.4150009    0.1436056
  41.4300003    0.1493572
  41.4450035    0.1371940
  41.4600029    0.1550523
  41.4750023    0.1601468
  41.4900017    0.1616002
  41.5050011    0.1693356
  41.5200005    0.1519050
  41.5350037    0.1449123
  41.5500031    0.1525369
  41.5650024    0.1466281
  41.5800018    0.1446966
  41.5950012    0.1414094
  41.6100006    0.1323250
  41.6250038    0.1411857
  41.6400032    0.1567980
  41.6550026    0.1177119
  41.6700020    0.1253736
  41.6850014    0.1318456
  41.7000008    0.1251051
  41.7150002    0.1455624
  41.7300034    0.1443898
  41.7450027    0.1482774
  41.7600021    0.1362899
  41.7750015    0.1391621
  41.7900009    0.1328153
  41.8050003    0.1331420
  41.8200035    0.1212058
  41.8350029    0.1315541
  41.8500023    0.1231355
  41.8650017    0.1450075
  41.8800011    0.1329552
  41.8950005    0.1380517
  41.9100037    0.1358287
  41.9250031    0.1566354
  41.9400024    0.1437683
  41.9550018    0.1341218
  41.9700012    0.1192746
  41.9850006    0.1172721
  42.0000038    0.1432355
  42.0150032    0.1178819
  42.0300026    0.1219610
  42.0450020    0.1033871
  42.0600014    0.1110757
  42.0750008    0.0983490
  42.0900002    0.1038302
  42.1050034    0.1131978
  42.1200027    0.0935618
  42.1350021    0.0985584
  42.1500015    0.1251737
  42.1650009    0.1206473
  42.1800003    0.1080206
  42.1950035    0.1221833
  42.2100029    0.1161876
  42.2250023    0.0984415
  42.2400017    0.1174486
  42.2550011    0.1189772
  42.2700005    0.1236317
  42.2850037    0.1104590
  42.3000031    0.1062600
  42.3150024    0.1107704
  42.3300018    0.1086008
  42.3450012    0.1374831
  42.3600006    0.1291632
  42.3750038    0.1293685
  42.3900032    0.1121677
  42.4050026    0.1220642
  42.4200020    0.1257788
  42.4350014    0.1323209
  42.4500008    0.1191638
  42.4650002    0.1249543
  42.4800034    0.1417830
  42.4950027    0.1337993
  42.5100021    0.1386649
  42.5250015    0.1559452
  42.5400009    0.1358554
  42.5550003    0.1154172
  42.5700035    0.1139657
  42.5850029    0.1327285
  42.6000023    0.1052612
  42.6150017    0.1133243
  42.6300011    0.1159903
  42.6450005    0.1359992
  42.6600037    0.1202655
  42.6750031    0.1062628
  42.6900024    0.1386021
  42.7050018    0.1572728
  42.7200012    0.1506611
  42.7350006    0.1263554
  42.7500038    0.1403986
  42.7650032    0.1307955
  42.7800026    0.1339964
  42.7950020    0.1314157
  42.8100014    0.1344452
  42.8250008    0.1444091
  42.8400002    0.1390104
  42.8550034    0.1487067
  42.8700027    0.1349842
  42.8850021    0.1367834
  42.9000015    0.1396502
  42.9150009    0.1570264
  42.9300003    0.1516174
  42.9450035    0.1393578
  42.9600029    0.1323703
  42.9750023    0.1297313
  42.9900017    0.1216772
  43.0050011    0.1253275
  43.0200005    0.1346734
  43.0350037    0.1250523
  43.0500031    0.1524119
  43.0650024    0.1262313
  43.0800018    0.1368479
  43.0950012    0.1362404
  43.1100006    0.1297655
  43.1250038    0.1460103
  43.1400032    0.1291744
  43.1550026    0.1478204
  43.1700020    0.1226299
  43.1850014    0.1573052
  43.2000008    0.1439540
  43.2150002    0.1427857
  43.2300034    0.1387205
  43.2450027    0.1388818
  43.2600021    0.1402367
  43.2750015    0.1404530
  43.2900009    0.1374083
  43.3050003    0.1431286
  43.3200035    0.1295205
  43.3350029    0.1515538
  43.3500023    0.1513022
  43.3650017    0.1305002
  43.3800011    0.1545931
  43.3950005    0.1457279
  43.4100037    0.1566768
  43.4250031    0.1552135
  43.4400024    0.1388867
  43.4550018    0.1442828
  43.4700012    0.1520503
  43.4850006    0.1635862
  43.5000038    0.1546062
  43.5150032    0.1817468
  43.5300026    0.1512250
  43.5450020    0.1578283
  43.5600014    0.1264999
  43.5750008    0.1200043
  43.5900040    0.1518430
  43.6050034    0.1573438
  43.6200027    0.1335775
  43.6350021    0.1224452
  43.6500015    0.1232312
  43.6650009    0.1251954
  43.6800003    0.1373342
  43.6950035    0.1096662
  43.7100029    0.1224463
  43.7250023    0.1100115
  43.7400017    0.1157752
  43.7550011    0.1303291
  43.7700005    0.1390466
  43.7850037    0.1319579
  43.8000031    0.1241286
  43.8150024    0.1233557
  43.8300018    0.1141810
  43.8450012    0.1152233
  43.8600006    0.1209485
  43.8750038    0.1196098
  43.8900032    0.1218622
  43.9050026    0.1313831
  43.9200020    0.1171300
  43.9350014    0.1261943
  43.9500008    0.1366414
  43.9650040    0.1290040
  43.9800034    0.1321619
  43.9950027    0.1298147
  44.0100021    0.1285785
  44.0250015    0.1328278
  44.0400009    0.1360293
  44.0550003    0.1360415
  44.0700035    0.1305685
  44.0850029    0.1475508
  44.1000023    0.1548541
  44.1150017    0.1315303
  44.1300011    0.1292892
  44.1450005    0.1421559
  44.1600037    0.1393155
  44.1750031    0.1186282
  44.1900024    0.1215123
  44.2050018    0.1324740
  44.2200012    0.1120111
  44.2350006    0.1089341
  44.2500038    0.1310962
  44.2650032    0.1341989
  44.2800026    0.1432371
  44.2950020    0.1334589
  44.3100014    0.1322538
  44.3250008    0.1296428
  44.3400040    0.1191745
  44.3550034    0.1289643
  44.3700027    0.1384896
  44.3850021    0.1319018
  44.4000015    0.1297494
  44.4150009    0.1230847
  44.4300003    0.1178387
  44.4450035    0.1337796
  44.4600029    0.1277678
  44.4750023    0.1352887
  44.4900017    0.1219231
  44.5050011    0.1333325
  44.5200005    0.1405517
  44.5350037    0.1377024
  44.5500031    0.1306861
  44.5650024    0.1396856
  44.5800018    0.1405349
  44.5950012    0.1368860
  44.6100006    0.1395140
  44.6250038    0.1262811
  44.6400032    0.1325977
  44.6550026    0.1378754
  44.6700020    0.1483191
  44.6850014    0.1295661
  44.7000008    0.1389584
  44.7150040    0.1350465
  44.7300034    0.1386241
  44.7450027    0.1287510
  44.7600021    0.1346186
  44.7750015    0.1500694
  44.7900009    0.1476656
  44.8050003    0.1333405
  44.8200035    0.1446347
  44.8350029    0.1413225
  44.8500023    0.1336771
  44.8650017    0.1336449
  44.8800011    0.1305248
  44.8950005    0.1409988
  44.9100037    0.1313172
  44.9250031    0.1309788
  44.9400024    0.1324284
  44.9550018    0.1306059
  44.9700012    0.1290548
  44.9850006    0.1378237
  45.0000038    0.1281667
  45.0150032    0.1252940
  45.0300026    0.1249781
  45.0450020    0.1363526
  45.0600014    0.1297083
  45.0750008    0.1375400
  45.0900040    0.1335038
  45.1050034    0.1275639
  45.1200027    0.1365478
  45.1350021    0.1337857
  45.1500015    0.1356506
  45.1650009    0.1250842
  45.1800003    0.1222582
  45.1950035    0.1447545
  45.2100029    0.1327859
  45.2250023    0.1412389
  45.2400017    0.1342932
  45.2550011    0.1215088
  45.2700005    0.1412192
  45.2850037    0.1366248
  45.3000031    0.1125492
  45.3150024    0.1264077
  45.3300018    0.1243380
  45.3450012    0.1330136
  45.3600006    0.1060296
  45.3750038    0.1137392
  45.3900032    0.1300410
  45.4050026    0.1436284
  45.4200020    0.1395027
  45.4350014    0.1237484
  45.4500008    0.1337526
  45.4650040    0.1293851
  45.4800034    0.1342484
  45.4950027    0.1231323
  45.5100021    0.1340215
  45.5250015    0.1337481
  45.5400009    0.1282834
  45.5550003    0.1405846
  45.5700035    0.1490175
  45.5850029    0.1355525
  45.6000023    0.1444631
  45.6150017    0.1129258
  45.6300011    0.1311765
  45.6450005    0.1422024
  45.6600037    0.1333961
  45.6750031    0.1317273
  45.6900024    0.1246779
  45.7050018    0.1369364
  45.7200012    0.1444637
  45.7350006    0.1358925
  45.7500038    0.1266003
  45.7650032    0.1211036
  45.7800026    0.1330614
  45.7950020    0.1348951
  45.8100014    0.1291723
  45.8250008    0.1279006
  45.8400040    0.1149436
  45.8550034    0.1290468
  45.8700027    0.1171135
  45.8850021    0.1268369
  45.9000015    0.1246199
  45.9150009    0.1203517
  45.9300003    0.1169779
  45.9450035    0.1171817
  45.9600029    0.1288874
  45.9750023    0.1290312
  45.9900017    0.1270467
  46.0050011    0.1316064
  46.0200005    0.1305770
  46.0350037    0.1351901
  46.0500031    0.1295140
  46.0650024    0.1176143
  46.0800018    0.1220197
  46.0950012    0.1432962
  46.1100006    0.1310700
  46.1250038    0.1205397
  46.1400032    0.1324695
  46.1550026    0.1337894
  46.1700020    0.1281389
  46.1850014    0.1202884
  46.2000008    0.1168140
  46.2150040    0.1342776
  46.2300034    0.1368193
  46.2450027    0.1279807
  46.2600021    0.1322115
  46.2750015    0.1214041
  46.2900009    0.1175842
  46.3050003    0.1212108
  46.3200035    0.1243346
  46.3350029    0.1263693
  46.3500023    0.1089315
  46.3650017    0.1240769
  46.3800011    0.1257543
  46.3950005    0.1168030
  46.4100037    0.1275714
  46.4250031    0.1213625
  46.4400024    0.1275874
  46.4550018    0.1305902
  46.4700012    0.1252718
  46.4850006    0.1288794
  46.5000038    0.1245413
  46.5150032    0.1276530
  46.5300026    0.1165898
  46.5450020    0.1236371
  46.5600014    0.1129207
  46.5750008    0.1225871
  46.5900040    0.1198059
  46.6050034    0.1247842
  46.6200027    0.1289633
  46.6350021    0.1324182
  46.6500015    0.1207251
  46.6650009    0.1201458
  46.6800041    0.1227410
  46.6950035    0.1351002
  46.7100029    0.1296507
  46.7250023    0.1320052
  46.7400017    0.1403868
  46.7550011    0.1330086
  46.7700005    0.1327859
  46.7850037    0.1281987
  46.8000031    0.1258315
  46.8150024    0.1255040
  46.8300018    0.1378781
  46.8450012    0.1264348
  46.8600006    0.1285649
  46.8750038    0.1227656
  46.8900032    0.1212150
  46.9050026    0.1231920
  46.9200020    0.1371718
  46.9350014    0.1200315
  46.9500008    0.1135342
  46.9650040    0.1205581
  46.9800034    0.1295778
  46.9950027    0.1379621
  47.0100021    0.1095429
  47.0250015    0.1228078
  47.0400009    0.1131151
  47.0550041    0.1196887
  47.0700035    0.1230093
  47.0850029    0.1293455
  47.1000023    0.1212338
  47.1150017    0.1198977
  47.1300011    0.1149944
  47.1450005    0.1231138
  47.1600037    0.1313292
  47.1750031    0.1197900
  47.1900024    0.1217131
  47.2050018    0.1165045
  47.2200012    0.1093937
  47.2350006    0.1181393
  47.2500038    0.1136826
  47.2650032    0.1044582
  47.2800026    0.1104694
  47.2950020    0.1152577
  47.3100014    0.1177961
  47.3250008    0.1129020
  47.3400040    0.1083406
  47.3550034    0.1099196
  47.3700027    0.1049196
  47.3850021    0.1126682
  47.4000015    0.1248857
  47.4150009    0.1026046
  47.4300041    0.1124046
  47.4450035    0.1164301
  47.4600029    0.1019439
  47.4750023    0.1036594
  47.4900017    0.1132044
  47.5050011    0.1160696
  47.5200005    0.1172291
  47.5350037    0.1013060
  47.5500031    0.1042649
  47.5650024    0.1008574
  47.5800018    0.1113036
  47.5950012    0.1033990
  47.6100006    0.1151846
  47.6250038    0.1174067
  47.6400032    0.1122635
  47.6550026    0.1062159
  47.6700020    0.0965127
  47.6850014    0.1084203
  47.7000008    0.1146826
  47.7150040    0.1208244
  47.7300034    0.1196540
  47.7450027    0.1133905
  47.7600021    0.1078788
  47.7750015    0.1279724
  47.7900009    0.1218087
  47.8050041    0.1382430
  47.8200035    0.1190336
  47.8350029    0.1216588
  47.8500023    0.1217149
  47.8650017    0.1259634
  47.8800011    0.1241248
  47.8950005    0.1238986
  47.9100037    0.1426899
  47.9250031    0.1389724
  47.9400024    0.1291907
  47.9550018    0.1307784
  47.9700012    0.1303677
  47.9850006    0.1306896
  48.0000038    0.1257233
  48.0150032    0.1385274
  48.0300026    0.1282999
  48.0450020    0.1249567
  48.0600014    0.1414971
  48.0750008    0.1283258
  48.0900040    0.1380071
  48.1050034    0.1169548
  48.1200027    0.1223320
  48.1350021    0.1232315
  48.1500015    0.1334326
  48.1650009    0.1380280
  48.1800041    0.1127505
  48.1950035    0.1411148
  48.2100029    0.1247822
  48.2250023    0.1210877
  48.2400017    0.1155618
  48.2550011    0.1222971
  48.2700005    0.1245035
  48.2850037    0.1195984
  48.3000031    0.1175513
  48.3150024    0.1280625
  48.3300018    0.1359498
  48.3450012    0.1339307
  48.3600006    0.1264553
  48.3750038    0.1163316
  48.3900032    0.1282196
  48.4050026    0.1215935
  48.4200020    0.1358849
  48.4350014    0.1297813
  48.4500008    0.1247479
  48.4650040    0.1213807
  48.4800034    0.1328948
  48.4950027    0.1273504
  48.5100021    0.1287267
  48.5250015    0.1170380
  48.5400009    0.1252650
  48.5550041    0.1254573
  48.5700035    0.1352370
  48.5850029    0.1317257
  48.6000023    0.1194026
  48.6150017    0.1326048
  48.6300011    0.1471079
  48.6450005    0.1220568
  48.6600037    0.1171725
  48.6750031    0.1099199
  48.6900024    0.1198982
  48.7050018    0.1217911
  48.7200012    0.1219447
  48.7350006    0.1188817
  48.7500038    0.1250398
  48.7650032    0.1328748
  48.7800026    0.1166068
  48.7950020    0.1318137
  48.8100014    0.1184543
  48.8250008    0.1273067
  48.8400040    0.1295148
  48.8550034    0.1125928
  48.8700027    0.1333381
  48.8850021    0.1264004
  48.9000015    0.1227594
  48.9150009    0.1266342
  48.9300041    0.1270211
  48.9450035    0.1341342
  48.9600029    0.1219198
  48.9750023    0.1225966
  48.9900017    0.1310538
  49.0050011    0.1221668
  49.0200005    0.1269106
  49.0350037    0.1238826
  49.0500031    0.1257725
  49.0650024    0.1207010
  49.0800018    0.1144212
  49.0950012    0.1240989
  49.1100006    0.1157047
  49.1250038    0.1156944
  49.1400032    0.1164766
  49.1550026    0.1290670
  49.1700020    0.1215325
  49.1850014    0.1397212
  49.2000008    0.1271678
  49.2150040    0.1311406
  49.2300034    0.1153558
  49.2450027    0.1251598
  49.2600021    0.1237159
  49.2750015    0.1203728
  49.2900009    0.1037456
  49.3050041    0.1207592
  49.3200035    0.1157411
  49.3350029    0.1115463
  49.3500023    0.1135246
  49.3650017    0.1150039
  49.3800011    0.1033465
  49.3950005    0.1157725
  49.4100037    0.1125869
  49.4250031    0.1142891
  49.4400024    0.1258058
  49.4550018    0.1227124
  49.4700012    0.1214265
  49.4850006    0.1373258
  49.5000038    0.1174614
  49.5150032    0.1265890
  49.5300026    0.1156048
  49.5450020    0.1344675
  49.5600014    0.1191755
  49.5750008    0.1256131
  49.5900040    0.1203709
  49.6050034    0.1191188
  49.6200027    0.1247254
  49.6350021    0.1123529
  49.6500015    0.1118979
  49.6650009    0.1243531
  49.6800041    0.1322530
  49.6950035    0.1100112
  49.7100029    0.1299949
  49.7250023    0.1222082
  49.7400017    0.1221645
  49.7550011    0.1243565
  49.7700005    0.1134368
  49.7850037    0.0974422
  49.8000031    0.1279303
  49.8150024    0.1303336
  49.8300018    0.1253851
  49.8450012    0.1308218
  49.8600006    0.1275845
  49.8750038    0.1241040
  49.8900032    0.1400016
  49.9050026    0.1356829
  49.9200020    0.1460385
  49.9350014    0.1252914
  49.9500008    0.1290244
  49.9650040    0.1351950
  49.9800034    0.1229608
  49.9950027    0.1209653
