# Supplementary material for: KRSR and RGD Adsorption on TiO2 and Influence of Ion Concentration: A Molecular Dynamics Study
Source: Biomolecules. 2026 Feb 23;16(2):336. doi: 10.3390/biom16020336 (PMC12938479; doi:10.3390/biom16020336)
Supplement: Supplementary file 1 [file biomolecules-16-00336-s001.zip › Supplementary data/data/KRSR/47Na50Cl/mindist.xvg]

# This file was created Tue Aug 12 14:01:21 2025
# Created by:
#                     :-) GROMACS - gmx mindist, 2023.2 (-:
# 
# Executable:   /usr/local/gromacs/bin/gmx
# Data prefix:  /usr/local/gromacs
# Working dir:  /home/attila/Desktop/Babykomondor3/KRSR
# Command line:
#   gmx mindist -s 47Na50Cl_1/md/md.tpr -f 47Na50Cl_1/md/md_noPBC.xtc -od 47Na50Cl_1/md/mindist.xvg -tu ns -on numcont.xvg
# gmx mindist is part of G R O M A C S:
#
# Good gRace! Old Maple Actually Chews Slate
#
@    title "Minimum Distance"
@    xaxis  label "Time (ns)"
@    yaxis  label "Distance (nm)"
@TYPE xy
@ view 0.15, 0.15, 0.75, 0.85
@ legend on
@ legend box on
@ legend loctype view
@ legend 0.78, 0.8
@ legend length 2
@ s0 legend "Protein-TI"
0.000000e+00  2.121696e+00
1.500000e-02  2.085456e+00
3.000000e-02  2.367488e+00
4.500000e-02  2.450885e+00
6.000000e-02  2.512017e+00
7.500000e-02  2.374320e+00
9.000000e-02  2.474627e+00
1.050000e-01  2.379691e+00
1.200000e-01  2.744812e+00
1.350000e-01  2.727631e+00
1.500000e-01  2.593957e+00
1.650000e-01  2.531864e+00
1.800000e-01  2.420377e+00
1.950000e-01  2.637831e+00
2.100000e-01  2.641082e+00
2.250000e-01  2.658150e+00
2.400000e-01  2.695305e+00
2.550000e-01  2.637405e+00
2.700000e-01  2.572212e+00
2.850000e-01  2.222874e+00
3.000000e-01  2.415707e+00
3.150000e-01  2.499635e+00
3.300000e-01  2.460584e+00
3.450000e-01  2.335552e+00
3.600000e-01  2.392426e+00
3.750000e-01  2.402037e+00
3.900000e-01  2.589437e+00
4.050000e-01  2.247898e+00
4.200000e-01  2.424326e+00
4.350000e-01  2.448767e+00
4.500000e-01  2.576117e+00
4.650000e-01  2.735204e+00
4.800000e-01  2.592543e+00
4.950000e-01  2.430593e+00
5.100001e-01  2.377031e+00
5.250000e-01  2.448424e+00
5.400000e-01  2.419048e+00
5.550000e-01  2.276162e+00
5.700001e-01  2.278284e+00
5.850000e-01  2.348697e+00
6.000000e-01  2.236172e+00
6.150000e-01  2.043312e+00
6.300001e-01  2.221744e+00
6.450000e-01  2.262886e+00
6.600000e-01  2.346526e+00
6.750000e-01  2.204505e+00
6.900001e-01  2.262511e+00
7.050000e-01  2.257032e+00
7.200000e-01  2.237572e+00
7.350000e-01  2.034894e+00
7.500001e-01  1.891971e+00
7.650000e-01  1.779820e+00
7.800000e-01  1.806850e+00
7.950000e-01  1.839325e+00
8.100001e-01  1.946301e+00
8.250000e-01  1.886512e+00
8.400000e-01  1.871209e+00
8.550000e-01  1.875369e+00
8.700001e-01  1.840087e+00
8.850001e-01  1.991566e+00
9.000000e-01  1.996580e+00
9.150000e-01  1.960376e+00
9.300001e-01  1.902209e+00
9.450001e-01  1.908560e+00
9.600000e-01  1.868326e+00
9.750000e-01  1.911557e+00
9.900001e-01  1.722996e+00
1.005000e+00  1.626135e+00
1.020000e+00  1.796588e+00
1.035000e+00  1.667684e+00
1.050000e+00  1.504962e+00
1.065000e+00  1.598432e+00
1.080000e+00  1.603744e+00
1.095000e+00  1.459413e+00
1.110000e+00  1.405307e+00
1.125000e+00  1.581309e+00
1.140000e+00  1.676473e+00
1.155000e+00  1.714752e+00
1.170000e+00  1.965199e+00
1.185000e+00  2.271735e+00
1.200000e+00  2.189240e+00
1.215000e+00  2.289297e+00
1.230000e+00  2.546695e+00
1.245000e+00  2.262273e+00
1.260000e+00  2.426266e+00
1.275000e+00  2.255004e+00
1.290000e+00  2.213699e+00
1.305000e+00  2.280288e+00
1.320000e+00  2.266401e+00
1.335000e+00  2.283325e+00
1.350000e+00  2.336055e+00
1.365000e+00  2.284309e+00
1.380000e+00  2.232446e+00
1.395000e+00  2.393791e+00
1.410000e+00  2.490829e+00
1.425000e+00  2.547899e+00
1.440000e+00  2.504155e+00
1.455000e+00  2.373418e+00
1.470000e+00  2.283795e+00
1.485000e+00  2.232230e+00
1.500000e+00  1.937354e+00
1.515000e+00  2.031254e+00
1.530000e+00  1.931360e+00
1.545000e+00  2.073122e+00
1.560000e+00  1.603703e+00
1.575000e+00  1.681620e+00
1.590000e+00  1.463766e+00
1.605000e+00  1.531524e+00
1.620000e+00  1.521884e+00
1.635000e+00  1.720415e+00
1.650000e+00  1.771874e+00
1.665000e+00  1.941913e+00
1.680000e+00  1.884300e+00
1.695000e+00  1.991644e+00
1.710000e+00  2.255859e+00
1.725000e+00  1.990406e+00
1.740000e+00  1.919769e+00
1.755000e+00  2.079926e+00
1.770000e+00  2.140765e+00
1.785000e+00  2.086008e+00
1.800000e+00  2.139419e+00
1.815000e+00  1.928813e+00
1.830000e+00  2.027947e+00
1.845000e+00  1.959358e+00
1.860000e+00  2.239372e+00
1.875000e+00  2.595680e+00
1.890000e+00  2.546840e+00
1.905000e+00  2.295282e+00
1.920000e+00  2.303513e+00
1.935000e+00  2.089305e+00
1.950000e+00  2.079572e+00
1.965000e+00  1.910626e+00
1.980000e+00  2.088537e+00
1.995000e+00  2.015330e+00
2.010000e+00  2.200957e+00
2.025000e+00  2.017143e+00
2.040000e+00  2.134683e+00
2.055000e+00  2.013516e+00
2.070000e+00  2.072829e+00
2.085000e+00  2.105275e+00
2.100000e+00  2.179571e+00
2.115000e+00  2.039080e+00
2.130000e+00  2.116980e+00
2.145000e+00  2.050302e+00
2.160000e+00  1.935472e+00
2.175000e+00  2.079121e+00
2.190000e+00  2.357067e+00
2.205000e+00  2.218586e+00
2.220000e+00  2.166821e+00
2.235000e+00  2.142667e+00
2.250000e+00  2.178541e+00
2.265000e+00  2.365641e+00
2.280000e+00  2.246310e+00
2.295000e+00  2.436619e+00
2.310000e+00  2.258621e+00
2.325000e+00  2.232200e+00
2.340000e+00  2.458840e+00
2.355000e+00  2.380244e+00
2.370000e+00  2.278176e+00
2.385000e+00  2.137474e+00
2.400000e+00  2.362371e+00
2.415000e+00  2.314732e+00
2.430000e+00  2.325096e+00
2.445000e+00  2.502172e+00
2.460000e+00  2.599114e+00
2.475000e+00  2.668251e+00
2.490000e+00  2.634125e+00
2.505000e+00  2.645290e+00
2.520000e+00  2.723879e+00
2.535000e+00  2.766598e+00
2.550000e+00  2.779706e+00
2.565000e+00  2.660756e+00
2.580000e+00  2.553686e+00
2.595000e+00  2.426283e+00
2.610000e+00  2.208670e+00
2.625000e+00  2.331735e+00
2.640000e+00  2.345566e+00
2.655000e+00  2.499730e+00
2.670000e+00  2.452022e+00
2.685000e+00  2.145802e+00
2.700000e+00  2.264311e+00
2.715000e+00  2.409681e+00
2.730000e+00  2.454329e+00
2.745000e+00  2.257968e+00
2.760000e+00  2.237005e+00
2.775000e+00  1.975895e+00
2.790000e+00  2.318684e+00
2.805000e+00  2.462143e+00
2.820000e+00  2.522259e+00
2.835000e+00  2.493688e+00
2.850000e+00  2.534970e+00
2.865000e+00  2.619910e+00
2.880000e+00  2.804401e+00
2.895000e+00  2.681560e+00
2.910000e+00  2.709545e+00
2.925000e+00  2.793738e+00
2.940000e+00  2.875732e+00
2.955000e+00  2.741568e+00
2.970000e+00  2.670978e+00
2.985000e+00  2.659615e+00
3.000000e+00  2.738892e+00
3.015000e+00  2.635640e+00
3.030000e+00  2.596399e+00
3.045000e+00  2.633953e+00
3.060000e+00  2.844670e+00
3.075000e+00  2.795276e+00
3.090000e+00  2.477791e+00
3.105000e+00  2.495659e+00
3.120000e+00  2.722952e+00
3.135000e+00  2.585749e+00
3.150000e+00  2.697955e+00
3.165000e+00  2.578712e+00
3.180000e+00  2.468854e+00
3.195000e+00  2.377608e+00
3.210000e+00  2.400345e+00
3.225000e+00  2.469370e+00
3.240000e+00  2.430853e+00
3.255000e+00  2.529468e+00
3.270000e+00  2.571515e+00
3.285000e+00  2.493390e+00
3.300000e+00  2.298181e+00
3.315000e+00  2.176531e+00
3.330000e+00  2.245734e+00
3.345000e+00  2.149218e+00
3.360000e+00  2.264088e+00
3.375000e+00  2.245991e+00
3.390000e+00  2.130014e+00
3.405000e+00  2.180606e+00
3.420000e+00  2.100461e+00
3.435000e+00  2.051224e+00
3.450000e+00  2.239004e+00
3.465000e+00  2.428313e+00
3.480000e+00  2.520113e+00
3.495000e+00  2.542890e+00
3.510000e+00  2.482371e+00
3.525000e+00  2.203448e+00
3.540000e+00  2.182449e+00
3.555000e+00  2.198311e+00
3.570000e+00  2.026761e+00
3.585000e+00  2.099460e+00
3.600000e+00  2.087394e+00
3.615000e+00  1.907739e+00
3.630000e+00  1.844594e+00
3.645000e+00  1.929624e+00
3.660000e+00  1.659528e+00
3.675000e+00  1.614779e+00
3.690000e+00  1.605814e+00
3.705000e+00  1.764399e+00
3.720000e+00  1.631340e+00
3.735000e+00  1.622852e+00
3.750000e+00  1.472577e+00
3.765000e+00  1.648257e+00
3.780000e+00  1.834819e+00
3.795000e+00  1.758008e+00
3.810000e+00  2.053297e+00
3.825000e+00  2.005584e+00
3.840000e+00  2.134273e+00
3.855000e+00  2.314750e+00
3.870000e+00  2.256007e+00
3.885000e+00  2.262349e+00
3.900000e+00  1.927677e+00
3.915000e+00  1.926487e+00
3.930000e+00  1.911218e+00
3.945000e+00  1.862518e+00
3.960000e+00  2.049090e+00
3.975000e+00  2.064867e+00
3.990000e+00  1.939147e+00
4.005000e+00  1.882440e+00
4.020000e+00  1.929193e+00
4.035000e+00  1.936160e+00
4.050000e+00  1.714087e+00
4.065000e+00  1.642445e+00
4.080000e+00  1.632750e+00
4.095000e+00  1.620188e+00
4.110000e+00  1.842298e+00
4.125000e+00  2.025986e+00
4.140000e+00  1.846262e+00
4.155000e+00  1.882544e+00
4.170000e+00  2.073097e+00
4.185000e+00  2.043236e+00
4.200000e+00  2.298938e+00
4.215000e+00  2.297325e+00
4.230000e+00  2.433703e+00
4.245000e+00  2.372707e+00
4.260000e+00  2.421959e+00
4.275000e+00  2.478196e+00
4.290000e+00  2.514137e+00
4.305000e+00  2.438133e+00
4.320000e+00  2.516363e+00
4.335000e+00  2.414385e+00
4.350000e+00  2.342373e+00
4.365000e+00  2.367554e+00
4.380000e+00  2.323191e+00
4.395000e+00  2.366352e+00
4.410000e+00  2.364262e+00
4.425000e+00  2.322252e+00
4.440000e+00  2.125435e+00
4.455000e+00  2.278711e+00
4.470000e+00  2.347890e+00
4.485000e+00  2.488555e+00
4.500000e+00  2.331474e+00
4.515000e+00  2.258184e+00
4.530000e+00  2.343205e+00
4.545000e+00  2.333338e+00
4.560000e+00  2.304305e+00
4.575000e+00  2.289307e+00
4.590000e+00  2.332178e+00
4.605000e+00  2.268884e+00
4.620000e+00  2.404820e+00
4.635000e+00  2.532250e+00
4.650000e+00  2.285986e+00
4.665000e+00  2.364737e+00
4.680000e+00  2.410514e+00
4.695000e+00  2.346025e+00
4.710000e+00  2.546144e+00
4.725000e+00  2.437458e+00
4.740000e+00  2.543540e+00
4.755000e+00  2.352255e+00
4.770000e+00  2.444355e+00
4.785000e+00  2.426908e+00
4.800000e+00  2.502517e+00
4.815000e+00  2.360906e+00
4.830000e+00  2.233029e+00
4.845000e+00  2.414911e+00
4.860000e+00  2.602208e+00
4.875000e+00  2.656556e+00
4.890000e+00  2.570733e+00
4.905000e+00  2.473677e+00
4.920000e+00  2.543299e+00
4.935000e+00  2.706754e+00
4.950000e+00  2.695549e+00
4.965000e+00  2.739073e+00
4.980000e+00  2.637868e+00
4.995000e+00  2.523308e+00
5.010000e+00  2.728255e+00
5.025000e+00  2.670489e+00
5.040000e+00  2.569147e+00
5.055000e+00  2.489367e+00
5.070000e+00  2.589588e+00
5.085000e+00  2.816174e+00
5.100000e+00  2.838902e+00
5.115000e+00  2.759064e+00
5.130000e+00  2.789892e+00
5.145000e+00  2.738158e+00
5.160000e+00  2.464205e+00
5.175000e+00  2.342661e+00
5.190000e+00  2.312314e+00
5.205000e+00  2.534578e+00
5.220000e+00  2.559343e+00
5.235000e+00  2.723839e+00
5.250000e+00  2.585181e+00
5.265000e+00  2.503881e+00
5.280000e+00  2.194741e+00
5.295000e+00  2.397922e+00
5.310000e+00  2.333228e+00
5.325000e+00  2.377301e+00
5.340000e+00  2.343222e+00
5.355000e+00  2.315330e+00
5.370000e+00  2.346570e+00
5.385000e+00  2.235394e+00
5.400000e+00  1.980898e+00
5.415000e+00  2.082986e+00
5.430000e+00  2.144027e+00
5.445000e+00  1.975534e+00
5.460000e+00  2.156809e+00
5.475000e+00  2.223041e+00
5.490000e+00  2.312571e+00
5.505000e+00  1.995019e+00
5.520000e+00  2.097691e+00
5.535000e+00  2.088711e+00
5.550000e+00  2.247610e+00
5.565000e+00  2.069592e+00
5.580000e+00  2.048804e+00
5.595000e+00  2.077404e+00
5.610000e+00  1.959051e+00
5.625000e+00  1.972355e+00
5.640000e+00  1.724294e+00
5.655000e+00  1.832775e+00
5.670000e+00  1.919589e+00
5.685000e+00  1.766780e+00
5.700000e+00  1.627913e+00
5.715000e+00  1.525332e+00
5.730000e+00  1.823366e+00
5.745000e+00  1.801159e+00
5.760000e+00  1.954856e+00
5.775000e+00  1.863426e+00
5.790000e+00  1.941082e+00
5.805000e+00  1.890556e+00
5.820000e+00  1.976444e+00
5.835001e+00  1.980495e+00
5.850000e+00  1.865383e+00
5.865000e+00  1.861597e+00
5.880000e+00  1.968138e+00
5.895000e+00  2.100065e+00
5.910000e+00  2.168873e+00
5.925000e+00  1.880427e+00
5.940000e+00  1.924459e+00
5.955000e+00  1.749487e+00
5.970000e+00  1.651141e+00
5.985000e+00  1.466576e+00
6.000000e+00  1.338721e+00
6.015000e+00  1.205737e+00
6.030000e+00  1.377677e+00
6.045000e+00  1.336283e+00
6.060000e+00  1.319564e+00
6.075000e+00  1.468886e+00
6.090000e+00  1.522604e+00
6.105000e+00  1.445110e+00
6.120000e+00  1.512381e+00
6.135000e+00  1.530808e+00
6.150000e+00  1.812071e+00
6.165000e+00  1.711058e+00
6.180000e+00  1.745865e+00
6.195000e+00  1.687920e+00
6.210001e+00  1.720843e+00
6.225000e+00  1.807373e+00
6.240000e+00  1.728189e+00
6.255000e+00  1.652558e+00
6.270000e+00  1.729736e+00
6.285000e+00  1.975258e+00
6.300000e+00  1.786571e+00
6.315001e+00  1.781171e+00
6.330000e+00  1.752223e+00
6.345000e+00  1.677072e+00
6.360000e+00  1.642247e+00
6.375000e+00  1.794460e+00
6.390000e+00  1.835026e+00
6.405000e+00  1.767093e+00
6.420000e+00  1.886127e+00
6.435000e+00  1.819485e+00
6.450000e+00  1.894076e+00
6.465000e+00  1.799201e+00
6.480000e+00  1.781237e+00
6.495000e+00  1.824071e+00
6.510000e+00  2.037482e+00
6.525000e+00  1.967630e+00
6.540000e+00  1.930433e+00
6.555000e+00  1.741254e+00
6.570000e+00  1.774551e+00
6.585001e+00  2.149106e+00
6.600000e+00  2.263238e+00
6.615000e+00  1.934520e+00
6.630000e+00  2.176699e+00
6.645000e+00  2.327806e+00
6.660000e+00  2.380635e+00
6.675000e+00  2.259917e+00
6.690001e+00  2.235131e+00
6.705000e+00  2.237489e+00
6.720000e+00  2.271777e+00
6.735000e+00  2.239765e+00
6.750000e+00  2.215955e+00
6.765000e+00  2.114975e+00
6.780000e+00  2.034851e+00
6.795001e+00  2.159834e+00
6.810000e+00  2.110448e+00
6.825000e+00  2.003524e+00
6.840000e+00  2.080994e+00
6.855000e+00  2.118176e+00
6.870000e+00  2.172899e+00
6.885000e+00  2.175523e+00
6.900000e+00  2.217944e+00
6.915000e+00  2.429508e+00
6.930000e+00  2.467704e+00
6.945000e+00  2.408184e+00
6.960001e+00  2.448119e+00
6.975000e+00  2.525768e+00
6.990000e+00  2.752967e+00
7.005000e+00  2.434122e+00
7.020000e+00  2.573432e+00
7.035000e+00  2.669155e+00
7.050000e+00  2.614086e+00
7.065001e+00  2.325435e+00
7.080000e+00  2.424211e+00
7.095000e+00  2.634145e+00
7.110000e+00  2.609802e+00
7.125000e+00  2.661844e+00
7.140000e+00  2.616084e+00
7.155000e+00  2.787072e+00
7.170001e+00  2.730883e+00
7.185000e+00  2.548224e+00
7.200000e+00  2.557870e+00
7.215000e+00  2.633858e+00
7.230000e+00  2.641948e+00
7.245000e+00  2.763642e+00
7.260000e+00  2.587574e+00
7.275001e+00  2.671982e+00
7.290000e+00  2.624949e+00
7.305000e+00  2.794693e+00
7.320000e+00  2.715767e+00
7.335001e+00  2.801049e+00
7.350000e+00  2.756124e+00
7.365000e+00  2.500172e+00
7.380000e+00  2.453302e+00
7.395000e+00  2.497164e+00
7.410000e+00  2.644302e+00
7.425000e+00  2.493830e+00
7.440001e+00  2.404333e+00
7.455000e+00  2.794069e+00
7.470000e+00  2.761368e+00
7.485000e+00  2.682679e+00
7.500000e+00  2.759170e+00
7.515000e+00  2.715355e+00
7.530000e+00  2.544767e+00
7.545001e+00  2.691460e+00
7.560000e+00  2.853973e+00
7.575000e+00  2.905797e+00
7.590000e+00  2.717614e+00
7.605000e+00  2.815683e+00
7.620000e+00  2.786723e+00
7.635000e+00  2.870587e+00
7.650001e+00  2.705599e+00
7.665000e+00  2.605081e+00
7.680000e+00  2.478623e+00
7.695000e+00  2.318267e+00
7.710001e+00  2.317099e+00
7.725000e+00  2.286506e+00
7.740000e+00  2.238803e+00
7.755001e+00  2.372111e+00
7.770000e+00  2.354228e+00
7.785000e+00  2.406691e+00
7.800000e+00  2.400071e+00
7.815001e+00  2.477743e+00
7.830000e+00  2.587374e+00
7.845000e+00  2.709994e+00
7.860001e+00  2.592758e+00
7.875000e+00  2.485072e+00
7.890000e+00  2.421213e+00
7.905000e+00  2.412536e+00
7.920001e+00  2.292266e+00
7.935000e+00  2.190618e+00
7.950000e+00  2.279966e+00
7.965000e+00  2.295376e+00
7.980000e+00  2.250776e+00
7.995000e+00  2.232767e+00
8.010000e+00  2.432019e+00
8.025001e+00  2.570985e+00
8.040000e+00  2.591308e+00
8.055000e+00  2.460448e+00
8.070001e+00  2.543198e+00
8.085000e+00  2.621201e+00
8.100000e+00  2.555914e+00
8.115001e+00  2.450733e+00
8.130000e+00  2.346737e+00
8.145000e+00  2.324785e+00
8.160001e+00  2.236390e+00
8.175000e+00  2.172448e+00
8.190001e+00  2.137814e+00
8.205000e+00  2.327442e+00
8.220000e+00  2.377193e+00
8.235001e+00  2.256178e+00
8.250000e+00  2.336649e+00
8.265000e+00  2.385238e+00
8.280001e+00  2.399894e+00
8.295000e+00  2.630529e+00
8.310000e+00  2.552694e+00
8.325001e+00  2.771963e+00
8.340000e+00  2.766496e+00
8.355000e+00  2.646550e+00
8.370001e+00  2.696190e+00
8.385000e+00  2.804794e+00
8.400001e+00  2.714489e+00
8.415000e+00  2.690464e+00
8.430000e+00  2.950293e+00
8.445001e+00  2.808972e+00
8.460000e+00  2.878698e+00
8.475000e+00  2.853125e+00
8.490001e+00  2.707085e+00
8.505000e+00  2.888222e+00
8.520000e+00  2.984168e+00
8.535001e+00  2.923956e+00
8.550000e+00  2.993159e+00
8.565001e+00  2.805031e+00
8.580001e+00  2.961908e+00
8.595000e+00  2.821891e+00
8.610001e+00  2.793735e+00
8.625000e+00  2.785942e+00
8.640000e+00  2.721696e+00
8.655001e+00  2.737842e+00
8.670000e+00  2.798756e+00
8.685000e+00  2.739591e+00
8.700001e+00  2.743804e+00
8.715000e+00  2.778806e+00
8.730000e+00  2.699047e+00
8.745001e+00  2.698972e+00
8.760000e+00  2.690187e+00
8.775001e+00  2.635741e+00
8.790000e+00  2.604509e+00
8.805000e+00  2.765523e+00
8.820001e+00  2.715821e+00
8.835000e+00  2.717863e+00
8.850000e+00  2.840127e+00
8.865001e+00  2.600382e+00
8.880000e+00  2.742044e+00
8.895000e+00  2.741604e+00
8.910001e+00  2.655149e+00
8.925000e+00  2.775620e+00
8.940001e+00  2.774455e+00
8.955001e+00  2.792701e+00
8.970000e+00  2.858252e+00
8.985001e+00  2.743152e+00
9.000000e+00  2.688098e+00
9.015000e+00  2.746166e+00
9.030001e+00  2.724248e+00
9.045000e+00  2.836718e+00
9.060000e+00  2.781566e+00
9.075001e+00  2.780788e+00
9.090000e+00  2.751593e+00
9.105000e+00  2.811954e+00
9.120001e+00  2.827353e+00
9.135000e+00  2.770557e+00
9.150001e+00  2.797773e+00
9.165000e+00  2.790302e+00
9.180000e+00  2.755778e+00
9.195001e+00  2.817878e+00
9.210000e+00  2.765538e+00
9.225000e+00  2.719242e+00
9.240001e+00  2.797786e+00
9.255000e+00  2.564088e+00
9.270000e+00  2.424790e+00
9.285001e+00  2.589730e+00
9.300000e+00  2.446548e+00
9.315001e+00  2.505958e+00
9.330001e+00  2.761066e+00
9.345000e+00  2.756484e+00
9.360001e+00  2.317203e+00
9.375000e+00  2.444900e+00
9.390000e+00  2.719212e+00
9.405001e+00  2.699486e+00
9.420000e+00  2.619550e+00
9.435000e+00  2.693742e+00
9.450001e+00  2.719137e+00
9.465000e+00  2.757014e+00
9.480000e+00  2.847126e+00
9.495001e+00  2.640011e+00
9.510000e+00  2.588301e+00
9.525001e+00  2.538388e+00
9.540001e+00  2.363297e+00
9.555000e+00  2.254545e+00
9.570001e+00  2.338855e+00
9.585000e+00  2.440098e+00
9.600000e+00  2.733094e+00
9.615001e+00  2.853853e+00
9.630000e+00  2.818015e+00
9.645000e+00  2.917409e+00
9.660001e+00  2.726651e+00
9.675000e+00  2.646374e+00
9.690001e+00  2.692722e+00
9.705001e+00  2.733065e+00
9.720000e+00  2.720733e+00
9.735001e+00  2.748173e+00
9.750000e+00  2.727606e+00
9.765000e+00  2.680027e+00
9.780001e+00  2.671809e+00
9.795000e+00  2.716407e+00
9.810000e+00  2.688733e+00
9.825001e+00  2.698720e+00
9.840000e+00  2.703593e+00
9.855000e+00  2.647185e+00
9.870001e+00  2.721219e+00
9.885000e+00  2.719515e+00
9.900001e+00  2.522561e+00
9.915001e+00  2.329991e+00
9.930000e+00  2.359616e+00
9.945001e+00  2.645235e+00
9.960000e+00  2.558125e+00
9.975000e+00  2.278097e+00
9.990001e+00  2.314862e+00
1.000500e+01  2.419477e+00
1.002000e+01  2.493794e+00
1.003500e+01  2.315346e+00
1.005000e+01  2.546820e+00
1.006500e+01  2.450561e+00
1.008000e+01  2.432663e+00
1.009500e+01  2.378660e+00
1.011000e+01  2.553346e+00
1.012500e+01  2.639312e+00
1.014000e+01  2.721668e+00
1.015500e+01  2.585121e+00
1.017000e+01  2.726837e+00
1.018500e+01  2.667172e+00
1.020000e+01  2.663440e+00
1.021500e+01  2.545354e+00
1.023000e+01  2.616546e+00
1.024500e+01  2.360178e+00
1.026000e+01  2.394301e+00
1.027500e+01  2.575374e+00
1.029000e+01  2.593064e+00
1.030500e+01  2.680025e+00
1.032000e+01  2.764261e+00
1.033500e+01  2.769552e+00
1.035000e+01  2.765491e+00
1.036500e+01  2.785994e+00
1.038000e+01  2.656530e+00
1.039500e+01  2.924876e+00
1.041000e+01  2.887037e+00
1.042500e+01  2.707685e+00
1.044000e+01  2.766272e+00
1.045500e+01  2.877598e+00
1.047000e+01  2.912622e+00
1.048500e+01  2.896946e+00
1.050000e+01  2.793208e+00
1.051500e+01  2.784722e+00
1.053000e+01  2.811842e+00
1.054500e+01  2.733656e+00
1.056000e+01  2.699228e+00
1.057500e+01  2.734439e+00
1.059000e+01  2.690584e+00
1.060500e+01  2.714268e+00
1.062000e+01  2.760700e+00
1.063500e+01  2.906387e+00
1.065000e+01  2.802381e+00
1.066500e+01  2.854004e+00
1.068000e+01  2.839407e+00
1.069500e+01  2.784793e+00
1.071000e+01  2.806341e+00
1.072500e+01  2.888536e+00
1.074000e+01  2.586181e+00
1.075500e+01  2.704166e+00
1.077000e+01  2.639475e+00
1.078500e+01  2.454399e+00
1.080000e+01  2.451673e+00
1.081500e+01  2.468019e+00
1.083000e+01  2.472320e+00
1.084500e+01  2.526054e+00
1.086000e+01  2.487613e+00
1.087500e+01  2.086482e+00
1.089000e+01  2.422931e+00
1.090500e+01  2.599443e+00
1.092000e+01  2.576806e+00
1.093500e+01  2.443265e+00
1.095000e+01  2.655390e+00
1.096500e+01  2.325271e+00
1.098000e+01  2.316079e+00
1.099500e+01  2.608681e+00
1.101000e+01  2.469018e+00
1.102500e+01  2.582910e+00
1.104000e+01  2.308279e+00
1.105500e+01  2.447353e+00
1.107000e+01  2.467704e+00
1.108500e+01  2.702226e+00
1.110000e+01  2.754578e+00
1.111500e+01  2.890859e+00
1.113000e+01  3.028001e+00
1.114500e+01  2.868997e+00
1.116000e+01  2.777593e+00
1.117500e+01  2.667747e+00
1.119000e+01  2.344909e+00
1.120500e+01  2.697829e+00
1.122000e+01  2.652577e+00
1.123500e+01  2.817029e+00
1.125000e+01  2.563984e+00
1.126500e+01  2.660902e+00
1.128000e+01  2.634269e+00
1.129500e+01  2.478067e+00
1.131000e+01  2.709350e+00
1.132500e+01  2.717035e+00
1.134000e+01  2.636846e+00
1.135500e+01  2.642382e+00
1.137000e+01  2.376367e+00
1.138500e+01  2.156461e+00
1.140000e+01  1.835046e+00
1.141500e+01  2.033497e+00
1.143000e+01  2.469890e+00
1.144500e+01  2.257828e+00
1.146000e+01  2.261318e+00
1.147500e+01  2.109956e+00
1.149000e+01  2.309401e+00
1.150500e+01  2.241996e+00
1.152000e+01  2.087700e+00
1.153500e+01  1.943552e+00
1.155000e+01  2.183633e+00
1.156500e+01  2.127300e+00
1.158000e+01  2.008799e+00
1.159500e+01  2.010789e+00
1.161000e+01  2.065350e+00
1.162500e+01  2.334852e+00
1.164000e+01  2.143159e+00
1.165500e+01  2.175119e+00
1.167000e+01  2.331492e+00
1.168500e+01  2.330142e+00
1.170000e+01  2.426352e+00
1.171500e+01  2.312702e+00
1.173000e+01  2.447840e+00
1.174500e+01  2.312566e+00
1.176000e+01  2.469044e+00
1.177500e+01  2.470767e+00
1.179000e+01  2.354337e+00
1.180500e+01  2.248713e+00
1.182000e+01  2.299126e+00
1.183500e+01  2.403108e+00
1.185000e+01  2.344820e+00
1.186500e+01  2.352536e+00
1.188000e+01  2.349272e+00
1.189500e+01  2.377159e+00
1.191000e+01  2.361458e+00
1.192500e+01  2.287347e+00
1.194000e+01  2.352143e+00
1.195500e+01  2.353066e+00
1.197000e+01  2.283338e+00
1.198500e+01  2.390483e+00
1.200000e+01  2.240449e+00
1.201500e+01  2.312886e+00
1.203000e+01  2.247333e+00
1.204500e+01  2.369878e+00
1.206000e+01  2.348597e+00
1.207500e+01  2.349028e+00
1.209000e+01  2.379833e+00
1.210500e+01  2.462992e+00
1.212000e+01  2.508146e+00
1.213500e+01  2.661520e+00
1.215000e+01  2.635638e+00
1.216500e+01  2.536994e+00
1.218000e+01  2.421204e+00
1.219500e+01  2.476492e+00
1.221000e+01  2.714456e+00
1.222500e+01  2.560502e+00
1.224000e+01  2.415728e+00
1.225500e+01  2.355572e+00
1.227000e+01  2.428014e+00
1.228500e+01  2.587643e+00
1.230000e+01  2.376312e+00
1.231500e+01  2.543553e+00
1.233000e+01  2.404999e+00
1.234500e+01  2.389611e+00
1.236000e+01  2.237556e+00
1.237500e+01  2.323805e+00
1.239000e+01  2.374018e+00
1.240500e+01  2.183489e+00
1.242000e+01  1.914081e+00
1.243500e+01  1.879199e+00
1.245000e+01  1.854349e+00
1.246500e+01  1.965869e+00
1.248000e+01  2.048501e+00
1.249500e+01  2.039474e+00
1.251000e+01  2.007679e+00
1.252500e+01  1.964270e+00
1.254000e+01  2.131532e+00
1.255500e+01  2.149551e+00
1.257000e+01  2.145223e+00
1.258500e+01  2.099990e+00
1.260000e+01  2.182588e+00
1.261500e+01  2.112853e+00
1.263000e+01  2.017686e+00
1.264500e+01  2.084250e+00
1.266000e+01  2.031156e+00
1.267500e+01  2.131968e+00
1.269000e+01  2.383662e+00
1.270500e+01  2.367456e+00
1.272000e+01  2.421907e+00
1.273500e+01  2.249375e+00
1.275000e+01  2.042953e+00
1.276500e+01  2.264614e+00
1.278000e+01  2.330975e+00
1.279500e+01  2.493623e+00
1.281000e+01  2.342757e+00
1.282500e+01  2.393460e+00
1.284000e+01  2.634281e+00
1.285500e+01  2.623659e+00
1.287000e+01  2.438902e+00
1.288500e+01  2.378986e+00
1.290000e+01  2.627884e+00
1.291500e+01  2.542258e+00
1.293000e+01  2.429325e+00
1.294500e+01  2.555273e+00
1.296000e+01  2.548281e+00
1.297500e+01  2.676687e+00
1.299000e+01  2.474550e+00
1.300500e+01  2.631523e+00
1.302000e+01  2.586794e+00
1.303500e+01  2.698730e+00
1.305000e+01  2.906306e+00
1.306500e+01  2.646575e+00
1.308000e+01  2.733659e+00
1.309500e+01  2.821228e+00
1.311000e+01  2.625306e+00
1.312500e+01  2.526000e+00
1.314000e+01  2.409784e+00
1.315500e+01  2.456233e+00
1.317000e+01  2.486603e+00
1.318500e+01  2.528460e+00
1.320000e+01  2.342576e+00
1.321500e+01  2.395157e+00
1.323000e+01  2.334508e+00
1.324500e+01  1.889844e+00
1.326000e+01  1.690799e+00
1.327500e+01  1.727238e+00
1.329000e+01  1.666774e+00
1.330500e+01  1.808607e+00
1.332000e+01  1.638473e+00
1.333500e+01  1.649786e+00
1.335000e+01  1.716472e+00
1.336500e+01  1.478707e+00
1.338000e+01  1.437201e+00
1.339500e+01  1.492775e+00
1.341000e+01  1.824090e+00
1.342500e+01  1.770198e+00
1.344000e+01  1.791605e+00
1.345500e+01  1.795924e+00
1.347000e+01  2.032755e+00
1.348500e+01  2.248754e+00
1.350000e+01  2.133568e+00
1.351500e+01  2.111228e+00
1.353000e+01  2.117049e+00
1.354500e+01  2.076785e+00
1.356000e+01  1.883688e+00
1.357500e+01  1.812421e+00
1.359000e+01  1.822579e+00
1.360500e+01  1.796562e+00
1.362000e+01  1.889465e+00
1.363500e+01  1.987998e+00
1.365000e+01  1.968386e+00
1.366500e+01  2.103419e+00
1.368000e+01  2.137867e+00
1.369500e+01  2.032139e+00
1.371000e+01  2.007227e+00
1.372500e+01  2.032582e+00
1.374000e+01  2.077309e+00
1.375500e+01  2.139208e+00
1.377000e+01  2.168672e+00
1.378500e+01  1.947738e+00
1.380000e+01  1.960875e+00
1.381500e+01  2.079723e+00
1.383000e+01  1.951680e+00
1.384500e+01  1.811690e+00
1.386000e+01  1.676711e+00
1.387500e+01  1.592534e+00
1.389000e+01  1.573256e+00
1.390500e+01  1.456540e+00
1.392000e+01  1.480083e+00
1.393500e+01  1.590925e+00
1.395000e+01  1.625316e+00
1.396500e+01  1.617552e+00
1.398000e+01  1.590610e+00
1.399500e+01  1.432285e+00
1.401000e+01  1.390685e+00
1.402500e+01  1.268477e+00
1.404000e+01  1.257150e+00
1.405500e+01  1.097041e+00
1.407000e+01  1.199229e+00
1.408500e+01  1.051107e+00
1.410000e+01  1.084458e+00
1.411500e+01  1.149798e+00
1.413000e+01  1.040397e+00
1.414500e+01  8.589135e-01
1.416000e+01  8.915627e-01
1.417500e+01  9.531237e-01
1.419000e+01  9.508214e-01
1.420500e+01  1.044455e+00
1.422000e+01  8.374299e-01
1.423500e+01  9.600428e-01
1.425000e+01  6.964044e-01
1.426500e+01  7.344393e-01
1.428000e+01  8.247946e-01
1.429500e+01  8.413237e-01
1.431000e+01  6.253686e-01
1.432500e+01  6.256347e-01
1.434000e+01  7.106715e-01
1.435500e+01  6.735651e-01
1.437000e+01  9.652371e-01
1.438500e+01  8.521141e-01
1.440000e+01  8.463645e-01
1.441500e+01  8.499059e-01
1.443000e+01  8.746594e-01
1.444500e+01  8.287204e-01
1.446000e+01  8.504671e-01
1.447500e+01  9.697449e-01
1.449000e+01  9.789659e-01
1.450500e+01  7.104682e-01
1.452000e+01  8.460402e-01
1.453500e+01  6.621618e-01
1.455000e+01  4.391410e-01
1.456500e+01  4.846255e-01
1.458000e+01  4.202594e-01
1.459500e+01  4.095581e-01
1.461000e+01  4.357018e-01
1.462500e+01  4.983875e-01
1.464000e+01  4.552385e-01
1.465500e+01  3.289165e-01
1.467000e+01  4.235671e-01
1.468500e+01  4.652976e-01
1.470000e+01  2.806599e-01
1.471500e+01  4.116164e-01
1.473000e+01  4.730172e-01
1.474500e+01  3.906381e-01
1.476000e+01  3.927467e-01
1.477500e+01  2.156153e-01
1.479000e+01  4.057606e-01
1.480500e+01  3.929175e-01
1.482000e+01  2.436103e-01
1.483500e+01  2.435856e-01
1.485000e+01  2.915992e-01
1.486500e+01  3.215617e-01
1.488000e+01  2.688420e-01
1.489500e+01  2.990217e-01
1.491000e+01  1.907588e-01
1.492500e+01  3.017070e-01
1.494000e+01  3.127828e-01
1.495500e+01  2.936563e-01
1.497000e+01  2.598190e-01
1.498500e+01  3.043911e-01
1.500000e+01  3.803096e-01
1.501500e+01  3.095561e-01
1.503000e+01  3.378075e-01
1.504500e+01  3.505510e-01
1.506000e+01  2.370065e-01
1.507500e+01  2.220563e-01
1.509000e+01  2.068547e-01
1.510500e+01  2.224880e-01
1.512000e+01  2.108009e-01
1.513500e+01  2.320021e-01
1.515000e+01  3.185339e-01
1.516500e+01  3.011858e-01
1.518000e+01  3.029754e-01
1.519500e+01  2.195654e-01
1.521000e+01  3.707141e-01
1.522500e+01  2.828445e-01
1.524000e+01  2.724868e-01
1.525500e+01  2.082741e-01
1.527000e+01  2.281974e-01
1.528500e+01  2.123135e-01
1.530000e+01  1.981565e-01
1.531500e+01  2.857797e-01
1.533000e+01  2.817107e-01
1.534500e+01  1.967992e-01
1.536000e+01  2.073188e-01
1.537500e+01  2.599269e-01
1.539000e+01  2.309354e-01
1.540500e+01  1.834259e-01
1.542000e+01  2.445509e-01
1.543500e+01  2.310411e-01
1.545000e+01  1.955865e-01
1.546500e+01  2.198663e-01
1.548000e+01  3.024200e-01
1.549500e+01  2.294366e-01
1.551000e+01  3.055766e-01
1.552500e+01  3.338217e-01
1.554000e+01  2.255859e-01
1.555500e+01  3.026170e-01
1.557000e+01  2.637990e-01
1.558500e+01  1.906490e-01
1.560000e+01  2.180046e-01
1.561500e+01  2.865278e-01
1.563000e+01  2.593933e-01
1.564500e+01  2.534820e-01
1.566000e+01  2.601422e-01
1.567500e+01  2.921541e-01
1.569000e+01  2.400211e-01
1.570500e+01  3.140415e-01
1.572000e+01  1.956348e-01
1.573500e+01  1.963924e-01
1.575000e+01  2.942329e-01
1.576500e+01  2.426787e-01
1.578000e+01  3.241528e-01
1.579500e+01  2.034920e-01
1.581000e+01  1.690471e-01
1.582500e+01  1.916064e-01
1.584000e+01  1.885682e-01
1.585500e+01  1.851487e-01
1.587000e+01  2.030296e-01
1.588500e+01  1.921693e-01
1.590000e+01  2.199000e-01
1.591500e+01  1.784963e-01
1.593000e+01  1.932615e-01
1.594500e+01  1.917626e-01
1.596000e+01  1.866681e-01
1.597500e+01  1.795184e-01
1.599000e+01  1.849054e-01
1.600500e+01  1.989420e-01
1.602000e+01  1.920862e-01
1.603500e+01  1.970530e-01
1.605000e+01  1.820136e-01
1.606500e+01  1.863466e-01
1.608000e+01  2.006912e-01
1.609500e+01  1.770791e-01
1.611000e+01  1.870025e-01
1.612500e+01  1.828743e-01
1.614000e+01  1.909817e-01
1.615500e+01  1.941471e-01
1.617000e+01  1.855508e-01
1.618500e+01  1.869491e-01
1.620000e+01  2.803606e-01
1.621500e+01  1.954430e-01
1.623000e+01  1.979141e-01
1.624500e+01  1.953560e-01
1.626000e+01  1.675289e-01
1.627500e+01  1.895758e-01
1.629000e+01  1.960866e-01
1.630500e+01  2.042988e-01
1.632000e+01  2.070796e-01
1.633500e+01  2.065187e-01
1.635000e+01  1.858442e-01
1.636500e+01  1.960206e-01
1.638000e+01  1.816315e-01
1.639500e+01  1.878749e-01
1.641000e+01  1.968173e-01
1.642500e+01  1.735830e-01
1.644000e+01  1.927487e-01
1.645500e+01  1.874272e-01
1.647000e+01  1.825406e-01
1.648500e+01  1.834502e-01
1.650000e+01  1.908295e-01
1.651500e+01  2.054531e-01
1.653000e+01  1.917315e-01
1.654500e+01  1.828387e-01
1.656000e+01  2.109265e-01
1.657500e+01  2.067029e-01
1.659000e+01  2.052754e-01
1.660500e+01  1.954201e-01
1.662000e+01  1.953075e-01
1.663500e+01  1.881859e-01
1.665000e+01  1.935200e-01
1.666500e+01  1.873233e-01
1.668000e+01  1.874697e-01
1.669500e+01  1.775668e-01
1.671000e+01  1.786757e-01
1.672500e+01  1.808036e-01
1.674000e+01  3.328454e-01
1.675500e+01  2.029802e-01
1.677000e+01  1.841573e-01
1.678500e+01  2.026497e-01
1.680000e+01  2.026871e-01
1.681500e+01  1.981338e-01
1.683000e+01  3.451045e-01
1.684500e+01  3.425698e-01
1.686000e+01  3.244211e-01
1.687500e+01  3.819362e-01
1.689000e+01  4.181101e-01
1.690500e+01  3.858524e-01
1.692000e+01  4.346468e-01
1.693500e+01  3.680583e-01
1.695000e+01  4.090902e-01
1.696500e+01  3.763682e-01
1.698000e+01  4.999469e-01
1.699500e+01  4.192327e-01
1.701000e+01  5.282309e-01
1.702500e+01  5.118311e-01
1.704000e+01  5.372846e-01
1.705500e+01  5.504352e-01
1.707000e+01  6.249674e-01
1.708500e+01  5.662060e-01
1.710000e+01  6.203103e-01
1.711500e+01  6.072678e-01
1.713000e+01  5.425651e-01
1.714500e+01  5.819577e-01
1.716000e+01  6.293817e-01
1.717500e+01  7.418530e-01
1.719000e+01  8.066342e-01
1.720500e+01  7.528414e-01
1.722000e+01  5.884634e-01
1.723500e+01  7.392930e-01
1.725000e+01  8.282911e-01
1.726500e+01  8.297426e-01
1.728000e+01  7.893009e-01
1.729500e+01  7.983473e-01
1.731000e+01  8.323153e-01
1.732500e+01  8.230152e-01
1.734000e+01  8.376121e-01
1.735500e+01  7.691228e-01
1.737000e+01  8.321073e-01
1.738500e+01  8.703966e-01
1.740000e+01  8.012377e-01
1.741500e+01  8.076562e-01
1.743000e+01  7.050875e-01
1.744500e+01  8.768988e-01
1.746000e+01  7.654948e-01
1.747500e+01  8.541744e-01
1.749000e+01  8.261606e-01
1.750500e+01  8.148779e-01
1.752000e+01  9.075766e-01
1.753500e+01  8.928141e-01
1.755000e+01  7.117379e-01
1.756500e+01  7.979679e-01
1.758000e+01  9.471461e-01
1.759500e+01  1.002633e+00
1.761000e+01  1.034187e+00
1.762500e+01  9.356842e-01
1.764000e+01  1.103514e+00
1.765500e+01  1.139093e+00
1.767000e+01  1.155907e+00
1.768500e+01  1.148931e+00
1.770000e+01  1.254919e+00
1.771500e+01  1.235388e+00
1.773000e+01  1.302261e+00
1.774500e+01  1.227557e+00
1.776000e+01  1.186031e+00
1.777500e+01  1.128721e+00
1.779000e+01  1.064197e+00
1.780500e+01  1.130885e+00
1.782000e+01  9.878331e-01
1.783500e+01  9.438156e-01
1.785000e+01  1.062361e+00
1.786500e+01  9.200204e-01
1.788000e+01  8.008385e-01
1.789500e+01  9.745692e-01
1.791000e+01  1.034842e+00
1.792500e+01  8.762152e-01
1.794000e+01  9.505020e-01
1.795500e+01  8.889167e-01
1.797000e+01  1.042080e+00
1.798500e+01  1.171779e+00
1.800000e+01  1.295883e+00
1.801500e+01  1.256947e+00
1.803000e+01  1.339259e+00
1.804500e+01  1.265380e+00
1.806000e+01  1.280201e+00
1.807500e+01  1.355769e+00
1.809000e+01  1.332729e+00
1.810500e+01  1.463047e+00
1.812000e+01  1.560889e+00
1.813500e+01  1.581526e+00
1.815000e+01  1.450930e+00
1.816500e+01  1.352200e+00
1.818000e+01  1.357387e+00
1.819500e+01  1.466718e+00
1.821000e+01  1.512010e+00
1.822500e+01  1.295176e+00
1.824000e+01  1.287996e+00
1.825500e+01  1.349253e+00
1.827000e+01  1.128913e+00
1.828500e+01  1.079589e+00
1.830000e+01  1.187906e+00
1.831500e+01  9.929378e-01
1.833000e+01  1.013492e+00
1.834500e+01  9.503381e-01
1.836000e+01  1.142603e+00
1.837500e+01  9.791640e-01
1.839000e+01  1.041085e+00
1.840500e+01  1.022043e+00
1.842000e+01  9.844826e-01
1.843500e+01  1.011149e+00
1.845000e+01  8.415380e-01
1.846500e+01  7.730519e-01
1.848000e+01  7.492270e-01
1.849500e+01  8.040155e-01
1.851000e+01  1.063795e+00
1.852500e+01  1.007947e+00
1.854000e+01  1.147283e+00
1.855500e+01  1.165451e+00
1.857000e+01  1.354417e+00
1.858500e+01  1.260457e+00
1.860000e+01  1.174852e+00
1.861500e+01  1.103712e+00
1.863000e+01  1.027209e+00
1.864500e+01  1.326882e+00
1.866000e+01  1.308436e+00
1.867500e+01  1.165438e+00
1.869000e+01  1.259967e+00
1.870500e+01  1.300862e+00
1.872000e+01  1.148894e+00
1.873500e+01  1.267175e+00
1.875000e+01  1.227080e+00
1.876500e+01  1.416563e+00
1.878000e+01  1.572246e+00
1.879500e+01  1.667801e+00
1.881000e+01  1.687230e+00
1.882500e+01  1.585602e+00
1.884000e+01  1.479904e+00
1.885500e+01  1.398070e+00
1.887000e+01  1.780038e+00
1.888500e+01  1.694587e+00
1.890000e+01  1.830012e+00
1.891500e+01  1.840357e+00
1.893000e+01  1.892907e+00
1.894500e+01  1.940467e+00
1.896000e+01  1.956412e+00
1.897500e+01  1.954743e+00
1.899000e+01  1.814983e+00
1.900500e+01  1.891080e+00
1.902000e+01  1.777342e+00
1.903500e+01  1.838272e+00
1.905000e+01  1.614192e+00
1.906500e+01  1.530136e+00
1.908000e+01  1.579548e+00
1.909500e+01  1.498406e+00
1.911000e+01  1.631325e+00
1.912500e+01  1.581369e+00
1.914000e+01  1.634558e+00
1.915500e+01  1.513354e+00
1.917000e+01  1.615523e+00
1.918500e+01  1.741336e+00
1.920000e+01  1.686685e+00
1.921500e+01  1.632088e+00
1.923000e+01  1.744814e+00
1.924500e+01  1.701182e+00
1.926000e+01  1.584649e+00
1.927500e+01  1.463345e+00
1.929000e+01  1.473349e+00
1.930500e+01  1.452120e+00
1.932000e+01  1.346313e+00
1.933500e+01  1.247648e+00
1.935000e+01  1.055360e+00
1.936500e+01  1.214396e+00
1.938000e+01  1.185753e+00
1.939500e+01  1.058859e+00
1.941000e+01  9.966305e-01
1.942500e+01  9.652117e-01
1.944000e+01  9.049303e-01
1.945500e+01  9.546508e-01
1.947000e+01  9.971704e-01
1.948500e+01  1.114161e+00
1.950000e+01  1.080657e+00
1.951500e+01  7.487170e-01
1.953000e+01  7.279512e-01
1.954500e+01  8.527052e-01
1.956000e+01  8.227718e-01
1.957500e+01  7.916980e-01
1.959000e+01  6.745915e-01
1.960500e+01  6.541660e-01
1.962000e+01  5.767721e-01
1.963500e+01  6.107525e-01
1.965000e+01  4.172542e-01
1.966500e+01  5.268149e-01
1.968000e+01  6.118432e-01
1.969500e+01  6.135178e-01
1.971000e+01  5.536802e-01
1.972500e+01  6.279755e-01
1.974000e+01  6.035312e-01
1.975500e+01  6.568134e-01
1.977000e+01  6.713526e-01
1.978500e+01  7.759290e-01
1.980000e+01  8.202403e-01
1.981500e+01  7.567790e-01
1.983000e+01  5.858379e-01
1.984500e+01  6.669537e-01
1.986000e+01  6.272565e-01
1.987500e+01  7.476459e-01
1.989000e+01  7.872873e-01
1.990500e+01  1.054122e+00
1.992000e+01  1.128720e+00
1.993500e+01  1.090515e+00
1.995000e+01  1.260899e+00
1.996500e+01  1.105016e+00
1.998000e+01  1.099502e+00
1.999500e+01  1.016329e+00
2.001000e+01  8.335215e-01
2.002500e+01  8.309808e-01
2.004000e+01  7.894066e-01
2.005500e+01  8.467477e-01
2.007000e+01  8.965773e-01
2.008500e+01  8.745931e-01
2.010000e+01  8.933905e-01
2.011500e+01  9.635363e-01
2.013000e+01  8.297823e-01
2.014500e+01  9.147837e-01
2.016000e+01  1.011301e+00
2.017500e+01  1.040901e+00
2.019000e+01  8.729918e-01
2.020500e+01  1.044426e+00
2.022000e+01  1.001577e+00
2.023500e+01  9.824976e-01
2.025000e+01  6.757966e-01
2.026500e+01  8.980539e-01
2.028000e+01  7.978955e-01
2.029500e+01  9.689609e-01
2.031000e+01  8.773004e-01
2.032500e+01  9.970858e-01
2.034000e+01  1.043944e+00
2.035500e+01  1.267614e+00
2.037000e+01  1.286282e+00
2.038500e+01  1.177599e+00
2.040000e+01  1.155006e+00
2.041500e+01  9.199662e-01
2.043000e+01  8.133211e-01
2.044500e+01  8.250152e-01
2.046000e+01  8.462282e-01
2.047500e+01  9.338494e-01
2.049000e+01  9.889837e-01
2.050500e+01  9.586080e-01
2.052000e+01  9.987459e-01
2.053500e+01  1.021955e+00
2.055000e+01  1.352315e+00
2.056500e+01  1.420292e+00
2.058000e+01  1.351608e+00
2.059500e+01  1.402223e+00
2.061000e+01  1.398274e+00
2.062500e+01  1.523673e+00
2.064000e+01  1.542728e+00
2.065500e+01  1.470007e+00
2.067000e+01  1.542347e+00
2.068500e+01  1.623100e+00
2.070000e+01  1.583410e+00
2.071500e+01  1.545473e+00
2.073000e+01  1.349388e+00
2.074500e+01  1.168452e+00
2.076000e+01  1.125310e+00
2.077500e+01  1.114536e+00
2.079000e+01  1.149707e+00
2.080500e+01  1.233326e+00
2.082000e+01  1.396698e+00
2.083500e+01  1.356507e+00
2.085000e+01  1.428106e+00
2.086500e+01  1.360255e+00
2.088000e+01  1.262141e+00
2.089500e+01  1.066800e+00
2.091000e+01  7.300818e-01
2.092500e+01  8.088464e-01
2.094000e+01  7.429019e-01
2.095500e+01  7.002215e-01
2.097000e+01  5.492219e-01
2.098500e+01  7.209710e-01
2.100000e+01  4.512823e-01
2.101500e+01  5.044222e-01
2.103000e+01  3.947838e-01
2.104500e+01  3.663182e-01
2.106000e+01  3.926398e-01
2.107500e+01  5.370485e-01
2.109000e+01  4.272354e-01
2.110500e+01  5.635304e-01
2.112000e+01  5.586430e-01
2.113500e+01  4.889876e-01
2.115000e+01  4.910292e-01
2.116500e+01  4.016980e-01
2.118000e+01  3.873745e-01
2.119500e+01  4.314370e-01
2.121000e+01  4.072709e-01
2.122500e+01  1.891012e-01
2.124000e+01  2.010475e-01
2.125500e+01  2.453204e-01
2.127000e+01  2.236003e-01
2.128500e+01  1.727025e-01
2.130000e+01  1.902602e-01
2.131500e+01  1.834729e-01
2.133000e+01  1.770680e-01
2.134500e+01  1.785609e-01
2.136000e+01  1.894569e-01
2.137500e+01  1.864302e-01
2.139000e+01  1.730057e-01
2.140500e+01  1.842877e-01
2.142000e+01  1.836437e-01
2.143500e+01  2.039390e-01
2.145000e+01  1.859753e-01
2.146500e+01  1.904228e-01
2.148000e+01  1.861882e-01
2.149500e+01  1.871721e-01
2.151000e+01  1.816881e-01
2.152500e+01  2.104004e-01
2.154000e+01  1.961984e-01
2.155500e+01  1.824595e-01
2.157000e+01  1.843515e-01
2.158500e+01  1.603289e-01
2.160000e+01  1.948452e-01
2.161500e+01  1.898265e-01
2.163000e+01  1.919754e-01
2.164500e+01  1.995534e-01
2.166000e+01  1.940989e-01
2.167500e+01  1.871349e-01
2.169000e+01  1.904028e-01
2.170500e+01  1.770585e-01
2.172000e+01  1.841605e-01
2.173500e+01  1.902365e-01
2.175000e+01  1.865480e-01
2.176500e+01  1.944272e-01
2.178000e+01  1.904443e-01
2.179500e+01  1.941749e-01
2.181000e+01  2.012016e-01
2.182500e+01  1.896599e-01
2.184000e+01  1.840004e-01
2.185500e+01  1.687160e-01
2.187000e+01  2.001925e-01
2.188500e+01  1.738652e-01
2.190000e+01  1.906099e-01
2.191500e+01  1.852728e-01
2.193000e+01  2.002748e-01
2.194500e+01  2.047632e-01
2.196000e+01  1.849891e-01
2.197500e+01  2.101031e-01
2.199000e+01  2.000324e-01
2.200500e+01  1.799418e-01
2.202000e+01  2.180045e-01
2.203500e+01  1.986802e-01
2.205000e+01  1.641892e-01
2.206500e+01  1.729912e-01
2.208000e+01  1.893831e-01
2.209500e+01  1.936959e-01
2.211000e+01  1.784404e-01
2.212500e+01  1.842417e-01
2.214000e+01  1.824580e-01
2.215500e+01  2.015693e-01
2.217000e+01  1.889576e-01
2.218500e+01  1.863356e-01
2.220000e+01  1.773048e-01
2.221500e+01  2.034819e-01
2.223000e+01  1.856690e-01
2.224500e+01  1.772259e-01
2.226000e+01  1.853810e-01
2.227500e+01  1.761225e-01
2.229000e+01  1.824910e-01
2.230500e+01  1.724671e-01
2.232000e+01  1.882255e-01
2.233500e+01  1.760369e-01
2.235000e+01  1.832702e-01
2.236500e+01  2.204498e-01
2.238000e+01  1.996243e-01
2.239500e+01  1.886321e-01
2.241000e+01  1.794545e-01
2.242500e+01  1.805242e-01
2.244000e+01  1.851729e-01
2.245500e+01  2.036316e-01
2.247000e+01  1.700030e-01
2.248500e+01  2.023584e-01
2.250000e+01  1.797249e-01
2.251500e+01  1.978209e-01
2.253000e+01  1.762414e-01
2.254500e+01  1.771018e-01
2.256000e+01  1.925613e-01
2.257500e+01  1.842554e-01
2.259000e+01  1.915700e-01
2.260500e+01  1.704968e-01
2.262000e+01  1.854320e-01
2.263500e+01  1.788097e-01
2.265000e+01  1.981389e-01
2.266500e+01  1.953487e-01
2.268000e+01  1.920452e-01
2.269500e+01  1.850055e-01
2.271000e+01  1.891959e-01
2.272500e+01  1.728136e-01
2.274000e+01  1.804331e-01
2.275500e+01  1.840788e-01
2.277000e+01  2.003347e-01
2.278500e+01  1.737870e-01
2.280000e+01  1.918879e-01
2.281500e+01  2.092128e-01
2.283000e+01  2.224081e-01
2.284500e+01  1.848488e-01
2.286000e+01  1.765387e-01
2.287500e+01  1.819007e-01
2.289000e+01  1.814994e-01
2.290500e+01  1.859733e-01
2.292000e+01  2.012885e-01
2.293500e+01  1.766439e-01
2.295000e+01  1.837839e-01
2.296500e+01  1.712370e-01
2.298000e+01  1.877739e-01
2.299500e+01  2.029026e-01
2.301000e+01  1.928783e-01
2.302500e+01  1.970252e-01
2.304000e+01  1.762071e-01
2.305500e+01  1.943016e-01
2.307000e+01  1.785969e-01
2.308500e+01  1.799641e-01
2.310000e+01  1.792230e-01
2.311500e+01  1.947665e-01
2.313000e+01  1.834639e-01
2.314500e+01  1.638619e-01
2.316000e+01  1.775506e-01
2.317500e+01  1.942626e-01
2.319000e+01  1.772812e-01
2.320500e+01  1.848727e-01
2.322000e+01  2.086003e-01
2.323500e+01  1.845601e-01
2.325000e+01  1.813839e-01
2.326500e+01  1.853470e-01
2.328000e+01  1.683184e-01
2.329500e+01  1.864000e-01
2.331000e+01  1.788613e-01
2.332500e+01  1.792733e-01
2.334000e+01  1.849460e-01
2.335500e+01  1.767059e-01
2.337000e+01  1.928446e-01
2.338500e+01  1.894755e-01
2.340000e+01  1.736694e-01
2.341500e+01  1.916064e-01
2.343000e+01  1.883852e-01
2.344500e+01  1.889918e-01
2.346000e+01  1.812706e-01
2.347500e+01  1.828008e-01
2.349000e+01  1.870535e-01
2.350500e+01  1.918802e-01
2.352000e+01  1.853971e-01
2.353500e+01  1.831404e-01
2.355000e+01  1.778240e-01
2.356500e+01  1.810218e-01
2.358000e+01  1.736050e-01
2.359500e+01  1.891137e-01
2.361000e+01  1.641847e-01
2.362500e+01  1.848671e-01
2.364000e+01  1.944298e-01
2.365500e+01  2.003944e-01
2.367000e+01  1.754392e-01
2.368500e+01  1.976210e-01
2.370000e+01  1.985904e-01
2.371500e+01  1.759459e-01
2.373000e+01  1.932564e-01
2.374500e+01  1.902974e-01
2.376000e+01  1.807457e-01
2.377500e+01  1.943243e-01
2.379000e+01  1.875233e-01
2.380500e+01  1.846240e-01
2.382000e+01  1.869030e-01
2.383500e+01  1.745032e-01
2.385000e+01  1.769758e-01
2.386500e+01  1.976791e-01
2.388000e+01  1.790923e-01
2.389500e+01  1.988088e-01
2.391000e+01  1.859606e-01
2.392500e+01  1.929907e-01
2.394000e+01  1.802608e-01
2.395500e+01  1.876485e-01
2.397000e+01  1.987931e-01
2.398500e+01  1.982843e-01
2.400000e+01  1.946337e-01
2.401500e+01  2.034315e-01
2.403000e+01  1.911956e-01
2.404500e+01  1.861782e-01
2.406000e+01  1.941335e-01
2.407500e+01  1.801328e-01
2.409000e+01  1.888754e-01
2.410500e+01  1.927536e-01
2.412000e+01  1.747458e-01
2.413500e+01  1.873659e-01
2.415000e+01  1.702555e-01
2.416500e+01  1.900472e-01
2.418000e+01  2.032830e-01
2.419500e+01  1.781291e-01
2.421000e+01  1.952078e-01
2.422500e+01  1.918594e-01
2.424000e+01  1.698354e-01
2.425500e+01  1.817391e-01
2.427000e+01  2.003422e-01
2.428500e+01  1.857094e-01
2.430000e+01  2.024323e-01
2.431500e+01  1.857040e-01
2.433000e+01  2.114808e-01
2.434500e+01  1.969146e-01
2.436000e+01  1.794575e-01
2.437500e+01  1.854451e-01
2.439000e+01  1.821975e-01
2.440500e+01  1.863356e-01
2.442000e+01  1.831202e-01
2.443500e+01  1.819312e-01
2.445000e+01  2.016655e-01
2.446500e+01  1.873046e-01
2.448000e+01  1.922109e-01
2.449500e+01  1.951358e-01
2.451000e+01  1.920029e-01
2.452500e+01  1.828918e-01
2.454000e+01  2.077040e-01
2.455500e+01  1.934147e-01
2.457000e+01  1.905835e-01
2.458500e+01  1.799918e-01
2.460000e+01  1.952483e-01
2.461500e+01  1.799888e-01
2.463000e+01  1.857955e-01
2.464500e+01  1.701825e-01
2.466000e+01  1.774964e-01
2.467500e+01  1.948589e-01
2.469000e+01  1.725516e-01
2.470500e+01  2.065186e-01
2.472000e+01  2.092700e-01
2.473500e+01  1.913688e-01
2.475000e+01  1.837120e-01
2.476500e+01  1.876673e-01
2.478000e+01  1.880290e-01
2.479500e+01  1.977400e-01
2.481000e+01  1.721106e-01
2.482500e+01  1.910762e-01
2.484000e+01  1.807265e-01
2.485500e+01  1.920703e-01
2.487000e+01  1.745164e-01
2.488500e+01  1.713883e-01
2.490000e+01  1.699676e-01
2.491500e+01  1.706985e-01
2.493000e+01  1.881489e-01
2.494500e+01  1.946150e-01
2.496000e+01  1.803542e-01
2.497500e+01  1.803346e-01
2.499000e+01  1.774793e-01
2.500500e+01  1.874166e-01
2.502000e+01  1.791845e-01
2.503500e+01  1.907091e-01
2.505000e+01  1.771922e-01
2.506500e+01  1.791674e-01
2.508000e+01  1.940514e-01
2.509500e+01  1.832460e-01
2.511000e+01  1.865702e-01
2.512500e+01  1.785944e-01
2.514000e+01  1.896578e-01
2.515500e+01  1.955494e-01
2.517000e+01  1.822114e-01
2.518500e+01  1.905671e-01
2.520000e+01  1.821865e-01
2.521500e+01  1.892247e-01
2.523000e+01  1.938118e-01
2.524500e+01  1.823695e-01
2.526000e+01  1.684131e-01
2.527500e+01  1.720514e-01
2.529000e+01  1.947612e-01
2.530500e+01  1.775079e-01
2.532000e+01  1.976305e-01
2.533500e+01  1.896233e-01
2.535000e+01  1.826200e-01
2.536500e+01  1.883535e-01
2.538000e+01  1.921536e-01
2.539500e+01  1.952561e-01
2.541000e+01  1.855613e-01
2.542500e+01  1.692752e-01
2.544000e+01  1.886798e-01
2.545500e+01  1.927847e-01
2.547000e+01  1.902760e-01
2.548500e+01  1.741351e-01
2.550000e+01  1.881728e-01
2.551500e+01  2.030394e-01
2.553000e+01  1.901465e-01
2.554500e+01  1.966365e-01
2.556000e+01  1.828759e-01
2.557500e+01  1.853134e-01
2.559000e+01  1.786137e-01
2.560500e+01  1.832400e-01
2.562000e+01  1.956987e-01
2.563500e+01  1.952178e-01
2.565000e+01  1.976975e-01
2.566500e+01  1.886677e-01
2.568000e+01  2.095718e-01
2.569500e+01  1.990729e-01
2.571000e+01  1.888309e-01
2.572500e+01  1.905969e-01
2.574000e+01  1.981185e-01
2.575500e+01  1.891499e-01
2.577000e+01  1.976144e-01
2.578500e+01  1.817637e-01
2.580000e+01  1.781290e-01
2.581500e+01  1.770681e-01
2.583000e+01  1.693341e-01
2.584500e+01  1.790174e-01
2.586000e+01  1.719884e-01
2.587500e+01  1.670866e-01
2.589000e+01  1.778454e-01
2.590500e+01  1.867298e-01
2.592000e+01  1.934633e-01
2.593500e+01  1.909897e-01
2.595000e+01  1.789885e-01
2.596500e+01  1.773201e-01
2.598000e+01  1.786607e-01
2.599500e+01  1.847084e-01
2.601000e+01  1.954035e-01
2.602500e+01  1.874916e-01
2.604000e+01  1.832079e-01
2.605500e+01  1.788014e-01
2.607000e+01  1.766919e-01
2.608500e+01  1.772797e-01
2.610000e+01  1.759459e-01
2.611500e+01  1.877528e-01
2.613000e+01  1.763235e-01
2.614500e+01  1.724734e-01
2.616000e+01  1.751828e-01
2.617500e+01  1.745274e-01
2.619000e+01  1.724141e-01
2.620500e+01  1.837388e-01
2.622000e+01  1.690561e-01
2.623500e+01  1.860563e-01
2.625000e+01  1.842822e-01
2.626500e+01  1.701618e-01
2.628000e+01  1.902075e-01
2.629500e+01  1.778344e-01
2.631000e+01  1.874300e-01
2.632500e+01  1.954124e-01
2.634000e+01  1.798805e-01
2.635500e+01  1.913836e-01
2.637000e+01  1.825562e-01
2.638500e+01  1.687514e-01
2.640000e+01  1.887155e-01
2.641500e+01  1.824538e-01
2.643000e+01  1.796261e-01
2.644500e+01  1.703672e-01
2.646000e+01  1.795690e-01
2.647500e+01  1.634566e-01
2.649000e+01  1.743936e-01
2.650500e+01  1.906676e-01
2.652000e+01  1.617065e-01
2.653500e+01  1.704287e-01
2.655000e+01  1.825214e-01
2.656500e+01  1.809783e-01
2.658000e+01  1.776089e-01
2.659500e+01  1.669761e-01
2.661000e+01  1.931127e-01
2.662500e+01  1.810413e-01
2.664000e+01  1.906881e-01
2.665500e+01  1.852725e-01
2.667000e+01  2.010718e-01
2.668500e+01  1.808468e-01
2.670000e+01  1.821946e-01
2.671500e+01  1.666159e-01
2.673000e+01  1.597656e-01
2.674500e+01  1.840137e-01
2.676000e+01  1.783929e-01
2.677500e+01  1.876937e-01
2.679000e+01  1.777134e-01
2.680500e+01  1.845244e-01
2.682000e+01  1.769545e-01
2.683500e+01  2.050997e-01
2.685000e+01  1.892452e-01
2.686500e+01  1.741059e-01
2.688000e+01  1.952795e-01
2.689500e+01  1.713103e-01
2.691000e+01  1.851839e-01
2.692500e+01  1.731914e-01
2.694000e+01  1.800340e-01
2.695500e+01  1.790209e-01
2.697000e+01  1.850442e-01
2.698500e+01  1.842707e-01
2.700000e+01  1.752304e-01
2.701500e+01  1.751803e-01
2.703000e+01  1.980003e-01
2.704500e+01  1.778484e-01
2.706000e+01  1.871603e-01
2.707500e+01  1.773170e-01
2.709000e+01  1.823489e-01
2.710500e+01  1.718154e-01
2.712000e+01  1.730810e-01
2.713500e+01  1.788219e-01
2.715000e+01  1.751116e-01
2.716500e+01  1.829917e-01
2.718000e+01  1.664395e-01
2.719500e+01  1.876190e-01
2.721000e+01  1.897578e-01
2.722500e+01  1.891192e-01
2.724000e+01  1.868055e-01
2.725500e+01  1.728617e-01
2.727000e+01  1.763690e-01
2.728500e+01  1.817438e-01
2.730000e+01  1.769324e-01
2.731500e+01  1.785776e-01
2.733000e+01  1.712338e-01
2.734500e+01  1.835946e-01
2.736000e+01  1.951842e-01
2.737500e+01  1.884853e-01
2.739000e+01  1.780644e-01
2.740500e+01  1.981136e-01
2.742000e+01  2.006775e-01
2.743500e+01  1.951153e-01
2.745000e+01  1.893385e-01
2.746500e+01  1.706868e-01
2.748000e+01  1.794463e-01
2.749500e+01  1.710234e-01
2.751000e+01  1.695759e-01
2.752500e+01  1.699940e-01
2.754000e+01  1.744277e-01
2.755500e+01  1.765479e-01
2.757000e+01  1.928319e-01
2.758500e+01  1.767653e-01
2.760000e+01  1.933907e-01
2.761500e+01  1.794131e-01
2.763000e+01  1.836375e-01
2.764500e+01  1.809889e-01
2.766000e+01  1.811685e-01
2.767500e+01  1.936851e-01
2.769000e+01  1.854106e-01
2.770500e+01  1.759430e-01
2.772000e+01  1.735336e-01
2.773500e+01  1.782724e-01
2.775000e+01  1.969640e-01
2.776500e+01  1.748771e-01
2.778000e+01  1.787624e-01
2.779500e+01  1.647059e-01
2.781000e+01  1.861854e-01
2.782500e+01  1.794603e-01
2.784000e+01  1.868398e-01
2.785500e+01  1.843422e-01
2.787000e+01  1.760343e-01
2.788500e+01  1.832620e-01
2.790000e+01  1.834581e-01
2.791500e+01  1.810015e-01
2.793000e+01  1.811693e-01
2.794500e+01  1.766781e-01
2.796000e+01  1.703555e-01
2.797500e+01  1.722152e-01
2.799000e+01  1.716615e-01
2.800500e+01  1.811276e-01
2.802000e+01  1.714900e-01
2.803500e+01  1.826524e-01
2.805000e+01  1.807400e-01
2.806500e+01  1.862609e-01
2.808000e+01  1.968375e-01
2.809500e+01  1.724352e-01
2.811000e+01  2.063572e-01
2.812500e+01  1.760741e-01
2.814000e+01  1.832377e-01
2.815500e+01  1.800747e-01
2.817000e+01  1.803218e-01
2.818500e+01  1.796606e-01
2.820000e+01  2.130249e-01
2.821500e+01  1.796718e-01
2.823000e+01  1.841442e-01
2.824500e+01  1.816341e-01
2.826000e+01  1.923333e-01
2.827500e+01  1.773360e-01
2.829000e+01  1.829782e-01
2.830500e+01  1.820218e-01
2.832000e+01  1.957908e-01
2.833500e+01  1.821127e-01
2.835000e+01  1.958999e-01
2.836500e+01  1.969212e-01
2.838000e+01  2.036870e-01
2.839500e+01  1.908227e-01
2.841000e+01  1.853504e-01
2.842500e+01  1.840134e-01
2.844000e+01  2.037218e-01
2.845500e+01  1.861723e-01
2.847000e+01  1.743637e-01
2.848500e+01  2.031823e-01
2.850000e+01  1.964770e-01
2.851500e+01  1.805507e-01
2.853000e+01  2.038962e-01
2.854500e+01  1.938321e-01
2.856000e+01  1.914023e-01
2.857500e+01  1.841854e-01
2.859000e+01  1.828739e-01
2.860500e+01  1.742495e-01
2.862000e+01  1.956075e-01
2.863500e+01  1.970027e-01
2.865000e+01  1.923189e-01
2.866500e+01  1.818293e-01
2.868000e+01  1.978484e-01
2.869500e+01  1.870857e-01
2.871000e+01  1.804051e-01
2.872500e+01  1.923043e-01
2.874000e+01  1.819284e-01
2.875500e+01  1.761510e-01
2.877000e+01  1.946533e-01
2.878500e+01  1.825119e-01
2.880000e+01  1.903128e-01
2.881500e+01  1.947353e-01
2.883000e+01  1.940333e-01
2.884500e+01  2.112866e-01
2.886000e+01  1.803912e-01
2.887500e+01  1.919739e-01
2.889000e+01  1.953510e-01
2.890500e+01  1.838088e-01
2.892000e+01  1.744210e-01
2.893500e+01  2.060922e-01
2.895000e+01  1.744526e-01
2.896500e+01  2.056939e-01
2.898000e+01  1.989815e-01
2.899500e+01  1.882274e-01
2.901000e+01  1.962918e-01
2.902500e+01  2.016999e-01
2.904000e+01  1.775220e-01
2.905500e+01  1.956897e-01
2.907000e+01  2.114701e-01
2.908500e+01  1.811655e-01
2.910000e+01  1.857406e-01
2.911500e+01  1.954093e-01
2.913000e+01  1.897150e-01
2.914500e+01  1.818650e-01
2.916000e+01  1.804648e-01
2.917500e+01  1.985527e-01
2.919000e+01  1.700889e-01
2.920500e+01  1.898768e-01
2.922000e+01  1.855947e-01
2.923500e+01  2.075545e-01
2.925000e+01  2.090054e-01
2.926500e+01  2.134618e-01
2.928000e+01  1.883776e-01
2.929500e+01  2.070622e-01
2.931000e+01  2.172845e-01
2.932500e+01  2.010228e-01
2.934000e+01  1.831061e-01
2.935500e+01  1.847483e-01
2.937000e+01  1.882690e-01
2.938500e+01  1.828080e-01
2.940000e+01  1.855091e-01
2.941500e+01  1.824005e-01
2.943000e+01  1.878482e-01
2.944500e+01  1.781554e-01
2.946000e+01  1.774527e-01
2.947500e+01  1.959899e-01
2.949000e+01  1.849756e-01
2.950500e+01  1.801249e-01
2.952000e+01  1.828827e-01
2.953500e+01  1.741611e-01
2.955000e+01  1.757520e-01
2.956500e+01  1.933534e-01
2.958000e+01  1.896351e-01
2.959500e+01  1.851395e-01
2.961000e+01  1.820489e-01
2.962500e+01  2.239626e-01
2.964000e+01  1.733754e-01
2.965500e+01  1.826553e-01
2.967000e+01  1.740994e-01
2.968500e+01  1.738191e-01
2.970000e+01  1.770701e-01
2.971500e+01  1.831503e-01
2.973000e+01  1.961276e-01
2.974500e+01  1.694581e-01
2.976000e+01  1.960736e-01
2.977500e+01  1.955220e-01
2.979000e+01  1.812833e-01
2.980500e+01  1.848893e-01
2.982000e+01  1.807005e-01
2.983500e+01  1.665352e-01
2.985000e+01  1.798360e-01
2.986500e+01  1.907778e-01
2.988000e+01  1.803720e-01
2.989500e+01  2.027855e-01
2.991000e+01  1.708507e-01
2.992500e+01  1.971926e-01
2.994000e+01  1.993840e-01
2.995500e+01  1.940568e-01
2.997000e+01  1.737126e-01
2.998500e+01  1.708975e-01
3.000000e+01  1.950831e-01
3.001500e+01  1.816648e-01
3.003000e+01  1.725983e-01
3.004500e+01  1.954893e-01
3.006000e+01  1.765476e-01
3.007500e+01  1.705521e-01
3.009000e+01  1.810269e-01
3.010500e+01  1.979750e-01
3.012000e+01  1.751371e-01
3.013500e+01  1.858683e-01
3.015000e+01  1.826606e-01
3.016500e+01  2.078607e-01
3.018000e+01  1.804774e-01
3.019500e+01  2.095472e-01
3.021000e+01  1.786446e-01
3.022500e+01  1.807819e-01
3.024000e+01  1.813145e-01
3.025500e+01  1.888196e-01
3.027000e+01  1.812319e-01
3.028500e+01  2.096116e-01
3.030000e+01  1.723685e-01
3.031500e+01  2.029233e-01
3.033000e+01  1.768032e-01
3.034500e+01  1.883574e-01
3.036000e+01  1.930597e-01
3.037500e+01  1.864080e-01
3.039000e+01  1.703328e-01
3.040500e+01  1.945792e-01
3.042000e+01  1.762816e-01
3.043500e+01  1.868772e-01
3.045000e+01  1.851763e-01
3.046500e+01  1.777360e-01
3.048000e+01  1.901789e-01
3.049500e+01  1.800085e-01
3.051000e+01  1.785331e-01
3.052500e+01  1.769433e-01
3.054000e+01  1.726667e-01
3.055500e+01  1.827924e-01
3.057000e+01  1.859847e-01
3.058500e+01  1.786865e-01
3.060000e+01  1.739594e-01
3.061500e+01  1.967708e-01
3.063000e+01  1.859444e-01
3.064500e+01  1.724355e-01
3.066000e+01  1.871176e-01
3.067500e+01  1.917607e-01
3.069000e+01  1.734475e-01
3.070500e+01  1.807013e-01
3.072000e+01  1.744647e-01
3.073500e+01  1.722616e-01
3.075000e+01  1.680418e-01
3.076500e+01  1.829205e-01
3.078000e+01  1.785358e-01
3.079500e+01  1.841896e-01
3.081000e+01  1.794879e-01
3.082500e+01  1.873526e-01
3.084000e+01  1.871132e-01
3.085500e+01  1.806128e-01
3.087000e+01  1.932205e-01
3.088500e+01  1.808946e-01
3.090000e+01  1.893068e-01
3.091500e+01  1.940307e-01
3.093000e+01  1.792582e-01
3.094500e+01  1.922864e-01
3.096000e+01  1.833830e-01
3.097500e+01  1.833158e-01
3.099000e+01  1.769005e-01
3.100500e+01  1.853320e-01
3.102000e+01  1.799721e-01
3.103500e+01  1.784111e-01
3.105000e+01  1.928200e-01
3.106500e+01  1.949701e-01
3.108000e+01  2.008172e-01
3.109500e+01  1.884458e-01
3.111000e+01  1.778586e-01
3.112500e+01  1.705097e-01
3.114000e+01  1.824268e-01
3.115500e+01  1.856995e-01
3.117000e+01  1.905202e-01
3.118500e+01  1.791729e-01
3.120000e+01  2.008904e-01
3.121500e+01  1.773716e-01
3.123000e+01  1.818254e-01
3.124500e+01  1.829380e-01
3.126000e+01  1.801002e-01
3.127500e+01  1.782751e-01
3.129000e+01  1.742496e-01
3.130500e+01  1.913496e-01
3.132000e+01  1.896796e-01
3.133500e+01  1.755654e-01
3.135000e+01  1.812812e-01
3.136500e+01  1.902186e-01
3.138000e+01  1.800947e-01
3.139500e+01  1.824385e-01
3.141000e+01  1.814591e-01
3.142500e+01  1.852587e-01
3.144000e+01  1.795441e-01
3.145500e+01  1.734300e-01
3.147000e+01  1.844397e-01
3.148500e+01  1.943024e-01
3.150000e+01  1.811797e-01
3.151500e+01  1.750942e-01
3.153000e+01  1.785105e-01
3.154500e+01  1.812348e-01
3.156000e+01  1.767130e-01
3.157500e+01  1.829973e-01
3.159000e+01  1.894888e-01
3.160500e+01  1.908678e-01
3.162000e+01  1.784240e-01
3.163500e+01  1.955528e-01
3.165000e+01  1.870051e-01
3.166500e+01  1.827090e-01
3.168000e+01  1.738071e-01
3.169500e+01  1.834484e-01
3.171000e+01  1.829806e-01
3.172500e+01  2.028522e-01
3.174000e+01  1.832283e-01
3.175500e+01  1.913348e-01
3.177000e+01  1.962979e-01
3.178500e+01  1.941496e-01
3.180000e+01  1.750802e-01
3.181500e+01  1.936336e-01
3.183000e+01  1.746598e-01
3.184500e+01  1.944530e-01
3.186000e+01  1.827594e-01
3.187500e+01  1.772089e-01
3.189000e+01  1.923952e-01
3.190500e+01  1.796496e-01
3.192000e+01  1.857771e-01
3.193500e+01  1.817635e-01
3.195000e+01  1.973094e-01
3.196500e+01  1.868100e-01
3.198000e+01  1.853346e-01
3.199500e+01  1.890452e-01
3.201000e+01  1.937654e-01
3.202500e+01  1.862741e-01
3.204000e+01  1.906015e-01
3.205500e+01  1.938816e-01
3.207000e+01  1.795631e-01
3.208500e+01  1.804219e-01
3.210000e+01  1.955557e-01
3.211500e+01  2.204926e-01
3.213000e+01  1.781545e-01
3.214500e+01  1.921692e-01
3.216000e+01  1.901290e-01
3.217500e+01  1.808203e-01
3.219000e+01  2.118136e-01
3.220500e+01  1.867778e-01
3.222000e+01  1.906281e-01
3.223500e+01  1.954509e-01
3.225000e+01  2.083770e-01
3.226500e+01  2.009926e-01
3.228000e+01  1.983481e-01
3.229500e+01  1.774597e-01
3.231000e+01  1.850274e-01
3.232500e+01  1.905257e-01
3.234000e+01  1.953112e-01
3.235500e+01  2.084538e-01
3.237000e+01  1.833605e-01
3.238500e+01  2.067219e-01
3.240000e+01  1.977017e-01
3.241500e+01  1.982470e-01
3.243000e+01  1.796024e-01
3.244500e+01  1.832731e-01
3.246000e+01  1.984690e-01
3.247500e+01  1.896784e-01
3.249000e+01  1.970077e-01
3.250500e+01  1.813507e-01
3.252000e+01  1.735861e-01
3.253500e+01  1.816753e-01
3.255000e+01  1.785106e-01
3.256500e+01  1.795800e-01
3.258000e+01  1.874141e-01
3.259500e+01  1.781492e-01
3.261000e+01  1.751342e-01
3.262500e+01  1.833820e-01
3.264000e+01  1.847186e-01
3.265500e+01  1.881624e-01
3.267000e+01  1.720491e-01
3.268500e+01  1.893734e-01
3.270000e+01  1.806624e-01
3.271500e+01  1.788715e-01
3.273000e+01  1.848594e-01
3.274500e+01  1.812016e-01
3.276000e+01  1.861100e-01
3.277500e+01  1.815875e-01
3.279000e+01  1.861830e-01
3.280500e+01  1.894258e-01
3.282000e+01  1.969097e-01
3.283500e+01  1.867859e-01
3.285000e+01  1.849757e-01
3.286500e+01  1.862589e-01
3.288000e+01  1.707361e-01
3.289500e+01  1.978844e-01
3.291000e+01  1.942397e-01
3.292500e+01  1.768532e-01
3.294000e+01  1.842470e-01
3.295500e+01  1.786028e-01
3.297000e+01  1.993112e-01
3.298500e+01  1.739050e-01
3.300000e+01  1.849114e-01
3.301500e+01  1.847408e-01
3.303000e+01  1.740004e-01
3.304500e+01  1.845481e-01
3.306000e+01  1.912512e-01
3.307500e+01  1.801141e-01
3.309000e+01  1.818342e-01
3.310500e+01  1.747026e-01
3.312000e+01  2.106965e-01
3.313500e+01  1.978233e-01
3.315000e+01  1.724501e-01
3.316500e+01  1.722584e-01
3.318000e+01  1.788771e-01
3.319500e+01  1.767175e-01
3.321000e+01  1.893091e-01
3.322500e+01  1.773639e-01
3.324000e+01  1.843637e-01
3.325500e+01  1.820138e-01
3.327000e+01  1.728901e-01
3.328500e+01  1.910463e-01
3.330000e+01  1.704731e-01
3.331500e+01  1.894491e-01
3.333000e+01  1.840920e-01
3.334500e+01  1.715053e-01
3.336000e+01  1.884382e-01
3.337500e+01  1.810966e-01
3.339000e+01  1.878535e-01
3.340500e+01  2.133379e-01
3.342000e+01  2.177562e-01
3.343500e+01  1.787849e-01
3.345000e+01  1.841949e-01
3.346500e+01  1.925462e-01
3.348000e+01  1.696888e-01
3.349500e+01  1.779691e-01
3.351000e+01  1.767361e-01
3.352500e+01  1.771729e-01
3.354000e+01  1.793548e-01
3.355500e+01  1.915543e-01
3.357000e+01  1.780045e-01
3.358500e+01  1.789304e-01
3.360000e+01  1.854623e-01
3.361500e+01  1.773243e-01
3.363000e+01  1.753084e-01
3.364500e+01  1.828007e-01
3.366000e+01  1.836548e-01
3.367500e+01  1.876190e-01
3.369000e+01  1.714322e-01
3.370500e+01  1.862281e-01
3.372000e+01  1.961275e-01
3.373500e+01  2.045116e-01
3.375000e+01  1.995921e-01
3.376500e+01  1.814691e-01
3.378000e+01  1.758409e-01
3.379500e+01  1.820931e-01
3.381000e+01  1.746100e-01
3.382500e+01  1.743600e-01
3.384000e+01  1.905102e-01
3.385500e+01  2.175000e-01
3.387000e+01  1.780896e-01
3.388500e+01  1.771470e-01
3.390000e+01  1.772340e-01
3.391500e+01  1.923486e-01
3.393000e+01  1.873207e-01
3.394500e+01  1.882289e-01
3.396000e+01  1.922775e-01
3.397500e+01  1.762095e-01
3.399000e+01  2.030907e-01
3.400500e+01  1.761533e-01
3.402000e+01  1.699103e-01
3.403500e+01  1.879737e-01
3.405000e+01  1.794242e-01
3.406500e+01  1.814856e-01
3.408000e+01  1.902368e-01
3.409500e+01  1.702545e-01
3.411000e+01  1.897530e-01
3.412500e+01  1.842012e-01
3.414000e+01  1.898578e-01
3.415500e+01  1.938593e-01
3.417000e+01  1.925748e-01
3.418500e+01  1.816065e-01
3.420000e+01  1.874658e-01
3.421500e+01  1.881061e-01
3.423000e+01  1.899803e-01
3.424500e+01  1.800306e-01
3.426000e+01  1.864727e-01
3.427500e+01  1.773771e-01
3.429000e+01  1.785716e-01
3.430500e+01  1.820984e-01
3.432000e+01  1.900000e-01
3.433500e+01  1.758461e-01
3.435000e+01  1.930417e-01
3.436500e+01  2.002554e-01
3.438000e+01  1.802386e-01
3.439500e+01  1.879017e-01
3.441000e+01  1.794798e-01
3.442500e+01  2.044165e-01
3.444000e+01  1.716597e-01
3.445500e+01  1.953943e-01
3.447000e+01  1.895757e-01
3.448500e+01  1.962391e-01
3.450000e+01  1.836874e-01
3.451500e+01  1.826500e-01
3.453000e+01  1.860134e-01
3.454500e+01  1.832225e-01
3.456000e+01  1.979216e-01
3.457500e+01  1.924876e-01
3.459000e+01  1.849653e-01
3.460500e+01  1.651971e-01
3.462000e+01  1.832731e-01
3.463500e+01  1.829918e-01
3.465000e+01  1.876006e-01
3.466500e+01  2.011418e-01
3.468000e+01  1.893163e-01
3.469500e+01  2.024947e-01
3.471000e+01  1.914461e-01
3.472500e+01  1.761647e-01
3.474000e+01  1.793767e-01
3.475500e+01  1.780690e-01
3.477000e+01  1.804329e-01
3.478500e+01  1.816151e-01
3.480000e+01  1.784346e-01
3.481500e+01  1.751026e-01
3.483000e+01  1.775481e-01
3.484500e+01  1.826306e-01
3.486000e+01  1.791183e-01
3.487500e+01  1.771130e-01
3.489000e+01  1.769680e-01
3.490500e+01  1.919502e-01
3.492000e+01  1.914706e-01
3.493500e+01  1.908402e-01
3.495000e+01  1.855234e-01
3.496500e+01  1.805382e-01
3.498000e+01  1.720029e-01
3.499500e+01  1.826333e-01
3.501000e+01  1.848702e-01
3.502500e+01  1.860543e-01
3.504000e+01  1.822111e-01
3.505500e+01  1.794656e-01
3.507000e+01  1.759913e-01
3.508500e+01  1.670044e-01
3.510000e+01  1.806046e-01
3.511500e+01  1.900031e-01
3.513000e+01  1.846488e-01
3.514500e+01  1.998196e-01
3.516000e+01  1.874396e-01
3.517500e+01  1.884454e-01
3.519000e+01  2.073667e-01
3.520500e+01  1.839704e-01
3.522000e+01  1.818458e-01
3.523500e+01  1.900682e-01
3.525000e+01  1.756870e-01
3.526500e+01  1.871165e-01
3.528000e+01  2.043053e-01
3.529500e+01  1.785505e-01
3.531000e+01  1.821706e-01
3.532500e+01  1.805211e-01
3.534000e+01  1.740946e-01
3.535500e+01  1.772858e-01
3.537000e+01  1.828319e-01
3.538500e+01  1.891685e-01
3.540000e+01  1.915739e-01
3.541500e+01  1.888470e-01
3.543000e+01  1.878628e-01
3.544500e+01  2.043894e-01
3.546000e+01  1.805513e-01
3.547500e+01  1.989199e-01
3.549000e+01  2.099010e-01
3.550500e+01  2.054651e-01
3.552000e+01  1.833769e-01
3.553500e+01  1.765586e-01
3.555000e+01  2.012445e-01
3.556500e+01  1.722353e-01
3.558000e+01  1.963541e-01
3.559500e+01  2.022599e-01
3.561000e+01  1.891269e-01
3.562500e+01  1.797917e-01
3.564000e+01  1.985595e-01
3.565500e+01  1.748939e-01
3.567000e+01  1.735922e-01
3.568500e+01  1.921553e-01
3.570000e+01  1.865439e-01
3.571500e+01  1.717762e-01
3.573000e+01  1.961260e-01
3.574500e+01  1.770649e-01
3.576000e+01  1.867489e-01
3.577500e+01  1.746027e-01
3.579000e+01  1.866601e-01
3.580500e+01  1.859973e-01
3.582000e+01  1.812897e-01
3.583500e+01  1.877391e-01
3.585000e+01  1.904659e-01
3.586500e+01  1.896576e-01
3.588000e+01  1.977728e-01
3.589500e+01  1.897078e-01
3.591000e+01  1.921092e-01
3.592500e+01  1.844080e-01
3.594000e+01  1.859706e-01
3.595500e+01  1.800742e-01
3.597000e+01  1.933754e-01
3.598500e+01  1.932070e-01
3.600000e+01  2.135196e-01
3.601500e+01  1.782317e-01
3.603000e+01  1.803052e-01
3.604500e+01  1.908304e-01
3.606000e+01  1.822825e-01
3.607500e+01  1.935653e-01
3.609000e+01  1.775769e-01
3.610500e+01  1.816413e-01
3.612000e+01  1.842253e-01
3.613500e+01  1.833310e-01
3.615000e+01  1.910056e-01
3.616500e+01  1.768004e-01
3.618000e+01  1.987325e-01
3.619500e+01  1.840832e-01
3.621000e+01  1.896209e-01
3.622500e+01  1.825271e-01
3.624000e+01  2.052670e-01
3.625500e+01  1.845915e-01
3.627000e+01  1.997752e-01
3.628500e+01  1.905106e-01
3.630000e+01  1.847080e-01
3.631500e+01  1.831200e-01
3.633000e+01  2.055308e-01
3.634500e+01  1.787687e-01
3.636000e+01  1.738908e-01
3.637500e+01  1.931012e-01
3.639000e+01  1.787656e-01
3.640500e+01  1.822253e-01
3.642000e+01  1.853969e-01
3.643500e+01  1.836682e-01
3.645000e+01  2.028420e-01
3.646500e+01  1.903942e-01
3.648000e+01  1.790109e-01
3.649500e+01  1.951972e-01
3.651000e+01  1.787902e-01
3.652500e+01  1.757069e-01
3.654000e+01  1.888518e-01
3.655500e+01  1.739971e-01
3.657000e+01  1.885444e-01
3.658500e+01  1.864218e-01
3.660000e+01  1.920472e-01
3.661500e+01  1.976966e-01
3.663000e+01  1.761261e-01
3.664500e+01  1.936738e-01
3.666000e+01  1.901709e-01
3.667500e+01  1.784292e-01
3.669000e+01  1.692944e-01
3.670500e+01  1.909894e-01
3.672000e+01  1.932501e-01
3.673500e+01  1.887704e-01
3.675000e+01  2.004567e-01
3.676500e+01  1.835782e-01
3.678000e+01  1.806016e-01
3.679500e+01  1.982991e-01
3.681000e+01  1.835085e-01
3.682500e+01  1.939295e-01
3.684000e+01  1.974359e-01
3.685500e+01  1.783089e-01
3.687000e+01  1.859810e-01
3.688500e+01  1.721390e-01
3.690000e+01  1.854748e-01
3.691500e+01  1.876365e-01
3.693000e+01  1.928368e-01
3.694500e+01  1.937451e-01
3.696000e+01  1.991205e-01
3.697500e+01  1.856620e-01
3.699000e+01  1.866280e-01
3.700500e+01  1.803467e-01
3.702000e+01  1.854670e-01
3.703500e+01  1.802168e-01
3.705000e+01  1.893402e-01
3.706500e+01  1.833685e-01
3.708000e+01  1.823460e-01
3.709500e+01  1.910103e-01
3.711000e+01  1.858903e-01
3.712500e+01  1.792459e-01
3.714000e+01  1.898753e-01
3.715500e+01  1.841583e-01
3.717000e+01  1.921747e-01
3.718500e+01  1.797056e-01
3.720000e+01  1.800991e-01
3.721500e+01  1.815258e-01
3.723000e+01  1.805241e-01
3.724500e+01  1.758811e-01
3.726000e+01  1.811767e-01
3.727500e+01  1.922734e-01
3.729000e+01  1.729399e-01
3.730500e+01  1.858416e-01
3.732000e+01  1.866237e-01
3.733500e+01  1.893859e-01
3.735000e+01  1.743959e-01
3.736500e+01  1.837745e-01
3.738000e+01  1.850849e-01
3.739500e+01  1.750150e-01
3.741000e+01  2.033388e-01
3.742500e+01  1.874851e-01
3.744000e+01  1.799724e-01
3.745500e+01  1.801418e-01
3.747000e+01  1.872193e-01
3.748500e+01  1.815597e-01
3.750000e+01  1.863920e-01
3.751500e+01  1.739452e-01
3.753000e+01  1.869679e-01
3.754500e+01  1.883908e-01
3.756000e+01  1.980023e-01
3.757500e+01  1.868419e-01
3.759000e+01  1.814087e-01
3.760500e+01  1.890335e-01
3.762000e+01  1.682525e-01
3.763500e+01  1.735553e-01
3.765000e+01  1.972363e-01
3.766500e+01  1.895746e-01
3.768000e+01  1.720757e-01
3.769500e+01  1.857254e-01
3.771000e+01  1.822033e-01
3.772500e+01  1.743279e-01
3.774000e+01  2.017380e-01
3.775500e+01  1.848973e-01
3.777000e+01  1.747640e-01
3.778500e+01  1.871572e-01
3.780000e+01  1.878327e-01
3.781500e+01  1.881782e-01
3.783000e+01  1.888333e-01
3.784500e+01  1.852399e-01
3.786000e+01  1.808892e-01
3.787500e+01  1.855883e-01
3.789000e+01  1.918021e-01
3.790500e+01  2.001950e-01
3.792000e+01  1.774123e-01
3.793500e+01  1.833394e-01
3.795000e+01  1.784545e-01
3.796500e+01  1.945350e-01
3.798000e+01  1.765476e-01
3.799500e+01  1.723367e-01
3.801000e+01  1.746399e-01
3.802500e+01  1.931346e-01
3.804000e+01  1.782498e-01
3.805500e+01  1.764908e-01
3.807000e+01  1.753742e-01
3.808500e+01  1.971749e-01
3.810000e+01  1.820141e-01
3.811500e+01  1.902577e-01
3.813000e+01  2.030690e-01
3.814500e+01  1.806458e-01
3.816000e+01  1.846672e-01
3.817500e+01  1.883280e-01
3.819000e+01  1.999271e-01
3.820500e+01  2.095311e-01
3.822000e+01  1.806839e-01
3.823500e+01  1.850994e-01
3.825000e+01  2.048453e-01
3.826500e+01  1.916998e-01
3.828000e+01  1.864381e-01
3.829500e+01  1.693117e-01
3.831000e+01  1.892974e-01
3.832500e+01  1.939923e-01
3.834000e+01  1.763406e-01
3.835500e+01  2.094015e-01
3.837000e+01  1.967622e-01
3.838500e+01  1.903625e-01
3.840000e+01  1.890684e-01
3.841500e+01  1.907266e-01
3.843000e+01  1.801983e-01
3.844500e+01  1.733435e-01
3.846000e+01  1.850627e-01
3.847500e+01  1.825074e-01
3.849000e+01  1.734042e-01
3.850500e+01  1.728874e-01
3.852000e+01  1.761304e-01
3.853500e+01  1.905228e-01
3.855000e+01  1.822773e-01
3.856500e+01  1.868529e-01
3.858000e+01  1.983790e-01
3.859500e+01  1.901054e-01
3.861000e+01  1.919113e-01
3.862500e+01  1.978343e-01
3.864000e+01  1.979549e-01
3.865500e+01  1.774795e-01
3.867000e+01  1.820603e-01
3.868500e+01  2.196654e-01
3.870000e+01  1.825212e-01
3.871500e+01  1.867780e-01
3.873000e+01  1.764822e-01
3.874500e+01  1.833497e-01
3.876000e+01  1.899553e-01
3.877500e+01  1.943652e-01
3.879000e+01  1.976892e-01
3.880500e+01  1.780870e-01
3.882000e+01  1.885960e-01
3.883500e+01  1.776822e-01
3.885000e+01  2.052708e-01
3.886500e+01  1.852924e-01
3.888000e+01  1.828141e-01
3.889500e+01  1.679312e-01
3.891000e+01  2.071933e-01
3.892500e+01  2.035915e-01
3.894000e+01  1.830796e-01
3.895500e+01  1.844049e-01
3.897000e+01  1.900265e-01
3.898500e+01  2.005888e-01
3.900000e+01  1.740660e-01
3.901500e+01  2.087537e-01
3.903000e+01  1.769833e-01
3.904500e+01  1.837747e-01
3.906000e+01  1.759567e-01
3.907500e+01  1.870429e-01
3.909000e+01  1.809501e-01
3.910500e+01  1.948301e-01
3.912000e+01  1.788658e-01
3.913500e+01  1.912270e-01
3.915000e+01  1.872471e-01
3.916500e+01  1.867297e-01
3.918000e+01  1.832851e-01
3.919500e+01  1.725113e-01
3.921000e+01  1.735135e-01
3.922500e+01  1.959086e-01
3.924000e+01  2.060611e-01
3.925500e+01  2.000634e-01
3.927000e+01  1.715703e-01
3.928500e+01  2.009244e-01
3.930000e+01  1.938447e-01
3.931500e+01  1.945230e-01
3.933000e+01  1.839338e-01
3.934500e+01  1.768161e-01
3.936000e+01  1.830605e-01
3.937500e+01  2.025824e-01
3.939000e+01  2.116003e-01
3.940500e+01  2.129289e-01
3.942000e+01  2.091098e-01
3.943500e+01  2.028366e-01
3.945000e+01  1.901998e-01
3.946500e+01  1.807199e-01
3.948000e+01  1.839710e-01
3.949500e+01  1.819362e-01
3.951000e+01  1.910439e-01
3.952500e+01  1.944029e-01
3.954000e+01  1.724596e-01
3.955500e+01  1.822025e-01
3.957000e+01  1.994494e-01
3.958500e+01  2.001684e-01
3.960000e+01  1.781337e-01
3.961500e+01  1.762522e-01
3.963000e+01  1.924203e-01
3.964500e+01  1.996131e-01
3.966000e+01  1.747764e-01
3.967500e+01  1.789400e-01
3.969000e+01  1.926743e-01
3.970500e+01  1.821897e-01
3.972000e+01  1.910662e-01
3.973500e+01  1.984546e-01
3.975000e+01  1.615891e-01
3.976500e+01  1.859231e-01
3.978000e+01  1.876694e-01
3.979500e+01  2.026579e-01
3.981000e+01  1.934177e-01
3.982500e+01  1.959537e-01
3.984000e+01  1.838666e-01
3.985500e+01  2.071789e-01
3.987000e+01  1.876630e-01
3.988500e+01  1.838578e-01
3.990000e+01  1.919034e-01
3.991500e+01  1.726567e-01
3.993000e+01  1.809511e-01
3.994500e+01  1.881599e-01
3.996000e+01  1.780649e-01
3.997500e+01  1.868380e-01
3.999000e+01  1.729936e-01
4.000500e+01  1.900593e-01
4.002000e+01  1.950899e-01
4.003500e+01  1.937323e-01
4.005000e+01  1.778612e-01
4.006500e+01  1.944374e-01
4.008000e+01  1.867406e-01
4.009500e+01  1.946048e-01
4.011000e+01  1.839699e-01
4.012500e+01  1.840678e-01
4.014000e+01  1.974793e-01
4.015500e+01  1.823061e-01
4.017000e+01  1.889536e-01
4.018500e+01  1.915063e-01
4.020000e+01  1.876200e-01
4.021500e+01  1.941974e-01
4.023000e+01  1.796007e-01
4.024500e+01  2.050366e-01
4.026000e+01  1.853836e-01
4.027500e+01  1.918465e-01
4.029000e+01  1.770285e-01
4.030500e+01  1.885391e-01
4.032000e+01  1.865768e-01
4.033500e+01  1.816052e-01
4.035000e+01  1.932923e-01
4.036500e+01  1.745196e-01
4.038000e+01  1.804163e-01
4.039500e+01  1.752323e-01
4.041000e+01  1.936855e-01
4.042500e+01  1.886923e-01
4.044000e+01  1.956373e-01
4.045500e+01  1.812382e-01
4.047000e+01  1.962572e-01
4.048500e+01  1.794560e-01
4.050000e+01  1.969697e-01
4.051500e+01  1.872060e-01
4.053000e+01  1.876184e-01
4.054500e+01  1.688271e-01
4.056000e+01  1.833739e-01
4.057500e+01  1.821713e-01
4.059000e+01  1.856504e-01
4.060500e+01  2.096341e-01
4.062000e+01  1.813530e-01
4.063500e+01  1.785185e-01
4.065000e+01  1.938376e-01
4.066500e+01  1.867138e-01
4.068000e+01  1.938962e-01
4.069500e+01  1.834721e-01
4.071000e+01  1.868759e-01
4.072500e+01  1.803848e-01
4.074000e+01  1.836575e-01
4.075500e+01  1.863924e-01
4.077000e+01  1.765275e-01
4.078500e+01  1.891189e-01
4.080000e+01  1.842743e-01
4.081500e+01  1.969372e-01
4.083000e+01  1.788931e-01
4.084500e+01  2.040710e-01
4.086000e+01  2.011097e-01
4.087500e+01  1.825799e-01
4.089000e+01  1.867621e-01
4.090500e+01  1.964902e-01
4.092000e+01  1.860485e-01
4.093500e+01  1.933674e-01
4.095000e+01  1.999178e-01
4.096500e+01  1.842541e-01
4.098000e+01  1.764347e-01
4.099500e+01  2.043336e-01
4.101000e+01  1.866147e-01
4.102500e+01  1.703717e-01
4.104000e+01  1.823708e-01
4.105500e+01  1.771326e-01
4.107000e+01  1.857742e-01
4.108500e+01  2.031323e-01
4.110000e+01  1.881782e-01
4.111500e+01  1.855559e-01
4.113000e+01  1.907557e-01
4.114500e+01  1.837219e-01
4.116000e+01  1.817060e-01
4.117500e+01  1.920366e-01
4.119000e+01  1.869706e-01
4.120500e+01  1.864365e-01
4.122000e+01  1.955189e-01
4.123500e+01  1.831556e-01
4.125000e+01  1.943728e-01
4.126500e+01  1.831120e-01
4.128000e+01  1.846308e-01
4.129500e+01  1.809645e-01
4.131000e+01  1.925221e-01
4.132500e+01  1.865350e-01
4.134000e+01  1.848379e-01
4.135500e+01  1.707336e-01
4.137000e+01  1.866918e-01
4.138500e+01  1.837497e-01
4.140000e+01  1.968175e-01
4.141500e+01  1.749740e-01
4.143000e+01  1.870423e-01
4.144500e+01  1.868718e-01
4.146000e+01  1.912227e-01
4.147500e+01  1.810818e-01
4.149000e+01  1.819478e-01
4.150500e+01  2.001166e-01
4.152000e+01  1.841336e-01
4.153500e+01  1.848785e-01
4.155000e+01  1.978636e-01
4.156500e+01  1.946408e-01
4.158000e+01  1.806570e-01
4.159500e+01  1.745221e-01
4.161000e+01  1.878668e-01
4.162500e+01  1.700264e-01
4.164000e+01  1.845292e-01
4.165500e+01  1.812011e-01
4.167000e+01  1.870752e-01
4.168500e+01  1.955314e-01
4.170000e+01  1.834283e-01
4.171500e+01  1.687274e-01
4.173000e+01  1.832486e-01
4.174500e+01  1.837007e-01
4.176000e+01  1.879322e-01
4.177500e+01  1.846643e-01
4.179000e+01  1.941042e-01
4.180500e+01  1.871630e-01
4.182000e+01  1.828144e-01
4.183500e+01  1.708038e-01
4.185000e+01  1.857014e-01
4.186500e+01  1.820033e-01
4.188000e+01  2.007136e-01
4.189500e+01  1.903683e-01
4.191000e+01  1.811104e-01
4.192500e+01  1.907512e-01
4.194000e+01  1.830978e-01
4.195500e+01  1.662198e-01
4.197000e+01  1.770480e-01
4.198500e+01  1.911259e-01
4.200000e+01  1.859490e-01
4.201500e+01  1.938272e-01
4.203000e+01  1.910835e-01
4.204500e+01  1.824846e-01
4.206000e+01  1.916741e-01
4.207500e+01  1.738273e-01
4.209000e+01  1.710614e-01
4.210500e+01  1.819833e-01
4.212000e+01  1.922707e-01
4.213500e+01  1.795382e-01
4.215000e+01  1.846590e-01
4.216500e+01  1.860873e-01
4.218000e+01  1.999124e-01
4.219500e+01  1.798276e-01
4.221000e+01  1.841576e-01
4.222500e+01  1.823733e-01
4.224000e+01  1.805719e-01
4.225500e+01  1.830731e-01
4.227000e+01  1.787078e-01
4.228500e+01  1.817500e-01
4.230000e+01  1.716772e-01
4.231500e+01  1.834987e-01
4.233000e+01  1.778005e-01
4.234500e+01  1.735281e-01
4.236000e+01  1.951973e-01
4.237500e+01  1.906016e-01
4.239000e+01  1.819356e-01
4.240500e+01  1.841008e-01
4.242000e+01  1.774246e-01
4.243500e+01  1.971481e-01
4.245000e+01  1.909076e-01
4.246500e+01  1.879230e-01
4.248000e+01  1.917333e-01
4.249500e+01  1.801859e-01
4.251000e+01  2.011997e-01
4.252500e+01  2.107362e-01
4.254000e+01  2.094459e-01
4.255500e+01  1.895022e-01
4.257000e+01  1.952468e-01
4.258500e+01  1.796529e-01
4.260000e+01  1.883654e-01
4.261500e+01  1.922213e-01
4.263000e+01  1.784042e-01
4.264500e+01  1.769293e-01
4.266000e+01  1.752795e-01
4.267500e+01  2.035386e-01
4.269000e+01  1.798586e-01
4.270500e+01  1.922459e-01
4.272000e+01  1.754591e-01
4.273500e+01  1.926292e-01
4.275000e+01  1.903476e-01
4.276500e+01  1.894229e-01
4.278000e+01  1.981436e-01
4.279500e+01  1.881008e-01
4.281000e+01  1.822859e-01
4.282500e+01  1.987387e-01
4.284000e+01  1.808451e-01
4.285500e+01  1.946845e-01
4.287000e+01  2.089774e-01
4.288500e+01  1.788523e-01
4.290000e+01  1.780396e-01
4.291500e+01  2.030797e-01
4.293000e+01  1.844586e-01
4.294500e+01  2.181650e-01
4.296000e+01  1.808886e-01
4.297500e+01  1.914553e-01
4.299000e+01  1.794825e-01
4.300500e+01  1.761027e-01
4.302000e+01  1.927122e-01
4.303500e+01  1.890108e-01
4.305000e+01  1.763035e-01
4.306500e+01  1.923567e-01
4.308000e+01  1.754566e-01
4.309500e+01  1.821124e-01
4.311000e+01  1.877950e-01
4.312500e+01  2.070422e-01
4.314000e+01  1.972662e-01
4.315500e+01  1.798021e-01
4.317000e+01  1.831804e-01
4.318500e+01  1.950244e-01
4.320000e+01  1.846842e-01
4.321500e+01  1.901409e-01
4.323000e+01  1.785638e-01
4.324500e+01  1.850588e-01
4.326000e+01  1.800816e-01
4.327500e+01  1.746037e-01
4.329000e+01  1.885072e-01
4.330500e+01  1.758474e-01
4.332000e+01  1.853651e-01
4.333500e+01  1.740424e-01
4.335000e+01  1.816662e-01
4.336500e+01  1.933880e-01
4.338000e+01  1.859986e-01
4.339500e+01  1.808187e-01
4.341000e+01  2.005790e-01
4.342500e+01  1.897803e-01
4.344000e+01  1.690526e-01
4.345500e+01  2.093127e-01
4.347000e+01  1.880004e-01
4.348500e+01  1.925329e-01
4.350000e+01  2.098635e-01
4.351500e+01  1.828789e-01
4.353000e+01  1.830073e-01
4.354500e+01  1.884073e-01
4.356000e+01  1.966372e-01
4.357500e+01  1.829503e-01
4.359000e+01  1.990263e-01
4.360500e+01  1.995297e-01
4.362000e+01  2.030907e-01
4.363500e+01  1.865610e-01
4.365000e+01  1.795428e-01
4.366500e+01  1.835575e-01
4.368000e+01  1.960345e-01
4.369500e+01  1.761659e-01
4.371000e+01  1.907663e-01
4.372500e+01  1.777615e-01
4.374000e+01  1.809323e-01
4.375500e+01  2.107461e-01
4.377000e+01  1.843809e-01
4.378500e+01  1.769210e-01
4.380000e+01  1.867030e-01
4.381500e+01  1.840501e-01
4.383000e+01  2.038718e-01
4.384500e+01  1.740366e-01
4.386000e+01  1.919362e-01
4.387500e+01  2.041195e-01
4.389000e+01  1.877080e-01
4.390500e+01  1.811461e-01
4.392000e+01  1.962972e-01
4.393500e+01  1.873636e-01
4.395000e+01  1.864905e-01
4.396500e+01  1.821241e-01
4.398000e+01  1.873947e-01
4.399500e+01  1.956166e-01
4.401000e+01  1.776345e-01
4.402500e+01  2.094086e-01
4.404000e+01  1.846366e-01
4.405500e+01  1.963299e-01
4.407000e+01  1.869704e-01
4.408500e+01  1.813540e-01
4.410000e+01  1.837417e-01
4.411500e+01  1.783283e-01
4.413000e+01  1.774736e-01
4.414500e+01  1.805021e-01
4.416000e+01  2.027168e-01
4.417500e+01  1.886031e-01
4.419000e+01  1.768791e-01
4.420500e+01  1.909556e-01
4.422000e+01  1.837813e-01
4.423500e+01  1.759248e-01
4.425000e+01  1.787932e-01
4.426500e+01  1.733914e-01
4.428000e+01  1.907892e-01
4.429500e+01  2.004370e-01
4.431000e+01  1.871231e-01
4.432500e+01  1.685198e-01
4.434000e+01  1.848100e-01
4.435500e+01  1.879018e-01
4.437000e+01  1.948594e-01
4.438500e+01  1.925507e-01
4.440000e+01  1.736311e-01
4.441500e+01  1.890697e-01
4.443000e+01  1.796390e-01
4.444500e+01  1.878370e-01
4.446000e+01  1.694339e-01
4.447500e+01  1.875214e-01
4.449000e+01  1.876849e-01
4.450500e+01  1.741844e-01
4.452000e+01  1.755858e-01
4.453500e+01  1.900370e-01
4.455000e+01  1.951272e-01
4.456500e+01  1.883701e-01
4.458000e+01  1.834300e-01
4.459500e+01  1.718945e-01
4.461000e+01  1.848118e-01
4.462500e+01  1.829565e-01
4.464000e+01  1.768645e-01
4.465500e+01  1.667024e-01
4.467000e+01  1.855632e-01
4.468500e+01  1.815576e-01
4.470000e+01  1.955864e-01
4.471500e+01  1.847810e-01
4.473000e+01  1.773439e-01
4.474500e+01  1.800568e-01
4.476000e+01  1.776581e-01
4.477500e+01  1.839044e-01
4.479000e+01  1.836029e-01
4.480500e+01  1.831424e-01
4.482000e+01  1.783994e-01
4.483500e+01  1.965394e-01
4.485000e+01  1.866218e-01
4.486500e+01  1.874002e-01
4.488000e+01  1.924707e-01
4.489500e+01  1.982768e-01
4.491000e+01  1.802448e-01
4.492500e+01  1.752546e-01
4.494000e+01  1.836313e-01
4.495500e+01  1.670322e-01
4.497000e+01  1.893831e-01
4.498500e+01  1.876146e-01
4.500000e+01  2.095319e-01
4.501500e+01  1.887092e-01
4.503000e+01  1.826721e-01
4.504500e+01  2.006842e-01
4.506000e+01  1.736020e-01
4.507500e+01  1.791829e-01
4.509000e+01  1.911598e-01
4.510500e+01  1.803433e-01
4.512000e+01  1.948752e-01
4.513500e+01  1.896496e-01
4.515000e+01  1.778868e-01
4.516500e+01  1.780537e-01
4.518000e+01  1.862152e-01
4.519500e+01  1.837025e-01
4.521000e+01  1.818851e-01
4.522500e+01  1.860821e-01
4.524000e+01  1.792778e-01
4.525500e+01  1.727879e-01
4.527000e+01  1.858686e-01
4.528500e+01  1.752641e-01
4.530000e+01  1.909590e-01
4.531500e+01  1.935008e-01
4.533000e+01  1.982169e-01
4.534500e+01  1.731183e-01
4.536000e+01  1.867649e-01
4.537500e+01  1.845144e-01
4.539000e+01  1.820427e-01
4.540500e+01  1.767948e-01
4.542000e+01  1.775365e-01
4.543500e+01  1.844897e-01
4.545000e+01  1.745834e-01
4.546500e+01  1.863866e-01
4.548000e+01  1.844019e-01
4.549500e+01  1.803849e-01
4.551000e+01  1.780614e-01
4.552500e+01  1.863196e-01
4.554000e+01  1.852811e-01
4.555500e+01  1.892603e-01
4.557000e+01  1.823403e-01
4.558500e+01  1.777496e-01
4.560000e+01  2.024994e-01
4.561500e+01  1.875554e-01
4.563000e+01  1.945510e-01
4.564500e+01  1.768331e-01
4.566000e+01  1.754168e-01
4.567500e+01  1.962779e-01
4.569000e+01  1.887508e-01
4.570500e+01  1.783535e-01
4.572000e+01  1.900052e-01
4.573500e+01  1.907933e-01
4.575000e+01  1.787346e-01
4.576500e+01  1.742466e-01
4.578000e+01  1.793042e-01
4.579500e+01  1.892594e-01
4.581000e+01  1.784883e-01
4.582500e+01  1.774628e-01
4.584000e+01  1.962194e-01
4.585500e+01  1.820385e-01
4.587000e+01  1.923269e-01
4.588500e+01  1.814199e-01
4.590000e+01  1.727034e-01
4.591500e+01  1.790837e-01
4.593000e+01  1.958754e-01
4.594500e+01  1.815887e-01
4.596000e+01  1.856635e-01
4.597500e+01  1.940594e-01
4.599000e+01  1.890339e-01
4.600500e+01  1.925409e-01
4.602000e+01  1.753271e-01
4.603500e+01  1.928695e-01
4.605000e+01  1.884536e-01
4.606500e+01  1.988735e-01
4.608000e+01  1.875167e-01
4.609500e+01  1.778571e-01
4.611000e+01  1.890605e-01
4.612500e+01  1.839201e-01
4.614000e+01  1.890422e-01
4.615500e+01  1.941622e-01
4.617000e+01  1.713706e-01
4.618500e+01  1.803475e-01
4.620000e+01  1.934851e-01
4.621500e+01  1.758010e-01
4.623000e+01  1.812570e-01
4.624500e+01  1.916272e-01
4.626000e+01  1.732593e-01
4.627500e+01  1.910803e-01
4.629000e+01  2.003285e-01
4.630500e+01  1.915733e-01
4.632000e+01  1.915629e-01
4.633500e+01  1.764807e-01
4.635000e+01  1.953032e-01
4.636500e+01  1.710685e-01
4.638000e+01  1.858507e-01
4.639500e+01  1.706045e-01
4.641000e+01  2.014227e-01
4.642500e+01  2.089857e-01
4.644000e+01  1.750394e-01
4.645500e+01  1.853134e-01
4.647000e+01  1.805314e-01
4.648500e+01  1.736626e-01
4.650000e+01  1.974093e-01
4.651500e+01  1.901802e-01
4.653000e+01  1.837036e-01
4.654500e+01  1.965310e-01
4.656000e+01  1.900267e-01
4.657500e+01  1.822115e-01
4.659000e+01  1.766747e-01
4.660500e+01  1.768475e-01
4.662000e+01  1.767315e-01
4.663500e+01  1.942447e-01
4.665000e+01  1.850890e-01
4.666500e+01  1.867993e-01
4.668000e+01  1.962266e-01
4.669500e+01  1.864675e-01
4.671000e+01  1.808287e-01
4.672500e+01  1.874327e-01
4.674000e+01  1.894757e-01
4.675500e+01  1.994666e-01
4.677000e+01  1.803662e-01
4.678500e+01  1.739742e-01
4.680000e+01  1.923905e-01
4.681500e+01  1.894045e-01
4.683000e+01  1.756728e-01
4.684500e+01  1.754219e-01
4.686000e+01  1.927980e-01
4.687500e+01  1.788770e-01
4.689000e+01  1.913532e-01
4.690500e+01  1.930725e-01
4.692000e+01  1.893250e-01
4.693500e+01  1.855287e-01
4.695000e+01  1.914970e-01
4.696500e+01  1.783537e-01
4.698000e+01  1.760768e-01
4.699500e+01  1.948745e-01
4.701000e+01  1.806792e-01
4.702500e+01  1.861210e-01
4.704000e+01  1.783283e-01
4.705500e+01  1.701615e-01
4.707000e+01  1.856099e-01
4.708500e+01  2.014896e-01
4.710000e+01  1.917346e-01
4.711500e+01  1.759033e-01
4.713000e+01  1.811462e-01
4.714500e+01  1.748290e-01
4.716000e+01  1.762666e-01
4.717500e+01  1.786787e-01
4.719000e+01  1.802054e-01
4.720500e+01  1.936954e-01
4.722000e+01  1.856609e-01
4.723500e+01  1.731545e-01
4.725000e+01  1.945123e-01
4.726500e+01  1.847756e-01
4.728000e+01  1.821349e-01
4.729500e+01  1.757332e-01
4.731000e+01  1.936052e-01
4.732500e+01  1.996221e-01
4.734000e+01  1.812236e-01
4.735500e+01  1.894964e-01
4.737000e+01  1.877048e-01
4.738500e+01  1.909922e-01
4.740000e+01  1.848352e-01
4.741500e+01  1.907300e-01
4.743000e+01  1.881750e-01
4.744500e+01  1.914417e-01
4.746000e+01  1.755677e-01
4.747500e+01  1.840271e-01
4.749000e+01  1.719795e-01
4.750500e+01  1.857549e-01
4.752000e+01  1.960869e-01
4.753500e+01  1.757075e-01
4.755000e+01  1.932105e-01
4.756500e+01  1.909572e-01
4.758000e+01  1.769150e-01
4.759500e+01  1.912162e-01
4.761000e+01  1.965002e-01
4.762500e+01  2.137696e-01
4.764000e+01  1.818727e-01
4.765500e+01  1.897249e-01
4.767000e+01  1.898897e-01
4.768500e+01  1.896875e-01
4.770000e+01  1.790811e-01
4.771500e+01  1.765126e-01
4.773000e+01  1.693404e-01
4.774500e+01  1.889781e-01
4.776000e+01  1.956917e-01
4.777500e+01  1.764657e-01
4.779000e+01  1.753957e-01
4.780500e+01  1.918709e-01
4.782000e+01  1.866887e-01
4.783500e+01  1.847624e-01
4.785000e+01  1.822440e-01
4.786500e+01  1.738451e-01
4.788000e+01  2.205539e-01
4.789500e+01  1.750931e-01
4.791000e+01  1.897594e-01
4.792500e+01  1.816728e-01
4.794000e+01  1.675529e-01
4.795500e+01  2.007934e-01
4.797000e+01  1.877394e-01
4.798500e+01  1.884830e-01
4.800000e+01  1.786700e-01
4.801500e+01  1.830869e-01
4.803000e+01  1.820386e-01
4.804500e+01  1.778478e-01
4.806000e+01  1.838724e-01
4.807500e+01  1.821453e-01
4.809000e+01  1.724210e-01
4.810500e+01  1.782977e-01
4.812000e+01  1.975473e-01
4.813500e+01  1.824418e-01
4.815000e+01  1.875581e-01
4.816500e+01  1.931347e-01
4.818000e+01  1.866283e-01
4.819500e+01  1.749768e-01
4.821000e+01  1.918958e-01
4.822500e+01  1.784069e-01
4.824000e+01  1.889419e-01
4.825500e+01  1.802889e-01
4.827000e+01  1.959642e-01
4.828500e+01  1.799164e-01
4.830000e+01  1.809831e-01
4.831500e+01  1.872700e-01
4.833000e+01  1.866335e-01
4.834500e+01  1.850366e-01
4.836000e+01  1.921382e-01
4.837500e+01  1.742728e-01
4.839000e+01  1.847648e-01
4.840500e+01  1.854970e-01
4.842000e+01  1.872031e-01
4.843500e+01  1.867890e-01
4.845000e+01  1.941364e-01
4.846500e+01  2.044187e-01
4.848000e+01  1.740211e-01
4.849500e+01  1.954159e-01
4.851000e+01  1.858036e-01
4.852500e+01  1.788129e-01
4.854000e+01  1.849837e-01
4.855500e+01  1.852486e-01
4.857000e+01  2.077719e-01
4.858500e+01  1.816835e-01
4.860000e+01  1.930284e-01
4.861500e+01  1.907119e-01
4.863000e+01  1.897142e-01
4.864500e+01  1.720871e-01
4.866000e+01  1.743419e-01
4.867500e+01  1.979317e-01
4.869000e+01  1.869785e-01
4.870500e+01  1.803161e-01
4.872000e+01  1.766524e-01
4.873500e+01  1.851352e-01
4.875000e+01  1.871415e-01
4.876500e+01  1.827869e-01
4.878000e+01  1.831963e-01
4.879500e+01  1.752573e-01
4.881000e+01  1.823760e-01
4.882500e+01  1.822578e-01
4.884000e+01  1.950002e-01
4.885500e+01  1.780869e-01
4.887000e+01  1.803136e-01
4.888500e+01  1.918592e-01
4.890000e+01  1.775415e-01
4.891500e+01  1.853348e-01
4.893000e+01  1.875551e-01
4.894500e+01  1.787454e-01
4.896000e+01  1.873474e-01
4.897500e+01  1.973982e-01
4.899000e+01  1.869571e-01
4.900500e+01  1.762814e-01
4.902000e+01  1.831226e-01
4.903500e+01  1.700764e-01
4.905000e+01  1.958112e-01
4.906500e+01  1.978640e-01
4.908000e+01  1.891113e-01
4.909500e+01  1.840787e-01
4.911000e+01  1.792461e-01
4.912500e+01  1.877951e-01
4.914000e+01  1.932460e-01
4.915500e+01  1.813003e-01
4.917000e+01  1.942528e-01
4.918500e+01  1.838941e-01
4.920000e+01  1.841900e-01
4.921500e+01  1.790894e-01
4.923000e+01  1.994991e-01
4.924500e+01  1.838477e-01
4.926000e+01  1.858411e-01
4.927500e+01  1.685052e-01
4.929000e+01  1.847619e-01
4.930500e+01  1.893620e-01
4.932000e+01  1.832731e-01
4.933500e+01  1.821261e-01
4.935000e+01  1.798946e-01
4.936500e+01  1.737497e-01
4.938000e+01  1.883640e-01
4.939500e+01  1.769973e-01
4.941000e+01  1.760622e-01
4.942500e+01  1.676817e-01
4.944000e+01  1.988041e-01
4.945500e+01  1.877790e-01
4.947000e+01  1.799945e-01
4.948500e+01  1.882819e-01
4.950000e+01  1.852296e-01
4.951500e+01  1.983558e-01
4.953000e+01  1.882897e-01
4.954500e+01  1.812454e-01
4.956000e+01  1.841170e-01
4.957500e+01  1.881119e-01
4.959000e+01  1.863760e-01
4.960500e+01  1.796080e-01
4.962000e+01  1.894105e-01
4.963500e+01  1.858847e-01
4.965000e+01  1.725349e-01
4.966500e+01  1.854441e-01
4.968000e+01  1.814003e-01
4.969500e+01  1.904007e-01
4.971000e+01  1.873420e-01
4.972500e+01  1.681122e-01
4.974000e+01  1.923658e-01
4.975500e+01  1.735137e-01
4.977000e+01  1.794601e-01
4.978500e+01  1.848398e-01
4.980000e+01  1.936881e-01
4.981500e+01  1.804714e-01
4.983000e+01  1.881359e-01
4.984500e+01  1.917628e-01
4.986000e+01  1.871523e-01
4.987500e+01  1.814776e-01
4.989000e+01  1.890132e-01
4.990500e+01  1.733265e-01
4.992000e+01  2.002947e-01
4.993500e+01  1.739108e-01
4.995000e+01  2.002722e-01
4.996500e+01  1.798999e-01
4.998000e+01  2.044849e-01
4.999500e+01  1.852300e-01
