# Supplementary material for: KRSR and RGD Adsorption on TiO2 and Influence of Ion Concentration: A Molecular Dynamics Study
Source: Biomolecules. 2026 Feb 23;16(2):336. doi: 10.3390/biom16020336 (PMC12938479; doi:10.3390/biom16020336)
Supplement: Supplementary file 1 [file biomolecules-16-00336-s001.zip › Supplementary data/data/KRSR/47Na50Cl/rmsd.xvg]

# This file was created Mon Aug 18 12:23:06 2025
# Created by:
#                       :-) GROMACS - gmx rms, 2023.2 (-:
# 
# Executable:   /usr/local/gromacs/bin/gmx
# Data prefix:  /usr/local/gromacs
# Working dir:  /mnt/d/cache/Blanka/Everything Linux/Titán/KRSR
# Command line:
#   gmx rms -s 47Na50Cl_1/md/md.tpr -f 47Na50Cl_1/md/md_noPBC.xtc -o 47Na50Cl_1/md/rmsd.xvg -tu ns
# gmx rms is part of G R O M A C S:
#
# GRowing Old MAkes el Chrono Sweat
#
@    title "RMSD"
@    xaxis  label "Time (ns)"
@    yaxis  label "RMSD (nm)"
@TYPE xy
@ subtitle "Backbone after lsq fit to Backbone"
   0.0000000    0.0000010
   0.0150000    0.0336495
   0.0300000    0.0419136
   0.0450000    0.0454663
   0.0600000    0.0466803
   0.0750000    0.0904758
   0.0900000    0.0872502
   0.1050000    0.0924605
   0.1200000    0.1115391
   0.1350000    0.0740809
   0.1500000    0.0661146
   0.1650000    0.0831922
   0.1800000    0.0604549
   0.1950000    0.0648590
   0.2100000    0.0951259
   0.2250000    0.0675031
   0.2400000    0.0675550
   0.2550000    0.0661155
   0.2700000    0.0499109
   0.2850000    0.0727246
   0.3000000    0.0856730
   0.3150000    0.0765947
   0.3300000    0.0920781
   0.3450000    0.0899885
   0.3600000    0.0820710
   0.3750000    0.0539338
   0.3900000    0.0731606
   0.4050000    0.0686271
   0.4200000    0.0743994
   0.4350000    0.0546561
   0.4500000    0.0604560
   0.4650000    0.0688045
   0.4800000    0.0821690
   0.4950000    0.0821251
   0.5100001    0.0974269
   0.5250000    0.0926487
   0.5400000    0.0744603
   0.5550000    0.0986688
   0.5700001    0.1173008
   0.5850000    0.1090554
   0.6000000    0.0959520
   0.6150000    0.0814947
   0.6300001    0.0426356
   0.6450000    0.0686213
   0.6600000    0.0510066
   0.6750000    0.0647828
   0.6900001    0.0625766
   0.7050000    0.0739064
   0.7200000    0.0721721
   0.7350000    0.0599464
   0.7500001    0.0483556
   0.7650000    0.0730778
   0.7800000    0.0841885
   0.7950000    0.0916194
   0.8100001    0.0971769
   0.8250000    0.0858012
   0.8400000    0.0903024
   0.8550000    0.1105133
   0.8700001    0.0934607
   0.8850001    0.0847838
   0.9000000    0.1041137
   0.9150000    0.0798383
   0.9300001    0.0906426
   0.9450001    0.0891607
   0.9600000    0.0711633
   0.9750000    0.0896593
   0.9900001    0.0906154
   1.0050000    0.0738530
   1.0200001    0.0904995
   1.0350001    0.0993620
   1.0500001    0.1398661
   1.0650001    0.0621694
   1.0800000    0.0731948
   1.0950000    0.0789049
   1.1100000    0.0916924
   1.1250000    0.1118313
   1.1400001    0.1004336
   1.1550001    0.0708120
   1.1700001    0.1172131
   1.1850001    0.0992596
   1.2000000    0.0830718
   1.2150000    0.0912497
   1.2300000    0.1124102
   1.2450000    0.0962125
   1.2600001    0.1078857
   1.2750001    0.1198457
   1.2900001    0.1104832
   1.3050001    0.1065664
   1.3200001    0.1064516
   1.3350000    0.0931856
   1.3500000    0.0896321
   1.3650000    0.0755237
   1.3800001    0.0744024
   1.3950001    0.0854287
   1.4100001    0.0977208
   1.4250001    0.1210483
   1.4400001    0.1051600
   1.4550000    0.0953132
   1.4700000    0.1036489
   1.4850000    0.0805753
   1.5000001    0.0748483
   1.5150001    0.0754702
   1.5300001    0.0609468
   1.5450001    0.0995270
   1.5600001    0.0764905
   1.5750000    0.0758378
   1.5900000    0.0854129
   1.6050000    0.0964164
   1.6200001    0.0539831
   1.6350001    0.0682391
   1.6500001    0.1118799
   1.6650001    0.0698225
   1.6800001    0.0839898
   1.6950001    0.0759231
   1.7100000    0.0709059
   1.7250000    0.0748741
   1.7400001    0.0667499
   1.7550001    0.0657710
   1.7700001    0.0901744
   1.7850001    0.0730295
   1.8000001    0.0709005
   1.8150001    0.0530459
   1.8300000    0.0605225
   1.8450000    0.0550694
   1.8600001    0.0410237
   1.8750001    0.0750013
   1.8900001    0.0619584
   1.9050001    0.1087908
   1.9200001    0.0648840
   1.9350001    0.0685918
   1.9500000    0.0713207
   1.9650002    0.0775936
   1.9800001    0.0873201
   1.9950001    0.0676067
   2.0100000    0.0638935
   2.0250001    0.0542261
   2.0400002    0.0748751
   2.0550001    0.0955630
   2.0700002    0.0761225
   2.0850000    0.0849792
   2.1000001    0.0634208
   2.1150000    0.0611494
   2.1300001    0.0550862
   2.1450002    0.1066205
   2.1600001    0.1062670
   2.1750002    0.1014229
   2.1900001    0.1010112
   2.2050002    0.0991837
   2.2200000    0.0907364
   2.2350001    0.1078746
   2.2500000    0.1170378
   2.2650001    0.0939878
   2.2800002    0.1012754
   2.2950001    0.0986583
   2.3100002    0.1107087
   2.3250000    0.0531003
   2.3400002    0.0629165
   2.3550000    0.0988305
   2.3700001    0.0962179
   2.3850002    0.1056043
   2.4000001    0.0505229
   2.4150002    0.0621059
   2.4300001    0.1214208
   2.4450002    0.1348528
   2.4600000    0.1175525
   2.4750001    0.0639943
   2.4900000    0.0854231
   2.5050001    0.0667513
   2.5200002    0.0719818
   2.5350001    0.0812092
   2.5500002    0.0621103
   2.5650001    0.0609169
   2.5800002    0.0875548
   2.5950000    0.0778854
   2.6100001    0.0989457
   2.6250002    0.1027771
   2.6400001    0.0805170
   2.6550002    0.0530758
   2.6700001    0.0439104
   2.6850002    0.0848590
   2.7000000    0.0740299
   2.7150002    0.0557259
   2.7300000    0.0607552
   2.7450001    0.0787717
   2.7600002    0.0693873
   2.7750001    0.0577461
   2.7900002    0.1067240
   2.8050001    0.1020258
   2.8200002    0.1037014
   2.8350000    0.1022519
   2.8500001    0.1140814
   2.8650002    0.1070424
   2.8800001    0.1168559
   2.8950002    0.1428518
   2.9100001    0.1271932
   2.9250002    0.1390540
   2.9400001    0.0748307
   2.9550002    0.0843505
   2.9700000    0.0698193
   2.9850001    0.0655495
   3.0000002    0.0603310
   3.0150001    0.0549268
   3.0300002    0.1147423
   3.0450001    0.0786567
   3.0600002    0.0822665
   3.0750000    0.0537470
   3.0900002    0.0488749
   3.1050003    0.0606340
   3.1200001    0.0878928
   3.1350002    0.0949747
   3.1500001    0.0772754
   3.1650002    0.1091124
   3.1800001    0.1134133
   3.1950002    0.1013499
   3.2100000    0.1170289
   3.2250001    0.0932301
   3.2400002    0.0687631
   3.2550001    0.0761327
   3.2700002    0.0927984
   3.2850001    0.0799405
   3.3000002    0.0609369
   3.3150001    0.0844348
   3.3300002    0.0956738
   3.3450003    0.0944613
   3.3600001    0.0899888
   3.3750002    0.0705120
   3.3900001    0.0815432
   3.4050002    0.0573311
   3.4200001    0.0594153
   3.4350002    0.0469524
   3.4500000    0.1022169
   3.4650002    0.0606519
   3.4800003    0.0244740
   3.4950001    0.0883866
   3.5100002    0.0666423
   3.5250001    0.0453060
   3.5400002    0.0426178
   3.5550001    0.0788290
   3.5700002    0.0499613
   3.5850003    0.0697850
   3.6000001    0.0346289
   3.6150002    0.0663981
   3.6300001    0.0578610
   3.6450002    0.0616860
   3.6600001    0.0965871
   3.6750002    0.1118858
   3.6900001    0.0847224
   3.7050002    0.0714109
   3.7200003    0.0682934
   3.7350001    0.0750060
   3.7500002    0.0629740
   3.7650001    0.0908312
   3.7800002    0.1334944
   3.7950001    0.1555984
   3.8100002    0.1785774
   3.8250003    0.1745035
   3.8400002    0.1536663
   3.8550003    0.1452091
   3.8700001    0.1378242
   3.8850002    0.1723075
   3.9000001    0.1552512
   3.9150002    0.1227010
   3.9300003    0.1717593
   3.9450002    0.1898954
   3.9600003    0.1551898
   3.9750001    0.1347114
   3.9900002    0.1183212
   4.0050001    0.1659369
   4.0200000    0.1516017
   4.0350003    0.1379917
   4.0500002    0.1662324
   4.0650001    0.1803248
   4.0800004    0.1714942
   4.0950003    0.1610379
   4.1100001    0.1853916
   4.1250000    0.1728918
   4.1400003    0.1880581
   4.1550002    0.1843456
   4.1700001    0.1894136
   4.1850004    0.1961906
   4.2000003    0.1957707
   4.2150002    0.1876190
   4.2300000    0.2001519
   4.2450004    0.1967333
   4.2600002    0.1757434
   4.2750001    0.1793472
   4.2900004    0.1973028
   4.3050003    0.1728859
   4.3200002    0.1927365
   4.3350000    0.2031230
   4.3500004    0.1976923
   4.3650002    0.1558113
   4.3800001    0.1718993
   4.3950000    0.1575729
   4.4100003    0.1571342
   4.4250002    0.1554385
   4.4400001    0.1410011
   4.4550004    0.1285636
   4.4700003    0.1130037
   4.4850001    0.1474424
   4.5000000    0.1536235
   4.5150003    0.1674804
   4.5300002    0.1429862
   4.5450001    0.1212741
   4.5600004    0.1483814
   4.5750003    0.1299636
   4.5900002    0.1463411
   4.6050000    0.1478495
   4.6200004    0.1760006
   4.6350002    0.1858421
   4.6500001    0.1390088
   4.6650004    0.1546551
   4.6800003    0.1528461
   4.6950002    0.1341588
   4.7100000    0.1461555
   4.7250004    0.1535612
   4.7400002    0.1488380
   4.7550001    0.1644756
   4.7700005    0.1843952
   4.7850003    0.1478103
   4.8000002    0.1540928
   4.8150001    0.1471438
   4.8300004    0.1651061
   4.8450003    0.1637845
   4.8600001    0.2060679
   4.8750000    0.1960710
   4.8900003    0.1726532
   4.9050002    0.1965816
   4.9200001    0.1916499
   4.9350004    0.1908984
   4.9500003    0.1915756
   4.9650002    0.2064113
   4.9800000    0.1627743
   4.9950004    0.1737379
   5.0100002    0.1930252
   5.0250001    0.2157940
   5.0400004    0.2028515
   5.0550003    0.1862937
   5.0700002    0.1923525
   5.0850000    0.1904686
   5.1000004    0.1949886
   5.1150002    0.1837042
   5.1300001    0.1657546
   5.1450005    0.1397563
   5.1600003    0.1389043
   5.1750002    0.0866447
   5.1900001    0.1481346
   5.2050004    0.1388469
   5.2200003    0.1507775
   5.2350001    0.1044410
   5.2500005    0.0997901
   5.2650003    0.1085168
   5.2800002    0.1252777
   5.2950001    0.1301349
   5.3100004    0.1451416
   5.3250003    0.1595141
   5.3400002    0.1926259
   5.3550000    0.2068504
   5.3700004    0.1826103
   5.3850002    0.1916800
   5.4000001    0.2021780
   5.4150004    0.1916593
   5.4300003    0.1927534
   5.4450002    0.2114000
   5.4600000    0.1710715
   5.4750004    0.1645936
   5.4900002    0.1774322
   5.5050001    0.1759994
   5.5200005    0.1534183
   5.5350003    0.1722601
   5.5500002    0.1756244
   5.5650001    0.1814580
   5.5800004    0.1746238
   5.5950003    0.1715042
   5.6100001    0.1604557
   5.6250005    0.1953985
   5.6400003    0.1834318
   5.6550002    0.1779613
   5.6700001    0.1861968
   5.6850004    0.1972951
   5.7000003    0.1803315
   5.7150002    0.1928627
   5.7300005    0.1671251
   5.7450004    0.1772504
   5.7600002    0.2039150
   5.7750001    0.1892746
   5.7900004    0.1803038
   5.8050003    0.1803702
   5.8200002    0.1763115
   5.8350005    0.1803317
   5.8500004    0.1799824
   5.8650002    0.1727485
   5.8800001    0.1566715
   5.8950005    0.1476462
   5.9100003    0.1644081
   5.9250002    0.1705296
   5.9400001    0.1910321
   5.9550004    0.1808482
   5.9700003    0.1941726
   5.9850001    0.2080370
   6.0000005    0.1615728
   6.0150003    0.1813405
   6.0300002    0.1593763
   6.0450001    0.1787497
   6.0600004    0.1669250
   6.0750003    0.1871730
   6.0900002    0.1966317
   6.1050005    0.1778544
   6.1200004    0.1902303
   6.1350002    0.1727075
   6.1500001    0.1718134
   6.1650004    0.2000501
   6.1800003    0.1785498
   6.1950002    0.1751565
   6.2100005    0.2009614
   6.2250004    0.1802238
   6.2400002    0.1736254
   6.2550001    0.1729780
   6.2700005    0.1624519
   6.2850003    0.1479618
   6.3000002    0.1671336
   6.3150005    0.1662807
   6.3300004    0.1501067
   6.3450003    0.1791525
   6.3600001    0.2064582
   6.3750005    0.1676604
   6.3900003    0.1747874
   6.4050002    0.1543631
   6.4200001    0.1812258
   6.4350004    0.2087627
   6.4500003    0.1599872
   6.4650002    0.1837159
   6.4800005    0.1433968
   6.4950004    0.1145097
   6.5100002    0.1280106
   6.5250001    0.1505270
   6.5400004    0.1652558
   6.5550003    0.1656706
   6.5700002    0.1802195
   6.5850005    0.1895795
   6.6000004    0.1787953
   6.6150002    0.1832067
   6.6300001    0.2254017
   6.6450005    0.2314553
   6.6600003    0.2425626
   6.6750002    0.2176352
   6.6900005    0.1976670
   6.7050004    0.2058140
   6.7200003    0.1856912
   6.7350001    0.1654365
   6.7500005    0.1977044
   6.7650003    0.1674517
   6.7800002    0.2039894
   6.7950006    0.2134582
   6.8100004    0.1918554
   6.8250003    0.1842647
   6.8400002    0.1487925
   6.8550005    0.1349795
   6.8700004    0.1548468
   6.8850002    0.1876032
   6.9000001    0.1877937
   6.9150004    0.2328820
   6.9300003    0.1817830
   6.9450002    0.2213334
   6.9600005    0.1838854
   6.9750004    0.1890888
   6.9900002    0.1727216
   7.0050001    0.1952415
   7.0200005    0.1903989
   7.0350003    0.1854247
   7.0500002    0.1647820
   7.0650005    0.1925021
   7.0800004    0.2279010
   7.0950003    0.1976523
   7.1100001    0.2047875
   7.1250005    0.1654849
   7.1400003    0.2281717
   7.1550002    0.2350309
   7.1700006    0.1524657
   7.1850004    0.1148119
   7.2000003    0.1263293
   7.2150002    0.1051213
   7.2300005    0.1574723
   7.2450004    0.1572484
   7.2600002    0.1468288
   7.2750006    0.1308813
   7.2900004    0.1539740
   7.3050003    0.1614267
   7.3200002    0.1593554
   7.3350005    0.1688604
   7.3500004    0.1652178
   7.3650002    0.1523916
   7.3800001    0.1903783
   7.3950005    0.1946306
   7.4100003    0.1773953
   7.4250002    0.1991421
   7.4400005    0.2158069
   7.4550004    0.2044728
   7.4700003    0.1826665
   7.4850001    0.1859414
   7.5000005    0.1857114
   7.5150003    0.1873681
   7.5300002    0.1745591
   7.5450006    0.1597176
   7.5600004    0.1405217
   7.5750003    0.1841695
   7.5900002    0.1666310
   7.6050005    0.1656103
   7.6200004    0.1823133
   7.6350002    0.1712818
   7.6500006    0.1838440
   7.6650004    0.1560099
   7.6800003    0.1812147
   7.6950002    0.1705669
   7.7100005    0.1668390
   7.7250004    0.1953580
   7.7400002    0.1727901
   7.7550006    0.1819076
   7.7700005    0.1855777
   7.7850003    0.1776310
   7.8000002    0.2062476
   7.8150005    0.1816588
   7.8300004    0.1929859
   7.8450003    0.1728615
   7.8600006    0.1903162
   7.8750005    0.1861254
   7.8900003    0.1913456
   7.9050002    0.1809213
   7.9200006    0.1532826
   7.9350004    0.2040867
   7.9500003    0.2012338
   7.9650002    0.1839724
   7.9800005    0.1958343
   7.9950004    0.2001173
   8.0100002    0.1950545
   8.0250006    0.1932859
   8.0400000    0.1988079
   8.0550003    0.2103526
   8.0700006    0.1830070
   8.0850000    0.1831403
   8.1000004    0.1780517
   8.1150007    0.1286483
   8.1300001    0.1641353
   8.1450005    0.1660137
   8.1600008    0.1549187
   8.1750002    0.1658759
   8.1900005    0.1522633
   8.2049999    0.1367891
   8.2200003    0.1716915
   8.2350006    0.1610041
   8.2500000    0.1805442
   8.2650003    0.2302586
   8.2800007    0.2103535
   8.2950001    0.1832481
   8.3100004    0.1846975
   8.3250008    0.1836577
   8.3400002    0.1819013
   8.3550005    0.1858634
   8.3700008    0.1801057
   8.3850002    0.1742285
   8.4000006    0.1732024
   8.4150000    0.1613174
   8.4300003    0.1672750
   8.4450006    0.2078504
   8.4600000    0.1775885
   8.4750004    0.2126266
   8.4900007    0.1797545
   8.5050001    0.1968117
   8.5200005    0.1698956
   8.5350008    0.1906150
   8.5500002    0.1846049
   8.5650005    0.1709710
   8.5800009    0.1758018
   8.5950003    0.1620620
   8.6100006    0.1925966
   8.6250000    0.1664834
   8.6400003    0.1733755
   8.6550007    0.2000935
   8.6700001    0.1850080
   8.6850004    0.1863794
   8.7000008    0.1704704
   8.7150002    0.1687976
   8.7300005    0.1707760
   8.7450008    0.1838132
   8.7600002    0.2001336
   8.7750006    0.1910011
   8.7900000    0.1890199
   8.8050003    0.2044644
   8.8200006    0.2046933
   8.8350000    0.1980893
   8.8500004    0.1857100
   8.8650007    0.1999971
   8.8800001    0.1979029
   8.8950005    0.1664998
   8.9100008    0.1887762
   8.9250002    0.1712574
   8.9400005    0.1619788
   8.9550009    0.1758205
   8.9700003    0.1842211
   8.9850006    0.1847278
   9.0000000    0.2393563
   9.0150003    0.1895627
   9.0300007    0.1678620
   9.0450001    0.1907686
   9.0600004    0.1973945
   9.0750008    0.1618060
   9.0900002    0.1671389
   9.1050005    0.1703093
   9.1200008    0.1761302
   9.1350002    0.2045838
   9.1500006    0.1674029
   9.1650000    0.2429762
   9.1800003    0.1869045
   9.1950006    0.1868560
   9.2100000    0.1949526
   9.2250004    0.2021554
   9.2400007    0.1893817
   9.2550001    0.1911343
   9.2700005    0.2013158
   9.2850008    0.2092451
   9.3000002    0.2005495
   9.3150005    0.2069510
   9.3300009    0.1707426
   9.3450003    0.1535966
   9.3600006    0.1885256
   9.3750000    0.1806797
   9.3900003    0.1893531
   9.4050007    0.1770140
   9.4200001    0.1602242
   9.4350004    0.1891078
   9.4500008    0.1855609
   9.4650002    0.2031090
   9.4800005    0.1906166
   9.4950008    0.1776772
   9.5100002    0.1674190
   9.5250006    0.1733308
   9.5400009    0.2011458
   9.5550003    0.1900718
   9.5700006    0.1937768
   9.5850000    0.1737054
   9.6000004    0.1855954
   9.6150007    0.1625981
   9.6300001    0.1352835
   9.6450005    0.1264140
   9.6600008    0.1739267
   9.6750002    0.1609528
   9.6900005    0.1332618
   9.7050009    0.1334799
   9.7200003    0.0952473
   9.7350006    0.0709390
   9.7500000    0.0911361
   9.7650003    0.0830652
   9.7800007    0.1149219
   9.7950001    0.1439845
   9.8100004    0.1792198
   9.8250008    0.1723791
   9.8400002    0.1802378
   9.8550005    0.1898022
   9.8700008    0.1957861
   9.8850002    0.1754984
   9.9000006    0.2046234
   9.9150009    0.2048920
   9.9300003    0.1700317
   9.9450006    0.1283550
   9.9600000    0.1465120
   9.9750004    0.1598667
   9.9900007    0.1407395
  10.0050001    0.1169948
  10.0200005    0.1336045
  10.0350008    0.1722288
  10.0500002    0.1409748
  10.0650005    0.1744401
  10.0800009    0.1759644
  10.0950003    0.1514235
  10.1100006    0.1338449
  10.1250010    0.1252475
  10.1400003    0.1615498
  10.1550007    0.1478165
  10.1700001    0.1904904
  10.1850004    0.1665689
  10.2000008    0.1218582
  10.2150002    0.1392664
  10.2300005    0.1676765
  10.2450008    0.1423066
  10.2600002    0.1560747
  10.2750006    0.1692672
  10.2900009    0.1488122
  10.3050003    0.1384525
  10.3200006    0.1382783
  10.3350000    0.1446147
  10.3500004    0.1432975
  10.3650007    0.1436054
  10.3800001    0.1580559
  10.3950005    0.1020822
  10.4100008    0.1449589
  10.4250002    0.1415439
  10.4400005    0.0967697
  10.4550009    0.0691439
  10.4700003    0.0945941
  10.4850006    0.1397088
  10.5000010    0.1786274
  10.5150003    0.1741591
  10.5300007    0.1201729
  10.5450001    0.1220919
  10.5600004    0.0787912
  10.5750008    0.0963419
  10.5900002    0.1040041
  10.6050005    0.0873931
  10.6200008    0.1647424
  10.6350002    0.1446867
  10.6500006    0.1478385
  10.6650009    0.1586380
  10.6800003    0.1025279
  10.6950006    0.0919449
  10.7100000    0.1166409
  10.7250004    0.1380773
  10.7400007    0.1254302
  10.7550001    0.1558557
  10.7700005    0.1464656
  10.7850008    0.1769525
  10.8000002    0.1802374
  10.8150005    0.1854612
  10.8300009    0.1288969
  10.8450003    0.1179802
  10.8600006    0.1143115
  10.8750010    0.1242811
  10.8900003    0.1055121
  10.9050007    0.1050386
  10.9200001    0.1076620
  10.9350004    0.0570680
  10.9500008    0.0860885
  10.9650002    0.1137711
  10.9800005    0.1116900
  10.9950008    0.0964680
  11.0100002    0.1168787
  11.0250006    0.1874973
  11.0400009    0.2044279
  11.0550003    0.2001420
  11.0700006    0.2039869
  11.0850010    0.1966383
  11.1000004    0.2320852
  11.1150007    0.2134730
  11.1300001    0.2083120
  11.1450005    0.2121302
  11.1600008    0.1844683
  11.1750002    0.1702075
  11.1900005    0.1529294
  11.2050009    0.1756953
  11.2200003    0.1812278
  11.2350006    0.1958881
  11.2500010    0.1895862
  11.2650003    0.1957824
  11.2800007    0.1979580
  11.2950001    0.2152413
  11.3100004    0.1959586
  11.3250008    0.1848138
  11.3400002    0.1763119
  11.3550005    0.2001109
  11.3700008    0.2159556
  11.3850002    0.1851719
  11.4000006    0.1922899
  11.4150009    0.1787344
  11.4300003    0.1759718
  11.4450006    0.1783840
  11.4600010    0.1954451
  11.4750004    0.2056951
  11.4900007    0.1823828
  11.5050001    0.1844950
  11.5200005    0.1507787
  11.5350008    0.1736790
  11.5500002    0.1379879
  11.5650005    0.1352680
  11.5800009    0.1622380
  11.5950003    0.1654324
  11.6100006    0.1408606
  11.6250010    0.1679857
  11.6400003    0.1485905
  11.6550007    0.1587961
  11.6700010    0.1913627
  11.6850004    0.1808744
  11.7000008    0.1743301
  11.7150002    0.1654318
  11.7300005    0.2027272
  11.7450008    0.2059188
  11.7600002    0.1868571
  11.7750006    0.2112375
  11.7900009    0.2179936
  11.8050003    0.2373295
  11.8200006    0.2036680
  11.8350010    0.1428083
  11.8500004    0.1870291
  11.8650007    0.2206694
  11.8800001    0.1963820
  11.8950005    0.2201470
  11.9100008    0.2207798
  11.9250002    0.1880665
  11.9400005    0.1986897
  11.9550009    0.2096491
  11.9700003    0.1746062
  11.9850006    0.1757030
  12.0000010    0.1860509
  12.0150003    0.1919104
  12.0300007    0.1904200
  12.0450010    0.1760493
  12.0600004    0.1711120
  12.0750008    0.1418561
  12.0900002    0.1577062
  12.1050005    0.1957637
  12.1200008    0.1407617
  12.1350002    0.1460301
  12.1500006    0.1498678
  12.1650009    0.1585607
  12.1800003    0.1485356
  12.1950006    0.1337804
  12.2100010    0.1584011
  12.2250004    0.1499530
  12.2400007    0.1413278
  12.2550001    0.1773641
  12.2700005    0.1415439
  12.2850008    0.1752475
  12.3000002    0.1522137
  12.3150005    0.2001546
  12.3300009    0.1787833
  12.3450003    0.1535889
  12.3600006    0.1632109
  12.3750010    0.1766234
  12.3900003    0.2075714
  12.4050007    0.1975972
  12.4200010    0.2006334
  12.4350004    0.1639696
  12.4500008    0.1539153
  12.4650002    0.1744674
  12.4800005    0.2035407
  12.4950008    0.1871485
  12.5100002    0.1988914
  12.5250006    0.1740949
  12.5400009    0.1956414
  12.5550003    0.2031858
  12.5700006    0.1866489
  12.5850010    0.1884823
  12.6000004    0.1913043
  12.6150007    0.1533926
  12.6300011    0.2026793
  12.6450005    0.2130098
  12.6600008    0.1954180
  12.6750002    0.1964762
  12.6900005    0.1784503
  12.7050009    0.1919773
  12.7200003    0.1795298
  12.7350006    0.2119086
  12.7500010    0.1919430
  12.7650003    0.1563589
  12.7800007    0.1286421
  12.7950010    0.1661668
  12.8100004    0.1534465
  12.8250008    0.1806833
  12.8400002    0.1644692
  12.8550005    0.1616901
  12.8700008    0.1782497
  12.8850002    0.1629891
  12.9000006    0.1588936
  12.9150009    0.1696779
  12.9300003    0.1550595
  12.9450006    0.1638524
  12.9600010    0.1644567
  12.9750004    0.1751194
  12.9900007    0.1659972
  13.0050011    0.1724929
  13.0200005    0.1681716
  13.0350008    0.1616840
  13.0500002    0.1563913
  13.0650005    0.1388846
  13.0800009    0.1311013
  13.0950003    0.1617106
  13.1100006    0.1665103
  13.1250010    0.1694633
  13.1400003    0.1591534
  13.1550007    0.1415701
  13.1700010    0.1807735
  13.1850004    0.1609199
  13.2000008    0.1576775
  13.2150002    0.1610133
  13.2300005    0.1763746
  13.2450008    0.1724579
  13.2600002    0.1770910
  13.2750006    0.1644162
  13.2900009    0.1633941
  13.3050003    0.1699206
  13.3200006    0.1686482
  13.3350010    0.1583518
  13.3500004    0.1529800
  13.3650007    0.1589205
  13.3800011    0.1685811
  13.3950005    0.1593882
  13.4100008    0.1803266
  13.4250002    0.1283877
  13.4400005    0.1111960
  13.4550009    0.1225660
  13.4700003    0.1144898
  13.4850006    0.1415620
  13.5000010    0.1588496
  13.5150003    0.1516764
  13.5300007    0.1444503
  13.5450010    0.1516424
  13.5600004    0.1518159
  13.5750008    0.1670035
  13.5900011    0.1835973
  13.6050005    0.1672938
  13.6200008    0.1655946
  13.6350002    0.1672115
  13.6500006    0.1737123
  13.6650009    0.1678455
  13.6800003    0.1626047
  13.6950006    0.1613869
  13.7100010    0.1776519
  13.7250004    0.1701037
  13.7400007    0.1531244
  13.7550011    0.1584303
  13.7700005    0.1533660
  13.7850008    0.1545378
  13.8000002    0.1677389
  13.8150005    0.1342707
  13.8300009    0.1537715
  13.8450003    0.1384178
  13.8600006    0.0982224
  13.8750010    0.0995875
  13.8900003    0.1346479
  13.9050007    0.1709767
  13.9200010    0.1622493
  13.9350004    0.1532912
  13.9500008    0.1624258
  13.9650011    0.1547736
  13.9800005    0.1440880
  13.9950008    0.1663739
  14.0100002    0.1441975
  14.0250006    0.1601406
  14.0400009    0.1506209
  14.0550003    0.1557718
  14.0700006    0.1623522
  14.0850010    0.1658968
  14.1000004    0.1925991
  14.1150007    0.1750595
  14.1300011    0.1713034
  14.1450005    0.1486491
  14.1600008    0.1572091
  14.1750011    0.1472022
  14.1900005    0.1607954
  14.2050009    0.1634114
  14.2200003    0.1548138
  14.2350006    0.1315642
  14.2500010    0.1492910
  14.2650003    0.1712204
  14.2800007    0.1719722
  14.2950010    0.1126899
  14.3100004    0.1375200
  14.3250008    0.1554209
  14.3400011    0.1417361
  14.3550005    0.1601261
  14.3700008    0.1550546
  14.3850002    0.1267724
  14.4000006    0.1654258
  14.4150009    0.1602110
  14.4300003    0.1716390
  14.4450006    0.1660624
  14.4600010    0.1733544
  14.4750004    0.1640098
  14.4900007    0.1735138
  14.5050011    0.1621197
  14.5200005    0.1786897
  14.5350008    0.1921649
  14.5500011    0.1812440
  14.5650005    0.1755021
  14.5800009    0.1783935
  14.5950003    0.1568937
  14.6100006    0.1670508
  14.6250010    0.1761783
  14.6400003    0.1584202
  14.6550007    0.1738655
  14.6700010    0.1659451
  14.6850004    0.1553897
  14.7000008    0.1626993
  14.7150011    0.1295553
  14.7300005    0.1368847
  14.7450008    0.1706361
  14.7600002    0.1812587
  14.7750006    0.1891085
  14.7900009    0.1784831
  14.8050003    0.1932070
  14.8200006    0.1933802
  14.8350010    0.2218091
  14.8500004    0.1926458
  14.8650007    0.1813150
  14.8800011    0.1834278
  14.8950005    0.1691813
  14.9100008    0.1897102
  14.9250011    0.2111651
  14.9400005    0.2104422
  14.9550009    0.2058170
  14.9700003    0.1983680
  14.9850006    0.1929118
  15.0000010    0.2011511
  15.0150003    0.2050374
  15.0300007    0.2159729
  15.0450010    0.2086199
  15.0600004    0.1877675
  15.0750008    0.2187203
  15.0900011    0.1867988
  15.1050005    0.1678677
  15.1200008    0.1660076
  15.1350012    0.1866113
  15.1500006    0.2076475
  15.1650009    0.1973225
  15.1800003    0.2036581
  15.1950006    0.2140941
  15.2100010    0.1754189
  15.2250004    0.1705424
  15.2400007    0.2059249
  15.2550011    0.1562879
  15.2700005    0.1472607
  15.2850008    0.1994805
  15.3000011    0.1907566
  15.3150005    0.1855509
  15.3300009    0.1911802
  15.3450003    0.2335682
  15.3600006    0.2416728
  15.3750010    0.2115733
  15.3900003    0.2500684
  15.4050007    0.2273683
  15.4200010    0.2218534
  15.4350004    0.1997492
  15.4500008    0.1761731
  15.4650011    0.1875463
  15.4800005    0.1881879
  15.4950008    0.1677792
  15.5100012    0.1918490
  15.5250006    0.1889117
  15.5400009    0.1808532
  15.5550003    0.2271321
  15.5700006    0.1827458
  15.5850010    0.2051926
  15.6000004    0.1726308
  15.6150007    0.1606604
  15.6300011    0.1763684
  15.6450005    0.2227324
  15.6600008    0.2105250
  15.6750011    0.2103777
  15.6900005    0.2150339
  15.7050009    0.1983795
  15.7200012    0.1878124
  15.7350006    0.1844070
  15.7500010    0.1515450
  15.7650003    0.2012559
  15.7800007    0.1947563
  15.7950010    0.1651324
  15.8100004    0.2074802
  15.8250008    0.2071749
  15.8400011    0.2061634
  15.8550005    0.1639260
  15.8700008    0.2190788
  15.8850012    0.2004294
  15.9000006    0.1766327
  15.9150009    0.1669358
  15.9300003    0.1433351
  15.9450006    0.1344572
  15.9600010    0.1762218
  15.9750004    0.1636934
  15.9900007    0.1636968
  16.0050011    0.1522001
  16.0200005    0.1546545
  16.0349998    0.1562416
  16.0500011    0.1785522
  16.0650005    0.1692465
  16.0799999    0.1685072
  16.0950012    0.1779186
  16.1100006    0.1702343
  16.1250000    0.1511768
  16.1400013    0.1679788
  16.1550007    0.1833970
  16.1700001    0.1185445
  16.1850014    0.1423073
  16.2000008    0.1324744
  16.2150002    0.1555611
  16.2300014    0.1685538
  16.2450008    0.1484969
  16.2600002    0.1764059
  16.2750015    0.1660660
  16.2900009    0.1702511
  16.3050003    0.1814991
  16.3200016    0.1649722
  16.3350010    0.1792039
  16.3500004    0.1671024
  16.3650017    0.1534078
  16.3800011    0.1680389
  16.3950005    0.1662373
  16.4099998    0.1795030
  16.4250011    0.1892411
  16.4400005    0.1629558
  16.4549999    0.1804577
  16.4700012    0.1950703
  16.4850006    0.1910854
  16.5000000    0.2053367
  16.5150013    0.1573943
  16.5300007    0.1361673
  16.5450001    0.1527148
  16.5600014    0.2008814
  16.5750008    0.1536455
  16.5900002    0.1671615
  16.6050014    0.1648425
  16.6200008    0.1618540
  16.6350002    0.1643071
  16.6500015    0.1744687
  16.6650009    0.1783049
  16.6800003    0.1631901
  16.6950016    0.1458967
  16.7100010    0.1484895
  16.7250004    0.1777951
  16.7400017    0.1582240
  16.7550011    0.1655792
  16.7700005    0.1724270
  16.7849998    0.1777516
  16.8000011    0.1734555
  16.8150005    0.1554637
  16.8299999    0.1896128
  16.8450012    0.1587911
  16.8600006    0.1782230
  16.8750000    0.1635959
  16.8900013    0.1848638
  16.9050007    0.1523499
  16.9200001    0.1833729
  16.9350014    0.1860171
  16.9500008    0.1630781
  16.9650002    0.1785998
  16.9800014    0.1844599
  16.9950008    0.1690632
  17.0100002    0.1945640
  17.0250015    0.1901569
  17.0400009    0.2013484
  17.0550003    0.2069667
  17.0700016    0.1755407
  17.0850010    0.1905965
  17.1000004    0.2147351
  17.1150017    0.2000278
  17.1300011    0.1979682
  17.1450005    0.2106734
  17.1600018    0.1957462
  17.1750011    0.1821821
  17.1900005    0.2027767
  17.2049999    0.1991729
  17.2200012    0.1919681
  17.2350006    0.2273090
  17.2500000    0.2261471
  17.2650013    0.1859262
  17.2800007    0.1876009
  17.2950001    0.2033816
  17.3100014    0.1879194
  17.3250008    0.1838697
  17.3400002    0.1615673
  17.3550014    0.2002036
  17.3700008    0.1812617
  17.3850002    0.1572130
  17.4000015    0.1604990
  17.4150009    0.1875241
  17.4300003    0.1811400
  17.4450016    0.1720552
  17.4600010    0.1680554
  17.4750004    0.2010582
  17.4900017    0.1757301
  17.5050011    0.1419357
  17.5200005    0.1603511
  17.5350018    0.1839930
  17.5500011    0.1759096
  17.5650005    0.2062954
  17.5799999    0.2061677
  17.5950012    0.1975788
  17.6100006    0.1902396
  17.6250000    0.2018812
  17.6400013    0.1954396
  17.6550007    0.1969166
  17.6700001    0.1809532
  17.6850014    0.1987456
  17.7000008    0.1997293
  17.7150002    0.1832650
  17.7300014    0.2017271
  17.7450008    0.1902315
  17.7600002    0.1838986
  17.7750015    0.1765199
  17.7900009    0.1810049
  17.8050003    0.1889409
  17.8200016    0.1750331
  17.8350010    0.1935327
  17.8500004    0.1932280
  17.8650017    0.1781671
  17.8800011    0.2120779
  17.8950005    0.2448137
  17.9100018    0.2425809
  17.9250011    0.2273741
  17.9400005    0.2129460
  17.9549999    0.2129472
  17.9700012    0.2499539
  17.9850006    0.2248066
  18.0000000    0.2059198
  18.0150013    0.1834540
  18.0300007    0.2051841
  18.0450001    0.2079179
  18.0600014    0.2299429
  18.0750008    0.2269175
  18.0900002    0.2155207
  18.1050014    0.2178187
  18.1200008    0.2256549
  18.1350002    0.2225017
  18.1500015    0.2406984
  18.1650009    0.2512338
  18.1800003    0.2278344
  18.1950016    0.2248983
  18.2100010    0.1940078
  18.2250004    0.1995506
  18.2400017    0.1877603
  18.2550011    0.1878208
  18.2700005    0.1665377
  18.2850018    0.1833206
  18.3000011    0.1824254
  18.3150005    0.1881689
  18.3299999    0.1870401
  18.3450012    0.1743190
  18.3600006    0.1900188
  18.3750000    0.1920424
  18.3900013    0.1736551
  18.4050007    0.2014461
  18.4200001    0.2071773
  18.4350014    0.2383252
  18.4500008    0.1827990
  18.4650002    0.2221955
  18.4800014    0.2056122
  18.4950008    0.2207965
  18.5100002    0.2097286
  18.5250015    0.2186430
  18.5400009    0.1852127
  18.5550003    0.1771719
  18.5700016    0.1763988
  18.5850010    0.1925907
  18.6000004    0.1880513
  18.6150017    0.1951967
  18.6300011    0.1736560
  18.6450005    0.1689604
  18.6600018    0.1938965
  18.6750011    0.1835034
  18.6900005    0.2110332
  18.7050018    0.1861837
  18.7200012    0.1713105
  18.7350006    0.1847004
  18.7500000    0.1918806
  18.7650013    0.2039280
  18.7800007    0.2284288
  18.7950001    0.2083662
  18.8100014    0.2084891
  18.8250008    0.2179495
  18.8400002    0.2205232
  18.8550014    0.2237200
  18.8700008    0.1783680
  18.8850002    0.1658909
  18.9000015    0.1855858
  18.9150009    0.1835137
  18.9300003    0.1725344
  18.9450016    0.1875653
  18.9600010    0.1945761
  18.9750004    0.1908527
  18.9900017    0.1926904
  19.0050011    0.1595982
  19.0200005    0.1839185
  19.0350018    0.1936539
  19.0500011    0.1787742
  19.0650005    0.1518764
  19.0800018    0.1622670
  19.0950012    0.1879302
  19.1100006    0.1749187
  19.1250000    0.1905454
  19.1400013    0.1514590
  19.1550007    0.1417723
  19.1700001    0.1646043
  19.1850014    0.1769373
  19.2000008    0.1869498
  19.2150002    0.1972886
  19.2300014    0.1798487
  19.2450008    0.1946473
  19.2600002    0.1515678
  19.2750015    0.1797260
  19.2900009    0.1478024
  19.3050003    0.1670812
  19.3200016    0.1811829
  19.3350010    0.1581472
  19.3500004    0.1846603
  19.3650017    0.1977058
  19.3800011    0.2022364
  19.3950005    0.2002834
  19.4100018    0.2025761
  19.4250011    0.1852995
  19.4400005    0.1854253
  19.4550018    0.1927772
  19.4700012    0.1798870
  19.4850006    0.1873635
  19.5000000    0.1828055
  19.5150013    0.2144269
  19.5300007    0.1827180
  19.5450001    0.1753826
  19.5600014    0.1568037
  19.5750008    0.1471024
  19.5900002    0.1820246
  19.6050014    0.1890424
  19.6200008    0.1814019
  19.6350002    0.2014343
  19.6500015    0.1684694
  19.6650009    0.1657781
  19.6800003    0.1391837
  19.6950016    0.1599682
  19.7100010    0.1710719
  19.7250004    0.1623892
  19.7400017    0.1694644
  19.7550011    0.1734613
  19.7700005    0.1703597
  19.7850018    0.1698200
  19.8000011    0.1627182
  19.8150005    0.2064334
  19.8300018    0.1764986
  19.8450012    0.1951992
  19.8600006    0.1968987
  19.8750000    0.2161099
  19.8900013    0.2199749
  19.9050007    0.1887032
  19.9200001    0.1742380
  19.9350014    0.1911432
  19.9500008    0.1659407
  19.9650002    0.1811553
  19.9800014    0.2019753
  19.9950008    0.1974401
  20.0100002    0.1769714
  20.0250015    0.1568027
  20.0400009    0.1673386
  20.0550003    0.1533284
  20.0700016    0.1744626
  20.0850010    0.1287778
  20.1000004    0.1626168
  20.1150017    0.1827621
  20.1300011    0.1794942
  20.1450005    0.1902265
  20.1600018    0.2087321
  20.1750011    0.1836173
  20.1900005    0.1874413
  20.2050018    0.1852528
  20.2200012    0.1949184
  20.2350006    0.1942538
  20.2500019    0.2273142
  20.2650013    0.2351122
  20.2800007    0.1952996
  20.2950001    0.2012590
  20.3100014    0.2104160
  20.3250008    0.1955950
  20.3400002    0.2261426
  20.3550014    0.2031503
  20.3700008    0.2003884
  20.3850002    0.2071525
  20.4000015    0.2333964
  20.4150009    0.2331633
  20.4300003    0.2214035
  20.4450016    0.1934729
  20.4600010    0.2339565
  20.4750004    0.2124661
  20.4900017    0.2143512
  20.5050011    0.1850807
  20.5200005    0.1967115
  20.5350018    0.1886063
  20.5500011    0.1970813
  20.5650005    0.1692001
  20.5800018    0.1869731
  20.5950012    0.1781939
  20.6100006    0.1863113
  20.6250019    0.1979989
  20.6400013    0.2279616
  20.6550007    0.2470620
  20.6700001    0.2266992
  20.6850014    0.2109879
  20.7000008    0.2146427
  20.7150002    0.1988310
  20.7300014    0.1712154
  20.7450008    0.1740359
  20.7600002    0.2000538
  20.7750015    0.1979996
  20.7900009    0.1807005
  20.8050003    0.1781885
  20.8200016    0.1971625
  20.8350010    0.1764444
  20.8500004    0.1885698
  20.8650017    0.1515691
  20.8800011    0.1886364
  20.8950005    0.1669838
  20.9100018    0.1763364
  20.9250011    0.1915491
  20.9400005    0.1820191
  20.9550018    0.1862985
  20.9700012    0.1767181
  20.9850006    0.1918813
  21.0000019    0.2003938
  21.0150013    0.1944659
  21.0300007    0.1899782
  21.0450001    0.1552799
  21.0600014    0.1843801
  21.0750008    0.1855553
  21.0900002    0.1791623
  21.1050014    0.1748804
  21.1200008    0.1956096
  21.1350002    0.1928570
  21.1500015    0.1959327
  21.1650009    0.2155623
  21.1800003    0.2056895
  21.1950016    0.2559066
  21.2100010    0.2528380
  21.2250004    0.2399603
  21.2400017    0.2234787
  21.2550011    0.1628125
  21.2700005    0.2291083
  21.2850018    0.2170386
  21.3000011    0.1875855
  21.3150005    0.2212330
  21.3300018    0.2418149
  21.3450012    0.2255911
  21.3600006    0.2000289
  21.3750019    0.2242021
  21.3900013    0.2103317
  21.4050007    0.2491441
  21.4200001    0.2512960
  21.4350014    0.2599834
  21.4500008    0.2197622
  21.4650002    0.2427527
  21.4800014    0.2129068
  21.4950008    0.2010437
  21.5100002    0.2137682
  21.5250015    0.2131036
  21.5400009    0.2260759
  21.5550003    0.2158820
  21.5700016    0.2337305
  21.5850010    0.2133379
  21.6000004    0.2234738
  21.6150017    0.2279414
  21.6300011    0.2069746
  21.6450005    0.2016492
  21.6600018    0.2390002
  21.6750011    0.1921456
  21.6900005    0.2138299
  21.7050018    0.2095792
  21.7200012    0.1726019
  21.7350006    0.2094893
  21.7500019    0.2234858
  21.7650013    0.2105442
  21.7800007    0.2043070
  21.7950020    0.2103829
  21.8100014    0.1941579
  21.8250008    0.1856237
  21.8400002    0.1880799
  21.8550014    0.1770495
  21.8700008    0.1840580
  21.8850002    0.2120069
  21.9000015    0.1981947
  21.9150009    0.2002597
  21.9300003    0.1952692
  21.9450016    0.1998137
  21.9600010    0.2139901
  21.9750004    0.1851582
  21.9900017    0.2097235
  22.0050011    0.2002666
  22.0200005    0.1740283
  22.0350018    0.1678880
  22.0500011    0.1685898
  22.0650005    0.1873833
  22.0800018    0.1797865
  22.0950012    0.1946189
  22.1100006    0.1779183
  22.1250019    0.1711734
  22.1400013    0.1743091
  22.1550007    0.1878114
  22.1700020    0.2077232
  22.1850014    0.2021981
  22.2000008    0.2193247
  22.2150002    0.2028670
  22.2300014    0.2085561
  22.2450008    0.1870175
  22.2600002    0.2026797
  22.2750015    0.1861386
  22.2900009    0.2018417
  22.3050003    0.2018529
  22.3200016    0.2113979
  22.3350010    0.1939587
  22.3500004    0.1910459
  22.3650017    0.1926180
  22.3800011    0.1947897
  22.3950005    0.1898459
  22.4100018    0.1870186
  22.4250011    0.1909223
  22.4400005    0.1977413
  22.4550018    0.1893425
  22.4700012    0.1885407
  22.4850006    0.1773532
  22.5000019    0.1902036
  22.5150013    0.1683037
  22.5300007    0.1529927
  22.5450020    0.1893901
  22.5600014    0.1947182
  22.5750008    0.1610862
  22.5900002    0.1667327
  22.6050014    0.1608200
  22.6200008    0.1794278
  22.6350002    0.1752743
  22.6500015    0.1574849
  22.6650009    0.1581242
  22.6800003    0.1646175
  22.6950016    0.1621444
  22.7100010    0.1931572
  22.7250004    0.1916301
  22.7400017    0.1901338
  22.7550011    0.1649154
  22.7700005    0.1898340
  22.7850018    0.1899033
  22.8000011    0.1821626
  22.8150005    0.1810010
  22.8300018    0.1814002
  22.8450012    0.1843800
  22.8600006    0.1461576
  22.8750019    0.1672032
  22.8900013    0.1912889
  22.9050007    0.1677696
  22.9200020    0.1834409
  22.9350014    0.2019287
  22.9500008    0.1943756
  22.9650002    0.1921255
  22.9800014    0.1842373
  22.9950008    0.2032098
  23.0100002    0.1660941
  23.0250015    0.1852311
  23.0400009    0.1973793
  23.0550003    0.1937176
  23.0700016    0.1910965
  23.0850010    0.1978025
  23.1000004    0.1812462
  23.1150017    0.1866836
  23.1300011    0.1849042
  23.1450005    0.1672132
  23.1600018    0.1966835
  23.1750011    0.1972454
  23.1900005    0.1710168
  23.2050018    0.1564547
  23.2200012    0.1805983
  23.2350006    0.1782927
  23.2500019    0.1693254
  23.2650013    0.1544341
  23.2800007    0.1497657
  23.2950020    0.1878746
  23.3100014    0.1719373
  23.3250008    0.1635359
  23.3400021    0.1736503
  23.3550014    0.1946741
  23.3700008    0.1862624
  23.3850002    0.1372000
  23.4000015    0.1784835
  23.4150009    0.1900229
  23.4300003    0.1672510
  23.4450016    0.1839017
  23.4600010    0.1905196
  23.4750004    0.2321988
  23.4900017    0.1976455
  23.5050011    0.2024021
  23.5200005    0.1978736
  23.5350018    0.1969701
  23.5500011    0.1995006
  23.5650005    0.1774321
  23.5800018    0.2047076
  23.5950012    0.2046038
  23.6100006    0.1710927
  23.6250019    0.1951801
  23.6400013    0.1976108
  23.6550007    0.1942379
  23.6700020    0.1909102
  23.6850014    0.1978025
  23.7000008    0.1946692
  23.7150021    0.1812320
  23.7300014    0.1913178
  23.7450008    0.1951698
  23.7600002    0.1992404
  23.7750015    0.1803005
  23.7900009    0.1610712
  23.8050003    0.1846519
  23.8200016    0.1740912
  23.8350010    0.1848428
  23.8500004    0.2044340
  23.8650017    0.1988972
  23.8800011    0.1921109
  23.8950005    0.1746146
  23.9100018    0.1630291
  23.9250011    0.1944601
  23.9400005    0.1752560
  23.9550018    0.1893846
  23.9700012    0.1824369
  23.9850006    0.1722947
  24.0000019    0.1613796
  24.0150013    0.1904084
  24.0300007    0.1767011
  24.0450020    0.1714955
  24.0600014    0.1590136
  24.0750008    0.1579193
  24.0900021    0.1700528
  24.1050014    0.1778079
  24.1200008    0.1816080
  24.1350002    0.2089436
  24.1500015    0.1818358
  24.1650009    0.1815299
  24.1800003    0.1845884
  24.1950016    0.1651398
  24.2100010    0.1823930
  24.2250004    0.2069881
  24.2400017    0.1844168
  24.2550011    0.1799919
  24.2700005    0.1925591
  24.2850018    0.1932076
  24.3000011    0.1875331
  24.3150005    0.1529756
  24.3300018    0.1745140
  24.3450012    0.1691452
  24.3600006    0.1879846
  24.3750019    0.1756489
  24.3900013    0.1766054
  24.4050007    0.1956430
  24.4200020    0.1821418
  24.4350014    0.1973248
  24.4500008    0.1810178
  24.4650021    0.1867613
  24.4800014    0.1923756
  24.4950008    0.1917466
  24.5100002    0.1870171
  24.5250015    0.1899931
  24.5400009    0.1699304
  24.5550003    0.1643106
  24.5700016    0.1759156
  24.5850010    0.1827563
  24.6000004    0.1740918
  24.6150017    0.1718002
  24.6300011    0.1625359
  24.6450005    0.1744828
  24.6600018    0.1884653
  24.6750011    0.1928805
  24.6900005    0.1938786
  24.7050018    0.1663480
  24.7200012    0.1858119
  24.7350006    0.1749068
  24.7500019    0.1929566
  24.7650013    0.1955017
  24.7800007    0.2019984
  24.7950020    0.1952531
  24.8100014    0.2066481
  24.8250008    0.1808880
  24.8400021    0.1869816
  24.8550014    0.1722317
  24.8700008    0.2012548
  24.8850002    0.2063684
  24.9000015    0.1976259
  24.9150009    0.1908254
  24.9300003    0.1936956
  24.9450016    0.1742569
  24.9600010    0.1928150
  24.9750004    0.1983947
  24.9900017    0.1885330
  25.0050011    0.1880224
  25.0200005    0.2004165
  25.0350018    0.1848374
  25.0500011    0.1932157
  25.0650005    0.1953790
  25.0800018    0.1974667
  25.0950012    0.1875109
  25.1100006    0.2012072
  25.1250019    0.1982073
  25.1400013    0.1741951
  25.1550007    0.1959146
  25.1700020    0.1652374
  25.1850014    0.1860391
  25.2000008    0.2029189
  25.2150021    0.1952793
  25.2300014    0.1588818
  25.2450008    0.1739810
  25.2600021    0.1671869
  25.2750015    0.1772037
  25.2900009    0.1734926
  25.3050003    0.1770560
  25.3200016    0.1838735
  25.3350010    0.1806962
  25.3500004    0.1998128
  25.3650017    0.1999898
  25.3800011    0.1945840
  25.3950005    0.1798518
  25.4100018    0.1805634
  25.4250011    0.1970232
  25.4400005    0.1938701
  25.4550018    0.1843745
  25.4700012    0.1712970
  25.4850006    0.1907169
  25.5000019    0.2022195
  25.5150013    0.1969918
  25.5300007    0.1666180
  25.5450020    0.1771914
  25.5600014    0.1557622
  25.5750008    0.1641748
  25.5900021    0.1627374
  25.6050014    0.1696541
  25.6200008    0.1673642
  25.6350021    0.1659586
  25.6500015    0.1329142
  25.6650009    0.1441434
  25.6800003    0.1523007
  25.6950016    0.1593601
  25.7100010    0.2038546
  25.7250004    0.1763400
  25.7400017    0.2012112
  25.7550011    0.2008490
  25.7700005    0.1983297
  25.7850018    0.1812825
  25.8000011    0.1772755
  25.8150005    0.1810233
  25.8300018    0.1730687
  25.8450012    0.1982449
  25.8600006    0.1979096
  25.8750019    0.1984278
  25.8900013    0.2187695
  25.9050007    0.2061728
  25.9200020    0.2320399
  25.9350014    0.2329338
  25.9500008    0.2309275
  25.9650021    0.1985655
  25.9800014    0.1981664
  25.9950008    0.1876401
  26.0100021    0.2021125
  26.0250015    0.2266715
  26.0400009    0.2156070
  26.0550003    0.2092594
  26.0700016    0.1911739
  26.0850010    0.2109789
  26.1000004    0.1967664
  26.1150017    0.2097343
  26.1300011    0.2236242
  26.1450005    0.2111138
  26.1600018    0.1897548
  26.1750011    0.2269371
  26.1900005    0.1904899
  26.2050018    0.1887891
  26.2200012    0.2166926
  26.2350006    0.2329511
  26.2500019    0.2143358
  26.2650013    0.2124708
  26.2800007    0.2000987
  26.2950020    0.2100996
  26.3100014    0.2144008
  26.3250008    0.2219709
  26.3400021    0.2347532
  26.3550014    0.2164123
  26.3700008    0.2021217
  26.3850021    0.2161141
  26.4000015    0.2280800
  26.4150009    0.2108574
  26.4300003    0.1983284
  26.4450016    0.2039070
  26.4600010    0.2256403
  26.4750004    0.2172075
  26.4900017    0.2211149
  26.5050011    0.2133414
  26.5200005    0.2285916
  26.5350018    0.2213054
  26.5500011    0.2283293
  26.5650005    0.2358695
  26.5800018    0.1906144
  26.5950012    0.2042294
  26.6100006    0.2019253
  26.6250019    0.1882564
  26.6400013    0.1874909
  26.6550007    0.1997411
  26.6700020    0.1825094
  26.6850014    0.1955127
  26.7000008    0.2091212
  26.7150021    0.2139470
  26.7300014    0.1896690
  26.7450008    0.1942160
  26.7600021    0.2219456
  26.7750015    0.2248190
  26.7900009    0.1727570
  26.8050022    0.1625735
  26.8200016    0.2087209
  26.8350010    0.2028679
  26.8500004    0.1940947
  26.8650017    0.2074619
  26.8800011    0.2032748
  26.8950005    0.2022148
  26.9100018    0.1990156
  26.9250011    0.1867227
  26.9400005    0.2032412
  26.9550018    0.2025495
  26.9700012    0.2096527
  26.9850006    0.1979389
  27.0000019    0.1943949
  27.0150013    0.2018588
  27.0300007    0.1792998
  27.0450020    0.1918621
  27.0600014    0.1838221
  27.0750008    0.2048324
  27.0900021    0.2023491
  27.1050014    0.2005282
  27.1200008    0.1950435
  27.1350021    0.1677990
  27.1500015    0.2054462
  27.1650009    0.1922218
  27.1800022    0.1926306
  27.1950016    0.2001969
  27.2100010    0.1960841
  27.2250004    0.1652450
  27.2400017    0.1918600
  27.2550011    0.1909009
  27.2700005    0.1761712
  27.2850018    0.2021596
  27.3000011    0.1913444
  27.3150005    0.1885599
  27.3300018    0.1882278
  27.3450012    0.1958461
  27.3600006    0.1856005
  27.3750019    0.2108319
  27.3900013    0.2026845
  27.4050007    0.1913695
  27.4200020    0.1985358
  27.4350014    0.2121268
  27.4500008    0.1956901
  27.4650021    0.1973876
  27.4800014    0.2033928
  27.4950008    0.2205413
  27.5100021    0.1970137
  27.5250015    0.2145633
  27.5400009    0.2051518
  27.5550022    0.1904359
  27.5700016    0.1823410
  27.5850010    0.2051850
  27.6000004    0.2014112
  27.6150017    0.2077223
  27.6300011    0.1995893
  27.6450005    0.1888898
  27.6600018    0.1761569
  27.6750011    0.1884210
  27.6900005    0.2013244
  27.7050018    0.1928142
  27.7200012    0.1987365
  27.7350006    0.2116115
  27.7500019    0.2098804
  27.7650013    0.2203541
  27.7800007    0.1966060
  27.7950020    0.2127303
  27.8100014    0.2274395
  27.8250008    0.2145436
  27.8400021    0.2095210
  27.8550014    0.2341288
  27.8700008    0.2109206
  27.8850021    0.2293058
  27.9000015    0.2248284
  27.9150009    0.1986346
  27.9300022    0.1681588
  27.9450016    0.1643455
  27.9600010    0.1784878
  27.9750004    0.1818846
  27.9900017    0.1798544
  28.0050011    0.1989514
  28.0200005    0.1749995
  28.0350018    0.2009387
  28.0500011    0.1843335
  28.0650005    0.1856333
  28.0800018    0.1748057
  28.0950012    0.1854723
  28.1100006    0.1842434
  28.1250019    0.1811549
  28.1400013    0.1874687
  28.1550007    0.1688240
  28.1700020    0.1433491
  28.1850014    0.1825263
  28.2000008    0.1745423
  28.2150021    0.1716744
  28.2300014    0.1663857
  28.2450008    0.1741768
  28.2600021    0.1679101
  28.2750015    0.1860441
  28.2900009    0.1892061
  28.3050022    0.1887082
  28.3200016    0.1994666
  28.3350010    0.1705804
  28.3500023    0.1712280
  28.3650017    0.1842440
  28.3800011    0.1595774
  28.3950005    0.1909847
  28.4100018    0.2064521
  28.4250011    0.2061695
  28.4400005    0.2059886
  28.4550018    0.1909938
  28.4700012    0.2026817
  28.4850006    0.1884516
  28.5000019    0.1802575
  28.5150013    0.1873279
  28.5300007    0.1590477
  28.5450020    0.1679243
  28.5600014    0.1993530
  28.5750008    0.1645336
  28.5900021    0.1966726
  28.6050014    0.1725858
  28.6200008    0.2010234
  28.6350021    0.2218522
  28.6500015    0.1829105
  28.6650009    0.1872386
  28.6800022    0.1832864
  28.6950016    0.1584964
  28.7100010    0.2183713
  28.7250023    0.1913509
  28.7400017    0.1804796
  28.7550011    0.1911037
  28.7700005    0.1809816
  28.7850018    0.1956310
  28.8000011    0.1886060
  28.8150005    0.1887726
  28.8300018    0.1772771
  28.8450012    0.1886472
  28.8600006    0.1536483
  28.8750019    0.1590243
  28.8900013    0.1969330
  28.9050007    0.1894353
  28.9200020    0.1977378
  28.9350014    0.1855318
  28.9500008    0.1774392
  28.9650021    0.1855288
  28.9800014    0.1889282
  28.9950008    0.1842952
  29.0100021    0.1576442
  29.0250015    0.1656487
  29.0400009    0.1864664
  29.0550022    0.1972526
  29.0700016    0.1769121
  29.0850010    0.2184218
  29.1000023    0.1937035
  29.1150017    0.2087701
  29.1300011    0.2119656
  29.1450005    0.1698808
  29.1600018    0.1899848
  29.1750011    0.1979771
  29.1900005    0.1818777
  29.2050018    0.1617856
  29.2200012    0.1683230
  29.2350006    0.1527829
  29.2500019    0.1680002
  29.2650013    0.1734333
  29.2800007    0.1919075
  29.2950020    0.1691877
  29.3100014    0.1884928
  29.3250008    0.2008937
  29.3400021    0.1692945
  29.3550014    0.1811481
  29.3700008    0.1629510
  29.3850021    0.1733145
  29.4000015    0.1582847
  29.4150009    0.1795226
  29.4300022    0.1841153
  29.4450016    0.1699843
  29.4600010    0.2000085
  29.4750023    0.1767866
  29.4900017    0.1629188
  29.5050011    0.1613294
  29.5200005    0.1707993
  29.5350018    0.1701817
  29.5500011    0.1358657
  29.5650005    0.1585403
  29.5800018    0.1705247
  29.5950012    0.1643284
  29.6100006    0.1701398
  29.6250019    0.1864697
  29.6400013    0.1707990
  29.6550007    0.1922912
  29.6700020    0.2281932
  29.6850014    0.1939083
  29.7000008    0.2076588
  29.7150021    0.2439613
  29.7300014    0.1968294
  29.7450008    0.2138105
  29.7600021    0.1990528
  29.7750015    0.1753203
  29.7900009    0.1878169
  29.8050022    0.2007270
  29.8200016    0.1759714
  29.8350010    0.2017700
  29.8500023    0.1846669
  29.8650017    0.1866765
  29.8800011    0.1879531
  29.8950024    0.1914485
  29.9100018    0.1921171
  29.9250011    0.1970869
  29.9400005    0.1698888
  29.9550018    0.1868711
  29.9700012    0.1805557
  29.9850006    0.1750574
  30.0000019    0.2098871
  30.0150013    0.1908336
  30.0300007    0.1772523
  30.0450020    0.1819116
  30.0600014    0.1787950
  30.0750008    0.1450963
  30.0900021    0.1960282
  30.1050014    0.1813789
  30.1200008    0.1750156
  30.1350021    0.1709404
  30.1500015    0.1789734
  30.1650009    0.1965909
  30.1800022    0.2119819
  30.1950016    0.1899180
  30.2100010    0.1743666
  30.2250023    0.1681276
  30.2400017    0.1670634
  30.2550011    0.1931089
  30.2700024    0.1593101
  30.2850018    0.2123688
  30.3000011    0.1808461
  30.3150005    0.1863544
  30.3300018    0.1946192
  30.3450012    0.1987520
  30.3600006    0.1837066
  30.3750019    0.1963884
  30.3900013    0.1872171
  30.4050007    0.1833909
  30.4200020    0.1593673
  30.4350014    0.1662823
  30.4500008    0.2000044
  30.4650021    0.1796656
  30.4800014    0.2009542
  30.4950008    0.2186203
  30.5100021    0.1993209
  30.5250015    0.2052661
  30.5400009    0.2202740
  30.5550022    0.1739286
  30.5700016    0.2027791
  30.5850010    0.2167882
  30.6000023    0.2168842
  30.6150017    0.2199112
  30.6300011    0.2388593
  30.6450024    0.1638519
  30.6600018    0.2210882
  30.6750011    0.2331203
  30.6900005    0.2166041
  30.7050018    0.1966168
  30.7200012    0.2221641
  30.7350006    0.1980134
  30.7500019    0.1517016
  30.7650013    0.1820429
  30.7800007    0.1533951
  30.7950020    0.1550923
  30.8100014    0.2046678
  30.8250008    0.2033385
  30.8400021    0.1510302
  30.8550014    0.1465824
  30.8700008    0.1579581
  30.8850021    0.1358221
  30.9000015    0.1275513
  30.9150009    0.1342708
  30.9300022    0.1364515
  30.9450016    0.1458008
  30.9600010    0.1365745
  30.9750023    0.1289632
  30.9900017    0.1196382
  31.0050011    0.1152149
  31.0200024    0.1274721
  31.0350018    0.1335515
  31.0500011    0.1313878
  31.0650005    0.1376827
  31.0800018    0.1307999
  31.0950012    0.1501899
  31.1100006    0.1721517
  31.1250019    0.1753063
  31.1400013    0.1864567
  31.1550007    0.1741162
  31.1700020    0.1861075
  31.1850014    0.2131500
  31.2000008    0.1778224
  31.2150021    0.1726294
  31.2300014    0.1981974
  31.2450008    0.1597450
  31.2600021    0.1498123
  31.2750015    0.1379772
  31.2900009    0.1082506
  31.3050022    0.0947592
  31.3200016    0.0979493
  31.3350010    0.1021347
  31.3500023    0.1481543
  31.3650017    0.1785655
  31.3800011    0.2397820
  31.3950024    0.2201462
  31.4100018    0.2137176
  31.4250011    0.2026775
  31.4400024    0.1657877
  31.4550018    0.1498027
  31.4700012    0.1770406
  31.4850006    0.2116543
  31.5000019    0.1524966
  31.5150013    0.1450203
  31.5300007    0.1543441
  31.5450020    0.1516146
  31.5600014    0.1511764
  31.5750008    0.1751259
  31.5900021    0.1521479
  31.6050014    0.1734674
  31.6200008    0.1842713
  31.6350021    0.2079075
  31.6500015    0.2025649
  31.6650009    0.1822981
  31.6800022    0.2296448
  31.6950016    0.2443052
  31.7100010    0.2254148
  31.7250023    0.1587684
  31.7400017    0.1592942
  31.7550011    0.1595549
  31.7700024    0.1825777
  31.7850018    0.1745782
  31.8000011    0.1651861
  31.8150024    0.1618179
  31.8300018    0.2109458
  31.8450012    0.2086898
  31.8600006    0.1839317
  31.8750019    0.2351705
  31.8900013    0.2052722
  31.9050007    0.2107031
  31.9200020    0.1777477
  31.9350014    0.1631685
  31.9500008    0.1227542
  31.9650021    0.1342578
  31.9800014    0.1425208
  31.9950008    0.1382744
  32.0100021    0.1537024
  32.0250015    0.1451945
  32.0400009    0.1856137
  32.0550003    0.1648322
  32.0699997    0.1644852
  32.0850029    0.1793217
  32.1000023    0.1880675
  32.1150017    0.1979917
  32.1300011    0.2274652
  32.1450005    0.2327997
  32.1599998    0.1737885
  32.1750031    0.2229839
  32.1900024    0.1907522
  32.2050018    0.2196081
  32.2200012    0.2078162
  32.2350006    0.2449056
  32.2500000    0.2069499
  32.2650032    0.2049723
  32.2800026    0.1907257
  32.2950020    0.2201680
  32.3100014    0.2283283
  32.3250008    0.2172101
  32.3400002    0.1909003
  32.3550034    0.2290105
  32.3700027    0.2129656
  32.3850021    0.1708483
  32.4000015    0.1424579
  32.4150009    0.1720215
  32.4300003    0.1978795
  32.4449997    0.1903823
  32.4600029    0.2025844
  32.4750023    0.2044170
  32.4900017    0.1904479
  32.5050011    0.2096631
  32.5200005    0.1702107
  32.5349998    0.1828802
  32.5500031    0.1860343
  32.5650024    0.2533607
  32.5800018    0.2080451
  32.5950012    0.2207732
  32.6100006    0.2066641
  32.6250000    0.2057379
  32.6400032    0.2138523
  32.6550026    0.1767965
  32.6700020    0.1969675
  32.6850014    0.2359489
  32.7000008    0.2358931
  32.7150002    0.2261661
  32.7300034    0.2180037
  32.7450027    0.1808207
  32.7600021    0.2168537
  32.7750015    0.1736320
  32.7900009    0.1993715
  32.8050003    0.1794608
  32.8199997    0.2066055
  32.8350029    0.2053258
  32.8500023    0.1842083
  32.8650017    0.2150176
  32.8800011    0.1841245
  32.8950005    0.1325143
  32.9099998    0.1522925
  32.9250031    0.1798348
  32.9400024    0.1801745
  32.9550018    0.2387339
  32.9700012    0.2103411
  32.9850006    0.2206920
  33.0000000    0.1951340
  33.0150032    0.2256737
  33.0300026    0.2218908
  33.0450020    0.1928940
  33.0600014    0.2186140
  33.0750008    0.2066455
  33.0900002    0.2455007
  33.1050034    0.2341975
  33.1200027    0.2205466
  33.1350021    0.2074905
  33.1500015    0.2109836
  33.1650009    0.2045535
  33.1800003    0.2063356
  33.1949997    0.2191319
  33.2100029    0.1584127
  33.2250023    0.1648556
  33.2400017    0.1844315
  33.2550011    0.1738884
  33.2700005    0.1988884
  33.2849998    0.2076048
  33.3000031    0.2183516
  33.3150024    0.2041127
  33.3300018    0.1854694
  33.3450012    0.1991070
  33.3600006    0.1961689
  33.3750000    0.1922953
  33.3900032    0.1744035
  33.4050026    0.1818771
  33.4200020    0.1849090
  33.4350014    0.1640788
  33.4500008    0.1458741
  33.4650002    0.1933959
  33.4800034    0.1812957
  33.4950027    0.1929268
  33.5100021    0.1934037
  33.5250015    0.2122064
  33.5400009    0.2213993
  33.5550003    0.2243499
  33.5699997    0.2323120
  33.5850029    0.1952355
  33.6000023    0.1930660
  33.6150017    0.1681631
  33.6300011    0.1668781
  33.6450005    0.2226319
  33.6599998    0.2547958
  33.6750031    0.2305599
  33.6900024    0.2268691
  33.7050018    0.2263824
  33.7200012    0.2130043
  33.7350006    0.2071777
  33.7500000    0.2093959
  33.7650032    0.2053356
  33.7800026    0.2135840
  33.7950020    0.2047721
  33.8100014    0.1947546
  33.8250008    0.1820707
  33.8400002    0.1640601
  33.8550034    0.2081545
  33.8700027    0.2060806
  33.8850021    0.2245076
  33.9000015    0.2212723
  33.9150009    0.2305891
  33.9300003    0.2010042
  33.9450035    0.2043108
  33.9600029    0.2114848
  33.9750023    0.2237470
  33.9900017    0.2336545
  34.0050011    0.2224148
  34.0200005    0.2687026
  34.0349998    0.2343332
  34.0500031    0.1749130
  34.0650024    0.1879124
  34.0800018    0.2075717
  34.0950012    0.2045553
  34.1100006    0.2191303
  34.1250000    0.1940072
  34.1400032    0.2012032
  34.1550026    0.1770526
  34.1700020    0.1910371
  34.1850014    0.1800213
  34.2000008    0.2224198
  34.2150002    0.1851611
  34.2300034    0.1413620
  34.2450027    0.1359160
  34.2600021    0.1170713
  34.2750015    0.1098187
  34.2900009    0.1299877
  34.3050003    0.1771109
  34.3200035    0.1652349
  34.3350029    0.1446475
  34.3500023    0.1543381
  34.3650017    0.1486164
  34.3800011    0.1564655
  34.3950005    0.1503566
  34.4099998    0.1558166
  34.4250031    0.1727981
  34.4400024    0.1528480
  34.4550018    0.1995932
  34.4700012    0.1895438
  34.4850006    0.1642351
  34.5000000    0.1731752
  34.5150032    0.1660677
  34.5300026    0.1693027
  34.5450020    0.1881945
  34.5600014    0.1804277
  34.5750008    0.1736948
  34.5900002    0.1652948
  34.6050034    0.1713660
  34.6200027    0.1666164
  34.6350021    0.1759194
  34.6500015    0.2038780
  34.6650009    0.2027165
  34.6800003    0.1935774
  34.6950035    0.2054961
  34.7100029    0.1999892
  34.7250023    0.1985518
  34.7400017    0.2119038
  34.7550011    0.1958266
  34.7700005    0.2210972
  34.7849998    0.2119048
  34.8000031    0.1889323
  34.8150024    0.1947545
  34.8300018    0.2185996
  34.8450012    0.2162661
  34.8600006    0.2155225
  34.8750000    0.2091366
  34.8900032    0.1934322
  34.9050026    0.2124975
  34.9200020    0.1891726
  34.9350014    0.1717402
  34.9500008    0.2079102
  34.9650002    0.1769211
  34.9800034    0.2283309
  34.9950027    0.1920072
  35.0100021    0.2066356
  35.0250015    0.1993209
  35.0400009    0.1930666
  35.0550003    0.2249377
  35.0700035    0.2172617
  35.0850029    0.1891136
  35.1000023    0.2169591
  35.1150017    0.2229736
  35.1300011    0.2474387
  35.1450005    0.2543820
  35.1599998    0.2281301
  35.1750031    0.2003905
  35.1900024    0.1997188
  35.2050018    0.2273538
  35.2200012    0.2322632
  35.2350006    0.2220805
  35.2500000    0.1917482
  35.2650032    0.2221954
  35.2800026    0.2407747
  35.2950020    0.2035753
  35.3100014    0.1785375
  35.3250008    0.1552801
  35.3400002    0.1906037
  35.3550034    0.1692098
  35.3700027    0.1847592
  35.3850021    0.1681935
  35.4000015    0.2222479
  35.4150009    0.2226571
  35.4300003    0.2653527
  35.4450035    0.2670632
  35.4600029    0.2257652
  35.4750023    0.2237689
  35.4900017    0.2038566
  35.5050011    0.2140674
  35.5200005    0.2125807
  35.5349998    0.2121013
  35.5500031    0.2188815
  35.5650024    0.2162562
  35.5800018    0.1769600
  35.5950012    0.1747229
  35.6100006    0.1701919
  35.6250000    0.1359948
  35.6400032    0.1650964
  35.6550026    0.1763464
  35.6700020    0.1682891
  35.6850014    0.1520562
  35.7000008    0.1435746
  35.7150002    0.1509514
  35.7300034    0.1625590
  35.7450027    0.1743140
  35.7600021    0.1528889
  35.7750015    0.1810443
  35.7900009    0.2038800
  35.8050003    0.1727410
  35.8200035    0.2101467
  35.8350029    0.2025645
  35.8500023    0.2186071
  35.8650017    0.2039036
  35.8800011    0.1955360
  35.8950005    0.1800596
  35.9099998    0.1917344
  35.9250031    0.1730961
  35.9400024    0.2070376
  35.9550018    0.1968824
  35.9700012    0.2077986
  35.9850006    0.2128847
  36.0000000    0.1812071
  36.0150032    0.2063076
  36.0300026    0.2221293
  36.0450020    0.2154749
  36.0600014    0.2169709
  36.0750008    0.1696931
  36.0900002    0.1665354
  36.1050034    0.1996846
  36.1200027    0.2211127
  36.1350021    0.2419932
  36.1500015    0.2409477
  36.1650009    0.2138465
  36.1800003    0.2194928
  36.1950035    0.1825166
  36.2100029    0.2076943
  36.2250023    0.1878939
  36.2400017    0.2076536
  36.2550011    0.2211675
  36.2700005    0.2177047
  36.2849998    0.1861244
  36.3000031    0.1962580
  36.3150024    0.2145042
  36.3300018    0.2221921
  36.3450012    0.2247275
  36.3600006    0.2022300
  36.3750000    0.2576458
  36.3900032    0.2201057
  36.4050026    0.1858471
  36.4200020    0.1823821
  36.4350014    0.1621021
  36.4500008    0.1904789
  36.4650002    0.1552177
  36.4800034    0.1396125
  36.4950027    0.1611849
  36.5100021    0.1771913
  36.5250015    0.1920645
  36.5400009    0.1988349
  36.5550003    0.1868159
  36.5700035    0.1952570
  36.5850029    0.1760647
  36.6000023    0.2139607
  36.6150017    0.1695634
  36.6300011    0.1863833
  36.6450005    0.2101873
  36.6599998    0.1623901
  36.6750031    0.1944295
  36.6900024    0.1890859
  36.7050018    0.1893212
  36.7200012    0.1944053
  36.7350006    0.1838802
  36.7500000    0.2031447
  36.7650032    0.2063633
  36.7800026    0.1832702
  36.7950020    0.1935696
  36.8100014    0.1483720
  36.8250008    0.2029593
  36.8400002    0.2030610
  36.8550034    0.2136999
  36.8700027    0.2117651
  36.8850021    0.1903827
  36.9000015    0.1987661
  36.9150009    0.2195436
  36.9300003    0.1881081
  36.9450035    0.1888407
  36.9600029    0.1573589
  36.9750023    0.1822180
  36.9900017    0.1639085
  37.0050011    0.1856546
  37.0200005    0.1714123
  37.0350037    0.1156961
  37.0500031    0.1432216
  37.0650024    0.1951967
  37.0800018    0.1927820
  37.0950012    0.2093664
  37.1100006    0.1801190
  37.1250000    0.1785428
  37.1400032    0.1347332
  37.1550026    0.1650222
  37.1700020    0.1395810
  37.1850014    0.1811706
  37.2000008    0.1737907
  37.2150002    0.1485526
  37.2300034    0.1684357
  37.2450027    0.1809574
  37.2600021    0.1494307
  37.2750015    0.1162385
  37.2900009    0.1283855
  37.3050003    0.1479733
  37.3200035    0.1716442
  37.3350029    0.1944318
  37.3500023    0.1519749
  37.3650017    0.1703538
  37.3800011    0.1326319
  37.3950005    0.1594437
  37.4100037    0.1509754
  37.4250031    0.1925095
  37.4400024    0.1782562
  37.4550018    0.1811373
  37.4700012    0.1910892
  37.4850006    0.2053172
  37.5000000    0.1866658
  37.5150032    0.1772339
  37.5300026    0.1999562
  37.5450020    0.2009811
  37.5600014    0.1634348
  37.5750008    0.1880145
  37.5900002    0.1924036
  37.6050034    0.2034264
  37.6200027    0.2126486
  37.6350021    0.1871637
  37.6500015    0.2079525
  37.6650009    0.2063567
  37.6800003    0.1770816
  37.6950035    0.2111646
  37.7100029    0.1652455
  37.7250023    0.1831247
  37.7400017    0.1801249
  37.7550011    0.1702178
  37.7700005    0.1660272
  37.7850037    0.1950041
  37.8000031    0.1777944
  37.8150024    0.2053139
  37.8300018    0.1990164
  37.8450012    0.1768408
  37.8600006    0.1791484
  37.8750000    0.1842361
  37.8900032    0.1826203
  37.9050026    0.1940518
  37.9200020    0.1826626
  37.9350014    0.1686796
  37.9500008    0.1918521
  37.9650002    0.1886552
  37.9800034    0.1897895
  37.9950027    0.1784555
  38.0100021    0.1927908
  38.0250015    0.1985056
  38.0400009    0.1940655
  38.0550003    0.1954318
  38.0700035    0.1733939
  38.0850029    0.2075810
  38.1000023    0.1995619
  38.1150017    0.1694883
  38.1300011    0.1783789
  38.1450005    0.1769637
  38.1600037    0.1821770
  38.1750031    0.2164175
  38.1900024    0.2100011
  38.2050018    0.1899075
  38.2200012    0.1863816
  38.2350006    0.1810015
  38.2500000    0.1784771
  38.2650032    0.1825074
  38.2800026    0.1913206
  38.2950020    0.1952054
  38.3100014    0.1845555
  38.3250008    0.1771750
  38.3400002    0.1961959
  38.3550034    0.2132937
  38.3700027    0.1765227
  38.3850021    0.1896876
  38.4000015    0.1717612
  38.4150009    0.1936418
  38.4300003    0.1783887
  38.4450035    0.1499087
  38.4600029    0.1655271
  38.4750023    0.1712083
  38.4900017    0.1485283
  38.5050011    0.1451254
  38.5200005    0.1659675
  38.5350037    0.1778185
  38.5500031    0.1772490
  38.5650024    0.1775885
  38.5800018    0.1615834
  38.5950012    0.1526925
  38.6100006    0.1537531
  38.6250000    0.1671615
  38.6400032    0.1811416
  38.6550026    0.1576158
  38.6700020    0.1700684
  38.6850014    0.1714254
  38.7000008    0.1342903
  38.7150002    0.1548725
  38.7300034    0.1320695
  38.7450027    0.1723548
  38.7600021    0.1528278
  38.7750015    0.1278330
  38.7900009    0.1095415
  38.8050003    0.1437061
  38.8200035    0.1940988
  38.8350029    0.1756651
  38.8500023    0.1651582
  38.8650017    0.1474108
  38.8800011    0.1629867
  38.8950005    0.1398408
  38.9100037    0.1204440
  38.9250031    0.1285841
  38.9400024    0.1593214
  38.9550018    0.1474255
  38.9700012    0.1460433
  38.9850006    0.1697331
  39.0000000    0.1450056
  39.0150032    0.1438254
  39.0300026    0.1443583
  39.0450020    0.1635281
  39.0600014    0.1650951
  39.0750008    0.1178520
  39.0900002    0.1385038
  39.1050034    0.1579538
  39.1200027    0.1427470
  39.1350021    0.1289646
  39.1500015    0.1245493
  39.1650009    0.1406324
  39.1800003    0.1510430
  39.1950035    0.1479801
  39.2100029    0.1409315
  39.2250023    0.1365005
  39.2400017    0.1301972
  39.2550011    0.1607805
  39.2700005    0.1670547
  39.2850037    0.1441398
  39.3000031    0.1295881
  39.3150024    0.1422883
  39.3300018    0.1719214
  39.3450012    0.1379572
  39.3600006    0.1864081
  39.3750000    0.1553481
  39.3900032    0.1661165
  39.4050026    0.1551621
  39.4200020    0.1552047
  39.4350014    0.1584378
  39.4500008    0.1668520
  39.4650002    0.1736943
  39.4800034    0.1849666
  39.4950027    0.1916405
  39.5100021    0.1907316
  39.5250015    0.1954334
  39.5400009    0.1870829
  39.5550003    0.2066353
  39.5700035    0.1783374
  39.5850029    0.1939516
  39.6000023    0.2049426
  39.6150017    0.2159236
  39.6300011    0.1967214
  39.6450005    0.1793527
  39.6600037    0.1797816
  39.6750031    0.1299694
  39.6900024    0.1455189
  39.7050018    0.1575383
  39.7200012    0.1839566
  39.7350006    0.1739040
  39.7500000    0.1931716
  39.7650032    0.1622505
  39.7800026    0.1610282
  39.7950020    0.1736351
  39.8100014    0.1677773
  39.8250008    0.1761322
  39.8400002    0.2087284
  39.8550034    0.1857124
  39.8700027    0.1746448
  39.8850021    0.1920506
  39.9000015    0.1911097
  39.9150009    0.1854595
  39.9300003    0.2123350
  39.9450035    0.1776218
  39.9600029    0.2028526
  39.9750023    0.1866903
  39.9900017    0.1874002
  40.0050011    0.1890619
  40.0200005    0.1857089
  40.0350037    0.1848930
  40.0500031    0.1871991
  40.0650024    0.1652007
  40.0800018    0.1720851
  40.0950012    0.1811908
  40.1100006    0.1862876
  40.1250000    0.1716707
  40.1400032    0.1814378
  40.1550026    0.1832372
  40.1700020    0.1854059
  40.1850014    0.1879034
  40.2000008    0.1786168
  40.2150002    0.1855102
  40.2300034    0.1847341
  40.2450027    0.1777245
  40.2600021    0.1857481
  40.2750015    0.1709335
  40.2900009    0.1784571
  40.3050003    0.1811730
  40.3200035    0.1942434
  40.3350029    0.1988875
  40.3500023    0.2122694
  40.3650017    0.2000800
  40.3800011    0.1551434
  40.3950005    0.1740280
  40.4100037    0.1782437
  40.4250031    0.1931061
  40.4400024    0.1708699
  40.4550018    0.1690455
  40.4700012    0.1764209
  40.4850006    0.1821388
  40.5000038    0.1667264
  40.5150032    0.1314449
  40.5300026    0.1575669
  40.5450020    0.1680610
  40.5600014    0.1839749
  40.5750008    0.1803216
  40.5900002    0.1948124
  40.6050034    0.1908935
  40.6200027    0.1936953
  40.6350021    0.1894121
  40.6500015    0.1836389
  40.6650009    0.1638867
  40.6800003    0.1660576
  40.6950035    0.1861689
  40.7100029    0.1879737
  40.7250023    0.1850440
  40.7400017    0.1930531
  40.7550011    0.1897904
  40.7700005    0.1884097
  40.7850037    0.1909533
  40.8000031    0.1925185
  40.8150024    0.1878138
  40.8300018    0.1682345
  40.8450012    0.1644506
  40.8600006    0.1690268
  40.8750038    0.1934078
  40.8900032    0.2051008
  40.9050026    0.2103190
  40.9200020    0.1733073
  40.9350014    0.1822430
  40.9500008    0.1892518
  40.9650002    0.1805062
  40.9800034    0.1840649
  40.9950027    0.2235536
  41.0100021    0.2029419
  41.0250015    0.2038136
  41.0400009    0.2081347
  41.0550003    0.2045263
  41.0700035    0.1894792
  41.0850029    0.2016660
  41.1000023    0.1929035
  41.1150017    0.1935079
  41.1300011    0.1802508
  41.1450005    0.1959193
  41.1600037    0.1926579
  41.1750031    0.2240632
  41.1900024    0.2267212
  41.2050018    0.2067631
  41.2200012    0.2015191
  41.2350006    0.1990149
  41.2500038    0.1962108
  41.2650032    0.2035865
  41.2800026    0.1858918
  41.2950020    0.1905093
  41.3100014    0.1932363
  41.3250008    0.1821799
  41.3400002    0.1615797
  41.3550034    0.1731434
  41.3700027    0.1522391
  41.3850021    0.1921281
  41.4000015    0.2030710
  41.4150009    0.1621161
  41.4300003    0.1795577
  41.4450035    0.1940043
  41.4600029    0.2081728
  41.4750023    0.1862147
  41.4900017    0.1998529
  41.5050011    0.2072211
  41.5200005    0.1725548
  41.5350037    0.1815854
  41.5500031    0.1850562
  41.5650024    0.1673199
  41.5800018    0.1694750
  41.5950012    0.1706748
  41.6100006    0.1845354
  41.6250038    0.1678452
  41.6400032    0.2029484
  41.6550026    0.2017519
  41.6700020    0.1908167
  41.6850014    0.1954290
  41.7000008    0.1712246
  41.7150002    0.1661604
  41.7300034    0.1748731
  41.7450027    0.1862190
  41.7600021    0.1758586
  41.7750015    0.1794248
  41.7900009    0.1824681
  41.8050003    0.1769056
  41.8200035    0.1960751
  41.8350029    0.1985274
  41.8500023    0.2034088
  41.8650017    0.1859201
  41.8800011    0.1911162
  41.8950005    0.1966643
  41.9100037    0.1936085
  41.9250031    0.1963871
  41.9400024    0.2168030
  41.9550018    0.2043907
  41.9700012    0.2034001
  41.9850006    0.2045660
  42.0000038    0.2071445
  42.0150032    0.1969993
  42.0300026    0.2050664
  42.0450020    0.1979159
  42.0600014    0.2007643
  42.0750008    0.2013851
  42.0900002    0.1980235
  42.1050034    0.1942979
  42.1200027    0.2043662
  42.1350021    0.2013016
  42.1500015    0.2005754
  42.1650009    0.2010078
  42.1800003    0.2162383
  42.1950035    0.2002193
  42.2100029    0.2310792
  42.2250023    0.2075159
  42.2400017    0.2122138
  42.2550011    0.1970019
  42.2700005    0.2489492
  42.2850037    0.2229213
  42.3000031    0.1816991
  42.3150024    0.1927532
  42.3300018    0.1971820
  42.3450012    0.2171977
  42.3600006    0.1955595
  42.3750038    0.1807372
  42.3900032    0.1994213
  42.4050026    0.1750994
  42.4200020    0.1773370
  42.4350014    0.1900832
  42.4500008    0.1911564
  42.4650002    0.1869247
  42.4800034    0.1980195
  42.4950027    0.1736167
  42.5100021    0.1954431
  42.5250015    0.1582382
  42.5400009    0.1640832
  42.5550003    0.1811717
  42.5700035    0.1779469
  42.5850029    0.1974749
  42.6000023    0.1750400
  42.6150017    0.1582391
  42.6300011    0.1735084
  42.6450005    0.1771845
  42.6600037    0.2012557
  42.6750031    0.1870779
  42.6900024    0.1865426
  42.7050018    0.1955423
  42.7200012    0.2085282
  42.7350006    0.2082162
  42.7500038    0.1947752
  42.7650032    0.1778792
  42.7800026    0.1803070
  42.7950020    0.1963140
  42.8100014    0.1878305
  42.8250008    0.1982557
  42.8400002    0.1734402
  42.8550034    0.1823253
  42.8700027    0.1723781
  42.8850021    0.1605289
  42.9000015    0.1912533
  42.9150009    0.1763250
  42.9300003    0.1961312
  42.9450035    0.1706852
  42.9600029    0.1733099
  42.9750023    0.1829895
  42.9900017    0.2038503
  43.0050011    0.1596457
  43.0200005    0.1629755
  43.0350037    0.1911808
  43.0500031    0.2161709
  43.0650024    0.2020961
  43.0800018    0.1947048
  43.0950012    0.1817385
  43.1100006    0.1708143
  43.1250038    0.1707267
  43.1400032    0.1920108
  43.1550026    0.1815832
  43.1700020    0.1977614
  43.1850014    0.2104172
  43.2000008    0.1979582
  43.2150002    0.1946500
  43.2300034    0.2037741
  43.2450027    0.1901267
  43.2600021    0.1986996
  43.2750015    0.2060514
  43.2900009    0.1903405
  43.3050003    0.1999093
  43.3200035    0.1832262
  43.3350029    0.1786650
  43.3500023    0.1913779
  43.3650017    0.1945139
  43.3800011    0.1947331
  43.3950005    0.1999469
  43.4100037    0.1921856
  43.4250031    0.1706434
  43.4400024    0.1963940
  43.4550018    0.2007539
  43.4700012    0.1834410
  43.4850006    0.1958890
  43.5000038    0.1900641
  43.5150032    0.2255663
  43.5300026    0.2320183
  43.5450020    0.2149340
  43.5600014    0.2134757
  43.5750008    0.1835283
  43.5900040    0.1996872
  43.6050034    0.1874406
  43.6200027    0.1774685
  43.6350021    0.1957927
  43.6500015    0.2075126
  43.6650009    0.2015070
  43.6800003    0.1741365
  43.6950035    0.1771475
  43.7100029    0.2056101
  43.7250023    0.1831563
  43.7400017    0.1829502
  43.7550011    0.1805125
  43.7700005    0.1929044
  43.7850037    0.2063886
  43.8000031    0.1621128
  43.8150024    0.1713884
  43.8300018    0.1943139
  43.8450012    0.1991541
  43.8600006    0.2115594
  43.8750038    0.2271978
  43.8900032    0.1987297
  43.9050026    0.1700835
  43.9200020    0.1916030
  43.9350014    0.1927748
  43.9500008    0.1967452
  43.9650040    0.1860222
  43.9800034    0.1594508
  43.9950027    0.1954021
  44.0100021    0.1819044
  44.0250015    0.1714645
  44.0400009    0.1718690
  44.0550003    0.1802662
  44.0700035    0.1611650
  44.0850029    0.1465376
  44.1000023    0.1819553
  44.1150017    0.1322263
  44.1300011    0.1196562
  44.1450005    0.1603061
  44.1600037    0.1834555
  44.1750031    0.1844712
  44.1900024    0.1604317
  44.2050018    0.1568774
  44.2200012    0.1805153
  44.2350006    0.1780432
  44.2500038    0.1876426
  44.2650032    0.1828357
  44.2800026    0.1782368
  44.2950020    0.1721724
  44.3100014    0.1654466
  44.3250008    0.1884677
  44.3400040    0.1707048
  44.3550034    0.1761062
  44.3700027    0.1678694
  44.3850021    0.1863641
  44.4000015    0.1793654
  44.4150009    0.1806497
  44.4300003    0.1854353
  44.4450035    0.1909192
  44.4600029    0.2068473
  44.4750023    0.1907025
  44.4900017    0.1814652
  44.5050011    0.1552745
  44.5200005    0.1663379
  44.5350037    0.1594371
  44.5500031    0.1833523
  44.5650024    0.1750695
  44.5800018    0.1845539
  44.5950012    0.1723697
  44.6100006    0.1819307
  44.6250038    0.2051352
  44.6400032    0.1889380
  44.6550026    0.1796909
  44.6700020    0.1893951
  44.6850014    0.1845523
  44.7000008    0.1848682
  44.7150040    0.1859456
  44.7300034    0.2122009
  44.7450027    0.1800960
  44.7600021    0.1847619
  44.7750015    0.1750695
  44.7900009    0.2062968
  44.8050003    0.1460984
  44.8200035    0.1437792
  44.8350029    0.1528663
  44.8500023    0.1881296
  44.8650017    0.1793621
  44.8800011    0.1880680
  44.8950005    0.1907409
  44.9100037    0.1932826
  44.9250031    0.2033327
  44.9400024    0.2022624
  44.9550018    0.1802339
  44.9700012    0.1772475
  44.9850006    0.1817034
  45.0000038    0.2241144
  45.0150032    0.1852250
  45.0300026    0.1817457
  45.0450020    0.1924546
  45.0600014    0.1879453
  45.0750008    0.1983112
  45.0900040    0.1845482
  45.1050034    0.2116637
  45.1200027    0.2013123
  45.1350021    0.1821400
  45.1500015    0.1882911
  45.1650009    0.1694613
  45.1800003    0.1976808
  45.1950035    0.1901916
  45.2100029    0.2010943
  45.2250023    0.2162461
  45.2400017    0.1869626
  45.2550011    0.1770454
  45.2700005    0.1947800
  45.2850037    0.2069618
  45.3000031    0.1775301
  45.3150024    0.1805945
  45.3300018    0.1952969
  45.3450012    0.1906893
  45.3600006    0.2076481
  45.3750038    0.1880936
  45.3900032    0.2033811
  45.4050026    0.1792807
  45.4200020    0.1790288
  45.4350014    0.1721471
  45.4500008    0.1840661
  45.4650040    0.1871047
  45.4800034    0.1484811
  45.4950027    0.1291275
  45.5100021    0.1769722
  45.5250015    0.1738962
  45.5400009    0.1931860
  45.5550003    0.2047602
  45.5700035    0.1766782
  45.5850029    0.2146970
  45.6000023    0.1940309
  45.6150017    0.1930579
  45.6300011    0.1640647
  45.6450005    0.1723903
  45.6600037    0.1952268
  45.6750031    0.1871445
  45.6900024    0.1866916
  45.7050018    0.2101187
  45.7200012    0.1845484
  45.7350006    0.1919591
  45.7500038    0.1865791
  45.7650032    0.1964757
  45.7800026    0.1962927
  45.7950020    0.1768907
  45.8100014    0.1894562
  45.8250008    0.1825751
  45.8400040    0.1927162
  45.8550034    0.1708183
  45.8700027    0.1687944
  45.8850021    0.1902242
  45.9000015    0.1713091
  45.9150009    0.1787313
  45.9300003    0.1749562
  45.9450035    0.1702887
  45.9600029    0.1799532
  45.9750023    0.1980742
  45.9900017    0.1600991
  46.0050011    0.1904409
  46.0200005    0.1782928
  46.0350037    0.1982202
  46.0500031    0.1994976
  46.0650024    0.1622090
  46.0800018    0.1862193
  46.0950012    0.1642183
  46.1100006    0.1746851
  46.1250038    0.1438018
  46.1400032    0.1442286
  46.1550026    0.1096515
  46.1700020    0.1596541
  46.1850014    0.1504206
  46.2000008    0.1516297
  46.2150040    0.1588241
  46.2300034    0.1773782
  46.2450027    0.1751386
  46.2600021    0.2026657
  46.2750015    0.1857590
  46.2900009    0.1969930
  46.3050003    0.1916848
  46.3200035    0.1797369
  46.3350029    0.1956840
  46.3500023    0.1641590
  46.3650017    0.1613598
  46.3800011    0.1789031
  46.3950005    0.2048370
  46.4100037    0.1808222
  46.4250031    0.1614748
  46.4400024    0.1583856
  46.4550018    0.1788616
  46.4700012    0.2091649
  46.4850006    0.2067838
  46.5000038    0.2080283
  46.5150032    0.2022595
  46.5300026    0.2018253
  46.5450020    0.2065124
  46.5600014    0.1731088
  46.5750008    0.1536717
  46.5900040    0.2060770
  46.6050034    0.1796696
  46.6200027    0.1867591
  46.6350021    0.1754255
  46.6500015    0.1943800
  46.6650009    0.1995101
  46.6800041    0.1749201
  46.6950035    0.1630838
  46.7100029    0.1665042
  46.7250023    0.1844299
  46.7400017    0.1818051
  46.7550011    0.1812456
  46.7700005    0.1507297
  46.7850037    0.1938396
  46.8000031    0.1552548
  46.8150024    0.2066096
  46.8300018    0.1944776
  46.8450012    0.1761454
  46.8600006    0.1660011
  46.8750038    0.1997595
  46.8900032    0.1918929
  46.9050026    0.1944736
  46.9200020    0.2052242
  46.9350014    0.1932448
  46.9500008    0.1898118
  46.9650040    0.1568265
  46.9800034    0.1861685
  46.9950027    0.1905775
  47.0100021    0.1784555
  47.0250015    0.1829016
  47.0400009    0.1580198
  47.0550041    0.1972449
  47.0700035    0.1873765
  47.0850029    0.1952868
  47.1000023    0.1859543
  47.1150017    0.1853409
  47.1300011    0.1675140
  47.1450005    0.1684671
  47.1600037    0.1650565
  47.1750031    0.1930475
  47.1900024    0.1538369
  47.2050018    0.1736628
  47.2200012    0.1884199
  47.2350006    0.1462180
  47.2500038    0.1448051
  47.2650032    0.1590654
  47.2800026    0.1671728
  47.2950020    0.1818845
  47.3100014    0.1980041
  47.3250008    0.1946109
  47.3400040    0.1997484
  47.3550034    0.1881622
  47.3700027    0.1757407
  47.3850021    0.1921824
  47.4000015    0.1757569
  47.4150009    0.1690875
  47.4300041    0.1941915
  47.4450035    0.1627155
  47.4600029    0.1520048
  47.4750023    0.1775952
  47.4900017    0.1714850
  47.5050011    0.1535958
  47.5200005    0.1617614
  47.5350037    0.1793299
  47.5500031    0.1887245
  47.5650024    0.1452884
  47.5800018    0.1926290
  47.5950012    0.1608791
  47.6100006    0.2103771
  47.6250038    0.1877432
  47.6400032    0.2166721
  47.6550026    0.1868279
  47.6700020    0.2133746
  47.6850014    0.1968658
  47.7000008    0.1875526
  47.7150040    0.2020988
  47.7300034    0.2161999
  47.7450027    0.1863685
  47.7600021    0.1581553
  47.7750015    0.1843443
  47.7900009    0.1858226
  47.8050041    0.1845141
  47.8200035    0.1866563
  47.8350029    0.1777408
  47.8500023    0.1824306
  47.8650017    0.1591255
  47.8800011    0.1680473
  47.8950005    0.1780959
  47.9100037    0.1800203
  47.9250031    0.1837660
  47.9400024    0.1847452
  47.9550018    0.1662722
  47.9700012    0.1543143
  47.9850006    0.1548040
  48.0000038    0.1596982
  48.0150032    0.1347596
  48.0300026    0.1246527
  48.0450020    0.1513579
  48.0600014    0.1223690
  48.0750008    0.1370638
  48.0900040    0.1363159
  48.1050034    0.1396607
  48.1200027    0.1404298
  48.1350021    0.1530948
  48.1500015    0.1570654
  48.1650009    0.1683653
  48.1800041    0.1616215
  48.1950035    0.1549594
  48.2100029    0.2013768
  48.2250023    0.1898034
  48.2400017    0.1807463
  48.2550011    0.1891444
  48.2700005    0.1820079
  48.2850037    0.1719343
  48.3000031    0.1830140
  48.3150024    0.1721363
  48.3300018    0.1583932
  48.3450012    0.1626823
  48.3600006    0.1386242
  48.3750038    0.1763964
  48.3900032    0.1767227
  48.4050026    0.1599758
  48.4200020    0.1556742
  48.4350014    0.2081962
  48.4500008    0.1886650
  48.4650040    0.1993640
  48.4800034    0.1985683
  48.4950027    0.2064470
  48.5100021    0.2010628
  48.5250015    0.2023634
  48.5400009    0.1727912
  48.5550041    0.1941793
  48.5700035    0.1754205
  48.5850029    0.1751203
  48.6000023    0.1692941
  48.6150017    0.1796986
  48.6300011    0.1932206
  48.6450005    0.1899215
  48.6600037    0.1916463
  48.6750031    0.1966214
  48.6900024    0.1809588
  48.7050018    0.2005645
  48.7200012    0.2037880
  48.7350006    0.1977469
  48.7500038    0.1870133
  48.7650032    0.1403730
  48.7800026    0.1596586
  48.7950020    0.1818997
  48.8100014    0.2015009
  48.8250008    0.2034994
  48.8400040    0.1871960
  48.8550034    0.1960372
  48.8700027    0.2058222
  48.8850021    0.2093391
  48.9000015    0.1823985
  48.9150009    0.1863429
  48.9300041    0.1849732
  48.9450035    0.1754683
  48.9600029    0.1931676
  48.9750023    0.2053188
  48.9900017    0.2021494
  49.0050011    0.1749162
  49.0200005    0.2059503
  49.0350037    0.2061876
  49.0500031    0.1857010
  49.0650024    0.1854539
  49.0800018    0.1828953
  49.0950012    0.2133368
  49.1100006    0.2041185
  49.1250038    0.2062257
  49.1400032    0.1968855
  49.1550026    0.1840211
  49.1700020    0.2152438
  49.1850014    0.1946956
  49.2000008    0.2044545
  49.2150040    0.1962467
  49.2300034    0.1970668
  49.2450027    0.1938380
  49.2600021    0.2246946
  49.2750015    0.2150187
  49.2900009    0.2315408
  49.3050041    0.2009742
  49.3200035    0.1746399
  49.3350029    0.2066646
  49.3500023    0.1835199
  49.3650017    0.1707116
  49.3800011    0.1971540
  49.3950005    0.1628385
  49.4100037    0.2012459
  49.4250031    0.2020223
  49.4400024    0.1927687
  49.4550018    0.1980578
  49.4700012    0.2091657
  49.4850006    0.2203688
  49.5000038    0.2003999
  49.5150032    0.1932382
  49.5300026    0.1601162
  49.5450020    0.1637895
  49.5600014    0.1901914
  49.5750008    0.1764109
  49.5900040    0.1768666
  49.6050034    0.1805764
  49.6200027    0.1787038
  49.6350021    0.2116928
  49.6500015    0.1968661
  49.6650009    0.2159056
  49.6800041    0.1884174
  49.6950035    0.2023797
  49.7100029    0.1644768
  49.7250023    0.1612238
  49.7400017    0.1698554
  49.7550011    0.1794424
  49.7700005    0.1752705
  49.7850037    0.1819010
  49.8000031    0.1905969
  49.8150024    0.2072134
  49.8300018    0.1684766
  49.8450012    0.1907420
  49.8600006    0.1830809
  49.8750038    0.1864431
  49.8900032    0.1862804
  49.9050026    0.2044513
  49.9200020    0.2023441
  49.9350014    0.1927057
  49.9500008    0.2051913
  49.9650040    0.1998699
  49.9800034    0.2052034
  49.9950027    0.2264604
