# Supplementary material for: KRSR and RGD Adsorption on TiO2 and Influence of Ion Concentration: A Molecular Dynamics Study
Source: Biomolecules. 2026 Feb 23;16(2):336. doi: 10.3390/biom16020336 (PMC12938479; doi:10.3390/biom16020336)
Supplement: Supplementary file 1 [file biomolecules-16-00336-s001.zip › Supplementary data/data/KRSR/6Na9Cl/mindist.xvg]

# This file was created Tue Aug 12 13:40:11 2025
# Created by:
#                     :-) GROMACS - gmx mindist, 2023.2 (-:
# 
# Executable:   /usr/local/gromacs/bin/gmx
# Data prefix:  /usr/local/gromacs
# Working dir:  /home/attila/Desktop/Babykomondor3/KRSR
# Command line:
#   gmx mindist -s 6Na9Cl_1/md/md.tpr -f 6Na9Cl_1/md/md_noPBC.xtc -od 6Na9Cl_1/md/mindist.xvg -tu ns -on numcont.xvg
# gmx mindist is part of G R O M A C S:
#
# GRoups of Organic Molecules in ACtion for Science
#
@    title "Minimum Distance"
@    xaxis  label "Time (ns)"
@    yaxis  label "Distance (nm)"
@TYPE xy
@ view 0.15, 0.15, 0.75, 0.85
@ legend on
@ legend box on
@ legend loctype view
@ legend 0.78, 0.8
@ legend length 2
@ s0 legend "Protein-TI"
0.000000e+00  2.128586e+00
1.500000e-02  2.106984e+00
3.000000e-02  2.059360e+00
4.500000e-02  1.886513e+00
6.000000e-02  1.801216e+00
7.500000e-02  1.820815e+00
9.000000e-02  1.912207e+00
1.050000e-01  1.860066e+00
1.200000e-01  1.981036e+00
1.350000e-01  1.823298e+00
1.500000e-01  1.842766e+00
1.650000e-01  1.930550e+00
1.800000e-01  1.829901e+00
1.950000e-01  1.667700e+00
2.100000e-01  1.748540e+00
2.250000e-01  1.802288e+00
2.400000e-01  1.944187e+00
2.550000e-01  1.883000e+00
2.700000e-01  1.870909e+00
2.850000e-01  2.302181e+00
3.000000e-01  2.428467e+00
3.150000e-01  2.360626e+00
3.300000e-01  2.179256e+00
3.450000e-01  2.262296e+00
3.600000e-01  2.259451e+00
3.750000e-01  2.310895e+00
3.900000e-01  2.169353e+00
4.050000e-01  2.163136e+00
4.200000e-01  2.096904e+00
4.350000e-01  2.140185e+00
4.500000e-01  1.940385e+00
4.650000e-01  1.943187e+00
4.800000e-01  1.744182e+00
4.950000e-01  1.858712e+00
5.100001e-01  1.874418e+00
5.250000e-01  2.140548e+00
5.400000e-01  1.994576e+00
5.550000e-01  2.072956e+00
5.700001e-01  2.073474e+00
5.850000e-01  2.246427e+00
6.000000e-01  2.017865e+00
6.150000e-01  2.157303e+00
6.300001e-01  2.255487e+00
6.450000e-01  2.456159e+00
6.600000e-01  2.670718e+00
6.750000e-01  2.706258e+00
6.900001e-01  2.828949e+00
7.050000e-01  2.809028e+00
7.200000e-01  2.410690e+00
7.350000e-01  2.484315e+00
7.500001e-01  2.267830e+00
7.650000e-01  2.101113e+00
7.800000e-01  2.094008e+00
7.950000e-01  1.835600e+00
8.100001e-01  1.870086e+00
8.250000e-01  1.983823e+00
8.400000e-01  1.801365e+00
8.550000e-01  1.664431e+00
8.700001e-01  1.870308e+00
8.850001e-01  1.836506e+00
9.000000e-01  1.684773e+00
9.150000e-01  1.846579e+00
9.300001e-01  1.858368e+00
9.450001e-01  1.695969e+00
9.600000e-01  1.486477e+00
9.750000e-01  1.566428e+00
9.900001e-01  1.644047e+00
1.005000e+00  1.405034e+00
1.020000e+00  1.377170e+00
1.035000e+00  1.283512e+00
1.050000e+00  1.290318e+00
1.065000e+00  1.471472e+00
1.080000e+00  1.536296e+00
1.095000e+00  1.617314e+00
1.110000e+00  1.688777e+00
1.125000e+00  1.410421e+00
1.140000e+00  1.441476e+00
1.155000e+00  1.286797e+00
1.170000e+00  1.308644e+00
1.185000e+00  1.188674e+00
1.200000e+00  1.181430e+00
1.215000e+00  1.197339e+00
1.230000e+00  1.214832e+00
1.245000e+00  1.063995e+00
1.260000e+00  1.169767e+00
1.275000e+00  1.224221e+00
1.290000e+00  1.249938e+00
1.305000e+00  1.216161e+00
1.320000e+00  1.297645e+00
1.335000e+00  1.439378e+00
1.350000e+00  1.263173e+00
1.365000e+00  1.108095e+00
1.380000e+00  1.068499e+00
1.395000e+00  1.017411e+00
1.410000e+00  9.510165e-01
1.425000e+00  1.057236e+00
1.440000e+00  9.052415e-01
1.455000e+00  8.897703e-01
1.470000e+00  8.199605e-01
1.485000e+00  7.746470e-01
1.500000e+00  8.550259e-01
1.515000e+00  9.148385e-01
1.530000e+00  9.865417e-01
1.545000e+00  1.143226e+00
1.560000e+00  1.103105e+00
1.575000e+00  1.109783e+00
1.590000e+00  1.053604e+00
1.605000e+00  1.099361e+00
1.620000e+00  9.668866e-01
1.635000e+00  6.958745e-01
1.650000e+00  8.810079e-01
1.665000e+00  5.960151e-01
1.680000e+00  5.123969e-01
1.695000e+00  5.591983e-01
1.710000e+00  7.017941e-01
1.725000e+00  8.261892e-01
1.740000e+00  6.666660e-01
1.755000e+00  6.125963e-01
1.770000e+00  8.447338e-01
1.785000e+00  8.540404e-01
1.800000e+00  9.033049e-01
1.815000e+00  7.872480e-01
1.830000e+00  8.330283e-01
1.845000e+00  1.020218e+00
1.860000e+00  1.073791e+00
1.875000e+00  8.794025e-01
1.890000e+00  9.472701e-01
1.905000e+00  9.683342e-01
1.920000e+00  1.005358e+00
1.935000e+00  7.497149e-01
1.950000e+00  9.530042e-01
1.965000e+00  7.924446e-01
1.980000e+00  7.643732e-01
1.995000e+00  7.822016e-01
2.010000e+00  9.225183e-01
2.025000e+00  9.368590e-01
2.040000e+00  8.958533e-01
2.055000e+00  9.936304e-01
2.070000e+00  9.751393e-01
2.085000e+00  9.666410e-01
2.100000e+00  8.947277e-01
2.115000e+00  1.040902e+00
2.130000e+00  1.014840e+00
2.145000e+00  1.139335e+00
2.160000e+00  1.036002e+00
2.175000e+00  8.385606e-01
2.190000e+00  7.885956e-01
2.205000e+00  8.459512e-01
2.220000e+00  9.420605e-01
2.235000e+00  7.655630e-01
2.250000e+00  6.983951e-01
2.265000e+00  5.468541e-01
2.280000e+00  6.434826e-01
2.295000e+00  6.968900e-01
2.310000e+00  7.063507e-01
2.325000e+00  4.987357e-01
2.340000e+00  4.526080e-01
2.355000e+00  5.063431e-01
2.370000e+00  5.045395e-01
2.385000e+00  4.493348e-01
2.400000e+00  5.993858e-01
2.415000e+00  5.441197e-01
2.430000e+00  6.825848e-01
2.445000e+00  6.315289e-01
2.460000e+00  7.446843e-01
2.475000e+00  8.938677e-01
2.490000e+00  9.338146e-01
2.505000e+00  7.855538e-01
2.520000e+00  8.854657e-01
2.535000e+00  8.424890e-01
2.550000e+00  8.135732e-01
2.565000e+00  1.053773e+00
2.580000e+00  9.678836e-01
2.595000e+00  8.895770e-01
2.610000e+00  8.150222e-01
2.625000e+00  9.014348e-01
2.640000e+00  8.244523e-01
2.655000e+00  7.960923e-01
2.670000e+00  8.475325e-01
2.685000e+00  6.917595e-01
2.700000e+00  8.575604e-01
2.715000e+00  9.146797e-01
2.730000e+00  9.138539e-01
2.745000e+00  9.254954e-01
2.760000e+00  9.847590e-01
2.775000e+00  9.043941e-01
2.790000e+00  8.618370e-01
2.805000e+00  8.358123e-01
2.820000e+00  7.130751e-01
2.835000e+00  7.837940e-01
2.850000e+00  7.479886e-01
2.865000e+00  7.417539e-01
2.880000e+00  8.120149e-01
2.895000e+00  7.625459e-01
2.910000e+00  7.826043e-01
2.925000e+00  8.326730e-01
2.940000e+00  7.653843e-01
2.955000e+00  7.294085e-01
2.970000e+00  7.695564e-01
2.985000e+00  6.934091e-01
3.000000e+00  9.083471e-01
3.015000e+00  9.141372e-01
3.030000e+00  9.037625e-01
3.045000e+00  8.010186e-01
3.060000e+00  8.522326e-01
3.075000e+00  7.355611e-01
3.090000e+00  7.197702e-01
3.105000e+00  6.367324e-01
3.120000e+00  5.962104e-01
3.135000e+00  6.364200e-01
3.150000e+00  4.919827e-01
3.165000e+00  5.317357e-01
3.180000e+00  5.492530e-01
3.195000e+00  5.788805e-01
3.210000e+00  5.359203e-01
3.225000e+00  5.126539e-01
3.240000e+00  4.897995e-01
3.255000e+00  5.403984e-01
3.270000e+00  5.082091e-01
3.285000e+00  5.401461e-01
3.300000e+00  4.699113e-01
3.315000e+00  5.324917e-01
3.330000e+00  5.728872e-01
3.345000e+00  3.990462e-01
3.360000e+00  4.258983e-01
3.375000e+00  6.047277e-01
3.390000e+00  5.504408e-01
3.405000e+00  5.545071e-01
3.420000e+00  6.007863e-01
3.435000e+00  5.939080e-01
3.450000e+00  6.153136e-01
3.465000e+00  5.825675e-01
3.480000e+00  5.716482e-01
3.495000e+00  5.367352e-01
3.510000e+00  4.309947e-01
3.525000e+00  4.580028e-01
3.540000e+00  4.309374e-01
3.555000e+00  5.365514e-01
3.570000e+00  5.676194e-01
3.585000e+00  4.956942e-01
3.600000e+00  5.159985e-01
3.615000e+00  5.243165e-01
3.630000e+00  6.334733e-01
3.645000e+00  5.925023e-01
3.660000e+00  5.694259e-01
3.675000e+00  5.922456e-01
3.690000e+00  4.108912e-01
3.705000e+00  3.553043e-01
3.720000e+00  4.017016e-01
3.735000e+00  3.761604e-01
3.750000e+00  2.033911e-01
3.765000e+00  1.886770e-01
3.780000e+00  1.889880e-01
3.795000e+00  1.944700e-01
3.810000e+00  1.795944e-01
3.825000e+00  2.024091e-01
3.840000e+00  2.217721e-01
3.855000e+00  1.842742e-01
3.870000e+00  1.885904e-01
3.885000e+00  1.878972e-01
3.900000e+00  1.901718e-01
3.915000e+00  1.751904e-01
3.930000e+00  1.891154e-01
3.945000e+00  1.849794e-01
3.960000e+00  1.937658e-01
3.975000e+00  1.956116e-01
3.990000e+00  1.801149e-01
4.005000e+00  1.907469e-01
4.020000e+00  1.879561e-01
4.035000e+00  1.691984e-01
4.050000e+00  1.914554e-01
4.065000e+00  1.899247e-01
4.080000e+00  1.863676e-01
4.095000e+00  1.790717e-01
4.110000e+00  1.817485e-01
4.125000e+00  1.915047e-01
4.140000e+00  1.917414e-01
4.155000e+00  1.826022e-01
4.170000e+00  1.848717e-01
4.185000e+00  1.808916e-01
4.200000e+00  1.917600e-01
4.215000e+00  1.831876e-01
4.230000e+00  2.036415e-01
4.245000e+00  2.081099e-01
4.260000e+00  1.744710e-01
4.275000e+00  1.835257e-01
4.290000e+00  2.075801e-01
4.305000e+00  1.943564e-01
4.320000e+00  2.314767e-01
4.335000e+00  2.133918e-01
4.350000e+00  2.027952e-01
4.365000e+00  2.020048e-01
4.380000e+00  1.937391e-01
4.395000e+00  2.048846e-01
4.410000e+00  1.847986e-01
4.425000e+00  1.833263e-01
4.440000e+00  1.832139e-01
4.455000e+00  1.734515e-01
4.470000e+00  1.916376e-01
4.485000e+00  1.913153e-01
4.500000e+00  2.122371e-01
4.515000e+00  1.698217e-01
4.530000e+00  2.123282e-01
4.545000e+00  1.887592e-01
4.560000e+00  1.882502e-01
4.575000e+00  1.893558e-01
4.590000e+00  1.829160e-01
4.605000e+00  1.928082e-01
4.620000e+00  1.757721e-01
4.635000e+00  1.870969e-01
4.650000e+00  1.928900e-01
4.665000e+00  1.707143e-01
4.680000e+00  2.018154e-01
4.695000e+00  1.826020e-01
4.710000e+00  1.792044e-01
4.725000e+00  1.923764e-01
4.740000e+00  2.004639e-01
4.755000e+00  1.775308e-01
4.770000e+00  1.746893e-01
4.785000e+00  1.797968e-01
4.800000e+00  1.947930e-01
4.815000e+00  1.825179e-01
4.830000e+00  1.922116e-01
4.845000e+00  1.786454e-01
4.860000e+00  1.826653e-01
4.875000e+00  1.921743e-01
4.890000e+00  1.775845e-01
4.905000e+00  1.786527e-01
4.920000e+00  1.874970e-01
4.935000e+00  1.745272e-01
4.950000e+00  1.830584e-01
4.965000e+00  1.817678e-01
4.980000e+00  1.970860e-01
4.995000e+00  1.987672e-01
5.010000e+00  1.881105e-01
5.025000e+00  1.946477e-01
5.040000e+00  1.806302e-01
5.055000e+00  1.930940e-01
5.070000e+00  1.824650e-01
5.085000e+00  1.800100e-01
5.100000e+00  1.826902e-01
5.115000e+00  1.970711e-01
5.130000e+00  1.876574e-01
5.145000e+00  1.851114e-01
5.160000e+00  1.816267e-01
5.175000e+00  1.743923e-01
5.190000e+00  1.706575e-01
5.205000e+00  1.838902e-01
5.220000e+00  1.700440e-01
5.235000e+00  1.884939e-01
5.250000e+00  1.770504e-01
5.265000e+00  1.676746e-01
5.280000e+00  1.853458e-01
5.295000e+00  1.920689e-01
5.310000e+00  1.873042e-01
5.325000e+00  1.844307e-01
5.340000e+00  1.852028e-01
5.355000e+00  2.094260e-01
5.370000e+00  2.019290e-01
5.385000e+00  1.784587e-01
5.400000e+00  1.892601e-01
5.415000e+00  1.975768e-01
5.430000e+00  2.000877e-01
5.445000e+00  1.800220e-01
5.460000e+00  1.868535e-01
5.475000e+00  1.760251e-01
5.490000e+00  1.810255e-01
5.505000e+00  1.805292e-01
5.520000e+00  1.747220e-01
5.535000e+00  1.848021e-01
5.550000e+00  1.853000e-01
5.565000e+00  1.885918e-01
5.580000e+00  1.852334e-01
5.595000e+00  1.796385e-01
5.610000e+00  1.877202e-01
5.625000e+00  1.716800e-01
5.640000e+00  1.670168e-01
5.655000e+00  1.768249e-01
5.670000e+00  1.821672e-01
5.685000e+00  1.817216e-01
5.700000e+00  1.788082e-01
5.715000e+00  1.751435e-01
5.730000e+00  1.740045e-01
5.745000e+00  1.752074e-01
5.760000e+00  1.721251e-01
5.775000e+00  1.718796e-01
5.790000e+00  1.809812e-01
5.805000e+00  1.827195e-01
5.820000e+00  1.785429e-01
5.835001e+00  1.728354e-01
5.850000e+00  1.824731e-01
5.865000e+00  1.814477e-01
5.880000e+00  1.690498e-01
5.895000e+00  1.694103e-01
5.910000e+00  1.813850e-01
5.925000e+00  1.867386e-01
5.940000e+00  1.740610e-01
5.955000e+00  1.917518e-01
5.970000e+00  1.721445e-01
5.985000e+00  1.899673e-01
6.000000e+00  1.746466e-01
6.015000e+00  1.871265e-01
6.030000e+00  2.078543e-01
6.045000e+00  1.983685e-01
6.060000e+00  1.900439e-01
6.075000e+00  1.870015e-01
6.090000e+00  1.823627e-01
6.105000e+00  1.848417e-01
6.120000e+00  1.927878e-01
6.135000e+00  1.829887e-01
6.150000e+00  1.879126e-01
6.165000e+00  1.998601e-01
6.180000e+00  1.809884e-01
6.195000e+00  1.825149e-01
6.210001e+00  1.912660e-01
6.225000e+00  1.840789e-01
6.240000e+00  1.780710e-01
6.255000e+00  1.829025e-01
6.270000e+00  1.815225e-01
6.285000e+00  1.932313e-01
6.300000e+00  1.797098e-01
6.315001e+00  1.892531e-01
6.330000e+00  1.797818e-01
6.345000e+00  2.055180e-01
6.360000e+00  1.816636e-01
6.375000e+00  1.857549e-01
6.390000e+00  1.838059e-01
6.405000e+00  1.858504e-01
6.420000e+00  1.870052e-01
6.435000e+00  1.839442e-01
6.450000e+00  1.818522e-01
6.465000e+00  1.764906e-01
6.480000e+00  1.722130e-01
6.495000e+00  1.803990e-01
6.510000e+00  1.798032e-01
6.525000e+00  1.919775e-01
6.540000e+00  1.780776e-01
6.555000e+00  1.958562e-01
6.570000e+00  1.753901e-01
6.585001e+00  1.851656e-01
6.600000e+00  1.812939e-01
6.615000e+00  1.842406e-01
6.630000e+00  1.797962e-01
6.645000e+00  1.809091e-01
6.660000e+00  1.948193e-01
6.675000e+00  1.920410e-01
6.690001e+00  1.790843e-01
6.705000e+00  1.853448e-01
6.720000e+00  1.757514e-01
6.735000e+00  1.766495e-01
6.750000e+00  1.750869e-01
6.765000e+00  1.839511e-01
6.780000e+00  1.798659e-01
6.795001e+00  1.837557e-01
6.810000e+00  1.860186e-01
6.825000e+00  1.837211e-01
6.840000e+00  1.765886e-01
6.855000e+00  1.786763e-01
6.870000e+00  1.804858e-01
6.885000e+00  1.867982e-01
6.900000e+00  1.865365e-01
6.915000e+00  1.844913e-01
6.930000e+00  1.914137e-01
6.945000e+00  1.890083e-01
6.960001e+00  1.882442e-01
6.975000e+00  1.898296e-01
6.990000e+00  1.868514e-01
7.005000e+00  1.774399e-01
7.020000e+00  1.758475e-01
7.035000e+00  1.849998e-01
7.050000e+00  2.063629e-01
7.065001e+00  1.820731e-01
7.080000e+00  1.879597e-01
7.095000e+00  1.930933e-01
7.110000e+00  1.795266e-01
7.125000e+00  1.886884e-01
7.140000e+00  1.944572e-01
7.155000e+00  1.783565e-01
7.170001e+00  1.824007e-01
7.185000e+00  1.889223e-01
7.200000e+00  1.836061e-01
7.215000e+00  1.927923e-01
7.230000e+00  1.791304e-01
7.245000e+00  1.764049e-01
7.260000e+00  1.854639e-01
7.275001e+00  1.928121e-01
7.290000e+00  1.696374e-01
7.305000e+00  1.688758e-01
7.320000e+00  1.874610e-01
7.335001e+00  1.805668e-01
7.350000e+00  1.896728e-01
7.365000e+00  1.720676e-01
7.380000e+00  1.891240e-01
7.395000e+00  1.802521e-01
7.410000e+00  1.835567e-01
7.425000e+00  1.884346e-01
7.440001e+00  1.833107e-01
7.455000e+00  1.930191e-01
7.470000e+00  1.845408e-01
7.485000e+00  1.784246e-01
7.500000e+00  1.754189e-01
7.515000e+00  1.831002e-01
7.530000e+00  1.763911e-01
7.545001e+00  1.794122e-01
7.560000e+00  1.778397e-01
7.575000e+00  1.840889e-01
7.590000e+00  1.864048e-01
7.605000e+00  1.826867e-01
7.620000e+00  1.769723e-01
7.635000e+00  1.882937e-01
7.650001e+00  1.817550e-01
7.665000e+00  1.739238e-01
7.680000e+00  1.835614e-01
7.695000e+00  1.809372e-01
7.710001e+00  1.922759e-01
7.725000e+00  1.921356e-01
7.740000e+00  1.860874e-01
7.755001e+00  1.808428e-01
7.770000e+00  1.871612e-01
7.785000e+00  1.861066e-01
7.800000e+00  1.835412e-01
7.815001e+00  2.016986e-01
7.830000e+00  1.729583e-01
7.845000e+00  1.774500e-01
7.860001e+00  1.902092e-01
7.875000e+00  1.825600e-01
7.890000e+00  1.787011e-01
7.905000e+00  1.730707e-01
7.920001e+00  1.737042e-01
7.935000e+00  1.790154e-01
7.950000e+00  1.714068e-01
7.965000e+00  1.764898e-01
7.980000e+00  1.784465e-01
7.995000e+00  1.811797e-01
8.010000e+00  1.651483e-01
8.025001e+00  1.816125e-01
8.040000e+00  1.724720e-01
8.055000e+00  1.774455e-01
8.070001e+00  1.708482e-01
8.085000e+00  1.768275e-01
8.100000e+00  1.784799e-01
8.115001e+00  1.696142e-01
8.130000e+00  1.757981e-01
8.145000e+00  1.761967e-01
8.160001e+00  1.655015e-01
8.175000e+00  1.554359e-01
8.190001e+00  1.761045e-01
8.205000e+00  1.791783e-01
8.220000e+00  1.711382e-01
8.235001e+00  1.786342e-01
8.250000e+00  1.681645e-01
8.265000e+00  1.791741e-01
8.280001e+00  1.678212e-01
8.295000e+00  1.742048e-01
8.310000e+00  1.742046e-01
8.325001e+00  1.744511e-01
8.340000e+00  1.773308e-01
8.355000e+00  1.802938e-01
8.370001e+00  1.876337e-01
8.385000e+00  1.829261e-01
8.400001e+00  1.815877e-01
8.415000e+00  1.764738e-01
8.430000e+00  1.835983e-01
8.445001e+00  1.676701e-01
8.460000e+00  1.871976e-01
8.475000e+00  1.804591e-01
8.490001e+00  1.760651e-01
8.505000e+00  1.702136e-01
8.520000e+00  1.726080e-01
8.535001e+00  1.814388e-01
8.550000e+00  1.741741e-01
8.565001e+00  1.877165e-01
8.580001e+00  1.852938e-01
8.595000e+00  1.861209e-01
8.610001e+00  1.758754e-01
8.625000e+00  1.773778e-01
8.640000e+00  1.821719e-01
8.655001e+00  1.821446e-01
8.670000e+00  1.789473e-01
8.685000e+00  1.823527e-01
8.700001e+00  1.765206e-01
8.715000e+00  1.740568e-01
8.730000e+00  1.791620e-01
8.745001e+00  1.727031e-01
8.760000e+00  1.860926e-01
8.775001e+00  1.965170e-01
8.790000e+00  1.928447e-01
8.805000e+00  1.859172e-01
8.820001e+00  1.782955e-01
8.835000e+00  1.836282e-01
8.850000e+00  2.123623e-01
8.865001e+00  1.933746e-01
8.880000e+00  1.796760e-01
8.895000e+00  1.748629e-01
8.910001e+00  1.878972e-01
8.925000e+00  1.921695e-01
8.940001e+00  1.840850e-01
8.955001e+00  1.906923e-01
8.970000e+00  1.749404e-01
8.985001e+00  1.790262e-01
9.000000e+00  1.895831e-01
9.015000e+00  1.840545e-01
9.030001e+00  1.781260e-01
9.045000e+00  1.837987e-01
9.060000e+00  1.909525e-01
9.075001e+00  1.869058e-01
9.090000e+00  1.870732e-01
9.105000e+00  1.840500e-01
9.120001e+00  1.796645e-01
9.135000e+00  1.766179e-01
9.150001e+00  1.820643e-01
9.165000e+00  1.827318e-01
9.180000e+00  1.848773e-01
9.195001e+00  1.815016e-01
9.210000e+00  1.877365e-01
9.225000e+00  1.774366e-01
9.240001e+00  1.775549e-01
9.255000e+00  1.941303e-01
9.270000e+00  1.782606e-01
9.285001e+00  1.848179e-01
9.300000e+00  1.723636e-01
9.315001e+00  1.856512e-01
9.330001e+00  1.827174e-01
9.345000e+00  1.808163e-01
9.360001e+00  2.005242e-01
9.375000e+00  1.940116e-01
9.390000e+00  1.929720e-01
9.405001e+00  1.878130e-01
9.420000e+00  1.736644e-01
9.435000e+00  1.984960e-01
9.450001e+00  1.768528e-01
9.465000e+00  1.876678e-01
9.480000e+00  1.904707e-01
9.495001e+00  1.782836e-01
9.510000e+00  1.816802e-01
9.525001e+00  1.851363e-01
9.540001e+00  1.867523e-01
9.555000e+00  1.979451e-01
9.570001e+00  1.920089e-01
9.585000e+00  1.792814e-01
9.600000e+00  1.839072e-01
9.615001e+00  1.836118e-01
9.630000e+00  1.676861e-01
9.645000e+00  1.935750e-01
9.660001e+00  1.822298e-01
9.675000e+00  1.718056e-01
9.690001e+00  1.861102e-01
9.705001e+00  1.824747e-01
9.720000e+00  1.792807e-01
9.735001e+00  1.771237e-01
9.750000e+00  1.804100e-01
9.765000e+00  1.822307e-01
9.780001e+00  1.838876e-01
9.795000e+00  1.785047e-01
9.810000e+00  1.788355e-01
9.825001e+00  1.786935e-01
9.840000e+00  1.777858e-01
9.855000e+00  1.811784e-01
9.870001e+00  1.847378e-01
9.885000e+00  1.870364e-01
9.900001e+00  1.878478e-01
9.915001e+00  1.771151e-01
9.930000e+00  1.763469e-01
9.945001e+00  1.748478e-01
9.960000e+00  1.881295e-01
9.975000e+00  1.851526e-01
9.990001e+00  1.764006e-01
1.000500e+01  1.871581e-01
1.002000e+01  1.874491e-01
1.003500e+01  1.752940e-01
1.005000e+01  1.757834e-01
1.006500e+01  1.803768e-01
1.008000e+01  1.879681e-01
1.009500e+01  1.882504e-01
1.011000e+01  1.750166e-01
1.012500e+01  1.854592e-01
1.014000e+01  1.806576e-01
1.015500e+01  1.638651e-01
1.017000e+01  2.031556e-01
1.018500e+01  1.728838e-01
1.020000e+01  1.777194e-01
1.021500e+01  1.900160e-01
1.023000e+01  1.885049e-01
1.024500e+01  1.781246e-01
1.026000e+01  1.877829e-01
1.027500e+01  1.963086e-01
1.029000e+01  1.825399e-01
1.030500e+01  1.858108e-01
1.032000e+01  1.735265e-01
1.033500e+01  1.777515e-01
1.035000e+01  1.801636e-01
1.036500e+01  1.931900e-01
1.038000e+01  1.720662e-01
1.039500e+01  1.708279e-01
1.041000e+01  1.942820e-01
1.042500e+01  1.822867e-01
1.044000e+01  1.954212e-01
1.045500e+01  1.869114e-01
1.047000e+01  1.943636e-01
1.048500e+01  1.899484e-01
1.050000e+01  1.886994e-01
1.051500e+01  1.778770e-01
1.053000e+01  1.865479e-01
1.054500e+01  1.947218e-01
1.056000e+01  1.730136e-01
1.057500e+01  2.010084e-01
1.059000e+01  1.834846e-01
1.060500e+01  1.817768e-01
1.062000e+01  1.814840e-01
1.063500e+01  1.740361e-01
1.065000e+01  1.797194e-01
1.066500e+01  1.803078e-01
1.068000e+01  1.790106e-01
1.069500e+01  1.808772e-01
1.071000e+01  1.773393e-01
1.072500e+01  1.863429e-01
1.074000e+01  1.811645e-01
1.075500e+01  1.760750e-01
1.077000e+01  1.688369e-01
1.078500e+01  1.775000e-01
1.080000e+01  1.836276e-01
1.081500e+01  1.841850e-01
1.083000e+01  1.956066e-01
1.084500e+01  1.801977e-01
1.086000e+01  1.866415e-01
1.087500e+01  2.011612e-01
1.089000e+01  1.713066e-01
1.090500e+01  1.659910e-01
1.092000e+01  1.804397e-01
1.093500e+01  1.801032e-01
1.095000e+01  1.723671e-01
1.096500e+01  1.867946e-01
1.098000e+01  1.883725e-01
1.099500e+01  1.811276e-01
1.101000e+01  1.885065e-01
1.102500e+01  1.814985e-01
1.104000e+01  1.731182e-01
1.105500e+01  2.008440e-01
1.107000e+01  1.727844e-01
1.108500e+01  1.831169e-01
1.110000e+01  1.921805e-01
1.111500e+01  1.900854e-01
1.113000e+01  1.800704e-01
1.114500e+01  1.794720e-01
1.116000e+01  1.841556e-01
1.117500e+01  1.629892e-01
1.119000e+01  1.900701e-01
1.120500e+01  1.870798e-01
1.122000e+01  1.778983e-01
1.123500e+01  1.921890e-01
1.125000e+01  1.814271e-01
1.126500e+01  1.839932e-01
1.128000e+01  1.723816e-01
1.129500e+01  1.819804e-01
1.131000e+01  1.870465e-01
1.132500e+01  1.779274e-01
1.134000e+01  1.830739e-01
1.135500e+01  1.900628e-01
1.137000e+01  1.828322e-01
1.138500e+01  1.807086e-01
1.140000e+01  1.867431e-01
1.141500e+01  1.803566e-01
1.143000e+01  1.932763e-01
1.144500e+01  1.703122e-01
1.146000e+01  1.861593e-01
1.147500e+01  1.835135e-01
1.149000e+01  1.756749e-01
1.150500e+01  1.812019e-01
1.152000e+01  1.758775e-01
1.153500e+01  2.023542e-01
1.155000e+01  1.871920e-01
1.156500e+01  2.035367e-01
1.158000e+01  1.854348e-01
1.159500e+01  1.809870e-01
1.161000e+01  1.883133e-01
1.162500e+01  1.871495e-01
1.164000e+01  1.835932e-01
1.165500e+01  1.849858e-01
1.167000e+01  1.762986e-01
1.168500e+01  1.721342e-01
1.170000e+01  1.852295e-01
1.171500e+01  1.792214e-01
1.173000e+01  1.674550e-01
1.174500e+01  1.752949e-01
1.176000e+01  1.957916e-01
1.177500e+01  2.000806e-01
1.179000e+01  1.947889e-01
1.180500e+01  1.759596e-01
1.182000e+01  1.893724e-01
1.183500e+01  1.759077e-01
1.185000e+01  1.832441e-01
1.186500e+01  1.875828e-01
1.188000e+01  1.942813e-01
1.189500e+01  1.804280e-01
1.191000e+01  1.744071e-01
1.192500e+01  1.840698e-01
1.194000e+01  1.753238e-01
1.195500e+01  1.672575e-01
1.197000e+01  1.721541e-01
1.198500e+01  1.704236e-01
1.200000e+01  1.784149e-01
1.201500e+01  1.857901e-01
1.203000e+01  1.747991e-01
1.204500e+01  1.788869e-01
1.206000e+01  1.785876e-01
1.207500e+01  1.768038e-01
1.209000e+01  1.814404e-01
1.210500e+01  1.808336e-01
1.212000e+01  1.810348e-01
1.213500e+01  1.763013e-01
1.215000e+01  1.792255e-01
1.216500e+01  1.822568e-01
1.218000e+01  1.819832e-01
1.219500e+01  1.905187e-01
1.221000e+01  1.799291e-01
1.222500e+01  1.867698e-01
1.224000e+01  1.750246e-01
1.225500e+01  1.892831e-01
1.227000e+01  1.870460e-01
1.228500e+01  1.688312e-01
1.230000e+01  1.829099e-01
1.231500e+01  1.802286e-01
1.233000e+01  1.800473e-01
1.234500e+01  1.941587e-01
1.236000e+01  1.772835e-01
1.237500e+01  1.726952e-01
1.239000e+01  1.777080e-01
1.240500e+01  1.840031e-01
1.242000e+01  1.937535e-01
1.243500e+01  1.859312e-01
1.245000e+01  1.774935e-01
1.246500e+01  2.015475e-01
1.248000e+01  1.782616e-01
1.249500e+01  1.817453e-01
1.251000e+01  1.752247e-01
1.252500e+01  1.928096e-01
1.254000e+01  1.881728e-01
1.255500e+01  1.894555e-01
1.257000e+01  1.806564e-01
1.258500e+01  1.770754e-01
1.260000e+01  1.781978e-01
1.261500e+01  1.772117e-01
1.263000e+01  1.917415e-01
1.264500e+01  1.766886e-01
1.266000e+01  1.802563e-01
1.267500e+01  1.874870e-01
1.269000e+01  1.948416e-01
1.270500e+01  1.920096e-01
1.272000e+01  1.828531e-01
1.273500e+01  1.854379e-01
1.275000e+01  1.892916e-01
1.276500e+01  1.743263e-01
1.278000e+01  1.945581e-01
1.279500e+01  1.782749e-01
1.281000e+01  1.907211e-01
1.282500e+01  1.774086e-01
1.284000e+01  1.756713e-01
1.285500e+01  1.793243e-01
1.287000e+01  1.926718e-01
1.288500e+01  1.901489e-01
1.290000e+01  1.690311e-01
1.291500e+01  1.814599e-01
1.293000e+01  1.861821e-01
1.294500e+01  1.954913e-01
1.296000e+01  1.828251e-01
1.297500e+01  1.861122e-01
1.299000e+01  1.908415e-01
1.300500e+01  1.780274e-01
1.302000e+01  1.729188e-01
1.303500e+01  1.799094e-01
1.305000e+01  2.132739e-01
1.306500e+01  1.934170e-01
1.308000e+01  1.991239e-01
1.309500e+01  1.901932e-01
1.311000e+01  1.928396e-01
1.312500e+01  1.765742e-01
1.314000e+01  1.931449e-01
1.315500e+01  1.801266e-01
1.317000e+01  1.812559e-01
1.318500e+01  1.791971e-01
1.320000e+01  1.867836e-01
1.321500e+01  1.833998e-01
1.323000e+01  1.742615e-01
1.324500e+01  1.913962e-01
1.326000e+01  1.810866e-01
1.327500e+01  1.821295e-01
1.329000e+01  1.813289e-01
1.330500e+01  1.774067e-01
1.332000e+01  1.706709e-01
1.333500e+01  1.802462e-01
1.335000e+01  1.743200e-01
1.336500e+01  1.817444e-01
1.338000e+01  1.870993e-01
1.339500e+01  1.809067e-01
1.341000e+01  1.856744e-01
1.342500e+01  1.794395e-01
1.344000e+01  1.836609e-01
1.345500e+01  1.757223e-01
1.347000e+01  1.967290e-01
1.348500e+01  1.825202e-01
1.350000e+01  1.769958e-01
1.351500e+01  1.728778e-01
1.353000e+01  1.780014e-01
1.354500e+01  1.739133e-01
1.356000e+01  1.943785e-01
1.357500e+01  1.876125e-01
1.359000e+01  1.737338e-01
1.360500e+01  1.776738e-01
1.362000e+01  1.781497e-01
1.363500e+01  1.941104e-01
1.365000e+01  1.733116e-01
1.366500e+01  1.934325e-01
1.368000e+01  1.881016e-01
1.369500e+01  1.792039e-01
1.371000e+01  1.844013e-01
1.372500e+01  1.863969e-01
1.374000e+01  1.799694e-01
1.375500e+01  1.847521e-01
1.377000e+01  1.907184e-01
1.378500e+01  1.767005e-01
1.380000e+01  1.809436e-01
1.381500e+01  1.814316e-01
1.383000e+01  1.838572e-01
1.384500e+01  1.778244e-01
1.386000e+01  1.807532e-01
1.387500e+01  1.928468e-01
1.389000e+01  1.835946e-01
1.390500e+01  1.723590e-01
1.392000e+01  1.909821e-01
1.393500e+01  1.901488e-01
1.395000e+01  1.664699e-01
1.396500e+01  1.760496e-01
1.398000e+01  1.730186e-01
1.399500e+01  1.794869e-01
1.401000e+01  1.758025e-01
1.402500e+01  1.733909e-01
1.404000e+01  1.717852e-01
1.405500e+01  1.776210e-01
1.407000e+01  1.789926e-01
1.408500e+01  1.833081e-01
1.410000e+01  1.618418e-01
1.411500e+01  1.830888e-01
1.413000e+01  1.883057e-01
1.414500e+01  1.735471e-01
1.416000e+01  1.895771e-01
1.417500e+01  1.846516e-01
1.419000e+01  1.898423e-01
1.420500e+01  1.796991e-01
1.422000e+01  1.812987e-01
1.423500e+01  1.754044e-01
1.425000e+01  1.802640e-01
1.426500e+01  1.921764e-01
1.428000e+01  1.769986e-01
1.429500e+01  1.927756e-01
1.431000e+01  1.846469e-01
1.432500e+01  1.773547e-01
1.434000e+01  2.022526e-01
1.435500e+01  1.854942e-01
1.437000e+01  1.761917e-01
1.438500e+01  1.705485e-01
1.440000e+01  1.821224e-01
1.441500e+01  1.748339e-01
1.443000e+01  1.773006e-01
1.444500e+01  1.802386e-01
1.446000e+01  1.804809e-01
1.447500e+01  1.775395e-01
1.449000e+01  1.937407e-01
1.450500e+01  1.883519e-01
1.452000e+01  1.829792e-01
1.453500e+01  1.901170e-01
1.455000e+01  1.846310e-01
1.456500e+01  1.760694e-01
1.458000e+01  1.748183e-01
1.459500e+01  1.816913e-01
1.461000e+01  1.819493e-01
1.462500e+01  1.881528e-01
1.464000e+01  1.923137e-01
1.465500e+01  1.677553e-01
1.467000e+01  1.805871e-01
1.468500e+01  1.980452e-01
1.470000e+01  1.753387e-01
1.471500e+01  1.874641e-01
1.473000e+01  1.811209e-01
1.474500e+01  1.854593e-01
1.476000e+01  1.846683e-01
1.477500e+01  1.826089e-01
1.479000e+01  1.819356e-01
1.480500e+01  1.761881e-01
1.482000e+01  1.813385e-01
1.483500e+01  1.863131e-01
1.485000e+01  1.956834e-01
1.486500e+01  1.884852e-01
1.488000e+01  1.935739e-01
1.489500e+01  1.852437e-01
1.491000e+01  1.827874e-01
1.492500e+01  1.863645e-01
1.494000e+01  1.798000e-01
1.495500e+01  1.741397e-01
1.497000e+01  1.834960e-01
1.498500e+01  1.827481e-01
1.500000e+01  1.852942e-01
1.501500e+01  1.704818e-01
1.503000e+01  1.721760e-01
1.504500e+01  1.954606e-01
1.506000e+01  1.844523e-01
1.507500e+01  1.712231e-01
1.509000e+01  1.823975e-01
1.510500e+01  1.747176e-01
1.512000e+01  1.792340e-01
1.513500e+01  1.753403e-01
1.515000e+01  1.868523e-01
1.516500e+01  1.890536e-01
1.518000e+01  1.774778e-01
1.519500e+01  1.833676e-01
1.521000e+01  1.894211e-01
1.522500e+01  1.738016e-01
1.524000e+01  1.769800e-01
1.525500e+01  1.826479e-01
1.527000e+01  1.910274e-01
1.528500e+01  1.791042e-01
1.530000e+01  1.807749e-01
1.531500e+01  2.066701e-01
1.533000e+01  1.839844e-01
1.534500e+01  1.704752e-01
1.536000e+01  1.728542e-01
1.537500e+01  1.811871e-01
1.539000e+01  1.878932e-01
1.540500e+01  1.653260e-01
1.542000e+01  1.918142e-01
1.543500e+01  1.899532e-01
1.545000e+01  1.911904e-01
1.546500e+01  1.854765e-01
1.548000e+01  1.935880e-01
1.549500e+01  1.832795e-01
1.551000e+01  2.040002e-01
1.552500e+01  1.841287e-01
1.554000e+01  1.808106e-01
1.555500e+01  1.911112e-01
1.557000e+01  1.776401e-01
1.558500e+01  1.820917e-01
1.560000e+01  1.833912e-01
1.561500e+01  1.831187e-01
1.563000e+01  1.894024e-01
1.564500e+01  1.766752e-01
1.566000e+01  1.904734e-01
1.567500e+01  1.770241e-01
1.569000e+01  1.797839e-01
1.570500e+01  1.774942e-01
1.572000e+01  1.904350e-01
1.573500e+01  1.932087e-01
1.575000e+01  1.758874e-01
1.576500e+01  1.701183e-01
1.578000e+01  1.805886e-01
1.579500e+01  1.916391e-01
1.581000e+01  1.788976e-01
1.582500e+01  1.778717e-01
1.584000e+01  1.814341e-01
1.585500e+01  1.765351e-01
1.587000e+01  1.832141e-01
1.588500e+01  1.720999e-01
1.590000e+01  1.795910e-01
1.591500e+01  1.830425e-01
1.593000e+01  1.775116e-01
1.594500e+01  1.779489e-01
1.596000e+01  1.868923e-01
1.597500e+01  1.748531e-01
1.599000e+01  1.898402e-01
1.600500e+01  1.894432e-01
1.602000e+01  1.888984e-01
1.603500e+01  1.846446e-01
1.605000e+01  1.863717e-01
1.606500e+01  1.835167e-01
1.608000e+01  1.792755e-01
1.609500e+01  1.811541e-01
1.611000e+01  1.834916e-01
1.612500e+01  1.853001e-01
1.614000e+01  1.852386e-01
1.615500e+01  1.914665e-01
1.617000e+01  1.696542e-01
1.618500e+01  1.957809e-01
1.620000e+01  1.865511e-01
1.621500e+01  1.827632e-01
1.623000e+01  1.853145e-01
1.624500e+01  1.938508e-01
1.626000e+01  1.859649e-01
1.627500e+01  1.913112e-01
1.629000e+01  1.820402e-01
1.630500e+01  1.826822e-01
1.632000e+01  1.982606e-01
1.633500e+01  1.777151e-01
1.635000e+01  1.923067e-01
1.636500e+01  1.802929e-01
1.638000e+01  1.898746e-01
1.639500e+01  1.740603e-01
1.641000e+01  1.880272e-01
1.642500e+01  1.803223e-01
1.644000e+01  1.858417e-01
1.645500e+01  1.842466e-01
1.647000e+01  1.864219e-01
1.648500e+01  1.844019e-01
1.650000e+01  1.810445e-01
1.651500e+01  1.816714e-01
1.653000e+01  1.817119e-01
1.654500e+01  1.756236e-01
1.656000e+01  1.786596e-01
1.657500e+01  1.881845e-01
1.659000e+01  1.726277e-01
1.660500e+01  1.788960e-01
1.662000e+01  1.786990e-01
1.663500e+01  1.974855e-01
1.665000e+01  1.795094e-01
1.666500e+01  1.848698e-01
1.668000e+01  1.770929e-01
1.669500e+01  1.844094e-01
1.671000e+01  1.682341e-01
1.672500e+01  1.796462e-01
1.674000e+01  1.788944e-01
1.675500e+01  1.934131e-01
1.677000e+01  1.756081e-01
1.678500e+01  1.740694e-01
1.680000e+01  1.863577e-01
1.681500e+01  1.748170e-01
1.683000e+01  1.747489e-01
1.684500e+01  1.883062e-01
1.686000e+01  1.687146e-01
1.687500e+01  1.770031e-01
1.689000e+01  1.858867e-01
1.690500e+01  1.901284e-01
1.692000e+01  1.864392e-01
1.693500e+01  1.844817e-01
1.695000e+01  1.773238e-01
1.696500e+01  1.888307e-01
1.698000e+01  1.756351e-01
1.699500e+01  1.816048e-01
1.701000e+01  1.743204e-01
1.702500e+01  1.827412e-01
1.704000e+01  1.797790e-01
1.705500e+01  1.742237e-01
1.707000e+01  1.726509e-01
1.708500e+01  1.970888e-01
1.710000e+01  1.910819e-01
1.711500e+01  1.815835e-01
1.713000e+01  1.855751e-01
1.714500e+01  1.887699e-01
1.716000e+01  1.868665e-01
1.717500e+01  1.714113e-01
1.719000e+01  1.872653e-01
1.720500e+01  1.772545e-01
1.722000e+01  1.723629e-01
1.723500e+01  1.924128e-01
1.725000e+01  1.912883e-01
1.726500e+01  1.872651e-01
1.728000e+01  1.919618e-01
1.729500e+01  1.869039e-01
1.731000e+01  1.764596e-01
1.732500e+01  1.732138e-01
1.734000e+01  1.918388e-01
1.735500e+01  1.766088e-01
1.737000e+01  1.853366e-01
1.738500e+01  1.850060e-01
1.740000e+01  1.921804e-01
1.741500e+01  1.819320e-01
1.743000e+01  1.797118e-01
1.744500e+01  1.817982e-01
1.746000e+01  1.825861e-01
1.747500e+01  1.838197e-01
1.749000e+01  1.838384e-01
1.750500e+01  2.017494e-01
1.752000e+01  1.901885e-01
1.753500e+01  1.721422e-01
1.755000e+01  1.851441e-01
1.756500e+01  1.836336e-01
1.758000e+01  1.768768e-01
1.759500e+01  1.717427e-01
1.761000e+01  1.924092e-01
1.762500e+01  1.752266e-01
1.764000e+01  1.827714e-01
1.765500e+01  1.821865e-01
1.767000e+01  1.979862e-01
1.768500e+01  2.002604e-01
1.770000e+01  1.823031e-01
1.771500e+01  1.799861e-01
1.773000e+01  1.787786e-01
1.774500e+01  1.831105e-01
1.776000e+01  1.843480e-01
1.777500e+01  1.875945e-01
1.779000e+01  1.846703e-01
1.780500e+01  1.669186e-01
1.782000e+01  1.755557e-01
1.783500e+01  1.838404e-01
1.785000e+01  1.829305e-01
1.786500e+01  1.903646e-01
1.788000e+01  1.873014e-01
1.789500e+01  1.798727e-01
1.791000e+01  1.687887e-01
1.792500e+01  1.785726e-01
1.794000e+01  1.718889e-01
1.795500e+01  1.874673e-01
1.797000e+01  1.991150e-01
1.798500e+01  1.812458e-01
1.800000e+01  1.709232e-01
1.801500e+01  1.693932e-01
1.803000e+01  1.894695e-01
1.804500e+01  1.828294e-01
1.806000e+01  1.842875e-01
1.807500e+01  1.932974e-01
1.809000e+01  1.762933e-01
1.810500e+01  1.731959e-01
1.812000e+01  1.808364e-01
1.813500e+01  1.810426e-01
1.815000e+01  1.858118e-01
1.816500e+01  1.900572e-01
1.818000e+01  1.791352e-01
1.819500e+01  1.867007e-01
1.821000e+01  1.690855e-01
1.822500e+01  1.746125e-01
1.824000e+01  1.849198e-01
1.825500e+01  1.815280e-01
1.827000e+01  1.864437e-01
1.828500e+01  1.795697e-01
1.830000e+01  1.847178e-01
1.831500e+01  1.762275e-01
1.833000e+01  1.839938e-01
1.834500e+01  1.901252e-01
1.836000e+01  1.818153e-01
1.837500e+01  1.943106e-01
1.839000e+01  1.823611e-01
1.840500e+01  1.869774e-01
1.842000e+01  1.782943e-01
1.843500e+01  1.826890e-01
1.845000e+01  1.968393e-01
1.846500e+01  1.752193e-01
1.848000e+01  1.917171e-01
1.849500e+01  1.838598e-01
1.851000e+01  1.770355e-01
1.852500e+01  1.824580e-01
1.854000e+01  1.809960e-01
1.855500e+01  1.802853e-01
1.857000e+01  1.939702e-01
1.858500e+01  1.896424e-01
1.860000e+01  1.769684e-01
1.861500e+01  1.711359e-01
1.863000e+01  1.689535e-01
1.864500e+01  1.732979e-01
1.866000e+01  1.788140e-01
1.867500e+01  1.704388e-01
1.869000e+01  1.850075e-01
1.870500e+01  1.704522e-01
1.872000e+01  1.806331e-01
1.873500e+01  1.853543e-01
1.875000e+01  1.811220e-01
1.876500e+01  2.067237e-01
1.878000e+01  1.866440e-01
1.879500e+01  1.902889e-01
1.881000e+01  1.798578e-01
1.882500e+01  1.815359e-01
1.884000e+01  1.848186e-01
1.885500e+01  1.819527e-01
1.887000e+01  1.794724e-01
1.888500e+01  1.732109e-01
1.890000e+01  1.796861e-01
1.891500e+01  1.815154e-01
1.893000e+01  1.893686e-01
1.894500e+01  1.912387e-01
1.896000e+01  1.760778e-01
1.897500e+01  1.756819e-01
1.899000e+01  1.725427e-01
1.900500e+01  1.846438e-01
1.902000e+01  1.859232e-01
1.903500e+01  2.026365e-01
1.905000e+01  1.757980e-01
1.906500e+01  1.768811e-01
1.908000e+01  1.836113e-01
1.909500e+01  1.875614e-01
1.911000e+01  1.847181e-01
1.912500e+01  1.832352e-01
1.914000e+01  1.844212e-01
1.915500e+01  1.878800e-01
1.917000e+01  1.719633e-01
1.918500e+01  1.988727e-01
1.920000e+01  1.964624e-01
1.921500e+01  1.844533e-01
1.923000e+01  1.881177e-01
1.924500e+01  1.681408e-01
1.926000e+01  1.895832e-01
1.927500e+01  1.865513e-01
1.929000e+01  1.771152e-01
1.930500e+01  1.973063e-01
1.932000e+01  1.833194e-01
1.933500e+01  1.764337e-01
1.935000e+01  1.815912e-01
1.936500e+01  1.917918e-01
1.938000e+01  1.876342e-01
1.939500e+01  1.767695e-01
1.941000e+01  1.779996e-01
1.942500e+01  1.846441e-01
1.944000e+01  1.783439e-01
1.945500e+01  1.861609e-01
1.947000e+01  1.682206e-01
1.948500e+01  1.796290e-01
1.950000e+01  1.735834e-01
1.951500e+01  1.741615e-01
1.953000e+01  1.905794e-01
1.954500e+01  1.910957e-01
1.956000e+01  1.814803e-01
1.957500e+01  1.836262e-01
1.959000e+01  2.021760e-01
1.960500e+01  1.773861e-01
1.962000e+01  1.924397e-01
1.963500e+01  1.723693e-01
1.965000e+01  1.851359e-01
1.966500e+01  1.843104e-01
1.968000e+01  1.796683e-01
1.969500e+01  1.889562e-01
1.971000e+01  1.885861e-01
1.972500e+01  1.808455e-01
1.974000e+01  1.945073e-01
1.975500e+01  1.724656e-01
1.977000e+01  1.764165e-01
1.978500e+01  1.814635e-01
1.980000e+01  1.854304e-01
1.981500e+01  1.758800e-01
1.983000e+01  1.882873e-01
1.984500e+01  1.859186e-01
1.986000e+01  1.753060e-01
1.987500e+01  1.723539e-01
1.989000e+01  1.829581e-01
1.990500e+01  1.833194e-01
1.992000e+01  1.842153e-01
1.993500e+01  1.823844e-01
1.995000e+01  1.641940e-01
1.996500e+01  1.777204e-01
1.998000e+01  1.802633e-01
1.999500e+01  1.721694e-01
2.001000e+01  1.778079e-01
2.002500e+01  1.751029e-01
2.004000e+01  1.763846e-01
2.005500e+01  1.681091e-01
2.007000e+01  1.725829e-01
2.008500e+01  1.790666e-01
2.010000e+01  1.862844e-01
2.011500e+01  1.931111e-01
2.013000e+01  1.814872e-01
2.014500e+01  1.862053e-01
2.016000e+01  1.741961e-01
2.017500e+01  1.807734e-01
2.019000e+01  1.819229e-01
2.020500e+01  1.740380e-01
2.022000e+01  1.899920e-01
2.023500e+01  1.920313e-01
2.025000e+01  1.845229e-01
2.026500e+01  1.850198e-01
2.028000e+01  1.929948e-01
2.029500e+01  1.868354e-01
2.031000e+01  1.849574e-01
2.032500e+01  1.741777e-01
2.034000e+01  1.846629e-01
2.035500e+01  1.795981e-01
2.037000e+01  1.713508e-01
2.038500e+01  1.763899e-01
2.040000e+01  1.710743e-01
2.041500e+01  1.864952e-01
2.043000e+01  1.705797e-01
2.044500e+01  1.813577e-01
2.046000e+01  2.028658e-01
2.047500e+01  1.650066e-01
2.049000e+01  1.775825e-01
2.050500e+01  1.769837e-01
2.052000e+01  1.817183e-01
2.053500e+01  1.729852e-01
2.055000e+01  1.891198e-01
2.056500e+01  1.785596e-01
2.058000e+01  1.756059e-01
2.059500e+01  1.867773e-01
2.061000e+01  1.801022e-01
2.062500e+01  1.856234e-01
2.064000e+01  1.785298e-01
2.065500e+01  1.985895e-01
2.067000e+01  1.762215e-01
2.068500e+01  1.853288e-01
2.070000e+01  1.879031e-01
2.071500e+01  1.674823e-01
2.073000e+01  1.807793e-01
2.074500e+01  1.829343e-01
2.076000e+01  1.835356e-01
2.077500e+01  1.826013e-01
2.079000e+01  1.902791e-01
2.080500e+01  1.926247e-01
2.082000e+01  1.867248e-01
2.083500e+01  1.833327e-01
2.085000e+01  1.797571e-01
2.086500e+01  1.729912e-01
2.088000e+01  1.790974e-01
2.089500e+01  1.837132e-01
2.091000e+01  1.774965e-01
2.092500e+01  1.803117e-01
2.094000e+01  1.868336e-01
2.095500e+01  1.864998e-01
2.097000e+01  1.746885e-01
2.098500e+01  1.828861e-01
2.100000e+01  1.906967e-01
2.101500e+01  1.878253e-01
2.103000e+01  1.900083e-01
2.104500e+01  1.879705e-01
2.106000e+01  1.971064e-01
2.107500e+01  1.998052e-01
2.109000e+01  1.809838e-01
2.110500e+01  1.832332e-01
2.112000e+01  1.812617e-01
2.113500e+01  1.850259e-01
2.115000e+01  1.793340e-01
2.116500e+01  1.737067e-01
2.118000e+01  2.002765e-01
2.119500e+01  1.819153e-01
2.121000e+01  1.996021e-01
2.122500e+01  1.820370e-01
2.124000e+01  1.713368e-01
2.125500e+01  1.807889e-01
2.127000e+01  1.891271e-01
2.128500e+01  1.814212e-01
2.130000e+01  1.893285e-01
2.131500e+01  1.798229e-01
2.133000e+01  1.650259e-01
2.134500e+01  1.927516e-01
2.136000e+01  1.821640e-01
2.137500e+01  1.812325e-01
2.139000e+01  1.921195e-01
2.140500e+01  1.812353e-01
2.142000e+01  1.810704e-01
2.143500e+01  1.819099e-01
2.145000e+01  1.795889e-01
2.146500e+01  1.859743e-01
2.148000e+01  1.751164e-01
2.149500e+01  1.767113e-01
2.151000e+01  1.805602e-01
2.152500e+01  1.905400e-01
2.154000e+01  1.867990e-01
2.155500e+01  1.783959e-01
2.157000e+01  1.728799e-01
2.158500e+01  1.714698e-01
2.160000e+01  1.838814e-01
2.161500e+01  1.844058e-01
2.163000e+01  1.907337e-01
2.164500e+01  1.876817e-01
2.166000e+01  1.972456e-01
2.167500e+01  1.928887e-01
2.169000e+01  1.828845e-01
2.170500e+01  1.803333e-01
2.172000e+01  1.793392e-01
2.173500e+01  1.664606e-01
2.175000e+01  1.973287e-01
2.176500e+01  1.823029e-01
2.178000e+01  1.864831e-01
2.179500e+01  1.805120e-01
2.181000e+01  1.676877e-01
2.182500e+01  1.910564e-01
2.184000e+01  1.786453e-01
2.185500e+01  1.936477e-01
2.187000e+01  1.889172e-01
2.188500e+01  1.646333e-01
2.190000e+01  1.872001e-01
2.191500e+01  1.811609e-01
2.193000e+01  1.804574e-01
2.194500e+01  1.727724e-01
2.196000e+01  1.786761e-01
2.197500e+01  1.884706e-01
2.199000e+01  1.774362e-01
2.200500e+01  1.773016e-01
2.202000e+01  1.820435e-01
2.203500e+01  1.882571e-01
2.205000e+01  1.751470e-01
2.206500e+01  1.892637e-01
2.208000e+01  1.790930e-01
2.209500e+01  1.889691e-01
2.211000e+01  1.947973e-01
2.212500e+01  1.896301e-01
2.214000e+01  1.784239e-01
2.215500e+01  1.801116e-01
2.217000e+01  1.801876e-01
2.218500e+01  1.814019e-01
2.220000e+01  1.862197e-01
2.221500e+01  1.817942e-01
2.223000e+01  1.784823e-01
2.224500e+01  1.743034e-01
2.226000e+01  1.878235e-01
2.227500e+01  1.759325e-01
2.229000e+01  1.920339e-01
2.230500e+01  1.825421e-01
2.232000e+01  1.908115e-01
2.233500e+01  1.834622e-01
2.235000e+01  2.030749e-01
2.236500e+01  1.976640e-01
2.238000e+01  1.704379e-01
2.239500e+01  1.853857e-01
2.241000e+01  1.851990e-01
2.242500e+01  1.882309e-01
2.244000e+01  1.917129e-01
2.245500e+01  1.877858e-01
2.247000e+01  1.850604e-01
2.248500e+01  1.932049e-01
2.250000e+01  1.764840e-01
2.251500e+01  1.719231e-01
2.253000e+01  1.908305e-01
2.254500e+01  1.850984e-01
2.256000e+01  1.994375e-01
2.257500e+01  1.864209e-01
2.259000e+01  1.878018e-01
2.260500e+01  1.807439e-01
2.262000e+01  1.855088e-01
2.263500e+01  1.897721e-01
2.265000e+01  1.829234e-01
2.266500e+01  1.724188e-01
2.268000e+01  1.771448e-01
2.269500e+01  1.895269e-01
2.271000e+01  1.808266e-01
2.272500e+01  1.881250e-01
2.274000e+01  1.834124e-01
2.275500e+01  1.841347e-01
2.277000e+01  1.860860e-01
2.278500e+01  1.879373e-01
2.280000e+01  1.670642e-01
2.281500e+01  1.774571e-01
2.283000e+01  1.861192e-01
2.284500e+01  1.908371e-01
2.286000e+01  1.823584e-01
2.287500e+01  1.729479e-01
2.289000e+01  1.807750e-01
2.290500e+01  1.855211e-01
2.292000e+01  1.819155e-01
2.293500e+01  1.755824e-01
2.295000e+01  1.803662e-01
2.296500e+01  1.872565e-01
2.298000e+01  1.861159e-01
2.299500e+01  1.796032e-01
2.301000e+01  1.734264e-01
2.302500e+01  1.782617e-01
2.304000e+01  1.821111e-01
2.305500e+01  1.857184e-01
2.307000e+01  1.679680e-01
2.308500e+01  1.722217e-01
2.310000e+01  1.860608e-01
2.311500e+01  1.772631e-01
2.313000e+01  1.725615e-01
2.314500e+01  1.853797e-01
2.316000e+01  1.814743e-01
2.317500e+01  1.820220e-01
2.319000e+01  1.817141e-01
2.320500e+01  2.002837e-01
2.322000e+01  1.738067e-01
2.323500e+01  1.782711e-01
2.325000e+01  1.835790e-01
2.326500e+01  1.744941e-01
2.328000e+01  1.800713e-01
2.329500e+01  1.776862e-01
2.331000e+01  1.834565e-01
2.332500e+01  1.843461e-01
2.334000e+01  1.877891e-01
2.335500e+01  1.841959e-01
2.337000e+01  1.725403e-01
2.338500e+01  1.846708e-01
2.340000e+01  1.798313e-01
2.341500e+01  1.839140e-01
2.343000e+01  1.861401e-01
2.344500e+01  1.797490e-01
2.346000e+01  1.796705e-01
2.347500e+01  1.710494e-01
2.349000e+01  1.863023e-01
2.350500e+01  1.880348e-01
2.352000e+01  1.934388e-01
2.353500e+01  1.875730e-01
2.355000e+01  1.892417e-01
2.356500e+01  1.765203e-01
2.358000e+01  1.829187e-01
2.359500e+01  1.792357e-01
2.361000e+01  1.815081e-01
2.362500e+01  1.855489e-01
2.364000e+01  1.738561e-01
2.365500e+01  1.847597e-01
2.367000e+01  1.871746e-01
2.368500e+01  1.854565e-01
2.370000e+01  2.066893e-01
2.371500e+01  1.894000e-01
2.373000e+01  1.752631e-01
2.374500e+01  1.835299e-01
2.376000e+01  1.788546e-01
2.377500e+01  1.900599e-01
2.379000e+01  1.879677e-01
2.380500e+01  1.877050e-01
2.382000e+01  1.816444e-01
2.383500e+01  1.828140e-01
2.385000e+01  1.761150e-01
2.386500e+01  1.867922e-01
2.388000e+01  1.879520e-01
2.389500e+01  1.723008e-01
2.391000e+01  1.898403e-01
2.392500e+01  1.945355e-01
2.394000e+01  1.799301e-01
2.395500e+01  1.813570e-01
2.397000e+01  1.754450e-01
2.398500e+01  1.759050e-01
2.400000e+01  1.805574e-01
2.401500e+01  1.915536e-01
2.403000e+01  1.960211e-01
2.404500e+01  1.839502e-01
2.406000e+01  1.752962e-01
2.407500e+01  1.867743e-01
2.409000e+01  1.984781e-01
2.410500e+01  1.776681e-01
2.412000e+01  1.838234e-01
2.413500e+01  2.025367e-01
2.415000e+01  1.900604e-01
2.416500e+01  1.951946e-01
2.418000e+01  1.920188e-01
2.419500e+01  1.778447e-01
2.421000e+01  1.836651e-01
2.422500e+01  1.858020e-01
2.424000e+01  1.764238e-01
2.425500e+01  1.833319e-01
2.427000e+01  1.814086e-01
2.428500e+01  1.936959e-01
2.430000e+01  1.942011e-01
2.431500e+01  1.781497e-01
2.433000e+01  1.854111e-01
2.434500e+01  1.889121e-01
2.436000e+01  1.822841e-01
2.437500e+01  1.989700e-01
2.439000e+01  1.820911e-01
2.440500e+01  1.864673e-01
2.442000e+01  1.828597e-01
2.443500e+01  1.840640e-01
2.445000e+01  1.930392e-01
2.446500e+01  1.838754e-01
2.448000e+01  1.854865e-01
2.449500e+01  1.781562e-01
2.451000e+01  1.848504e-01
2.452500e+01  1.860182e-01
2.454000e+01  1.898096e-01
2.455500e+01  1.863529e-01
2.457000e+01  1.896005e-01
2.458500e+01  1.805848e-01
2.460000e+01  1.609349e-01
2.461500e+01  1.815468e-01
2.463000e+01  1.873688e-01
2.464500e+01  1.842896e-01
2.466000e+01  1.813676e-01
2.467500e+01  1.727554e-01
2.469000e+01  1.787716e-01
2.470500e+01  1.748793e-01
2.472000e+01  1.764285e-01
2.473500e+01  1.823938e-01
2.475000e+01  1.833644e-01
2.476500e+01  1.898122e-01
2.478000e+01  1.976542e-01
2.479500e+01  1.777719e-01
2.481000e+01  1.909772e-01
2.482500e+01  1.827028e-01
2.484000e+01  1.849503e-01
2.485500e+01  2.031050e-01
2.487000e+01  2.041489e-01
2.488500e+01  1.896119e-01
2.490000e+01  1.797427e-01
2.491500e+01  2.009150e-01
2.493000e+01  1.899666e-01
2.494500e+01  1.751379e-01
2.496000e+01  1.792568e-01
2.497500e+01  1.769384e-01
2.499000e+01  1.815026e-01
2.500500e+01  1.760275e-01
2.502000e+01  1.768246e-01
2.503500e+01  1.883975e-01
2.505000e+01  1.909100e-01
2.506500e+01  1.655754e-01
2.508000e+01  1.865893e-01
2.509500e+01  1.809949e-01
2.511000e+01  1.880391e-01
2.512500e+01  1.843803e-01
2.514000e+01  1.812071e-01
2.515500e+01  2.109079e-01
2.517000e+01  1.852871e-01
2.518500e+01  1.842285e-01
2.520000e+01  2.071658e-01
2.521500e+01  1.915776e-01
2.523000e+01  1.945325e-01
2.524500e+01  1.794208e-01
2.526000e+01  2.134692e-01
2.527500e+01  1.913131e-01
2.529000e+01  1.866694e-01
2.530500e+01  1.988769e-01
2.532000e+01  1.839135e-01
2.533500e+01  1.995957e-01
2.535000e+01  1.899210e-01
2.536500e+01  1.721033e-01
2.538000e+01  1.857859e-01
2.539500e+01  1.697535e-01
2.541000e+01  1.936349e-01
2.542500e+01  1.775034e-01
2.544000e+01  1.796265e-01
2.545500e+01  1.880565e-01
2.547000e+01  1.767076e-01
2.548500e+01  1.795326e-01
2.550000e+01  2.038207e-01
2.551500e+01  1.818194e-01
2.553000e+01  1.933357e-01
2.554500e+01  1.853285e-01
2.556000e+01  2.174576e-01
2.557500e+01  1.916785e-01
2.559000e+01  1.920436e-01
2.560500e+01  1.765045e-01
2.562000e+01  1.867710e-01
2.563500e+01  1.842464e-01
2.565000e+01  1.880721e-01
2.566500e+01  1.833179e-01
2.568000e+01  1.762981e-01
2.569500e+01  1.933118e-01
2.571000e+01  1.909227e-01
2.572500e+01  2.117997e-01
2.574000e+01  2.006536e-01
2.575500e+01  2.109721e-01
2.577000e+01  1.856661e-01
2.578500e+01  1.716162e-01
2.580000e+01  1.951792e-01
2.581500e+01  2.051347e-01
2.583000e+01  1.823660e-01
2.584500e+01  1.867266e-01
2.586000e+01  2.380680e-01
2.587500e+01  1.914478e-01
2.589000e+01  1.968400e-01
2.590500e+01  1.833771e-01
2.592000e+01  1.828352e-01
2.593500e+01  1.797998e-01
2.595000e+01  1.788686e-01
2.596500e+01  1.971128e-01
2.598000e+01  1.826247e-01
2.599500e+01  1.865776e-01
2.601000e+01  1.859857e-01
2.602500e+01  1.793728e-01
2.604000e+01  1.896314e-01
2.605500e+01  1.820166e-01
2.607000e+01  1.897874e-01
2.608500e+01  1.903797e-01
2.610000e+01  1.898362e-01
2.611500e+01  2.127854e-01
2.613000e+01  1.861694e-01
2.614500e+01  1.855281e-01
2.616000e+01  2.050192e-01
2.617500e+01  1.894972e-01
2.619000e+01  1.905694e-01
2.620500e+01  1.848545e-01
2.622000e+01  2.107895e-01
2.623500e+01  1.779408e-01
2.625000e+01  1.949626e-01
2.626500e+01  1.926583e-01
2.628000e+01  1.925728e-01
2.629500e+01  1.998804e-01
2.631000e+01  2.080995e-01
2.632500e+01  1.921680e-01
2.634000e+01  1.834353e-01
2.635500e+01  1.766130e-01
2.637000e+01  1.893344e-01
2.638500e+01  2.058220e-01
2.640000e+01  1.800123e-01
2.641500e+01  1.892433e-01
2.643000e+01  2.160859e-01
2.644500e+01  1.864856e-01
2.646000e+01  1.898055e-01
2.647500e+01  1.965801e-01
2.649000e+01  1.923828e-01
2.650500e+01  1.987957e-01
2.652000e+01  1.759783e-01
2.653500e+01  1.751734e-01
2.655000e+01  1.857050e-01
2.656500e+01  1.861109e-01
2.658000e+01  1.920374e-01
2.659500e+01  1.950349e-01
2.661000e+01  1.791399e-01
2.662500e+01  1.983763e-01
2.664000e+01  2.080713e-01
2.665500e+01  1.836012e-01
2.667000e+01  1.982860e-01
2.668500e+01  1.965663e-01
2.670000e+01  2.113164e-01
2.671500e+01  1.828969e-01
2.673000e+01  2.090503e-01
2.674500e+01  2.113903e-01
2.676000e+01  1.985748e-01
2.677500e+01  1.877191e-01
2.679000e+01  1.821751e-01
2.680500e+01  2.040247e-01
2.682000e+01  2.033826e-01
2.683500e+01  1.865456e-01
2.685000e+01  1.940421e-01
2.686500e+01  2.078668e-01
2.688000e+01  1.902864e-01
2.689500e+01  1.805735e-01
2.691000e+01  1.835155e-01
2.692500e+01  1.930515e-01
2.694000e+01  1.822370e-01
2.695500e+01  1.911600e-01
2.697000e+01  2.027386e-01
2.698500e+01  1.914884e-01
2.700000e+01  1.871634e-01
2.701500e+01  1.990567e-01
2.703000e+01  2.023654e-01
2.704500e+01  1.943581e-01
2.706000e+01  1.842029e-01
2.707500e+01  1.889634e-01
2.709000e+01  1.813190e-01
2.710500e+01  1.932615e-01
2.712000e+01  1.808270e-01
2.713500e+01  1.690054e-01
2.715000e+01  2.283692e-01
2.716500e+01  1.786141e-01
2.718000e+01  1.915602e-01
2.719500e+01  1.917413e-01
2.721000e+01  1.885629e-01
2.722500e+01  1.869740e-01
2.724000e+01  2.138946e-01
2.725500e+01  1.927934e-01
2.727000e+01  2.056999e-01
2.728500e+01  1.894695e-01
2.730000e+01  2.004008e-01
2.731500e+01  1.970675e-01
2.733000e+01  1.859193e-01
2.734500e+01  1.798148e-01
2.736000e+01  1.874747e-01
2.737500e+01  1.916907e-01
2.739000e+01  1.931684e-01
2.740500e+01  1.873962e-01
2.742000e+01  1.928393e-01
2.743500e+01  1.861816e-01
2.745000e+01  1.923879e-01
2.746500e+01  1.842607e-01
2.748000e+01  1.851971e-01
2.749500e+01  1.837694e-01
2.751000e+01  1.867927e-01
2.752500e+01  1.931488e-01
2.754000e+01  1.824640e-01
2.755500e+01  1.840294e-01
2.757000e+01  2.010891e-01
2.758500e+01  2.078870e-01
2.760000e+01  2.053276e-01
2.761500e+01  1.832588e-01
2.763000e+01  1.802665e-01
2.764500e+01  1.836434e-01
2.766000e+01  1.923389e-01
2.767500e+01  1.937695e-01
2.769000e+01  1.846993e-01
2.770500e+01  1.821274e-01
2.772000e+01  1.920369e-01
2.773500e+01  1.938560e-01
2.775000e+01  1.748180e-01
2.776500e+01  2.013964e-01
2.778000e+01  1.895732e-01
2.779500e+01  1.855478e-01
2.781000e+01  1.956230e-01
2.782500e+01  2.086450e-01
2.784000e+01  1.874939e-01
2.785500e+01  1.748821e-01
2.787000e+01  2.002627e-01
2.788500e+01  1.961253e-01
2.790000e+01  1.868551e-01
2.791500e+01  1.795119e-01
2.793000e+01  1.777164e-01
2.794500e+01  1.817534e-01
2.796000e+01  1.832464e-01
2.797500e+01  1.784929e-01
2.799000e+01  2.049478e-01
2.800500e+01  1.956858e-01
2.802000e+01  1.772938e-01
2.803500e+01  1.820271e-01
2.805000e+01  1.826826e-01
2.806500e+01  1.846042e-01
2.808000e+01  1.767852e-01
2.809500e+01  1.906823e-01
2.811000e+01  2.051110e-01
2.812500e+01  1.708093e-01
2.814000e+01  1.868806e-01
2.815500e+01  2.006989e-01
2.817000e+01  1.679415e-01
2.818500e+01  2.066674e-01
2.820000e+01  2.071593e-01
2.821500e+01  1.838525e-01
2.823000e+01  1.815815e-01
2.824500e+01  1.907104e-01
2.826000e+01  1.948607e-01
2.827500e+01  1.876176e-01
2.829000e+01  1.752979e-01
2.830500e+01  2.208427e-01
2.832000e+01  1.814966e-01
2.833500e+01  1.778643e-01
2.835000e+01  1.894783e-01
2.836500e+01  1.803034e-01
2.838000e+01  1.778066e-01
2.839500e+01  1.716171e-01
2.841000e+01  1.839896e-01
2.842500e+01  1.773879e-01
2.844000e+01  1.999241e-01
2.845500e+01  1.856614e-01
2.847000e+01  1.969364e-01
2.848500e+01  1.797121e-01
2.850000e+01  1.828518e-01
2.851500e+01  1.833089e-01
2.853000e+01  1.882386e-01
2.854500e+01  1.816784e-01
2.856000e+01  2.023249e-01
2.857500e+01  1.938084e-01
2.859000e+01  1.836078e-01
2.860500e+01  1.692599e-01
2.862000e+01  1.907074e-01
2.863500e+01  1.983069e-01
2.865000e+01  1.984584e-01
2.866500e+01  2.300411e-01
2.868000e+01  1.909764e-01
2.869500e+01  1.766820e-01
2.871000e+01  1.903794e-01
2.872500e+01  1.954994e-01
2.874000e+01  1.998134e-01
2.875500e+01  1.964072e-01
2.877000e+01  1.986168e-01
2.878500e+01  1.973605e-01
2.880000e+01  1.841558e-01
2.881500e+01  1.709555e-01
2.883000e+01  1.933067e-01
2.884500e+01  1.896626e-01
2.886000e+01  1.869542e-01
2.887500e+01  1.857763e-01
2.889000e+01  1.962711e-01
2.890500e+01  1.858935e-01
2.892000e+01  1.939714e-01
2.893500e+01  1.967140e-01
2.895000e+01  1.770720e-01
2.896500e+01  1.919614e-01
2.898000e+01  1.955772e-01
2.899500e+01  1.831255e-01
2.901000e+01  1.818291e-01
2.902500e+01  1.857724e-01
2.904000e+01  1.966758e-01
2.905500e+01  1.745689e-01
2.907000e+01  2.014451e-01
2.908500e+01  1.921131e-01
2.910000e+01  2.030191e-01
2.911500e+01  2.032546e-01
2.913000e+01  1.930102e-01
2.914500e+01  1.824791e-01
2.916000e+01  1.803773e-01
2.917500e+01  1.884588e-01
2.919000e+01  1.768693e-01
2.920500e+01  1.983708e-01
2.922000e+01  1.836562e-01
2.923500e+01  2.033684e-01
2.925000e+01  1.887042e-01
2.926500e+01  1.953117e-01
2.928000e+01  1.806860e-01
2.929500e+01  1.961054e-01
2.931000e+01  1.785602e-01
2.932500e+01  1.872218e-01
2.934000e+01  1.883308e-01
2.935500e+01  1.735548e-01
2.937000e+01  1.869434e-01
2.938500e+01  1.833401e-01
2.940000e+01  1.730896e-01
2.941500e+01  1.789628e-01
2.943000e+01  1.846260e-01
2.944500e+01  1.748781e-01
2.946000e+01  1.868453e-01
2.947500e+01  1.916034e-01
2.949000e+01  1.733021e-01
2.950500e+01  1.788077e-01
2.952000e+01  1.805663e-01
2.953500e+01  1.858964e-01
2.955000e+01  1.634085e-01
2.956500e+01  1.926008e-01
2.958000e+01  1.855025e-01
2.959500e+01  1.878456e-01
2.961000e+01  1.883072e-01
2.962500e+01  2.035159e-01
2.964000e+01  1.897655e-01
2.965500e+01  1.749251e-01
2.967000e+01  1.889270e-01
2.968500e+01  1.857825e-01
2.970000e+01  1.984252e-01
2.971500e+01  1.816638e-01
2.973000e+01  1.789548e-01
2.974500e+01  1.891760e-01
2.976000e+01  1.917787e-01
2.977500e+01  1.862036e-01
2.979000e+01  1.926719e-01
2.980500e+01  1.845801e-01
2.982000e+01  1.898654e-01
2.983500e+01  2.094569e-01
2.985000e+01  2.003168e-01
2.986500e+01  1.922528e-01
2.988000e+01  1.976435e-01
2.989500e+01  1.813535e-01
2.991000e+01  1.961043e-01
2.992500e+01  1.968763e-01
2.994000e+01  1.947232e-01
2.995500e+01  1.884952e-01
2.997000e+01  1.860592e-01
2.998500e+01  2.087739e-01
3.000000e+01  1.828715e-01
3.001500e+01  1.964195e-01
3.003000e+01  1.853496e-01
3.004500e+01  1.785582e-01
3.006000e+01  1.800423e-01
3.007500e+01  1.812523e-01
3.009000e+01  1.913930e-01
3.010500e+01  1.928913e-01
3.012000e+01  1.839422e-01
3.013500e+01  1.811471e-01
3.015000e+01  1.874748e-01
3.016500e+01  1.863824e-01
3.018000e+01  1.759129e-01
3.019500e+01  1.815839e-01
3.021000e+01  1.871822e-01
3.022500e+01  2.055765e-01
3.024000e+01  1.982620e-01
3.025500e+01  1.898576e-01
3.027000e+01  2.227170e-01
3.028500e+01  1.878537e-01
3.030000e+01  1.980174e-01
3.031500e+01  1.981034e-01
3.033000e+01  1.841714e-01
3.034500e+01  1.863037e-01
3.036000e+01  1.946471e-01
3.037500e+01  1.714777e-01
3.039000e+01  1.881555e-01
3.040500e+01  1.830808e-01
3.042000e+01  1.763636e-01
3.043500e+01  1.785424e-01
3.045000e+01  1.900332e-01
3.046500e+01  1.836339e-01
3.048000e+01  1.825008e-01
3.049500e+01  1.933351e-01
3.051000e+01  1.824190e-01
3.052500e+01  1.950462e-01
3.054000e+01  1.726107e-01
3.055500e+01  1.954598e-01
3.057000e+01  1.863654e-01
3.058500e+01  1.806628e-01
3.060000e+01  2.001426e-01
3.061500e+01  1.844321e-01
3.063000e+01  1.858850e-01
3.064500e+01  1.840763e-01
3.066000e+01  1.801519e-01
3.067500e+01  1.864084e-01
3.069000e+01  1.936734e-01
3.070500e+01  1.984902e-01
3.072000e+01  1.707117e-01
3.073500e+01  2.037657e-01
3.075000e+01  1.705087e-01
3.076500e+01  1.744653e-01
3.078000e+01  1.834878e-01
3.079500e+01  1.853921e-01
3.081000e+01  1.669229e-01
3.082500e+01  1.911346e-01
3.084000e+01  1.783226e-01
3.085500e+01  1.951181e-01
3.087000e+01  1.839590e-01
3.088500e+01  1.894939e-01
3.090000e+01  1.839418e-01
3.091500e+01  1.873996e-01
3.093000e+01  1.892010e-01
3.094500e+01  2.059369e-01
3.096000e+01  1.863699e-01
3.097500e+01  1.998862e-01
3.099000e+01  2.003849e-01
3.100500e+01  1.939247e-01
3.102000e+01  1.964371e-01
3.103500e+01  1.726213e-01
3.105000e+01  1.878504e-01
3.106500e+01  1.785152e-01
3.108000e+01  2.095905e-01
3.109500e+01  1.812549e-01
3.111000e+01  1.805870e-01
3.112500e+01  2.081660e-01
3.114000e+01  1.891350e-01
3.115500e+01  1.826884e-01
3.117000e+01  1.888336e-01
3.118500e+01  1.920549e-01
3.120000e+01  1.930644e-01
3.121500e+01  1.827120e-01
3.123000e+01  1.826776e-01
3.124500e+01  2.008311e-01
3.126000e+01  1.828301e-01
3.127500e+01  2.087643e-01
3.129000e+01  1.817601e-01
3.130500e+01  2.002397e-01
3.132000e+01  1.916227e-01
3.133500e+01  1.876076e-01
3.135000e+01  1.934107e-01
3.136500e+01  1.850778e-01
3.138000e+01  1.998753e-01
3.139500e+01  1.968306e-01
3.141000e+01  1.849452e-01
3.142500e+01  1.860879e-01
3.144000e+01  1.854796e-01
3.145500e+01  1.875952e-01
3.147000e+01  1.882202e-01
3.148500e+01  1.818598e-01
3.150000e+01  1.803008e-01
3.151500e+01  1.830783e-01
3.153000e+01  1.849601e-01
3.154500e+01  1.709916e-01
3.156000e+01  1.797998e-01
3.157500e+01  1.846949e-01
3.159000e+01  1.855328e-01
3.160500e+01  1.811929e-01
3.162000e+01  1.795922e-01
3.163500e+01  1.791811e-01
3.165000e+01  1.854125e-01
3.166500e+01  1.914524e-01
3.168000e+01  1.752032e-01
3.169500e+01  1.818127e-01
3.171000e+01  1.846519e-01
3.172500e+01  1.856502e-01
3.174000e+01  1.944646e-01
3.175500e+01  1.856608e-01
3.177000e+01  1.767917e-01
3.178500e+01  1.809391e-01
3.180000e+01  1.698119e-01
3.181500e+01  1.887793e-01
3.183000e+01  1.815448e-01
3.184500e+01  1.771476e-01
3.186000e+01  1.804070e-01
3.187500e+01  1.898235e-01
3.189000e+01  1.773574e-01
3.190500e+01  1.919387e-01
3.192000e+01  1.926325e-01
3.193500e+01  1.885611e-01
3.195000e+01  1.996053e-01
3.196500e+01  1.974441e-01
3.198000e+01  1.907378e-01
3.199500e+01  1.891769e-01
3.201000e+01  1.973195e-01
3.202500e+01  1.870596e-01
3.204000e+01  1.816539e-01
3.205500e+01  1.800000e-01
3.207000e+01  1.879083e-01
3.208500e+01  1.868247e-01
3.210000e+01  1.727705e-01
3.211500e+01  1.858508e-01
3.213000e+01  1.797907e-01
3.214500e+01  1.891755e-01
3.216000e+01  1.996894e-01
3.217500e+01  1.721947e-01
3.219000e+01  1.911572e-01
3.220500e+01  1.788623e-01
3.222000e+01  1.895594e-01
3.223500e+01  1.969470e-01
3.225000e+01  1.885577e-01
3.226500e+01  2.024698e-01
3.228000e+01  1.885338e-01
3.229500e+01  1.787653e-01
3.231000e+01  1.938276e-01
3.232500e+01  1.783898e-01
3.234000e+01  1.908822e-01
3.235500e+01  1.779571e-01
3.237000e+01  1.928190e-01
3.238500e+01  1.935136e-01
3.240000e+01  1.852753e-01
3.241500e+01  1.888603e-01
3.243000e+01  1.828446e-01
3.244500e+01  1.753016e-01
3.246000e+01  1.752673e-01
3.247500e+01  1.729249e-01
3.249000e+01  1.975871e-01
3.250500e+01  2.020376e-01
3.252000e+01  2.019448e-01
3.253500e+01  1.919776e-01
3.255000e+01  1.792877e-01
3.256500e+01  1.737760e-01
3.258000e+01  1.969226e-01
3.259500e+01  1.940544e-01
3.261000e+01  1.834139e-01
3.262500e+01  1.864229e-01
3.264000e+01  1.886782e-01
3.265500e+01  1.719698e-01
3.267000e+01  1.769728e-01
3.268500e+01  1.782925e-01
3.270000e+01  2.011231e-01
3.271500e+01  1.866516e-01
3.273000e+01  2.114158e-01
3.274500e+01  1.769857e-01
3.276000e+01  1.957317e-01
3.277500e+01  1.873562e-01
3.279000e+01  1.796709e-01
3.280500e+01  1.913281e-01
3.282000e+01  1.776361e-01
3.283500e+01  1.854780e-01
3.285000e+01  1.901523e-01
3.286500e+01  1.714681e-01
3.288000e+01  1.919741e-01
3.289500e+01  1.862718e-01
3.291000e+01  1.830407e-01
3.292500e+01  1.854293e-01
3.294000e+01  1.838493e-01
3.295500e+01  1.921927e-01
3.297000e+01  2.195004e-01
3.298500e+01  2.112811e-01
3.300000e+01  1.997657e-01
3.301500e+01  1.682230e-01
3.303000e+01  1.818176e-01
3.304500e+01  1.920099e-01
3.306000e+01  1.727775e-01
3.307500e+01  1.888872e-01
3.309000e+01  2.096720e-01
3.310500e+01  1.751643e-01
3.312000e+01  1.738071e-01
3.313500e+01  1.882873e-01
3.315000e+01  1.857426e-01
3.316500e+01  1.785219e-01
3.318000e+01  1.781283e-01
3.319500e+01  1.825159e-01
3.321000e+01  1.802136e-01
3.322500e+01  1.782779e-01
3.324000e+01  1.780375e-01
3.325500e+01  1.841722e-01
3.327000e+01  1.731217e-01
3.328500e+01  1.785785e-01
3.330000e+01  1.683226e-01
3.331500e+01  1.815628e-01
3.333000e+01  1.915106e-01
3.334500e+01  1.793185e-01
3.336000e+01  1.849894e-01
3.337500e+01  1.835075e-01
3.339000e+01  1.931475e-01
3.340500e+01  1.804941e-01
3.342000e+01  1.831052e-01
3.343500e+01  1.768819e-01
3.345000e+01  1.910568e-01
3.346500e+01  1.979767e-01
3.348000e+01  1.779455e-01
3.349500e+01  1.760081e-01
3.351000e+01  1.793268e-01
3.352500e+01  1.818712e-01
3.354000e+01  1.747485e-01
3.355500e+01  1.794205e-01
3.357000e+01  1.838336e-01
3.358500e+01  1.898398e-01
3.360000e+01  1.806720e-01
3.361500e+01  1.904005e-01
3.363000e+01  1.937668e-01
3.364500e+01  1.764358e-01
3.366000e+01  1.790986e-01
3.367500e+01  1.895446e-01
3.369000e+01  1.910754e-01
3.370500e+01  1.797878e-01
3.372000e+01  1.685002e-01
3.373500e+01  1.901455e-01
3.375000e+01  1.758725e-01
3.376500e+01  1.795518e-01
3.378000e+01  1.917196e-01
3.379500e+01  2.079197e-01
3.381000e+01  1.993531e-01
3.382500e+01  1.819421e-01
3.384000e+01  2.017670e-01
3.385500e+01  1.766217e-01
3.387000e+01  1.765182e-01
3.388500e+01  1.931064e-01
3.390000e+01  1.889322e-01
3.391500e+01  1.898616e-01
3.393000e+01  1.759428e-01
3.394500e+01  1.801843e-01
3.396000e+01  1.760435e-01
3.397500e+01  2.015796e-01
3.399000e+01  1.969763e-01
3.400500e+01  1.816605e-01
3.402000e+01  1.721527e-01
3.403500e+01  1.814633e-01
3.405000e+01  1.940306e-01
3.406500e+01  2.083207e-01
3.408000e+01  1.977351e-01
3.409500e+01  1.816232e-01
3.411000e+01  1.840365e-01
3.412500e+01  1.815846e-01
3.414000e+01  1.665235e-01
3.415500e+01  1.677272e-01
3.417000e+01  1.842071e-01
3.418500e+01  1.701511e-01
3.420000e+01  1.809372e-01
3.421500e+01  1.936624e-01
3.423000e+01  1.812360e-01
3.424500e+01  1.760908e-01
3.426000e+01  1.750066e-01
3.427500e+01  1.802034e-01
3.429000e+01  1.833148e-01
3.430500e+01  1.742203e-01
3.432000e+01  1.752231e-01
3.433500e+01  1.901345e-01
3.435000e+01  1.753170e-01
3.436500e+01  1.789861e-01
3.438000e+01  1.802775e-01
3.439500e+01  1.848034e-01
3.441000e+01  1.665275e-01
3.442500e+01  2.007240e-01
3.444000e+01  1.796947e-01
3.445500e+01  1.804886e-01
3.447000e+01  1.855909e-01
3.448500e+01  1.744873e-01
3.450000e+01  1.744273e-01
3.451500e+01  1.756547e-01
3.453000e+01  1.860475e-01
3.454500e+01  1.787541e-01
3.456000e+01  1.924959e-01
3.457500e+01  1.819519e-01
3.459000e+01  1.834210e-01
3.460500e+01  1.870278e-01
3.462000e+01  1.924723e-01
3.463500e+01  1.826108e-01
3.465000e+01  1.677229e-01
3.466500e+01  1.731295e-01
3.468000e+01  2.067656e-01
3.469500e+01  1.781884e-01
3.471000e+01  1.939637e-01
3.472500e+01  1.875714e-01
3.474000e+01  1.769083e-01
3.475500e+01  1.696875e-01
3.477000e+01  1.940234e-01
3.478500e+01  1.818220e-01
3.480000e+01  1.719305e-01
3.481500e+01  1.692525e-01
3.483000e+01  1.835917e-01
3.484500e+01  1.792243e-01
3.486000e+01  1.874272e-01
3.487500e+01  1.966665e-01
3.489000e+01  1.952791e-01
3.490500e+01  1.799057e-01
3.492000e+01  2.023622e-01
3.493500e+01  1.897223e-01
3.495000e+01  1.854251e-01
3.496500e+01  1.960061e-01
3.498000e+01  1.886949e-01
3.499500e+01  1.820395e-01
3.501000e+01  1.782054e-01
3.502500e+01  1.889154e-01
3.504000e+01  1.791145e-01
3.505500e+01  1.813605e-01
3.507000e+01  1.831633e-01
3.508500e+01  1.719493e-01
3.510000e+01  1.848960e-01
3.511500e+01  1.711807e-01
3.513000e+01  1.840441e-01
3.514500e+01  1.820650e-01
3.516000e+01  1.941227e-01
3.517500e+01  1.757510e-01
3.519000e+01  1.773501e-01
3.520500e+01  1.849401e-01
3.522000e+01  1.805166e-01
3.523500e+01  1.810261e-01
3.525000e+01  1.796154e-01
3.526500e+01  1.773321e-01
3.528000e+01  1.924738e-01
3.529500e+01  1.753409e-01
3.531000e+01  1.805021e-01
3.532500e+01  1.801263e-01
3.534000e+01  1.862190e-01
3.535500e+01  1.788119e-01
3.537000e+01  1.700510e-01
3.538500e+01  1.838681e-01
3.540000e+01  1.691964e-01
3.541500e+01  1.801722e-01
3.543000e+01  1.772078e-01
3.544500e+01  1.835126e-01
3.546000e+01  1.845677e-01
3.547500e+01  1.897695e-01
3.549000e+01  1.734767e-01
3.550500e+01  1.752497e-01
3.552000e+01  1.734555e-01
3.553500e+01  1.732942e-01
3.555000e+01  1.849685e-01
3.556500e+01  1.769827e-01
3.558000e+01  1.857039e-01
3.559500e+01  1.904380e-01
3.561000e+01  1.775215e-01
3.562500e+01  1.821964e-01
3.564000e+01  1.864852e-01
3.565500e+01  1.800243e-01
3.567000e+01  1.841087e-01
3.568500e+01  1.898618e-01
3.570000e+01  1.843424e-01
3.571500e+01  1.851316e-01
3.573000e+01  1.987184e-01
3.574500e+01  2.015881e-01
3.576000e+01  1.856281e-01
3.577500e+01  1.953608e-01
3.579000e+01  1.818786e-01
3.580500e+01  2.007854e-01
3.582000e+01  1.729535e-01
3.583500e+01  1.883795e-01
3.585000e+01  1.948145e-01
3.586500e+01  1.797394e-01
3.588000e+01  1.878692e-01
3.589500e+01  1.857943e-01
3.591000e+01  1.804086e-01
3.592500e+01  1.968014e-01
3.594000e+01  1.911470e-01
3.595500e+01  1.911635e-01
3.597000e+01  1.834327e-01
3.598500e+01  1.815546e-01
3.600000e+01  1.888199e-01
3.601500e+01  1.826296e-01
3.603000e+01  1.824589e-01
3.604500e+01  1.763891e-01
3.606000e+01  1.885126e-01
3.607500e+01  1.772638e-01
3.609000e+01  1.827580e-01
3.610500e+01  1.899126e-01
3.612000e+01  1.911207e-01
3.613500e+01  2.008206e-01
3.615000e+01  1.791404e-01
3.616500e+01  1.807221e-01
3.618000e+01  1.899655e-01
3.619500e+01  1.716373e-01
3.621000e+01  1.725773e-01
3.622500e+01  1.895583e-01
3.624000e+01  1.784052e-01
3.625500e+01  1.765434e-01
3.627000e+01  1.840408e-01
3.628500e+01  1.849293e-01
3.630000e+01  1.961258e-01
3.631500e+01  1.779600e-01
3.633000e+01  1.819335e-01
3.634500e+01  1.801571e-01
3.636000e+01  1.764989e-01
3.637500e+01  1.815418e-01
3.639000e+01  1.889765e-01
3.640500e+01  1.835771e-01
3.642000e+01  1.996096e-01
3.643500e+01  1.806736e-01
3.645000e+01  1.885206e-01
3.646500e+01  1.896679e-01
3.648000e+01  1.845219e-01
3.649500e+01  1.777108e-01
3.651000e+01  1.841109e-01
3.652500e+01  1.985537e-01
3.654000e+01  1.940539e-01
3.655500e+01  2.053697e-01
3.657000e+01  2.047382e-01
3.658500e+01  1.826885e-01
3.660000e+01  1.862299e-01
3.661500e+01  1.787997e-01
3.663000e+01  1.920221e-01
3.664500e+01  1.807790e-01
3.666000e+01  1.975785e-01
3.667500e+01  1.885142e-01
3.669000e+01  1.964934e-01
3.670500e+01  1.939664e-01
3.672000e+01  1.786415e-01
3.673500e+01  1.790870e-01
3.675000e+01  1.835249e-01
3.676500e+01  1.830429e-01
3.678000e+01  1.861256e-01
3.679500e+01  1.838329e-01
3.681000e+01  1.871257e-01
3.682500e+01  1.908114e-01
3.684000e+01  1.959742e-01
3.685500e+01  1.696077e-01
3.687000e+01  1.697403e-01
3.688500e+01  1.718728e-01
3.690000e+01  1.862312e-01
3.691500e+01  1.846340e-01
3.693000e+01  1.868957e-01
3.694500e+01  1.760328e-01
3.696000e+01  1.999844e-01
3.697500e+01  1.865398e-01
3.699000e+01  1.924945e-01
3.700500e+01  1.724686e-01
3.702000e+01  1.863795e-01
3.703500e+01  1.897071e-01
3.705000e+01  1.985251e-01
3.706500e+01  1.815840e-01
3.708000e+01  1.853943e-01
3.709500e+01  1.897710e-01
3.711000e+01  1.815404e-01
3.712500e+01  1.864066e-01
3.714000e+01  1.910284e-01
3.715500e+01  1.840124e-01
3.717000e+01  1.762325e-01
3.718500e+01  1.825069e-01
3.720000e+01  1.740149e-01
3.721500e+01  1.687761e-01
3.723000e+01  1.691182e-01
3.724500e+01  1.914424e-01
3.726000e+01  1.816779e-01
3.727500e+01  1.748599e-01
3.729000e+01  1.730524e-01
3.730500e+01  1.858524e-01
3.732000e+01  1.871704e-01
3.733500e+01  1.939323e-01
3.735000e+01  1.745113e-01
3.736500e+01  1.787646e-01
3.738000e+01  1.791644e-01
3.739500e+01  1.818820e-01
3.741000e+01  1.737307e-01
3.742500e+01  1.785789e-01
3.744000e+01  1.721404e-01
3.745500e+01  1.837910e-01
3.747000e+01  1.892231e-01
3.748500e+01  1.866103e-01
3.750000e+01  1.857657e-01
3.751500e+01  1.771672e-01
3.753000e+01  1.796076e-01
3.754500e+01  1.697839e-01
3.756000e+01  1.886589e-01
3.757500e+01  1.868535e-01
3.759000e+01  1.687200e-01
3.760500e+01  1.819999e-01
3.762000e+01  1.786881e-01
3.763500e+01  1.810665e-01
3.765000e+01  1.938191e-01
3.766500e+01  1.818352e-01
3.768000e+01  1.814999e-01
3.769500e+01  1.815116e-01
3.771000e+01  1.807156e-01
3.772500e+01  1.790302e-01
3.774000e+01  1.761388e-01
3.775500e+01  1.834848e-01
3.777000e+01  1.854675e-01
3.778500e+01  1.778891e-01
3.780000e+01  1.863549e-01
3.781500e+01  1.772306e-01
3.783000e+01  1.829415e-01
3.784500e+01  1.769611e-01
3.786000e+01  1.956018e-01
3.787500e+01  1.903027e-01
3.789000e+01  1.837406e-01
3.790500e+01  1.947876e-01
3.792000e+01  2.010649e-01
3.793500e+01  1.801657e-01
3.795000e+01  1.873194e-01
3.796500e+01  1.832248e-01
3.798000e+01  1.837859e-01
3.799500e+01  1.811589e-01
3.801000e+01  1.862839e-01
3.802500e+01  1.929435e-01
3.804000e+01  1.817910e-01
3.805500e+01  1.822536e-01
3.807000e+01  1.819417e-01
3.808500e+01  1.814733e-01
3.810000e+01  1.825540e-01
3.811500e+01  1.735104e-01
3.813000e+01  1.736470e-01
3.814500e+01  1.712131e-01
3.816000e+01  1.731857e-01
3.817500e+01  1.781046e-01
3.819000e+01  1.843748e-01
3.820500e+01  1.812225e-01
3.822000e+01  1.844562e-01
3.823500e+01  1.748646e-01
3.825000e+01  1.974661e-01
3.826500e+01  1.819967e-01
3.828000e+01  1.869509e-01
3.829500e+01  1.854165e-01
3.831000e+01  1.865128e-01
3.832500e+01  1.729195e-01
3.834000e+01  1.796107e-01
3.835500e+01  1.786224e-01
3.837000e+01  1.768150e-01
3.838500e+01  1.756070e-01
3.840000e+01  1.803955e-01
3.841500e+01  1.778258e-01
3.843000e+01  1.750495e-01
3.844500e+01  1.894820e-01
3.846000e+01  1.939974e-01
3.847500e+01  1.807556e-01
3.849000e+01  1.694031e-01
3.850500e+01  1.748953e-01
3.852000e+01  1.883923e-01
3.853500e+01  1.820904e-01
3.855000e+01  1.885857e-01
3.856500e+01  1.853930e-01
3.858000e+01  1.880378e-01
3.859500e+01  1.824041e-01
3.861000e+01  1.702842e-01
3.862500e+01  1.803106e-01
3.864000e+01  1.719702e-01
3.865500e+01  1.718666e-01
3.867000e+01  1.911113e-01
3.868500e+01  1.957063e-01
3.870000e+01  1.923207e-01
3.871500e+01  1.740371e-01
3.873000e+01  1.841926e-01
3.874500e+01  1.871488e-01
3.876000e+01  1.810945e-01
3.877500e+01  1.789037e-01
3.879000e+01  1.844946e-01
3.880500e+01  1.681927e-01
3.882000e+01  1.718476e-01
3.883500e+01  1.822459e-01
3.885000e+01  1.862374e-01
3.886500e+01  1.629260e-01
3.888000e+01  1.784779e-01
3.889500e+01  1.742989e-01
3.891000e+01  1.786155e-01
3.892500e+01  1.786238e-01
3.894000e+01  1.842061e-01
3.895500e+01  1.759698e-01
3.897000e+01  1.859659e-01
3.898500e+01  1.837048e-01
3.900000e+01  1.826628e-01
3.901500e+01  1.906939e-01
3.903000e+01  1.884775e-01
3.904500e+01  1.735549e-01
3.906000e+01  1.821372e-01
3.907500e+01  2.213960e-01
3.909000e+01  1.925946e-01
3.910500e+01  1.819412e-01
3.912000e+01  1.928815e-01
3.913500e+01  1.899282e-01
3.915000e+01  2.229001e-01
3.916500e+01  1.833925e-01
3.918000e+01  1.869362e-01
3.919500e+01  1.948760e-01
3.921000e+01  2.019390e-01
3.922500e+01  2.051840e-01
3.924000e+01  1.874844e-01
3.925500e+01  1.995623e-01
3.927000e+01  1.725067e-01
3.928500e+01  1.856007e-01
3.930000e+01  1.907760e-01
3.931500e+01  1.866190e-01
3.933000e+01  1.809492e-01
3.934500e+01  1.734141e-01
3.936000e+01  1.767949e-01
3.937500e+01  1.848633e-01
3.939000e+01  2.038622e-01
3.940500e+01  1.802754e-01
3.942000e+01  1.860662e-01
3.943500e+01  2.034684e-01
3.945000e+01  1.941904e-01
3.946500e+01  1.829278e-01
3.948000e+01  1.987962e-01
3.949500e+01  1.906238e-01
3.951000e+01  1.848354e-01
3.952500e+01  1.926090e-01
3.954000e+01  1.761774e-01
3.955500e+01  1.874458e-01
3.957000e+01  1.921369e-01
3.958500e+01  1.804590e-01
3.960000e+01  1.863091e-01
3.961500e+01  1.858060e-01
3.963000e+01  1.800283e-01
3.964500e+01  2.018342e-01
3.966000e+01  1.884546e-01
3.967500e+01  1.789370e-01
3.969000e+01  1.858453e-01
3.970500e+01  1.875315e-01
3.972000e+01  1.764205e-01
3.973500e+01  1.858313e-01
3.975000e+01  2.007594e-01
3.976500e+01  1.885401e-01
3.978000e+01  1.829046e-01
3.979500e+01  1.746497e-01
3.981000e+01  1.858169e-01
3.982500e+01  1.919098e-01
3.984000e+01  1.908367e-01
3.985500e+01  1.769131e-01
3.987000e+01  1.825019e-01
3.988500e+01  2.059295e-01
3.990000e+01  2.064967e-01
3.991500e+01  2.022769e-01
3.993000e+01  2.263220e-01
3.994500e+01  1.800356e-01
3.996000e+01  1.817676e-01
3.997500e+01  2.052090e-01
3.999000e+01  2.029342e-01
4.000500e+01  1.851985e-01
4.002000e+01  1.916416e-01
4.003500e+01  1.799970e-01
4.005000e+01  1.851442e-01
4.006500e+01  1.838886e-01
4.008000e+01  1.817551e-01
4.009500e+01  1.830266e-01
4.011000e+01  2.039180e-01
4.012500e+01  1.995203e-01
4.014000e+01  1.721095e-01
4.015500e+01  1.803216e-01
4.017000e+01  2.322536e-01
4.018500e+01  1.897926e-01
4.020000e+01  1.952108e-01
4.021500e+01  2.042489e-01
4.023000e+01  1.947213e-01
4.024500e+01  2.246228e-01
4.026000e+01  1.793590e-01
4.027500e+01  1.939311e-01
4.029000e+01  1.846187e-01
4.030500e+01  1.879554e-01
4.032000e+01  1.742919e-01
4.033500e+01  1.884968e-01
4.035000e+01  1.821391e-01
4.036500e+01  1.816172e-01
4.038000e+01  1.821762e-01
4.039500e+01  2.028660e-01
4.041000e+01  2.002382e-01
4.042500e+01  1.848278e-01
4.044000e+01  1.806773e-01
4.045500e+01  1.848995e-01
4.047000e+01  1.793252e-01
4.048500e+01  1.704435e-01
4.050000e+01  1.935380e-01
4.051500e+01  1.925701e-01
4.053000e+01  1.738089e-01
4.054500e+01  2.003942e-01
4.056000e+01  2.223433e-01
4.057500e+01  1.740011e-01
4.059000e+01  2.002796e-01
4.060500e+01  2.001662e-01
4.062000e+01  1.882088e-01
4.063500e+01  1.997979e-01
4.065000e+01  1.804965e-01
4.066500e+01  1.821116e-01
4.068000e+01  1.881874e-01
4.069500e+01  1.925998e-01
4.071000e+01  2.007592e-01
4.072500e+01  2.040309e-01
4.074000e+01  2.020573e-01
4.075500e+01  1.959051e-01
4.077000e+01  1.959889e-01
4.078500e+01  1.826151e-01
4.080000e+01  1.927244e-01
4.081500e+01  1.954352e-01
4.083000e+01  1.937138e-01
4.084500e+01  1.850396e-01
4.086000e+01  2.003912e-01
4.087500e+01  1.913225e-01
4.089000e+01  1.952112e-01
4.090500e+01  2.175790e-01
4.092000e+01  1.674108e-01
4.093500e+01  2.004199e-01
4.095000e+01  1.681173e-01
4.096500e+01  1.906113e-01
4.098000e+01  1.789874e-01
4.099500e+01  1.878272e-01
4.101000e+01  1.912692e-01
4.102500e+01  1.836960e-01
4.104000e+01  1.888582e-01
4.105500e+01  1.832329e-01
4.107000e+01  1.776932e-01
4.108500e+01  1.856049e-01
4.110000e+01  1.879774e-01
4.111500e+01  1.921190e-01
4.113000e+01  1.730783e-01
4.114500e+01  2.047041e-01
4.116000e+01  1.837908e-01
4.117500e+01  1.791925e-01
4.119000e+01  2.069828e-01
4.120500e+01  1.865340e-01
4.122000e+01  1.743999e-01
4.123500e+01  1.855528e-01
4.125000e+01  1.826896e-01
4.126500e+01  1.839527e-01
4.128000e+01  1.734257e-01
4.129500e+01  1.820304e-01
4.131000e+01  1.952834e-01
4.132500e+01  1.675073e-01
4.134000e+01  2.014795e-01
4.135500e+01  1.764231e-01
4.137000e+01  1.832090e-01
4.138500e+01  2.069223e-01
4.140000e+01  1.746573e-01
4.141500e+01  1.860302e-01
4.143000e+01  1.755231e-01
4.144500e+01  1.858429e-01
4.146000e+01  1.721447e-01
4.147500e+01  1.778837e-01
4.149000e+01  1.835494e-01
4.150500e+01  1.952845e-01
4.152000e+01  1.849099e-01
4.153500e+01  1.904707e-01
4.155000e+01  1.859791e-01
4.156500e+01  1.815988e-01
4.158000e+01  1.870799e-01
4.159500e+01  1.767848e-01
4.161000e+01  1.930929e-01
4.162500e+01  1.817893e-01
4.164000e+01  1.731976e-01
4.165500e+01  1.820185e-01
4.167000e+01  1.841005e-01
4.168500e+01  1.867103e-01
4.170000e+01  1.758604e-01
4.171500e+01  1.762599e-01
4.173000e+01  1.758646e-01
4.174500e+01  1.666608e-01
4.176000e+01  1.747285e-01
4.177500e+01  1.868308e-01
4.179000e+01  1.748946e-01
4.180500e+01  1.905434e-01
4.182000e+01  1.935299e-01
4.183500e+01  1.868026e-01
4.185000e+01  1.854462e-01
4.186500e+01  1.921043e-01
4.188000e+01  1.756509e-01
4.189500e+01  1.829934e-01
4.191000e+01  1.678058e-01
4.192500e+01  1.801340e-01
4.194000e+01  2.029801e-01
4.195500e+01  1.794923e-01
4.197000e+01  1.894173e-01
4.198500e+01  1.813515e-01
4.200000e+01  1.854540e-01
4.201500e+01  1.943887e-01
4.203000e+01  1.765377e-01
4.204500e+01  1.762005e-01
4.206000e+01  1.855895e-01
4.207500e+01  1.762854e-01
4.209000e+01  1.924875e-01
4.210500e+01  1.749087e-01
4.212000e+01  1.832436e-01
4.213500e+01  1.654987e-01
4.215000e+01  1.844826e-01
4.216500e+01  1.694426e-01
4.218000e+01  1.845762e-01
4.219500e+01  1.908247e-01
4.221000e+01  1.883085e-01
4.222500e+01  1.793963e-01
4.224000e+01  1.828164e-01
4.225500e+01  1.874046e-01
4.227000e+01  1.830669e-01
4.228500e+01  1.804444e-01
4.230000e+01  1.729600e-01
4.231500e+01  1.825073e-01
4.233000e+01  1.871603e-01
4.234500e+01  1.911992e-01
4.236000e+01  1.926999e-01
4.237500e+01  1.802068e-01
4.239000e+01  1.806306e-01
4.240500e+01  1.767924e-01
4.242000e+01  1.889939e-01
4.243500e+01  1.844255e-01
4.245000e+01  1.924721e-01
4.246500e+01  1.811758e-01
4.248000e+01  1.784075e-01
4.249500e+01  1.683514e-01
4.251000e+01  1.792848e-01
4.252500e+01  2.017561e-01
4.254000e+01  1.780237e-01
4.255500e+01  1.810382e-01
4.257000e+01  1.855258e-01
4.258500e+01  1.806457e-01
4.260000e+01  1.813626e-01
4.261500e+01  1.798277e-01
4.263000e+01  1.819898e-01
4.264500e+01  1.829459e-01
4.266000e+01  1.773673e-01
4.267500e+01  1.825335e-01
4.269000e+01  1.895355e-01
4.270500e+01  1.796414e-01
4.272000e+01  1.966511e-01
4.273500e+01  1.759410e-01
4.275000e+01  1.987158e-01
4.276500e+01  1.868067e-01
4.278000e+01  1.789109e-01
4.279500e+01  1.927214e-01
4.281000e+01  1.755985e-01
4.282500e+01  1.752440e-01
4.284000e+01  1.855532e-01
4.285500e+01  1.805161e-01
4.287000e+01  1.812861e-01
4.288500e+01  1.827352e-01
4.290000e+01  1.865977e-01
4.291500e+01  1.839412e-01
4.293000e+01  1.880757e-01
4.294500e+01  1.968866e-01
4.296000e+01  1.927493e-01
4.297500e+01  1.793881e-01
4.299000e+01  1.941293e-01
4.300500e+01  1.919434e-01
4.302000e+01  1.888936e-01
4.303500e+01  1.769080e-01
4.305000e+01  1.772825e-01
4.306500e+01  1.726449e-01
4.308000e+01  1.950499e-01
4.309500e+01  1.810550e-01
4.311000e+01  1.815670e-01
4.312500e+01  1.903738e-01
4.314000e+01  1.788065e-01
4.315500e+01  1.880449e-01
4.317000e+01  1.806485e-01
4.318500e+01  1.814760e-01
4.320000e+01  1.833431e-01
4.321500e+01  1.841795e-01
4.323000e+01  1.795518e-01
4.324500e+01  1.726825e-01
4.326000e+01  1.911536e-01
4.327500e+01  1.968620e-01
4.329000e+01  1.747909e-01
4.330500e+01  1.823817e-01
4.332000e+01  1.770343e-01
4.333500e+01  1.852553e-01
4.335000e+01  1.885194e-01
4.336500e+01  1.736856e-01
4.338000e+01  1.783077e-01
4.339500e+01  1.770074e-01
4.341000e+01  1.782164e-01
4.342500e+01  1.790496e-01
4.344000e+01  1.798927e-01
4.345500e+01  1.768234e-01
4.347000e+01  1.820775e-01
4.348500e+01  1.826883e-01
4.350000e+01  1.844275e-01
4.351500e+01  1.818799e-01
4.353000e+01  1.711825e-01
4.354500e+01  1.716357e-01
4.356000e+01  1.787200e-01
4.357500e+01  1.810788e-01
4.359000e+01  1.888297e-01
4.360500e+01  1.863292e-01
4.362000e+01  1.749292e-01
4.363500e+01  1.732072e-01
4.365000e+01  1.771976e-01
4.366500e+01  2.088649e-01
4.368000e+01  1.869518e-01
4.369500e+01  1.796831e-01
4.371000e+01  1.908852e-01
4.372500e+01  1.763117e-01
4.374000e+01  1.841331e-01
4.375500e+01  1.787083e-01
4.377000e+01  1.781366e-01
4.378500e+01  2.045301e-01
4.380000e+01  1.835730e-01
4.381500e+01  1.678507e-01
4.383000e+01  1.837482e-01
4.384500e+01  1.823668e-01
4.386000e+01  1.857981e-01
4.387500e+01  1.702234e-01
4.389000e+01  1.786074e-01
4.390500e+01  1.734948e-01
4.392000e+01  1.796007e-01
4.393500e+01  1.838684e-01
4.395000e+01  1.978045e-01
4.396500e+01  1.912430e-01
4.398000e+01  1.772638e-01
4.399500e+01  1.978199e-01
4.401000e+01  1.892498e-01
4.402500e+01  1.966549e-01
4.404000e+01  1.772650e-01
4.405500e+01  2.055676e-01
4.407000e+01  1.927721e-01
4.408500e+01  1.910417e-01
4.410000e+01  1.864776e-01
4.411500e+01  2.078673e-01
4.413000e+01  1.917361e-01
4.414500e+01  1.905190e-01
4.416000e+01  1.981456e-01
4.417500e+01  2.064883e-01
4.419000e+01  1.967992e-01
4.420500e+01  1.885764e-01
4.422000e+01  2.092535e-01
4.423500e+01  2.110358e-01
4.425000e+01  2.016483e-01
4.426500e+01  1.993688e-01
4.428000e+01  1.808802e-01
4.429500e+01  1.979251e-01
4.431000e+01  1.772226e-01
4.432500e+01  2.044456e-01
4.434000e+01  1.902985e-01
4.435500e+01  1.952834e-01
4.437000e+01  1.997373e-01
4.438500e+01  1.946269e-01
4.440000e+01  1.816071e-01
4.441500e+01  1.851925e-01
4.443000e+01  1.924830e-01
4.444500e+01  1.987326e-01
4.446000e+01  1.788124e-01
4.447500e+01  1.733277e-01
4.449000e+01  1.790695e-01
4.450500e+01  1.781798e-01
4.452000e+01  1.852149e-01
4.453500e+01  1.770180e-01
4.455000e+01  1.720021e-01
4.456500e+01  1.937063e-01
4.458000e+01  1.677676e-01
4.459500e+01  2.040629e-01
4.461000e+01  1.959377e-01
4.462500e+01  1.797233e-01
4.464000e+01  1.942056e-01
4.465500e+01  1.866000e-01
4.467000e+01  1.933798e-01
4.468500e+01  1.865881e-01
4.470000e+01  1.926294e-01
4.471500e+01  1.851639e-01
4.473000e+01  1.769063e-01
4.474500e+01  1.821040e-01
4.476000e+01  1.865302e-01
4.477500e+01  1.729356e-01
4.479000e+01  1.802165e-01
4.480500e+01  1.686158e-01
4.482000e+01  1.695372e-01
4.483500e+01  1.953076e-01
4.485000e+01  1.750868e-01
4.486500e+01  1.836823e-01
4.488000e+01  1.785954e-01
4.489500e+01  1.854489e-01
4.491000e+01  1.760362e-01
4.492500e+01  1.813942e-01
4.494000e+01  1.767981e-01
4.495500e+01  1.869805e-01
4.497000e+01  1.948741e-01
4.498500e+01  1.873791e-01
4.500000e+01  1.848547e-01
4.501500e+01  1.833581e-01
4.503000e+01  1.784776e-01
4.504500e+01  1.847824e-01
4.506000e+01  1.896071e-01
4.507500e+01  1.804680e-01
4.509000e+01  1.703785e-01
4.510500e+01  1.794192e-01
4.512000e+01  1.851017e-01
4.513500e+01  1.935310e-01
4.515000e+01  1.817648e-01
4.516500e+01  1.781835e-01
4.518000e+01  1.790467e-01
4.519500e+01  1.854058e-01
4.521000e+01  2.019468e-01
4.522500e+01  1.832651e-01
4.524000e+01  1.854881e-01
4.525500e+01  1.692671e-01
4.527000e+01  1.662495e-01
4.528500e+01  1.864690e-01
4.530000e+01  1.748887e-01
4.531500e+01  1.799836e-01
4.533000e+01  1.791683e-01
4.534500e+01  1.872547e-01
4.536000e+01  1.813482e-01
4.537500e+01  1.884431e-01
4.539000e+01  1.778498e-01
4.540500e+01  1.937792e-01
4.542000e+01  1.876576e-01
4.543500e+01  1.851143e-01
4.545000e+01  1.781341e-01
4.546500e+01  1.744243e-01
4.548000e+01  1.881154e-01
4.549500e+01  1.748568e-01
4.551000e+01  1.841071e-01
4.552500e+01  1.725341e-01
4.554000e+01  1.710337e-01
4.555500e+01  1.725277e-01
4.557000e+01  1.847631e-01
4.558500e+01  1.748485e-01
4.560000e+01  1.819482e-01
4.561500e+01  1.956392e-01
4.563000e+01  1.849621e-01
4.564500e+01  1.717218e-01
4.566000e+01  1.902147e-01
4.567500e+01  1.694843e-01
4.569000e+01  1.808930e-01
4.570500e+01  1.852023e-01
4.572000e+01  1.805104e-01
4.573500e+01  1.893857e-01
4.575000e+01  1.678184e-01
4.576500e+01  1.872438e-01
4.578000e+01  1.852242e-01
4.579500e+01  1.798881e-01
4.581000e+01  1.793733e-01
4.582500e+01  1.792701e-01
4.584000e+01  1.904993e-01
4.585500e+01  1.607806e-01
4.587000e+01  1.940790e-01
4.588500e+01  1.925253e-01
4.590000e+01  1.823363e-01
4.591500e+01  1.879006e-01
4.593000e+01  1.844300e-01
4.594500e+01  1.802226e-01
4.596000e+01  1.849498e-01
4.597500e+01  1.838260e-01
4.599000e+01  1.794513e-01
4.600500e+01  1.674884e-01
4.602000e+01  1.755560e-01
4.603500e+01  1.789452e-01
4.605000e+01  1.886302e-01
4.606500e+01  1.849703e-01
4.608000e+01  1.856188e-01
4.609500e+01  1.790545e-01
4.611000e+01  1.834414e-01
4.612500e+01  1.756385e-01
4.614000e+01  1.820828e-01
4.615500e+01  1.847461e-01
4.617000e+01  1.853392e-01
4.618500e+01  1.804977e-01
4.620000e+01  1.847499e-01
4.621500e+01  1.722593e-01
4.623000e+01  1.941538e-01
4.624500e+01  1.802413e-01
4.626000e+01  1.926244e-01
4.627500e+01  2.060134e-01
4.629000e+01  1.792083e-01
4.630500e+01  1.762840e-01
4.632000e+01  1.768261e-01
4.633500e+01  1.745262e-01
4.635000e+01  1.827347e-01
4.636500e+01  1.825223e-01
4.638000e+01  1.823784e-01
4.639500e+01  1.823299e-01
4.641000e+01  1.681786e-01
4.642500e+01  1.865020e-01
4.644000e+01  1.701916e-01
4.645500e+01  1.888374e-01
4.647000e+01  1.825924e-01
4.648500e+01  1.849946e-01
4.650000e+01  1.865854e-01
4.651500e+01  1.786335e-01
4.653000e+01  1.850303e-01
4.654500e+01  1.699383e-01
4.656000e+01  1.940317e-01
4.657500e+01  1.814713e-01
4.659000e+01  1.828303e-01
4.660500e+01  1.788284e-01
4.662000e+01  1.908289e-01
4.663500e+01  1.919737e-01
4.665000e+01  1.890170e-01
4.666500e+01  1.786115e-01
4.668000e+01  1.889484e-01
4.669500e+01  1.816973e-01
4.671000e+01  1.886737e-01
4.672500e+01  1.797707e-01
4.674000e+01  1.843162e-01
4.675500e+01  1.840027e-01
4.677000e+01  1.803828e-01
4.678500e+01  1.941350e-01
4.680000e+01  1.782171e-01
4.681500e+01  1.801633e-01
4.683000e+01  1.894341e-01
4.684500e+01  1.786278e-01
4.686000e+01  1.922786e-01
4.687500e+01  1.819469e-01
4.689000e+01  1.727706e-01
4.690500e+01  1.798510e-01
4.692000e+01  1.913575e-01
4.693500e+01  1.729910e-01
4.695000e+01  1.713344e-01
4.696500e+01  1.701792e-01
4.698000e+01  1.795377e-01
4.699500e+01  1.900620e-01
4.701000e+01  1.875996e-01
4.702500e+01  1.826139e-01
4.704000e+01  1.789081e-01
4.705500e+01  1.764946e-01
4.707000e+01  1.733311e-01
4.708500e+01  1.866838e-01
4.710000e+01  1.727736e-01
4.711500e+01  1.885794e-01
4.713000e+01  1.747363e-01
4.714500e+01  1.783564e-01
4.716000e+01  1.844407e-01
4.717500e+01  1.689112e-01
4.719000e+01  1.847360e-01
4.720500e+01  1.839790e-01
4.722000e+01  1.922822e-01
4.723500e+01  1.644301e-01
4.725000e+01  1.742640e-01
4.726500e+01  1.900312e-01
4.728000e+01  1.869229e-01
4.729500e+01  1.709401e-01
4.731000e+01  1.913518e-01
4.732500e+01  1.870112e-01
4.734000e+01  1.922857e-01
4.735500e+01  1.837462e-01
4.737000e+01  1.912916e-01
4.738500e+01  1.925998e-01
4.740000e+01  1.915145e-01
4.741500e+01  1.939997e-01
4.743000e+01  1.880031e-01
4.744500e+01  1.818863e-01
4.746000e+01  1.925295e-01
4.747500e+01  1.804110e-01
4.749000e+01  1.914310e-01
4.750500e+01  1.894487e-01
4.752000e+01  1.824591e-01
4.753500e+01  1.828173e-01
4.755000e+01  1.826623e-01
4.756500e+01  1.851766e-01
4.758000e+01  1.954723e-01
4.759500e+01  1.890847e-01
4.761000e+01  1.777375e-01
4.762500e+01  1.733159e-01
4.764000e+01  1.843971e-01
4.765500e+01  1.866549e-01
4.767000e+01  1.713367e-01
4.768500e+01  1.814456e-01
4.770000e+01  1.919078e-01
4.771500e+01  1.900133e-01
4.773000e+01  1.848314e-01
4.774500e+01  1.892460e-01
4.776000e+01  1.851132e-01
4.777500e+01  1.912938e-01
4.779000e+01  2.078619e-01
4.780500e+01  1.861757e-01
4.782000e+01  1.884881e-01
4.783500e+01  1.913704e-01
4.785000e+01  1.857281e-01
4.786500e+01  1.955488e-01
4.788000e+01  2.017293e-01
4.789500e+01  1.819693e-01
4.791000e+01  2.061028e-01
4.792500e+01  1.779991e-01
4.794000e+01  1.749393e-01
4.795500e+01  1.868574e-01
4.797000e+01  1.775929e-01
4.798500e+01  1.782398e-01
4.800000e+01  1.907739e-01
4.801500e+01  1.763754e-01
4.803000e+01  1.949276e-01
4.804500e+01  1.834278e-01
4.806000e+01  1.855594e-01
4.807500e+01  1.828410e-01
4.809000e+01  1.822807e-01
4.810500e+01  1.740306e-01
4.812000e+01  1.918583e-01
4.813500e+01  1.729845e-01
4.815000e+01  1.722704e-01
4.816500e+01  1.852910e-01
4.818000e+01  1.772415e-01
4.819500e+01  1.810852e-01
4.821000e+01  1.758860e-01
4.822500e+01  1.866864e-01
4.824000e+01  1.821749e-01
4.825500e+01  1.856489e-01
4.827000e+01  1.699258e-01
4.828500e+01  1.786815e-01
4.830000e+01  1.847309e-01
4.831500e+01  1.917761e-01
4.833000e+01  1.872812e-01
4.834500e+01  1.822006e-01
4.836000e+01  1.956617e-01
4.837500e+01  1.786875e-01
4.839000e+01  1.789764e-01
4.840500e+01  1.859150e-01
4.842000e+01  1.985678e-01
4.843500e+01  1.871538e-01
4.845000e+01  1.808273e-01
4.846500e+01  1.974103e-01
4.848000e+01  1.765671e-01
4.849500e+01  1.799216e-01
4.851000e+01  1.883830e-01
4.852500e+01  1.815595e-01
4.854000e+01  1.839408e-01
4.855500e+01  1.975356e-01
4.857000e+01  1.799087e-01
4.858500e+01  1.786999e-01
4.860000e+01  1.771757e-01
4.861500e+01  1.825651e-01
4.863000e+01  1.881095e-01
4.864500e+01  1.866715e-01
4.866000e+01  1.749680e-01
4.867500e+01  1.823925e-01
4.869000e+01  1.792174e-01
4.870500e+01  1.725060e-01
4.872000e+01  1.938862e-01
4.873500e+01  1.904895e-01
4.875000e+01  1.743325e-01
4.876500e+01  1.884394e-01
4.878000e+01  1.814738e-01
4.879500e+01  2.107959e-01
4.881000e+01  1.819167e-01
4.882500e+01  1.876492e-01
4.884000e+01  1.822098e-01
4.885500e+01  1.885444e-01
4.887000e+01  1.921963e-01
4.888500e+01  1.880347e-01
4.890000e+01  1.729520e-01
4.891500e+01  1.832249e-01
4.893000e+01  1.811125e-01
4.894500e+01  1.792517e-01
4.896000e+01  1.820712e-01
4.897500e+01  1.784335e-01
4.899000e+01  1.767441e-01
4.900500e+01  1.704678e-01
4.902000e+01  1.822302e-01
4.903500e+01  1.925162e-01
4.905000e+01  1.792051e-01
4.906500e+01  1.786124e-01
4.908000e+01  1.691366e-01
4.909500e+01  1.744381e-01
4.911000e+01  1.778152e-01
4.912500e+01  1.879084e-01
4.914000e+01  1.832541e-01
4.915500e+01  1.825015e-01
4.917000e+01  2.039382e-01
4.918500e+01  1.833520e-01
4.920000e+01  1.672799e-01
4.921500e+01  1.860853e-01
4.923000e+01  1.737488e-01
4.924500e+01  1.900554e-01
4.926000e+01  1.800731e-01
4.927500e+01  1.848410e-01
4.929000e+01  1.918162e-01
4.930500e+01  1.834211e-01
4.932000e+01  1.943093e-01
4.933500e+01  1.931452e-01
4.935000e+01  1.822345e-01
4.936500e+01  1.709881e-01
4.938000e+01  1.842351e-01
4.939500e+01  1.740037e-01
4.941000e+01  1.769311e-01
4.942500e+01  1.902393e-01
4.944000e+01  1.904773e-01
4.945500e+01  1.863035e-01
4.947000e+01  1.773572e-01
4.948500e+01  1.931032e-01
4.950000e+01  1.695494e-01
4.951500e+01  1.784748e-01
4.953000e+01  1.834586e-01
4.954500e+01  1.784919e-01
4.956000e+01  1.815557e-01
4.957500e+01  1.853958e-01
4.959000e+01  1.804036e-01
4.960500e+01  1.821026e-01
4.962000e+01  1.979425e-01
4.963500e+01  1.838785e-01
4.965000e+01  1.811114e-01
4.966500e+01  1.878959e-01
4.968000e+01  1.763950e-01
4.969500e+01  1.764152e-01
4.971000e+01  1.669458e-01
4.972500e+01  1.811308e-01
4.974000e+01  1.744769e-01
4.975500e+01  1.823334e-01
4.977000e+01  1.795497e-01
4.978500e+01  1.786178e-01
4.980000e+01  1.720949e-01
4.981500e+01  1.735119e-01
4.983000e+01  1.696114e-01
4.984500e+01  1.816963e-01
4.986000e+01  1.801580e-01
4.987500e+01  1.747733e-01
4.989000e+01  1.766150e-01
4.990500e+01  1.860507e-01
4.992000e+01  1.661831e-01
4.993500e+01  1.849162e-01
4.995000e+01  1.692700e-01
4.996500e+01  1.781879e-01
4.998000e+01  1.819022e-01
4.999500e+01  1.790585e-01
