# Supplementary material for: KRSR and RGD Adsorption on TiO2 and Influence of Ion Concentration: A Molecular Dynamics Study
Source: Biomolecules. 2026 Feb 23;16(2):336. doi: 10.3390/biom16020336 (PMC12938479; doi:10.3390/biom16020336)
Supplement: Supplementary file 1 [file biomolecules-16-00336-s001.zip › Supplementary data/data/KRSR/6Na9Cl/rmsd.xvg]

# This file was created Mon Aug 18 12:27:27 2025
# Created by:
#                       :-) GROMACS - gmx rms, 2023.2 (-:
# 
# Executable:   /usr/local/gromacs/bin/gmx
# Data prefix:  /usr/local/gromacs
# Working dir:  /mnt/d/cache/Blanka/Everything Linux/Titán/KRSR
# Command line:
#   gmx rms -s 6Na9Cl_1/md/md.tpr -f 6Na9Cl_1/md/md_noPBC.xtc -o 6Na9Cl_1/md/rmsd.xvg -tu ns
# gmx rms is part of G R O M A C S:
#
# Good gRace! Old Maple Actually Chews Slate
#
@    title "RMSD"
@    xaxis  label "Time (ns)"
@    yaxis  label "RMSD (nm)"
@TYPE xy
@ subtitle "Backbone after lsq fit to Backbone"
   0.0000000    0.0000006
   0.0150000    0.0349914
   0.0300000    0.0363955
   0.0450000    0.0359765
   0.0600000    0.0562192
   0.0750000    0.0497212
   0.0900000    0.0538316
   0.1050000    0.0703157
   0.1200000    0.0602420
   0.1350000    0.0597487
   0.1500000    0.0477514
   0.1650000    0.0600419
   0.1800000    0.0389897
   0.1950000    0.0376307
   0.2100000    0.0802058
   0.2250000    0.0983113
   0.2400000    0.0940944
   0.2550000    0.0875354
   0.2700000    0.0947270
   0.2850000    0.0872981
   0.3000000    0.0612673
   0.3150000    0.0704013
   0.3300000    0.0789964
   0.3450000    0.0634927
   0.3600000    0.1067308
   0.3750000    0.1064576
   0.3900000    0.0786330
   0.4050000    0.1362935
   0.4200000    0.1604935
   0.4350000    0.1144074
   0.4500000    0.1052845
   0.4650000    0.1020511
   0.4800000    0.0921791
   0.4950000    0.0606979
   0.5100001    0.0533288
   0.5250000    0.0688433
   0.5400000    0.0391148
   0.5550000    0.0284546
   0.5700001    0.0514368
   0.5850000    0.0552759
   0.6000000    0.0366006
   0.6150000    0.0694338
   0.6300001    0.0564425
   0.6450000    0.0931077
   0.6600000    0.0970742
   0.6750000    0.0707652
   0.6900001    0.0698667
   0.7050000    0.0614520
   0.7200000    0.0638674
   0.7350000    0.0700440
   0.7500001    0.0537065
   0.7650000    0.0317338
   0.7800000    0.0365284
   0.7950000    0.0504010
   0.8100001    0.0358771
   0.8250000    0.0552189
   0.8400000    0.0297510
   0.8550000    0.0209123
   0.8700001    0.0496356
   0.8850001    0.0803607
   0.9000000    0.0618964
   0.9150000    0.0222259
   0.9300001    0.1096442
   0.9450001    0.0970116
   0.9600000    0.0745903
   0.9750000    0.1014366
   0.9900001    0.0721352
   1.0050000    0.0654776
   1.0200001    0.0745506
   1.0350001    0.0564849
   1.0500001    0.0370468
   1.0650001    0.0552620
   1.0800000    0.0736191
   1.0950000    0.0661945
   1.1100000    0.0732818
   1.1250000    0.0398696
   1.1400001    0.1066697
   1.1550001    0.1354195
   1.1700001    0.0933256
   1.1850001    0.0592095
   1.2000000    0.1100237
   1.2150000    0.1191972
   1.2300000    0.1031248
   1.2450000    0.1028973
   1.2600001    0.1019357
   1.2750001    0.0897418
   1.2900001    0.0968615
   1.3050001    0.1380956
   1.3200001    0.1587003
   1.3350000    0.1881539
   1.3500000    0.1467351
   1.3650000    0.1066854
   1.3800001    0.1178812
   1.3950001    0.1127597
   1.4100001    0.0970704
   1.4250001    0.0891379
   1.4400001    0.1149251
   1.4550000    0.1195028
   1.4700000    0.1042395
   1.4850000    0.0992933
   1.5000001    0.1279769
   1.5150001    0.1130119
   1.5300001    0.0918830
   1.5450001    0.0898625
   1.5600001    0.0959931
   1.5750000    0.0485077
   1.5900000    0.0677185
   1.6050000    0.0630637
   1.6200001    0.0927471
   1.6350001    0.1027782
   1.6500001    0.0854026
   1.6650001    0.1013480
   1.6800001    0.1204764
   1.6950001    0.1557568
   1.7100000    0.1430860
   1.7250000    0.1516477
   1.7400001    0.1238773
   1.7550001    0.1116276
   1.7700001    0.0930282
   1.7850001    0.1258334
   1.8000001    0.1331779
   1.8150001    0.1679031
   1.8300000    0.1674078
   1.8450000    0.1571343
   1.8600001    0.1016454
   1.8750001    0.0857015
   1.8900001    0.0840598
   1.9050001    0.0871514
   1.9200001    0.0867537
   1.9350001    0.0768220
   1.9500000    0.1025305
   1.9650002    0.0698405
   1.9800001    0.0589957
   1.9950001    0.0579531
   2.0100000    0.0660984
   2.0250001    0.0713485
   2.0400002    0.0589643
   2.0550001    0.0524999
   2.0700002    0.0773863
   2.0850000    0.0710599
   2.1000001    0.0771907
   2.1150000    0.0570228
   2.1300001    0.0353209
   2.1450002    0.0365230
   2.1600001    0.0550077
   2.1750002    0.0449815
   2.1900001    0.0409058
   2.2050002    0.0380525
   2.2200000    0.0394577
   2.2350001    0.0577084
   2.2500000    0.0728954
   2.2650001    0.0906703
   2.2800002    0.1304613
   2.2950001    0.1024336
   2.3100002    0.0979575
   2.3250000    0.1189763
   2.3400002    0.1488656
   2.3550000    0.1546763
   2.3700001    0.1310697
   2.3850002    0.1442063
   2.4000001    0.1300073
   2.4150002    0.1155601
   2.4300001    0.1089975
   2.4450002    0.1097688
   2.4600000    0.0996130
   2.4750001    0.0767746
   2.4900000    0.1138742
   2.5050001    0.1228243
   2.5200002    0.1132756
   2.5350001    0.1203193
   2.5500002    0.1220016
   2.5650001    0.1176036
   2.5800002    0.1178506
   2.5950000    0.0824268
   2.6100001    0.1010396
   2.6250002    0.1153548
   2.6400001    0.0994055
   2.6550002    0.1030998
   2.6700001    0.1448924
   2.6850002    0.1244327
   2.7000000    0.1301806
   2.7150002    0.1189787
   2.7300000    0.1296983
   2.7450001    0.0982254
   2.7600002    0.1205255
   2.7750001    0.1164657
   2.7900002    0.1163526
   2.8050001    0.1180295
   2.8200002    0.1122062
   2.8350000    0.1007090
   2.8500001    0.1238227
   2.8650002    0.1309821
   2.8800001    0.1014996
   2.8950002    0.1082637
   2.9100001    0.0966207
   2.9250002    0.1089535
   2.9400001    0.1044107
   2.9550002    0.1057830
   2.9700000    0.1126067
   2.9850001    0.0646497
   3.0000002    0.0546813
   3.0150001    0.0871982
   3.0300002    0.0726010
   3.0450001    0.0906648
   3.0600002    0.0840591
   3.0750000    0.0930465
   3.0900002    0.1302196
   3.1050003    0.0977804
   3.1200001    0.0914666
   3.1350002    0.1094573
   3.1500001    0.1186064
   3.1650002    0.1086553
   3.1800001    0.1035294
   3.1950002    0.0821494
   3.2100000    0.0777717
   3.2250001    0.0875333
   3.2400002    0.0666099
   3.2550001    0.0983893
   3.2700002    0.1148878
   3.2850001    0.0852439
   3.3000002    0.0785317
   3.3150001    0.0768618
   3.3300002    0.1151962
   3.3450003    0.1451885
   3.3600001    0.1427971
   3.3750002    0.0760093
   3.3900001    0.0900737
   3.4050002    0.0784772
   3.4200001    0.0926299
   3.4350002    0.0638677
   3.4500000    0.0691588
   3.4650002    0.0691849
   3.4800003    0.0690018
   3.4950001    0.0757368
   3.5100002    0.1028959
   3.5250001    0.0819136
   3.5400002    0.0642398
   3.5550001    0.0556905
   3.5700002    0.0575109
   3.5850003    0.0714455
   3.6000001    0.0842455
   3.6150002    0.0973817
   3.6300001    0.0954290
   3.6450002    0.0609554
   3.6600001    0.0631513
   3.6750002    0.0913871
   3.6900001    0.1122839
   3.7050002    0.1325041
   3.7200003    0.1656293
   3.7350001    0.1403204
   3.7500002    0.1350577
   3.7650001    0.1189044
   3.7800002    0.1240018
   3.7950001    0.1371384
   3.8100002    0.1231220
   3.8250003    0.1225195
   3.8400002    0.1194405
   3.8550003    0.1181356
   3.8700001    0.1453198
   3.8850002    0.1071242
   3.9000001    0.1213377
   3.9150002    0.1367003
   3.9300003    0.1193546
   3.9450002    0.1222009
   3.9600003    0.1374850
   3.9750001    0.1185386
   3.9900002    0.1183017
   4.0050001    0.1219762
   4.0200000    0.1134054
   4.0350003    0.1207836
   4.0500002    0.1072900
   4.0650001    0.1224755
   4.0800004    0.1126479
   4.0950003    0.1107291
   4.1100001    0.1300854
   4.1250000    0.1074516
   4.1400003    0.1173064
   4.1550002    0.1133319
   4.1700001    0.1322621
   4.1850004    0.1214365
   4.2000003    0.0997314
   4.2150002    0.1225992
   4.2300000    0.1169058
   4.2450004    0.1319173
   4.2600002    0.1288482
   4.2750001    0.1294399
   4.2900004    0.1322562
   4.3050003    0.1422272
   4.3200002    0.1516010
   4.3350000    0.1324900
   4.3500004    0.1071080
   4.3650002    0.1241579
   4.3800001    0.1075729
   4.3950000    0.1104465
   4.4100003    0.0961526
   4.4250002    0.1155251
   4.4400001    0.1161329
   4.4550004    0.1065400
   4.4700003    0.1178038
   4.4850001    0.0992011
   4.5000000    0.1074187
   4.5150003    0.1227178
   4.5300002    0.1123547
   4.5450001    0.1150871
   4.5600004    0.1068218
   4.5750003    0.1232857
   4.5900002    0.1329524
   4.6050000    0.1332270
   4.6200004    0.1219489
   4.6350002    0.1371915
   4.6500001    0.1773914
   4.6650004    0.1386604
   4.6800003    0.1620476
   4.6950002    0.1348878
   4.7100000    0.1046036
   4.7250004    0.1116598
   4.7400002    0.1047612
   4.7550001    0.1030566
   4.7700005    0.1118370
   4.7850003    0.1131462
   4.8000002    0.1056181
   4.8150001    0.1007182
   4.8300004    0.1223930
   4.8450003    0.0799117
   4.8600001    0.0904789
   4.8750000    0.0941257
   4.8900003    0.0870257
   4.9050002    0.1001284
   4.9200001    0.1016474
   4.9350004    0.0934409
   4.9500003    0.0913767
   4.9650002    0.0975323
   4.9800000    0.0916814
   4.9950004    0.1047018
   5.0100002    0.1116016
   5.0250001    0.0967248
   5.0400004    0.0962711
   5.0550003    0.1079324
   5.0700002    0.1101594
   5.0850000    0.1008551
   5.1000004    0.1030990
   5.1150002    0.0956976
   5.1300001    0.0918431
   5.1450005    0.0994943
   5.1600003    0.0741922
   5.1750002    0.0986944
   5.1900001    0.1060878
   5.2050004    0.1030873
   5.2200003    0.1036353
   5.2350001    0.1112417
   5.2500005    0.0979496
   5.2650003    0.0988861
   5.2800002    0.1223475
   5.2950001    0.1327924
   5.3100004    0.1355012
   5.3250003    0.1442447
   5.3400002    0.1447799
   5.3550000    0.1534052
   5.3700004    0.1476101
   5.3850002    0.1379105
   5.4000001    0.1457369
   5.4150004    0.1466930
   5.4300003    0.1108855
   5.4450002    0.1081819
   5.4600000    0.1296508
   5.4750004    0.1314355
   5.4900002    0.1275285
   5.5050001    0.1179137
   5.5200005    0.1162281
   5.5350003    0.1377078
   5.5500002    0.1366369
   5.5650001    0.1324650
   5.5800004    0.1307694
   5.5950003    0.1300573
   5.6100001    0.1305236
   5.6250005    0.1419937
   5.6400003    0.1187261
   5.6550002    0.1241918
   5.6700001    0.1167189
   5.6850004    0.1238603
   5.7000003    0.1218457
   5.7150002    0.1260930
   5.7300005    0.1281203
   5.7450004    0.1322541
   5.7600002    0.1250233
   5.7750001    0.1096024
   5.7900004    0.1288993
   5.8050003    0.1212064
   5.8200002    0.1175093
   5.8350005    0.1114678
   5.8500004    0.1293664
   5.8650002    0.0940741
   5.8800001    0.1116507
   5.8950005    0.1276442
   5.9100003    0.1294325
   5.9250002    0.1291600
   5.9400001    0.1230190
   5.9550004    0.1198313
   5.9700003    0.1303539
   5.9850001    0.1341077
   6.0000005    0.1332338
   6.0150003    0.1244315
   6.0300002    0.1151819
   6.0450001    0.1183327
   6.0600004    0.1203256
   6.0750003    0.1271689
   6.0900002    0.1147390
   6.1050005    0.1159164
   6.1200004    0.0994107
   6.1350002    0.1253640
   6.1500001    0.1207475
   6.1650004    0.1205737
   6.1800003    0.1229130
   6.1950002    0.1273841
   6.2100005    0.1106671
   6.2250004    0.1167476
   6.2400002    0.1230114
   6.2550001    0.1103772
   6.2700005    0.1254247
   6.2850003    0.1234135
   6.3000002    0.1337445
   6.3150005    0.1277365
   6.3300004    0.1248636
   6.3450003    0.1221219
   6.3600001    0.1197514
   6.3750005    0.1105226
   6.3900003    0.0966335
   6.4050002    0.1249147
   6.4200001    0.1031416
   6.4350004    0.1142911
   6.4500003    0.1228013
   6.4650002    0.1139132
   6.4800005    0.1107295
   6.4950004    0.1166264
   6.5100002    0.1124059
   6.5250001    0.1118268
   6.5400004    0.1142441
   6.5550003    0.1180811
   6.5700002    0.1167787
   6.5850005    0.1099403
   6.6000004    0.1209307
   6.6150002    0.1149634
   6.6300001    0.1221955
   6.6450005    0.1072531
   6.6600003    0.1201781
   6.6750002    0.0979287
   6.6900005    0.1159361
   6.7050004    0.1249278
   6.7200003    0.1130127
   6.7350001    0.1126481
   6.7500005    0.1046996
   6.7650003    0.1138915
   6.7800002    0.1233304
   6.7950006    0.1196560
   6.8100004    0.1267558
   6.8250003    0.1200305
   6.8400002    0.1003791
   6.8550005    0.1157518
   6.8700004    0.1183443
   6.8850002    0.1061130
   6.9000001    0.1229020
   6.9150004    0.1108047
   6.9300003    0.1025209
   6.9450002    0.1199200
   6.9600005    0.1061174
   6.9750004    0.1213913
   6.9900002    0.1149596
   7.0050001    0.1138164
   7.0200005    0.1211895
   7.0350003    0.1243549
   7.0500002    0.1072876
   7.0650005    0.1030591
   7.0800004    0.1101540
   7.0950003    0.1201278
   7.1100001    0.1251903
   7.1250005    0.1080704
   7.1400003    0.1079418
   7.1550002    0.1193955
   7.1700006    0.1429342
   7.1850004    0.1145371
   7.2000003    0.1204376
   7.2150002    0.1048365
   7.2300005    0.1224430
   7.2450004    0.1200918
   7.2600002    0.1076775
   7.2750006    0.1148776
   7.2900004    0.1178784
   7.3050003    0.1262518
   7.3200002    0.1180271
   7.3350005    0.1162210
   7.3500004    0.1057907
   7.3650002    0.1091843
   7.3800001    0.1167671
   7.3950005    0.1063219
   7.4100003    0.1176334
   7.4250002    0.1139777
   7.4400005    0.1069323
   7.4550004    0.1147827
   7.4700003    0.1127945
   7.4850001    0.1159445
   7.5000005    0.1130408
   7.5150003    0.1309632
   7.5300002    0.1090070
   7.5450006    0.1165700
   7.5600004    0.1395025
   7.5750003    0.1270124
   7.5900002    0.1306783
   7.6050005    0.1422998
   7.6200004    0.1279495
   7.6350002    0.1442281
   7.6500006    0.1375907
   7.6650004    0.1301333
   7.6800003    0.1433425
   7.6950002    0.1281194
   7.7100005    0.1399198
   7.7250004    0.1330444
   7.7400002    0.1370269
   7.7550006    0.1368542
   7.7700005    0.1314561
   7.7850003    0.1332700
   7.8000002    0.1420902
   7.8150005    0.1374412
   7.8300004    0.1329114
   7.8450003    0.1351228
   7.8600006    0.1324076
   7.8750005    0.1506952
   7.8900003    0.1339308
   7.9050002    0.1317905
   7.9200006    0.1151501
   7.9350004    0.1032323
   7.9500003    0.1091495
   7.9650002    0.1209328
   7.9800005    0.1126926
   7.9950004    0.1179715
   8.0100002    0.1193690
   8.0250006    0.1149269
   8.0400000    0.1176815
   8.0550003    0.1157343
   8.0700006    0.1144937
   8.0850000    0.1361534
   8.1000004    0.1206908
   8.1150007    0.1159725
   8.1300001    0.1179843
   8.1450005    0.1357331
   8.1600008    0.1292587
   8.1750002    0.1297028
   8.1900005    0.1356428
   8.2049999    0.1125732
   8.2200003    0.1230056
   8.2350006    0.1215947
   8.2500000    0.1241384
   8.2650003    0.1078958
   8.2800007    0.1169281
   8.2950001    0.1089059
   8.3100004    0.1199887
   8.3250008    0.1196040
   8.3400002    0.1169313
   8.3550005    0.1200685
   8.3700008    0.1210380
   8.3850002    0.1174140
   8.4000006    0.1211312
   8.4150000    0.1023877
   8.4300003    0.1163429
   8.4450006    0.1164288
   8.4600000    0.1190106
   8.4750004    0.1261743
   8.4900007    0.1213812
   8.5050001    0.1139792
   8.5200005    0.1122629
   8.5350008    0.1169048
   8.5500002    0.1040388
   8.5650005    0.1264016
   8.5800009    0.1256616
   8.5950003    0.1132083
   8.6100006    0.1170151
   8.6250000    0.1175351
   8.6400003    0.1134095
   8.6550007    0.1247770
   8.6700001    0.1113140
   8.6850004    0.1128512
   8.7000008    0.1110653
   8.7150002    0.1053077
   8.7300005    0.1107536
   8.7450008    0.1239984
   8.7600002    0.1089061
   8.7750006    0.1187309
   8.7900000    0.1151778
   8.8050003    0.1111634
   8.8200006    0.1192850
   8.8350000    0.1165386
   8.8500004    0.1120182
   8.8650007    0.1110161
   8.8800001    0.1133057
   8.8950005    0.1185616
   8.9100008    0.1112722
   8.9250002    0.1041206
   8.9400005    0.1113215
   8.9550009    0.1181057
   8.9700003    0.1239828
   8.9850006    0.1092763
   9.0000000    0.1034343
   9.0150003    0.1124419
   9.0300007    0.1100617
   9.0450001    0.1245391
   9.0600004    0.1029172
   9.0750008    0.1219842
   9.0900002    0.1310268
   9.1050005    0.1337084
   9.1200008    0.1640001
   9.1350002    0.1580591
   9.1500006    0.1542737
   9.1650000    0.1673495
   9.1800003    0.1646111
   9.1950006    0.1641796
   9.2100000    0.1750190
   9.2250004    0.1675030
   9.2400007    0.1420852
   9.2550001    0.1372421
   9.2700005    0.1292863
   9.2850008    0.1345362
   9.3000002    0.1191360
   9.3150005    0.1441101
   9.3300009    0.1319109
   9.3450003    0.1344323
   9.3600006    0.1268596
   9.3750000    0.1305845
   9.3900003    0.1440066
   9.4050007    0.1341941
   9.4200001    0.1229316
   9.4350004    0.1257533
   9.4500008    0.1435968
   9.4650002    0.1317876
   9.4800005    0.1192708
   9.4950008    0.1119426
   9.5100002    0.1164356
   9.5250006    0.1106065
   9.5400009    0.1313805
   9.5550003    0.1251974
   9.5700006    0.1248836
   9.5850000    0.1234962
   9.6000004    0.1109335
   9.6150007    0.1102059
   9.6300001    0.1122037
   9.6450005    0.1013237
   9.6600008    0.1135680
   9.6750002    0.1022667
   9.6900005    0.1099189
   9.7050009    0.1061304
   9.7200003    0.1074409
   9.7350006    0.1127022
   9.7500000    0.1231934
   9.7650003    0.1175320
   9.7800007    0.1191160
   9.7950001    0.1117530
   9.8100004    0.1203161
   9.8250008    0.1218934
   9.8400002    0.1126386
   9.8550005    0.1206107
   9.8700008    0.1263485
   9.8850002    0.1288227
   9.9000006    0.1168574
   9.9150009    0.1112929
   9.9300003    0.1131910
   9.9450006    0.1274023
   9.9600000    0.1138427
   9.9750004    0.1202777
   9.9900007    0.1191292
  10.0050001    0.1158459
  10.0200005    0.1056124
  10.0350008    0.1165821
  10.0500002    0.1218193
  10.0650005    0.1170583
  10.0800009    0.1275698
  10.0950003    0.0998899
  10.1100006    0.1076703
  10.1250010    0.1210258
  10.1400003    0.1172091
  10.1550007    0.1291222
  10.1700001    0.1150187
  10.1850004    0.1183565
  10.2000008    0.1244982
  10.2150002    0.1253142
  10.2300005    0.1157126
  10.2450008    0.1351421
  10.2600002    0.1233333
  10.2750006    0.1232152
  10.2900009    0.1324552
  10.3050003    0.1162103
  10.3200006    0.1275965
  10.3350000    0.1197389
  10.3500004    0.1138057
  10.3650007    0.1200097
  10.3800001    0.1056876
  10.3950005    0.1148598
  10.4100008    0.1214431
  10.4250002    0.1081592
  10.4400005    0.1157531
  10.4550009    0.1258153
  10.4700003    0.1271230
  10.4850006    0.1140864
  10.5000010    0.1098198
  10.5150003    0.1145666
  10.5300007    0.1146001
  10.5450001    0.1149708
  10.5600004    0.1154280
  10.5750008    0.1058715
  10.5900002    0.1045544
  10.6050005    0.1206555
  10.6200008    0.1202811
  10.6350002    0.1191218
  10.6500006    0.1174040
  10.6650009    0.1295973
  10.6800003    0.1274159
  10.6950006    0.1192640
  10.7100000    0.1247889
  10.7250004    0.1238517
  10.7400007    0.1071624
  10.7550001    0.1264410
  10.7700005    0.1046597
  10.7850008    0.1139381
  10.8000002    0.1393522
  10.8150005    0.1270739
  10.8300009    0.1157176
  10.8450003    0.1164587
  10.8600006    0.1142653
  10.8750010    0.1206232
  10.8900003    0.1241715
  10.9050007    0.1191995
  10.9200001    0.1156110
  10.9350004    0.1167827
  10.9500008    0.1137782
  10.9650002    0.1196711
  10.9800005    0.1273009
  10.9950008    0.1220342
  11.0100002    0.1199341
  11.0250006    0.1263967
  11.0400009    0.1186504
  11.0550003    0.1081861
  11.0700006    0.1227921
  11.0850010    0.1162002
  11.1000004    0.1153821
  11.1150007    0.1220807
  11.1300001    0.1565676
  11.1450005    0.1335532
  11.1600008    0.1398863
  11.1750002    0.1510187
  11.1900005    0.1533192
  11.2050009    0.1497515
  11.2200003    0.1547312
  11.2350006    0.1272226
  11.2500010    0.1240971
  11.2650003    0.1343633
  11.2800007    0.1335019
  11.2950001    0.1199913
  11.3100004    0.1143703
  11.3250008    0.1302817
  11.3400002    0.1177827
  11.3550005    0.1215315
  11.3700008    0.1361960
  11.3850002    0.1303588
  11.4000006    0.1147188
  11.4150009    0.1288693
  11.4300003    0.1368918
  11.4450006    0.1297533
  11.4600010    0.1168648
  11.4750004    0.1334796
  11.4900007    0.1352230
  11.5050001    0.1219462
  11.5200005    0.1110544
  11.5350008    0.1408595
  11.5500002    0.1282186
  11.5650005    0.1262279
  11.5800009    0.1306660
  11.5950003    0.1191109
  11.6100006    0.1360906
  11.6250010    0.1303750
  11.6400003    0.1361656
  11.6550007    0.1294048
  11.6700010    0.1298792
  11.6850004    0.1282947
  11.7000008    0.1181513
  11.7150002    0.1122099
  11.7300005    0.1223887
  11.7450008    0.1220678
  11.7600002    0.1162945
  11.7750006    0.1264554
  11.7900009    0.1178179
  11.8050003    0.1195553
  11.8200006    0.1308905
  11.8350010    0.1227601
  11.8500004    0.1308839
  11.8650007    0.1337995
  11.8800001    0.1414207
  11.8950005    0.1318609
  11.9100008    0.1268221
  11.9250002    0.1337264
  11.9400005    0.1391293
  11.9550009    0.1206211
  11.9700003    0.1284440
  11.9850006    0.1286584
  12.0000010    0.1232830
  12.0150003    0.1338534
  12.0300007    0.1156489
  12.0450010    0.1178897
  12.0600004    0.1272945
  12.0750008    0.1243446
  12.0900002    0.1389648
  12.1050005    0.1187477
  12.1200008    0.1257803
  12.1350002    0.1413950
  12.1500006    0.1313535
  12.1650009    0.1337960
  12.1800003    0.1301529
  12.1950006    0.1277659
  12.2100010    0.1409863
  12.2250004    0.1121064
  12.2400007    0.1300298
  12.2550001    0.1314774
  12.2700005    0.1297642
  12.2850008    0.1303659
  12.3000002    0.1246105
  12.3150005    0.1433572
  12.3300009    0.1285600
  12.3450003    0.1058972
  12.3600006    0.1068361
  12.3750010    0.1104703
  12.3900003    0.1075263
  12.4050007    0.1132888
  12.4200010    0.1123214
  12.4350004    0.1098517
  12.4500008    0.1112550
  12.4650002    0.1170474
  12.4800005    0.1225021
  12.4950008    0.1079250
  12.5100002    0.1225045
  12.5250006    0.1158222
  12.5400009    0.1319398
  12.5550003    0.1100374
  12.5700006    0.1183932
  12.5850010    0.1091883
  12.6000004    0.1045701
  12.6150007    0.0981108
  12.6300011    0.1083751
  12.6450005    0.1145081
  12.6600008    0.0981617
  12.6750002    0.1180361
  12.6900005    0.1116900
  12.7050009    0.1205452
  12.7200003    0.1216202
  12.7350006    0.1268258
  12.7500010    0.1279004
  12.7650003    0.1199239
  12.7800007    0.1151820
  12.7950010    0.1360109
  12.8100004    0.1343721
  12.8250008    0.1264768
  12.8400002    0.1474552
  12.8550005    0.1450837
  12.8700008    0.1448971
  12.8850002    0.1449877
  12.9000006    0.1444965
  12.9150009    0.1399861
  12.9300003    0.1328061
  12.9450006    0.1244516
  12.9600010    0.1237088
  12.9750004    0.1235406
  12.9900007    0.1166831
  13.0050011    0.1217355
  13.0200005    0.1233320
  13.0350008    0.1280422
  13.0500002    0.1381612
  13.0650005    0.1363488
  13.0800009    0.1128237
  13.0950003    0.1236186
  13.1100006    0.1269462
  13.1250010    0.1307683
  13.1400003    0.1282051
  13.1550007    0.1130444
  13.1700010    0.1188719
  13.1850004    0.1249104
  13.2000008    0.1248872
  13.2150002    0.1315903
  13.2300005    0.1274331
  13.2450008    0.1351880
  13.2600002    0.1271976
  13.2750006    0.1349145
  13.2900009    0.1219963
  13.3050003    0.1401822
  13.3200006    0.1361003
  13.3350010    0.1250925
  13.3500004    0.1213622
  13.3650007    0.1247150
  13.3800011    0.1332116
  13.3950005    0.1221798
  13.4100008    0.1174331
  13.4250002    0.1466264
  13.4400005    0.1513892
  13.4550009    0.1359613
  13.4700003    0.1485313
  13.4850006    0.1343420
  13.5000010    0.1423626
  13.5150003    0.1400401
  13.5300007    0.1250921
  13.5450010    0.1313261
  13.5600004    0.1411263
  13.5750008    0.1292080
  13.5900011    0.1289363
  13.6050005    0.1295785
  13.6200008    0.1166120
  13.6350002    0.1252519
  13.6500006    0.1129701
  13.6650009    0.1257557
  13.6800003    0.1284928
  13.6950006    0.1366805
  13.7100010    0.1495034
  13.7250004    0.1374049
  13.7400007    0.1298625
  13.7550011    0.1441281
  13.7700005    0.1368710
  13.7850008    0.1443160
  13.8000002    0.1339536
  13.8150005    0.1368227
  13.8300009    0.1349793
  13.8450003    0.1259229
  13.8600006    0.1266587
  13.8750010    0.1109351
  13.8900003    0.1467239
  13.9050007    0.1392550
  13.9200010    0.1358621
  13.9350004    0.1368688
  13.9500008    0.1351028
  13.9650011    0.1479602
  13.9800005    0.1296346
  13.9950008    0.1265589
  14.0100002    0.1446212
  14.0250006    0.1504818
  14.0400009    0.1362964
  14.0550003    0.1427973
  14.0700006    0.1404628
  14.0850010    0.1266708
  14.1000004    0.1461779
  14.1150007    0.1342802
  14.1300011    0.1324741
  14.1450005    0.1337463
  14.1600008    0.1301434
  14.1750011    0.1381339
  14.1900005    0.1357487
  14.2050009    0.1450340
  14.2200003    0.1293766
  14.2350006    0.1481888
  14.2500010    0.1484439
  14.2650003    0.1417958
  14.2800007    0.1274723
  14.2950010    0.1498853
  14.3100004    0.1452591
  14.3250008    0.1361817
  14.3400011    0.1572209
  14.3550005    0.1481448
  14.3700008    0.1440460
  14.3850002    0.1450646
  14.4000006    0.1286993
  14.4150009    0.1405620
  14.4300003    0.1482328
  14.4450006    0.1469729
  14.4600010    0.1328356
  14.4750004    0.1359427
  14.4900007    0.1495652
  14.5050011    0.1461982
  14.5200005    0.1485163
  14.5350008    0.1494640
  14.5500011    0.1420662
  14.5650005    0.1513627
  14.5800009    0.1454067
  14.5950003    0.1413335
  14.6100006    0.1379609
  14.6250010    0.1428173
  14.6400003    0.1355612
  14.6550007    0.1310518
  14.6700010    0.1325424
  14.6850004    0.1348449
  14.7000008    0.1409491
  14.7150011    0.1210475
  14.7300005    0.1267364
  14.7450008    0.1429149
  14.7600002    0.1464824
  14.7750006    0.1458866
  14.7900009    0.1411405
  14.8050003    0.1168217
  14.8200006    0.1254075
  14.8350010    0.1290885
  14.8500004    0.1361953
  14.8650007    0.1463975
  14.8800011    0.1394354
  14.8950005    0.1224867
  14.9100008    0.1183904
  14.9250011    0.1304846
  14.9400005    0.1292110
  14.9550009    0.1384833
  14.9700003    0.1334206
  14.9850006    0.1195385
  15.0000010    0.1376913
  15.0150003    0.1350402
  15.0300007    0.1379912
  15.0450010    0.1176572
  15.0600004    0.1124590
  15.0750008    0.1292349
  15.0900011    0.1263706
  15.1050005    0.1312695
  15.1200008    0.1381883
  15.1350012    0.1439511
  15.1500006    0.1370505
  15.1650009    0.1283772
  15.1800003    0.1368114
  15.1950006    0.1425629
  15.2100010    0.1471152
  15.2250004    0.1406481
  15.2400007    0.1475069
  15.2550011    0.1365834
  15.2700005    0.1350837
  15.2850008    0.1472490
  15.3000011    0.1313946
  15.3150005    0.1363683
  15.3300009    0.1146592
  15.3450003    0.1147270
  15.3600006    0.1210511
  15.3750010    0.1263319
  15.3900003    0.1256075
  15.4050007    0.1191521
  15.4200010    0.1216271
  15.4350004    0.1250858
  15.4500008    0.1185472
  15.4650011    0.1298666
  15.4800005    0.1377164
  15.4950008    0.1399553
  15.5100012    0.1288429
  15.5250006    0.1238633
  15.5400009    0.1300969
  15.5550003    0.1387721
  15.5700006    0.1163731
  15.5850010    0.1052831
  15.6000004    0.1201234
  15.6150007    0.1334792
  15.6300011    0.1293816
  15.6450005    0.1467334
  15.6600008    0.1257880
  15.6750011    0.1352053
  15.6900005    0.1226859
  15.7050009    0.0994363
  15.7200012    0.1029559
  15.7350006    0.1319726
  15.7500010    0.1253664
  15.7650003    0.1111648
  15.7800007    0.1244783
  15.7950010    0.1141527
  15.8100004    0.1208494
  15.8250008    0.1177098
  15.8400011    0.1189587
  15.8550005    0.1149753
  15.8700008    0.1172844
  15.8850012    0.1196252
  15.9000006    0.1218477
  15.9150009    0.1120517
  15.9300003    0.1133818
  15.9450006    0.1132532
  15.9600010    0.1432981
  15.9750004    0.1392968
  15.9900007    0.1303149
  16.0050011    0.1413119
  16.0200005    0.1497935
  16.0349998    0.1235149
  16.0500011    0.1298636
  16.0650005    0.1252410
  16.0799999    0.1109868
  16.0950012    0.1158543
  16.1100006    0.1268039
  16.1250000    0.1197542
  16.1400013    0.0969019
  16.1550007    0.1277441
  16.1700001    0.1157597
  16.1850014    0.1168213
  16.2000008    0.1197383
  16.2150002    0.1172111
  16.2300014    0.1380911
  16.2450008    0.1318968
  16.2600002    0.1112747
  16.2750015    0.1220590
  16.2900009    0.1181681
  16.3050003    0.1206413
  16.3200016    0.1289340
  16.3350010    0.1121161
  16.3500004    0.1260163
  16.3650017    0.1207902
  16.3800011    0.1064199
  16.3950005    0.1166815
  16.4099998    0.1234985
  16.4250011    0.1238078
  16.4400005    0.1262801
  16.4549999    0.1151488
  16.4700012    0.1257109
  16.4850006    0.1241224
  16.5000000    0.1268010
  16.5150013    0.1185023
  16.5300007    0.1102931
  16.5450001    0.1083659
  16.5600014    0.1317511
  16.5750008    0.1402375
  16.5900002    0.1084912
  16.6050014    0.1283579
  16.6200008    0.1048192
  16.6350002    0.0935069
  16.6500015    0.1121803
  16.6650009    0.1081472
  16.6800003    0.1187209
  16.6950016    0.1119743
  16.7100010    0.1074046
  16.7250004    0.1128548
  16.7400017    0.1150099
  16.7550011    0.1178535
  16.7700005    0.1192460
  16.7849998    0.1217061
  16.8000011    0.1225578
  16.8150005    0.1328491
  16.8299999    0.1220574
  16.8450012    0.1251794
  16.8600006    0.1094187
  16.8750000    0.1152832
  16.8900013    0.1218399
  16.9050007    0.1236214
  16.9200001    0.1131112
  16.9350014    0.1128563
  16.9500008    0.1123934
  16.9650002    0.1256438
  16.9800014    0.1201151
  16.9950008    0.1108058
  17.0100002    0.1074733
  17.0250015    0.1207087
  17.0400009    0.1239772
  17.0550003    0.1046721
  17.0700016    0.1238945
  17.0850010    0.1297563
  17.1000004    0.1485337
  17.1150017    0.1323356
  17.1300011    0.1447719
  17.1450005    0.1470972
  17.1600018    0.1386124
  17.1750011    0.1289670
  17.1900005    0.1251564
  17.2049999    0.1100855
  17.2200012    0.1157208
  17.2350006    0.1184417
  17.2500000    0.1282883
  17.2650013    0.1165808
  17.2800007    0.1219751
  17.2950001    0.1240735
  17.3100014    0.1285535
  17.3250008    0.1087648
  17.3400002    0.1087448
  17.3550014    0.1017042
  17.3700008    0.1076083
  17.3850002    0.1072457
  17.4000015    0.1102959
  17.4150009    0.1165686
  17.4300003    0.1079511
  17.4450016    0.1135474
  17.4600010    0.1204671
  17.4750004    0.1128402
  17.4900017    0.1103580
  17.5050011    0.1188830
  17.5200005    0.1128110
  17.5350018    0.1222645
  17.5500011    0.1125266
  17.5650005    0.1143262
  17.5799999    0.1269612
  17.5950012    0.1268954
  17.6100006    0.1211913
  17.6250000    0.1226389
  17.6400013    0.1156461
  17.6550007    0.1172302
  17.6700001    0.1242293
  17.6850014    0.1452930
  17.7000008    0.1352025
  17.7150002    0.1176197
  17.7300014    0.1138067
  17.7450008    0.1068116
  17.7600002    0.1215319
  17.7750015    0.0985670
  17.7900009    0.1254576
  17.8050003    0.1272029
  17.8200016    0.1293031
  17.8350010    0.1279199
  17.8500004    0.1747611
  17.8650017    0.1241301
  17.8800011    0.1183146
  17.8950005    0.1454956
  17.9100018    0.1242655
  17.9250011    0.1312399
  17.9400005    0.1398968
  17.9549999    0.1345859
  17.9700012    0.1262251
  17.9850006    0.1334584
  18.0000000    0.1323218
  18.0150013    0.1292084
  18.0300007    0.1205820
  18.0450001    0.1302422
  18.0600014    0.1505944
  18.0750008    0.1290844
  18.0900002    0.1279053
  18.1050014    0.1392713
  18.1200008    0.1251641
  18.1350002    0.1425814
  18.1500015    0.1351120
  18.1650009    0.1477373
  18.1800003    0.1362840
  18.1950016    0.1471549
  18.2100010    0.1368162
  18.2250004    0.1307716
  18.2400017    0.1336193
  18.2550011    0.1333871
  18.2700005    0.1359868
  18.2850018    0.1248919
  18.3000011    0.1278799
  18.3150005    0.1264542
  18.3299999    0.1344773
  18.3450012    0.1425538
  18.3600006    0.1310586
  18.3750000    0.1391018
  18.3900013    0.1302081
  18.4050007    0.1364655
  18.4200001    0.1328595
  18.4350014    0.1430477
  18.4500008    0.1443237
  18.4650002    0.1317621
  18.4800014    0.1478221
  18.4950008    0.1339535
  18.5100002    0.1264981
  18.5250015    0.1328648
  18.5400009    0.1342706
  18.5550003    0.1399314
  18.5700016    0.1370381
  18.5850010    0.1279153
  18.6000004    0.1246563
  18.6150017    0.1288166
  18.6300011    0.1374634
  18.6450005    0.1363216
  18.6600018    0.1330483
  18.6750011    0.1332886
  18.6900005    0.1312567
  18.7050018    0.1225685
  18.7200012    0.1258119
  18.7350006    0.1255308
  18.7500000    0.1428276
  18.7650013    0.1261718
  18.7800007    0.1172690
  18.7950001    0.1283891
  18.8100014    0.1416363
  18.8250008    0.1387810
  18.8400002    0.1272852
  18.8550014    0.1234757
  18.8700008    0.1422898
  18.8850002    0.1406274
  18.9000015    0.1376144
  18.9150009    0.1415644
  18.9300003    0.1383490
  18.9450016    0.1394208
  18.9600010    0.1238835
  18.9750004    0.1323106
  18.9900017    0.1278282
  19.0050011    0.1207007
  19.0200005    0.1072101
  19.0350018    0.1394530
  19.0500011    0.1546480
  19.0650005    0.1410900
  19.0800018    0.1458579
  19.0950012    0.1287370
  19.1100006    0.1437321
  19.1250000    0.1409786
  19.1400013    0.1395345
  19.1550007    0.1536662
  19.1700001    0.1597759
  19.1850014    0.1458628
  19.2000008    0.1221876
  19.2150002    0.1439803
  19.2300014    0.1392285
  19.2450008    0.1373644
  19.2600002    0.1281331
  19.2750015    0.1383351
  19.2900009    0.1493023
  19.3050003    0.1341748
  19.3200016    0.1487652
  19.3350010    0.1447589
  19.3500004    0.1484950
  19.3650017    0.1441390
  19.3800011    0.1244675
  19.3950005    0.1481625
  19.4100018    0.1331477
  19.4250011    0.1480458
  19.4400005    0.1389734
  19.4550018    0.1308165
  19.4700012    0.1385150
  19.4850006    0.1305308
  19.5000000    0.1413594
  19.5150013    0.1597518
  19.5300007    0.1551228
  19.5450001    0.1436012
  19.5600014    0.1305258
  19.5750008    0.1226645
  19.5900002    0.1429700
  19.6050014    0.1463974
  19.6200008    0.1745678
  19.6350002    0.1656267
  19.6500015    0.1652709
  19.6650009    0.1521714
  19.6800003    0.1596671
  19.6950016    0.1542857
  19.7100010    0.1437411
  19.7250004    0.1449068
  19.7400017    0.1240571
  19.7550011    0.1522462
  19.7700005    0.1285414
  19.7850018    0.1335183
  19.8000011    0.1397432
  19.8150005    0.1445043
  19.8300018    0.1467736
  19.8450012    0.1463793
  19.8600006    0.1478362
  19.8750000    0.1445800
  19.8900013    0.1343357
  19.9050007    0.1401661
  19.9200001    0.1423371
  19.9350014    0.1311371
  19.9500008    0.1241042
  19.9650002    0.1362976
  19.9800014    0.1346361
  19.9950008    0.1137308
  20.0100002    0.1076836
  20.0250015    0.1295051
  20.0400009    0.1132487
  20.0550003    0.1274530
  20.0700016    0.1339733
  20.0850010    0.1234138
  20.1000004    0.1363126
  20.1150017    0.1277134
  20.1300011    0.1302151
  20.1450005    0.1320944
  20.1600018    0.1122158
  20.1750011    0.1234879
  20.1900005    0.1391021
  20.2050018    0.1534637
  20.2200012    0.1483770
  20.2350006    0.1379252
  20.2500019    0.1432666
  20.2650013    0.1398086
  20.2800007    0.1410036
  20.2950001    0.1355201
  20.3100014    0.1472264
  20.3250008    0.1440782
  20.3400002    0.1362275
  20.3550014    0.1430510
  20.3700008    0.1362530
  20.3850002    0.1445220
  20.4000015    0.1411950
  20.4150009    0.1449450
  20.4300003    0.1274831
  20.4450016    0.1222739
  20.4600010    0.1315206
  20.4750004    0.1247430
  20.4900017    0.1309342
  20.5050011    0.1307306
  20.5200005    0.1536523
  20.5350018    0.1330954
  20.5500011    0.1465546
  20.5650005    0.1494423
  20.5800018    0.1449482
  20.5950012    0.1312417
  20.6100006    0.1450643
  20.6250019    0.1348871
  20.6400013    0.1441357
  20.6550007    0.1359123
  20.6700001    0.1383950
  20.6850014    0.1424001
  20.7000008    0.1511156
  20.7150002    0.1447455
  20.7300014    0.1337373
  20.7450008    0.1259008
  20.7600002    0.1400540
  20.7750015    0.1383652
  20.7900009    0.1454542
  20.8050003    0.1333240
  20.8200016    0.1261169
  20.8350010    0.1234763
  20.8500004    0.1409258
  20.8650017    0.1474156
  20.8800011    0.1171318
  20.8950005    0.1304715
  20.9100018    0.1428455
  20.9250011    0.1553462
  20.9400005    0.1292522
  20.9550018    0.1281726
  20.9700012    0.1287205
  20.9850006    0.1338718
  21.0000019    0.1275102
  21.0150013    0.1325673
  21.0300007    0.1500622
  21.0450001    0.1305013
  21.0600014    0.1326245
  21.0750008    0.1535244
  21.0900002    0.1358054
  21.1050014    0.1434342
  21.1200008    0.1367075
  21.1350002    0.1329548
  21.1500015    0.1361375
  21.1650009    0.1249772
  21.1800003    0.1393736
  21.1950016    0.1342339
  21.2100010    0.1421046
  21.2250004    0.1390831
  21.2400017    0.1345879
  21.2550011    0.1282501
  21.2700005    0.1357927
  21.2850018    0.1459340
  21.3000011    0.1143382
  21.3150005    0.1095640
  21.3300018    0.1300112
  21.3450012    0.1196409
  21.3600006    0.1345429
  21.3750019    0.1315124
  21.3900013    0.1332138
  21.4050007    0.1196753
  21.4200001    0.1333842
  21.4350014    0.1128444
  21.4500008    0.1314033
  21.4650002    0.1186909
  21.4800014    0.1306531
  21.4950008    0.1273904
  21.5100002    0.1464673
  21.5250015    0.1414047
  21.5400009    0.1256661
  21.5550003    0.1188062
  21.5700016    0.1364787
  21.5850010    0.1131461
  21.6000004    0.1313219
  21.6150017    0.1366872
  21.6300011    0.1158141
  21.6450005    0.1325843
  21.6600018    0.1470914
  21.6750011    0.1553923
  21.6900005    0.1768365
  21.7050018    0.1758384
  21.7200012    0.1592076
  21.7350006    0.1394873
  21.7500019    0.1606634
  21.7650013    0.1461096
  21.7800007    0.1510543
  21.7950020    0.1313365
  21.8100014    0.1550078
  21.8250008    0.1301589
  21.8400002    0.1287549
  21.8550014    0.1325502
  21.8700008    0.1257577
  21.8850002    0.1290003
  21.9000015    0.1445689
  21.9150009    0.1300447
  21.9300003    0.1264150
  21.9450016    0.1474602
  21.9600010    0.1407887
  21.9750004    0.1381686
  21.9900017    0.1477906
  22.0050011    0.1216440
  22.0200005    0.1255969
  22.0350018    0.1398835
  22.0500011    0.1326377
  22.0650005    0.1326789
  22.0800018    0.1331498
  22.0950012    0.1284145
  22.1100006    0.1292542
  22.1250019    0.1223705
  22.1400013    0.1239609
  22.1550007    0.1315011
  22.1700020    0.1412262
  22.1850014    0.1366513
  22.2000008    0.1505242
  22.2150002    0.1330965
  22.2300014    0.1446614
  22.2450008    0.1610095
  22.2600002    0.1389393
  22.2750015    0.1298047
  22.2900009    0.1422187
  22.3050003    0.1583046
  22.3200016    0.1364280
  22.3350010    0.1405834
  22.3500004    0.1313280
  22.3650017    0.1488148
  22.3800011    0.1653692
  22.3950005    0.1516671
  22.4100018    0.1572175
  22.4250011    0.1514232
  22.4400005    0.1553771
  22.4550018    0.1505265
  22.4700012    0.1722511
  22.4850006    0.1583815
  22.5000019    0.1566208
  22.5150013    0.1510310
  22.5300007    0.1665404
  22.5450020    0.1418871
  22.5600014    0.1558501
  22.5750008    0.1505664
  22.5900002    0.1297449
  22.6050014    0.1353592
  22.6200008    0.1258699
  22.6350002    0.1430320
  22.6500015    0.1519560
  22.6650009    0.1517359
  22.6800003    0.1380132
  22.6950016    0.1597352
  22.7100010    0.1499654
  22.7250004    0.1347355
  22.7400017    0.1596342
  22.7550011    0.1292690
  22.7700005    0.1302761
  22.7850018    0.1413816
  22.8000011    0.1394027
  22.8150005    0.1447189
  22.8300018    0.1541079
  22.8450012    0.1618018
  22.8600006    0.1400626
  22.8750019    0.1615097
  22.8900013    0.1579889
  22.9050007    0.1482280
  22.9200020    0.1656955
  22.9350014    0.1577881
  22.9500008    0.1510099
  22.9650002    0.1587145
  22.9800014    0.1538877
  22.9950008    0.1382654
  23.0100002    0.1368414
  23.0250015    0.1380638
  23.0400009    0.1448793
  23.0550003    0.1537773
  23.0700016    0.1449939
  23.0850010    0.1498070
  23.1000004    0.1356559
  23.1150017    0.1653021
  23.1300011    0.1701347
  23.1450005    0.1550889
  23.1600018    0.1347966
  23.1750011    0.1373508
  23.1900005    0.1407873
  23.2050018    0.1592332
  23.2200012    0.1480642
  23.2350006    0.1554277
  23.2500019    0.1622013
  23.2650013    0.1678020
  23.2800007    0.1736480
  23.2950020    0.1676717
  23.3100014    0.1560227
  23.3250008    0.1643773
  23.3400021    0.1543804
  23.3550014    0.1742029
  23.3700008    0.1470726
  23.3850002    0.1607174
  23.4000015    0.1645417
  23.4150009    0.1587807
  23.4300003    0.1647319
  23.4450016    0.1655195
  23.4600010    0.1613601
  23.4750004    0.1488353
  23.4900017    0.1473572
  23.5050011    0.1528597
  23.5200005    0.1710274
  23.5350018    0.1641218
  23.5500011    0.1553029
  23.5650005    0.1619082
  23.5800018    0.1560989
  23.5950012    0.1505862
  23.6100006    0.1429355
  23.6250019    0.1516540
  23.6400013    0.1672237
  23.6550007    0.1544105
  23.6700020    0.1692160
  23.6850014    0.1425565
  23.7000008    0.1603423
  23.7150021    0.1652212
  23.7300014    0.1895180
  23.7450008    0.1668355
  23.7600002    0.1782380
  23.7750015    0.1729243
  23.7900009    0.1636649
  23.8050003    0.1691041
  23.8200016    0.1695857
  23.8350010    0.1817344
  23.8500004    0.1716942
  23.8650017    0.1600381
  23.8800011    0.1646708
  23.8950005    0.1773446
  23.9100018    0.1482616
  23.9250011    0.1695586
  23.9400005    0.1576283
  23.9550018    0.1486011
  23.9700012    0.1604712
  23.9850006    0.1429055
  24.0000019    0.1481196
  24.0150013    0.1611273
  24.0300007    0.1380884
  24.0450020    0.1356859
  24.0600014    0.1436443
  24.0750008    0.1321575
  24.0900021    0.1451412
  24.1050014    0.1592587
  24.1200008    0.1394307
  24.1350002    0.1534560
  24.1500015    0.1564699
  24.1650009    0.1472477
  24.1800003    0.1558502
  24.1950016    0.1381212
  24.2100010    0.1539363
  24.2250004    0.1513118
  24.2400017    0.1533312
  24.2550011    0.1574142
  24.2700005    0.1571032
  24.2850018    0.1588244
  24.3000011    0.1908349
  24.3150005    0.1543978
  24.3300018    0.1707762
  24.3450012    0.1754942
  24.3600006    0.1777679
  24.3750019    0.1899444
  24.3900013    0.1903014
  24.4050007    0.1919259
  24.4200020    0.2019100
  24.4350014    0.1887252
  24.4500008    0.1894978
  24.4650021    0.2010603
  24.4800014    0.1986996
  24.4950008    0.1853435
  24.5100002    0.1941772
  24.5250015    0.1939180
  24.5400009    0.2053369
  24.5550003    0.1890072
  24.5700016    0.1958772
  24.5850010    0.1863879
  24.6000004    0.1655933
  24.6150017    0.1615224
  24.6300011    0.1675805
  24.6450005    0.1629431
  24.6600018    0.1458227
  24.6750011    0.1540413
  24.6900005    0.1638225
  24.7050018    0.1544223
  24.7200012    0.1682055
  24.7350006    0.1596434
  24.7500019    0.1636459
  24.7650013    0.1251536
  24.7800007    0.1410119
  24.7950020    0.1461864
  24.8100014    0.1427640
  24.8250008    0.1432646
  24.8400021    0.1267932
  24.8550014    0.1284751
  24.8700008    0.1645711
  24.8850002    0.1561493
  24.9000015    0.1712192
  24.9150009    0.1716826
  24.9300003    0.1803614
  24.9450016    0.1553425
  24.9600010    0.1809400
  24.9750004    0.1510820
  24.9900017    0.1670201
  25.0050011    0.1229824
  25.0200005    0.1738502
  25.0350018    0.1846126
  25.0500011    0.2098554
  25.0650005    0.2054111
  25.0800018    0.2091816
  25.0950012    0.1743656
  25.1100006    0.1823241
  25.1250019    0.1836682
  25.1400013    0.1897492
  25.1550007    0.1934794
  25.1700020    0.1897200
  25.1850014    0.1848042
  25.2000008    0.1894291
  25.2150021    0.1681259
  25.2300014    0.1657640
  25.2450008    0.1686240
  25.2600021    0.1614321
  25.2750015    0.1612026
  25.2900009    0.1651467
  25.3050003    0.1521712
  25.3200016    0.1478015
  25.3350010    0.1617426
  25.3500004    0.1603987
  25.3650017    0.1474167
  25.3800011    0.1650150
  25.3950005    0.1657113
  25.4100018    0.1562235
  25.4250011    0.1585813
  25.4400005    0.1414238
  25.4550018    0.1602208
  25.4700012    0.1417363
  25.4850006    0.1462662
  25.5000019    0.1090354
  25.5150013    0.1040865
  25.5300007    0.1402740
  25.5450020    0.1378936
  25.5600014    0.1324535
  25.5750008    0.1298139
  25.5900021    0.1267451
  25.6050014    0.1460904
  25.6200008    0.1195523
  25.6350021    0.1236831
  25.6500015    0.1345494
  25.6650009    0.1527209
  25.6800003    0.1447069
  25.6950016    0.1309704
  25.7100010    0.1658819
  25.7250004    0.1312429
  25.7400017    0.1506524
  25.7550011    0.1310164
  25.7700005    0.1325263
  25.7850018    0.1393469
  25.8000011    0.1051122
  25.8150005    0.1019459
  25.8300018    0.1098237
  25.8450012    0.1179190
  25.8600006    0.1212436
  25.8750019    0.1206402
  25.8900013    0.0959576
  25.9050007    0.1257071
  25.9200020    0.0939133
  25.9350014    0.1100794
  25.9500008    0.1093364
  25.9650021    0.0988980
  25.9800014    0.0885969
  25.9950008    0.0836106
  26.0100021    0.0880940
  26.0250015    0.0937987
  26.0400009    0.0799771
  26.0550003    0.0797189
  26.0700016    0.0848943
  26.0850010    0.0856494
  26.1000004    0.0568056
  26.1150017    0.0671886
  26.1300011    0.0595957
  26.1450005    0.0633889
  26.1600018    0.0727821
  26.1750011    0.0474095
  26.1900005    0.0747603
  26.2050018    0.0588006
  26.2200012    0.0800664
  26.2350006    0.0547604
  26.2500019    0.0559380
  26.2650013    0.0622044
  26.2800007    0.0490317
  26.2950020    0.0406217
  26.3100014    0.0630469
  26.3250008    0.0453551
  26.3400021    0.0396137
  26.3550014    0.0457304
  26.3700008    0.0491350
  26.3850021    0.0532490
  26.4000015    0.0586778
  26.4150009    0.0411755
  26.4300003    0.0526546
  26.4450016    0.0645724
  26.4600010    0.0763289
  26.4750004    0.0466551
  26.4900017    0.0912367
  26.5050011    0.0647943
  26.5200005    0.0809293
  26.5350018    0.0656497
  26.5500011    0.0979370
  26.5650005    0.0630400
  26.5800018    0.0760022
  26.5950012    0.0780102
  26.6100006    0.0787848
  26.6250019    0.0807028
  26.6400013    0.0525867
  26.6550007    0.0717225
  26.6700020    0.0764562
  26.6850014    0.0617147
  26.7000008    0.0374493
  26.7150021    0.0613351
  26.7300014    0.0676535
  26.7450008    0.0693867
  26.7600021    0.0537273
  26.7750015    0.0653271
  26.7900009    0.0500345
  26.8050022    0.0511791
  26.8200016    0.0733110
  26.8350010    0.0940257
  26.8500004    0.0829164
  26.8650017    0.0775240
  26.8800011    0.0671717
  26.8950005    0.0765569
  26.9100018    0.0765568
  26.9250011    0.0875010
  26.9400005    0.0857074
  26.9550018    0.0873325
  26.9700012    0.0783742
  26.9850006    0.1301711
  27.0000019    0.1003748
  27.0150013    0.0729195
  27.0300007    0.0876339
  27.0450020    0.0755158
  27.0600014    0.0959096
  27.0750008    0.0902027
  27.0900021    0.0968828
  27.1050014    0.0920855
  27.1200008    0.1102261
  27.1350021    0.1001072
  27.1500015    0.0931636
  27.1650009    0.1258538
  27.1800022    0.1199395
  27.1950016    0.0969109
  27.2100010    0.1120273
  27.2250004    0.1314021
  27.2400017    0.1269869
  27.2550011    0.1280098
  27.2700005    0.0846514
  27.2850018    0.0834185
  27.3000011    0.0818849
  27.3150005    0.0902476
  27.3300018    0.0722477
  27.3450012    0.0965324
  27.3600006    0.0788119
  27.3750019    0.0716357
  27.3900013    0.0860615
  27.4050007    0.0852912
  27.4200020    0.0807485
  27.4350014    0.0811440
  27.4500008    0.0820208
  27.4650021    0.0803362
  27.4800014    0.0755226
  27.4950008    0.0801579
  27.5100021    0.0709763
  27.5250015    0.0667896
  27.5400009    0.0720417
  27.5550022    0.0819613
  27.5700016    0.1052419
  27.5850010    0.0926315
  27.6000004    0.0960154
  27.6150017    0.1008229
  27.6300011    0.1121237
  27.6450005    0.0969894
  27.6600018    0.1408247
  27.6750011    0.1458308
  27.6900005    0.1074395
  27.7050018    0.1343159
  27.7200012    0.1259465
  27.7350006    0.1282349
  27.7500019    0.1314698
  27.7650013    0.1113910
  27.7800007    0.1552718
  27.7950020    0.1717522
  27.8100014    0.1404148
  27.8250008    0.1284963
  27.8400021    0.1398853
  27.8550014    0.1420431
  27.8700008    0.1659653
  27.8850021    0.1555597
  27.9000015    0.1637893
  27.9150009    0.1271574
  27.9300022    0.1304551
  27.9450016    0.1484032
  27.9600010    0.1419833
  27.9750004    0.1530094
  27.9900017    0.1400769
  28.0050011    0.1611511
  28.0200005    0.1434968
  28.0350018    0.1333371
  28.0500011    0.1446529
  28.0650005    0.1342078
  28.0800018    0.1608163
  28.0950012    0.1430501
  28.1100006    0.1294443
  28.1250019    0.1602531
  28.1400013    0.1345044
  28.1550007    0.1450823
  28.1700020    0.1409327
  28.1850014    0.1344490
  28.2000008    0.1398488
  28.2150021    0.1508235
  28.2300014    0.1446712
  28.2450008    0.1307697
  28.2600021    0.1183913
  28.2750015    0.1217046
  28.2900009    0.1224585
  28.3050022    0.1248744
  28.3200016    0.1252264
  28.3350010    0.1324387
  28.3500023    0.1212102
  28.3650017    0.1199000
  28.3800011    0.1474561
  28.3950005    0.1585275
  28.4100018    0.1524142
  28.4250011    0.1355456
  28.4400005    0.1435138
  28.4550018    0.1474829
  28.4700012    0.1463244
  28.4850006    0.1461107
  28.5000019    0.1392254
  28.5150013    0.1091683
  28.5300007    0.0929655
  28.5450020    0.1253051
  28.5600014    0.0959323
  28.5750008    0.0801264
  28.5900021    0.1052110
  28.6050014    0.1195875
  28.6200008    0.1186316
  28.6350021    0.1114641
  28.6500015    0.1371044
  28.6650009    0.1539038
  28.6800022    0.1153027
  28.6950016    0.1388231
  28.7100010    0.1426536
  28.7250023    0.0949434
  28.7400017    0.1047824
  28.7550011    0.0979535
  28.7700005    0.1002335
  28.7850018    0.1239482
  28.8000011    0.1059476
  28.8150005    0.1253705
  28.8300018    0.1247662
  28.8450012    0.1141747
  28.8600006    0.1125995
  28.8750019    0.1006247
  28.8900013    0.1155293
  28.9050007    0.1074543
  28.9200020    0.1258453
  28.9350014    0.0854159
  28.9500008    0.0792489
  28.9650021    0.0939582
  28.9800014    0.1171161
  28.9950008    0.0920418
  29.0100021    0.0961078
  29.0250015    0.1068473
  29.0400009    0.0905931
  29.0550022    0.0870131
  29.0700016    0.0927893
  29.0850010    0.0790277
  29.1000023    0.0902591
  29.1150017    0.0849415
  29.1300011    0.0715323
  29.1450005    0.0778441
  29.1600018    0.0797296
  29.1750011    0.0955704
  29.1900005    0.0918221
  29.2050018    0.0982518
  29.2200012    0.0869982
  29.2350006    0.0978604
  29.2500019    0.0798641
  29.2650013    0.0677601
  29.2800007    0.0906645
  29.2950020    0.0884193
  29.3100014    0.0959507
  29.3250008    0.0918661
  29.3400021    0.0780776
  29.3550014    0.0773639
  29.3700008    0.1148464
  29.3850021    0.0960571
  29.4000015    0.1047412
  29.4150009    0.1156326
  29.4300022    0.1186590
  29.4450016    0.1244543
  29.4600010    0.0887491
  29.4750023    0.0882354
  29.4900017    0.1063766
  29.5050011    0.0958028
  29.5200005    0.1208074
  29.5350018    0.1132517
  29.5500011    0.0766641
  29.5650005    0.1006600
  29.5800018    0.0779091
  29.5950012    0.1069791
  29.6100006    0.1054042
  29.6250019    0.1004413
  29.6400013    0.1018054
  29.6550007    0.0730237
  29.6700020    0.0819857
  29.6850014    0.0900715
  29.7000008    0.0778524
  29.7150021    0.0954331
  29.7300014    0.0930329
  29.7450008    0.0801980
  29.7600021    0.0933354
  29.7750015    0.0783184
  29.7900009    0.1093009
  29.8050022    0.0833593
  29.8200016    0.0879954
  29.8350010    0.0910487
  29.8500023    0.0774859
  29.8650017    0.0912264
  29.8800011    0.0958177
  29.8950024    0.0878218
  29.9100018    0.0821824
  29.9250011    0.0917519
  29.9400005    0.0921127
  29.9550018    0.0813588
  29.9700012    0.0788030
  29.9850006    0.0804715
  30.0000019    0.0831030
  30.0150013    0.1021821
  30.0300007    0.0860305
  30.0450020    0.0954692
  30.0600014    0.0962603
  30.0750008    0.0873610
  30.0900021    0.0716709
  30.1050014    0.0959385
  30.1200008    0.1083487
  30.1350021    0.0840317
  30.1500015    0.0763311
  30.1650009    0.0747526
  30.1800022    0.1008477
  30.1950016    0.1057489
  30.2100010    0.0866276
  30.2250023    0.0801112
  30.2400017    0.1034563
  30.2550011    0.0828407
  30.2700024    0.0860035
  30.2850018    0.0746915
  30.3000011    0.0909857
  30.3150005    0.0832075
  30.3300018    0.0646260
  30.3450012    0.0768109
  30.3600006    0.0721844
  30.3750019    0.0896998
  30.3900013    0.0667099
  30.4050007    0.0601203
  30.4200020    0.0737596
  30.4350014    0.1078156
  30.4500008    0.1072536
  30.4650021    0.0759749
  30.4800014    0.0857361
  30.4950008    0.0893641
  30.5100021    0.0882157
  30.5250015    0.0738758
  30.5400009    0.0962496
  30.5550022    0.0833438
  30.5700016    0.0773809
  30.5850010    0.1021407
  30.6000023    0.0781449
  30.6150017    0.0902366
  30.6300011    0.0707029
  30.6450024    0.0799505
  30.6600018    0.0911981
  30.6750011    0.1204220
  30.6900005    0.1263128
  30.7050018    0.1290780
  30.7200012    0.1240081
  30.7350006    0.0957788
  30.7500019    0.0904565
  30.7650013    0.0738236
  30.7800007    0.0760683
  30.7950020    0.0659805
  30.8100014    0.0779685
  30.8250008    0.0835032
  30.8400021    0.0847238
  30.8550014    0.0707982
  30.8700008    0.1033754
  30.8850021    0.0712485
  30.9000015    0.0753621
  30.9150009    0.0749596
  30.9300022    0.0760324
  30.9450016    0.0738917
  30.9600010    0.0782262
  30.9750023    0.0772571
  30.9900017    0.0697837
  31.0050011    0.0637936
  31.0200024    0.0989555
  31.0350018    0.0990788
  31.0500011    0.0892881
  31.0650005    0.0935146
  31.0800018    0.0822687
  31.0950012    0.0816851
  31.1100006    0.0735003
  31.1250019    0.0899814
  31.1400013    0.0967966
  31.1550007    0.0915725
  31.1700020    0.0899895
  31.1850014    0.0831884
  31.2000008    0.0997725
  31.2150021    0.0828751
  31.2300014    0.0838412
  31.2450008    0.0798741
  31.2600021    0.0988332
  31.2750015    0.0890774
  31.2900009    0.1035952
  31.3050022    0.0858352
  31.3200016    0.0947604
  31.3350010    0.0888260
  31.3500023    0.0807448
  31.3650017    0.0821849
  31.3800011    0.0827216
  31.3950024    0.0861828
  31.4100018    0.0836746
  31.4250011    0.0999655
  31.4400024    0.0791148
  31.4550018    0.0713811
  31.4700012    0.0726769
  31.4850006    0.0712431
  31.5000019    0.0571507
  31.5150013    0.0392540
  31.5300007    0.0492577
  31.5450020    0.0442154
  31.5600014    0.0515009
  31.5750008    0.0475791
  31.5900021    0.0607546
  31.6050014    0.0647722
  31.6200008    0.0825220
  31.6350021    0.0830489
  31.6500015    0.0773574
  31.6650009    0.0812210
  31.6800022    0.0895678
  31.6950016    0.0831059
  31.7100010    0.0861027
  31.7250023    0.0784287
  31.7400017    0.0589214
  31.7550011    0.1029310
  31.7700024    0.0747784
  31.7850018    0.1028608
  31.8000011    0.1114248
  31.8150024    0.1151089
  31.8300018    0.0937217
  31.8450012    0.0972142
  31.8600006    0.0955501
  31.8750019    0.1053068
  31.8900013    0.1202938
  31.9050007    0.1069362
  31.9200020    0.1087434
  31.9350014    0.1006064
  31.9500008    0.0830981
  31.9650021    0.0714256
  31.9800014    0.0860504
  31.9950008    0.0821236
  32.0100021    0.0854274
  32.0250015    0.0829709
  32.0400009    0.0995922
  32.0550003    0.0682191
  32.0699997    0.0708180
  32.0850029    0.0724024
  32.1000023    0.0676822
  32.1150017    0.0704397
  32.1300011    0.0820812
  32.1450005    0.0566468
  32.1599998    0.0606793
  32.1750031    0.0556683
  32.1900024    0.0560960
  32.2050018    0.0662496
  32.2200012    0.0510869
  32.2350006    0.0543201
  32.2500000    0.0653855
  32.2650032    0.0601193
  32.2800026    0.0628046
  32.2950020    0.0762665
  32.3100014    0.0506564
  32.3250008    0.0845676
  32.3400002    0.0632325
  32.3550034    0.0537209
  32.3700027    0.0817688
  32.3850021    0.0473629
  32.4000015    0.0678210
  32.4150009    0.0529011
  32.4300003    0.0900498
  32.4449997    0.0833162
  32.4600029    0.0745295
  32.4750023    0.0731225
  32.4900017    0.0719389
  32.5050011    0.0597272
  32.5200005    0.0781722
  32.5349998    0.0639308
  32.5500031    0.0525158
  32.5650024    0.0835497
  32.5800018    0.0700848
  32.5950012    0.0683720
  32.6100006    0.0564165
  32.6250000    0.0615651
  32.6400032    0.0768511
  32.6550026    0.0702838
  32.6700020    0.0710596
  32.6850014    0.0619617
  32.7000008    0.1002741
  32.7150002    0.1038773
  32.7300034    0.0661158
  32.7450027    0.0885067
  32.7600021    0.0985227
  32.7750015    0.0837209
  32.7900009    0.0772382
  32.8050003    0.1081051
  32.8199997    0.1388254
  32.8350029    0.0986365
  32.8500023    0.0879479
  32.8650017    0.0948119
  32.8800011    0.0733240
  32.8950005    0.0636007
  32.9099998    0.0745079
  32.9250031    0.0717718
  32.9400024    0.0638684
  32.9550018    0.0611399
  32.9700012    0.0548759
  32.9850006    0.0751509
  33.0000000    0.0569826
  33.0150032    0.0517714
  33.0300026    0.0652383
  33.0450020    0.0761715
  33.0600014    0.0586392
  33.0750008    0.0504941
  33.0900002    0.0495707
  33.1050034    0.0442795
  33.1200027    0.0531216
  33.1350021    0.0396929
  33.1500015    0.0415587
  33.1650009    0.0536047
  33.1800003    0.0490818
  33.1949997    0.0463323
  33.2100029    0.0466910
  33.2250023    0.0391423
  33.2400017    0.0617662
  33.2550011    0.0475957
  33.2700005    0.0381438
  33.2849998    0.0557213
  33.3000031    0.0601932
  33.3150024    0.0592297
  33.3300018    0.0544150
  33.3450012    0.0592372
  33.3600006    0.0733703
  33.3750000    0.0715896
  33.3900032    0.0539093
  33.4050026    0.0525259
  33.4200020    0.0518656
  33.4350014    0.0432606
  33.4500008    0.0470168
  33.4650002    0.0378473
  33.4800034    0.0433452
  33.4950027    0.0455921
  33.5100021    0.0531079
  33.5250015    0.0378263
  33.5400009    0.0628005
  33.5550003    0.0910674
  33.5699997    0.0958167
  33.5850029    0.0990454
  33.6000023    0.0686948
  33.6150017    0.0568620
  33.6300011    0.0708610
  33.6450005    0.0778889
  33.6599998    0.0580392
  33.6750031    0.0457635
  33.6900024    0.0471750
  33.7050018    0.0514152
  33.7200012    0.0357072
  33.7350006    0.0553160
  33.7500000    0.0505063
  33.7650032    0.0670287
  33.7800026    0.0427569
  33.7950020    0.0322047
  33.8100014    0.0429592
  33.8250008    0.0556764
  33.8400002    0.0731490
  33.8550034    0.0696794
  33.8700027    0.0691093
  33.8850021    0.0566083
  33.9000015    0.0473362
  33.9150009    0.0810069
  33.9300003    0.0693388
  33.9450035    0.0440832
  33.9600029    0.0583015
  33.9750023    0.0513246
  33.9900017    0.0511218
  34.0050011    0.0495454
  34.0200005    0.0727769
  34.0349998    0.0767275
  34.0500031    0.0913851
  34.0650024    0.0524607
  34.0800018    0.0766704
  34.0950012    0.0882213
  34.1100006    0.0667930
  34.1250000    0.0552616
  34.1400032    0.0477834
  34.1550026    0.0449862
  34.1700020    0.0472552
  34.1850014    0.0511427
  34.2000008    0.0440813
  34.2150002    0.0487751
  34.2300034    0.0518337
  34.2450027    0.0618568
  34.2600021    0.0788200
  34.2750015    0.0534494
  34.2900009    0.1035714
  34.3050003    0.0740363
  34.3200035    0.0443937
  34.3350029    0.0463054
  34.3500023    0.0569791
  34.3650017    0.0582323
  34.3800011    0.0834990
  34.3950005    0.0777572
  34.4099998    0.0693630
  34.4250031    0.0705139
  34.4400024    0.0707693
  34.4550018    0.0747630
  34.4700012    0.0992348
  34.4850006    0.0535863
  34.5000000    0.0707397
  34.5150032    0.0594968
  34.5300026    0.0531624
  34.5450020    0.0467447
  34.5600014    0.0479488
  34.5750008    0.0342456
  34.5900002    0.0663371
  34.6050034    0.0442993
  34.6200027    0.0367701
  34.6350021    0.0351935
  34.6500015    0.0428425
  34.6650009    0.0573831
  34.6800003    0.0633842
  34.6950035    0.0602382
  34.7100029    0.0691569
  34.7250023    0.0796785
  34.7400017    0.0640802
  34.7550011    0.0813664
  34.7700005    0.0462668
  34.7849998    0.0507840
  34.8000031    0.0673558
  34.8150024    0.0655520
  34.8300018    0.0819382
  34.8450012    0.0597928
  34.8600006    0.0418586
  34.8750000    0.0372716
  34.8900032    0.0453342
  34.9050026    0.0586549
  34.9200020    0.0432729
  34.9350014    0.0559347
  34.9500008    0.0402158
  34.9650002    0.0433885
  34.9800034    0.0413111
  34.9950027    0.0407813
  35.0100021    0.0481808
  35.0250015    0.0481593
  35.0400009    0.0627521
  35.0550003    0.0583538
  35.0700035    0.0436072
  35.0850029    0.0463246
  35.1000023    0.0477525
  35.1150017    0.0488169
  35.1300011    0.0532436
  35.1450005    0.0489648
  35.1599998    0.0435091
  35.1750031    0.0555748
  35.1900024    0.0578553
  35.2050018    0.0620921
  35.2200012    0.0622255
  35.2350006    0.0525947
  35.2500000    0.0624491
  35.2650032    0.0674254
  35.2800026    0.0838985
  35.2950020    0.0659666
  35.3100014    0.0496537
  35.3250008    0.0429934
  35.3400002    0.0502313
  35.3550034    0.0430841
  35.3700027    0.0564019
  35.3850021    0.0406590
  35.4000015    0.0658503
  35.4150009    0.0640259
  35.4300003    0.0563545
  35.4450035    0.0428732
  35.4600029    0.0431044
  35.4750023    0.0338209
  35.4900017    0.0427591
  35.5050011    0.0457876
  35.5200005    0.0398590
  35.5349998    0.0285937
  35.5500031    0.0365528
  35.5650024    0.0512541
  35.5800018    0.0321708
  35.5950012    0.0582703
  35.6100006    0.0793781
  35.6250000    0.0568653
  35.6400032    0.0355710
  35.6550026    0.0383486
  35.6700020    0.0545589
  35.6850014    0.0803700
  35.7000008    0.0848820
  35.7150002    0.0311169
  35.7300034    0.0483566
  35.7450027    0.0501552
  35.7600021    0.0352713
  35.7750015    0.0500269
  35.7900009    0.0567712
  35.8050003    0.0507180
  35.8200035    0.0473464
  35.8350029    0.0494854
  35.8500023    0.0538792
  35.8650017    0.0680821
  35.8800011    0.0641385
  35.8950005    0.0542648
  35.9099998    0.0645682
  35.9250031    0.0889102
  35.9400024    0.0722638
  35.9550018    0.0806653
  35.9700012    0.0596948
  35.9850006    0.0539896
  36.0000000    0.0749377
  36.0150032    0.0751239
  36.0300026    0.0835457
  36.0450020    0.0711323
  36.0600014    0.0777958
  36.0750008    0.0955976
  36.0900002    0.0479757
  36.1050034    0.0516040
  36.1200027    0.0685253
  36.1350021    0.0582165
  36.1500015    0.0601540
  36.1650009    0.0626399
  36.1800003    0.0654157
  36.1950035    0.0601937
  36.2100029    0.0636882
  36.2250023    0.0573182
  36.2400017    0.0552363
  36.2550011    0.0515895
  36.2700005    0.0587915
  36.2849998    0.0579828
  36.3000031    0.0521465
  36.3150024    0.0573380
  36.3300018    0.0682024
  36.3450012    0.1025983
  36.3600006    0.0528773
  36.3750000    0.0712174
  36.3900032    0.0601680
  36.4050026    0.0901212
  36.4200020    0.0881934
  36.4350014    0.0958527
  36.4500008    0.0954615
  36.4650002    0.1012009
  36.4800034    0.0773820
  36.4950027    0.0580221
  36.5100021    0.0642591
  36.5250015    0.0484139
  36.5400009    0.0474559
  36.5550003    0.0605247
  36.5700035    0.0662071
  36.5850029    0.0575082
  36.6000023    0.0612902
  36.6150017    0.0460549
  36.6300011    0.0498461
  36.6450005    0.0801065
  36.6599998    0.0641830
  36.6750031    0.0607284
  36.6900024    0.0338806
  36.7050018    0.0315027
  36.7200012    0.0438273
  36.7350006    0.0569251
  36.7500000    0.0366007
  36.7650032    0.0535327
  36.7800026    0.0358617
  36.7950020    0.0834115
  36.8100014    0.0852464
  36.8250008    0.1098289
  36.8400002    0.0559230
  36.8550034    0.0588997
  36.8700027    0.0456710
  36.8850021    0.0941055
  36.9000015    0.0993786
  36.9150009    0.1072479
  36.9300003    0.0760588
  36.9450035    0.0524658
  36.9600029    0.0501431
  36.9750023    0.0584213
  36.9900017    0.0418363
  37.0050011    0.0473233
  37.0200005    0.0469151
  37.0350037    0.0425164
  37.0500031    0.0333503
  37.0650024    0.0555142
  37.0800018    0.0492141
  37.0950012    0.0389853
  37.1100006    0.0608479
  37.1250000    0.0777860
  37.1400032    0.0415082
  37.1550026    0.0570150
  37.1700020    0.0668211
  37.1850014    0.0348646
  37.2000008    0.0390122
  37.2150002    0.0500249
  37.2300034    0.0456775
  37.2450027    0.0517937
  37.2600021    0.0458005
  37.2750015    0.0475225
  37.2900009    0.0610847
  37.3050003    0.0427143
  37.3200035    0.0346554
  37.3350029    0.0341512
  37.3500023    0.0427219
  37.3650017    0.0761855
  37.3800011    0.0643951
  37.3950005    0.1010478
  37.4100037    0.0716022
  37.4250031    0.0782868
  37.4400024    0.0738630
  37.4550018    0.0627034
  37.4700012    0.0460742
  37.4850006    0.0702628
  37.5000000    0.0761113
  37.5150032    0.0543408
  37.5300026    0.0631650
  37.5450020    0.0513920
  37.5600014    0.0369354
  37.5750008    0.0431511
  37.5900002    0.0470721
  37.6050034    0.0688540
  37.6200027    0.0495906
  37.6350021    0.0580002
  37.6500015    0.0469746
  37.6650009    0.0556651
  37.6800003    0.0573703
  37.6950035    0.0599144
  37.7100029    0.0453923
  37.7250023    0.0711093
  37.7400017    0.0696059
  37.7550011    0.0492484
  37.7700005    0.0492960
  37.7850037    0.0474534
  37.8000031    0.0766849
  37.8150024    0.0401427
  37.8300018    0.0463676
  37.8450012    0.0467909
  37.8600006    0.0412437
  37.8750000    0.0636346
  37.8900032    0.0556538
  37.9050026    0.0417025
  37.9200020    0.0515211
  37.9350014    0.0407069
  37.9500008    0.0460324
  37.9650002    0.0667893
  37.9800034    0.0496120
  37.9950027    0.0692902
  38.0100021    0.0556914
  38.0250015    0.0517073
  38.0400009    0.0575109
  38.0550003    0.0520208
  38.0700035    0.0634254
  38.0850029    0.0703941
  38.1000023    0.0594490
  38.1150017    0.0569922
  38.1300011    0.0683236
  38.1450005    0.0370836
  38.1600037    0.0694640
  38.1750031    0.0635554
  38.1900024    0.0608259
  38.2050018    0.0738977
  38.2200012    0.0463176
  38.2350006    0.0659015
  38.2500000    0.0544375
  38.2650032    0.0649598
  38.2800026    0.0709674
  38.2950020    0.0636462
  38.3100014    0.0611960
  38.3250008    0.0734216
  38.3400002    0.0883677
  38.3550034    0.0717668
  38.3700027    0.0871747
  38.3850021    0.0762191
  38.4000015    0.0672227
  38.4150009    0.0570066
  38.4300003    0.0592908
  38.4450035    0.0672742
  38.4600029    0.0555521
  38.4750023    0.0649740
  38.4900017    0.0547401
  38.5050011    0.0546905
  38.5200005    0.0755802
  38.5350037    0.0524847
  38.5500031    0.0666557
  38.5650024    0.0688810
  38.5800018    0.0590813
  38.5950012    0.0403612
  38.6100006    0.0573526
  38.6250000    0.0614472
  38.6400032    0.0617160
  38.6550026    0.0548086
  38.6700020    0.0390893
  38.6850014    0.0535093
  38.7000008    0.0454843
  38.7150002    0.0678579
  38.7300034    0.0534045
  38.7450027    0.0518481
  38.7600021    0.0463638
  38.7750015    0.0428939
  38.7900009    0.0534170
  38.8050003    0.0433582
  38.8200035    0.0325663
  38.8350029    0.0542561
  38.8500023    0.0659888
  38.8650017    0.0921653
  38.8800011    0.1020050
  38.8950005    0.0966492
  38.9100037    0.0639690
  38.9250031    0.0767796
  38.9400024    0.0598913
  38.9550018    0.0566303
  38.9700012    0.0398365
  38.9850006    0.0524786
  39.0000000    0.0601188
  39.0150032    0.0602101
  39.0300026    0.0453477
  39.0450020    0.0576637
  39.0600014    0.0682275
  39.0750008    0.0550126
  39.0900002    0.0356713
  39.1050034    0.0288259
  39.1200027    0.0450442
  39.1350021    0.0667792
  39.1500015    0.0587374
  39.1650009    0.0643441
  39.1800003    0.0445340
  39.1950035    0.0758403
  39.2100029    0.0648415
  39.2250023    0.0810965
  39.2400017    0.0700771
  39.2550011    0.0622834
  39.2700005    0.0586138
  39.2850037    0.0726021
  39.3000031    0.0758416
  39.3150024    0.0730399
  39.3300018    0.0521609
  39.3450012    0.0577955
  39.3600006    0.0650476
  39.3750000    0.0644844
  39.3900032    0.0620661
  39.4050026    0.0738628
  39.4200020    0.0907828
  39.4350014    0.0718790
  39.4500008    0.0754763
  39.4650002    0.0645145
  39.4800034    0.0600416
  39.4950027    0.0825130
  39.5100021    0.0736695
  39.5250015    0.0687928
  39.5400009    0.0896198
  39.5550003    0.0849853
  39.5700035    0.0773984
  39.5850029    0.0584712
  39.6000023    0.0729127
  39.6150017    0.0696515
  39.6300011    0.0772177
  39.6450005    0.0692533
  39.6600037    0.0562248
  39.6750031    0.0407260
  39.6900024    0.0449460
  39.7050018    0.0582234
  39.7200012    0.0547318
  39.7350006    0.0771320
  39.7500000    0.0543636
  39.7650032    0.0445889
  39.7800026    0.0556792
  39.7950020    0.0471794
  39.8100014    0.0477214
  39.8250008    0.0319422
  39.8400002    0.0306549
  39.8550034    0.0397057
  39.8700027    0.0376423
  39.8850021    0.0447137
  39.9000015    0.0507004
  39.9150009    0.0367052
  39.9300003    0.0343666
  39.9450035    0.0439271
  39.9600029    0.0571749
  39.9750023    0.0569806
  39.9900017    0.0559571
  40.0050011    0.0889540
  40.0200005    0.0575355
  40.0350037    0.0629456
  40.0500031    0.0633928
  40.0650024    0.0422850
  40.0800018    0.0372809
  40.0950012    0.0349134
  40.1100006    0.0472221
  40.1250000    0.0367386
  40.1400032    0.0352318
  40.1550026    0.0351607
  40.1700020    0.0552685
  40.1850014    0.0433020
  40.2000008    0.0543022
  40.2150002    0.0311839
  40.2300034    0.0358385
  40.2450027    0.0414111
  40.2600021    0.0426901
  40.2750015    0.0595343
  40.2900009    0.0622832
  40.3050003    0.0834731
  40.3200035    0.0730366
  40.3350029    0.1024522
  40.3500023    0.1075097
  40.3650017    0.0887938
  40.3800011    0.0785572
  40.3950005    0.0803575
  40.4100037    0.0809181
  40.4250031    0.1042550
  40.4400024    0.1051496
  40.4550018    0.0869759
  40.4700012    0.0954397
  40.4850006    0.0590616
  40.5000038    0.0668902
  40.5150032    0.1084709
  40.5300026    0.0733526
  40.5450020    0.0836756
  40.5600014    0.0921919
  40.5750008    0.0857712
  40.5900002    0.0797000
  40.6050034    0.0836177
  40.6200027    0.0875808
  40.6350021    0.0530496
  40.6500015    0.0778454
  40.6650009    0.0726924
  40.6800003    0.0708766
  40.6950035    0.1292649
  40.7100029    0.0980272
  40.7250023    0.0987080
  40.7400017    0.1066620
  40.7550011    0.0746561
  40.7700005    0.0752625
  40.7850037    0.1121536
  40.8000031    0.0922515
  40.8150024    0.1434343
  40.8300018    0.1104654
  40.8450012    0.1112716
  40.8600006    0.1175124
  40.8750038    0.0809985
  40.8900032    0.0851560
  40.9050026    0.1081246
  40.9200020    0.1056535
  40.9350014    0.0909022
  40.9500008    0.0891032
  40.9650002    0.0989907
  40.9800034    0.0978761
  40.9950027    0.1051160
  41.0100021    0.1127967
  41.0250015    0.1078340
  41.0400009    0.0787505
  41.0550003    0.1020700
  41.0700035    0.1192734
  41.0850029    0.1040236
  41.1000023    0.1075686
  41.1150017    0.1076816
  41.1300011    0.1331536
  41.1450005    0.1413163
  41.1600037    0.1183227
  41.1750031    0.1086158
  41.1900024    0.1085960
  41.2050018    0.1105096
  41.2200012    0.1452550
  41.2350006    0.1367568
  41.2500038    0.1506235
  41.2650032    0.1430519
  41.2800026    0.1468755
  41.2950020    0.1439033
  41.3100014    0.1442164
  41.3250008    0.1715053
  41.3400002    0.1592086
  41.3550034    0.1440114
  41.3700027    0.1300546
  41.3850021    0.1695951
  41.4000015    0.1083600
  41.4150009    0.0937845
  41.4300003    0.0663829
  41.4450035    0.0839320
  41.4600029    0.0732620
  41.4750023    0.0566913
  41.4900017    0.0669485
  41.5050011    0.0553608
  41.5200005    0.0609038
  41.5350037    0.0490773
  41.5500031    0.0752814
  41.5650024    0.0602084
  41.5800018    0.0579851
  41.5950012    0.0636814
  41.6100006    0.0605802
  41.6250038    0.0544229
  41.6400032    0.0731784
  41.6550026    0.0469059
  41.6700020    0.0802921
  41.6850014    0.0711585
  41.7000008    0.1057823
  41.7150002    0.0649959
  41.7300034    0.0569497
  41.7450027    0.0845809
  41.7600021    0.1110606
  41.7750015    0.0902382
  41.7900009    0.0772887
  41.8050003    0.1166441
  41.8200035    0.0789264
  41.8350029    0.0635095
  41.8500023    0.0663351
  41.8650017    0.0569489
  41.8800011    0.0547704
  41.8950005    0.0550314
  41.9100037    0.0547475
  41.9250031    0.0678859
  41.9400024    0.0807170
  41.9550018    0.0636879
  41.9700012    0.0655734
  41.9850006    0.0863843
  42.0000038    0.0693618
  42.0150032    0.0696394
  42.0300026    0.0852457
  42.0450020    0.0595441
  42.0600014    0.0810878
  42.0750008    0.0708259
  42.0900002    0.0636774
  42.1050034    0.0641335
  42.1200027    0.0743331
  42.1350021    0.0767940
  42.1500015    0.0919270
  42.1650009    0.0557211
  42.1800003    0.0694733
  42.1950035    0.0823613
  42.2100029    0.0670602
  42.2250023    0.0675924
  42.2400017    0.0540417
  42.2550011    0.0714283
  42.2700005    0.0589374
  42.2850037    0.0630454
  42.3000031    0.0743888
  42.3150024    0.0756141
  42.3300018    0.0582012
  42.3450012    0.0558978
  42.3600006    0.0571729
  42.3750038    0.0596822
  42.3900032    0.0873029
  42.4050026    0.0846851
  42.4200020    0.0913300
  42.4350014    0.0689797
  42.4500008    0.0560720
  42.4650002    0.0506250
  42.4800034    0.0685609
  42.4950027    0.0429540
  42.5100021    0.0539660
  42.5250015    0.0776666
  42.5400009    0.0650261
  42.5550003    0.0750314
  42.5700035    0.0756193
  42.5850029    0.0659162
  42.6000023    0.0619915
  42.6150017    0.0511291
  42.6300011    0.0748419
  42.6450005    0.0679239
  42.6600037    0.0567153
  42.6750031    0.0713172
  42.6900024    0.0593346
  42.7050018    0.0568220
  42.7200012    0.0492287
  42.7350006    0.0495964
  42.7500038    0.0546898
  42.7650032    0.0521249
  42.7800026    0.0537131
  42.7950020    0.0402633
  42.8100014    0.0442783
  42.8250008    0.0605485
  42.8400002    0.0924223
  42.8550034    0.0592414
  42.8700027    0.0612925
  42.8850021    0.0769426
  42.9000015    0.0764218
  42.9150009    0.0838168
  42.9300003    0.0765723
  42.9450035    0.0911783
  42.9600029    0.0860294
  42.9750023    0.1265202
  42.9900017    0.0785086
  43.0050011    0.0759762
  43.0200005    0.0803392
  43.0350037    0.0691816
  43.0500031    0.0644632
  43.0650024    0.0485692
  43.0800018    0.0715312
  43.0950012    0.0914066
  43.1100006    0.0625915
  43.1250038    0.0605037
  43.1400032    0.0638545
  43.1550026    0.0649455
  43.1700020    0.0645130
  43.1850014    0.0616053
  43.2000008    0.0564184
  43.2150002    0.0612461
  43.2300034    0.0528960
  43.2450027    0.0668262
  43.2600021    0.0612240
  43.2750015    0.0597278
  43.2900009    0.0544377
  43.3050003    0.0618956
  43.3200035    0.0477636
  43.3350029    0.0731780
  43.3500023    0.0798632
  43.3650017    0.0771265
  43.3800011    0.0620842
  43.3950005    0.0412959
  43.4100037    0.0582157
  43.4250031    0.0647588
  43.4400024    0.0661974
  43.4550018    0.0582754
  43.4700012    0.0607094
  43.4850006    0.0761396
  43.5000038    0.0606818
  43.5150032    0.0807203
  43.5300026    0.0785499
  43.5450020    0.0775848
  43.5600014    0.0692278
  43.5750008    0.0595241
  43.5900040    0.0541164
  43.6050034    0.0595103
  43.6200027    0.0761547
  43.6350021    0.0743456
  43.6500015    0.0705695
  43.6650009    0.0678939
  43.6800003    0.0605864
  43.6950035    0.0481891
  43.7100029    0.0456855
  43.7250023    0.0650732
  43.7400017    0.0529784
  43.7550011    0.0580551
  43.7700005    0.0531994
  43.7850037    0.0504317
  43.8000031    0.0612535
  43.8150024    0.0528553
  43.8300018    0.0588594
  43.8450012    0.0837926
  43.8600006    0.0625220
  43.8750038    0.0630560
  43.8900032    0.0763211
  43.9050026    0.0420329
  43.9200020    0.0528466
  43.9350014    0.0497284
  43.9500008    0.0612154
  43.9650040    0.0637899
  43.9800034    0.0560434
  43.9950027    0.0523704
  44.0100021    0.0614605
  44.0250015    0.0591048
  44.0400009    0.0743751
  44.0550003    0.0581314
  44.0700035    0.0529193
  44.0850029    0.0515608
  44.1000023    0.0689282
  44.1150017    0.0628339
  44.1300011    0.0853370
  44.1450005    0.0584781
  44.1600037    0.0695463
  44.1750031    0.0800594
  44.1900024    0.1059422
  44.2050018    0.0830886
  44.2200012    0.0892270
  44.2350006    0.0567299
  44.2500038    0.0595650
  44.2650032    0.0559581
  44.2800026    0.0565043
  44.2950020    0.0742999
  44.3100014    0.0583783
  44.3250008    0.0759635
  44.3400040    0.0834663
  44.3550034    0.0667766
  44.3700027    0.0598270
  44.3850021    0.0607690
  44.4000015    0.0623154
  44.4150009    0.0587786
  44.4300003    0.0624084
  44.4450035    0.0686879
  44.4600029    0.0583983
  44.4750023    0.0554402
  44.4900017    0.0787289
  44.5050011    0.0882613
  44.5200005    0.0651679
  44.5350037    0.0895865
  44.5500031    0.0714870
  44.5650024    0.0725077
  44.5800018    0.0678001
  44.5950012    0.0523246
  44.6100006    0.0677431
  44.6250038    0.0475108
  44.6400032    0.0653056
  44.6550026    0.0581372
  44.6700020    0.0515896
  44.6850014    0.0545205
  44.7000008    0.0574259
  44.7150040    0.0730699
  44.7300034    0.0498228
  44.7450027    0.0647940
  44.7600021    0.0743935
  44.7750015    0.0850404
  44.7900009    0.0534909
  44.8050003    0.0574020
  44.8200035    0.0571249
  44.8350029    0.0567952
  44.8500023    0.0474208
  44.8650017    0.0499777
  44.8800011    0.0535102
  44.8950005    0.0524427
  44.9100037    0.0621031
  44.9250031    0.0689729
  44.9400024    0.0694854
  44.9550018    0.0998550
  44.9700012    0.1058735
  44.9850006    0.0891274
  45.0000038    0.0728896
  45.0150032    0.0929627
  45.0300026    0.0982096
  45.0450020    0.0824225
  45.0600014    0.0956956
  45.0750008    0.1013851
  45.0900040    0.0882291
  45.1050034    0.0924351
  45.1200027    0.1201921
  45.1350021    0.0853291
  45.1500015    0.0683640
  45.1650009    0.0797631
  45.1800003    0.0627937
  45.1950035    0.0537617
  45.2100029    0.0558974
  45.2250023    0.0664993
  45.2400017    0.0639895
  45.2550011    0.0898864
  45.2700005    0.0886599
  45.2850037    0.0686733
  45.3000031    0.0771365
  45.3150024    0.1140450
  45.3300018    0.0842137
  45.3450012    0.0923290
  45.3600006    0.0416285
  45.3750038    0.0401130
  45.3900032    0.0502894
  45.4050026    0.0583031
  45.4200020    0.0758892
  45.4350014    0.0782207
  45.4500008    0.0703285
  45.4650040    0.0771326
  45.4800034    0.0739212
  45.4950027    0.0722229
  45.5100021    0.0718019
  45.5250015    0.0675398
  45.5400009    0.0476067
  45.5550003    0.0586030
  45.5700035    0.0496665
  45.5850029    0.0519092
  45.6000023    0.0504448
  45.6150017    0.0487051
  45.6300011    0.0489647
  45.6450005    0.0581637
  45.6600037    0.0557859
  45.6750031    0.0615038
  45.6900024    0.0564129
  45.7050018    0.0811882
  45.7200012    0.0754217
  45.7350006    0.0646113
  45.7500038    0.0704455
  45.7650032    0.0665338
  45.7800026    0.0762198
  45.7950020    0.0804285
  45.8100014    0.0500198
  45.8250008    0.0787970
  45.8400040    0.1099874
  45.8550034    0.0825517
  45.8700027    0.1107891
  45.8850021    0.1155873
  45.9000015    0.0942780
  45.9150009    0.1133310
  45.9300003    0.1204165
  45.9450035    0.1043772
  45.9600029    0.0689065
  45.9750023    0.0646011
  45.9900017    0.0586266
  46.0050011    0.0610981
  46.0200005    0.0724540
  46.0350037    0.0718936
  46.0500031    0.0725208
  46.0650024    0.0762296
  46.0800018    0.0652942
  46.0950012    0.0631949
  46.1100006    0.0646992
  46.1250038    0.0958399
  46.1400032    0.0727082
  46.1550026    0.0906571
  46.1700020    0.0574934
  46.1850014    0.0654451
  46.2000008    0.0865378
  46.2150040    0.0857490
  46.2300034    0.0789228
  46.2450027    0.0975120
  46.2600021    0.0810153
  46.2750015    0.0642078
  46.2900009    0.0814197
  46.3050003    0.0772763
  46.3200035    0.0658118
  46.3350029    0.0614910
  46.3500023    0.0552830
  46.3650017    0.0481966
  46.3800011    0.0554178
  46.3950005    0.1104592
  46.4100037    0.1020405
  46.4250031    0.0806257
  46.4400024    0.0621658
  46.4550018    0.0919910
  46.4700012    0.0739984
  46.4850006    0.0788387
  46.5000038    0.0881249
  46.5150032    0.0606327
  46.5300026    0.0540605
  46.5450020    0.0485134
  46.5600014    0.0606150
  46.5750008    0.0560132
  46.5900040    0.0734015
  46.6050034    0.0715363
  46.6200027    0.0605281
  46.6350021    0.0742688
  46.6500015    0.0743203
  46.6650009    0.0831344
  46.6800041    0.0573226
  46.6950035    0.0665621
  46.7100029    0.0600994
  46.7250023    0.0518472
  46.7400017    0.0598650
  46.7550011    0.0657996
  46.7700005    0.0522801
  46.7850037    0.0593366
  46.8000031    0.0487323
  46.8150024    0.0584332
  46.8300018    0.0584793
  46.8450012    0.0685163
  46.8600006    0.0674509
  46.8750038    0.0510609
  46.8900032    0.0815993
  46.9050026    0.1157207
  46.9200020    0.0819335
  46.9350014    0.1014485
  46.9500008    0.0888153
  46.9650040    0.0643356
  46.9800034    0.0829849
  46.9950027    0.0781952
  47.0100021    0.0833588
  47.0250015    0.0837954
  47.0400009    0.0766703
  47.0550041    0.0833786
  47.0700035    0.0836349
  47.0850029    0.0718713
  47.1000023    0.0430379
  47.1150017    0.0512084
  47.1300011    0.0794389
  47.1450005    0.0598462
  47.1600037    0.0727995
  47.1750031    0.0632473
  47.1900024    0.0714241
  47.2050018    0.0663816
  47.2200012    0.0760036
  47.2350006    0.0748756
  47.2500038    0.0756074
  47.2650032    0.0502400
  47.2800026    0.0714630
  47.2950020    0.0609768
  47.3100014    0.0746121
  47.3250008    0.0690679
  47.3400040    0.0682256
  47.3550034    0.0823253
  47.3700027    0.0771287
  47.3850021    0.0611498
  47.4000015    0.0765219
  47.4150009    0.0693728
  47.4300041    0.0782245
  47.4450035    0.0843663
  47.4600029    0.1162531
  47.4750023    0.0979074
  47.4900017    0.0645763
  47.5050011    0.0987216
  47.5200005    0.0747915
  47.5350037    0.0783373
  47.5500031    0.0561311
  47.5650024    0.0630130
  47.5800018    0.0633934
  47.5950012    0.0793318
  47.6100006    0.0561084
  47.6250038    0.0584949
  47.6400032    0.0632532
  47.6550026    0.0531747
  47.6700020    0.0781569
  47.6850014    0.0838116
  47.7000008    0.0752608
  47.7150040    0.0732391
  47.7300034    0.0817448
  47.7450027    0.0708246
  47.7600021    0.0597843
  47.7750015    0.0802263
  47.7900009    0.1042447
  47.8050041    0.0768197
  47.8200035    0.0974909
  47.8350029    0.0831370
  47.8500023    0.0860596
  47.8650017    0.0666117
  47.8800011    0.0681637
  47.8950005    0.0698836
  47.9100037    0.0600409
  47.9250031    0.0853378
  47.9400024    0.0754847
  47.9550018    0.1098489
  47.9700012    0.0844825
  47.9850006    0.0852944
  48.0000038    0.0859218
  48.0150032    0.1349518
  48.0300026    0.1196864
  48.0450020    0.0988188
  48.0600014    0.0987645
  48.0750008    0.1134985
  48.0900040    0.0937755
  48.1050034    0.1047022
  48.1200027    0.0822997
  48.1350021    0.0816754
  48.1500015    0.0628200
  48.1650009    0.0654229
  48.1800041    0.0582420
  48.1950035    0.0718780
  48.2100029    0.0654129
  48.2250023    0.0551523
  48.2400017    0.0758860
  48.2550011    0.0730258
  48.2700005    0.0840840
  48.2850037    0.0571096
  48.3000031    0.0590592
  48.3150024    0.0565481
  48.3300018    0.0688227
  48.3450012    0.0721896
  48.3600006    0.0480475
  48.3750038    0.0711615
  48.3900032    0.0707536
  48.4050026    0.0647540
  48.4200020    0.0529097
  48.4350014    0.0549938
  48.4500008    0.0639982
  48.4650040    0.0414368
  48.4800034    0.0622035
  48.4950027    0.0327321
  48.5100021    0.0393084
  48.5250015    0.0658342
  48.5400009    0.0623433
  48.5550041    0.0519135
  48.5700035    0.0595996
  48.5850029    0.0752547
  48.6000023    0.0839042
  48.6150017    0.0553040
  48.6300011    0.0694113
  48.6450005    0.0754882
  48.6600037    0.0948715
  48.6750031    0.0803415
  48.6900024    0.0871799
  48.7050018    0.1022921
  48.7200012    0.0832064
  48.7350006    0.0829967
  48.7500038    0.0643734
  48.7650032    0.0549446
  48.7800026    0.0731881
  48.7950020    0.0414261
  48.8100014    0.0407068
  48.8250008    0.0364208
  48.8400040    0.0401499
  48.8550034    0.0363918
  48.8700027    0.0448365
  48.8850021    0.0475693
  48.9000015    0.0495680
  48.9150009    0.0447364
  48.9300041    0.0440534
  48.9450035    0.0564165
  48.9600029    0.0394912
  48.9750023    0.0468979
  48.9900017    0.0382299
  49.0050011    0.0453330
  49.0200005    0.0564949
  49.0350037    0.0597865
  49.0500031    0.0421261
  49.0650024    0.0470572
  49.0800018    0.0393914
  49.0950012    0.0558523
  49.1100006    0.0474815
  49.1250038    0.0469179
  49.1400032    0.0513280
  49.1550026    0.0551116
  49.1700020    0.0452401
  49.1850014    0.0462127
  49.2000008    0.0590982
  49.2150040    0.0445300
  49.2300034    0.0364550
  49.2450027    0.0405304
  49.2600021    0.0673893
  49.2750015    0.0566198
  49.2900009    0.0426149
  49.3050041    0.0579963
  49.3200035    0.0588798
  49.3350029    0.0618737
  49.3500023    0.0640225
  49.3650017    0.0687557
  49.3800011    0.0675827
  49.3950005    0.0480896
  49.4100037    0.0416883
  49.4250031    0.0387910
  49.4400024    0.0457758
  49.4550018    0.0458325
  49.4700012    0.0356936
  49.4850006    0.0510049
  49.5000038    0.0572885
  49.5150032    0.0682989
  49.5300026    0.0591211
  49.5450020    0.0478303
  49.5600014    0.0473400
  49.5750008    0.0451636
  49.5900040    0.0528301
  49.6050034    0.0472009
  49.6200027    0.0465240
  49.6350021    0.0535602
  49.6500015    0.0475544
  49.6650009    0.0450617
  49.6800041    0.0421641
  49.6950035    0.0422659
  49.7100029    0.0577125
  49.7250023    0.0413969
  49.7400017    0.0520666
  49.7550011    0.0617038
  49.7700005    0.0373888
  49.7850037    0.0434011
  49.8000031    0.0492885
  49.8150024    0.0429104
  49.8300018    0.0460268
  49.8450012    0.0557716
  49.8600006    0.0375915
  49.8750038    0.0571137
  49.8900032    0.0540309
  49.9050026    0.0500371
  49.9200020    0.0411256
  49.9350014    0.0383201
  49.9500008    0.0419132
  49.9650040    0.0376215
  49.9800034    0.0520258
  49.9950027    0.0467312
