# Supplementary material for: KRSR and RGD Adsorption on TiO2 and Influence of Ion Concentration: A Molecular Dynamics Study
Source: Biomolecules. 2026 Feb 23;16(2):336. doi: 10.3390/biom16020336 (PMC12938479; doi:10.3390/biom16020336)
Supplement: Supplementary file 1 [file biomolecules-16-00336-s001.zip › Supplementary data/data/KRSR/KRSR_mindist.csv]

1Na4Cl_1_time	1Na4Cl_1_distance	1Na4Cl_2_time	1Na4Cl_2_distance	1Na4Cl_3_time	1Na4Cl_3_distance	1Na4Cl_4_time	1Na4Cl_4_distance	1Na4Cl_5_time	1Na4Cl_5_distance	1Na4Cl_6_time	1Na4Cl_6_distance	1Na4Cl_7_time	1Na4Cl_7_distance	6Na9Cl_1_time	6Na9Cl_1_distance	6Na9Cl_2_time	6Na9Cl_2_distance	6Na9Cl_3_time	6Na9Cl_3_distance	6Na9Cl_4_time	6Na9Cl_4_distance	6Na9Cl_5_time	6Na9Cl_5_distance	6Na9Cl_6_time	6Na9Cl_6_distance	6Na9Cl_7_time	6Na9Cl_7_distance	12Na15Cl_1_time	12Na15Cl_1_distance	12Na15Cl_2_time	12Na15Cl_2_distance	12Na15Cl_3_time	12Na15Cl_3_distance	12Na15Cl_4_time	12Na15Cl_4_distance	12Na15Cl_5_time	12Na15Cl_5_distance	12Na15Cl_6_time	12Na15Cl_6_distance	12Na15Cl_7_time	12Na15Cl_7_distance	18Na21Cl_1_time	18Na21Cl_1_distance	18Na21Cl_2_time	18Na21Cl_2_distance	18Na21Cl_3_time	18Na21Cl_3_distance	18Na21Cl_4_time	18Na21Cl_4_distance
0.0	1.731553	0.0	2.433489	0.0	1.217699	0.0	0.1834656	0.0	0.4331756	0.0	0.6832211	0.0	1.705063	0.0	2.128586	0.0	1.778463	0.0	1.546483	0.0	2.379521	0.0	0.2198411	0.0	1.237076	0.0	2.333995	0.0	2.258057	0.0	0.1778554	0.0	2.489939	0.0	1.764638	0.0	2.018997	0.0	0.1976003	0.0	0.771902	0.0	0.9350192	0.0	2.399634	0.0	2.058166	0.0	1.773591
0.015	1.578355	0.015	2.421464	0.015	1.191068	0.015	0.1916965	0.015	0.4314016	0.015	0.6183281	0.015	1.459831	0.015	2.106984	0.015	1.762797	0.015	1.538848	0.015	2.39675	0.015	0.1736131	0.015	1.467053	0.015	2.365528	0.015	1.970424	0.015	0.188947	0.015	2.371483	0.015	1.78132	0.015	1.925921	0.015	0.1845426	0.015	0.8316444	0.015	1.13146	0.015	2.287011	0.015	2.057586	0.015	1.683388
0.03	1.733343	0.03	2.366103	0.03	1.216244	0.03	0.1877062	0.03	0.4103122	0.03	0.5750607	0.03	1.360661	0.03	2.05936	0.03	1.608155	0.03	1.64077	0.03	2.394757	0.03	0.1792086	0.03	1.506604	0.03	2.324352	0.03	2.143454	0.03	0.1878541	0.03	2.230612	0.03	1.662873	0.03	1.824862	0.03	0.2200252	0.03	0.8010697	0.03	1.267313	0.03	2.22554	0.03	2.050041	0.03	1.808674
0.045	1.627909	0.045	2.20457	0.045	1.120468	0.045	0.1990196	0.045	0.4262597	0.045	0.4777838	0.045	0.9293995	0.045	1.886513	0.045	1.792587	0.045	1.740106	0.045	2.29115	0.045	0.1778517	0.045	1.635744	0.045	2.288661	0.045	2.196099	0.045	0.1834519	0.045	2.009638	0.045	1.850802	0.045	1.794923	0.045	0.1838534	0.045	0.7432613	0.045	1.151023	0.045	2.210499	0.045	1.924842	0.045	1.652182
0.06	1.634551	0.06	2.284787	0.06	1.11752	0.06	0.2305663	0.06	0.4156344	0.06	0.5793945	0.06	0.7496431	0.06	1.801216	0.06	1.69644	0.06	1.505584	0.06	2.326779	0.06	0.2074956	0.06	1.319762	0.06	2.305389	0.06	1.954854	0.06	0.1779551	0.06	1.975006	0.06	1.674468	0.06	1.685428	0.06	0.1796606	0.06	0.8170416	0.06	1.264593	0.06	2.450702	0.06	2.049965	0.06	1.685458
0.075	1.742973	0.075	2.343585	0.075	1.247038	0.075	0.184618	0.075	0.4322858	0.075	0.5922565	0.075	0.9485536	0.075	1.820815	0.075	1.734185	0.075	1.52442	0.075	2.222822	0.075	0.1880239	0.075	1.445034	0.075	2.321644	0.075	1.809971	0.075	0.1727388	0.075	1.858256	0.075	1.857983	0.075	1.649534	0.075	0.1783987	0.075	0.7397993	0.075	1.128264	0.075	2.215497	0.075	2.296574	0.075	1.703397
0.09	1.796796	0.09	2.268978	0.09	1.007205	0.09	0.1763804	0.09	0.3874649	0.09	0.580311	0.09	1.016519	0.09	1.912207	0.09	1.705316	0.09	1.525402	0.09	2.343246	0.09	0.1820357	0.09	1.552964	0.09	2.235852	0.09	1.634764	0.09	0.1811328	0.09	2.000412	0.09	1.587589	0.09	1.538753	0.09	0.1780056	0.09	0.5768952	0.09	1.051815	0.09	2.361225	0.09	2.306368	0.09	1.768078
0.105	1.924772	0.105	2.399812	0.105	1.055633	0.105	0.1899321	0.105	0.3833041	0.105	0.7089186	0.105	1.073783	0.105	1.860066	0.105	1.683675	0.105	1.49545	0.105	2.284624	0.105	0.2022741	0.105	1.226315	0.105	2.398776	0.105	1.760013	0.105	0.1757112	0.105	1.807969	0.105	2.018691	0.105	1.622454	0.105	0.2108292	0.105	0.600446	0.105	0.969777	0.105	2.684604	0.105	2.223667	0.105	1.898532
0.12	1.849586	0.12	2.47124	0.12	0.9099794	0.12	0.183877	0.12	0.420268	0.12	0.6768786	0.12	1.314468	0.12	1.981036	0.12	1.835608	0.12	1.429368	0.12	2.329123	0.12	0.1972598	0.12	1.314475	0.12	2.692115	0.12	1.575307	0.12	0.1846697	0.12	1.796514	0.12	2.034781	0.12	1.716509	0.12	0.1997323	0.12	0.6486788	0.12	1.068884	0.12	2.508672	0.12	2.295632	0.12	2.073227
0.135	1.975128	0.135	2.316969	0.135	0.9996882	0.135	0.1816424	0.135	0.4561874	0.135	0.7505772	0.135	1.342822	0.135	1.823298	0.135	2.001469	0.135	1.401477	0.135	2.298431	0.135	0.1725728	0.135	1.425755	0.135	2.494756	0.135	1.60361	0.135	0.1877525	0.135	1.614932	0.135	1.687402	0.135	1.571459	0.135	0.1743549	0.135	0.629393	0.135	1.174733	0.135	2.333947	0.135	2.21961	0.135	1.928768
0.15	1.884255	0.15	2.26514	0.15	1.117931	0.15	0.1992266	0.15	0.4103905	0.15	0.8223513	0.15	1.015071	0.15	1.842766	0.15	2.119343	0.15	1.459692	0.15	2.382741	0.15	0.1749574	0.15	1.367938	0.15	2.61988	0.15	1.639105	0.15	0.18262	0.15	1.563621	0.15	1.623144	0.15	1.598413	0.15	0.1962306	0.15	0.6419948	0.15	0.975745	0.15	2.304254	0.15	2.033838	0.15	1.792308
0.165	1.890719	0.165	2.331115	0.165	1.26789	0.165	0.1855216	0.165	0.4378654	0.165	0.7837754	0.165	1.17006	0.165	1.93055	0.165	2.123336	0.165	1.529842	0.165	2.263051	0.165	0.2190418	0.165	1.507278	0.165	2.279078	0.165	1.567378	0.165	0.1791793	0.165	1.545487	0.165	1.784849	0.165	1.524986	0.165	0.1856771	0.165	0.5619218	0.165	0.9453026	0.165	2.495165	0.165	1.978115	0.165	1.833673
0.18	1.832127	0.18	2.372953	0.18	1.383154	0.18	0.1853746	0.18	0.4260914	0.18	0.7131577	0.18	1.304778	0.18	1.829901	0.18	2.301465	0.18	1.715495	0.18	2.074227	0.18	0.1934527	0.18	1.696375	0.18	2.405714	0.18	1.94727	0.18	0.1786565	0.18	1.63737	0.18	1.864827	0.18	1.460369	0.18	0.1800973	0.18	0.6426625	0.18	0.9395856	0.18	2.433901	0.18	2.006979	0.18	1.919088
0.195	1.84465	0.195	2.48477	0.195	1.376612	0.195	0.1747403	0.195	0.4593093	0.195	0.6630557	0.195	1.365854	0.195	1.6677	0.195	2.326004	0.195	1.869663	0.195	2.177409	0.195	0.1814108	0.195	1.809321	0.195	2.492182	0.195	1.909463	0.195	0.1949194	0.195	1.558822	0.195	1.888979	0.195	1.647388	0.195	0.1875989	0.195	0.7044132	0.195	0.8276941	0.195	2.332825	0.195	2.314311	0.195	2.07632
0.21	1.963116	0.21	2.420685	0.21	1.117888	0.21	0.1777789	0.21	0.4408278	0.21	0.6852972	0.21	1.414829	0.21	1.74854	0.21	2.363372	0.21	2.030101	0.21	2.247683	0.21	0.1816328	0.21	2.107316	0.21	2.576819	0.21	1.62738	0.21	0.1885965	0.21	1.453617	0.21	1.863147	0.21	1.755111	0.21	0.1783438	0.21	0.5601163	0.21	0.9261481	0.21	2.333993	0.21	2.254549	0.21	2.291718
0.225	2.033296	0.225	2.271417	0.225	1.244799	0.225	0.1939138	0.225	0.4517908	0.225	0.6216498	0.225	1.215208	0.225	1.802288	0.225	2.443988	0.225	2.092609	0.225	2.238574	0.225	0.1722867	0.225	1.856892	0.225	2.786043	0.225	2.007221	0.225	0.1820401	0.225	1.48023	0.225	2.095854	0.225	1.796733	0.225	0.1795829	0.225	0.402764	0.225	0.9356207	0.225	2.301257	0.225	1.974031	0.225	1.815278
0.24	2.205763	0.24	2.302095	0.24	1.283235	0.24	0.2081177	0.24	0.4221162	0.24	0.7740309	0.24	1.252994	0.24	1.944187	0.24	2.205418	0.24	1.995612	0.24	2.386865	0.24	0.1870405	0.24	1.795496	0.24	2.642158	0.24	1.465636	0.24	0.1838373	0.24	1.403989	0.24	2.04718	0.24	1.789095	0.24	0.1702439	0.24	0.4010026	0.24	0.7315307	0.24	2.162202	0.24	1.874964	0.24	1.70565
0.255	2.482118	0.255	2.397481	0.255	1.10752	0.255	0.1791909	0.255	0.4402706	0.255	0.6590374	0.255	1.35087	0.255	1.883	0.255	2.242637	0.255	1.867421	0.255	2.412136	0.255	0.1943264	0.255	1.881897	0.255	2.40202	0.255	1.656541	0.255	0.1920357	0.255	1.469136	0.255	2.055672	0.255	1.96682	0.255	0.1897207	0.255	0.4263704	0.255	0.7841954	0.255	2.061661	0.255	1.866229	0.255	1.846558
0.27	2.517136	0.27	2.434948	0.27	1.074424	0.27	0.1994315	0.27	0.4171906	0.27	0.5548881	0.27	1.239789	0.27	1.870909	0.27	2.481036	0.27	1.809386	0.27	2.251972	0.27	0.178972	0.27	2.036322	0.27	2.587557	0.27	1.756642	0.27	0.1722407	0.27	1.599705	0.27	1.808049	0.27	2.048889	0.27	0.1844294	0.27	0.4528088	0.27	0.9288725	0.27	2.242625	0.27	1.873614	0.27	2.097011
0.285	2.342686	0.285	2.386391	0.285	1.070149	0.285	0.1910413	0.285	0.4507293	0.285	0.6489092	0.285	1.049321	0.285	2.302181	0.285	2.673609	0.285	1.681394	0.285	2.168276	0.285	0.186264	0.285	1.950474	0.285	2.897554	0.285	1.648482	0.285	0.1774367	0.285	1.714494	0.285	1.844299	0.285	2.109566	0.285	0.195259	0.285	0.4198542	0.285	1.000481	0.285	2.06897	0.285	1.859462	0.285	1.925821
0.3	2.238255	0.3	2.182657	0.3	1.130734	0.3	0.1988598	0.3	0.5605589	0.3	0.6604329	0.3	1.141289	0.3	2.428467	0.3	2.698327	0.3	1.810956	0.3	2.280243	0.3	0.1873456	0.3	2.06942	0.3	2.872808	0.3	1.833397	0.3	0.178282	0.3	1.722478	0.3	1.620574	0.3	1.971187	0.3	0.1852834	0.3	0.4833457	0.3	0.9150797	0.3	2.111168	0.3	1.954666	0.3	1.649721
0.315	2.362091	0.315	2.28546	0.315	1.040134	0.315	0.2043493	0.315	0.5643217	0.315	0.7260615	0.315	1.272618	0.315	2.360626	0.315	2.695039	0.315	1.982824	0.315	2.41773	0.315	0.1859328	0.315	2.275132	0.315	2.733992	0.315	1.574034	0.315	0.1829149	0.315	1.53178	0.315	1.480261	0.315	1.985128	0.315	0.1845727	0.315	0.4170932	0.315	0.9751585	0.315	2.048776	0.315	1.868173	0.315	1.960453
0.33	2.466407	0.33	2.185792	0.33	1.160045	0.33	0.1736807	0.33	0.5833585	0.33	0.5753683	0.33	0.8596002	0.33	2.179256	0.33	2.554718	0.33	1.98651	0.33	2.368407	0.33	0.1824911	0.33	2.155181	0.33	2.779859	0.33	1.866497	0.33	0.1904625	0.33	1.699514	0.33	1.514061	0.33	2.083561	0.33	0.1940127	0.33	0.4451911	0.33	0.9510629	0.33	1.899466	0.33	1.857648	0.33	1.66164
0.345	2.567773	0.345	2.11478	0.345	1.009404	0.345	0.1796501	0.345	0.504725	0.345	0.5969242	0.345	0.9519861	0.345	2.262296	0.345	2.741865	0.345	1.932336	0.345	2.236788	0.345	0.2024838	0.345	2.317085	0.345	2.783538	0.345	1.805877	0.345	0.1797021	0.345	1.617473	0.345	1.335753	0.345	2.235101	0.345	0.1848973	0.345	0.4328961	0.345	1.275343	0.345	1.936051	0.345	2.019938	0.345	1.227555
0.36	2.610594	0.36	2.262906	0.36	0.9103307	0.36	0.1922913	0.36	0.5525314	0.36	0.7581751	0.36	1.024697	0.36	2.259451	0.36	2.574231	0.36	2.555201	0.36	2.183629	0.36	0.1729755	0.36	2.320553	0.36	2.590279	0.36	1.867817	0.36	0.1866807	0.36	1.726463	0.36	1.406318	0.36	2.139052	0.36	0.1739821	0.36	0.4140809	0.36	1.235599	0.36	2.086839	0.36	2.209704	0.36	1.502916
0.375	2.551004	0.375	2.299053	0.375	0.7984548	0.375	0.1966775	0.375	0.5130284	0.375	0.8739856	0.375	1.190662	0.375	2.310895	0.375	2.066608	0.375	2.607842	0.375	2.344997	0.375	0.1745481	0.375	2.332393	0.375	2.389821	0.375	1.898598	0.375	0.171952	0.375	1.937182	0.375	1.544372	0.375	2.120761	0.375	0.2033345	0.375	0.4069759	0.375	1.154344	0.375	2.137962	0.375	2.301086	0.375	1.291816
0.39	2.442408	0.39	2.550585	0.39	0.8248551	0.39	0.1939296	0.39	0.476062	0.39	0.7891897	0.39	1.156525	0.39	2.169353	0.39	1.911865	0.39	2.414442	0.39	2.181329	0.39	0.1672949	0.39	2.425789	0.39	2.345583	0.39	1.87987	0.39	0.1828144	0.39	2.057491	0.39	1.690215	0.39	2.292612	0.39	0.1763235	0.39	0.3852031	0.39	1.065535	0.39	2.172772	0.39	2.14715	0.39	1.491117
0.405	2.500515	0.405	2.29316	0.405	0.6934344	0.405	0.1826353	0.405	0.4964458	0.405	0.7962845	0.405	1.274873	0.405	2.163136	0.405	2.248102	0.405	2.272398	0.405	2.267015	0.405	0.1844404	0.405	2.587416	0.405	2.163058	0.405	1.669865	0.405	0.1878454	0.405	2.36217	0.405	1.817641	0.405	2.27123	0.405	0.18569	0.405	0.4201006	0.405	1.248539	0.405	1.971282	0.405	2.31339	0.405	1.405058
0.42	2.394183	0.42	2.149912	0.42	0.665989	0.42	0.1805818	0.42	0.4618465	0.42	0.7482285	0.42	1.262848	0.42	2.096904	0.42	2.327513	0.42	2.32157	0.42	2.141787	0.42	0.1889042	0.42	2.648483	0.42	2.201893	0.42	1.694174	0.42	0.1862956	0.42	2.051723	0.42	1.976716	0.42	2.399669	0.42	0.1871281	0.42	0.4206533	0.42	0.9903588	0.42	1.917811	0.42	2.128231	0.42	1.25045
0.435	2.485973	0.435	2.316787	0.435	0.6616635	0.435	0.1802724	0.435	0.5395702	0.435	0.7809854	0.435	1.45849	0.435	2.140185	0.435	2.106322	0.435	2.210558	0.435	2.137499	0.435	0.1850569	0.435	2.711129	0.435	2.381674	0.435	1.739997	0.435	0.1871374	0.435	2.102776	0.435	1.850524	0.435	2.28237	0.435	0.1849616	0.435	0.4190908	0.435	1.087537	0.435	1.605028	0.435	2.24562	0.435	1.130948
0.45	2.575044	0.45	2.464822	0.45	0.6643713	0.45	0.1803743	0.45	0.7012918	0.45	0.5813403	0.45	1.24234	0.45	1.940385	0.45	2.102931	0.45	2.274535	0.45	1.832986	0.45	0.2070009	0.45	2.656179	0.45	2.558622	0.45	1.88389	0.45	0.207346	0.45	1.808732	0.45	2.019383	0.45	2.322288	0.45	0.1792086	0.45	0.4125826	0.45	1.15516	0.45	1.65031	0.45	2.26866	0.45	0.6744284
0.465	2.527976	0.465	2.617029	0.465	0.4779268	0.465	0.1784193	0.465	0.7120392	0.465	0.3658722	0.465	1.281631	0.465	1.943187	0.465	2.185347	0.465	2.08569	0.465	1.989923	0.465	0.205752	0.465	2.668927	0.465	2.68863	0.465	1.81611	0.465	0.1980234	0.465	1.963206	0.465	2.045252	0.465	2.612872	0.465	0.1924499	0.465	0.3964932	0.465	0.8849784	0.465	1.554778	0.465	2.302545	0.465	0.7598566
0.48	2.682043	0.48	2.513304	0.48	0.4086576	0.48	0.1825674	0.48	0.6650544	0.48	0.3342921	0.48	1.294105	0.48	1.744182	0.48	2.021909	0.48	2.284424	0.48	2.301999	0.48	0.1913466	0.48	2.670893	0.48	2.614329	0.48	1.855432	0.48	0.1907279	0.48	1.99286	0.48	2.135113	0.48	2.762919	0.48	0.1797498	0.48	0.387778	0.48	1.035667	0.48	1.519731	0.48	2.425591	0.48	0.7640867
0.495	2.538494	0.495	2.493004	0.495	0.5559363	0.495	0.1798149	0.495	0.7385083	0.495	0.4026573	0.495	1.336287	0.495	1.858712	0.495	2.081692	0.495	2.286045	0.495	2.213362	0.495	0.1911327	0.495	2.605043	0.495	2.421234	0.495	1.860713	0.495	0.1840701	0.495	2.232982	0.495	1.920171	0.495	2.725494	0.495	0.1697162	0.495	0.3923938	0.495	0.9415566	0.495	1.603718	0.495	2.465011	0.495	0.6251069
0.5100001	2.686381	0.5100001	2.35966	0.5100001	0.6004944	0.5100001	0.193976	0.5100001	0.6605917	0.5100001	0.3329743	0.5100001	1.33651	0.5100001	1.874418	0.5100001	1.934229	0.5100001	2.543814	0.5100001	1.990929	0.5100001	0.1849981	0.5100001	2.626513	0.5100001	2.417136	0.5100001	1.80296	0.5100001	0.194495	0.5100001	2.403603	0.5100001	2.004367	0.5100001	2.56989	0.5100001	0.1850029	0.5100001	0.4231362	0.5100001	0.8391604	0.5100001	1.3345	0.5100001	2.42832	0.5100001	0.79273
0.525	2.78472	0.525	2.387176	0.525	0.5360544	0.525	0.1832541	0.525	0.6869571	0.525	0.416517	0.525	1.387049	0.525	2.140548	0.525	2.165331	0.525	2.661097	0.525	2.008803	0.525	0.2106675	0.525	2.6716	0.525	2.299863	0.525	1.722519	0.525	0.1743644	0.525	2.388525	0.525	1.928825	0.525	2.562659	0.525	0.181973	0.525	0.4686516	0.525	1.00495	0.525	1.449476	0.525	2.381346	0.525	0.6571764
0.54	2.997103	0.54	2.311301	0.54	0.4998493	0.54	0.169077	0.54	0.6333033	0.54	0.7255522	0.54	1.446907	0.54	1.994576	0.54	2.052047	0.54	2.395974	0.54	1.855613	0.54	0.1857909	0.54	2.589564	0.54	2.352225	0.54	1.912746	0.54	0.1926125	0.54	2.587126	0.54	2.078033	0.54	2.397634	0.54	0.1810619	0.54	0.4294165	0.54	0.8758938	0.54	1.319306	0.54	2.635152	0.54	0.568716
0.555	2.83328	0.555	2.364449	0.555	0.5760329	0.555	0.176067	0.555	0.6419282	0.555	0.7440912	0.555	1.327279	0.555	2.072956	0.555	2.226323	0.555	2.402851	0.555	1.870559	0.555	0.18047	0.555	2.43017	0.555	2.214321	0.555	1.80419	0.555	0.1826464	0.555	2.612146	0.555	1.919735	0.555	2.636072	0.555	0.2329538	0.555	0.4074323	0.555	1.002093	0.555	1.597413	0.555	2.749306	0.555	0.521633
0.5700001	2.986484	0.5700001	2.518085	0.5700001	0.4194401	0.5700001	0.1758857	0.5700001	0.7943485	0.5700001	0.9129608	0.5700001	1.13457	0.5700001	2.073474	0.5700001	2.312076	0.5700001	2.368477	0.5700001	2.026448	0.5700001	0.1807967	0.5700001	2.45132	0.5700001	2.269364	0.5700001	1.75396	0.5700001	0.184565	0.5700001	2.388898	0.5700001	1.870707	0.5700001	2.70497	0.5700001	0.1880619	0.5700001	0.4582358	0.5700001	0.9899874	0.5700001	1.512733	0.5700001	2.454235	0.5700001	0.9139175
0.585	2.871539	0.585	2.596534	0.585	0.2847684	0.585	0.1847429	0.585	0.8306612	0.585	0.9247116	0.585	1.448334	0.585	2.246427	0.585	2.477935	0.585	2.325846	0.585	2.102643	0.585	0.186328	0.585	2.487112	0.585	2.294453	0.585	1.854311	0.585	0.1830294	0.585	2.389748	0.585	2.167861	0.585	2.329839	0.585	0.2006092	0.585	0.415788	0.585	1.182643	0.585	1.392003	0.585	2.580058	0.585	0.6950729
0.6	3.016875	0.6	2.678457	0.6	0.3633333	0.6	0.1817043	0.6	0.8523428	0.6	0.8607701	0.6	1.421528	0.6	2.017865	0.6	2.179851	0.6	2.368551	0.6	2.019629	0.6	0.1860382	0.6	2.219059	0.6	2.256378	0.6	1.663506	0.6	0.1813995	0.6	2.372515	0.6	2.175341	0.6	2.425232	0.6	0.1796884	0.6	0.4152714	0.6	1.087442	0.6	1.50607	0.6	2.548202	0.6	0.7913674
0.615	2.941658	0.615	2.76425	0.615	0.3269527	0.615	0.1734763	0.615	0.7747845	0.615	0.9257296	0.615	1.325138	0.615	2.157303	0.615	2.47871	0.615	2.769794	0.615	1.851303	0.615	0.1985395	0.615	2.270215	0.615	2.263552	0.615	1.700632	0.615	0.1769521	0.615	2.138416	0.615	2.36506	0.615	2.55611	0.615	0.2002721	0.615	0.4046436	0.615	0.9623871	0.615	1.62735	0.615	2.453621	0.615	0.8394428
0.6300001	2.691771	0.6300001	2.601345	0.6300001	0.3759918	0.6300001	0.1674815	0.6300001	0.7377463	0.6300001	0.9607452	0.6300001	1.407842	0.6300001	2.255487	0.6300001	2.394534	0.6300001	2.622232	0.6300001	1.535068	0.6300001	0.1833939	0.6300001	2.183776	0.6300001	2.392135	0.6300001	1.688658	0.6300001	0.1916393	0.6300001	2.320331	0.6300001	2.290692	0.6300001	2.281063	0.6300001	0.2003947	0.6300001	0.4070157	0.6300001	1.040806	0.6300001	1.598673	0.6300001	2.368778	0.6300001	0.610095
0.645	2.660819	0.645	2.644842	0.645	0.3653135	0.645	0.1755303	0.645	0.7112152	0.645	0.9988674	0.645	1.407232	0.645	2.456159	0.645	2.587242	0.645	2.672984	0.645	1.45084	0.645	0.1910822	0.645	2.427718	0.645	2.145571	0.645	1.654185	0.645	0.1914765	0.645	2.298949	0.645	2.194439	0.645	2.02829	0.645	0.1799389	0.645	0.4777612	0.645	1.153434	0.645	1.697915	0.645	2.418897	0.645	0.3760532
0.66	2.768091	0.66	2.667522	0.66	0.3496295	0.66	0.1725556	0.66	0.7918997	0.66	0.8505914	0.66	1.62036	0.66	2.670718	0.66	2.517468	0.66	2.812237	0.66	1.433788	0.66	0.1746493	0.66	2.463224	0.66	2.382535	0.66	1.621492	0.66	0.1816709	0.66	2.37564	0.66	2.001647	0.66	2.236491	0.66	0.182579	0.66	0.3981736	0.66	1.048749	0.66	1.537918	0.66	2.654981	0.66	0.4505698
0.675	2.700028	0.675	2.647579	0.675	0.2131598	0.675	0.1789434	0.675	0.6539797	0.675	0.8804904	0.675	1.265977	0.675	2.706258	0.675	2.547943	0.675	2.7994	0.675	1.625643	0.675	0.2098871	0.675	2.440676	0.675	2.26681	0.675	1.603651	0.675	0.1798262	0.675	2.49932	0.675	1.910439	0.675	2.287989	0.675	0.181389	0.675	0.565307	0.675	0.901642	0.675	1.639133	0.675	2.803998	0.675	0.3130113
0.6900001	2.674416	0.6900001	2.542825	0.6900001	0.1772709	0.6900001	0.1933661	0.6900001	0.7176833	0.6900001	0.7741424	0.6900001	1.213996	0.6900001	2.828949	0.6900001	2.544323	0.6900001	2.7982	0.6900001	1.54477	0.6900001	0.1844839	0.6900001	2.264616	0.6900001	2.28415	0.6900001	1.483004	0.6900001	0.1831137	0.6900001	2.669201	0.6900001	1.933977	0.6900001	2.429714	0.6900001	0.1771354	0.6900001	0.5486403	0.6900001	1.159197	0.6900001	1.558617	0.6900001	2.945719	0.6900001	0.3976984
0.705	2.726916	0.705	2.453647	0.705	0.1900264	0.705	0.190882	0.705	0.7468862	0.705	0.8618177	0.705	1.335578	0.705	2.809028	0.705	2.619998	0.705	2.724118	0.705	1.482561	0.705	0.1804347	0.705	1.990677	0.705	2.138666	0.705	1.38043	0.705	0.1692888	0.705	2.481644	0.705	1.883555	0.705	2.579408	0.705	0.1848753	0.705	0.5948319	0.705	1.116528	0.705	1.306719	0.705	2.920524	0.705	0.1930182
0.72	2.423277	0.72	2.234346	0.72	0.1994517	0.72	0.1797035	0.72	0.6496357	0.72	0.7229422	0.72	1.270588	0.72	2.41069	0.72	2.395399	0.72	2.4848	0.72	1.552796	0.72	0.1730986	0.72	1.98655	0.72	2.02365	0.72	1.605079	0.72	0.188212	0.72	2.548267	0.72	1.742342	0.72	2.560409	0.72	0.183156	0.72	0.4649912	0.72	1.238991	0.72	1.239247	0.72	2.83695	0.72	0.194098
0.735	2.736668	0.735	2.236231	0.735	0.179148	0.735	0.1826904	0.735	0.665256	0.735	0.6222736	0.735	1.157795	0.735	2.484315	0.735	2.45083	0.735	2.460207	0.735	1.597913	0.735	0.1806984	0.735	1.879881	0.735	2.15166	0.735	1.420013	0.735	0.1807619	0.735	2.563298	0.735	1.69796	0.735	2.62783	0.735	0.191549	0.735	0.5994287	0.735	1.130651	0.735	1.036079	0.735	2.631314	0.735	0.1739253
0.7500001	2.742704	0.7500001	2.176571	0.7500001	0.1851593	0.7500001	0.1953669	0.7500001	0.75792	0.7500001	0.8307216	0.7500001	1.074152	0.7500001	2.26783	0.7500001	2.293816	0.7500001	2.424749	0.7500001	1.671611	0.7500001	0.1829721	0.7500001	1.930252	0.7500001	2.061908	0.7500001	1.284912	0.7500001	0.1713432	0.7500001	2.506103	0.7500001	1.490994	0.7500001	2.445143	0.7500001	0.178967	0.7500001	0.611411	0.7500001	0.9995376	0.7500001	1.081582	0.7500001	2.56347	0.7500001	0.1827046
0.765	2.746902	0.765	2.190116	0.765	0.2119765	0.765	0.1860088	0.765	0.9900719	0.765	0.6735591	0.765	1.136851	0.765	2.101113	0.765	2.37811	0.765	2.420646	0.765	1.690141	0.765	0.1889516	0.765	2.067275	0.765	2.007135	0.765	1.060862	0.765	0.1854906	0.765	2.391288	0.765	1.62969	0.765	2.520011	0.765	0.1793064	0.765	0.6106064	0.765	0.95539	0.765	1.121565	0.765	2.299275	0.765	0.1825734
0.78	2.960049	0.78	2.35203	0.78	0.1803637	0.78	0.1920182	0.78	1.192571	0.78	0.8543525	0.78	1.334724	0.78	2.094008	0.78	2.453169	0.78	2.669279	0.78	1.783128	0.78	0.2013056	0.78	2.339207	0.78	2.070812	0.78	1.239308	0.78	0.1834883	0.78	2.38121	0.78	1.776136	0.78	2.49845	0.78	0.1740972	0.78	0.5643029	0.78	0.9667668	0.78	1.240463	0.78	2.17743	0.78	0.206809
0.795	2.838062	0.795	2.30349	0.795	0.3627809	0.795	0.1771014	0.795	1.117109	0.795	0.8179875	0.795	1.23404	0.795	1.8356	0.795	2.495393	0.795	2.654858	0.795	1.897165	0.795	0.1829962	0.795	2.459442	0.795	2.262004	0.795	1.24714	0.795	0.1831887	0.795	2.242294	0.795	1.812468	0.795	2.404425	0.795	0.1733091	0.795	0.4941002	0.795	1.040514	0.795	1.269398	0.795	2.194567	0.795	0.1814607
0.8100001	2.829108	0.8100001	1.980417	0.8100001	0.2552686	0.8100001	0.1929666	0.8100001	1.312958	0.8100001	1.113864	0.8100001	1.231606	0.8100001	1.870086	0.8100001	2.579423	0.8100001	2.671554	0.8100001	2.021882	0.8100001	0.1925196	0.8100001	2.600068	0.8100001	2.049426	0.8100001	1.383103	0.8100001	0.1839997	0.8100001	2.420086	0.8100001	1.874386	0.8100001	2.175283	0.8100001	0.1825951	0.8100001	0.4838392	0.8100001	0.9256109	0.8100001	1.28641	0.8100001	2.180674	0.8100001	0.1769548
0.825	2.805115	0.825	1.944643	0.825	0.2162268	0.825	0.1832441	0.825	1.222235	0.825	1.117303	0.825	1.339822	0.825	1.983823	0.825	2.595611	0.825	2.521964	0.825	1.808442	0.825	0.1831085	0.825	2.401759	0.825	2.198788	0.825	1.59754	0.825	0.1898527	0.825	2.284543	0.825	1.754697	0.825	2.287138	0.825	0.1781515	0.825	0.3979167	0.825	0.9881374	0.825	1.244901	0.825	2.236696	0.825	0.1706721
0.84	2.690506	0.84	2.037005	0.84	0.1935688	0.84	0.1780668	0.84	1.166859	0.84	1.220621	0.84	1.551073	0.84	1.801365	0.84	2.421608	0.84	2.480489	0.84	1.832568	0.84	0.1734007	0.84	2.166906	0.84	2.101737	0.84	1.738451	0.84	0.188175	0.84	2.351007	0.84	1.747327	0.84	2.378072	0.84	0.1801053	0.84	0.4537133	0.84	0.8307353	0.84	1.253019	0.84	2.302922	0.84	0.1741062
0.855	2.596667	0.855	2.157105	0.855	0.202724	0.855	0.1910964	0.855	1.111644	0.855	1.225958	0.855	1.401235	0.855	1.664431	0.855	2.100039	0.855	2.43135	0.855	1.735893	0.855	0.1889094	0.855	2.247175	0.855	1.8328	0.855	1.665686	0.855	0.1720419	0.855	2.18505	0.855	1.620949	0.855	2.524107	0.855	0.1787982	0.855	0.3575398	0.855	0.9377648	0.855	1.311857	0.855	2.308404	0.855	0.3180282
0.8700001	2.734379	0.8700001	1.947138	0.8700001	0.1831529	0.8700001	0.1800626	0.8700001	1.031033	0.8700001	1.11171	0.8700001	1.264361	0.8700001	1.870308	0.8700001	2.168996	0.8700001	2.217275	0.8700001	1.595515	0.8700001	0.1755942	0.8700001	2.072626	0.8700001	1.874888	0.8700001	1.712159	0.8700001	0.1946901	0.8700001	2.308413	0.8700001	1.536277	0.8700001	2.475113	0.8700001	0.1850029	0.8700001	0.4595086	0.8700001	0.7781979	0.8700001	1.291416	0.8700001	2.424352	0.8700001	0.3380677
0.8850001	2.587637	0.8850001	2.129854	0.8850001	0.2029187	0.8850001	0.175727	0.8850001	1.15188	0.8850001	1.041186	0.8850001	1.364984	0.8850001	1.836506	0.8850001	2.128027	0.8850001	1.940728	0.8850001	1.470006	0.8850001	0.1767718	0.8850001	1.917516	0.8850001	1.861274	0.8850001	1.769687	0.8850001	0.1759674	0.8850001	2.191885	0.8850001	1.45612	0.8850001	2.440183	0.8850001	0.1867056	0.8850001	0.4911895	0.8850001	0.6546311	0.8850001	1.44787	0.8850001	2.590611	0.8850001	0.6621744
0.9	2.564888	0.9	2.193705	0.9	0.1956604	0.9	0.1928492	0.9	1.137853	0.9	0.8532289	0.9	1.324745	0.9	1.684773	0.9	2.187729	0.9	1.871624	0.9	1.826821	0.9	0.1787245	0.9	2.060546	0.9	1.930543	0.9	1.788226	0.9	0.1763277	0.9	2.182246	0.9	1.328625	0.9	2.254782	0.9	0.1815195	0.9	0.6252734	0.9	0.6298382	0.9	1.237918	0.9	2.384868	0.9	0.5751835
0.915	2.7778	0.915	2.169497	0.915	0.1774288	0.915	0.1888951	0.915	1.29801	0.915	1.17052	0.915	1.442269	0.915	1.846579	0.915	2.295856	0.915	2.01041	0.915	1.772395	0.915	0.176758	0.915	1.94652	0.915	1.835863	0.915	1.732975	0.915	0.1868645	0.915	2.279752	0.915	1.251552	0.915	2.216438	0.915	0.1926811	0.915	0.4702583	0.915	0.5228256	0.915	1.562312	0.915	2.403877	0.915	0.4644147
0.9300001	2.666511	0.9300001	2.150618	0.9300001	0.1915202	0.9300001	0.191823	0.9300001	1.175946	0.9300001	1.182185	0.9300001	1.421737	0.9300001	1.858368	0.9300001	2.214121	0.9300001	1.671062	0.9300001	2.016844	0.9300001	0.1699744	0.9300001	1.774328	0.9300001	2.079653	0.9300001	1.938915	0.9300001	0.1777785	0.9300001	2.462302	0.9300001	1.148992	0.9300001	2.354544	0.9300001	0.1757572	0.9300001	0.5017741	0.9300001	0.5852217	0.9300001	1.437305	0.9300001	2.58813	0.9300001	0.710359
0.9450001	2.819475	0.9450001	2.081431	0.9450001	0.1911676	0.9450001	0.1886703	0.9450001	1.240008	0.9450001	1.020117	0.9450001	1.639888	0.9450001	1.695969	0.9450001	2.289465	0.9450001	1.69402	0.9450001	2.113263	0.9450001	0.1879403	0.9450001	1.827819	0.9450001	2.056817	0.9450001	1.933563	0.9450001	0.1911674	0.9450001	2.383008	0.9450001	1.247591	0.9450001	2.323654	0.9450001	0.1821126	0.9450001	0.4957063	0.9450001	0.5724151	0.9450001	1.244993	0.9450001	2.56594	0.9450001	1.007521
0.96	2.800416	0.96	1.971248	0.96	0.1909396	0.96	0.1849491	0.96	1.290717	0.96	0.8754094	0.96	1.663566	0.96	1.486477	0.96	2.33317	0.96	1.51152	0.96	2.172207	0.96	0.1919273	0.96	1.812976	0.96	1.938201	0.96	2.010277	0.96	0.1817796	0.96	2.679137	0.96	1.180531	0.96	2.386277	0.96	0.180588	0.96	0.4539032	0.96	0.6738206	0.96	1.270038	0.96	2.333159	0.96	0.8628263
0.975	2.70341	0.975	1.915792	0.975	0.1865853	0.975	0.1899833	0.975	1.052259	0.975	0.9128994	0.975	1.61462	0.975	1.566428	0.975	2.329734	0.975	1.531922	0.975	2.254966	0.975	0.1865646	0.975	1.543779	0.975	1.697632	0.975	1.990252	0.975	0.1844624	0.975	2.405125	0.975	1.237657	0.975	2.413074	0.975	0.1752969	0.975	0.4687927	0.975	0.8837677	0.975	1.45647	0.975	2.355332	0.975	0.6449248
0.9900001	2.903045	0.9900001	1.774765	0.9900001	0.1903316	0.9900001	0.1789213	0.9900001	1.208117	0.9900001	0.7305104	0.9900001	1.53008	0.9900001	1.644047	0.9900001	2.34236	0.9900001	1.340575	0.9900001	2.044076	0.9900001	0.1843514	0.9900001	1.601451	0.9900001	1.830431	0.9900001	2.047741	0.9900001	0.1787005	0.9900001	2.453297	0.9900001	1.214471	0.9900001	2.421895	0.9900001	0.1787205	0.9900001	0.4538773	0.9900001	0.6895775	0.9900001	1.066062	0.9900001	2.473071	0.9900001	0.5955855
1.005	2.781136	1.005	1.723117	1.005	0.1938789	1.005	0.1802643	1.005	0.9914392	1.005	0.6809215	1.005	1.477731	1.005	1.405034	1.005	2.275978	1.005	1.508856	1.005	2.113475	1.005	0.1947741	1.005	1.848397	1.005	2.15344	1.005	2.098086	1.005	0.1852048	1.005	2.453095	1.005	1.262433	1.005	2.380465	1.005	0.1768218	1.005	0.4873477	1.005	0.7969424	1.005	0.8992117	1.005	2.457611	1.005	0.744457
1.02	2.881909	1.02	1.615696	1.02	0.2020647	1.02	0.181745	1.02	1.021445	1.02	0.599619	1.02	1.166901	1.02	1.37717	1.02	2.300625	1.02	1.631985	1.02	1.975476	1.02	0.1846752	1.02	1.885532	1.02	1.976876	1.02	2.100109	1.02	0.1780246	1.02	2.429429	1.02	1.267351	1.02	2.369172	1.02	0.1847971	1.02	0.5140007	1.02	0.9135431	1.02	1.174067	1.02	2.398048	1.02	0.6678667
1.035	2.757482	1.035	1.595206	1.035	0.2063153	1.035	0.1826868	1.035	1.025858	1.035	0.678922	1.035	1.194799	1.035	1.283512	1.035	2.045583	1.035	1.667487	1.035	1.982545	1.035	0.1908105	1.035	1.960215	1.035	1.694906	1.035	2.217192	1.035	0.1709048	1.035	2.474356	1.035	1.435767	1.035	2.330333	1.035	0.184223	1.035	0.5585605	1.035	0.7099821	1.035	1.297796	1.035	2.233068	1.035	0.5651265
1.05	2.809039	1.05	1.832766	1.05	0.2296364	1.05	0.1698013	1.05	1.082396	1.05	0.5607876	1.05	1.095133	1.05	1.290318	1.05	2.348847	1.05	1.787076	1.05	1.860555	1.05	0.1812267	1.05	1.862274	1.05	1.566602	1.05	2.056125	1.05	0.1782569	1.05	2.574863	1.05	1.450643	1.05	2.200068	1.05	0.1772282	1.05	0.3904171	1.05	0.6919271	1.05	1.208557	1.05	2.288907	1.05	0.6892119
1.065	2.722232	1.065	2.079308	1.065	0.204575	1.065	0.1780745	1.065	0.9698673	1.065	0.6009501	1.065	1.070904	1.065	1.471472	1.065	2.4175	1.065	1.802473	1.065	1.746946	1.065	0.1782977	1.065	1.907403	1.065	1.676741	1.065	2.152432	1.065	0.1828045	1.065	2.378213	1.065	1.528884	1.065	1.888107	1.065	0.1712483	1.065	0.4175858	1.065	0.6021971	1.065	1.117609	1.065	2.159412	1.065	0.6080796
1.08	2.540808	1.08	2.075824	1.08	0.186451	1.08	0.1741544	1.08	1.036005	1.08	0.784549	1.08	1.223175	1.08	1.536296	1.08	2.359879	1.08	1.708654	1.08	1.608411	1.08	0.1754761	1.08	2.084187	1.08	1.870183	1.08	2.207581	1.08	0.177586	1.08	2.333933	1.08	1.451908	1.08	1.961009	1.08	0.1799979	1.08	0.3991271	1.08	0.7303491	1.08	1.025371	1.08	2.117753	1.08	0.6034079
1.095	2.435426	1.095	2.109883	1.095	0.1745166	1.095	0.1760546	1.095	1.17006	1.095	0.7501667	1.095	1.229269	1.095	1.617314	1.095	2.107133	1.095	1.798815	1.095	1.761366	1.095	0.1916969	1.095	1.949881	1.095	1.824402	1.095	2.427659	1.095	0.1731356	1.095	2.445195	1.095	1.466865	1.095	2.231714	1.095	0.1823099	1.095	0.3810743	1.095	0.7074423	1.095	0.9665539	1.095	2.208332	1.095	0.882819
1.11	2.656355	1.11	1.965618	1.11	0.1957268	1.11	0.1728631	1.11	1.119904	1.11	0.7965411	1.11	1.056958	1.11	1.688777	1.11	2.163988	1.11	2.134372	1.11	1.835675	1.11	0.1982782	1.11	2.086555	1.11	1.846872	1.11	2.563603	1.11	0.1779749	1.11	2.499167	1.11	1.419189	1.11	2.086477	1.11	0.1731709	1.11	0.3867091	1.11	0.6064372	1.11	1.291034	1.11	2.053301	1.11	0.8635537
1.125	2.640918	1.125	1.873311	1.125	0.1818379	1.125	0.184447	1.125	1.187416	1.125	0.3085147	1.125	1.156627	1.125	1.410421	1.125	2.069632	1.125	1.932975	1.125	1.909598	1.125	0.1848342	1.125	1.635705	1.125	1.898076	1.125	2.744703	1.125	0.180719	1.125	2.368165	1.125	1.441058	1.125	2.115216	1.125	0.178926	1.125	0.434956	1.125	0.6029536	1.125	1.435613	1.125	1.945381	1.125	0.8063039
1.14	2.557425	1.14	1.52595	1.14	0.1830192	1.14	0.1790547	1.14	1.088659	1.14	0.1793568	1.14	1.225743	1.14	1.441476	1.14	1.966574	1.14	1.620379	1.14	1.887986	1.14	0.175035	1.14	1.407589	1.14	1.712934	1.14	2.839649	1.14	0.1787275	1.14	2.43475	1.14	1.330268	1.14	1.965756	1.14	0.1796054	1.14	0.4118175	1.14	0.4447773	1.14	1.379669	1.14	1.950606	1.14	0.5737464
1.155	2.480148	1.155	1.480398	1.155	0.1967488	1.155	0.1748112	1.155	1.019572	1.155	0.186583	1.155	1.105463	1.155	1.286797	1.155	1.696852	1.155	1.622379	1.155	1.79172	1.155	0.183255	1.155	1.538486	1.155	1.52006	1.155	2.708378	1.155	0.1732883	1.155	2.50192	1.155	0.9584109	1.155	1.90473	1.155	0.1837664	1.155	0.462242	1.155	0.4332448	1.155	1.55445	1.155	1.927591	1.155	0.873484
1.17	2.517498	1.17	1.339919	1.17	0.1862151	1.17	0.1875372	1.17	1.243264	1.17	0.1885656	1.17	1.118958	1.17	1.308644	1.17	2.152789	1.17	1.839744	1.17	2.010859	1.17	0.1819975	1.17	1.284384	1.17	1.584861	1.17	2.742377	1.17	0.1816316	1.17	2.516106	1.17	1.181662	1.17	2.179839	1.17	0.1856584	1.17	0.4210369	1.17	0.427336	1.17	1.486469	1.17	1.874394	1.17	0.8589582
1.185	2.588885	1.185	1.276869	1.185	0.2077231	1.185	0.1929025	1.185	1.142822	1.185	0.1904905	1.185	1.130533	1.185	1.188674	1.185	2.200557	1.185	2.050867	1.185	2.259548	1.185	0.1813571	1.185	1.125795	1.185	1.576259	1.185	2.563813	1.185	0.1892829	1.185	2.485332	1.185	1.087646	1.185	2.359635	1.185	0.1861641	1.185	0.3841215	1.185	0.3785049	1.185	1.468787	1.185	1.851501	1.185	0.7574123
1.2	2.559993	1.2	1.279927	1.2	0.1940643	1.2	0.1779664	1.2	1.156099	1.2	0.2002784	1.2	1.101614	1.2	1.18143	1.2	2.109029	1.2	1.655112	1.2	2.477788	1.2	0.1830746	1.2	1.132401	1.2	1.474601	1.2	2.785412	1.2	0.1812736	1.2	2.445182	1.2	1.082482	1.2	2.463917	1.2	0.185266	1.2	0.3734345	1.2	0.3570126	1.2	1.391286	1.2	1.907351	1.2	0.9129255
1.215	2.487965	1.215	1.228115	1.215	0.173554	1.215	0.1741098	1.215	1.245322	1.215	0.1801621	1.215	1.138424	1.215	1.197339	1.215	2.078673	1.215	1.662806	1.215	2.364397	1.215	0.1736796	1.215	1.256114	1.215	1.734384	1.215	2.636287	1.215	0.1860836	1.215	2.443544	1.215	1.047012	1.215	2.271994	1.215	0.1715608	1.215	0.3734115	1.215	0.3599916	1.215	1.489172	1.215	1.908376	1.215	0.9213763
1.23	2.581972	1.23	1.296263	1.23	0.1771242	1.23	0.1874071	1.23	1.372316	1.23	0.2064322	1.23	1.34253	1.23	1.214832	1.23	2.203161	1.23	1.751425	1.23	2.411	1.23	0.1903127	1.23	1.257016	1.23	1.800667	1.23	2.37341	1.23	0.1713537	1.23	2.505325	1.23	1.042512	1.23	2.395357	1.23	0.1769324	1.23	0.4212948	1.23	0.3553181	1.23	1.368185	1.23	2.011728	1.23	1.040388
1.245	2.699465	1.245	0.9939767	1.245	0.1880292	1.245	0.1791613	1.245	1.574108	1.245	0.2223921	1.245	1.312585	1.245	1.063995	1.245	2.157161	1.245	1.860873	1.245	2.397943	1.245	0.1924493	1.245	1.384294	1.245	2.020669	1.245	2.501223	1.245	0.1801229	1.245	2.402904	1.245	1.080091	1.245	2.220031	1.245	0.1789573	1.245	0.4839481	1.245	0.3882484	1.245	1.36271	1.245	1.96139	1.245	1.132323
1.26	2.681863	1.26	1.186621	1.26	0.21237	1.26	0.1682221	1.26	1.363714	1.26	0.1861228	1.26	1.426534	1.26	1.169767	1.26	2.487822	1.26	1.749999	1.26	2.305555	1.26	0.1831089	1.26	1.392449	1.26	1.892954	1.26	2.721384	1.26	0.1801257	1.26	1.979161	1.26	1.196177	1.26	2.301087	1.26	0.1684072	1.26	0.4349828	1.26	0.3894177	1.26	1.417136	1.26	1.856371	1.26	1.226167
1.275	2.557463	1.275	1.341406	1.275	0.1852782	1.275	0.1817142	1.275	1.370139	1.275	0.1981988	1.275	1.350216	1.275	1.224221	1.275	2.666465	1.275	1.811295	1.275	2.596002	1.275	0.1774205	1.275	1.25928	1.275	1.887876	1.275	2.492959	1.275	0.1839531	1.275	2.305863	1.275	1.282627	1.275	2.286359	1.275	0.1740092	1.275	0.4171377	1.275	0.3450694	1.275	1.380252	1.275	1.732588	1.275	1.193525
1.29	2.677689	1.29	1.401147	1.29	0.2022771	1.29	0.1800977	1.29	1.503688	1.29	0.3221094	1.29	1.695127	1.29	1.249938	1.29	2.686872	1.29	1.811402	1.29	2.435814	1.29	0.1832333	1.29	1.244422	1.29	1.963253	1.29	2.548852	1.29	0.1788587	1.29	2.132142	1.29	1.310066	1.29	2.399834	1.29	0.1923382	1.29	0.4304171	1.29	0.3583718	1.29	1.294933	1.29	1.786911	1.29	1.291054
1.305	2.454671	1.305	1.283116	1.305	0.2386402	1.305	0.2000618	1.305	1.404118	1.305	0.2974268	1.305	1.620926	1.305	1.216161	1.305	2.56546	1.305	1.806155	1.305	2.42871	1.305	0.1823099	1.305	1.369279	1.305	1.94684	1.305	2.750085	1.305	0.1765828	1.305	2.0243	1.305	1.233391	1.305	2.506016	1.305	0.1786994	1.305	0.4314682	1.305	0.4047023	1.305	1.281628	1.305	1.756797	1.305	1.031468
1.32	2.317069	1.32	0.9389091	1.32	0.2173062	1.32	0.184082	1.32	1.082968	1.32	0.3532369	1.32	1.360758	1.32	1.297645	1.32	2.439475	1.32	1.723823	1.32	2.061601	1.32	0.1964595	1.32	1.3616	1.32	1.987403	1.32	2.640908	1.32	0.1788462	1.32	1.953481	1.32	1.276781	1.32	2.274958	1.32	0.1773952	1.32	0.4708222	1.32	0.3634475	1.32	1.219444	1.32	1.705475	1.32	1.039062
1.335	2.528385	1.335	0.9537557	1.335	0.2148347	1.335	0.1807541	1.335	1.036044	1.335	0.2450631	1.335	1.447819	1.335	1.439378	1.335	2.289041	1.335	1.796006	1.335	2.220091	1.335	0.16877	1.335	1.356893	1.335	1.872489	1.335	2.429831	1.335	0.1810826	1.335	1.801099	1.335	1.196074	1.335	2.258451	1.335	0.1719252	1.335	0.5254364	1.335	0.387612	1.335	1.033038	1.335	1.770666	1.335	1.098629
1.35	2.501708	1.35	1.045935	1.35	0.1977144	1.35	0.1751944	1.35	0.9977925	1.35	0.1981525	1.35	1.451715	1.35	1.263173	1.35	2.288298	1.35	1.688794	1.35	1.982291	1.35	0.1823302	1.35	1.261223	1.35	1.70447	1.35	2.518707	1.35	0.1856216	1.35	1.877752	1.35	1.262337	1.35	2.253939	1.35	0.1788936	1.35	0.4598187	1.35	0.1856262	1.35	1.330801	1.35	1.866206	1.35	0.8675189
1.365	2.510712	1.365	1.11917	1.365	0.207697	1.365	0.1732185	1.365	1.220749	1.365	0.1871929	1.365	1.521255	1.365	1.108095	1.365	2.266571	1.365	1.633166	1.365	2.32791	1.365	0.1823931	1.365	1.562549	1.365	1.735235	1.365	2.779716	1.365	0.1719622	1.365	2.145709	1.365	1.150985	1.365	2.23585	1.365	0.190529	1.365	0.55019	1.365	0.1726994	1.365	0.9189778	1.365	2.030288	1.365	0.9929663
1.38	2.487302	1.38	1.191477	1.38	0.1792012	1.38	0.1867726	1.38	1.06631	1.38	0.1855116	1.38	1.378017	1.38	1.068499	1.38	2.157643	1.38	1.444079	1.38	2.439002	1.38	0.1899149	1.38	1.47996	1.38	1.728782	1.38	2.680499	1.38	0.1731509	1.38	2.235488	1.38	1.07171	1.38	2.158593	1.38	0.1832074	1.38	0.455272	1.38	0.1907483	1.38	1.210796	1.38	1.724489	1.38	1.011369
1.395	2.170854	1.395	1.134793	1.395	0.1954891	1.395	0.1761222	1.395	1.043405	1.395	0.3837335	1.395	1.503441	1.395	1.017411	1.395	1.905644	1.395	1.528283	1.395	2.624252	1.395	0.1872113	1.395	1.453842	1.395	1.488165	1.395	2.512272	1.395	0.17657	1.395	2.406741	1.395	1.180514	1.395	2.348917	1.395	0.1834949	1.395	0.4888779	1.395	0.1914811	1.395	1.238714	1.395	1.919044	1.395	0.7242989
1.41	2.173289	1.41	0.960177	1.41	0.1856184	1.41	0.17371	1.41	1.180998	1.41	0.3587262	1.41	1.500276	1.41	0.9510165	1.41	1.96136	1.41	1.398184	1.41	2.549642	1.41	0.1943778	1.41	1.046617	1.41	1.437485	1.41	2.491814	1.41	0.1781266	1.41	2.316457	1.41	1.207319	1.41	2.137317	1.41	0.1738844	1.41	0.3726577	1.41	0.1938067	1.41	1.209638	1.41	1.686816	1.41	0.9900309
1.425	2.022276	1.425	0.9019363	1.425	0.2256619	1.425	0.1819384	1.425	1.019303	1.425	0.3273522	1.425	1.410431	1.425	1.057236	1.425	1.9779	1.425	1.485203	1.425	2.58293	1.425	0.1784479	1.425	0.9951216	1.425	1.242617	1.425	2.723513	1.425	0.1888978	1.425	2.521444	1.425	0.9185137	1.425	2.024068	1.425	0.1707862	1.425	0.3957589	1.425	0.1789887	1.425	0.9933849	1.425	1.842423	1.425	1.286633
1.44	1.755859	1.44	0.8827296	1.44	0.241673	1.44	0.1808204	1.44	0.9952555	1.44	0.1881449	1.44	1.49172	1.44	0.9052415	1.44	1.81847	1.44	1.427363	1.44	2.3869	1.44	0.1822304	1.44	1.334864	1.44	1.235272	1.44	2.684576	1.44	0.178589	1.44	2.546974	1.44	0.9447221	1.44	2.442729	1.44	0.1815433	1.44	0.3689677	1.44	0.1908429	1.44	0.8938819	1.44	1.82654	1.44	1.342592
1.455	1.984878	1.455	1.053187	1.455	0.1800946	1.455	0.181578	1.455	0.8980542	1.455	0.2139376	1.455	1.461344	1.455	0.8897703	1.455	2.104864	1.455	1.510622	1.455	2.5007	1.455	0.1891715	1.455	1.333091	1.455	1.238633	1.455	2.69784	1.455	0.1831901	1.455	2.582383	1.455	1.178366	1.455	2.52949	1.455	0.1782974	1.455	0.3276279	1.455	0.1724673	1.455	1.021671	1.455	1.969648	1.455	1.40403
1.47	1.877696	1.47	1.21173	1.47	0.2018741	1.47	0.1805042	1.47	0.9709836	1.47	0.1912746	1.47	1.374515	1.47	0.8199605	1.47	2.104067	1.47	1.533087	1.47	2.202675	1.47	0.179102	1.47	1.368562	1.47	1.49145	1.47	2.632404	1.47	0.185332	1.47	2.513255	1.47	1.142842	1.47	2.656404	1.47	0.1796999	1.47	0.3760522	1.47	0.1798445	1.47	1.057289	1.47	1.878244	1.47	1.399348
1.485	1.725971	1.485	1.407563	1.485	0.2123203	1.485	0.1786182	1.485	0.9960775	1.485	0.2081677	1.485	1.521608	1.485	0.774647	1.485	2.082869	1.485	1.628469	1.485	2.311839	1.485	0.173314	1.485	1.81134	1.485	1.614569	1.485	2.626284	1.485	0.1760523	1.485	2.330363	1.485	0.9663977	1.485	2.455784	1.485	0.1707716	1.485	0.2351963	1.485	0.2039265	1.485	1.151269	1.485	1.848536	1.485	1.366519
1.5	1.935508	1.5	1.358409	1.5	0.1829563	1.5	0.1860293	1.5	0.9039474	1.5	0.1945272	1.5	1.633397	1.5	0.8550259	1.5	2.114786	1.5	1.516247	1.5	2.301219	1.5	0.1926965	1.5	1.954222	1.5	1.481917	1.5	2.591018	1.5	0.1812936	1.5	2.414097	1.5	0.9079502	1.5	2.362758	1.5	0.1876205	1.5	0.2430826	1.5	0.1790728	1.5	1.249063	1.5	2.057515	1.5	1.18627
1.515	1.900629	1.515	1.234786	1.515	0.1829319	1.515	0.1744647	1.515	0.9960023	1.515	0.1883064	1.515	1.609039	1.515	0.9148385	1.515	2.048865	1.515	1.663291	1.515	2.391171	1.515	0.1964827	1.515	1.993354	1.515	1.264594	1.515	2.591734	1.515	0.1751062	1.515	2.64217	1.515	1.056592	1.515	2.055779	1.515	0.1789356	1.515	0.1919436	1.515	0.180768	1.515	1.074197	1.515	1.998108	1.515	1.388777
1.53	1.850481	1.53	1.307196	1.53	0.1937112	1.53	0.1730889	1.53	0.7188164	1.53	0.1609287	1.53	1.616228	1.53	0.9865417	1.53	2.035954	1.53	1.563196	1.53	2.44135	1.53	0.1716212	1.53	2.118915	1.53	1.452293	1.53	2.458701	1.53	0.1749879	1.53	2.578165	1.53	0.9405319	1.53	1.99176	1.53	0.1727106	1.53	0.1922801	1.53	0.1764143	1.53	1.184544	1.53	2.109443	1.53	1.178054
1.545	1.951536	1.545	1.224622	1.545	0.2017077	1.545	0.178776	1.545	0.797754	1.545	0.190389	1.545	1.429999	1.545	1.143226	1.545	1.756447	1.545	1.599248	1.545	2.417298	1.545	0.1803486	1.545	2.18857	1.545	1.491455	1.545	2.628931	1.545	0.172913	1.545	2.43992	1.545	0.9236737	1.545	2.251997	1.545	0.181028	1.545	0.1891282	1.545	0.1887989	1.545	1.081892	1.545	2.100461	1.545	0.8372846
1.56	1.771774	1.56	1.607336	1.56	0.173583	1.56	0.1766299	1.56	0.9343926	1.56	0.1841135	1.56	1.368873	1.56	1.103105	1.56	1.739568	1.56	1.313855	1.56	2.403874	1.56	0.1751081	1.56	2.040972	1.56	1.498289	1.56	2.576931	1.56	0.1717519	1.56	2.503034	1.56	0.7385218	1.56	1.87852	1.56	0.1660664	1.56	0.1968501	1.56	0.1832213	1.56	0.9420426	1.56	2.009253	1.56	0.8854932
1.575	1.940567	1.575	1.759707	1.575	0.1781965	1.575	0.185361	1.575	0.7585685	1.575	0.1887203	1.575	1.58198	1.575	1.109783	1.575	1.571191	1.575	1.187665	1.575	2.25586	1.575	0.1753924	1.575	1.970386	1.575	1.383744	1.575	2.691697	1.575	0.1801402	1.575	2.422187	1.575	0.7034965	1.575	2.320098	1.575	0.1832702	1.575	0.2539508	1.575	0.1887354	1.575	0.8724182	1.575	2.071818	1.575	0.6134248
1.59	1.70558	1.59	1.777025	1.59	0.1764116	1.59	0.1782068	1.59	0.7014007	1.59	0.1808929	1.59	1.617483	1.59	1.053604	1.59	1.481045	1.59	1.259163	1.59	2.312943	1.59	0.186141	1.59	1.899978	1.59	1.282207	1.59	2.804429	1.59	0.1730131	1.59	2.337987	1.59	0.7142764	1.59	2.31734	1.59	0.1719768	1.59	0.2039193	1.59	0.1697702	1.59	0.9713417	1.59	2.044947	1.59	0.1981136
1.605	1.735298	1.605	1.952423	1.605	0.191442	1.605	0.188935	1.605	0.7562976	1.605	0.1976201	1.605	1.59058	1.605	1.099361	1.605	1.463745	1.605	1.265718	1.605	2.460449	1.605	0.1860227	1.605	1.877985	1.605	1.134245	1.605	2.738222	1.605	0.1821034	1.605	2.187661	1.605	0.7102328	1.605	2.63135	1.605	0.1771466	1.605	0.213118	1.605	0.1775753	1.605	0.896998	1.605	2.222813	1.605	0.1940644
1.62	1.666908	1.62	1.978129	1.62	0.1914601	1.62	0.1920072	1.62	0.6292705	1.62	0.1914259	1.62	1.526224	1.62	0.9668866	1.62	1.624702	1.62	1.309187	1.62	2.61382	1.62	0.1714084	1.62	1.894269	1.62	1.1386	1.62	2.798601	1.62	0.1731164	1.62	2.158112	1.62	0.7910309	1.62	2.772128	1.62	0.1753252	1.62	0.2165581	1.62	0.1882469	1.62	1.047739	1.62	2.183959	1.62	0.3680954
1.635	1.68879	1.635	2.082178	1.635	0.165342	1.635	0.169722	1.635	0.5944057	1.635	0.2070633	1.635	1.623133	1.635	0.6958745	1.635	1.359188	1.635	1.49045	1.635	2.465235	1.635	0.1706991	1.635	1.941497	1.635	1.264321	1.635	2.759052	1.635	0.1883599	1.635	2.106919	1.635	0.8929368	1.635	2.926256	1.635	0.1815267	1.635	0.2482399	1.635	0.178572	1.635	1.04208	1.635	2.192726	1.635	0.1757099
1.65	1.380481	1.65	1.867512	1.65	0.1771583	1.65	0.1673066	1.65	0.5524656	1.65	0.1875474	1.65	1.639718	1.65	0.8810079	1.65	1.542394	1.65	1.30875	1.65	2.625442	1.65	0.1803901	1.65	2.047944	1.65	1.017163	1.65	2.709257	1.65	0.1775648	1.65	2.309738	1.65	0.9820861	1.65	2.67442	1.65	0.1881728	1.65	0.2129947	1.65	0.1875391	1.65	1.040664	1.65	2.089366	1.65	0.1840568
1.665	1.562926	1.665	2.126144	1.665	0.1878353	1.665	0.178108	1.665	0.7846078	1.665	0.2114113	1.665	1.699335	1.665	0.5960151	1.665	1.500276	1.665	1.437229	1.665	2.522962	1.665	0.1841456	1.665	2.176913	1.665	1.235402	1.665	2.753059	1.665	0.1742582	1.665	2.366289	1.665	0.9282883	1.665	2.625698	1.665	0.1787092	1.665	0.2383335	1.665	0.3382146	1.665	0.948383	1.665	2.045447	1.665	0.1886876
1.68	1.464893	1.68	2.064743	1.68	0.1780702	1.68	0.179575	1.68	0.889385	1.68	0.3130322	1.68	1.394725	1.68	0.5123969	1.68	1.594808	1.68	1.534572	1.68	2.741375	1.68	0.1687241	1.68	2.000456	1.68	1.12318	1.68	2.785073	1.68	0.1758798	1.68	2.185195	1.68	0.8428401	1.68	2.421613	1.68	0.1656274	1.68	0.273217	1.68	0.3474178	1.68	1.060259	1.68	2.020513	1.68	0.2171663
1.695	1.574764	1.695	2.142464	1.695	0.1834556	1.695	0.1793411	1.695	0.9068196	1.695	0.2323131	1.695	1.473178	1.695	0.5591983	1.695	1.424117	1.695	1.473362	1.695	2.710315	1.695	0.1824627	1.695	1.947623	1.695	0.9107171	1.695	2.68405	1.695	0.1853022	1.695	2.356916	1.695	0.7708329	1.695	2.302124	1.695	0.1771719	1.695	0.2177214	1.695	0.373782	1.695	0.9556596	1.695	1.887285	1.695	0.1948487
1.71	1.63944	1.71	2.07779	1.71	0.173023	1.71	0.1776739	1.71	0.7504891	1.71	0.1976206	1.71	1.415981	1.71	0.7017941	1.71	1.359327	1.71	1.466076	1.71	2.662586	1.71	0.1951126	1.71	1.947688	1.71	0.9141188	1.71	2.607743	1.71	0.1894619	1.71	2.484936	1.71	0.8211485	1.71	2.251935	1.71	0.1762555	1.71	0.302747	1.71	0.4069507	1.71	0.8185658	1.71	1.909083	1.71	0.1907748
1.725	1.548787	1.725	1.832468	1.725	0.1728123	1.725	0.1760525	1.725	0.6657837	1.725	0.1714245	1.725	1.300106	1.725	0.8261892	1.725	1.272244	1.725	1.457972	1.725	2.744764	1.725	0.1692314	1.725	1.936681	1.725	0.9706275	1.725	2.559177	1.725	0.178802	1.725	2.142823	1.725	0.9223652	1.725	2.224853	1.725	0.1796109	1.725	0.2320933	1.725	0.4101686	1.725	1.075076	1.725	1.879811	1.725	0.1844993
1.74	1.45101	1.74	1.807768	1.74	0.2278483	1.74	0.1758591	1.74	0.5635149	1.74	0.1810755	1.74	1.43306	1.74	0.666666	1.74	1.196824	1.74	1.433129	1.74	2.75817	1.74	0.1717284	1.74	1.902994	1.74	1.197763	1.74	2.52834	1.74	0.1824558	1.74	2.210606	1.74	0.9012638	1.74	2.083569	1.74	0.1910447	1.74	0.1834857	1.74	0.3680109	1.74	0.9368445	1.74	1.773829	1.74	0.1683833
1.755	1.698512	1.755	1.959326	1.755	0.1671194	1.755	0.1850432	1.755	0.6242742	1.755	0.1961476	1.755	1.496083	1.755	0.6125963	1.755	1.021147	1.755	1.466871	1.755	2.657651	1.755	0.1809344	1.755	1.87076	1.755	1.258559	1.755	2.749361	1.755	0.1713534	1.755	2.276091	1.755	0.7903379	1.755	2.106088	1.755	0.1806791	1.755	0.2123369	1.755	0.4078312	1.755	1.001392	1.755	1.712147	1.755	0.1793487
1.77	1.772328	1.77	1.850508	1.77	0.1786224	1.77	0.1818369	1.77	0.5907426	1.77	0.1736788	1.77	1.431122	1.77	0.8447338	1.77	1.220781	1.77	1.376915	1.77	2.396692	1.77	0.1773718	1.77	1.729052	1.77	1.095858	1.77	2.515629	1.77	0.1928953	1.77	2.201947	1.77	0.7285467	1.77	2.287707	1.77	0.1864457	1.77	0.1771077	1.77	0.3869445	1.77	1.106166	1.77	1.917484	1.77	0.1932125
1.785	1.773788	1.785	1.758409	1.785	0.1801721	1.785	0.1731378	1.785	0.5553107	1.785	0.1771184	1.785	1.349258	1.785	0.8540404	1.785	1.091624	1.785	1.383794	1.785	2.466331	1.785	0.188153	1.785	1.677739	1.785	1.149186	1.785	2.471745	1.785	0.1860427	1.785	2.185192	1.785	0.6761431	1.785	2.173626	1.785	0.1805935	1.785	0.2165458	1.785	0.3713865	1.785	1.112957	1.785	1.999901	1.785	0.2055945
1.8	1.780272	1.8	1.544853	1.8	0.1796275	1.8	0.17589	1.8	0.5452437	1.8	0.1869835	1.8	1.288485	1.8	0.9033049	1.8	1.079242	1.8	1.289401	1.8	2.777027	1.8	0.1744327	1.8	1.440773	1.8	1.096278	1.8	2.305787	1.8	0.1904318	1.8	2.271264	1.8	0.8579061	1.8	2.085054	1.8	0.1727689	1.8	0.1777852	1.8	0.3922054	1.8	0.9968653	1.8	1.918195	1.8	0.1961176
1.815	1.955896	1.815	1.618754	1.815	0.1820273	1.815	0.1805928	1.815	0.5318514	1.815	0.1832743	1.815	1.210015	1.815	0.787248	1.815	0.9844657	1.815	1.522722	1.815	2.503445	1.815	0.1661783	1.815	1.49382	1.815	1.215816	1.815	2.428008	1.815	0.1843318	1.815	2.087735	1.815	0.7571343	1.815	1.957539	1.815	0.1765361	1.815	0.3028151	1.815	0.3270444	1.815	0.8792213	1.815	1.951534	1.815	0.1890001
1.83	1.681693	1.83	1.436298	1.83	0.1775556	1.83	0.1791216	1.83	0.5617564	1.83	0.1903754	1.83	1.059186	1.83	0.8330283	1.83	1.108914	1.83	1.641273	1.83	2.725734	1.83	0.1847483	1.83	1.464623	1.83	1.222206	1.83	2.443408	1.83	0.1941571	1.83	2.044911	1.83	0.7828637	1.83	1.946146	1.83	0.1854859	1.83	0.2477978	1.83	0.5584989	1.83	1.071874	1.83	1.859462	1.83	0.2084274
1.845	1.716659	1.845	1.607637	1.845	0.2089713	1.845	0.1713985	1.845	0.6273436	1.845	0.1795343	1.845	1.139192	1.845	1.020218	1.845	1.203121	1.845	1.5367	1.845	2.651143	1.845	0.1870591	1.845	1.430607	1.845	1.035385	1.845	2.100797	1.845	0.1790572	1.845	1.932036	1.845	0.9342763	1.845	1.996795	1.845	0.1958929	1.845	0.2078778	1.845	0.5146746	1.845	1.240655	1.845	1.810607	1.845	0.2185452
1.86	1.793126	1.86	1.414754	1.86	0.1932485	1.86	0.1796953	1.86	0.6251634	1.86	0.1895083	1.86	1.199562	1.86	1.073791	1.86	1.049078	1.86	1.596098	1.86	2.585524	1.86	0.1803993	1.86	1.335942	1.86	1.128694	1.86	2.192196	1.86	0.1810537	1.86	1.722161	1.86	0.9276131	1.86	1.994228	1.86	0.1766836	1.86	0.230556	1.86	0.5018099	1.86	1.23672	1.86	1.800326	1.86	0.2018985
1.875	1.717436	1.875	1.724866	1.875	0.2026547	1.875	0.1781608	1.875	0.783608	1.875	0.1721644	1.875	1.199647	1.875	0.8794025	1.875	1.124517	1.875	1.746606	1.875	2.525944	1.875	0.1748278	1.875	1.265585	1.875	0.9015003	1.875	2.413685	1.875	0.1806844	1.875	1.744205	1.875	1.073113	1.875	2.011375	1.875	0.188104	1.875	0.1753978	1.875	0.3961891	1.875	1.132553	1.875	1.82908	1.875	0.1860376
1.89	1.634303	1.89	1.695424	1.89	0.1772258	1.89	0.181607	1.89	0.9184586	1.89	0.1738588	1.89	1.148133	1.89	0.9472701	1.89	1.188882	1.89	1.699775	1.89	2.549703	1.89	0.1766397	1.89	1.459845	1.89	1.079778	1.89	2.335363	1.89	0.1876715	1.89	1.707218	1.89	1.062538	1.89	2.012025	1.89	0.186365	1.89	0.1989788	1.89	0.3728454	1.89	1.203863	1.89	1.741958	1.89	0.3884027
1.905	1.808252	1.905	1.949623	1.905	0.1900367	1.905	0.1718914	1.905	0.7712867	1.905	0.1964243	1.905	1.206692	1.905	0.9683342	1.905	1.295448	1.905	1.792162	1.905	2.391398	1.905	0.1873072	1.905	1.730486	1.905	1.06464	1.905	2.406804	1.905	0.1916471	1.905	1.506279	1.905	1.117292	1.905	1.900265	1.905	0.1735095	1.905	0.1826345	1.905	0.4080611	1.905	0.8441252	1.905	1.78395	1.905	0.4542158
1.92	1.860471	1.92	1.833872	1.92	0.1858011	1.92	0.1825882	1.92	0.8035795	1.92	0.1776654	1.92	1.012733	1.92	1.005358	1.92	1.248709	1.92	1.86312	1.92	2.584021	1.92	0.1773956	1.92	1.666518	1.92	1.177636	1.92	2.503841	1.92	0.1783506	1.92	1.772202	1.92	1.135805	1.92	1.823084	1.92	0.1734157	1.92	0.181205	1.92	0.47522	1.92	1.117	1.92	1.867043	1.92	0.1918125
1.935	1.854394	1.935	1.886475	1.935	0.1903471	1.935	0.1705423	1.935	0.8467055	1.935	0.1776365	1.935	0.9947926	1.935	0.7497149	1.935	1.34802	1.935	1.747925	1.935	2.518967	1.935	0.1840937	1.935	1.51415	1.935	1.315967	1.935	2.345321	1.935	0.1734438	1.935	1.736917	1.935	1.056461	1.935	1.848811	1.935	0.1706953	1.935	0.2176325	1.935	0.5211986	1.935	1.119533	1.935	2.056777	1.935	0.3869612
1.95	1.634653	1.95	1.835365	1.95	0.1864406	1.95	0.1800447	1.95	0.5965014	1.95	0.1856994	1.95	1.06104	1.95	0.9530042	1.95	1.267674	1.95	1.488155	1.95	2.52819	1.95	0.1727784	1.95	1.627963	1.95	1.165908	1.95	2.184258	1.95	0.1733464	1.95	1.833441	1.95	1.207984	1.95	2.170588	1.95	0.1738796	1.95	0.2141545	1.95	0.4067051	1.95	0.899469	1.95	1.926302	1.95	0.4208337
1.965	1.525182	1.965	1.613358	1.965	0.1840815	1.965	0.1741542	1.965	0.5520735	1.965	0.1756886	1.965	1.022892	1.965	0.7924446	1.965	1.130351	1.965	1.539429	1.965	2.603405	1.965	0.1908068	1.965	1.710684	1.965	1.02141	1.965	2.131871	1.965	0.1721669	1.965	1.658204	1.965	1.332056	1.965	2.046173	1.965	0.176139	1.965	0.2005328	1.965	0.5331359	1.965	0.9413631	1.965	2.224459	1.965	0.4126866
1.98	1.44649	1.98	1.570081	1.98	0.1767201	1.98	0.1758073	1.98	0.5223574	1.98	0.1975831	1.98	0.9232329	1.98	0.7643732	1.98	1.080145	1.98	1.803299	1.98	2.567209	1.98	0.192523	1.98	1.426193	1.98	1.02589	1.98	2.057948	1.98	0.1852194	1.98	1.830438	1.98	1.257257	1.98	2.226621	1.98	0.1807477	1.98	0.1898763	1.98	0.4316197	1.98	0.7967247	1.98	2.364423	1.98	0.63585
1.995	1.468092	1.995	1.406434	1.995	0.1812429	1.995	0.1761755	1.995	0.5075009	1.995	0.1773277	1.995	0.9449534	1.995	0.7822016	1.995	1.171409	1.995	1.786355	1.995	2.341969	1.995	0.1763179	1.995	1.40968	1.995	1.050411	1.995	1.993754	1.995	0.1767752	1.995	1.862071	1.995	1.576199	1.995	2.355391	1.995	0.1804051	1.995	0.1959996	1.995	0.5638611	1.995	0.7904941	1.995	2.234545	1.995	1.035051
2.01	1.39723	2.01	1.377517	2.01	0.1788265	2.01	0.1707589	2.01	0.5107337	2.01	0.1839423	2.01	1.013335	2.01	0.9225183	2.01	1.257337	2.01	1.979533	2.01	2.438194	2.01	0.17773	2.01	1.450812	2.01	0.9994597	2.01	1.95916	2.01	0.170897	2.01	1.836528	2.01	1.52751	2.01	2.666731	2.01	0.1771057	2.01	0.189927	2.01	0.4520942	2.01	0.9427311	2.01	2.297723	2.01	0.9485076
2.025	1.339594	2.025	1.53309	2.025	0.1964333	2.025	0.175655	2.025	0.5273709	2.025	0.1840019	2.025	1.146239	2.025	0.936859	2.025	1.208408	2.025	2.029954	2.025	2.305384	2.025	0.1791131	2.025	1.479996	2.025	0.8646617	2.025	1.999018	2.025	0.169061	2.025	1.636199	2.025	1.499209	2.025	2.672027	2.025	0.1746854	2.025	0.189752	2.025	0.56715	2.025	0.8233035	2.025	2.442623	2.025	0.9329033
2.04	1.475823	2.04	1.45967	2.04	0.1684547	2.04	0.171747	2.04	0.4201025	2.04	0.1790196	2.04	0.9105628	2.04	0.8958533	2.04	1.250256	2.04	1.926013	2.04	2.047964	2.04	0.1868059	2.04	1.248129	2.04	0.7928964	2.04	2.178162	2.04	0.170617	2.04	1.883903	2.04	1.532913	2.04	2.63964	2.04	0.1872488	2.04	0.2160046	2.04	0.6261851	2.04	0.9354595	2.04	2.169403	2.04	0.7707611
2.055	1.258337	2.055	1.646442	2.055	0.1859733	2.055	0.1789358	2.055	0.5118938	2.055	0.1858402	2.055	1.028958	2.055	0.9936304	2.055	1.199644	2.055	1.750147	2.055	2.065135	2.055	0.175242	2.055	1.390347	2.055	1.005089	2.055	2.081344	2.055	0.1804982	2.055	1.834569	2.055	1.507215	2.055	2.714721	2.055	0.1741291	2.055	0.1732451	2.055	0.5968403	2.055	1.035604	2.055	2.199395	2.055	0.8849823
2.07	1.406515	2.07	1.664444	2.07	0.1757328	2.07	0.1811569	2.07	0.468019	2.07	0.1698234	2.07	1.127718	2.07	0.9751393	2.07	1.468573	2.07	1.65764	2.07	1.888442	2.07	0.1824245	2.07	1.447541	2.07	0.9773841	2.07	2.057505	2.07	0.1868968	2.07	1.851931	2.07	1.687695	2.07	2.634222	2.07	0.1777782	2.07	0.1694083	2.07	0.6182467	2.07	0.9330573	2.07	2.368367	2.07	0.9119009
2.085	1.32748	2.085	1.890387	2.085	0.1897211	2.085	0.1669155	2.085	0.459567	2.085	0.1703418	2.085	1.044392	2.085	0.966641	2.085	1.30175	2.085	1.535618	2.085	2.054802	2.085	0.1856901	2.085	1.41508	2.085	0.9421288	2.085	2.032042	2.085	0.177791	2.085	1.983741	2.085	1.626623	2.085	2.580161	2.085	0.1784908	2.085	0.1727451	2.085	0.7510453	2.085	0.609513	2.085	2.453537	2.085	1.065089
2.1	1.255139	2.1	1.734066	2.1	0.1809559	2.1	0.1719987	2.1	0.3878106	2.1	0.165621	2.1	1.122819	2.1	0.8947277	2.1	1.276657	2.1	1.602686	2.1	1.903263	2.1	0.1893453	2.1	1.234335	2.1	0.8384888	2.1	1.89941	2.1	0.1939977	2.1	1.859277	2.1	1.554389	2.1	2.520054	2.1	0.1747026	2.1	0.2192288	2.1	0.8003819	2.1	0.5904098	2.1	2.515998	2.1	0.9847361
2.115	1.335881	2.115	1.581425	2.115	0.1724876	2.115	0.1778017	2.115	0.4182022	2.115	0.1781549	2.115	1.21462	2.115	1.040902	2.115	1.129053	2.115	1.725332	2.115	1.921407	2.115	0.1858341	2.115	1.356786	2.115	0.7412117	2.115	1.619323	2.115	0.1793222	2.115	1.848486	2.115	1.696353	2.115	2.510263	2.115	0.1819323	2.115	0.1826851	2.115	0.7558963	2.115	0.7816383	2.115	2.5187	2.115	0.943541
2.13	1.361778	2.13	1.757402	2.13	0.1809034	2.13	0.1749755	2.13	0.3983982	2.13	0.1903407	2.13	1.148692	2.13	1.01484	2.13	1.250956	2.13	1.704255	2.13	1.994646	2.13	0.1912396	2.13	1.341361	2.13	0.8220344	2.13	1.864691	2.13	0.1707493	2.13	1.759697	2.13	1.741566	2.13	2.571398	2.13	0.1846707	2.13	0.1810698	2.13	0.7903408	2.13	0.8900475	2.13	2.49972	2.13	0.8879519
2.145	1.511925	2.145	1.822651	2.145	0.1639359	2.145	0.1751993	2.145	0.3909897	2.145	0.191587	2.145	1.126315	2.145	1.139335	2.145	1.224983	2.145	1.829484	2.145	2.005248	2.145	0.1820024	2.145	1.478195	2.145	1.020876	2.145	1.777808	2.145	0.1755039	2.145	1.669278	2.145	1.847146	2.145	2.561874	2.145	0.1769061	2.145	0.1746878	2.145	0.8126976	2.145	1.085589	2.145	2.36745	2.145	0.648966
2.16	1.46113	2.16	2.118571	2.16	0.168603	2.16	0.1825099	2.16	0.5353072	2.16	0.1761927	2.16	1.142545	2.16	1.036002	2.16	1.342351	2.16	1.835718	2.16	2.142977	2.16	0.1747325	2.16	1.404408	2.16	0.8148351	2.16	1.665888	2.16	0.1734863	2.16	1.671347	2.16	1.871632	2.16	2.715839	2.16	0.1820796	2.16	0.1774033	2.16	0.8510037	2.16	0.8138853	2.16	2.311781	2.16	0.4220439
2.175	1.351262	2.175	2.181833	2.175	0.1813837	2.175	0.182768	2.175	0.5326048	2.175	0.185774	2.175	1.158304	2.175	0.8385606	2.175	1.40115	2.175	1.831171	2.175	2.339764	2.175	0.1842538	2.175	1.281612	2.175	0.7203662	2.175	1.905758	2.175	0.1766626	2.175	1.690944	2.175	1.721898	2.175	2.854674	2.175	0.1781709	2.175	0.1811188	2.175	0.9332497	2.175	0.8419294	2.175	2.1391	2.175	0.1833194
2.19	1.603728	2.19	2.381518	2.19	0.1794435	2.19	0.1732434	2.19	0.4252375	2.19	0.1745255	2.19	1.030399	2.19	0.7885956	2.19	1.531139	2.19	1.828285	2.19	2.217424	2.19	0.1670133	2.19	1.142893	2.19	0.740662	2.19	1.970421	2.19	0.1796163	2.19	1.670926	2.19	1.573434	2.19	2.820933	2.19	0.1764231	2.19	0.1857243	2.19	0.996468	2.19	0.932681	2.19	2.303668	2.19	0.187112
2.205	1.449433	2.205	2.512437	2.205	0.1706575	2.205	0.1762538	2.205	0.3682796	2.205	0.1827122	2.205	1.045344	2.205	0.8459512	2.205	1.349835	2.205	1.876663	2.205	2.316164	2.205	0.1774066	2.205	1.102096	2.205	0.776432	2.205	1.831199	2.205	0.1881048	2.205	1.610384	2.205	1.797138	2.205	2.606908	2.205	0.1745116	2.205	0.1928084	2.205	1.103122	2.205	0.7872303	2.205	2.38108	2.205	0.2012459
2.22	1.302177	2.22	2.341097	2.22	0.1874992	2.22	0.1728502	2.22	0.4233603	2.22	0.1840164	2.22	1.166965	2.22	0.9420605	2.22	1.378673	2.22	1.842916	2.22	2.08755	2.22	0.1767742	2.22	0.9820786	2.22	0.9125599	2.22	1.855699	2.22	0.1762637	2.22	1.686934	2.22	1.950491	2.22	2.786405	2.22	0.1863619	2.22	0.1811471	2.22	1.013517	2.22	0.7976879	2.22	2.011448	2.22	0.1850513
2.235	1.651228	2.235	2.410831	2.235	0.1835047	2.235	0.1829198	2.235	0.3747545	2.235	0.2054385	2.235	1.235687	2.235	0.765563	2.235	1.272213	2.235	1.667926	2.235	1.874828	2.235	0.174244	2.235	1.122217	2.235	0.7846137	2.235	1.81103	2.235	0.1696761	2.235	1.894318	2.235	2.027083	2.235	2.762148	2.235	0.1662316	2.235	0.170538	2.235	1.18089	2.235	0.8100868	2.235	1.975221	2.235	0.2081877
2.25	1.555879	2.25	2.548145	2.25	0.1760057	2.25	0.1870158	2.25	0.3678585	2.25	0.2112903	2.25	1.251879	2.25	0.6983951	2.25	1.26222	2.25	1.721674	2.25	1.868076	2.25	0.1806174	2.25	1.272004	2.25	0.9676685	2.25	1.715584	2.25	0.1750581	2.25	1.87277	2.25	2.029876	2.25	2.671726	2.25	0.1731555	2.25	0.1796708	2.25	1.10972	2.25	0.7832938	2.25	2.070226	2.25	0.1718982
2.265	1.628011	2.265	2.437402	2.265	0.1777103	2.265	0.1714091	2.265	0.4240341	2.265	0.2052918	2.265	1.178535	2.265	0.5468541	2.265	1.164152	2.265	1.652296	2.265	2.147732	2.265	0.2018024	2.265	1.307167	2.265	1.011374	2.265	1.644984	2.265	0.1791345	2.265	1.867214	2.265	2.140497	2.265	2.807565	2.265	0.166	2.265	0.1956504	2.265	1.03761	2.265	0.8352216	2.265	2.0698	2.265	0.172734
2.28	1.904898	2.28	2.369404	2.28	0.1910053	2.28	0.1849161	2.28	0.3783686	2.28	0.180615	2.28	1.390048	2.28	0.6434826	2.28	1.095484	2.28	1.694121	2.28	2.009124	2.28	0.1999746	2.28	1.342968	2.28	0.8481942	2.28	1.570348	2.28	0.1780604	2.28	1.797112	2.28	2.084751	2.28	2.876769	2.28	0.1764118	2.28	0.1830257	2.28	1.051036	2.28	0.8249268	2.28	2.12194	2.28	0.2016259
2.295	1.876171	2.295	2.18736	2.295	0.1709531	2.295	0.1770409	2.295	0.357392	2.295	0.1959224	2.295	1.400603	2.295	0.69689	2.295	1.158196	2.295	1.536537	2.295	2.06709	2.295	0.1852977	2.295	1.153704	2.295	0.7363276	2.295	1.65345	2.295	0.1858085	2.295	1.874979	2.295	2.162642	2.295	2.690425	2.295	0.1781828	2.295	0.1911191	2.295	1.036122	2.295	0.7675478	2.295	2.450558	2.295	0.3769205
2.31	1.970685	2.31	2.159136	2.31	0.1733581	2.31	0.1881262	2.31	0.4262607	2.31	0.216998	2.31	1.419045	2.31	0.7063507	2.31	1.137802	2.31	1.56253	2.31	2.049899	2.31	0.195806	2.31	1.228397	2.31	0.8624305	2.31	1.59625	2.31	0.1776537	2.31	1.869119	2.31	2.045167	2.31	2.753747	2.31	0.1926036	2.31	0.2049539	2.31	0.9583991	2.31	0.7536388	2.31	2.532642	2.31	0.1866841
2.325	1.892807	2.325	2.414352	2.325	0.1725718	2.325	0.1847256	2.325	0.3791492	2.325	0.1772121	2.325	1.324704	2.325	0.4987357	2.325	1.348704	2.325	1.691961	2.325	2.048279	2.325	0.1892734	2.325	1.296607	2.325	0.9321005	2.325	1.460554	2.325	0.1853952	2.325	1.899383	2.325	1.907517	2.325	2.831903	2.325	0.1792422	2.325	0.3284577	2.325	1.105696	2.325	0.7231916	2.325	2.520731	2.325	0.2042767
2.34	1.790259	2.34	2.304644	2.34	0.178779	2.34	0.1778439	2.34	0.4817116	2.34	0.1880128	2.34	1.258948	2.34	0.452608	2.34	1.355948	2.34	1.690532	2.34	1.936265	2.34	0.1895216	2.34	1.194845	2.34	0.9102448	2.34	1.689908	2.34	0.1738162	2.34	1.968374	2.34	1.282553	2.34	2.94532	2.34	0.1831341	2.34	0.2292319	2.34	1.085352	2.34	0.7119484	2.34	2.5819	2.34	0.1901423
2.355	1.732119	2.355	2.318266	2.355	0.1771493	2.355	0.1743979	2.355	0.449962	2.355	0.1847513	2.355	1.279483	2.355	0.5063431	2.355	1.265799	2.355	1.762792	2.355	2.084928	2.355	0.1842491	2.355	1.178292	2.355	0.975507	2.355	1.817122	2.355	0.1802967	2.355	2.113433	2.355	1.346019	2.355	2.691326	2.355	0.1839208	2.355	0.370782	2.355	1.290658	2.355	0.6015995	2.355	2.603638	2.355	0.1779692
2.37	1.805361	2.37	2.312717	2.37	0.1711901	2.37	0.1642973	2.37	0.3722126	2.37	0.1744739	2.37	1.336683	2.37	0.5045395	2.37	1.402833	2.37	1.786209	2.37	2.080713	2.37	0.1902046	2.37	1.000226	2.37	0.986554	2.37	1.8326	2.37	0.1780805	2.37	1.917705	2.37	1.414638	2.37	2.755149	2.37	0.1715724	2.37	0.3575232	2.37	1.319067	2.37	0.6220942	2.37	2.4699	2.37	0.1868581
2.385	1.758685	2.385	2.136535	2.385	0.1654359	2.385	0.1770711	2.385	0.391645	2.385	0.1724208	2.385	1.233315	2.385	0.4493348	2.385	1.528298	2.385	1.865106	2.385	2.082601	2.385	0.1691345	2.385	1.023248	2.385	0.9448243	2.385	1.506664	2.385	0.1778353	2.385	1.953961	2.385	1.492972	2.385	2.695837	2.385	0.1744612	2.385	0.4007856	2.385	1.193231	2.385	0.6434449	2.385	2.425679	2.385	0.1812984
2.4	1.739286	2.4	2.082153	2.4	0.1792234	2.4	0.1659056	2.4	0.4381178	2.4	0.1783242	2.4	1.53326	2.4	0.5993858	2.4	1.715648	2.4	2.027083	2.4	1.879996	2.4	0.1940351	2.4	1.061415	2.4	1.046828	2.4	1.333927	2.4	0.1884466	2.4	2.187889	2.4	1.385735	2.4	2.666281	2.4	0.1734073	2.4	0.3452489	2.4	1.167477	2.4	0.5160437	2.4	2.368168	2.4	0.3942462
2.415	1.930442	2.415	1.756831	2.415	0.1817166	2.415	0.173549	2.415	0.4964123	2.415	0.1748757	2.415	1.391724	2.415	0.5441197	2.415	1.793078	2.415	2.136414	2.415	1.820474	2.415	0.1844873	2.415	1.003657	2.415	0.8249107	2.415	1.244635	2.415	0.1727126	2.415	2.055761	2.415	1.678247	2.415	2.474616	2.415	0.176037	2.415	0.3700076	2.415	1.15652	2.415	0.3477024	2.415	2.496574	2.415	0.4006868
2.43	1.932111	2.43	1.716733	2.43	0.17494	2.43	0.1719356	2.43	0.3937691	2.43	0.1936425	2.43	1.524173	2.43	0.6825848	2.43	1.826779	2.43	1.970271	2.43	2.148919	2.43	0.1947712	2.43	1.084353	2.43	0.8438759	2.43	1.586759	2.43	0.1782016	2.43	1.858076	2.43	1.899959	2.43	2.535175	2.43	0.1756476	2.43	0.3642474	2.43	1.026395	2.43	0.3902996	2.43	2.28256	2.43	0.2214161
2.445	1.802588	2.445	1.804738	2.445	0.182921	2.445	0.1804881	2.445	0.4376538	2.445	0.1803827	2.445	1.329868	2.445	0.6315289	2.445	1.970606	2.445	1.876372	2.445	2.254982	2.445	0.1792375	2.445	1.00209	2.445	0.7777885	2.445	1.78098	2.445	0.1739558	2.445	1.956698	2.445	1.879324	2.445	2.636163	2.445	0.1751827	2.445	0.3890865	2.445	0.7427337	2.445	0.5352956	2.445	2.291196	2.445	0.3770556
2.46	1.96177	2.46	1.916795	2.46	0.1819919	2.46	0.1838081	2.46	0.4314294	2.46	0.1841329	2.46	1.415036	2.46	0.7446843	2.46	2.086109	2.46	1.781256	2.46	2.283731	2.46	0.1990836	2.46	0.8811693	2.46	0.715008	2.46	1.704844	2.46	0.1773683	2.46	2.200826	2.46	2.075455	2.46	2.456773	2.46	0.1761621	2.46	0.3798077	2.46	0.6692753	2.46	0.5566515	2.46	2.141808	2.46	0.3613377
2.475	1.897463	2.475	1.792815	2.475	0.185351	2.475	0.1705719	2.475	0.36849	2.475	0.192191	2.475	1.334639	2.475	0.8938677	2.475	1.975871	2.475	1.630751	2.475	2.261579	2.475	0.1834727	2.475	0.8881992	2.475	0.7116433	2.475	1.800305	2.475	0.1664742	2.475	2.046585	2.475	2.096083	2.475	2.657451	2.475	0.1764485	2.475	0.3791377	2.475	0.7565802	2.475	0.4965501	2.475	2.31643	2.475	0.4663559
2.49	1.880465	2.49	1.69109	2.49	0.1700676	2.49	0.1856466	2.49	0.4096314	2.49	0.2073341	2.49	1.326721	2.49	0.9338146	2.49	1.872301	2.49	1.774464	2.49	2.109891	2.49	0.1889687	2.49	0.9915324	2.49	0.6773792	2.49	1.863703	2.49	0.1827951	2.49	2.120401	2.49	2.136183	2.49	2.293794	2.49	0.1833379	2.49	0.3952053	2.49	0.8601088	2.49	0.5803536	2.49	2.539352	2.49	0.3204042
2.505	1.783379	2.505	1.733958	2.505	0.1682913	2.505	0.2022209	2.505	0.3988936	2.505	0.2015983	2.505	1.330704	2.505	0.7855538	2.505	1.92561	2.505	1.601186	2.505	1.748574	2.505	0.1820874	2.505	0.8907948	2.505	0.6523588	2.505	1.688661	2.505	0.1809692	2.505	2.092625	2.505	2.020781	2.505	2.147953	2.505	0.1949232	2.505	0.4212403	2.505	0.8328959	2.505	0.5714446	2.505	2.528264	2.505	0.5322303
2.52	1.916534	2.52	1.81473	2.52	0.1730346	2.52	0.1718994	2.52	0.4839704	2.52	0.2002297	2.52	1.088094	2.52	0.8854657	2.52	2.127441	2.52	1.821408	2.52	1.745805	2.52	0.1903399	2.52	0.9634145	2.52	0.5857763	2.52	1.681164	2.52	0.1871801	2.52	2.214306	2.52	2.115365	2.52	2.322948	2.52	0.1814442	2.52	0.3774836	2.52	1.004622	2.52	0.5536355	2.52	2.539265	2.52	0.5229965
2.535	1.92184	2.535	1.798118	2.535	0.1702179	2.535	0.1875314	2.535	0.6367717	2.535	0.1842881	2.535	1.169445	2.535	0.842489	2.535	2.052732	2.535	1.799272	2.535	1.621173	2.535	0.1735408	2.535	0.820274	2.535	0.5285724	2.535	1.610809	2.535	0.1785817	2.535	2.311055	2.535	2.165537	2.535	2.50712	2.535	0.1818072	2.535	0.3485477	2.535	0.8297406	2.535	0.4580109	2.535	2.438782	2.535	0.3630897
2.55	2.006	2.55	1.714777	2.55	0.1619039	2.55	0.1825539	2.55	0.5963448	2.55	0.1939796	2.55	1.30451	2.55	0.8135732	2.55	2.06333	2.55	1.898537	2.55	1.737627	2.55	0.1849006	2.55	1.05818	2.55	0.5638998	2.55	1.431638	2.55	0.1814232	2.55	2.208208	2.55	2.267209	2.55	2.323058	2.55	0.179014	2.55	0.3651706	2.55	1.073505	2.55	0.5053011	2.55	2.347033	2.55	0.4538294
2.565	2.121637	2.565	1.775063	2.565	0.1720496	2.565	0.1783426	2.565	0.5905433	2.565	0.2169528	2.565	1.263799	2.565	1.053773	2.565	1.947842	2.565	2.04517	2.565	1.636777	2.565	0.188043	2.565	0.8065734	2.565	0.5531059	2.565	1.507048	2.565	0.1710514	2.565	2.179035	2.565	1.927849	2.565	2.340195	2.565	0.1821307	2.565	0.3349613	2.565	1.17849	2.565	0.3458989	2.565	2.240734	2.565	0.7452202
2.58	2.042225	2.58	1.710599	2.58	0.1955736	2.58	0.1811475	2.58	0.6380015	2.58	0.1868023	2.58	1.112941	2.58	0.9678836	2.58	2.190058	2.58	1.969765	2.58	1.588212	2.58	0.1901838	2.58	0.6719356	2.58	0.6099085	2.58	1.562119	2.58	0.1771379	2.58	2.092961	2.58	1.944425	2.58	2.298781	2.58	0.193019	2.58	0.3782838	2.58	1.163693	2.58	0.3543714	2.58	2.261594	2.58	0.8710459
2.595	2.002815	2.595	1.865248	2.595	0.1694874	2.595	0.1786246	2.595	0.5810629	2.595	0.1671102	2.595	1.187704	2.595	0.889577	2.595	2.122994	2.595	2.213185	2.595	1.743992	2.595	0.1932815	2.595	0.6657762	2.595	0.4057088	2.595	1.451381	2.595	0.1847103	2.595	2.274001	2.595	1.958678	2.595	2.151181	2.595	0.1774093	2.595	0.3846102	2.595	1.068162	2.595	0.3595473	2.595	2.191092	2.595	1.143267
2.61	2.245946	2.61	1.734866	2.61	0.1635175	2.61	0.1709603	2.61	0.5991371	2.61	0.2124922	2.61	1.163148	2.61	0.8150222	2.61	1.997514	2.61	2.081459	2.61	1.888683	2.61	0.168379	2.61	0.7528226	2.61	0.5120866	2.61	1.497728	2.61	0.1750197	2.61	2.06817	2.61	2.220783	2.61	2.328437	2.61	0.1794532	2.61	0.3746708	2.61	1.039322	2.61	0.3852092	2.61	2.111635	2.61	1.621339
2.625	2.211351	2.625	1.525482	2.625	0.1884836	2.625	0.1693051	2.625	0.7395896	2.625	0.1896762	2.625	1.18715	2.625	0.9014348	2.625	2.019993	2.625	2.31399	2.625	2.083743	2.625	0.2041294	2.625	0.7205306	2.625	0.6961122	2.625	1.626275	2.625	0.1880963	2.625	2.192585	2.625	2.557155	2.625	2.576011	2.625	0.1701118	2.625	0.4081755	2.625	1.207599	2.625	0.355521	2.625	2.064157	2.625	1.842367
2.64	2.539235	2.64	1.551131	2.64	0.1780367	2.64	0.179379	2.64	0.5323806	2.64	0.2070804	2.64	1.196803	2.64	0.8244523	2.64	1.859951	2.64	2.114537	2.64	2.080218	2.64	0.19672	2.64	0.6718245	2.64	0.6649037	2.64	1.682752	2.64	0.1842837	2.64	2.206833	2.64	2.565002	2.64	2.58621	2.64	0.171218	2.64	0.3865486	2.64	1.091326	2.64	0.3488398	2.64	2.047239	2.64	2.010991
2.655	2.434246	2.655	1.633838	2.655	0.1841221	2.655	0.1723987	2.655	0.5769394	2.655	0.1927179	2.655	1.081029	2.655	0.7960923	2.655	2.000995	2.655	2.288907	2.655	1.936588	2.655	0.2009007	2.655	0.5726731	2.655	0.5543933	2.655	1.585982	2.655	0.1715193	2.655	2.169461	2.655	2.482883	2.655	2.808486	2.655	0.1816425	2.655	0.3494954	2.655	1.081637	2.655	0.2852139	2.655	1.963772	2.655	2.119976
2.67	2.600174	2.67	1.462014	2.67	0.183295	2.67	0.1765342	2.67	0.5657502	2.67	0.1958496	2.67	1.046383	2.67	0.8475325	2.67	2.144001	2.67	2.393308	2.67	2.0381	2.67	0.1998835	2.67	0.6485782	2.67	0.4860785	2.67	1.680927	2.67	0.1710428	2.67	2.224387	2.67	2.441945	2.67	2.821462	2.67	0.1844046	2.67	0.3276058	2.67	0.8861811	2.67	0.4727294	2.67	1.936933	2.67	2.266742
2.685	2.538644	2.685	1.454617	2.685	0.1734675	2.685	0.1771091	2.685	0.6472387	2.685	0.1997874	2.685	1.047503	2.685	0.6917595	2.685	2.066491	2.685	2.352689	2.685	2.02367	2.685	0.1991198	2.685	0.6701946	2.685	0.5608017	2.685	1.586452	2.685	0.1910358	2.685	1.974511	2.685	2.493487	2.685	2.758279	2.685	0.1883424	2.685	0.3219708	2.685	0.6171595	2.685	0.5066886	2.685	1.767774	2.685	2.527205
2.7	2.577688	2.7	1.451915	2.7	0.1699323	2.7	0.1685062	2.7	0.6565812	2.7	0.1853542	2.7	1.116678	2.7	0.8575604	2.7	2.039032	2.7	2.111248	2.7	1.983296	2.7	0.1777013	2.7	0.6310175	2.7	0.7441883	2.7	1.572659	2.7	0.1740755	2.7	1.754337	2.7	2.632973	2.7	2.768319	2.7	0.1694315	2.7	0.3038896	2.7	0.7529005	2.7	0.3395969	2.7	1.649112	2.7	2.447763
2.715	2.341544	2.715	1.447632	2.715	0.1780731	2.715	0.1636175	2.715	0.6935265	2.715	0.2067868	2.715	1.179988	2.715	0.9146797	2.715	2.142624	2.715	2.202081	2.715	1.770248	2.715	0.1973701	2.715	0.6080338	2.715	0.7474576	2.715	1.592705	2.715	0.1765544	2.715	1.694438	2.715	2.538021	2.715	2.611924	2.715	0.1668501	2.715	0.3274023	2.715	0.7520192	2.715	0.3651901	2.715	1.840503	2.715	2.691356
2.73	2.324654	2.73	1.362592	2.73	0.1846214	2.73	0.1790962	2.73	0.9405199	2.73	0.1874857	2.73	1.123266	2.73	0.9138539	2.73	2.11856	2.73	2.145952	2.73	1.660123	2.73	0.1969981	2.73	0.6221474	2.73	0.7142569	2.73	1.750806	2.73	0.1837689	2.73	1.787241	2.73	2.406041	2.73	2.50453	2.73	0.1735799	2.73	0.3514708	2.73	0.9994212	2.73	0.3791228	2.73	1.956386	2.73	2.26942
2.745	2.444158	2.745	1.475387	2.745	0.1647969	2.745	0.1734641	2.745	1.016538	2.745	0.1820627	2.745	1.278001	2.745	0.9254954	2.745	2.096383	2.745	2.246938	2.745	1.65623	2.745	0.1778318	2.745	0.4091817	2.745	0.6887614	2.745	1.674096	2.745	0.1821083	2.745	1.930771	2.745	2.264609	2.745	2.34586	2.745	0.1895058	2.745	0.3121708	2.745	1.074677	2.745	0.3838048	2.745	1.886568	2.745	1.966128
2.76	2.250644	2.76	1.636796	2.76	0.1704701	2.76	0.1805062	2.76	1.018865	2.76	0.1953213	2.76	1.155477	2.76	0.984759	2.76	2.146701	2.76	2.088146	2.76	1.786993	2.76	0.1892709	2.76	0.4674015	2.76	0.7255116	2.76	1.497727	2.76	0.185373	2.76	2.119789	2.76	2.11133	2.76	2.634514	2.76	0.1849569	2.76	0.3438807	2.76	1.170471	2.76	0.3796064	2.76	1.943348	2.76	1.980913
2.775	2.128904	2.775	1.542825	2.775	0.1701705	2.775	0.1798896	2.775	0.8856218	2.775	0.1903868	2.775	0.9501688	2.775	0.9043941	2.775	2.123257	2.775	2.119372	2.775	1.620757	2.775	0.1803002	2.775	0.4644848	2.775	0.6582219	2.775	1.456348	2.775	0.1838699	2.775	2.142693	2.775	2.169682	2.775	2.713608	2.775	0.1903107	2.775	0.314952	2.775	1.433734	2.775	0.2919538	2.775	2.094391	2.775	1.709078
2.79	2.088351	2.79	1.393626	2.79	0.1771467	2.79	0.1824433	2.79	0.9658228	2.79	0.2079952	2.79	0.8628898	2.79	0.861837	2.79	2.181824	2.79	2.189325	2.79	1.608984	2.79	0.1826417	2.79	0.4670736	2.79	0.6690972	2.79	1.677925	2.79	0.1755749	2.79	2.127494	2.79	2.325373	2.79	2.492581	2.79	0.1692657	2.79	0.3779676	2.79	1.218158	2.79	0.3916391	2.79	2.101539	2.79	1.830945
2.805	2.148546	2.805	1.355513	2.805	0.193207	2.805	0.1846429	2.805	0.7272668	2.805	0.1890366	2.805	0.9754453	2.805	0.8358123	2.805	2.190414	2.805	2.155183	2.805	1.775923	2.805	0.1890715	2.805	0.4229254	2.805	0.7067012	2.805	1.751322	2.805	0.1839361	2.805	1.910647	2.805	2.363425	2.805	2.419192	2.805	0.1824529	2.805	0.3658371	2.805	1.268304	2.805	0.3348464	2.805	2.142405	2.805	1.652177
2.82	1.945936	2.82	1.345228	2.82	0.1621544	2.82	0.1809564	2.82	0.8699571	2.82	0.180769	2.82	0.7354548	2.82	0.7130751	2.82	2.10235	2.82	2.101445	2.82	1.835939	2.82	0.1754885	2.82	0.3799493	2.82	0.8338889	2.82	1.708047	2.82	0.1785571	2.82	2.03043	2.82	2.217861	2.82	2.290779	2.82	0.1675139	2.82	0.3492408	2.82	1.010241	2.82	0.3538644	2.82	2.17571	2.82	1.4793
2.835	1.934782	2.835	1.4215	2.835	0.177065	2.835	0.1916398	2.835	0.8977473	2.835	0.178949	2.835	0.7521015	2.835	0.783794	2.835	2.194905	2.835	2.049895	2.835	1.835487	2.835	0.2082448	2.835	0.4432972	2.835	0.7704956	2.835	1.408003	2.835	0.18338	2.835	1.904602	2.835	2.244511	2.835	2.358302	2.835	0.1872831	2.835	0.3613117	2.835	0.9547973	2.835	0.1985346	2.835	2.211059	2.835	1.424405
2.85	2.144546	2.85	1.524459	2.85	0.1765137	2.85	0.1804105	2.85	0.8065754	2.85	0.183104	2.85	0.7114773	2.85	0.7479886	2.85	2.315919	2.85	2.183268	2.85	1.676829	2.85	0.1889694	2.85	0.4000578	2.85	0.7868494	2.85	1.499074	2.85	0.1854184	2.85	1.822891	2.85	2.163311	2.85	2.188687	2.85	0.178519	2.85	0.3980323	2.85	0.9477657	2.85	0.1872994	2.85	1.999223	2.85	1.653797
2.865	1.991526	2.865	1.429557	2.865	0.1780112	2.865	0.1794179	2.865	0.7464126	2.865	0.1789012	2.865	0.6102453	2.865	0.7417539	2.865	2.530559	2.865	2.088181	2.865	1.69283	2.865	0.1805323	2.865	0.4527254	2.865	0.7638988	2.865	1.66047	2.865	0.1784105	2.865	1.890571	2.865	2.248245	2.865	2.204203	2.865	0.1814082	2.865	0.3578179	2.865	0.8078753	2.865	0.1993114	2.865	2.071685	2.865	2.175427
2.88	1.909752	2.88	1.349932	2.88	0.1753111	2.88	0.1702013	2.88	1.05003	2.88	0.2045816	2.88	0.5472988	2.88	0.8120149	2.88	2.436544	2.88	2.379291	2.88	1.772779	2.88	0.1761663	2.88	0.4399734	2.88	0.755412	2.88	1.816276	2.88	0.171382	2.88	2.016607	2.88	2.393635	2.88	2.35296	2.88	0.1830877	2.88	0.4114618	2.88	1.04561	2.88	0.1876434	2.88	1.891045	2.88	2.438441
2.895	1.847759	2.895	1.284092	2.895	0.1642226	2.895	0.1796091	2.895	0.9156058	2.895	0.1875414	2.895	0.5009652	2.895	0.7625459	2.895	2.397516	2.895	2.430197	2.895	1.729285	2.895	0.1820703	2.895	0.4520164	2.895	0.8145902	2.895	1.653583	2.895	0.1755283	2.895	2.060113	2.895	2.277032	2.895	2.471404	2.895	0.193853	2.895	0.3418317	2.895	1.220874	2.895	0.17431	2.895	1.958535	2.895	2.197673
2.91	2.097374	2.91	1.438206	2.91	0.1738877	2.91	0.1794623	2.91	0.8751056	2.91	0.1894965	2.91	0.5413784	2.91	0.7826043	2.91	2.092201	2.91	2.399039	2.91	1.564829	2.91	0.2146399	2.91	0.4130094	2.91	0.7068756	2.91	1.65987	2.91	0.1704437	2.91	2.022706	2.91	2.258333	2.91	2.377634	2.91	0.181309	2.91	0.3800181	2.91	1.367515	2.91	0.174152	2.91	1.694993	2.91	2.173427
2.925	2.196482	2.925	1.451059	2.925	0.1728755	2.925	0.187154	2.925	0.8265132	2.925	0.191218	2.925	0.5928698	2.925	0.832673	2.925	2.095549	2.925	2.268496	2.925	1.45618	2.925	0.1917723	2.925	0.4238057	2.925	0.7525943	2.925	1.754766	2.925	0.1849812	2.925	1.990088	2.925	2.299677	2.925	2.32722	2.925	0.1878751	2.925	0.3693185	2.925	1.203183	2.925	0.2026177	2.925	1.639542	2.925	2.007531
2.94	2.294218	2.94	1.502901	2.94	0.1703967	2.94	0.1774728	2.94	0.8679781	2.94	0.1927703	2.94	0.729423	2.94	0.7653843	2.94	2.044299	2.94	2.327688	2.94	1.444452	2.94	0.18973	2.94	0.365875	2.94	0.8161842	2.94	1.839241	2.94	0.1742925	2.94	2.212243	2.94	2.128762	2.94	2.737883	2.94	0.1718197	2.94	0.3564883	2.94	1.412227	2.94	0.2377334	2.94	1.704283	2.94	1.958076
2.955	2.591425	2.955	1.269696	2.955	0.1722149	2.955	0.1789353	2.955	0.8887625	2.955	0.1927847	2.955	0.6047996	2.955	0.7294085	2.955	1.992974	2.955	2.449391	2.955	1.351297	2.955	0.1835008	2.955	0.3675274	2.955	0.6901281	2.955	1.540201	2.955	0.1768268	2.955	2.333672	2.955	2.139107	2.955	2.638169	2.955	0.1684101	2.955	0.3908336	2.955	1.413222	2.955	0.2822661	2.955	1.751321	2.955	2.062403
2.97	2.475268	2.97	1.571672	2.97	0.1656412	2.97	0.1764162	2.97	0.7939538	2.97	0.1881666	2.97	0.5810829	2.97	0.7695564	2.97	1.893854	2.97	2.63819	2.97	1.286252	2.97	0.1948837	2.97	0.1835419	2.97	0.5793039	2.97	1.704439	2.97	0.1816712	2.97	2.275766	2.97	1.914566	2.97	2.454194	2.97	0.1879944	2.97	0.3643615	2.97	1.272719	2.97	0.205256	2.97	1.95552	2.97	1.978277
2.985	2.417492	2.985	1.556003	2.985	0.1844506	2.985	0.1802376	2.985	1.027332	2.985	0.1852963	2.985	0.5268745	2.985	0.6934091	2.985	2.419897	2.985	2.604506	2.985	1.413476	2.985	0.188092	2.985	0.1778906	2.985	0.7444382	2.985	1.81565	2.985	0.1833476	2.985	2.001445	2.985	1.750916	2.985	2.343698	2.985	0.1839186	2.985	0.3906392	2.985	0.8711815	2.985	0.18942	2.985	2.123667	2.985	2.066571
3.0	2.642101	3.0	1.621583	3.0	0.1679613	3.0	0.176806	3.0	1.349639	3.0	0.1931706	3.0	0.3822663	3.0	0.9083471	3.0	2.545169	3.0	2.523124	3.0	1.324592	3.0	0.2014367	3.0	0.1756863	3.0	0.7130929	3.0	1.785269	3.0	0.1769369	3.0	2.24906	3.0	1.861989	3.0	2.396824	3.0	0.1881647	3.0	0.3463292	3.0	0.963353	3.0	0.1668862	3.0	1.979643	3.0	2.212482
3.015	2.513083	3.015	1.683252	3.015	0.1722935	3.015	0.1767916	3.015	1.208906	3.015	0.1707522	3.015	0.3817088	3.015	0.9141372	3.015	2.436226	3.015	2.719055	3.015	1.38634	3.015	0.1772247	3.015	0.1991543	3.015	0.8091124	3.015	1.516867	3.015	0.1861911	3.015	2.178638	3.015	1.915396	3.015	2.591207	3.015	0.1891799	3.015	0.3482776	3.015	1.073748	3.015	0.1756303	3.015	1.886885	3.015	2.353819
3.03	2.320503	3.03	1.663559	3.03	0.1829977	3.03	0.1811821	3.03	1.170236	3.03	0.1991836	3.03	0.3859462	3.03	0.9037625	3.03	2.425901	3.03	2.581207	3.03	1.299196	3.03	0.1836353	3.03	0.189792	3.03	0.7993801	3.03	1.525765	3.03	0.1774391	3.03	2.171844	3.03	1.912443	3.03	2.439734	3.03	0.1830736	3.03	0.3889259	3.03	0.778212	3.03	0.1771947	3.03	1.691557	3.03	2.207396
3.045	2.478664	3.045	1.844337	3.045	0.1883773	3.045	0.1790874	3.045	1.074086	3.045	0.188711	3.045	0.4432886	3.045	0.8010186	3.045	2.491527	3.045	2.380985	3.045	1.337623	3.045	0.1906581	3.045	0.1829107	3.045	0.8105539	3.045	1.630216	3.045	0.1832998	3.045	2.278018	3.045	1.92198	3.045	2.470878	3.045	0.1799889	3.045	0.3532288	3.045	0.8592867	3.045	0.2095971	3.045	1.856999	3.045	1.880021
3.06	2.524785	3.06	1.947754	3.06	0.179254	3.06	0.1757661	3.06	0.7498294	3.06	0.1845721	3.06	0.4074262	3.06	0.8522326	3.06	2.50751	3.06	2.35303	3.06	1.31567	3.06	0.1823972	3.06	0.1958811	3.06	0.720926	3.06	1.557745	3.06	0.180288	3.06	2.316957	3.06	1.97612	3.06	2.473313	3.06	0.1690145	3.06	0.3217494	3.06	0.9365297	3.06	0.1833956	3.06	1.944786	3.06	2.084552
3.075	2.55975	3.075	1.852243	3.075	0.1934194	3.075	0.1749046	3.075	0.860773	3.075	0.2000007	3.075	0.3468248	3.075	0.7355611	3.075	2.4625	3.075	2.52079	3.075	1.47037	3.075	0.1841005	3.075	0.1749132	3.075	0.7858166	3.075	1.607757	3.075	0.1874769	3.075	2.336855	3.075	1.905499	3.075	2.507692	3.075	0.1846807	3.075	0.3126025	3.075	0.8123805	3.075	0.2215988	3.075	2.146331	3.075	2.077276
3.09	2.489412	3.09	1.742468	3.09	0.1783086	3.09	0.1766246	3.09	0.8712964	3.09	0.1796068	3.09	0.5221349	3.09	0.7197702	3.09	2.500654	3.09	2.297857	3.09	1.52235	3.09	0.1842052	3.09	0.2018617	3.09	0.695277	3.09	1.670453	3.09	0.1749317	3.09	2.295441	3.09	1.77878	3.09	2.362498	3.09	0.1721307	3.09	0.3733087	3.09	0.9335896	3.09	0.301279	3.09	2.072255	3.09	2.181967
3.105	2.585668	3.105	2.065561	3.105	0.1724821	3.105	0.1920052	3.105	0.806144	3.105	0.1792847	3.105	0.5177745	3.105	0.6367324	3.105	2.673651	3.105	2.298189	3.105	1.584599	3.105	0.1853035	3.105	0.1987233	3.105	0.6701928	3.105	1.694094	3.105	0.1789257	3.105	1.966306	3.105	2.02196	3.105	2.513783	3.105	0.1871337	3.105	0.3554083	3.105	0.9697495	3.105	0.3891485	3.105	2.157036	3.105	1.987958
3.12	2.435943	3.12	2.090244	3.12	0.1866011	3.12	0.1870278	3.12	0.9649985	3.12	0.1858775	3.12	0.6219761	3.12	0.5962104	3.12	2.398277	3.12	2.378366	3.12	1.551161	3.12	0.1804432	3.12	0.1824724	3.12	0.6192586	3.12	1.690158	3.12	0.1776972	3.12	2.213204	3.12	1.963344	3.12	2.495563	3.12	0.182806	3.12	0.3450876	3.12	0.8914832	3.12	0.1870776	3.12	2.177293	3.12	2.061502
3.135	2.425151	3.135	2.009962	3.135	0.1755847	3.135	0.1728085	3.135	0.8398958	3.135	0.1922346	3.135	0.8181158	3.135	0.63642	3.135	2.263258	3.135	2.617157	3.135	1.494156	3.135	0.1968116	3.135	0.1806268	3.135	0.7353701	3.135	1.854227	3.135	0.1848189	3.135	2.190465	3.135	2.028696	3.135	2.54935	3.135	0.1655688	3.135	0.3309444	3.135	0.8359295	3.135	0.1724269	3.135	2.17374	3.135	2.163779
3.15	2.177068	3.15	1.927818	3.15	0.1792288	3.15	0.1828767	3.15	0.9445387	3.15	0.2099808	3.15	0.7323619	3.15	0.4919827	3.15	2.268069	3.15	2.710336	3.15	1.501419	3.15	0.1731221	3.15	0.1783715	3.15	0.7110447	3.15	1.834946	3.15	0.1813612	3.15	2.115918	3.15	1.923914	3.15	2.548309	3.15	0.1903525	3.15	0.3499848	3.15	0.8592755	3.15	0.1783958	3.15	2.006928	3.15	2.299831
3.165	2.012206	3.165	1.891742	3.165	0.2063811	3.165	0.1814633	3.165	0.9506598	3.165	0.1896036	3.165	0.6779526	3.165	0.5317357	3.165	2.248892	3.165	2.902556	3.165	1.76527	3.165	0.1793155	3.165	0.1883611	3.165	0.8175582	3.165	1.671572	3.165	0.1803252	3.165	1.958742	3.165	2.049955	3.165	2.651391	3.165	0.177522	3.165	0.334759	3.165	0.9464406	3.165	0.1741434	3.165	2.278372	3.165	2.057674
3.18	2.094208	3.18	1.93391	3.18	0.1826527	3.18	0.1727569	3.18	0.92015	3.18	0.1838279	3.18	0.5738957	3.18	0.549253	3.18	2.139447	3.18	2.876792	3.18	1.775575	3.18	0.1882028	3.18	0.1854506	3.18	0.8140275	3.18	1.619095	3.18	0.1750045	3.18	1.689707	3.18	2.187125	3.18	2.529275	3.18	0.1859621	3.18	0.3196864	3.18	0.9813763	3.18	0.1718313	3.18	2.11201	3.18	1.997627
3.195	2.30708	3.195	1.900031	3.195	0.1694522	3.195	0.1834963	3.195	0.7413425	3.195	0.1875193	3.195	0.6144024	3.195	0.5788805	3.195	2.212704	3.195	2.805274	3.195	1.775372	3.195	0.1879802	3.195	0.2763794	3.195	0.8434544	3.195	1.529294	3.195	0.1710881	3.195	1.660979	3.195	2.23798	3.195	2.427998	3.195	0.1752341	3.195	0.3592817	3.195	0.93155	3.195	0.1882364	3.195	2.193179	3.195	2.133534
3.21	2.300655	3.21	1.966782	3.21	0.1846646	3.21	0.1768648	3.21	0.8023087	3.21	0.1793501	3.21	0.4720811	3.21	0.5359203	3.21	2.229151	3.21	2.773416	3.21	1.577258	3.21	0.1861814	3.21	0.2703189	3.21	0.8039353	3.21	1.564925	3.21	0.1861882	3.21	1.817832	3.21	2.302076	3.21	2.34801	3.21	0.1829594	3.21	0.3523004	3.21	1.132117	3.21	0.177	3.21	2.542615	3.21	2.384517
3.225	2.141124	3.225	1.988568	3.225	0.1835075	3.225	0.1784751	3.225	0.7620741	3.225	0.1803834	3.225	0.4273638	3.225	0.5126539	3.225	2.463945	3.225	2.77101	3.225	1.507968	3.225	0.1831558	3.225	0.3619279	3.225	0.9120904	3.225	1.269419	3.225	0.1899098	3.225	1.717704	3.225	2.410527	3.225	2.128267	3.225	0.1808453	3.225	0.3410391	3.225	1.203658	3.225	0.1847054	3.225	2.512239	3.225	2.191425
3.24	2.234724	3.24	1.96687	3.24	0.1698058	3.24	0.186071	3.24	0.7850892	3.24	0.1848454	3.24	0.4192334	3.24	0.4897995	3.24	2.390911	3.24	2.859658	3.24	1.642312	3.24	0.1732361	3.24	0.3305261	3.24	0.7791178	3.24	1.280722	3.24	0.1945944	3.24	1.944107	3.24	2.421354	3.24	2.303797	3.24	0.1716568	3.24	0.2902176	3.24	1.048558	3.24	0.172977	3.24	2.786752	3.24	2.181118
3.255	2.170777	3.255	1.950579	3.255	0.1876432	3.255	0.1780096	3.255	0.6486238	3.255	0.1929987	3.255	0.3983407	3.255	0.5403984	3.255	2.296832	3.255	2.723819	3.255	1.616796	3.255	0.1801056	3.255	0.4182701	3.255	0.6548643	3.255	1.138988	3.255	0.1809489	3.255	1.732376	3.255	2.689216	3.255	2.586608	3.255	0.1719942	3.255	0.3779754	3.255	0.7078151	3.255	0.1874278	3.255	2.621154	3.255	2.304837
3.27	2.397893	3.27	1.888662	3.27	0.1911987	3.27	0.1778846	3.27	0.6890466	3.27	0.1693992	3.27	0.459544	3.27	0.5082091	3.27	2.298453	3.27	2.83292	3.27	1.739318	3.27	0.2023801	3.27	0.3416224	3.27	0.5156112	3.27	1.133651	3.27	0.1672568	3.27	1.847512	3.27	2.790118	3.27	2.371462	3.27	0.1962576	3.27	0.3704439	3.27	0.6432253	3.27	0.1996043	3.27	2.274929	3.27	2.247376
3.285	2.365769	3.285	1.721311	3.285	0.1739369	3.285	0.1844253	3.285	0.6398109	3.285	0.1813621	3.285	0.4361916	3.285	0.5401461	3.285	2.167296	3.285	2.768471	3.285	1.742515	3.285	0.1780262	3.285	0.3547029	3.285	0.4625964	3.285	1.200817	3.285	0.1815315	3.285	1.846296	3.285	2.590195	3.285	2.561779	3.285	0.1791118	3.285	0.3618052	3.285	0.5536812	3.285	0.1849868	3.285	2.352612	3.285	2.285116
3.3	2.374068	3.3	1.727864	3.3	0.1954713	3.3	0.1797649	3.3	0.6549763	3.3	0.1811527	3.3	0.3883228	3.3	0.4699113	3.3	2.412976	3.3	2.819084	3.3	1.678759	3.3	0.1952485	3.3	0.3418444	3.3	0.3986344	3.3	1.328005	3.3	0.1804777	3.3	1.926999	3.3	2.696516	3.3	2.55474	3.3	0.1788463	3.3	0.3481394	3.3	0.6423831	3.3	0.1900102	3.3	2.482065	3.3	2.22025
3.315	2.335566	3.315	1.763472	3.315	0.19894	3.315	0.1760777	3.315	0.6970983	3.315	0.1892753	3.315	0.3244496	3.315	0.5324917	3.315	2.293698	3.315	2.774561	3.315	1.853655	3.315	0.1787556	3.315	0.4018678	3.315	0.4570199	3.315	1.281826	3.315	0.1793968	3.315	1.846705	3.315	2.76465	3.315	2.583192	3.315	0.1798471	3.315	0.359142	3.315	0.5848118	3.315	0.1896551	3.315	2.238704	3.315	2.176222
3.33	2.393211	3.33	1.755987	3.33	0.1880372	3.33	0.1743592	3.33	0.6373399	3.33	0.1826712	3.33	0.4243699	3.33	0.5728872	3.33	1.980463	3.33	2.762672	3.33	1.881819	3.33	0.1694608	3.33	0.3322691	3.33	0.4716751	3.33	1.133213	3.33	0.1922043	3.33	1.788302	3.33	2.660484	3.33	2.799541	3.33	0.1740115	3.33	0.3703628	3.33	0.6836096	3.33	0.2033792	3.33	2.442973	3.33	2.198902
3.345	2.34509	3.345	1.820676	3.345	0.1671944	3.345	0.1782172	3.345	0.6500247	3.345	0.1852138	3.345	0.3955156	3.345	0.3990462	3.345	1.931241	3.345	2.740235	3.345	1.939816	3.345	0.1716565	3.345	0.3753462	3.345	0.4932575	3.345	1.098993	3.345	0.1740891	3.345	1.628739	3.345	2.560657	3.345	2.879395	3.345	0.1786199	3.345	0.3402783	3.345	0.6473068	3.345	0.1955249	3.345	2.608887	3.345	1.993787
3.36	2.238729	3.36	1.847183	3.36	0.1718049	3.36	0.1783627	3.36	0.5683927	3.36	0.178199	3.36	0.5027296	3.36	0.4258983	3.36	1.953082	3.36	2.719148	3.36	1.9733	3.36	0.1776966	3.36	0.3716854	3.36	0.5685113	3.36	0.8793537	3.36	0.1819493	3.36	1.567001	3.36	2.558896	3.36	2.780922	3.36	0.1739223	3.36	0.3872078	3.36	0.3812847	3.36	0.2165663	3.36	2.621517	3.36	2.088921
3.375	2.416183	3.375	1.807857	3.375	0.1661506	3.375	0.1849883	3.375	0.5571654	3.375	0.1899273	3.375	0.4918897	3.375	0.6047277	3.375	2.003531	3.375	2.558723	3.375	1.9829	3.375	0.1918842	3.375	0.2221179	3.375	0.5500817	3.375	1.166928	3.375	0.1791978	3.375	1.738515	3.375	2.61682	3.375	2.507423	3.375	0.1839159	3.375	0.3934808	3.375	0.3765753	3.375	0.1731677	3.375	2.448879	3.375	2.185179
3.39	2.394314	3.39	1.955888	3.39	0.1892566	3.39	0.1838059	3.39	0.6571111	3.39	0.1864925	3.39	0.4210229	3.39	0.5504408	3.39	2.15726	3.39	2.519102	3.39	2.051666	3.39	0.1812158	3.39	0.1963984	3.39	0.426906	3.39	1.266925	3.39	0.1838166	3.39	1.817329	3.39	2.782297	3.39	2.516182	3.39	0.1828579	3.39	0.3788382	3.39	0.4075391	3.39	0.1653419	3.39	2.357239	3.39	1.962191
3.405	2.269334	3.405	2.287873	3.405	0.1770564	3.405	0.177389	3.405	0.5632575	3.405	0.1900063	3.405	0.358692	3.405	0.5545071	3.405	2.042753	3.405	2.317302	3.405	2.1513	3.405	0.1710227	3.405	0.3802143	3.405	0.5488512	3.405	1.419896	3.405	0.1728069	3.405	1.572826	3.405	2.9056	3.405	2.763605	3.405	0.1836984	3.405	0.3637758	3.405	0.629318	3.405	0.3767189	3.405	2.331997	3.405	2.00703
3.42	2.336745	3.42	2.297544	3.42	0.174525	3.42	0.1731053	3.42	0.7213029	3.42	0.1841277	3.42	0.4848396	3.42	0.6007863	3.42	2.017427	3.42	2.360534	3.42	2.24241	3.42	0.172076	3.42	0.3738773	3.42	0.4472479	3.42	1.376592	3.42	0.1733273	3.42	1.788239	3.42	2.614597	3.42	2.697613	3.42	0.1774712	3.42	0.3454022	3.42	0.7060604	3.42	0.362206	3.42	2.293935	3.42	2.195545
3.435	2.482565	3.435	2.327196	3.435	0.1862393	3.435	0.1755763	3.435	0.614778	3.435	0.1862304	3.435	0.4234298	3.435	0.593908	3.435	2.145397	3.435	2.435864	3.435	2.151698	3.435	0.1699917	3.435	0.2580329	3.435	0.377124	3.435	1.334816	3.435	0.1723721	3.435	1.552647	3.435	2.76075	3.435	2.534171	3.435	0.1825541	3.435	0.3735895	3.435	0.6331673	3.435	0.3414456	3.435	2.44243	3.435	2.159373
3.45	2.493813	3.45	2.398829	3.45	0.1764483	3.45	0.1821197	3.45	0.6912894	3.45	0.1911962	3.45	0.3913944	3.45	0.6153136	3.45	2.13622	3.45	2.460482	3.45	2.235157	3.45	0.1839717	3.45	0.2524699	3.45	0.4456265	3.45	1.40761	3.45	0.1729447	3.45	1.347651	3.45	2.629325	3.45	2.534549	3.45	0.1812455	3.45	0.3506983	3.45	0.6482968	3.45	0.329486	3.45	2.527373	3.45	2.131367
3.465	2.47156	3.465	2.364521	3.465	0.1684071	3.465	0.1842109	3.465	0.6934969	3.465	0.197695	3.465	0.4130913	3.465	0.5825675	3.465	2.053203	3.465	2.467705	3.465	2.47819	3.465	0.191842	3.465	0.176218	3.465	0.3388625	3.465	1.275688	3.465	0.1756377	3.465	1.424922	3.465	2.436624	3.465	2.5338	3.465	0.1821868	3.465	0.3565018	3.465	0.5192102	3.465	0.322506	3.465	2.758013	3.465	2.253574
3.48	2.535242	3.48	2.412748	3.48	0.1741897	3.48	0.1890606	3.48	0.766364	3.48	0.1959487	3.48	0.399307	3.48	0.5716482	3.48	2.093822	3.48	2.295236	3.48	2.318939	3.48	0.1752974	3.48	0.1937757	3.48	0.3992216	3.48	1.547957	3.48	0.1690038	3.48	1.575283	3.48	2.226991	3.48	2.438639	3.48	0.1770567	3.48	0.339799	3.48	0.6312859	3.48	0.326734	3.48	2.79901	3.48	2.141242
3.495	2.724171	3.495	2.612577	3.495	0.1930519	3.495	0.1777927	3.495	0.761767	3.495	0.2156754	3.495	0.3397578	3.495	0.5367352	3.495	2.217948	3.495	2.378895	3.495	2.373143	3.495	0.1797956	3.495	0.2131182	3.495	0.3815829	3.495	1.590889	3.495	0.1769462	3.495	1.684356	3.495	2.122846	3.495	2.526633	3.495	0.1835047	3.495	0.3766592	3.495	0.697604	3.495	0.378847	3.495	2.600688	3.495	2.076189
3.51	2.75227	3.51	2.673252	3.51	0.1752968	3.51	0.1847776	3.51	0.8080854	3.51	0.1969482	3.51	0.3374337	3.51	0.4309947	3.51	2.276994	3.51	2.263611	3.51	2.368984	3.51	0.1775409	3.51	0.2044744	3.51	0.4038113	3.51	1.685087	3.51	0.1696159	3.51	1.707774	3.51	2.209736	3.51	2.561005	3.51	0.1851647	3.51	0.3674582	3.51	0.5195277	3.51	0.3625509	3.51	2.428163	3.51	1.972095
3.525	2.870534	3.525	2.641858	3.525	0.1786083	3.525	0.1827838	3.525	0.8752977	3.525	0.2303594	3.525	0.4312976	3.525	0.4580028	3.525	2.063202	3.525	2.385966	3.525	2.543656	3.525	0.1881533	3.525	0.2002681	3.525	0.3864606	3.525	1.681471	3.525	0.1698851	3.525	1.698315	3.525	2.365937	3.525	2.371733	3.525	0.1732861	3.525	0.3643142	3.525	0.5791287	3.525	0.3141497	3.525	2.510178	3.525	2.14465
3.54	2.821786	3.54	2.681852	3.54	0.1694226	3.54	0.179437	3.54	0.7990662	3.54	0.191912	3.54	0.4045625	3.54	0.4309374	3.54	2.16853	3.54	2.370011	3.54	2.419469	3.54	0.1721795	3.54	0.1854312	3.54	0.370264	3.54	1.747704	3.54	0.17833	3.54	1.590322	3.54	2.386299	3.54	2.423675	3.54	0.1655657	3.54	0.3263774	3.54	0.6997892	3.54	0.3207083	3.54	2.652176	3.54	2.050344
3.555	2.615626	3.555	2.69144	3.555	0.1773357	3.555	0.1848642	3.555	0.6661374	3.555	0.1860466	3.555	0.4022543	3.555	0.5365514	3.555	2.350153	3.555	2.326516	3.555	2.297016	3.555	0.19524	3.555	0.185347	3.555	0.3461039	3.555	2.026184	3.555	0.1811996	3.555	1.430684	3.555	2.209059	3.555	2.470676	3.555	0.1748886	3.555	0.3600253	3.555	0.6995337	3.555	0.2390335	3.555	2.497373	3.555	2.050712
3.57	2.530977	3.57	2.52551	3.57	0.1984412	3.57	0.1827594	3.57	0.5760264	3.57	0.1789582	3.57	0.4167871	3.57	0.5676194	3.57	2.396446	3.57	2.362771	3.57	2.330347	3.57	0.183975	3.57	0.1883622	3.57	0.3236946	3.57	1.981076	3.57	0.1859184	3.57	1.470815	3.57	2.113474	3.57	2.767003	3.57	0.1660783	3.57	0.3421582	3.57	0.7187775	3.57	0.2126662	3.57	2.478069	3.57	2.141687
3.585	2.51848	3.585	2.378167	3.585	0.1993615	3.585	0.1814715	3.585	0.4996141	3.585	0.2236293	3.585	0.3189743	3.585	0.4956942	3.585	2.402793	3.585	2.246234	3.585	2.366158	3.585	0.1789096	3.585	0.1890144	3.585	0.3581621	3.585	1.999852	3.585	0.1812578	3.585	1.565063	3.585	1.932029	3.585	2.702465	3.585	0.2044406	3.585	0.3454703	3.585	0.6856922	3.585	0.1959949	3.585	2.35831	3.585	1.960027
3.6	2.585815	3.6	2.444154	3.6	0.1721511	3.6	0.1746463	3.6	0.6242123	3.6	0.1895068	3.6	0.2811772	3.6	0.5159985	3.6	2.423657	3.6	2.265189	3.6	2.400593	3.6	0.178744	3.6	0.1851428	3.6	0.2849978	3.6	1.813094	3.6	0.1738247	3.6	1.394045	3.6	1.968253	3.6	2.631119	3.6	0.1884517	3.6	0.3509201	3.6	0.6315853	3.6	0.1840354	3.6	2.643233	3.6	2.065256
3.615	2.604259	3.615	2.475203	3.615	0.169956	3.615	0.1686925	3.615	0.5510808	3.615	0.1875265	3.615	0.1826121	3.615	0.5243165	3.615	2.499193	3.615	2.301614	3.615	2.342151	3.615	0.184843	3.615	0.2090945	3.615	0.3830494	3.615	1.754681	3.615	0.1818609	3.615	1.46827	3.615	1.897109	3.615	2.690806	3.615	0.1858627	3.615	0.3801271	3.615	0.7188839	3.615	0.1806156	3.615	2.586465	3.615	1.922583
3.63	2.58971	3.63	2.709291	3.63	0.1774517	3.63	0.1804007	3.63	0.5619974	3.63	0.1866967	3.63	0.1853638	3.63	0.6334733	3.63	2.404209	3.63	2.39904	3.63	2.502971	3.63	0.166894	3.63	0.3025094	3.63	0.3771213	3.63	2.064481	3.63	0.1709149	3.63	1.6591	3.63	2.097152	3.63	2.513123	3.63	0.1855372	3.63	0.3545992	3.63	0.6677514	3.63	0.1729275	3.63	2.335032	3.63	1.796406
3.645	2.568981	3.645	2.571072	3.645	0.1776543	3.645	0.1806586	3.645	0.5502216	3.645	0.1845496	3.645	0.1727464	3.645	0.5925023	3.645	2.462355	3.645	2.441788	3.645	2.432465	3.645	0.1776115	3.645	0.2924078	3.645	0.417957	3.645	2.075188	3.645	0.1778786	3.645	1.458816	3.645	2.042699	3.645	2.445392	3.645	0.186478	3.645	0.4078296	3.645	0.6432402	3.645	0.1807372	3.645	2.429059	3.645	1.90951
3.66	2.679135	3.66	2.298852	3.66	0.169838	3.66	0.1789091	3.66	0.7279133	3.66	0.1860918	3.66	0.1759514	3.66	0.5694259	3.66	2.424	3.66	2.269686	3.66	2.434632	3.66	0.1855969	3.66	0.1636015	3.66	0.4211129	3.66	2.051427	3.66	0.1755161	3.66	1.348523	3.66	1.986676	3.66	2.442216	3.66	0.1861748	3.66	0.3334265	3.66	0.6498159	3.66	0.1672542	3.66	2.487763	3.66	1.844162
3.675	2.64801	3.675	2.32635	3.675	0.1748313	3.675	0.1769842	3.675	0.5088598	3.675	0.1759309	3.675	0.1818366	3.675	0.5922456	3.675	2.276576	3.675	2.332935	3.675	2.480563	3.675	0.1819043	3.675	0.1933791	3.675	0.3704345	3.675	1.982335	3.675	0.172598	3.675	1.368824	3.675	1.952322	3.675	2.290854	3.675	0.1840571	3.675	0.3570857	3.675	0.6482072	3.675	0.1823321	3.675	2.460767	3.675	1.837588
3.69	2.627755	3.69	2.291247	3.69	0.174046	3.69	0.1932843	3.69	0.4698013	3.69	0.1829233	3.69	0.1882462	3.69	0.4108912	3.69	2.280099	3.69	2.379503	3.69	2.495323	3.69	0.1778827	3.69	0.1700858	3.69	0.4184067	3.69	1.960178	3.69	0.1757618	3.69	1.417822	3.69	2.190958	3.69	2.4468	3.69	0.1795162	3.69	0.3814433	3.69	0.6883312	3.69	0.3664003	3.69	2.377194	3.69	1.93645
3.705	2.746275	3.705	2.020846	3.705	0.1910523	3.705	0.1837487	3.705	0.4175237	3.705	0.1813345	3.705	0.1925161	3.705	0.3553043	3.705	2.150447	3.705	2.333015	3.705	2.265973	3.705	0.1685911	3.705	0.1883347	3.705	0.4499061	3.705	1.887899	3.705	0.1773042	3.705	1.404827	3.705	2.103434	3.705	2.471798	3.705	0.1758292	3.705	0.3852305	3.705	0.5760448	3.705	0.4472525	3.705	2.316379	3.705	2.172333
3.72	2.557766	3.72	1.979234	3.72	0.1867216	3.72	0.1659169	3.72	0.4580275	3.72	0.1949156	3.72	0.1774132	3.72	0.4017016	3.72	2.158593	3.72	2.060168	3.72	2.301597	3.72	0.1768257	3.72	0.1730912	3.72	0.4401641	3.72	1.697001	3.72	0.1787088	3.72	1.59421	3.72	2.052123	3.72	2.617536	3.72	0.1844206	3.72	0.3448716	3.72	0.6463049	3.72	0.4006464	3.72	2.426912	3.72	1.989928
3.735	2.676242	3.735	2.14517	3.735	0.1961964	3.735	0.1816022	3.735	0.4042845	3.735	0.1871957	3.735	0.1676631	3.735	0.3761604	3.735	2.457281	3.735	2.051602	3.735	2.336609	3.735	0.1772469	3.735	0.186355	3.735	0.3576498	3.735	1.692569	3.735	0.184748	3.735	1.452717	3.735	2.095829	3.735	2.649802	3.735	0.1759943	3.735	0.3937981	3.735	0.5731161	3.735	0.3575403	3.735	2.322058	3.735	2.173286
3.75	2.633004	3.75	2.297193	3.75	0.184789	3.75	0.1727757	3.75	0.3592073	3.75	0.2002528	3.75	0.1850029	3.75	0.2033911	3.75	2.354015	3.75	1.798581	3.75	2.358048	3.75	0.1685169	3.75	0.185844	3.75	0.4027967	3.75	1.726706	3.75	0.16914	3.75	1.387758	3.75	2.327825	3.75	2.987549	3.75	0.1733669	3.75	0.4003912	3.75	0.5602295	3.75	0.3009153	3.75	2.148393	3.75	1.972353
3.765	2.637206	3.765	2.384702	3.765	0.1958927	3.765	0.170196	3.765	0.3759176	3.765	0.1925381	3.765	0.3199883	3.765	0.188677	3.765	2.309498	3.765	1.904537	3.765	2.443296	3.765	0.1811542	3.765	0.2638507	3.765	0.4120237	3.765	1.672889	3.765	0.1734521	3.765	1.517724	3.765	2.233187	3.765	2.646464	3.765	0.1676005	3.765	0.3475322	3.765	0.6501228	3.765	0.4153903	3.765	2.071145	3.765	1.784645
3.78	2.71094	3.78	2.32761	3.78	0.1833822	3.78	0.1826579	3.78	0.4416197	3.78	0.1838602	3.78	0.2517856	3.78	0.188988	3.78	2.398831	3.78	2.13724	3.78	2.304825	3.78	0.172987	3.78	0.4855765	3.78	0.4828011	3.78	1.813787	3.78	0.1781761	3.78	1.602395	3.78	2.268876	3.78	2.474961	3.78	0.1740571	3.78	0.4058931	3.78	0.6284756	3.78	0.3855188	3.78	2.16834	3.78	1.816642
3.795	2.839466	3.795	2.27667	3.795	0.1706751	3.795	0.179376	3.795	0.5720599	3.795	0.1847912	3.795	0.2116167	3.795	0.19447	3.795	2.272059	3.795	2.01873	3.795	2.18729	3.795	0.1860287	3.795	0.5236336	3.795	0.5363559	3.795	1.755412	3.795	0.1737096	3.795	1.694932	3.795	2.389774	3.795	2.731484	3.795	0.1790728	3.795	0.3780537	3.795	0.6843721	3.795	0.3779604	3.795	2.132185	3.795	1.88199
3.81	2.845941	3.81	2.082698	3.81	0.1817087	3.81	0.1883034	3.81	0.5585771	3.81	0.1749834	3.81	0.3737732	3.81	0.1795944	3.81	2.241995	3.81	2.23529	3.81	2.124327	3.81	0.1640377	3.81	0.5960789	3.81	0.4802299	3.81	1.906914	3.81	0.197318	3.81	1.71935	3.81	2.288984	3.81	2.525937	3.81	0.1765361	3.81	0.3666851	3.81	0.7123208	3.81	0.2942446	3.81	1.941596	3.81	1.957446
3.825	2.762708	3.825	2.043677	3.825	0.1703555	3.825	0.1740083	3.825	0.6391354	3.825	0.1894558	3.825	0.3183041	3.825	0.2024091	3.825	2.256712	3.825	1.984005	3.825	1.873002	3.825	0.1603059	3.825	0.5614707	3.825	0.4617017	3.825	1.961647	3.825	0.1759712	3.825	1.8205	3.825	2.41199	3.825	2.328069	3.825	0.1696054	3.825	0.3517452	3.825	0.7109779	3.825	0.4325852	3.825	2.081942	3.825	2.027158
3.84	2.772484	3.84	2.236142	3.84	0.1852458	3.84	0.1727368	3.84	0.5724062	3.84	0.1906764	3.84	0.1756657	3.84	0.2217721	3.84	2.288337	3.84	2.058647	3.84	1.565501	3.84	0.1796391	3.84	0.5964368	3.84	0.5233584	3.84	1.750707	3.84	0.1754038	3.84	2.008513	3.84	2.619071	3.84	2.455233	3.84	0.1821456	3.84	0.3669645	3.84	0.6767488	3.84	0.3053082	3.84	2.271071	3.84	2.114053
3.855	2.807006	3.855	2.215389	3.855	0.1824307	3.855	0.18181	3.855	0.5782501	3.855	0.1810446	3.855	0.1748417	3.855	0.1842742	3.855	1.955519	3.855	2.027956	3.855	1.664001	3.855	0.1812034	3.855	0.5743117	3.855	0.5530528	3.855	1.595508	3.855	0.1815922	3.855	1.977084	3.855	2.654426	3.855	2.560545	3.855	0.178415	3.855	0.3645114	3.855	0.6308414	3.855	0.4264574	3.855	2.50691	3.855	2.040669
3.87	2.774184	3.87	2.398652	3.87	0.1820689	3.87	0.1749691	3.87	0.3719867	3.87	0.1854696	3.87	0.1914319	3.87	0.1885904	3.87	2.06159	3.87	1.932328	3.87	1.768322	3.87	0.1989177	3.87	0.760568	3.87	0.6358061	3.87	1.464242	3.87	0.175329	3.87	2.113239	3.87	2.473739	3.87	2.49525	3.87	0.195474	3.87	0.3760696	3.87	0.6100204	3.87	0.3947529	3.87	2.515374	3.87	1.81952
3.885	2.908495	3.885	2.430808	3.885	0.1757669	3.885	0.1817245	3.885	0.4040867	3.885	0.2127418	3.885	0.1857305	3.885	0.1878972	3.885	1.81274	3.885	1.875559	3.885	1.903374	3.885	0.1798289	3.885	0.7615073	3.885	0.5330127	3.885	1.585164	3.885	0.1836022	3.885	2.203919	3.885	2.584201	3.885	2.615205	3.885	0.1831146	3.885	0.4512989	3.885	0.5838194	3.885	0.3779233	3.885	2.658091	3.885	1.80814
3.9	2.991617	3.9	2.257004	3.9	0.2074994	3.9	0.1890851	3.9	0.3844101	3.9	0.1912186	3.9	0.1972318	3.9	0.1901718	3.9	1.78034	3.9	2.144865	3.9	1.5565	3.9	0.1644825	3.9	0.798831	3.9	0.6990727	3.9	1.82732	3.9	0.1802809	3.9	2.125922	3.9	2.338771	3.9	2.68087	3.9	0.1780252	3.9	0.4197496	3.9	0.6678398	3.9	0.3942144	3.9	2.590485	3.9	1.764076
3.915	2.977642	3.915	2.105827	3.915	0.1772794	3.915	0.178517	3.915	0.348696	3.915	0.182932	3.915	0.1863499	3.915	0.1751904	3.915	1.689911	3.915	1.783863	3.915	1.361776	3.915	0.1660022	3.915	0.8666853	3.915	0.5926559	3.915	1.782799	3.915	0.1708901	3.915	2.040055	3.915	2.200021	3.915	2.613639	3.915	0.1896549	3.915	0.3940177	3.915	0.427854	3.915	0.4096842	3.915	2.344117	3.915	2.108267
3.93	2.962583	3.93	2.380844	3.93	0.1817966	3.93	0.1847883	3.93	0.2020124	3.93	0.1766239	3.93	0.212538	3.93	0.1891154	3.93	1.803705	3.93	1.720618	3.93	1.551604	3.93	0.1730899	3.93	0.8326324	3.93	0.6137593	3.93	1.760521	3.93	0.1719563	3.93	1.873997	3.93	2.141332	3.93	2.735876	3.93	0.1912016	3.93	0.338086	3.93	0.5276245	3.93	0.3687058	3.93	2.229575	3.93	2.138731
3.945	2.796828	3.945	2.168876	3.945	0.1724297	3.945	0.1767328	3.945	0.1975268	3.945	0.21534	3.945	0.1973296	3.945	0.1849794	3.945	1.515395	3.945	1.715861	3.945	1.560093	3.945	0.1801604	3.945	0.7513511	3.945	0.5257685	3.945	1.749172	3.945	0.1748529	3.945	1.759089	3.945	2.320199	3.945	2.60339	3.945	0.1843859	3.945	0.3739838	3.945	0.447408	3.945	0.3612673	3.945	2.232037	3.945	2.039801
3.96	2.466847	3.96	2.003677	3.96	0.189045	3.96	0.1748704	3.96	0.1982774	3.96	0.1962963	3.96	0.1979048	3.96	0.1937658	3.96	1.50269	3.96	2.079397	3.96	1.615154	3.96	0.200418	3.96	0.7084407	3.96	0.4016504	3.96	1.704369	3.96	0.1741512	3.96	1.764483	3.96	2.225469	3.96	2.499279	3.96	0.1779549	3.96	0.3569911	3.96	0.7266542	3.96	0.3712653	3.96	2.323014	3.96	1.86964
3.975	2.624286	3.975	2.079902	3.975	0.172157	3.975	0.1769928	3.975	0.1967357	3.975	0.194194	3.975	0.1842589	3.975	0.1956116	3.975	1.416755	3.975	2.172643	3.975	1.657762	3.975	0.1660021	3.975	0.7554474	3.975	0.4199348	3.975	1.701823	3.975	0.1799546	3.975	1.896256	3.975	2.44575	3.975	2.839959	3.975	0.1690266	3.975	0.3468401	3.975	0.7528517	3.975	0.3966017	3.975	2.303711	3.975	2.043892
3.99	2.409957	3.99	1.90724	3.99	0.1858657	3.99	0.1656962	3.99	0.2069326	3.99	0.1886799	3.99	0.2102426	3.99	0.1801149	3.99	1.477217	3.99	2.05048	3.99	1.71208	3.99	0.1706192	3.99	0.7388806	3.99	0.359708	3.99	1.451197	3.99	0.1821152	3.99	1.823693	3.99	2.42254	3.99	2.816449	3.99	0.1842524	3.99	0.4026172	3.99	0.8067877	3.99	0.4135818	3.99	2.430074	3.99	1.988621
4.005	2.531726	4.005	1.911075	4.005	0.1957604	4.005	0.1788314	4.005	0.2177546	4.005	0.1774444	4.005	0.1958273	4.005	0.1907469	4.005	1.508299	4.005	2.245064	4.005	1.722493	4.005	0.1823333	4.005	0.5730954	4.005	0.3948445	4.005	1.569479	4.005	0.1733536	4.005	1.806943	4.005	2.463058	4.005	2.845382	4.005	0.1782302	4.005	0.3486752	4.005	0.8684776	4.005	0.3907862	4.005	2.16136	4.005	1.975463
4.02	2.542387	4.02	1.947806	4.02	0.1659038	4.02	0.1827673	4.02	0.1833088	4.02	0.1982251	4.02	0.2014363	4.02	0.1879561	4.02	1.651433	4.02	2.086273	4.02	1.727939	4.02	0.1767411	4.02	0.5494519	4.02	0.4441558	4.02	1.550043	4.02	0.1793478	4.02	1.926066	4.02	2.359951	4.02	2.677584	4.02	0.1882604	4.02	0.3148967	4.02	0.8552785	4.02	0.4259017	4.02	2.309361	4.02	1.901445
4.035	2.728632	4.035	1.895017	4.035	0.1817387	4.035	0.1764936	4.035	0.1980755	4.035	0.187863	4.035	0.2005043	4.035	0.1691984	4.035	1.670026	4.035	2.049407	4.035	1.593163	4.035	0.187516	4.035	0.4095175	4.035	0.4996044	4.035	1.342691	4.035	0.1871866	4.035	2.015703	4.035	2.336092	4.035	2.654974	4.035	0.1796219	4.035	0.3908144	4.035	0.7994418	4.035	0.527126	4.035	2.387732	4.035	2.307297
4.05	2.702059	4.05	1.924048	4.05	0.1847861	4.05	0.1769685	4.05	0.200823	4.05	0.1912711	4.05	0.1893934	4.05	0.1914554	4.05	1.554561	4.05	2.18985	4.05	1.614543	4.05	0.1966412	4.05	0.3986495	4.05	0.4179154	4.05	1.195086	4.05	0.1824453	4.05	2.125594	4.05	2.165834	4.05	2.492009	4.05	0.1808483	4.05	0.368321	4.05	0.6954101	4.05	0.5031469	4.05	2.50855	4.05	2.600521
4.065	2.903241	4.065	1.747763	4.065	0.1794492	4.065	0.1814177	4.065	0.1844723	4.065	0.1888936	4.065	0.183463	4.065	0.1899247	4.065	1.454689	4.065	1.999637	4.065	1.546222	4.065	0.1702517	4.065	0.5263253	4.065	0.456156	4.065	1.368325	4.065	0.1782943	4.065	1.923654	4.065	2.300997	4.065	2.502595	4.065	0.198134	4.065	0.3887724	4.065	0.6399267	4.065	0.494604	4.065	2.20782	4.065	2.561354
4.08	2.764807	4.08	1.606192	4.08	0.1816425	4.08	0.1891876	4.08	0.2511773	4.08	0.1768029	4.08	0.1931764	4.08	0.1863676	4.08	1.58178	4.08	2.128869	4.08	1.517949	4.08	0.1804994	4.08	0.5759334	4.08	0.5107412	4.08	1.223056	4.08	0.1836553	4.08	2.001822	4.08	2.378854	4.08	2.274025	4.08	0.1766441	4.08	0.3510113	4.08	0.7143903	4.08	0.4934329	4.08	2.367825	4.08	2.644336
4.095	2.893492	4.095	1.763843	4.095	0.192403	4.095	0.1808175	4.095	0.2132112	4.095	0.1775641	4.095	0.1923833	4.095	0.1790717	4.095	1.502948	4.095	1.858078	4.095	1.305627	4.095	0.2158082	4.095	0.5979833	4.095	0.4024267	4.095	1.352039	4.095	0.1739589	4.095	1.959413	4.095	2.295953	4.095	2.467214	4.095	0.1911596	4.095	0.3529229	4.095	0.636693	4.095	0.4839515	4.095	2.211004	4.095	2.694064
4.11	2.924014	4.11	1.811315	4.11	0.1766493	4.11	0.1807655	4.11	0.1982247	4.11	0.1727666	4.11	0.1990227	4.11	0.1817485	4.11	1.586659	4.11	1.987061	4.11	1.335133	4.11	0.185125	4.11	0.5438517	4.11	0.3796153	4.11	1.219797	4.11	0.18373	4.11	2.287097	4.11	2.40707	4.11	2.629638	4.11	0.1783507	4.11	0.384819	4.11	0.657915	4.11	0.4490267	4.11	2.258486	4.11	2.801188
4.125	2.909405	4.125	2.006346	4.125	0.1833519	4.125	0.1847345	4.125	0.2145412	4.125	0.2037248	4.125	0.2056247	4.125	0.1915047	4.125	1.862564	4.125	1.88083	4.125	1.64302	4.125	0.1855412	4.125	0.5460428	4.125	0.4319681	4.125	1.3801	4.125	0.1752096	4.125	2.372097	4.125	2.122053	4.125	2.494552	4.125	0.1723716	4.125	0.3793119	4.125	0.4019094	4.125	0.4466999	4.125	2.097081	4.125	2.782084
4.14	2.929574	4.14	2.186997	4.14	0.177691	4.14	0.1745973	4.14	0.1924083	4.14	0.1831159	4.14	0.1785146	4.14	0.1917414	4.14	1.743033	4.14	2.091695	4.14	1.611303	4.14	0.1764896	4.14	0.5990413	4.14	0.5582077	4.14	1.404635	4.14	0.1834103	4.14	2.22834	4.14	2.155207	4.14	2.232639	4.14	0.1804992	4.14	0.3669626	4.14	0.3977917	4.14	0.4979327	4.14	2.44442	4.14	2.671219
4.155	2.872395	4.155	2.156057	4.155	0.1851731	4.155	0.1767698	4.155	0.2127109	4.155	0.1852301	4.155	0.1944216	4.155	0.1826022	4.155	1.715944	4.155	2.106999	4.155	1.648496	4.155	0.1793761	4.155	0.7038842	4.155	0.6047238	4.155	1.458258	4.155	0.1832684	4.155	2.040039	4.155	2.248933	4.155	2.084069	4.155	0.1918697	4.155	0.3795761	4.155	0.4146053	4.155	0.495858	4.155	2.329051	4.155	2.642025
4.17	2.83837	4.17	2.197244	4.17	0.1885258	4.17	0.1684417	4.17	0.2355121	4.17	0.1784923	4.17	0.1879185	4.17	0.1848717	4.17	1.554812	4.17	2.006818	4.17	1.854208	4.17	0.1739229	4.17	0.5400277	4.17	0.5610378	4.17	1.439505	4.17	0.1714811	4.17	1.932471	4.17	2.162661	4.17	2.311998	4.17	0.1806073	4.17	0.4183487	4.17	0.3639256	4.17	0.5143246	4.17	2.513921	4.17	2.55572
4.185	2.830464	4.185	2.024107	4.185	0.1849054	4.185	0.1704178	4.185	0.1853996	4.185	0.1735735	4.185	0.1806059	4.185	0.1808916	4.185	1.693645	4.185	2.018291	4.185	1.761069	4.185	0.1782786	4.185	0.5162172	4.185	0.5432813	4.185	1.699463	4.185	0.1780048	4.185	2.075631	4.185	2.284831	4.185	2.288215	4.185	0.1784459	4.185	0.4010205	4.185	0.3027403	4.185	0.5882534	4.185	2.530375	4.185	2.756834
4.2	2.657023	4.2	2.009028	4.2	0.1776343	4.2	0.1761005	4.2	0.1834123	4.2	0.1905949	4.2	0.178275	4.2	0.19176	4.2	1.922026	4.2	1.816232	4.2	1.818336	4.2	0.2079864	4.2	0.4820048	4.2	0.3991259	4.2	1.691057	4.2	0.1845471	4.2	1.737107	4.2	2.400751	4.2	2.100866	4.2	0.2026968	4.2	0.4432635	4.2	0.4338197	4.2	0.476994	4.2	2.386815	4.2	2.68824
4.215	2.777567	4.215	2.118461	4.215	0.1963949	4.215	0.1829128	4.215	0.2466191	4.215	0.1769737	4.215	0.188104	4.215	0.1831876	4.215	1.990188	4.215	1.957344	4.215	2.138422	4.215	0.1887843	4.215	0.6037332	4.215	0.3273644	4.215	1.775325	4.215	0.1731225	4.215	1.80261	4.215	2.378447	4.215	2.230114	4.215	0.1903418	4.215	0.4008698	4.215	0.3910527	4.215	0.5051641	4.215	2.771919	4.215	2.63581
4.23	2.731734	4.23	2.014488	4.23	0.1827594	4.23	0.1798679	4.23	0.2058663	4.23	0.183991	4.23	0.1805514	4.23	0.2036415	4.23	2.169477	4.23	2.045295	4.23	2.423866	4.23	0.1803056	4.23	0.5415003	4.23	0.3697003	4.23	1.550133	4.23	0.1888193	4.23	1.493453	4.23	2.325494	4.23	2.378313	4.23	0.1720959	4.23	0.4056822	4.23	0.3470289	4.23	0.5886942	4.23	2.665416	4.23	2.680286
4.245	2.696952	4.245	1.754118	4.245	0.2154274	4.245	0.1757924	4.245	0.191638	4.245	0.1755856	4.245	0.241708	4.245	0.2081099	4.245	1.917232	4.245	2.049438	4.245	2.497231	4.245	0.1866292	4.245	0.6055363	4.245	0.467017	4.245	1.849432	4.245	0.1685263	4.245	1.538014	4.245	2.50943	4.245	2.485322	4.245	0.1804025	4.245	0.4906533	4.245	0.3645732	4.245	0.5088609	4.245	2.85691	4.245	2.817383
4.26	2.449936	4.26	1.461928	4.26	0.1850243	4.26	0.1773352	4.26	0.2064223	4.26	0.1836108	4.26	0.3397602	4.26	0.174471	4.26	2.049883	4.26	1.971509	4.26	2.487346	4.26	0.1803925	4.26	0.6251867	4.26	0.3980151	4.26	1.829437	4.26	0.1809721	4.26	1.553511	4.26	2.480635	4.26	2.516824	4.26	0.1832266	4.26	0.4917341	4.26	0.433942	4.26	0.4173449	4.26	2.864149	4.26	2.688858
4.275	2.406961	4.275	1.560525	4.275	0.1920466	4.275	0.1810012	4.275	0.1941804	4.275	0.1827453	4.275	0.2756002	4.275	0.1835257	4.275	1.729118	4.275	1.818252	4.275	2.589895	4.275	0.1860581	4.275	0.739259	4.275	0.3872591	4.275	2.015274	4.275	0.1662914	4.275	1.545278	4.275	2.560704	4.275	2.499483	4.275	0.1825295	4.275	0.3618192	4.275	0.4175294	4.275	0.4017077	4.275	2.604879	4.275	2.610143
4.29	2.691674	4.29	1.538921	4.29	0.1837907	4.29	0.1743622	4.29	0.2075788	4.29	0.1888852	4.29	0.2571946	4.29	0.2075801	4.29	1.755056	4.29	1.685779	4.29	2.653626	4.29	0.1842597	4.29	0.6006637	4.29	0.3565718	4.29	1.980384	4.29	0.1792467	4.29	1.57461	4.29	2.210455	4.29	2.425084	4.29	0.1801195	4.29	0.3747398	4.29	0.3238918	4.29	0.40235	4.29	2.752854	4.29	2.652982
4.305	2.858172	4.305	1.820676	4.305	0.1769631	4.305	0.1915807	4.305	0.1892748	4.305	0.195141	4.305	0.1717014	4.305	0.1943564	4.305	1.672434	4.305	1.819875	4.305	2.386943	4.305	0.1761456	4.305	0.6431035	4.305	0.3475817	4.305	1.871152	4.305	0.1795581	4.305	1.633088	4.305	2.087604	4.305	2.565829	4.305	0.1783648	4.305	0.4006644	4.305	0.3554844	4.305	0.4916553	4.305	2.552499	4.305	2.798409
4.32	2.930676	4.32	2.015273	4.32	0.1909164	4.32	0.1834924	4.32	0.1862414	4.32	0.1907383	4.32	0.2155542	4.32	0.2314767	4.32	1.713516	4.32	1.496012	4.32	2.420289	4.32	0.1850867	4.32	0.5915012	4.32	0.3883108	4.32	1.917887	4.32	0.1755923	4.32	1.654492	4.32	2.347249	4.32	2.607796	4.32	0.1903339	4.32	0.4148624	4.32	0.373766	4.32	0.5033973	4.32	2.493976	4.32	2.747226
4.335	2.931002	4.335	1.916007	4.335	0.1843205	4.335	0.1752923	4.335	0.2097572	4.335	0.1674578	4.335	0.1951253	4.335	0.2133918	4.335	1.566972	4.335	1.349639	4.335	2.428624	4.335	0.1756762	4.335	0.4403553	4.335	0.3963244	4.335	1.680523	4.335	0.1736614	4.335	1.764951	4.335	2.320232	4.335	2.356519	4.335	0.171901	4.335	0.3302074	4.335	0.3775988	4.335	0.5871125	4.335	2.420348	4.335	2.927469
4.35	2.769186	4.35	1.973691	4.35	0.20905	4.35	0.1842075	4.35	0.2187441	4.35	0.1915869	4.35	0.1843451	4.35	0.2027952	4.35	1.472579	4.35	1.253575	4.35	2.578131	4.35	0.2031392	4.35	0.3928481	4.35	0.3976328	4.35	1.68076	4.35	0.1719165	4.35	1.891496	4.35	2.291719	4.35	2.498714	4.35	0.1732082	4.35	0.1791583	4.35	0.3718088	4.35	0.563984	4.35	2.442107	4.35	2.879154
4.365	2.449816	4.365	1.927785	4.365	0.1845562	4.365	0.1836692	4.365	0.2117783	4.365	0.1833644	4.365	0.1961488	4.365	0.2020048	4.365	1.597223	4.365	1.383519	4.365	2.773684	4.365	0.1785243	4.365	0.4361187	4.365	0.3623455	4.365	1.57905	4.365	0.1831286	4.365	1.86419	4.365	2.342489	4.365	2.237402	4.365	0.1803496	4.365	0.1790741	4.365	0.364309	4.365	0.5890442	4.365	2.507292	4.365	2.754777
4.38	2.70561	4.38	2.235518	4.38	0.1761932	4.38	0.1771397	4.38	0.1671826	4.38	0.1930111	4.38	0.1838766	4.38	0.1937391	4.38	1.788422	4.38	1.494477	4.38	2.70153	4.38	0.1763318	4.38	0.50656	4.38	0.3371268	4.38	1.56168	4.38	0.1747977	4.38	1.911666	4.38	2.466397	4.38	2.196658	4.38	0.1737901	4.38	0.1711925	4.38	0.4268685	4.38	0.5547975	4.38	2.284108	4.38	2.453127
4.395	2.521033	4.395	2.461245	4.395	0.1732082	4.395	0.1775522	4.395	0.1890346	4.395	0.1853242	4.395	0.1905577	4.395	0.2048846	4.395	1.630885	4.395	1.383105	4.395	2.665552	4.395	0.1762294	4.395	0.4163649	4.395	0.3673468	4.395	1.70957	4.395	0.1689764	4.395	1.931969	4.395	2.257738	4.395	2.371782	4.395	0.1770988	4.395	0.1974522	4.395	0.414304	4.395	0.4723831	4.395	2.549888	4.395	2.363189
4.41	2.589242	4.41	2.539221	4.41	0.1779466	4.41	0.1748488	4.41	0.1904968	4.41	0.1839189	4.41	0.2039327	4.41	0.1847986	4.41	1.568359	4.41	1.538148	4.41	2.495693	4.41	0.1813479	4.41	0.4024271	4.41	0.3759014	4.41	1.674471	4.41	0.1806109	4.41	2.040807	4.41	2.412991	4.41	2.55678	4.41	0.1718632	4.41	0.1970177	4.41	0.3391493	4.41	0.5353737	4.41	2.315064	4.41	2.178356
4.425	2.707129	4.425	2.561033	4.425	0.1659939	4.425	0.1746814	4.425	0.2007438	4.425	0.1890025	4.425	0.2057761	4.425	0.1833263	4.425	1.58272	4.425	1.372814	4.425	2.529863	4.425	0.1807664	4.425	0.4035655	4.425	0.3851618	4.425	1.685432	4.425	0.1750494	4.425	1.793848	4.425	2.330245	4.425	2.192645	4.425	0.1750284	4.425	0.1854229	4.425	0.4023492	4.425	0.3844398	4.425	2.105391	4.425	2.159906
4.44	2.595137	4.44	2.542586	4.44	0.1859757	4.44	0.1768732	4.44	0.1812345	4.44	0.1980539	4.44	0.1752717	4.44	0.1832139	4.44	1.431758	4.44	1.311903	4.44	2.435447	4.44	0.189527	4.44	0.4081939	4.44	0.3851134	4.44	1.786016	4.44	0.1788931	4.44	1.681044	4.44	2.092883	4.44	1.955228	4.44	0.1841331	4.44	0.2632113	4.44	0.4045343	4.44	0.6096706	4.44	2.183069	4.44	2.083197
4.455	2.726558	4.455	2.473805	4.455	0.1835481	4.455	0.1716566	4.455	0.1944095	4.455	0.1939326	4.455	0.1781387	4.455	0.1734515	4.455	1.659882	4.455	1.133246	4.455	2.419532	4.455	0.1800227	4.455	0.5468701	4.455	0.3874138	4.455	1.872499	4.455	0.187484	4.455	1.735953	4.455	1.928072	4.455	1.932411	4.455	0.1825323	4.455	0.1989814	4.455	0.3466543	4.455	0.5264112	4.455	2.361403	4.455	2.030935
4.47	2.595858	4.47	2.511371	4.47	0.1750485	4.47	0.1680325	4.47	0.197264	4.47	0.2011139	4.47	0.1801309	4.47	0.1916376	4.47	1.383999	4.47	1.558634	4.47	2.616539	4.47	0.201471	4.47	0.6321638	4.47	0.3554427	4.47	1.984855	4.47	0.178994	4.47	1.775852	4.47	1.937211	4.47	2.072622	4.47	0.1795774	4.47	0.2129729	4.47	0.3544274	4.47	0.5004807	4.47	2.342823	4.47	2.063875
4.485	2.770353	4.485	2.679949	4.485	0.1841329	4.485	0.181795	4.485	0.1714292	4.485	0.1866476	4.485	0.1912145	4.485	0.1913153	4.485	1.365145	4.485	1.420504	4.485	2.539385	4.485	0.1922041	4.485	0.4226633	4.485	0.3715288	4.485	1.721353	4.485	0.1771348	4.485	1.965398	4.485	1.697487	4.485	2.066194	4.485	0.1867002	4.485	0.2070758	4.485	0.3179719	4.485	0.4578714	4.485	2.531883	4.485	2.063694
4.5	2.543935	4.5	2.639677	4.5	0.1851969	4.5	0.1737686	4.5	0.1881726	4.5	0.1842092	4.5	0.1840832	4.5	0.2122371	4.5	1.530595	4.5	1.480657	4.5	2.481599	4.5	0.2016198	4.5	0.3770052	4.5	0.3505655	4.5	1.67247	4.5	0.1787058	4.5	1.795997	4.5	1.739471	4.5	2.154989	4.5	0.1782724	4.5	0.1743705	4.5	0.3723854	4.5	0.4401308	4.5	2.602333	4.5	2.103569
4.515	2.549341	4.515	2.377968	4.515	0.189929	4.515	0.1877459	4.515	0.1948795	4.515	0.1808042	4.515	0.1876049	4.515	0.1698217	4.515	1.861275	4.515	1.452598	4.515	2.615481	4.515	0.1810457	4.515	0.4346159	4.515	0.3897606	4.515	1.600091	4.515	0.1800846	4.515	1.95156	4.515	1.807626	4.515	2.295098	4.515	0.1756475	4.515	0.2045145	4.515	0.4140145	4.515	0.5518014	4.515	2.746354	4.515	2.080422
4.53	2.633265	4.53	2.427675	4.53	0.1831009	4.53	0.1701818	4.53	0.1959871	4.53	0.1799599	4.53	0.1716066	4.53	0.2123282	4.53	1.562568	4.53	1.23515	4.53	2.679119	4.53	0.1786337	4.53	0.543084	4.53	0.3451103	4.53	1.667134	4.53	0.1793182	4.53	1.886729	4.53	1.858233	4.53	2.213608	4.53	0.1799251	4.53	0.1812291	4.53	0.349834	4.53	0.4777313	4.53	2.683885	4.53	1.793937
4.545	2.6046	4.545	2.518466	4.545	0.1828824	4.545	0.1852884	4.545	0.1962396	4.545	0.1785643	4.545	0.1684138	4.545	0.1887592	4.545	1.602154	4.545	1.416774	4.545	2.547513	4.545	0.1859334	4.545	0.5619475	4.545	0.3496552	4.545	1.652946	4.545	0.1840629	4.545	1.849917	4.545	1.612719	4.545	2.181313	4.545	0.1692955	4.545	0.180603	4.545	0.3526817	4.545	0.4156934	4.545	2.653461	4.545	1.771903
4.56	2.373935	4.56	2.526925	4.56	0.1781854	4.56	0.179074	4.56	0.1952077	4.56	0.2032479	4.56	0.1746331	4.56	0.1882502	4.56	1.457984	4.56	1.412417	4.56	2.50391	4.56	0.1724796	4.56	0.4871024	4.56	0.3498127	4.56	1.563484	4.56	0.1795475	4.56	1.963297	4.56	1.442066	4.56	2.148021	4.56	0.1733146	4.56	0.2020143	4.56	0.4084682	4.56	0.4015198	4.56	2.779128	4.56	1.908066
4.575	2.368957	4.575	2.45328	4.575	0.181684	4.575	0.1775865	4.575	0.1900423	4.575	0.2037424	4.575	0.1865977	4.575	0.1893558	4.575	1.332952	4.575	1.325608	4.575	2.55085	4.575	0.1811546	4.575	0.3988968	4.575	0.4000179	4.575	1.599385	4.575	0.182245	4.575	1.892647	4.575	1.455743	4.575	2.247395	4.575	0.1867353	4.575	0.1888531	4.575	0.4020006	4.575	0.3758272	4.575	2.599768	4.575	1.865054
4.59	2.41083	4.59	2.592899	4.59	0.1856584	4.59	0.1740202	4.59	0.1739969	4.59	0.1867006	4.59	0.1817963	4.59	0.182916	4.59	1.425688	4.59	1.365273	4.59	2.643464	4.59	0.1852902	4.59	0.4057241	4.59	0.3798504	4.59	1.548412	4.59	0.1771898	4.59	1.864243	4.59	1.603353	4.59	2.023022	4.59	0.1715836	4.59	0.176656	4.59	0.3808351	4.59	0.4483905	4.59	2.687205	4.59	1.625275
4.605	2.561502	4.605	2.67916	4.605	0.1706956	4.605	0.1800949	4.605	0.1933156	4.605	0.1858703	4.605	0.1918312	4.605	0.1928082	4.605	1.27135	4.605	1.36324	4.605	2.568892	4.605	0.2016754	4.605	0.4011014	4.605	0.3741702	4.605	1.774633	4.605	0.1748629	4.605	2.063839	4.605	1.503362	4.605	2.026164	4.605	0.168238	4.605	0.2017795	4.605	0.1924254	4.605	0.41109	4.605	2.708949	4.605	1.545472
4.62	2.487619	4.62	2.602148	4.62	0.1735656	4.62	0.1675554	4.62	0.2064869	4.62	0.1956034	4.62	0.1888417	4.62	0.1757721	4.62	1.321032	4.62	1.709625	4.62	2.405204	4.62	0.1711256	4.62	0.4320306	4.62	0.36305	4.62	1.759153	4.62	0.1770661	4.62	2.277514	4.62	1.64437	4.62	2.102705	4.62	0.1851864	4.62	0.2088918	4.62	0.1940475	4.62	0.3936814	4.62	2.520792	4.62	1.52002
4.635	2.249171	4.635	2.443358	4.635	0.181284	4.635	0.1752451	4.635	0.1800803	4.635	0.1724431	4.635	0.1782566	4.635	0.1870969	4.635	1.237259	4.635	1.751639	4.635	2.309573	4.635	0.1936989	4.635	0.3784333	4.635	0.3494767	4.635	1.779424	4.635	0.1692621	4.635	2.404869	4.635	1.788657	4.635	2.131592	4.635	0.1776346	4.635	0.2154898	4.635	0.204703	4.635	0.4092687	4.635	2.529275	4.635	1.612162
4.65	2.490038	4.65	2.160092	4.65	0.1706049	4.65	0.1730929	4.65	0.1890236	4.65	0.1808233	4.65	0.1792955	4.65	0.19289	4.65	1.376803	4.65	1.580224	4.65	2.340554	4.65	0.1857347	4.65	0.3845649	4.65	0.3117518	4.65	1.762304	4.65	0.1849092	4.65	2.441355	4.65	1.780592	4.65	2.139691	4.65	0.175354	4.65	0.1895364	4.65	0.218687	4.65	0.4061698	4.65	2.767789	4.65	1.729281
4.665	2.351553	4.665	2.106878	4.665	0.1903522	4.665	0.1791492	4.665	0.1986102	4.665	0.1796662	4.665	0.1755208	4.665	0.1707143	4.665	1.538895	4.665	1.645895	4.665	2.643545	4.665	0.1915176	4.665	0.408645	4.665	0.3698293	4.665	1.917638	4.665	0.180633	4.665	2.603886	4.665	1.778344	4.665	1.968342	4.665	0.1797162	4.665	0.1914402	4.665	0.1749924	4.665	0.3272143	4.665	2.742899	4.665	1.902983
4.68	2.255346	4.68	2.092029	4.68	0.182291	4.68	0.1797132	4.68	0.188608	4.68	0.1905235	4.68	0.1786498	4.68	0.2018154	4.68	1.420755	4.68	1.519238	4.68	2.676257	4.68	0.1728676	4.68	0.4381671	4.68	0.4913411	4.68	1.795811	4.68	0.1654094	4.68	2.638477	4.68	1.653558	4.68	1.990686	4.68	0.1785889	4.68	0.1870108	4.68	0.1828772	4.68	0.4423415	4.68	2.764766	4.68	1.748115
4.695	2.265328	4.695	2.204697	4.695	0.1818792	4.695	0.1850661	4.695	0.20575	4.695	0.186781	4.695	0.1871047	4.695	0.182602	4.695	1.264089	4.695	1.556206	4.695	2.534163	4.695	0.1777844	4.695	0.386508	4.695	0.4317712	4.695	1.777052	4.695	0.170498	4.695	2.635993	4.695	1.656115	4.695	1.865339	4.695	0.1856503	4.695	0.2196386	4.695	0.1919503	4.695	0.3827699	4.695	2.845532	4.695	1.828637
4.71	2.371302	4.71	2.305354	4.71	0.1802474	4.71	0.1813683	4.71	0.1940024	4.71	0.1886146	4.71	0.179802	4.71	0.1792044	4.71	1.267784	4.71	1.566281	4.71	2.46945	4.71	0.1747659	4.71	0.3796449	4.71	0.4389765	4.71	1.81177	4.71	0.1873641	4.71	2.573706	4.71	1.562065	4.71	1.808786	4.71	0.1927356	4.71	0.228157	4.71	0.1866493	4.71	0.3756432	4.71	2.733888	4.71	1.569103
4.725	2.448977	4.725	2.308351	4.725	0.1873234	4.725	0.1802519	4.725	0.1867487	4.725	0.1827547	4.725	0.171283	4.725	0.1923764	4.725	1.307676	4.725	1.429898	4.725	2.666182	4.725	0.1937198	4.725	0.4095556	4.725	0.3974056	4.725	1.829522	4.725	0.1762621	4.725	2.603678	4.725	1.511028	4.725	1.97123	4.725	0.1952049	4.725	0.2352092	4.725	0.1756388	4.725	0.4470805	4.725	2.60618	4.725	1.631192
4.74	2.22878	4.74	2.376804	4.74	0.1853887	4.74	0.1667657	4.74	0.2014848	4.74	0.1879554	4.74	0.1775664	4.74	0.2004639	4.74	1.421465	4.74	1.55141	4.74	2.641809	4.74	0.183188	4.74	0.4255067	4.74	0.412269	4.74	1.679279	4.74	0.1814894	4.74	2.734716	4.74	1.412719	4.74	1.931323	4.74	0.1883881	4.74	0.2159352	4.74	0.2262278	4.74	0.4013828	4.74	2.673064	4.74	1.636678
4.755	2.330837	4.755	2.120745	4.755	0.1837553	4.755	0.1953419	4.755	0.1919373	4.755	0.1835884	4.755	0.1781425	4.755	0.1775308	4.755	1.347391	4.755	1.393569	4.755	2.564024	4.755	0.1814674	4.755	0.3355514	4.755	0.5015543	4.755	1.751055	4.755	0.1743648	4.755	2.594242	4.755	1.633799	4.755	1.867531	4.755	0.1790724	4.755	0.2353791	4.755	0.1854749	4.755	0.3722661	4.755	2.655078	4.755	1.957809
4.77	2.322487	4.77	2.433619	4.77	0.1704962	4.77	0.1789354	4.77	0.186529	4.77	0.2066878	4.77	0.1961666	4.77	0.1746893	4.77	1.228418	4.77	1.522982	4.77	2.754	4.77	0.1936717	4.77	0.3797105	4.77	0.5696511	4.77	1.694239	4.77	0.1736996	4.77	2.69848	4.77	1.507333	4.77	1.806114	4.77	0.1886665	4.77	0.1639571	4.77	0.1970455	4.77	0.4035195	4.77	2.656619	4.77	1.981844
4.785	2.438787	4.785	2.557622	4.785	0.1741638	4.785	0.1834038	4.785	0.1890554	4.785	0.1889884	4.785	0.1780286	4.785	0.1797968	4.785	1.375533	4.785	1.503832	4.785	2.787566	4.785	0.1757701	4.785	0.4467556	4.785	0.4044428	4.785	1.823404	4.785	0.1705318	4.785	2.617013	4.785	1.466293	4.785	2.043028	4.785	0.1824887	4.785	0.1837731	4.785	0.3078901	4.785	0.3498589	4.785	2.569001	4.785	2.275664
4.8	2.477784	4.8	2.365241	4.8	0.1723893	4.8	0.1796199	4.8	0.2060997	4.8	0.1962735	4.8	0.1855382	4.8	0.194793	4.8	1.320153	4.8	1.533704	4.8	2.609391	4.8	0.2117502	4.8	0.4272555	4.8	0.4635281	4.8	1.977254	4.8	0.1755487	4.8	2.456222	4.8	1.522888	4.8	2.456804	4.8	0.1765504	4.8	0.1854108	4.8	0.2865255	4.8	0.3960238	4.8	2.679272	4.8	2.138113
4.815	2.509806	4.815	2.217754	4.815	0.1723107	4.815	0.1874512	4.815	0.1978031	4.815	0.1751635	4.815	0.1797589	4.815	0.1825179	4.815	1.378482	4.815	1.526196	4.815	2.650807	4.815	0.1929704	4.815	0.3621325	4.815	0.4746771	4.815	2.025221	4.815	0.184589	4.815	2.683295	4.815	1.601148	4.815	2.633583	4.815	0.1712248	4.815	0.2034947	4.815	0.3425854	4.815	0.3667289	4.815	2.649326	4.815	2.18637
4.83	2.519515	4.83	2.211226	4.83	0.1763546	4.83	0.1831499	4.83	0.1792481	4.83	0.1820428	4.83	0.175395	4.83	0.1922116	4.83	1.686808	4.83	1.471692	4.83	2.506402	4.83	0.1850264	4.83	0.3884899	4.83	0.4532984	4.83	2.079311	4.83	0.1856132	4.83	2.704086	4.83	1.551626	4.83	2.678666	4.83	0.1802053	4.83	0.1955574	4.83	0.3763779	4.83	0.4057658	4.83	2.6056	4.83	1.887617
4.845	2.569144	4.845	2.352914	4.845	0.1794825	4.845	0.172015	4.845	0.2091198	4.845	0.1855991	4.845	0.1756916	4.845	0.1786454	4.845	1.778753	4.845	1.585882	4.845	2.762156	4.845	0.2090052	4.845	0.3671202	4.845	0.5125065	4.845	1.988787	4.845	0.1748732	4.845	2.529822	4.845	1.502511	4.845	2.511399	4.845	0.1736347	4.845	0.1960808	4.845	0.3979683	4.845	0.4054503	4.845	2.559834	4.845	1.946649
4.86	2.453327	4.86	2.356712	4.86	0.1790809	4.86	0.1889709	4.86	0.1856179	4.86	0.1919198	4.86	0.1668036	4.86	0.1826653	4.86	1.542248	4.86	1.448263	4.86	2.409192	4.86	0.2042392	4.86	0.3958705	4.86	0.5839664	4.86	2.071196	4.86	0.1738062	4.86	2.536622	4.86	1.330994	4.86	2.540861	4.86	0.1755591	4.86	0.1775233	4.86	0.3708016	4.86	0.4065437	4.86	2.710024	4.86	1.971402
4.875	2.485607	4.875	2.300803	4.875	0.2168711	4.875	0.1734868	4.875	0.1859275	4.875	0.1955331	4.875	0.1758444	4.875	0.1921743	4.875	1.413377	4.875	1.633668	4.875	2.316318	4.875	0.1832931	4.875	0.3613202	4.875	0.4002283	4.875	1.975685	4.875	0.1672871	4.875	2.515826	4.875	1.307218	4.875	2.600965	4.875	0.1748484	4.875	0.1891613	4.875	0.5855342	4.875	0.397329	4.875	2.733648	4.875	1.899454
4.89	2.465278	4.89	2.250551	4.89	0.1707015	4.89	0.1805896	4.89	0.2027041	4.89	0.1797365	4.89	0.1752898	4.89	0.1775845	4.89	1.574153	4.89	1.726341	4.89	2.074328	4.89	0.1795773	4.89	0.3209697	4.89	0.3301646	4.89	2.041745	4.89	0.1813257	4.89	2.55431	4.89	1.398091	4.89	2.620005	4.89	0.180139	4.89	0.2112033	4.89	0.6718314	4.89	0.3776414	4.89	2.831446	4.89	1.980388
4.905	2.626886	4.905	2.374014	4.905	0.1737641	4.905	0.1838316	4.905	0.1986178	4.905	0.1768949	4.905	0.176377	4.905	0.1786527	4.905	1.463538	4.905	1.899879	4.905	2.120769	4.905	0.1715764	4.905	0.3706314	4.905	0.1838225	4.905	1.831813	4.905	0.1822789	4.905	2.45774	4.905	1.30693	4.905	2.544474	4.905	0.1795494	4.905	0.1933406	4.905	0.454586	4.905	0.3824685	4.905	2.759111	4.905	2.100944
4.92	2.578754	4.92	2.53706	4.92	0.1768873	4.92	0.1690007	4.92	0.1785189	4.92	0.1956333	4.92	0.1876006	4.92	0.187497	4.92	1.34837	4.92	1.859945	4.92	1.928706	4.92	0.1792392	4.92	0.4397688	4.92	0.1844063	4.92	1.906283	4.92	0.1819682	4.92	2.425777	4.92	1.268931	4.92	2.476217	4.92	0.1911123	4.92	0.2045805	4.92	0.5840849	4.92	0.36044	4.92	2.656452	4.92	2.082963
4.935	2.648366	4.935	2.707974	4.935	0.1848593	4.935	0.1774289	4.935	0.1817337	4.935	0.2063558	4.935	0.187548	4.935	0.1745272	4.935	1.461974	4.935	1.845633	4.935	1.761503	4.935	0.1860103	4.935	0.4579845	4.935	0.1948557	4.935	1.861721	4.935	0.1734174	4.935	2.40715	4.935	1.29144	4.935	2.652498	4.935	0.1809114	4.935	0.1969648	4.935	0.5825255	4.935	0.402485	4.935	2.799602	4.935	2.312438
4.95	2.653618	4.95	2.706823	4.95	0.1749	4.95	0.1779721	4.95	0.2056161	4.95	0.1776984	4.95	0.1707234	4.95	0.1830584	4.95	1.566271	4.95	1.773356	4.95	1.873679	4.95	0.1812907	4.95	0.3995138	4.95	0.1810827	4.95	1.891839	4.95	0.1775141	4.95	2.373734	4.95	1.415799	4.95	2.640693	4.95	0.1805132	4.95	0.224602	4.95	0.4906993	4.95	0.4362228	4.95	2.65111	4.95	2.267986
4.965	2.58541	4.965	2.559312	4.965	0.1815655	4.965	0.1816161	4.965	0.2098238	4.965	0.1819472	4.965	0.188031	4.965	0.1817678	4.965	1.475737	4.965	1.720293	4.965	1.881861	4.965	0.1698822	4.965	0.6063743	4.965	0.1808118	4.965	1.834268	4.965	0.1730657	4.965	2.429594	4.965	1.446685	4.965	2.809608	4.965	0.1606769	4.965	0.2414145	4.965	0.5006893	4.965	0.3672632	4.965	2.532759	4.965	1.952847
4.98	2.530739	4.98	2.529289	4.98	0.166397	4.98	0.1724282	4.98	0.1837526	4.98	0.1797053	4.98	0.1766518	4.98	0.197086	4.98	1.512593	4.98	1.786466	4.98	1.829659	4.98	0.1727366	4.98	0.5507774	4.98	0.1849904	4.98	1.902671	4.98	0.1827068	4.98	2.407971	4.98	1.411733	4.98	2.789151	4.98	0.1790446	4.98	0.1887559	4.98	0.4070446	4.98	0.3738357	4.98	2.503615	4.98	2.087472
4.995	2.482239	4.995	2.626077	4.995	0.174026	4.995	0.176368	4.995	0.1949924	4.995	0.1780786	4.995	0.168873	4.995	0.1987672	4.995	1.414576	4.995	1.784205	4.995	1.973875	4.995	0.2059032	4.995	0.5420874	4.995	0.1934743	4.995	1.795438	4.995	0.1800941	4.995	2.274142	4.995	1.532292	4.995	2.626294	4.995	0.1774149	4.995	0.1945564	4.995	0.4121902	4.995	0.387928	4.995	2.603441	4.995	2.229031
5.01	2.396896	5.01	2.649858	5.01	0.1900553	5.01	0.1746538	5.01	0.1808676	5.01	0.1805329	5.01	0.1771693	5.01	0.1881105	5.01	1.514656	5.01	1.943712	5.01	2.320222	5.01	0.1969948	5.01	0.470199	5.01	0.2071763	5.01	1.791859	5.01	0.1765439	5.01	2.200982	5.01	1.512394	5.01	2.605704	5.01	0.1831639	5.01	0.1996104	5.01	0.4880622	5.01	0.4093859	5.01	2.605825	5.01	1.979987
5.025	2.233323	5.025	2.733734	5.025	0.1947459	5.025	0.1798597	5.025	0.1937501	5.025	0.2074506	5.025	0.1818847	5.025	0.1946477	5.025	1.57735	5.025	1.565128	5.025	1.896814	5.025	0.1746074	5.025	0.5041512	5.025	0.4153904	5.025	1.740037	5.025	0.1804664	5.025	2.176899	5.025	1.277229	5.025	2.461107	5.025	0.1754652	5.025	0.2414695	5.025	0.4437331	5.025	0.4038316	5.025	2.539736	5.025	2.148734
5.04	2.356021	5.04	2.604975	5.04	0.1745106	5.04	0.1902475	5.04	0.1824633	5.04	0.1843172	5.04	0.17521	5.04	0.1806302	5.04	1.569637	5.04	1.534524	5.04	1.705608	5.04	0.1705786	5.04	0.4013323	5.04	0.3764354	5.04	1.850525	5.04	0.1819764	5.04	2.506597	5.04	1.301241	5.04	2.448367	5.04	0.165777	5.04	0.1838283	5.04	0.4236463	5.04	0.4074663	5.04	2.538816	5.04	2.183127
5.055	2.440814	5.055	2.506577	5.055	0.1649269	5.055	0.1735436	5.055	0.1801475	5.055	0.18761	5.055	0.1709947	5.055	0.193094	5.055	1.3678	5.055	1.472818	5.055	1.60208	5.055	0.1794256	5.055	0.3896639	5.055	0.4108948	5.055	1.785611	5.055	0.1874889	5.055	2.291678	5.055	1.372726	5.055	2.09366	5.055	0.1735598	5.055	0.2081451	5.055	0.4529558	5.055	0.4032479	5.055	2.286854	5.055	2.152382
5.07	2.434404	5.07	2.428374	5.07	0.1726789	5.07	0.1771693	5.07	0.1741091	5.07	0.1985932	5.07	0.1869184	5.07	0.182465	5.07	1.370729	5.07	1.627292	5.07	1.736992	5.07	0.1772668	5.07	0.4105687	5.07	0.3782443	5.07	1.803004	5.07	0.1859527	5.07	2.323419	5.07	1.396422	5.07	2.175006	5.07	0.1796023	5.07	0.1921962	5.07	0.4005038	5.07	0.3454576	5.07	2.299938	5.07	2.219337
5.085	2.581102	5.085	2.397424	5.085	0.1603401	5.085	0.1921059	5.085	0.1767709	5.085	0.1814881	5.085	0.1758203	5.085	0.18001	5.085	1.528934	5.085	1.655416	5.085	1.691	5.085	0.1815418	5.085	0.4255032	5.085	0.4647436	5.085	1.822254	5.085	0.1813914	5.085	2.277617	5.085	1.156821	5.085	2.195948	5.085	0.1802386	5.085	0.1849463	5.085	0.4232954	5.085	0.4320475	5.085	2.264604	5.085	2.214405
5.1	2.535675	5.1	2.387524	5.1	0.1749142	5.1	0.1876139	5.1	0.194242	5.1	0.1890211	5.1	0.176189	5.1	0.1826902	5.1	1.48754	5.1	1.45414	5.1	1.88989	5.1	0.1764193	5.1	0.5689402	5.1	0.4896653	5.1	1.66354	5.1	0.1755572	5.1	2.358421	5.1	1.219725	5.1	2.186797	5.1	0.1833085	5.1	0.2126994	5.1	0.3688311	5.1	0.3966673	5.1	2.337044	5.1	2.289223
5.115	2.376574	5.115	2.394623	5.115	0.2059369	5.115	0.1946112	5.115	0.1836352	5.115	0.1848485	5.115	0.1854148	5.115	0.1970711	5.115	1.525803	5.115	1.51481	5.115	1.792255	5.115	0.1823908	5.115	0.6364959	5.115	0.5430329	5.115	1.638013	5.115	0.1836246	5.115	2.296569	5.115	1.044469	5.115	1.930696	5.115	0.1782863	5.115	0.1902424	5.115	0.3809431	5.115	0.4162042	5.115	2.235922	5.115	2.30115
5.13	2.244231	5.13	2.317024	5.13	0.1773866	5.13	0.1796428	5.13	0.1863891	5.13	0.1938515	5.13	0.1819705	5.13	0.1876574	5.13	1.513128	5.13	1.350211	5.13	1.868125	5.13	0.1897966	5.13	0.4949855	5.13	0.4473068	5.13	1.838593	5.13	0.1729745	5.13	2.313566	5.13	0.9371343	5.13	2.268627	5.13	0.1857579	5.13	0.188079	5.13	0.409983	5.13	0.3480014	5.13	2.218623	5.13	2.108526
5.145	2.634218	5.145	2.388112	5.145	0.1854401	5.145	0.1728888	5.145	0.1711257	5.145	0.1803195	5.145	0.1857577	5.145	0.1851114	5.145	1.443581	5.145	1.258256	5.145	1.864765	5.145	0.1759928	5.145	0.6153716	5.145	0.4339286	5.145	2.100698	5.145	0.1759628	5.145	2.251262	5.145	0.8321183	5.145	2.202842	5.145	0.1883216	5.145	0.1867508	5.145	0.3907953	5.145	0.3929708	5.145	2.122372	5.145	2.100656
5.16	2.734473	5.16	2.609614	5.16	0.1688875	5.16	0.1812758	5.16	0.1910026	5.16	0.1760994	5.16	0.1848572	5.16	0.1816267	5.16	1.43662	5.16	1.380967	5.16	1.920278	5.16	0.1790145	5.16	0.6791584	5.16	0.3542669	5.16	2.070748	5.16	0.18272	5.16	2.105978	5.16	0.8099071	5.16	2.099986	5.16	0.1831066	5.16	0.1816882	5.16	0.407107	5.16	0.3814718	5.16	2.198215	5.16	2.105288
5.175	2.649915	5.175	2.314359	5.175	0.1772034	5.175	0.1747398	5.175	0.1876938	5.175	0.16932	5.175	0.1935682	5.175	0.1743923	5.175	1.42673	5.175	1.241735	5.175	1.890442	5.175	0.1862887	5.175	0.5708453	5.175	0.3476406	5.175	1.830773	5.175	0.1751562	5.175	2.212574	5.175	0.7389223	5.175	2.233618	5.175	0.1823239	5.175	0.179882	5.175	0.4107592	5.175	0.3397102	5.175	2.205513	5.175	2.220344
5.19	2.424363	5.19	2.197254	5.19	0.1798664	5.19	0.1705734	5.19	0.2030246	5.19	0.1929697	5.19	0.1726211	5.19	0.1706575	5.19	1.358307	5.19	1.205696	5.19	1.912478	5.19	0.1831113	5.19	0.5486786	5.19	0.3812614	5.19	2.005399	5.19	0.1797205	5.19	1.928727	5.19	0.6924984	5.19	2.329102	5.19	0.1769011	5.19	0.1928241	5.19	0.3768433	5.19	0.3468993	5.19	2.00685	5.19	2.080109
5.205	2.593572	5.205	2.252414	5.205	0.184613	5.205	0.1642356	5.205	0.1838588	5.205	0.173164	5.205	0.1887203	5.205	0.1838902	5.205	1.308119	5.205	1.135353	5.205	1.998173	5.205	0.1730374	5.205	0.7801768	5.205	0.3734416	5.205	2.074661	5.205	0.1903864	5.205	1.935522	5.205	0.8359128	5.205	2.698488	5.205	0.174003	5.205	0.2242645	5.205	0.3980375	5.205	0.3018163	5.205	2.125637	5.205	2.014238
5.22	2.488386	5.22	2.330841	5.22	0.1774315	5.22	0.1727356	5.22	0.1843607	5.22	0.1737352	5.22	0.1935328	5.22	0.170044	5.22	1.29343	5.22	1.308242	5.22	1.793183	5.22	0.1865413	5.22	0.9830477	5.22	0.4414154	5.22	2.388404	5.22	0.1846417	5.22	1.698468	5.22	0.662019	5.22	2.665655	5.22	0.1950923	5.22	0.2063608	5.22	0.3711671	5.22	0.4093239	5.22	2.182536	5.22	1.997105
5.235	2.684792	5.235	2.279609	5.235	0.1778003	5.235	0.1698385	5.235	0.1849163	5.235	0.1733896	5.235	0.1808092	5.235	0.1884939	5.235	1.247138	5.235	1.297806	5.235	1.560579	5.235	0.180254	5.235	0.9924226	5.235	0.3827627	5.235	2.430808	5.235	0.1836097	5.235	1.933695	5.235	0.6700639	5.235	2.419584	5.235	0.1908008	5.235	0.1865384	5.235	0.1965349	5.235	0.6012962	5.235	2.170451	5.235	1.99019
5.25	2.646435	5.25	2.309197	5.25	0.1693873	5.25	0.1839431	5.25	0.1824005	5.25	0.1834351	5.25	0.1928403	5.25	0.1770504	5.25	1.361907	5.25	1.29614	5.25	1.787346	5.25	0.1811901	5.25	1.107822	5.25	0.3764868	5.25	2.501428	5.25	0.1803927	5.25	1.758198	5.25	0.6170716	5.25	2.175999	5.25	0.1816754	5.25	0.1925902	5.25	0.2626445	5.25	0.5787265	5.25	2.140657	5.25	2.127106
5.265	2.657161	5.265	2.142137	5.265	0.1712952	5.265	0.1733466	5.265	0.1857793	5.265	0.1817513	5.265	0.1754959	5.265	0.1676746	5.265	1.401618	5.265	1.457028	5.265	1.846606	5.265	0.1843835	5.265	0.9732115	5.265	0.4269447	5.265	2.353397	5.265	0.1811997	5.265	1.891431	5.265	0.8346369	5.265	2.637284	5.265	0.1863493	5.265	0.1887834	5.265	0.2839015	5.265	0.5679956	5.265	2.004784	5.265	2.107877
5.28	2.477914	5.28	2.114609	5.28	0.1866898	5.28	0.1749968	5.28	0.180139	5.28	0.1703498	5.28	0.178527	5.28	0.1853458	5.28	1.236845	5.28	1.455302	5.28	1.951474	5.28	0.1814942	5.28	1.005067	5.28	0.4049614	5.28	2.207466	5.28	0.1810543	5.28	1.931644	5.28	0.6171921	5.28	2.605307	5.28	0.1822251	5.28	0.2058206	5.28	0.2940086	5.28	0.5487084	5.28	2.109206	5.28	1.939466
5.295	2.493855	5.295	2.326818	5.295	0.1862067	5.295	0.1795805	5.295	0.1725717	5.295	0.1749853	5.295	0.1743003	5.295	0.1920689	5.295	1.071714	5.295	1.515647	5.295	1.915354	5.295	0.2063386	5.295	1.108634	5.295	0.3763775	5.295	2.089988	5.295	0.1782593	5.295	2.072129	5.295	0.664925	5.295	2.649691	5.295	0.1749802	5.295	0.2002899	5.295	0.1744535	5.295	0.5214452	5.295	2.280644	5.295	1.973096
5.31	2.500783	5.31	2.42717	5.31	0.197813	5.31	0.1645037	5.31	0.1828664	5.31	0.1911508	5.31	0.1754741	5.31	0.1873042	5.31	0.9718491	5.31	1.525103	5.31	1.865798	5.31	0.1763997	5.31	1.405082	5.31	0.4268795	5.31	2.067025	5.31	0.1872422	5.31	2.043208	5.31	0.6853182	5.31	2.352451	5.31	0.1877392	5.31	0.2159605	5.31	0.2428068	5.31	0.424242	5.31	2.24702	5.31	2.198361
5.325	2.47369	5.325	2.39137	5.325	0.1865558	5.325	0.173372	5.325	0.1801582	5.325	0.1742981	5.325	0.1985537	5.325	0.1844307	5.325	0.7708239	5.325	1.374141	5.325	1.701926	5.325	0.1855208	5.325	1.342191	5.325	0.4324578	5.325	2.23	5.325	0.1803911	5.325	2.114691	5.325	0.6496876	5.325	2.447842	5.325	0.1832021	5.325	0.2057851	5.325	0.2656354	5.325	0.4558014	5.325	2.279022	5.325	2.279439
5.34	2.421795	5.34	1.993384	5.34	0.2051996	5.34	0.1777935	5.34	0.1920703	5.34	0.1688837	5.34	0.1986621	5.34	0.1852028	5.34	0.8236228	5.34	1.364035	5.34	1.687565	5.34	0.174499	5.34	1.436252	5.34	0.4228505	5.34	2.161457	5.34	0.1887939	5.34	2.088324	5.34	0.5540671	5.34	2.698464	5.34	0.1780197	5.34	0.1791967	5.34	0.2679794	5.34	0.5037073	5.34	2.338717	5.34	2.373608
5.355	2.41896	5.355	1.941357	5.355	0.1768474	5.355	0.1779789	5.355	0.1772994	5.355	0.2013753	5.355	0.1875563	5.355	0.209426	5.355	1.007945	5.355	1.31772	5.355	1.677531	5.355	0.1810738	5.355	1.416346	5.355	0.3909559	5.355	2.217941	5.355	0.1791563	5.355	2.399822	5.355	0.8178435	5.355	2.878415	5.355	0.1768107	5.355	0.183998	5.355	0.2101188	5.355	0.5485232	5.355	2.31322	5.355	2.424922
5.37	2.378531	5.37	2.205882	5.37	0.1976284	5.37	0.1733918	5.37	0.1872056	5.37	0.1801637	5.37	0.1881824	5.37	0.201929	5.37	1.066517	5.37	1.305593	5.37	1.870916	5.37	0.1846055	5.37	1.35184	5.37	0.4090068	5.37	2.313262	5.37	0.18172	5.37	2.232343	5.37	0.7634627	5.37	2.76447	5.37	0.1730953	5.37	0.209467	5.37	0.3276855	5.37	0.5919334	5.37	2.305072	5.37	2.258738
5.385	2.238284	5.385	2.222626	5.385	0.1814773	5.385	0.1806726	5.385	0.1736028	5.385	0.1881896	5.385	0.1855575	5.385	0.1784587	5.385	1.218062	5.385	1.286231	5.385	1.935538	5.385	0.1859475	5.385	1.353247	5.385	0.4071145	5.385	1.953612	5.385	0.1740326	5.385	2.232512	5.385	0.5916133	5.385	2.782818	5.385	0.1868206	5.385	0.1934756	5.385	0.3709531	5.385	0.6297156	5.385	2.266119	5.385	2.222666
5.4	2.526763	5.4	1.943894	5.4	0.1741404	5.4	0.1801162	5.4	0.1844264	5.4	0.1877284	5.4	0.1912001	5.4	0.1892601	5.4	1.123299	5.4	1.24334	5.4	2.082306	5.4	0.1778877	5.4	1.384275	5.4	0.3850242	5.4	2.06026	5.4	0.1791915	5.4	2.212396	5.4	0.5097197	5.4	2.689206	5.4	0.1881334	5.4	0.1741297	5.4	0.384549	5.4	0.667762	5.4	2.137466	5.4	2.384709
5.415	2.590085	5.415	2.262416	5.415	0.1607388	5.415	0.1708893	5.415	0.1822111	5.415	0.1715741	5.415	0.1828949	5.415	0.1975768	5.415	1.00223	5.415	1.225961	5.415	1.934677	5.415	0.1972807	5.415	1.458971	5.415	0.4071595	5.415	2.084227	5.415	0.1754281	5.415	2.163823	5.415	0.4972381	5.415	2.676837	5.415	0.183153	5.415	0.191997	5.415	0.4032386	5.415	0.5142323	5.415	2.371286	5.415	2.284065
5.43	2.683424	5.43	2.033758	5.43	0.1749543	5.43	0.172991	5.43	0.1810416	5.43	0.1900622	5.43	0.1943689	5.43	0.2000877	5.43	1.021934	5.43	1.391058	5.43	1.82724	5.43	0.1804508	5.43	1.504279	5.43	0.3163046	5.43	1.819865	5.43	0.1655128	5.43	2.294827	5.43	0.6337775	5.43	2.739153	5.43	0.1823186	5.43	0.1891596	5.43	0.3713928	5.43	0.4924778	5.43	2.316294	5.43	2.298074
5.445	2.70121	5.445	2.104298	5.445	0.1657166	5.445	0.1681605	5.445	0.1895337	5.445	0.169888	5.445	0.1774879	5.445	0.180022	5.445	0.860142	5.445	1.397703	5.445	2.018494	5.445	0.179814	5.445	1.559252	5.445	0.3739579	5.445	1.978831	5.445	0.169204	5.445	2.394093	5.445	0.6213447	5.445	2.852858	5.445	0.1787571	5.445	0.1954882	5.445	0.2216851	5.445	0.6211708	5.445	2.387262	5.445	2.333438
5.46	2.740325	5.46	1.979964	5.46	0.1831532	5.46	0.1739287	5.46	0.1986582	5.46	0.1803558	5.46	0.1784648	5.46	0.1868535	5.46	0.8625485	5.46	1.528694	5.46	1.910345	5.46	0.1841189	5.46	1.481005	5.46	0.3668799	5.46	2.027056	5.46	0.1857003	5.46	2.560137	5.46	0.6025063	5.46	2.843329	5.46	0.177271	5.46	0.1849448	5.46	0.3397557	5.46	0.5428392	5.46	2.271224	5.46	2.338354
5.475	2.650023	5.475	2.043157	5.475	0.1867643	5.475	0.1735573	5.475	0.1841032	5.475	0.1857932	5.475	0.1775664	5.475	0.1760251	5.475	0.8710558	5.475	1.617166	5.475	1.944209	5.475	0.1900966	5.475	1.543532	5.475	0.378261	5.475	1.823859	5.475	0.1783144	5.475	2.559302	5.475	0.5742758	5.475	2.6627	5.475	0.1723166	5.475	0.1954566	5.475	0.4080143	5.475	0.6110888	5.475	2.716912	5.475	2.200156
5.49	2.605202	5.49	2.097005	5.49	0.1724355	5.49	0.1739737	5.49	0.1851593	5.49	0.1751198	5.49	0.1782694	5.49	0.1810255	5.49	0.5923384	5.49	1.476152	5.49	1.989497	5.49	0.1802429	5.49	1.579027	5.49	0.2430938	5.49	1.927356	5.49	0.179656	5.49	2.452034	5.49	0.6255797	5.49	2.89066	5.49	0.1902869	5.49	0.2127223	5.49	0.3263525	5.49	0.6231702	5.49	2.573723	5.49	2.179986
5.505	2.641144	5.505	1.981631	5.505	0.1732628	5.505	0.1748798	5.505	0.1802054	5.505	0.1861898	5.505	0.1756252	5.505	0.1805292	5.505	0.6055409	5.505	1.391264	5.505	1.761472	5.505	0.1756223	5.505	1.690499	5.505	0.1854514	5.505	1.842905	5.505	0.1824622	5.505	2.457373	5.505	0.6142138	5.505	2.725058	5.505	0.1757641	5.505	0.1911548	5.505	0.3942146	5.505	0.5947176	5.505	2.660372	5.505	2.266295
5.52	2.623065	5.52	2.08879	5.52	0.2008705	5.52	0.1874563	5.52	0.1808119	5.52	0.1907988	5.52	0.1959152	5.52	0.174722	5.52	0.7047476	5.52	1.337214	5.52	1.86218	5.52	0.1685082	5.52	1.848486	5.52	0.2091006	5.52	1.826956	5.52	0.1963996	5.52	2.500078	5.52	0.5903022	5.52	2.467842	5.52	0.1843962	5.52	0.2066716	5.52	0.4240488	5.52	0.588437	5.52	2.481508	5.52	2.309164
5.535	2.604843	5.535	2.080753	5.535	0.1775305	5.535	0.1793201	5.535	0.1931477	5.535	0.1782189	5.535	0.1844745	5.535	0.1848021	5.535	0.7686149	5.535	1.372902	5.535	1.635124	5.535	0.1747826	5.535	2.036003	5.535	0.212318	5.535	1.935788	5.535	0.1765508	5.535	2.488201	5.535	0.5576469	5.535	2.679021	5.535	0.1874113	5.535	0.2016949	5.535	0.3447522	5.535	0.6213219	5.535	2.324569	5.535	2.171637
5.55	2.382857	5.55	1.807775	5.55	0.1893727	5.55	0.1766368	5.55	0.1826694	5.55	0.1807804	5.55	0.1974205	5.55	0.1853	5.55	0.8246002	5.55	1.240375	5.55	1.418023	5.55	0.1758746	5.55	2.127584	5.55	0.1896769	5.55	2.041329	5.55	0.1799805	5.55	2.486117	5.55	0.4741983	5.55	2.714458	5.55	0.1759147	5.55	0.2827407	5.55	0.3478964	5.55	0.5852774	5.55	2.236215	5.55	2.024496
5.565	2.313751	5.565	1.732734	5.565	0.1818407	5.565	0.1790304	5.565	0.1963697	5.565	0.191225	5.565	0.1944817	5.565	0.1885918	5.565	1.042436	5.565	1.417083	5.565	1.529442	5.565	0.1787175	5.565	2.12871	5.565	0.210705	5.565	2.166131	5.565	0.1774581	5.565	2.59116	5.565	0.5651037	5.565	2.853604	5.565	0.1816973	5.565	0.2498342	5.565	0.4351419	5.565	0.5518984	5.565	1.822731	5.565	1.971803
5.58	2.431944	5.58	1.635234	5.58	0.2013903	5.58	0.1714132	5.58	0.1947951	5.58	0.179574	5.58	0.214172	5.58	0.1852334	5.58	0.9298635	5.58	1.157111	5.58	1.497453	5.58	0.1704923	5.58	2.087276	5.58	0.2040804	5.58	2.204833	5.58	0.1750176	5.58	2.641439	5.58	0.617308	5.58	3.190129	5.58	0.1906122	5.58	0.2005585	5.58	0.3684496	5.58	0.6769972	5.58	1.793189	5.58	1.850545
5.595	2.305458	5.595	1.682369	5.595	0.1789358	5.595	0.1745193	5.595	0.1711725	5.595	0.1982895	5.595	0.1885609	5.595	0.1796385	5.595	0.7854313	5.595	1.136989	5.595	1.531393	5.595	0.174037	5.595	2.099059	5.595	0.1922685	5.595	2.235927	5.595	0.187394	5.595	2.681416	5.595	0.582365	5.595	3.117239	5.595	0.1801667	5.595	0.2578502	5.595	0.3800536	5.595	0.687827	5.595	1.905955	5.595	1.875717
5.61	2.433444	5.61	1.542969	5.61	0.1803138	5.61	0.1853629	5.61	0.1870831	5.61	0.1754243	5.61	0.1912794	5.61	0.1877202	5.61	0.7512669	5.61	0.9772591	5.61	1.598722	5.61	0.1954748	5.61	2.228827	5.61	0.2211508	5.61	2.137406	5.61	0.1807651	5.61	2.728913	5.61	0.5686564	5.61	3.037132	5.61	0.1714934	5.61	0.2983297	5.61	0.3978087	5.61	0.5678635	5.61	1.761692	5.61	1.761858
5.625	2.382313	5.625	1.662099	5.625	0.1721862	5.625	0.1869605	5.625	0.1749313	5.625	0.1877362	5.625	0.17294	5.625	0.17168	5.625	0.8476651	5.625	0.8789924	5.625	1.561866	5.625	0.173992	5.625	2.22048	5.625	0.2034702	5.625	1.894447	5.625	0.1874662	5.625	2.73279	5.625	0.431677	5.625	2.78827	5.625	0.1687987	5.625	0.2743612	5.625	0.402951	5.625	0.6593239	5.625	1.963424	5.625	1.545012
5.64	2.454109	5.64	1.540195	5.64	0.1742499	5.64	0.1734771	5.64	0.190171	5.64	0.1913355	5.64	0.1941708	5.64	0.1670168	5.64	0.8901383	5.64	0.861017	5.64	1.572593	5.64	0.2110312	5.64	2.025101	5.64	0.1930108	5.64	1.910478	5.64	0.1768502	5.64	2.690902	5.64	0.6114354	5.64	3.032959	5.64	0.1848622	5.64	0.3461251	5.64	0.3880135	5.64	0.75488	5.64	1.608858	5.64	1.770413
5.655	2.451123	5.655	1.536867	5.655	0.1699234	5.655	0.1723754	5.655	0.2079954	5.655	0.1806313	5.655	0.1792314	5.655	0.1768249	5.655	1.169789	5.655	0.7789751	5.655	1.359789	5.655	0.1889286	5.655	1.926382	5.655	0.1827596	5.655	1.857353	5.655	0.1829437	5.655	2.63472	5.655	0.6421303	5.655	2.977952	5.655	0.1835483	5.655	0.3949712	5.655	0.4391554	5.655	0.9704443	5.655	1.552025	5.655	1.631487
5.67	2.532675	5.67	1.438972	5.67	0.1821154	5.67	0.1799765	5.67	0.1909476	5.67	0.174716	5.67	0.1955051	5.67	0.1821672	5.67	1.151087	5.67	0.8414207	5.67	1.372402	5.67	0.1870665	5.67	2.098697	5.67	0.1932223	5.67	2.038303	5.67	0.1826556	5.67	2.442386	5.67	0.7250401	5.67	3.05169	5.67	0.1757043	5.67	0.3753803	5.67	0.3880073	5.67	0.9860889	5.67	1.367634	5.67	1.465264
5.685	2.555501	5.685	1.278944	5.685	0.2155832	5.685	0.1845844	5.685	0.2039462	5.685	0.1780131	5.685	0.2380811	5.685	0.1817216	5.685	1.143577	5.685	0.6047886	5.685	1.365405	5.685	0.1806857	5.685	2.029699	5.685	0.1900771	5.685	1.864823	5.685	0.1801861	5.685	2.494725	5.685	0.8554253	5.685	3.109511	5.685	0.175057	5.685	0.4016152	5.685	0.4017284	5.685	1.058635	5.685	1.489507	5.685	1.543641
5.7	2.583263	5.7	1.252795	5.7	0.1889711	5.7	0.1736427	5.7	0.2145924	5.7	0.1912691	5.7	0.1851216	5.7	0.1788082	5.7	1.359148	5.7	0.7897502	5.7	1.509686	5.7	0.1872518	5.7	2.135415	5.7	0.1861785	5.7	1.630578	5.7	0.179825	5.7	2.41332	5.7	0.7811822	5.7	3.038392	5.7	0.187206	5.7	0.2263436	5.7	0.3829357	5.7	1.051092	5.7	1.485616	5.7	1.471632
5.715	2.60101	5.715	1.165817	5.715	0.1908089	5.715	0.1771543	5.715	0.1921303	5.715	0.1764069	5.715	0.1891216	5.715	0.1751435	5.715	1.29929	5.715	0.6486084	5.715	1.165683	5.715	0.1897641	5.715	2.287594	5.715	0.1732458	5.715	1.624541	5.715	0.1830095	5.715	2.554663	5.715	0.6708997	5.715	2.781665	5.715	0.1801166	5.715	0.3520535	5.715	0.3392008	5.715	1.176765	5.715	1.434221	5.715	1.482876
5.73	2.553185	5.73	1.303135	5.73	0.2003248	5.73	0.1823811	5.73	0.1958829	5.73	0.1858072	5.73	0.2014046	5.73	0.1740045	5.73	1.156267	5.73	0.5880339	5.73	1.245612	5.73	0.1778899	5.73	2.284561	5.73	0.1658432	5.73	1.609762	5.73	0.1792742	5.73	2.727269	5.73	0.6832308	5.73	2.911063	5.73	0.1724675	5.73	0.391109	5.73	0.3952892	5.73	1.090337	5.73	1.405422	5.73	1.406023
5.745	2.597881	5.745	1.35818	5.745	0.196675	5.745	0.1906924	5.745	0.1971271	5.745	0.208393	5.745	0.1903369	5.745	0.1752074	5.745	1.325294	5.745	0.5849804	5.745	1.18085	5.745	0.1795751	5.745	2.309559	5.745	0.175001	5.745	1.679306	5.745	0.177938	5.745	2.654121	5.745	0.6761699	5.745	2.866946	5.745	0.1750058	5.745	0.4041454	5.745	0.2877914	5.745	0.9688136	5.745	1.281616	5.745	1.263241
5.76	2.604402	5.76	1.55471	5.76	0.1739513	5.76	0.1881093	5.76	0.1776401	5.76	0.1989605	5.76	0.1918177	5.76	0.1721251	5.76	1.261496	5.76	0.5407671	5.76	1.107177	5.76	0.1853596	5.76	2.221889	5.76	0.1803699	5.76	1.68386	5.76	0.186132	5.76	2.643893	5.76	0.4896589	5.76	2.915563	5.76	0.1867569	5.76	0.4278442	5.76	0.381129	5.76	0.7742932	5.76	1.290177	5.76	1.194448
5.775	2.497134	5.775	1.422081	5.775	0.1724559	5.775	0.1769885	5.775	0.2238613	5.775	0.1893158	5.775	0.1846987	5.775	0.1718796	5.775	1.205523	5.775	0.6573081	5.775	1.102882	5.775	0.1835053	5.775	2.22347	5.775	0.1729605	5.775	1.681711	5.775	0.1737608	5.775	2.386332	5.775	0.6240652	5.775	2.356284	5.775	0.1850923	5.775	0.3823886	5.775	0.4046849	5.775	0.7397475	5.775	1.478046	5.775	1.205237
5.79	2.459903	5.79	1.403251	5.79	0.2022473	5.79	0.18402	5.79	0.213012	5.79	0.1798299	5.79	0.18444	5.79	0.1809812	5.79	1.363498	5.79	0.7353551	5.79	1.204285	5.79	0.1893796	5.79	2.28893	5.79	0.1926616	5.79	1.926384	5.79	0.1688818	5.79	2.407592	5.79	0.5562739	5.79	2.669967	5.79	0.1777104	5.79	0.4105461	5.79	0.4404929	5.79	0.6991446	5.79	1.375824	5.79	1.332791
5.805	2.316234	5.805	1.400146	5.805	0.1762386	5.805	0.1761421	5.805	0.189241	5.805	0.192874	5.805	0.1880485	5.805	0.1827195	5.805	1.34361	5.805	0.6439633	5.805	1.188302	5.805	0.1942302	5.805	2.314951	5.805	0.2026101	5.805	1.940087	5.805	0.184109	5.805	2.571429	5.805	0.5574986	5.805	2.712751	5.805	0.1947742	5.805	0.4322606	5.805	0.4452235	5.805	0.6048616	5.805	1.324186	5.805	1.41457
5.82	2.420015	5.82	1.214343	5.82	0.1745941	5.82	0.1762999	5.82	0.1877389	5.82	0.199969	5.82	0.1876907	5.82	0.1785429	5.82	1.281854	5.82	0.6149514	5.82	1.223625	5.82	0.1929859	5.82	2.333124	5.82	0.179473	5.82	2.001376	5.82	0.1884242	5.82	2.518627	5.82	0.7088994	5.82	2.792515	5.82	0.1743502	5.82	0.3567365	5.82	0.4676079	5.82	0.611656	5.82	1.597291	5.82	1.538733
5.835001	2.349604	5.835001	1.227891	5.835001	0.1762185	5.835001	0.170571	5.835001	0.1890289	5.835001	0.1950654	5.835001	0.1812215	5.835001	0.1728354	5.835001	1.337967	5.835001	0.6068358	5.835001	1.474301	5.835001	0.1907339	5.835001	2.272752	5.835001	0.1763737	5.835001	2.153358	5.835001	0.1656626	5.835001	2.316715	5.835001	0.7607319	5.835001	2.709729	5.835001	0.1959717	5.835001	0.4303468	5.835001	0.4100894	5.835001	0.5440595	5.835001	1.583365	5.835001	1.615358
5.85	2.439196	5.85	1.218945	5.85	0.1769432	5.85	0.1807796	5.85	0.179212	5.85	0.1990637	5.85	0.196977	5.85	0.1824731	5.85	1.258467	5.85	0.6393138	5.85	1.370894	5.85	0.1984064	5.85	2.454777	5.85	0.1898526	5.85	1.957801	5.85	0.1768454	5.85	2.597409	5.85	0.8248478	5.85	2.814013	5.85	0.1756876	5.85	0.3951216	5.85	0.3944735	5.85	0.6022185	5.85	1.798224	5.85	1.422118
5.865	2.417484	5.865	1.092625	5.865	0.1710675	5.865	0.1752578	5.865	0.2069857	5.865	0.1892119	5.865	0.1842538	5.865	0.1814477	5.865	1.465635	5.865	0.6043062	5.865	1.261867	5.865	0.1759429	5.865	2.33672	5.865	0.1842642	5.865	1.949447	5.865	0.1803189	5.865	2.483205	5.865	0.8814025	5.865	2.823303	5.865	0.1701472	5.865	0.3871994	5.865	0.4143673	5.865	0.6596444	5.865	1.945119	5.865	1.446838
5.88	2.528778	5.88	1.525208	5.88	0.1645631	5.88	0.1949227	5.88	0.203475	5.88	0.1903133	5.88	0.1866792	5.88	0.1690498	5.88	1.478812	5.88	0.6832926	5.88	1.207054	5.88	0.1794223	5.88	2.123326	5.88	0.185997	5.88	1.916026	5.88	0.1826831	5.88	2.452173	5.88	0.915311	5.88	2.629287	5.88	0.1810275	5.88	0.4420457	5.88	0.3885855	5.88	0.6830712	5.88	1.780043	5.88	1.240178
5.895	2.597253	5.895	1.595656	5.895	0.1911047	5.895	0.1784757	5.895	0.195553	5.895	0.1717717	5.895	0.1869496	5.895	0.1694103	5.895	1.109968	5.895	0.5881332	5.895	0.94761	5.895	0.1771809	5.895	1.976129	5.895	0.2103125	5.895	2.009432	5.895	0.1658725	5.895	2.489009	5.895	0.9397947	5.895	2.858582	5.895	0.1846999	5.895	0.4214672	5.895	0.3775716	5.895	0.6191711	5.895	1.548306	5.895	1.342321
5.91	2.641761	5.91	1.709169	5.91	0.1853888	5.91	0.17613	5.91	0.1801611	5.91	0.2046997	5.91	0.1785105	5.91	0.181385	5.91	1.113743	5.91	0.5785795	5.91	0.8078078	5.91	0.174411	5.91	1.989196	5.91	0.1790716	5.91	1.803042	5.91	0.1796864	5.91	2.483236	5.91	0.9678647	5.91	2.920814	5.91	0.1888625	5.91	0.4175781	5.91	0.4266336	5.91	0.6390394	5.91	1.726519	5.91	1.535171
5.925	2.611279	5.925	1.766007	5.925	0.1873097	5.925	0.1704845	5.925	0.1881491	5.925	0.1868864	5.925	0.1916684	5.925	0.1867386	5.925	1.351135	5.925	0.5648274	5.925	0.7821798	5.925	0.1786273	5.925	2.104081	5.925	0.1931531	5.925	1.800671	5.925	0.1681778	5.925	2.341449	5.925	0.9401816	5.925	2.771552	5.925	0.1862392	5.925	0.4026043	5.925	0.4182866	5.925	0.6464859	5.925	1.460958	5.925	1.564417
5.94	2.632537	5.94	1.619668	5.94	0.1836436	5.94	0.1690389	5.94	0.2086577	5.94	0.1917583	5.94	0.1862189	5.94	0.174061	5.94	1.23262	5.94	0.508538	5.94	0.7224327	5.94	0.1772553	5.94	2.3313	5.94	0.1903109	5.94	1.902589	5.94	0.1739386	5.94	2.279843	5.94	0.9378286	5.94	2.790766	5.94	0.185327	5.94	0.2769774	5.94	0.4995386	5.94	0.6991584	5.94	1.665496	5.94	1.71575
5.955	2.532918	5.955	1.700073	5.955	0.1720494	5.955	0.1846523	5.955	0.1778764	5.955	0.1919031	5.955	0.1765063	5.955	0.1917518	5.955	1.17381	5.955	0.5314828	5.955	0.8002088	5.955	0.1699199	5.955	2.162247	5.955	0.1834217	5.955	2.175955	5.955	0.1815627	5.955	2.478427	5.955	0.9342065	5.955	2.916408	5.955	0.1734041	5.955	0.356485	5.955	0.4547087	5.955	0.8076351	5.955	1.95605	5.955	1.720805
5.97	2.274335	5.97	1.485164	5.97	0.2030223	5.97	0.1693684	5.97	0.1821812	5.97	0.18786	5.97	0.1764219	5.97	0.1721445	5.97	1.130821	5.97	0.5824398	5.97	0.9448232	5.97	0.1825245	5.97	2.207097	5.97	0.1905938	5.97	2.098847	5.97	0.1749468	5.97	2.618195	5.97	0.788458	5.97	2.896025	5.97	0.1700413	5.97	0.3819318	5.97	0.6223505	5.97	0.8395053	5.97	2.092496	5.97	1.81569
5.985	2.175244	5.985	1.576301	5.985	0.1645141	5.985	0.1821038	5.985	0.1842256	5.985	0.1890921	5.985	0.197116	5.985	0.1899673	5.985	0.8934395	5.985	0.7584057	5.985	0.7984505	5.985	0.1744373	5.985	2.085631	5.985	0.175967	5.985	1.807977	5.985	0.1744816	5.985	2.595164	5.985	0.7103923	5.985	2.887985	5.985	0.1801417	5.985	0.3546171	5.985	0.6364516	5.985	0.8556578	5.985	2.033685	5.985	1.959927
6.0	1.960602	6.0	1.449852	6.0	0.1776007	6.0	0.1773438	6.0	0.1870988	6.0	0.1691889	6.0	0.186957	6.0	0.1746466	6.0	0.9542247	6.0	0.8341036	6.0	0.8259989	6.0	0.1933946	6.0	1.826837	6.0	0.2030439	6.0	1.772027	6.0	0.1711626	6.0	2.415003	6.0	0.6645104	6.0	2.897835	6.0	0.1742728	6.0	0.3501289	6.0	0.637163	6.0	0.6843493	6.0	2.175402	6.0	1.873408
6.015	2.197106	6.015	1.554007	6.015	0.1942189	6.015	0.181008	6.015	0.1943526	6.015	0.1897048	6.015	0.2042955	6.015	0.1871265	6.015	0.9262143	6.015	0.9512202	6.015	0.8185378	6.015	0.1911766	6.015	1.885801	6.015	0.1774461	6.015	1.830445	6.015	0.1885403	6.015	2.328529	6.015	0.647886	6.015	2.846542	6.015	0.1844992	6.015	0.4020251	6.015	0.399362	6.015	0.648714	6.015	2.326462	6.015	1.918
6.03	2.128933	6.03	1.607633	6.03	0.1820878	6.03	0.1939432	6.03	0.2034748	6.03	0.1819603	6.03	0.1841498	6.03	0.2078543	6.03	0.8368376	6.03	0.8431098	6.03	0.8908185	6.03	0.1799325	6.03	1.77947	6.03	0.2066722	6.03	1.871478	6.03	0.1851442	6.03	2.493537	6.03	0.8560677	6.03	2.798014	6.03	0.1854209	6.03	0.3019108	6.03	0.4917378	6.03	0.594901	6.03	2.187983	6.03	1.876581
6.045	2.266716	6.045	1.93536	6.045	0.1896314	6.045	0.1805601	6.045	0.18747	6.045	0.1796359	6.045	0.206396	6.045	0.1983685	6.045	0.9241411	6.045	0.6665832	6.045	0.6201524	6.045	0.1713085	6.045	1.970249	6.045	0.1921167	6.045	2.083864	6.045	0.1781422	6.045	2.449576	6.045	0.9899347	6.045	2.708395	6.045	0.1782977	6.045	0.2773492	6.045	0.4443637	6.045	0.5520235	6.045	2.187173	6.045	2.073504
6.06	2.231402	6.06	1.687022	6.06	0.1737732	6.06	0.1830573	6.06	0.1823019	6.06	0.1917326	6.06	0.1897842	6.06	0.1900439	6.06	0.9561517	6.06	0.6209389	6.06	0.7376139	6.06	0.1756649	6.06	1.93005	6.06	0.1790822	6.06	1.927828	6.06	0.1784571	6.06	2.410732	6.06	0.9653323	6.06	2.709465	6.06	0.1747482	6.06	0.386785	6.06	0.3850415	6.06	0.4470808	6.06	2.290321	6.06	1.867956
6.075	2.227293	6.075	1.607704	6.075	0.1942678	6.075	0.1830713	6.075	0.1787453	6.075	0.194328	6.075	0.181587	6.075	0.1870015	6.075	1.048669	6.075	0.7333772	6.075	0.5707909	6.075	0.1809847	6.075	1.933314	6.075	0.1698072	6.075	2.080562	6.075	0.1846757	6.075	2.549724	6.075	1.067173	6.075	2.902327	6.075	0.1811215	6.075	0.4069987	6.075	0.3652305	6.075	0.4683642	6.075	2.192191	6.075	1.546023
6.09	2.255376	6.09	1.714686	6.09	0.1959847	6.09	0.1882662	6.09	0.1900397	6.09	0.1867621	6.09	0.193987	6.09	0.1823627	6.09	1.274551	6.09	0.6162313	6.09	0.6442182	6.09	0.1827329	6.09	1.872702	6.09	0.1854783	6.09	1.991526	6.09	0.1828843	6.09	2.511934	6.09	1.028261	6.09	2.853615	6.09	0.178698	6.09	0.3483302	6.09	0.3878284	6.09	0.5585318	6.09	2.136611	6.09	1.759405
6.105	2.23986	6.105	1.752807	6.105	0.1980351	6.105	0.1729827	6.105	0.3959632	6.105	0.1982097	6.105	0.1915538	6.105	0.1848417	6.105	1.07886	6.105	0.378345	6.105	0.7050063	6.105	0.1778114	6.105	2.178172	6.105	0.2350592	6.105	1.823744	6.105	0.174474	6.105	2.559543	6.105	1.102326	6.105	2.668588	6.105	0.1819613	6.105	0.4579354	6.105	0.3688968	6.105	0.5474604	6.105	1.895219	6.105	1.674579
6.12	2.319757	6.12	1.80883	6.12	0.1944453	6.12	0.1749182	6.12	0.4125177	6.12	0.1778311	6.12	0.1990569	6.12	0.1927878	6.12	1.0623	6.12	0.4327377	6.12	0.8163196	6.12	0.1917001	6.12	2.089221	6.12	0.1793539	6.12	1.972153	6.12	0.1693886	6.12	2.549765	6.12	1.428749	6.12	2.747849	6.12	0.1928395	6.12	0.4451029	6.12	0.372759	6.12	0.5262777	6.12	2.065207	6.12	1.749044
6.135	2.119971	6.135	2.178284	6.135	0.1975806	6.135	0.174494	6.135	0.3851766	6.135	0.1831986	6.135	0.1824636	6.135	0.1829887	6.135	1.173536	6.135	0.4560274	6.135	1.104875	6.135	0.1750508	6.135	2.137343	6.135	0.1871066	6.135	1.811297	6.135	0.1684338	6.135	2.582863	6.135	1.46673	6.135	2.627994	6.135	0.1797915	6.135	0.4412292	6.135	0.3087847	6.135	0.4968654	6.135	1.9769	6.135	1.93063
6.15	2.193516	6.15	2.097926	6.15	0.183513	6.15	0.1782869	6.15	0.2451305	6.15	0.1857755	6.15	0.1828427	6.15	0.1879126	6.15	1.095457	6.15	0.621733	6.15	1.11886	6.15	0.1770222	6.15	1.946648	6.15	0.1842136	6.15	1.795141	6.15	0.1760504	6.15	2.410811	6.15	1.448807	6.15	2.682705	6.15	0.1759717	6.15	0.3799516	6.15	0.3711414	6.15	0.5165482	6.15	2.120579	6.15	2.008347
6.165	2.127213	6.165	2.174363	6.165	0.2053023	6.165	0.176581	6.165	0.216901	6.165	0.207225	6.165	0.1863844	6.165	0.1998601	6.165	1.013809	6.165	0.5493734	6.165	1.110815	6.165	0.1848056	6.165	2.129588	6.165	0.1862208	6.165	1.786641	6.165	0.1717037	6.165	2.449302	6.165	1.474691	6.165	2.686604	6.165	0.1825104	6.165	0.4008921	6.165	0.3879307	6.165	0.4785374	6.165	2.001191	6.165	2.022979
6.18	1.784212	6.18	2.29079	6.18	0.1831231	6.18	0.1767363	6.18	0.196634	6.18	0.1754773	6.18	0.1683322	6.18	0.1809884	6.18	0.8756198	6.18	0.6960843	6.18	1.149682	6.18	0.1846243	6.18	2.158393	6.18	0.1806706	6.18	1.922532	6.18	0.1871146	6.18	2.651595	6.18	1.513438	6.18	2.579697	6.18	0.1845155	6.18	0.3692737	6.18	0.3647271	6.18	0.5120039	6.18	1.978755	6.18	2.126232
6.195	1.923959	6.195	2.261103	6.195	0.2007661	6.195	0.1774707	6.195	0.2102689	6.195	0.1831619	6.195	0.1757757	6.195	0.1825149	6.195	0.9352865	6.195	0.582633	6.195	1.340742	6.195	0.1877443	6.195	2.102119	6.195	0.1847004	6.195	1.838074	6.195	0.1835056	6.195	2.445172	6.195	1.372813	6.195	2.336673	6.195	0.188518	6.195	0.4607923	6.195	0.3355144	6.195	0.5021363	6.195	2.20321	6.195	1.816093
6.210001	2.009001	6.210001	2.2405	6.210001	0.1753883	6.210001	0.1848571	6.210001	0.1910211	6.210001	0.1924665	6.210001	0.1862229	6.210001	0.191266	6.210001	1.18524	6.210001	0.6452861	6.210001	1.236336	6.210001	0.1770802	6.210001	2.164649	6.210001	0.1681053	6.210001	1.651123	6.210001	0.1861147	6.210001	2.51691	6.210001	1.377526	6.210001	2.26458	6.210001	0.1891745	6.210001	0.472907	6.210001	0.2995413	6.210001	0.5127552	6.210001	2.10591	6.210001	1.590153
6.225	1.956464	6.225	2.305151	6.225	0.1965173	6.225	0.1800452	6.225	0.2162726	6.225	0.1795184	6.225	0.1809332	6.225	0.1840789	6.225	1.089942	6.225	0.6684924	6.225	1.150347	6.225	0.1826402	6.225	2.290993	6.225	0.183004	6.225	1.482639	6.225	0.1849209	6.225	2.449572	6.225	1.167432	6.225	2.104644	6.225	0.1758664	6.225	0.386679	6.225	0.3593436	6.225	0.4982018	6.225	2.137168	6.225	1.719194
6.24	1.838705	6.24	2.34732	6.24	0.1823542	6.24	0.1673939	6.24	0.1990126	6.24	0.191008	6.24	0.1874275	6.24	0.178071	6.24	0.9758009	6.24	0.5674759	6.24	1.109073	6.24	0.1895407	6.24	2.063562	6.24	0.1801653	6.24	1.610561	6.24	0.1708786	6.24	2.414157	6.24	1.248933	6.24	2.079194	6.24	0.1839864	6.24	0.403868	6.24	0.372651	6.24	0.4637175	6.24	2.094206	6.24	1.632122
6.255	1.769701	6.255	2.324483	6.255	0.1966876	6.255	0.1770475	6.255	0.1884993	6.255	0.1919018	6.255	0.1757511	6.255	0.1829025	6.255	0.9270285	6.255	0.4156225	6.255	1.332346	6.255	0.1764856	6.255	2.101814	6.255	0.1692518	6.255	1.525138	6.255	0.1768266	6.255	2.378721	6.255	1.361509	6.255	1.926245	6.255	0.188388	6.255	0.418937	6.255	0.3863275	6.255	0.5374439	6.255	2.024983	6.255	1.795063
6.27	1.810905	6.27	2.448764	6.27	0.2134974	6.27	0.184095	6.27	0.2273194	6.27	0.1915237	6.27	0.1911028	6.27	0.1815225	6.27	1.019369	6.27	0.5122842	6.27	1.193987	6.27	0.1728546	6.27	1.978876	6.27	0.1991996	6.27	1.392216	6.27	0.1792172	6.27	2.205091	6.27	1.452725	6.27	1.892905	6.27	0.1723775	6.27	0.3408625	6.27	0.3934922	6.27	0.486954	6.27	1.924491	6.27	1.787093
6.285	1.73795	6.285	2.394771	6.285	0.1909661	6.285	0.1829329	6.285	0.195701	6.285	0.2327714	6.285	0.180509	6.285	0.1932313	6.285	0.8067147	6.285	0.6117262	6.285	1.299738	6.285	0.1796074	6.285	2.067798	6.285	0.1792881	6.285	1.480129	6.285	0.1783292	6.285	2.31991	6.285	1.32187	6.285	2.131222	6.285	0.1811189	6.285	0.3978714	6.285	0.3742268	6.285	0.4586076	6.285	2.114035	6.285	1.849491
6.3	1.709504	6.3	2.301543	6.3	0.184285	6.3	0.1748073	6.3	0.199394	6.3	0.1952657	6.3	0.1941505	6.3	0.1797098	6.3	0.9583015	6.3	0.4552988	6.3	1.459372	6.3	0.1880843	6.3	1.942887	6.3	0.202851	6.3	1.453958	6.3	0.1765951	6.3	2.484783	6.3	1.262598	6.3	2.019499	6.3	0.1742786	6.3	0.4626358	6.3	0.3380087	6.3	0.5427393	6.3	2.298211	6.3	1.800237
6.315001	1.647744	6.315001	2.350054	6.315001	0.1916927	6.315001	0.1713298	6.315001	0.2162706	6.315001	0.2087151	6.315001	0.1929019	6.315001	0.1892531	6.315001	0.8373967	6.315001	0.3962499	6.315001	1.348831	6.315001	0.1746332	6.315001	1.791036	6.315001	0.1926043	6.315001	1.291416	6.315001	0.1914801	6.315001	2.496743	6.315001	1.352678	6.315001	2.081336	6.315001	0.1828606	6.315001	0.3557349	6.315001	0.3606729	6.315001	0.5822966	6.315001	2.325248	6.315001	1.727785
6.33	1.669111	6.33	2.259389	6.33	0.2001423	6.33	0.180347	6.33	0.2136725	6.33	0.1899552	6.33	0.2003436	6.33	0.1797818	6.33	0.7808975	6.33	0.4811622	6.33	1.450141	6.33	0.1718751	6.33	1.541056	6.33	0.177915	6.33	1.289328	6.33	0.1839806	6.33	2.324583	6.33	1.310759	6.33	2.096816	6.33	0.1801804	6.33	0.4174317	6.33	0.3731838	6.33	0.5696779	6.33	2.432852	6.33	1.757344
6.345	1.842387	6.345	2.350276	6.345	0.1929375	6.345	0.1857252	6.345	0.2309007	6.345	0.1894545	6.345	0.1972687	6.345	0.205518	6.345	0.9509979	6.345	0.3990901	6.345	1.554198	6.345	0.1825665	6.345	1.527412	6.345	0.1796307	6.345	1.278619	6.345	0.1694862	6.345	2.321363	6.345	1.329791	6.345	2.118148	6.345	0.1958876	6.345	0.564796	6.345	0.3443801	6.345	0.5907269	6.345	2.021674	6.345	1.57037
6.36	1.767271	6.36	2.509757	6.36	0.2123653	6.36	0.1757002	6.36	0.2310761	6.36	0.1801632	6.36	0.1962235	6.36	0.1816636	6.36	0.9173585	6.36	0.4280677	6.36	1.313646	6.36	0.1825756	6.36	1.762053	6.36	0.1778269	6.36	1.229603	6.36	0.1752079	6.36	2.399489	6.36	1.322284	6.36	2.115535	6.36	0.1793376	6.36	0.3743278	6.36	0.3352104	6.36	0.4047003	6.36	2.226146	6.36	1.560205
6.375	1.911129	6.375	2.472086	6.375	0.1759458	6.375	0.1745877	6.375	0.2212009	6.375	0.1949062	6.375	0.1853796	6.375	0.1857549	6.375	0.9122469	6.375	0.4159252	6.375	1.246044	6.375	0.1752211	6.375	1.829372	6.375	0.1874922	6.375	1.176424	6.375	0.1832522	6.375	2.143194	6.375	1.259978	6.375	2.375142	6.375	0.1744191	6.375	0.4997314	6.375	0.37927	6.375	0.3632151	6.375	2.075701	6.375	1.735897
6.39	1.78929	6.39	2.53517	6.39	0.2242342	6.39	0.1784492	6.39	0.1941908	6.39	0.176836	6.39	0.1954762	6.39	0.1838059	6.39	0.9136861	6.39	0.4916404	6.39	1.223376	6.39	0.1691511	6.39	1.668254	6.39	0.1926023	6.39	1.290901	6.39	0.1785446	6.39	2.063875	6.39	1.43194	6.39	2.275362	6.39	0.1888334	6.39	0.4169279	6.39	0.3896742	6.39	0.3712281	6.39	2.214031	6.39	1.821187
6.405	1.851905	6.405	2.551181	6.405	0.1825324	6.405	0.1804604	6.405	0.1977751	6.405	0.1958173	6.405	0.1679856	6.405	0.1858504	6.405	1.035729	6.405	0.643719	6.405	1.162331	6.405	0.1795866	6.405	1.765897	6.405	0.1936113	6.405	1.317863	6.405	0.1861864	6.405	1.909197	6.405	1.345322	6.405	2.39469	6.405	0.1844208	6.405	0.5813807	6.405	0.3763319	6.405	0.3940838	6.405	1.988173	6.405	1.866629
6.42	1.941909	6.42	2.476528	6.42	0.1709884	6.42	0.1801118	6.42	0.2281467	6.42	0.1815829	6.42	0.1862833	6.42	0.1870052	6.42	0.752783	6.42	0.6141549	6.42	0.9785483	6.42	0.1743343	6.42	1.906212	6.42	0.1927029	6.42	1.373247	6.42	0.174383	6.42	1.813733	6.42	1.223806	6.42	2.243782	6.42	0.1708012	6.42	0.6426325	6.42	0.382807	6.42	0.3512549	6.42	1.99866	6.42	1.796631
6.435	2.029422	6.435	2.552872	6.435	0.1955327	6.435	0.1900877	6.435	0.1913349	6.435	0.1836667	6.435	0.1939612	6.435	0.1839442	6.435	0.8576682	6.435	0.523643	6.435	0.9135293	6.435	0.1637969	6.435	1.64336	6.435	0.1898711	6.435	1.452425	6.435	0.1781237	6.435	2.090797	6.435	0.9437705	6.435	2.229226	6.435	0.1742097	6.435	0.5277594	6.435	0.3618577	6.435	0.4153997	6.435	2.034946	6.435	1.859887
6.45	2.125663	6.45	2.640726	6.45	0.1834256	6.45	0.1819146	6.45	0.1847833	6.45	0.1799509	6.45	0.2072018	6.45	0.1818522	6.45	0.9381396	6.45	0.4803548	6.45	1.042732	6.45	0.1806111	6.45	1.709162	6.45	0.1839723	6.45	1.529842	6.45	0.177767	6.45	2.176958	6.45	0.8954837	6.45	2.424416	6.45	0.1873207	6.45	0.4975729	6.45	0.3553828	6.45	0.2662725	6.45	2.050988	6.45	1.877746
6.465	1.874353	6.465	2.631375	6.465	0.178533	6.465	0.1798293	6.465	0.2069036	6.465	0.1841077	6.465	0.1811086	6.465	0.1764906	6.465	0.8563581	6.465	0.6450596	6.465	0.9623024	6.465	0.1675245	6.465	1.923362	6.465	0.1789175	6.465	1.37278	6.465	0.1761318	6.465	2.278741	6.465	0.8826829	6.465	2.159131	6.465	0.181953	6.465	0.4469248	6.465	0.3340212	6.465	0.3025112	6.465	2.121368	6.465	1.679999
6.48	1.821533	6.48	2.568357	6.48	0.1670749	6.48	0.1690937	6.48	0.2159771	6.48	0.1868411	6.48	0.1859401	6.48	0.172213	6.48	0.9934396	6.48	0.6773778	6.48	1.144375	6.48	0.1917628	6.48	1.787066	6.48	0.1818355	6.48	1.427573	6.48	0.1690627	6.48	1.994059	6.48	0.8329214	6.48	2.425379	6.48	0.1772543	6.48	0.6450481	6.48	0.3917451	6.48	0.327924	6.48	2.259129	6.48	1.76464
6.495	1.559428	6.495	2.587308	6.495	0.1738418	6.495	0.1658116	6.495	0.2244058	6.495	0.1746091	6.495	0.1869334	6.495	0.180399	6.495	0.8956993	6.495	0.7140294	6.495	1.275004	6.495	0.1919932	6.495	1.85828	6.495	0.1973469	6.495	1.387587	6.495	0.1717894	6.495	1.978781	6.495	0.9441916	6.495	2.239746	6.495	0.1869602	6.495	0.6556475	6.495	0.3780717	6.495	0.4943795	6.495	2.280116	6.495	1.683024
6.51	1.60666	6.51	2.578151	6.51	0.1744392	6.51	0.1762104	6.51	0.3014895	6.51	0.1863996	6.51	0.1999064	6.51	0.1798032	6.51	0.8755422	6.51	0.6401211	6.51	1.273793	6.51	0.1847197	6.51	1.763599	6.51	0.1788673	6.51	1.347337	6.51	0.1762598	6.51	1.942494	6.51	1.062543	6.51	2.247414	6.51	0.1805687	6.51	0.8244726	6.51	0.4511641	6.51	0.4788172	6.51	2.240913	6.51	1.690884
6.525	1.650669	6.525	2.532079	6.525	0.180014	6.525	0.1773118	6.525	0.1911858	6.525	0.2067403	6.525	0.2044173	6.525	0.1919775	6.525	0.963837	6.525	0.6041351	6.525	1.232593	6.525	0.1983011	6.525	1.925319	6.525	0.1744339	6.525	1.271795	6.525	0.1850876	6.525	2.023105	6.525	1.165772	6.525	2.223624	6.525	0.1754142	6.525	0.7720913	6.525	0.4257805	6.525	0.4244361	6.525	2.247766	6.525	1.817881
6.54	1.902465	6.54	2.741285	6.54	0.1730262	6.54	0.1823194	6.54	0.2267927	6.54	0.206035	6.54	0.1900282	6.54	0.1780776	6.54	0.7929158	6.54	0.5328068	6.54	1.143483	6.54	0.1819179	6.54	1.871274	6.54	0.1857427	6.54	1.395578	6.54	0.1723485	6.54	1.955248	6.54	1.169024	6.54	2.361782	6.54	0.1705637	6.54	0.8625184	6.54	0.3992116	6.54	0.396873	6.54	2.300611	6.54	1.579454
6.555	1.828194	6.555	2.746166	6.555	0.1741122	6.555	0.1794766	6.555	0.2073499	6.555	0.1803425	6.555	0.1822672	6.555	0.1958562	6.555	0.8000183	6.555	0.4411906	6.555	1.139624	6.555	0.1832421	6.555	1.752996	6.555	0.1764181	6.555	1.43684	6.555	0.1812939	6.555	1.810214	6.555	1.271699	6.555	2.591563	6.555	0.1775302	6.555	0.8419167	6.555	0.3575206	6.555	0.4229631	6.555	2.285825	6.555	1.698184
6.57	1.991901	6.57	2.741873	6.57	0.1732428	6.57	0.1851199	6.57	0.2027242	6.57	0.1755989	6.57	0.1956232	6.57	0.1753901	6.57	0.8842269	6.57	0.4216707	6.57	1.206485	6.57	0.1825406	6.57	1.801866	6.57	0.1887575	6.57	1.413365	6.57	0.1826227	6.57	1.853596	6.57	1.118353	6.57	2.358938	6.57	0.1727686	6.57	0.83577	6.57	0.3685171	6.57	0.4083358	6.57	2.20621	6.57	1.747867
6.585001	1.770972	6.585001	2.746761	6.585001	0.1723107	6.585001	0.1859432	6.585001	0.1865853	6.585001	0.191642	6.585001	0.178151	6.585001	0.1851656	6.585001	0.8592573	6.585001	0.4128367	6.585001	1.137094	6.585001	0.1787382	6.585001	1.818308	6.585001	0.173237	6.585001	1.399238	6.585001	0.1688642	6.585001	1.958136	6.585001	1.137861	6.585001	2.260021	6.585001	0.1762867	6.585001	0.8397574	6.585001	0.3441235	6.585001	0.4041831	6.585001	2.005205	6.585001	2.004869
6.6	1.77112	6.6	2.538735	6.6	0.1595149	6.6	0.1835136	6.6	0.2004744	6.6	0.1912178	6.6	0.1710617	6.6	0.1812939	6.6	0.8809532	6.6	0.5460523	6.6	1.048126	6.6	0.1770774	6.6	1.720678	6.6	0.1925351	6.6	1.434518	6.6	0.1763764	6.6	2.063687	6.6	1.303964	6.6	2.566091	6.6	0.1958288	6.6	0.8548895	6.6	0.413073	6.6	0.3979269	6.6	1.99813	6.6	2.121625
6.615	1.75634	6.615	2.534283	6.615	0.1900341	6.615	0.1844207	6.615	0.2055383	6.615	0.1836893	6.615	0.1773558	6.615	0.1842406	6.615	0.8117753	6.615	0.4738958	6.615	0.9863338	6.615	0.1769042	6.615	1.766826	6.615	0.1891613	6.615	1.370126	6.615	0.181075	6.615	2.164469	6.615	1.430112	6.615	2.633381	6.615	0.1741753	6.615	0.866048	6.615	0.4707365	6.615	0.3777829	6.615	1.839418	6.615	2.086043
6.63	1.771441	6.63	2.622685	6.63	0.1784238	6.63	0.17657	6.63	0.1861695	6.63	0.2026124	6.63	0.2167804	6.63	0.1797962	6.63	0.8798649	6.63	0.4446726	6.63	1.094253	6.63	0.1724155	6.63	1.579935	6.63	0.1767902	6.63	1.447048	6.63	0.1825825	6.63	2.004356	6.63	1.360157	6.63	2.691918	6.63	0.1867032	6.63	0.8831373	6.63	0.4214875	6.63	0.3509373	6.63	1.561735	6.63	1.87833
6.645	1.753683	6.645	2.609291	6.645	0.1768105	6.645	0.1890462	6.645	0.1941498	6.645	0.1731571	6.645	0.1978649	6.645	0.1809091	6.645	1.150319	6.645	0.4233459	6.645	1.265211	6.645	0.188853	6.645	1.678591	6.645	0.1803082	6.645	1.42676	6.645	0.1756194	6.645	2.070338	6.645	1.463677	6.645	2.54519	6.645	0.1714963	6.645	0.9220806	6.645	0.3963027	6.645	0.3424192	6.645	1.615153	6.645	2.046787
6.66	1.759862	6.66	2.44051	6.66	0.1823567	6.66	0.1910784	6.66	0.2159099	6.66	0.190526	6.66	0.1838187	6.66	0.1948193	6.66	1.222387	6.66	0.3566145	6.66	1.173079	6.66	0.1916121	6.66	1.703107	6.66	0.1677839	6.66	1.489794	6.66	0.179671	6.66	2.278685	6.66	1.563199	6.66	2.599928	6.66	0.1837009	6.66	0.9793965	6.66	0.3540595	6.66	0.3596734	6.66	1.883724	6.66	1.928618
6.675	1.947495	6.675	2.396785	6.675	0.1739712	6.675	0.1877826	6.675	0.1901943	6.675	0.1769955	6.675	0.1959521	6.675	0.192041	6.675	0.9254725	6.675	0.3411245	6.675	1.245407	6.675	0.1731334	6.675	1.761895	6.675	0.2078251	6.675	1.34711	6.675	0.184418	6.675	2.421071	6.675	1.643191	6.675	2.588117	6.675	0.1705345	6.675	0.8551452	6.675	0.3997422	6.675	0.3821846	6.675	1.871477	6.675	2.052542
6.690001	1.724743	6.690001	2.302825	6.690001	0.1797805	6.690001	0.1819424	6.690001	0.181519	6.690001	0.1749176	6.690001	0.2026244	6.690001	0.1790843	6.690001	0.8228197	6.690001	0.4745834	6.690001	1.411359	6.690001	0.1797042	6.690001	1.539865	6.690001	0.1814134	6.690001	1.461382	6.690001	0.1751572	6.690001	2.270139	6.690001	1.676441	6.690001	2.626313	6.690001	0.1842742	6.690001	0.9601924	6.690001	0.3729408	6.690001	0.412754	6.690001	1.81278	6.690001	2.106054
6.705	1.716494	6.705	2.144559	6.705	0.1920962	6.705	0.1873497	6.705	0.1920991	6.705	0.1860685	6.705	0.2022701	6.705	0.1853448	6.705	1.095243	6.705	0.411908	6.705	1.489409	6.705	0.1782044	6.705	1.602287	6.705	0.1899039	6.705	1.349573	6.705	0.1793411	6.705	2.032725	6.705	1.179695	6.705	2.628879	6.705	0.1790281	6.705	0.9666249	6.705	0.4257676	6.705	0.3319551	6.705	1.916562	6.705	2.244257
6.72	1.806078	6.72	2.235135	6.72	0.1632483	6.72	0.1912114	6.72	0.1950667	6.72	0.1920105	6.72	0.1839492	6.72	0.1757514	6.72	1.035195	6.72	0.4309675	6.72	1.375105	6.72	0.192154	6.72	1.569347	6.72	0.1929314	6.72	1.163681	6.72	0.1702674	6.72	2.001083	6.72	1.515819	6.72	2.922538	6.72	0.1763434	6.72	1.050401	6.72	0.4124684	6.72	0.3928271	6.72	1.97487	6.72	1.945952
6.735	2.059366	6.735	2.392935	6.735	0.1867537	6.735	0.1694208	6.735	0.1913741	6.735	0.1836109	6.735	0.1837054	6.735	0.1766495	6.735	1.161484	6.735	0.4478048	6.735	1.496765	6.735	0.1749304	6.735	1.647723	6.735	0.1964377	6.735	1.250243	6.735	0.1702485	6.735	2.02765	6.735	1.311196	6.735	3.052967	6.735	0.1817282	6.735	1.034794	6.735	0.3464464	6.735	0.2894822	6.735	1.657387	6.735	2.095824
6.75	1.900977	6.75	2.305088	6.75	0.1859408	6.75	0.1781707	6.75	0.2085447	6.75	0.1946333	6.75	0.1931106	6.75	0.1750869	6.75	1.0173	6.75	0.3906419	6.75	1.355217	6.75	0.1821278	6.75	1.760747	6.75	0.1759674	6.75	1.025981	6.75	0.1731375	6.75	1.957559	6.75	1.412421	6.75	3.045626	6.75	0.1883961	6.75	0.9562372	6.75	0.3320527	6.75	0.3348086	6.75	1.827268	6.75	2.262957
6.765	1.709298	6.765	2.179565	6.765	0.1815405	6.765	0.185654	6.765	0.2021926	6.765	0.191288	6.765	0.1880591	6.765	0.1839511	6.765	1.047537	6.765	0.3915037	6.765	1.344619	6.765	0.1719054	6.765	1.824859	6.765	0.1713674	6.765	0.9864306	6.765	0.177742	6.765	1.93419	6.765	1.325546	6.765	2.839677	6.765	0.1926289	6.765	0.9041694	6.765	0.3321112	6.765	0.3917778	6.765	1.720116	6.765	2.332648
6.78	1.779231	6.78	2.19885	6.78	0.1708039	6.78	0.1738022	6.78	0.2033443	6.78	0.2130758	6.78	0.1998106	6.78	0.1798659	6.78	1.005197	6.78	0.3788788	6.78	1.694357	6.78	0.1811703	6.78	1.702917	6.78	0.1935868	6.78	0.835277	6.78	0.1800041	6.78	1.744262	6.78	1.275922	6.78	2.79832	6.78	0.1758353	6.78	1.070434	6.78	0.3538038	6.78	0.3809436	6.78	1.757127	6.78	2.293967
6.795001	1.824229	6.795001	2.194139	6.795001	0.1598907	6.795001	0.1811186	6.795001	0.1843256	6.795001	0.180837	6.795001	0.1931248	6.795001	0.1837557	6.795001	0.9221033	6.795001	0.4009702	6.795001	1.955246	6.795001	0.1654398	6.795001	1.444767	6.795001	0.1804366	6.795001	0.84397	6.795001	0.1813356	6.795001	1.653516	6.795001	1.084232	6.795001	2.649147	6.795001	0.1833959	6.795001	1.013725	6.795001	0.3993187	6.795001	0.3662461	6.795001	1.89967	6.795001	2.139554
6.81	1.694947	6.81	2.294073	6.81	0.1733927	6.81	0.1818927	6.81	0.1954405	6.81	0.1817498	6.81	0.1823714	6.81	0.1860186	6.81	0.9843561	6.81	0.3839059	6.81	1.809837	6.81	0.1732382	6.81	1.635581	6.81	0.3244621	6.81	0.8070762	6.81	0.1757656	6.81	1.609703	6.81	1.139474	6.81	2.546543	6.81	0.1904993	6.81	0.8744355	6.81	0.4083902	6.81	0.3742553	6.81	1.834693	6.81	2.278917
6.825	1.647303	6.825	2.321524	6.825	0.1776567	6.825	0.1697498	6.825	0.1734066	6.825	0.1784666	6.825	0.1966949	6.825	0.1837211	6.825	0.9232233	6.825	0.3645902	6.825	1.832208	6.825	0.1747422	6.825	1.602562	6.825	0.2081805	6.825	0.8090318	6.825	0.1775135	6.825	1.75857	6.825	1.015993	6.825	2.377154	6.825	0.1733723	6.825	0.8518304	6.825	0.3987145	6.825	0.3619477	6.825	1.792839	6.825	1.98373
6.84	1.673098	6.84	2.310635	6.84	0.1872669	6.84	0.1758892	6.84	0.1955118	6.84	0.1839931	6.84	0.1868638	6.84	0.1765886	6.84	0.9158154	6.84	0.3840651	6.84	1.97563	6.84	0.1851394	6.84	1.536885	6.84	0.1838186	6.84	0.8332742	6.84	0.1817761	6.84	1.840831	6.84	0.8600475	6.84	2.30223	6.84	0.1801611	6.84	0.9621304	6.84	0.3859832	6.84	0.3776431	6.84	1.69948	6.84	2.263001
6.855	1.693844	6.855	2.30259	6.855	0.1833494	6.855	0.1775269	6.855	0.182836	6.855	0.1787352	6.855	0.1820439	6.855	0.1786763	6.855	0.8670256	6.855	0.3345008	6.855	1.958907	6.855	0.1893681	6.855	1.491802	6.855	0.1851519	6.855	0.7134975	6.855	0.174707	6.855	1.796598	6.855	0.9128382	6.855	2.436117	6.855	0.17907	6.855	0.8284837	6.855	0.3938377	6.855	0.3893663	6.855	1.675397	6.855	2.199399
6.87	1.386836	6.87	2.218695	6.87	0.1878991	6.87	0.1731326	6.87	0.1904047	6.87	0.1902757	6.87	0.176637	6.87	0.1804858	6.87	0.979942	6.87	0.4116287	6.87	2.100972	6.87	0.1731674	6.87	1.299617	6.87	0.1849628	6.87	0.7881827	6.87	0.1720064	6.87	1.610129	6.87	0.936635	6.87	2.424055	6.87	0.1914031	6.87	0.881041	6.87	0.3996351	6.87	0.404309	6.87	1.786701	6.87	2.448839
6.885	1.35032	6.885	2.341799	6.885	0.1660302	6.885	0.1835989	6.885	0.1885023	6.885	0.1999389	6.885	0.1890173	6.885	0.1867982	6.885	1.047628	6.885	0.4098304	6.885	1.99385	6.885	0.1864263	6.885	1.234968	6.885	0.1825033	6.885	0.5240577	6.885	0.1823855	6.885	1.473163	6.885	0.7926061	6.885	2.537537	6.885	0.1751486	6.885	0.58605	6.885	0.4015857	6.885	0.4145705	6.885	1.968071	6.885	2.467344
6.9	1.340619	6.9	2.449132	6.9	0.1784657	6.9	0.1827947	6.9	0.1939717	6.9	0.1895139	6.9	0.199894	6.9	0.1865365	6.9	1.060117	6.9	0.4312247	6.9	2.363935	6.9	0.178467	6.9	1.115239	6.9	0.1792893	6.9	0.7059936	6.9	0.1932667	6.9	1.431999	6.9	0.6568187	6.9	2.33031	6.9	0.183535	6.9	0.8539854	6.9	0.3776725	6.9	0.2915356	6.9	1.710835	6.9	2.328918
6.915	1.557489	6.915	2.573925	6.915	0.1665322	6.915	0.1771113	6.915	0.1934633	6.915	0.1857762	6.915	0.1874624	6.915	0.1844913	6.915	1.224635	6.915	0.3954619	6.915	2.571721	6.915	0.1726926	6.915	0.9130017	6.915	0.1833604	6.915	0.682454	6.915	0.1757008	6.915	1.420381	6.915	0.7816603	6.915	2.395368	6.915	0.1946511	6.915	0.8122846	6.915	0.392842	6.915	0.3039751	6.915	1.597231	6.915	2.470969
6.93	1.232053	6.93	2.771157	6.93	0.1763351	6.93	0.1809096	6.93	0.1775109	6.93	0.1931868	6.93	0.187013	6.93	0.1914137	6.93	1.177202	6.93	0.4161512	6.93	2.480599	6.93	0.1843439	6.93	1.037893	6.93	0.1884606	6.93	0.7865077	6.93	0.1743939	6.93	1.669599	6.93	0.6350573	6.93	2.370209	6.93	0.1790561	6.93	0.8417729	6.93	0.364264	6.93	0.2660692	6.93	1.672344	6.93	2.22784
6.945	1.423414	6.945	2.649779	6.945	0.1759347	6.945	0.1838969	6.945	0.2163722	6.945	0.2014464	6.945	0.2063459	6.945	0.1890083	6.945	0.9979058	6.945	0.4697766	6.945	2.423778	6.945	0.1786786	6.945	1.05845	6.945	0.1939716	6.945	0.707265	6.945	0.180172	6.945	1.588012	6.945	1.033457	6.945	2.362616	6.945	0.1905227	6.945	0.7047254	6.945	0.1966544	6.945	0.2899898	6.945	1.710099	6.945	2.355596
6.960001	1.360055	6.960001	2.565402	6.960001	0.1785525	6.960001	0.1726846	6.960001	0.2011296	6.960001	0.1953541	6.960001	0.1812708	6.960001	0.1882442	6.960001	0.9270188	6.960001	0.3978579	6.960001	2.269164	6.960001	0.1847399	6.960001	1.126503	6.960001	0.1936363	6.960001	0.7516305	6.960001	0.1857339	6.960001	1.42992	6.960001	0.9968297	6.960001	2.46359	6.960001	0.1923489	6.960001	0.7613371	6.960001	0.1959498	6.960001	0.2796372	6.960001	1.666332	6.960001	2.221226
6.975	1.399421	6.975	2.493528	6.975	0.1681844	6.975	0.1726305	6.975	0.2140348	6.975	0.186608	6.975	0.1859767	6.975	0.1898296	6.975	0.9356391	6.975	0.4117437	6.975	2.23326	6.975	0.1798998	6.975	1.263092	6.975	0.1934151	6.975	0.7590086	6.975	0.1898522	6.975	1.477087	6.975	1.201518	6.975	2.001496	6.975	0.1721512	6.975	0.7959054	6.975	0.1745333	6.975	0.2464165	6.975	1.643616	6.975	2.199708
6.99	1.194678	6.99	2.425021	6.99	0.1659485	6.99	0.1772777	6.99	0.1980655	6.99	0.1865231	6.99	0.1855803	6.99	0.1868514	6.99	0.9431366	6.99	0.3924804	6.99	2.039475	6.99	0.1830649	6.99	1.166497	6.99	0.1950625	6.99	0.6331844	6.99	0.1804266	6.99	1.746975	6.99	1.110254	6.99	2.050196	6.99	0.1757583	6.99	0.5453862	6.99	0.2062943	6.99	0.2907062	6.99	1.646866	6.99	2.255618
7.005	1.098226	7.005	2.389793	7.005	0.1812926	7.005	0.18486	7.005	0.1919735	7.005	0.1826278	7.005	0.2007123	7.005	0.1774399	7.005	1.004376	7.005	0.3729638	7.005	2.053164	7.005	0.1720005	7.005	0.9597024	7.005	0.1946483	7.005	0.7438891	7.005	0.1743331	7.005	1.765666	7.005	1.189668	7.005	2.031065	7.005	0.1917655	7.005	0.6813253	7.005	0.1930073	7.005	0.2942939	7.005	1.565421	7.005	2.411409
7.02	1.199106	7.02	2.537093	7.02	0.1836816	7.02	0.1747418	7.02	0.182792	7.02	0.2087769	7.02	0.1845579	7.02	0.1758475	7.02	0.9699528	7.02	0.3375677	7.02	1.974148	7.02	0.1688203	7.02	0.9694229	7.02	0.1810233	7.02	0.8825668	7.02	0.1772543	7.02	1.890881	7.02	1.016675	7.02	1.94535	7.02	0.1942037	7.02	0.75459	7.02	0.1780372	7.02	0.2885914	7.02	1.754952	7.02	2.273867
7.035	1.331035	7.035	2.386034	7.035	0.1738071	7.035	0.1719703	7.035	0.1929508	7.035	0.1858639	7.035	0.1948882	7.035	0.1849998	7.035	1.046356	7.035	0.3805418	7.035	1.897958	7.035	0.193758	7.035	0.9118163	7.035	0.1801408	7.035	0.7970518	7.035	0.1773947	7.035	1.928701	7.035	1.134505	7.035	1.971002	7.035	0.1848081	7.035	0.7537889	7.035	0.2437562	7.035	0.2497157	7.035	1.828896	7.035	2.08526
7.05	1.409006	7.05	2.797926	7.05	0.1699971	7.05	0.1809239	7.05	0.1805495	7.05	0.1865425	7.05	0.1999392	7.05	0.2063629	7.05	0.9274784	7.05	0.3721612	7.05	1.839703	7.05	0.1750896	7.05	0.8757945	7.05	0.1797345	7.05	0.8321767	7.05	0.1803212	7.05	1.958385	7.05	1.105416	7.05	2.063611	7.05	0.1810333	7.05	0.4748876	7.05	0.2600055	7.05	0.2968419	7.05	1.676105	7.05	2.181643
7.065001	1.562525	7.065001	2.7356	7.065001	0.1763348	7.065001	0.1747028	7.065001	0.1863464	7.065001	0.1957429	7.065001	0.2086566	7.065001	0.1820731	7.065001	0.8525144	7.065001	0.3872466	7.065001	1.911177	7.065001	0.182138	7.065001	0.9779993	7.065001	0.1840072	7.065001	0.9478104	7.065001	0.1782802	7.065001	2.227114	7.065001	1.209288	7.065001	2.034536	7.065001	0.1792234	7.065001	0.3896712	7.065001	0.1973301	7.065001	0.2336192	7.065001	1.727024	7.065001	2.365787
7.08	1.692072	7.08	2.558148	7.08	0.170599	7.08	0.1798794	7.08	0.1977596	7.08	0.1990348	7.08	0.1698036	7.08	0.1879597	7.08	1.057876	7.08	0.3834006	7.08	1.740484	7.08	0.185091	7.08	0.7833682	7.08	0.1940767	7.08	0.963227	7.08	0.1682865	7.08	2.110927	7.08	1.302872	7.08	2.319301	7.08	0.180075	7.08	0.4215101	7.08	0.3845333	7.08	0.2288688	7.08	1.574287	7.08	2.461205
7.095	1.667958	7.095	2.587273	7.095	0.1671109	7.095	0.1881653	7.095	0.1996347	7.095	0.1752986	7.095	0.1839094	7.095	0.1930933	7.095	1.166209	7.095	0.3930827	7.095	1.770125	7.095	0.1804258	7.095	0.757902	7.095	0.2039267	7.095	1.076831	7.095	0.1864285	7.095	2.001806	7.095	1.43773	7.095	2.292189	7.095	0.1711548	7.095	0.6946173	7.095	0.3922178	7.095	0.2538307	7.095	1.651801	7.095	2.576383
7.11	1.655509	7.11	2.687762	7.11	0.1876434	7.11	0.1795955	7.11	0.2006841	7.11	0.2011179	7.11	0.1930048	7.11	0.1795266	7.11	1.368076	7.11	0.3785353	7.11	1.86268	7.11	0.1815956	7.11	0.6355535	7.11	0.2021354	7.11	0.9997855	7.11	0.1782425	7.11	2.082857	7.11	1.424533	7.11	2.346963	7.11	0.1847429	7.11	0.7540841	7.11	0.4209696	7.11	0.2837411	7.11	1.415496	7.11	2.447519
7.125	1.601399	7.125	2.664352	7.125	0.166943	7.125	0.1773235	7.125	0.2029656	7.125	0.1829668	7.125	0.1820318	7.125	0.1886884	7.125	1.26132	7.125	0.3843828	7.125	1.741058	7.125	0.1753518	7.125	0.6693051	7.125	0.1859905	7.125	0.9361209	7.125	0.174138	7.125	2.013783	7.125	1.137958	7.125	2.33288	7.125	0.1881303	7.125	0.8335593	7.125	0.7037393	7.125	0.2660094	7.125	1.278418	7.125	2.405362
7.14	1.585451	7.14	2.738497	7.14	0.1802803	7.14	0.1748014	7.14	0.1837417	7.14	0.1964761	7.14	0.1751034	7.14	0.1944572	7.14	1.411556	7.14	0.3789525	7.14	1.461169	7.14	0.1784291	7.14	0.6374165	7.14	0.1844859	7.14	0.963804	7.14	0.176919	7.14	2.002211	7.14	1.276086	7.14	2.250898	7.14	0.192091	7.14	0.9641971	7.14	0.6351992	7.14	0.2705792	7.14	1.157561	7.14	2.578187
7.155	1.723236	7.155	2.670424	7.155	0.1727745	7.155	0.1753501	7.155	0.1848271	7.155	0.2058685	7.155	0.2006708	7.155	0.1783565	7.155	1.464059	7.155	0.4186338	7.155	1.619784	7.155	0.1743712	7.155	0.6164149	7.155	0.1932126	7.155	1.065665	7.155	0.1759398	7.155	2.169049	7.155	1.176471	7.155	2.595428	7.155	0.1895153	7.155	0.9384315	7.155	0.5584207	7.155	0.2817394	7.155	1.119889	7.155	2.437683
7.170001	1.661958	7.170001	2.635285	7.170001	0.1824637	7.170001	0.1727321	7.170001	0.191661	7.170001	0.2254913	7.170001	0.1820016	7.170001	0.1824007	7.170001	1.393926	7.170001	0.328722	7.170001	1.759532	7.170001	0.1821256	7.170001	0.6168671	7.170001	0.1756686	7.170001	0.9025182	7.170001	0.1750343	7.170001	2.253605	7.170001	1.330669	7.170001	2.572537	7.170001	0.1918386	7.170001	0.8151411	7.170001	0.559408	7.170001	0.2575849	7.170001	1.140975	7.170001	2.549464
7.185	1.504836	7.185	2.479241	7.185	0.1850271	7.185	0.1683871	7.185	0.2003495	7.185	0.1856675	7.185	0.1972179	7.185	0.1889223	7.185	1.434756	7.185	0.4227255	7.185	1.822347	7.185	0.1715257	7.185	0.560286	7.185	0.178043	7.185	0.8651738	7.185	0.1705347	7.185	2.239255	7.185	1.223901	7.185	2.622429	7.185	0.1925123	7.185	0.6322361	7.185	0.4130159	7.185	0.2804871	7.185	1.123392	7.185	2.432052
7.2	1.653891	7.2	2.626538	7.2	0.1818378	7.2	0.1718423	7.2	0.1954735	7.2	0.2055588	7.2	0.1830127	7.2	0.1836061	7.2	1.415412	7.2	0.4880634	7.2	1.547716	7.2	0.1831898	7.2	0.5620299	7.2	0.1896964	7.2	0.7363451	7.2	0.1785531	7.2	2.255561	7.2	1.177494	7.2	2.537609	7.2	0.2012984	7.2	0.9096299	7.2	0.4318958	7.2	0.2753924	7.2	1.104057	7.2	2.290075
7.215	1.596667	7.215	2.569554	7.215	0.221644	7.215	0.1792258	7.215	0.1898923	7.215	0.1944847	7.215	0.1827371	7.215	0.1927923	7.215	1.369947	7.215	0.3939379	7.215	1.41762	7.215	0.1745385	7.215	0.4948541	7.215	0.198532	7.215	0.9310085	7.215	0.1823635	7.215	1.895542	7.215	1.537206	7.215	2.420077	7.215	0.1906696	7.215	0.706102	7.215	0.3884649	7.215	0.3007558	7.215	1.565925	7.215	2.282021
7.23	1.624062	7.23	2.789224	7.23	0.1961073	7.23	0.1903544	7.23	0.198852	7.23	0.1802106	7.23	0.1867182	7.23	0.1791304	7.23	1.297136	7.23	0.3367327	7.23	1.553276	7.23	0.1769556	7.23	0.6928685	7.23	0.1860398	7.23	0.9185574	7.23	0.188867	7.23	1.905369	7.23	1.302094	7.23	2.448009	7.23	0.1767799	7.23	0.6844526	7.23	0.4373626	7.23	0.2679944	7.23	1.29112	7.23	2.565387
7.245	1.516484	7.245	2.658803	7.245	0.2274335	7.245	0.186011	7.245	0.1905729	7.245	0.3064927	7.245	0.1745321	7.245	0.1764049	7.245	1.444296	7.245	0.3844035	7.245	1.568485	7.245	0.1866122	7.245	0.7208773	7.245	0.1922084	7.245	1.008139	7.245	0.1828395	7.245	2.281985	7.245	1.352698	7.245	2.291262	7.245	0.1830657	7.245	0.6159067	7.245	0.4020411	7.245	0.2682594	7.245	1.111257	7.245	2.566529
7.26	1.479835	7.26	2.369486	7.26	0.2215965	7.26	0.1760914	7.26	0.2124287	7.26	0.3471293	7.26	0.1836289	7.26	0.1854639	7.26	1.553984	7.26	0.3727652	7.26	1.559653	7.26	0.1683462	7.26	0.7715929	7.26	0.1982059	7.26	0.9944046	7.26	0.1841485	7.26	2.256045	7.26	1.318967	7.26	2.296411	7.26	0.1890528	7.26	0.6581677	7.26	0.4559955	7.26	0.3155996	7.26	1.151101	7.26	2.856033
7.275001	1.44577	7.275001	2.41222	7.275001	0.1759376	7.275001	0.1809848	7.275001	0.1995845	7.275001	0.3210899	7.275001	0.1839781	7.275001	0.1928121	7.275001	1.428711	7.275001	0.3925417	7.275001	1.831213	7.275001	0.184465	7.275001	0.7364547	7.275001	0.1806881	7.275001	0.9244459	7.275001	0.1785134	7.275001	2.118806	7.275001	1.168526	7.275001	2.54576	7.275001	0.1937678	7.275001	0.703603	7.275001	0.6126897	7.275001	0.2431295	7.275001	1.114053	7.275001	2.677948
7.29	1.370418	7.29	2.345237	7.29	0.2031009	7.29	0.1773443	7.29	0.1809561	7.29	0.3562146	7.29	0.1971079	7.29	0.1696374	7.29	1.565785	7.29	0.3723145	7.29	1.630905	7.29	0.1709479	7.29	0.7739983	7.29	0.2074268	7.29	0.7566069	7.29	0.1801541	7.29	2.309689	7.29	1.1617	7.29	2.356745	7.29	0.1894439	7.29	0.6279807	7.29	0.5544348	7.29	0.2853843	7.29	1.282349	7.29	2.78052
7.305	1.34313	7.305	2.234736	7.305	0.1633951	7.305	0.1665951	7.305	0.1876861	7.305	0.3439356	7.305	0.1916205	7.305	0.1688758	7.305	1.632482	7.305	0.3677565	7.305	1.650163	7.305	0.1789552	7.305	0.8936976	7.305	0.173455	7.305	0.8315592	7.305	0.1779006	7.305	2.451214	7.305	1.051785	7.305	2.418381	7.305	0.1874543	7.305	0.6517771	7.305	0.5220156	7.305	0.25449	7.305	1.271187	7.305	2.554507
7.32	1.355349	7.32	2.163089	7.32	0.2162174	7.32	0.1820536	7.32	0.18419	7.32	0.3215184	7.32	0.1845744	7.32	0.187461	7.32	1.712132	7.32	0.4400297	7.32	1.918453	7.32	0.1846342	7.32	0.964994	7.32	0.2000799	7.32	0.9703792	7.32	0.1829274	7.32	2.713408	7.32	1.002308	7.32	2.619139	7.32	0.2098834	7.32	0.6539973	7.32	0.5223061	7.32	0.2029877	7.32	1.221362	7.32	2.582754
7.335001	1.214465	7.335001	2.252768	7.335001	0.1838724	7.335001	0.172278	7.335001	0.1881647	7.335001	0.3252647	7.335001	0.177953	7.335001	0.1805668	7.335001	1.771266	7.335001	0.3858339	7.335001	1.89527	7.335001	0.172904	7.335001	0.8905507	7.335001	0.2052616	7.335001	0.7661745	7.335001	0.1842527	7.335001	2.789813	7.335001	0.9678036	7.335001	2.504997	7.335001	0.1976258	7.335001	0.7103701	7.335001	0.7382798	7.335001	0.1867917	7.335001	1.502317	7.335001	2.816325
7.35	1.218754	7.35	2.562561	7.35	0.1704201	7.35	0.1778976	7.35	0.1983207	7.35	0.3532915	7.35	0.1886771	7.35	0.1896728	7.35	1.731687	7.35	0.4163208	7.35	1.791628	7.35	0.1764693	7.35	0.8932977	7.35	0.1944971	7.35	0.8163892	7.35	0.1830481	7.35	2.664951	7.35	0.8501872	7.35	2.228753	7.35	0.1802001	7.35	0.7247232	7.35	0.6763039	7.35	0.252464	7.35	1.615282	7.35	2.836026
7.365	1.079256	7.365	2.170482	7.365	0.1746368	7.365	0.1785268	7.365	0.198942	7.365	0.336733	7.365	0.1981585	7.365	0.1720676	7.365	1.864955	7.365	0.4159086	7.365	1.637542	7.365	0.1871479	7.365	0.953734	7.365	0.1838799	7.365	0.8421656	7.365	0.1776435	7.365	2.674212	7.365	0.9481615	7.365	2.246931	7.365	0.1804247	7.365	0.5825766	7.365	0.7853423	7.365	0.2958716	7.365	1.594969	7.365	2.642082
7.38	1.411981	7.38	1.950526	7.38	0.1784853	7.38	0.1770191	7.38	0.1812321	7.38	0.3141516	7.38	0.2104358	7.38	0.189124	7.38	2.033624	7.38	0.3512467	7.38	1.71689	7.38	0.1737852	7.38	1.033348	7.38	0.2048348	7.38	0.9991257	7.38	0.1825505	7.38	2.7052	7.38	1.137329	7.38	2.178107	7.38	0.1808977	7.38	0.4409592	7.38	0.8590677	7.38	0.3026481	7.38	1.631017	7.38	2.615573
7.395	1.661758	7.395	2.008253	7.395	0.1689349	7.395	0.1771425	7.395	0.1810276	7.395	0.3803996	7.395	0.1785354	7.395	0.1802521	7.395	1.88254	7.395	0.4090011	7.395	1.821681	7.395	0.1729919	7.395	0.9943219	7.395	0.1889008	7.395	0.9489295	7.395	0.1844578	7.395	2.704432	7.395	1.396578	7.395	2.172409	7.395	0.179825	7.395	0.5429443	7.395	0.9121097	7.395	0.2717939	7.395	1.623272	7.395	2.718565
7.41	1.707345	7.41	2.341808	7.41	0.1841576	7.41	0.171712	7.41	0.1891824	7.41	0.3112257	7.41	0.1717569	7.41	0.1835567	7.41	1.658748	7.41	0.3835649	7.41	1.781062	7.41	0.1781438	7.41	0.8908315	7.41	0.1783748	7.41	1.01349	7.41	0.1807686	7.41	2.606666	7.41	1.323801	7.41	2.065959	7.41	0.1817528	7.41	0.4635839	7.41	0.7840117	7.41	0.1948359	7.41	1.783131	7.41	2.728285
7.425	1.681409	7.425	2.310398	7.425	0.1836795	7.425	0.1715182	7.425	0.2017178	7.425	0.3388959	7.425	0.1700496	7.425	0.1884346	7.425	1.82988	7.425	0.3993196	7.425	1.624846	7.425	0.1731349	7.425	0.9993443	7.425	0.2100273	7.425	0.8243436	7.425	0.170067	7.425	2.638974	7.425	1.415503	7.425	2.20968	7.425	0.2119274	7.425	0.3914801	7.425	0.7857592	7.425	0.2108033	7.425	1.781272	7.425	2.771678
7.440001	1.907037	7.440001	2.166624	7.440001	0.1849892	7.440001	0.1840847	7.440001	0.1794464	7.440001	0.3967822	7.440001	0.1895791	7.440001	0.1833107	7.440001	1.850846	7.440001	0.4091673	7.440001	1.833684	7.440001	0.1641959	7.440001	1.14683	7.440001	0.1767628	7.440001	0.7984508	7.440001	0.1782796	7.440001	2.570584	7.440001	1.517026	7.440001	2.360261	7.440001	0.1780618	7.440001	0.3497425	7.440001	0.9431606	7.440001	0.1827952	7.440001	1.977535	7.440001	2.695551
7.455	1.890355	7.455	2.203934	7.455	0.1884995	7.455	0.1871765	7.455	0.1876831	7.455	0.3670049	7.455	0.179453	7.455	0.1930191	7.455	1.94201	7.455	0.370722	7.455	1.399592	7.455	0.1814976	7.455	1.111495	7.455	0.1809093	7.455	0.8575764	7.455	0.1833152	7.455	2.686683	7.455	1.421338	7.455	2.313734	7.455	0.1944094	7.455	0.3640424	7.455	1.2378	7.455	0.2151419	7.455	1.950562	7.455	2.684996
7.47	1.929506	7.47	2.217603	7.47	0.1951845	7.47	0.1776995	7.47	0.2062282	7.47	0.3204576	7.47	0.1799293	7.47	0.1845408	7.47	1.996729	7.47	0.3913643	7.47	1.478163	7.47	0.1802949	7.47	1.09393	7.47	0.1926313	7.47	0.6833493	7.47	0.1836358	7.47	2.727502	7.47	1.254344	7.47	2.462863	7.47	0.1936727	7.47	0.3188183	7.47	1.187501	7.47	0.1921381	7.47	1.628043	7.47	2.253758
7.485	1.843553	7.485	2.469252	7.485	0.1756729	7.485	0.1769085	7.485	0.1853563	7.485	0.2879396	7.485	0.181898	7.485	0.1784246	7.485	2.147246	7.485	0.3603067	7.485	1.160035	7.485	0.1858469	7.485	1.061333	7.485	0.183081	7.485	0.6850543	7.485	0.1724651	7.485	2.636023	7.485	1.431559	7.485	2.683416	7.485	0.1820907	7.485	0.5468621	7.485	1.25101	7.485	0.18825	7.485	1.508717	7.485	2.591761
7.5	1.871552	7.5	2.556252	7.5	0.216834	7.5	0.1700866	7.5	0.2008336	7.5	0.3274936	7.5	0.1837608	7.5	0.1754189	7.5	2.053156	7.5	0.4093275	7.5	1.20522	7.5	0.1789256	7.5	1.185871	7.5	0.1762399	7.5	0.8763344	7.5	0.1800066	7.5	2.720593	7.5	1.41377	7.5	2.746347	7.5	0.2206763	7.5	0.4542102	7.5	1.547127	7.5	0.1879521	7.5	1.676519	7.5	2.626039
7.515	1.756621	7.515	2.590867	7.515	0.1788658	7.515	0.1670659	7.515	0.1964306	7.515	0.3593342	7.515	0.1829008	7.515	0.1831002	7.515	1.866372	7.515	0.3428557	7.515	1.342887	7.515	0.1828055	7.515	1.209114	7.515	0.161252	7.515	0.6618927	7.515	0.1713746	7.515	2.760447	7.515	1.397227	7.515	2.58262	7.515	0.2030247	7.515	0.4560826	7.515	1.514935	7.515	0.1761503	7.515	1.557784	7.515	2.482166
7.53	1.795274	7.53	2.58735	7.53	0.1845777	7.53	0.1799717	7.53	0.198764	7.53	0.2959118	7.53	0.2015437	7.53	0.1763911	7.53	1.969591	7.53	0.4122593	7.53	1.276352	7.53	0.1772007	7.53	1.425112	7.53	0.1750091	7.53	0.6913823	7.53	0.1834414	7.53	2.786833	7.53	1.425979	7.53	2.827512	7.53	0.1930754	7.53	0.6676202	7.53	1.455866	7.53	0.1955965	7.53	1.460307	7.53	2.421767
7.545001	1.851608	7.545001	2.789194	7.545001	0.1695966	7.545001	0.1740557	7.545001	0.1957191	7.545001	0.2894809	7.545001	0.1988771	7.545001	0.1794122	7.545001	1.944964	7.545001	0.3988658	7.545001	1.286619	7.545001	0.1809601	7.545001	1.170396	7.545001	0.1893539	7.545001	0.7063445	7.545001	0.1762089	7.545001	2.764362	7.545001	1.495243	7.545001	2.76555	7.545001	0.1991207	7.545001	0.5965691	7.545001	1.378706	7.545001	0.1794238	7.545001	1.435602	7.545001	2.442542
7.56	1.879332	7.56	2.816156	7.56	0.1789443	7.56	0.1788845	7.56	0.1807624	7.56	0.3577184	7.56	0.185866	7.56	0.1778397	7.56	2.139874	7.56	0.5774911	7.56	1.120366	7.56	0.1785872	7.56	1.109027	7.56	0.1847455	7.56	0.6125469	7.56	0.1778893	7.56	2.653742	7.56	1.439659	7.56	2.63343	7.56	0.1843394	7.56	0.524069	7.56	1.557004	7.56	0.2192648	7.56	1.733121	7.56	2.4035
7.575	1.724246	7.575	2.742049	7.575	0.1780615	7.575	0.1776329	7.575	0.1822112	7.575	0.3392667	7.575	0.1758466	7.575	0.1840889	7.575	2.041569	7.575	0.5336902	7.575	1.192578	7.575	0.1889224	7.575	1.25785	7.575	0.1781838	7.575	0.5056904	7.575	0.1783329	7.575	2.649751	7.575	1.427077	7.575	2.564011	7.575	0.1845696	7.575	0.5678596	7.575	1.806217	7.575	0.1846534	7.575	1.769952	7.575	2.109691
7.59	1.768815	7.59	2.715785	7.59	0.1679374	7.59	0.1852247	7.59	0.1952664	7.59	0.3276847	7.59	0.1845378	7.59	0.1864048	7.59	2.196705	7.59	0.5987937	7.59	1.094149	7.59	0.1872721	7.59	1.275671	7.59	0.1820845	7.59	0.6142552	7.59	0.1780004	7.59	2.622366	7.59	1.473413	7.59	2.506605	7.59	0.1812541	7.59	0.3872768	7.59	1.687402	7.59	0.2067219	7.59	1.684945	7.59	2.312644
7.605	1.778342	7.605	2.739146	7.605	0.1820276	7.605	0.1939275	7.605	0.1903578	7.605	0.3478672	7.605	0.1937852	7.605	0.1826867	7.605	2.391936	7.605	0.5235359	7.605	1.156489	7.605	0.1855124	7.605	1.187069	7.605	0.1906874	7.605	0.4542412	7.605	0.18154	7.605	2.606187	7.605	1.543818	7.605	2.481426	7.605	0.180458	7.605	0.4789442	7.605	1.652407	7.605	0.1960894	7.605	1.673232	7.605	2.471105
7.62	1.494364	7.62	2.695626	7.62	0.1821895	7.62	0.1766082	7.62	0.1758864	7.62	0.3554951	7.62	0.1733425	7.62	0.1769723	7.62	2.29486	7.62	0.5471327	7.62	1.227071	7.62	0.1736176	7.62	1.175145	7.62	0.1809299	7.62	0.1906405	7.62	0.1804016	7.62	2.618896	7.62	1.373295	7.62	2.196176	7.62	0.1860027	7.62	0.8019808	7.62	1.654001	7.62	0.1768559	7.62	1.755389	7.62	2.374215
7.635	1.951944	7.635	2.78262	7.635	0.1779495	7.635	0.1813979	7.635	0.1783591	7.635	0.3104457	7.635	0.18357	7.635	0.1882937	7.635	2.469013	7.635	0.4465927	7.635	1.032096	7.635	0.1819989	7.635	0.8310369	7.635	0.1791153	7.635	0.1877729	7.635	0.1829474	7.635	2.555863	7.635	1.286582	7.635	2.277539	7.635	0.1836437	7.635	0.7215347	7.635	1.652553	7.635	0.1900974	7.635	1.748198	7.635	2.430683
7.650001	1.903575	7.650001	2.727506	7.650001	0.1772341	7.650001	0.1724185	7.650001	0.1895335	7.650001	0.3240698	7.650001	0.1757927	7.650001	0.181755	7.650001	2.653657	7.650001	0.4638492	7.650001	1.002366	7.650001	0.1875937	7.650001	0.74327	7.650001	0.1745312	7.650001	0.1934142	7.650001	0.174839	7.650001	2.807852	7.650001	1.296096	7.650001	2.128715	7.650001	0.1739284	7.650001	0.7788987	7.650001	1.421505	7.650001	0.1933337	7.650001	1.747332	7.650001	2.153867
7.665	1.922568	7.665	2.797668	7.665	0.1752567	7.665	0.1965081	7.665	0.1944864	7.665	0.3366429	7.665	0.1921534	7.665	0.1739238	7.665	2.629636	7.665	0.438428	7.665	1.064495	7.665	0.185867	7.665	0.649376	7.665	0.1793527	7.665	0.1890082	7.665	0.1820309	7.665	2.654819	7.665	1.430563	7.665	2.042627	7.665	0.1922992	7.665	0.8010534	7.665	1.549142	7.665	0.1927718	7.665	1.747325	7.665	2.081731
7.68	2.374203	7.68	2.981045	7.68	0.1796274	7.68	0.1709126	7.68	0.1946304	7.68	0.3534221	7.68	0.1848197	7.68	0.1835614	7.68	2.529706	7.68	0.556153	7.68	0.9665496	7.68	0.1837793	7.68	0.611784	7.68	0.1881128	7.68	0.1679004	7.68	0.1741553	7.68	2.504799	7.68	1.446969	7.68	2.030392	7.68	0.1785552	7.68	0.7369878	7.68	1.608916	7.68	0.199494	7.68	1.991426	7.68	1.876923
7.695	2.273523	7.695	2.863158	7.695	0.1842281	7.695	0.1845223	7.695	0.1755478	7.695	0.3200263	7.695	0.1886507	7.695	0.1809372	7.695	2.398102	7.695	0.458862	7.695	0.9321771	7.695	0.1863902	7.695	0.2986816	7.695	0.1753549	7.695	0.2062408	7.695	0.17505	7.695	2.63511	7.695	1.33203	7.695	1.921538	7.695	0.2048562	7.695	0.7619638	7.695	1.335363	7.695	0.2064901	7.695	2.002513	7.695	1.876257
7.710001	2.371509	7.710001	2.594386	7.710001	0.1749798	7.710001	0.1889692	7.710001	0.1821951	7.710001	0.3371912	7.710001	0.184397	7.710001	0.1922759	7.710001	2.531489	7.710001	0.4931661	7.710001	1.006796	7.710001	0.1912467	7.710001	0.4733519	7.710001	0.1779152	7.710001	0.1683408	7.710001	0.1773246	7.710001	2.426525	7.710001	1.176587	7.710001	1.78437	7.710001	0.1979545	7.710001	0.7231473	7.710001	1.403083	7.710001	0.1838805	7.710001	2.009722	7.710001	1.930691
7.725	2.407891	7.725	2.921467	7.725	0.193083	7.725	0.1819949	7.725	0.1883454	7.725	0.3759579	7.725	0.1818613	7.725	0.1921356	7.725	2.547745	7.725	0.4131365	7.725	0.9782894	7.725	0.1775381	7.725	0.4316376	7.725	0.2249162	7.725	0.1896864	7.725	0.1753782	7.725	2.717192	7.725	1.28487	7.725	1.796344	7.725	0.1775302	7.725	0.7296192	7.725	1.414276	7.725	0.1841468	7.725	2.014343	7.725	1.748538
7.74	2.273098	7.74	2.940212	7.74	0.1871414	7.74	0.1723938	7.74	0.1944553	7.74	0.2958779	7.74	0.1745894	7.74	0.1860874	7.74	2.686582	7.74	0.4068035	7.74	1.203912	7.74	0.1795721	7.74	0.3848242	7.74	0.1713307	7.74	0.1834441	7.74	0.180095	7.74	2.627897	7.74	1.361151	7.74	1.914289	7.74	0.1946817	7.74	0.7489298	7.74	1.549583	7.74	0.2012063	7.74	2.028425	7.74	1.962388
7.755001	2.251018	7.755001	2.890494	7.755001	0.1829806	7.755001	0.1758064	7.755001	0.1996222	7.755001	0.3195344	7.755001	0.178481	7.755001	0.1808428	7.755001	2.613049	7.755001	0.4015183	7.755001	1.137792	7.755001	0.1962118	7.755001	0.4095469	7.755001	0.1920336	7.755001	0.1767095	7.755001	0.1799252	7.755001	2.733748	7.755001	1.38281	7.755001	2.099487	7.755001	0.1999723	7.755001	0.7351992	7.755001	1.461876	7.755001	0.1902342	7.755001	2.028695	7.755001	1.934147
7.77	2.144288	7.77	2.795882	7.77	0.1644657	7.77	0.1840548	7.77	0.195082	7.77	0.3733332	7.77	0.1798988	7.77	0.1871612	7.77	2.527348	7.77	0.3827974	7.77	1.215685	7.77	0.1737263	7.77	0.556012	7.77	0.1743893	7.77	0.1871272	7.77	0.1781016	7.77	2.47617	7.77	1.420424	7.77	2.090798	7.77	0.1830983	7.77	0.9753966	7.77	1.380396	7.77	0.187643	7.77	1.903148	7.77	1.830294
7.785	2.198737	7.785	2.661024	7.785	0.172734	7.785	0.1732154	7.785	0.183153	7.785	0.3490236	7.785	0.1831122	7.785	0.1861066	7.785	2.549298	7.785	0.4555756	7.785	1.144047	7.785	0.1736214	7.785	0.4202951	7.785	0.1805681	7.785	0.1830298	7.785	0.1753281	7.785	2.726319	7.785	1.605951	7.785	1.942611	7.785	0.1946615	7.785	0.8140975	7.785	1.254691	7.785	0.2089687	7.785	1.889452	7.785	1.866833
7.8	2.003173	7.8	2.294551	7.8	0.1930881	7.8	0.1782374	7.8	0.2070122	7.8	0.3593373	7.8	0.1895524	7.8	0.1835412	7.8	2.498814	7.8	0.4524789	7.8	1.31026	7.8	0.1719093	7.8	0.5868524	7.8	0.1931658	7.8	0.1760051	7.8	0.1919297	7.8	2.568208	7.8	1.532662	7.8	1.891036	7.8	0.1980757	7.8	0.8044508	7.8	1.201992	7.8	0.3967102	7.8	2.096159	7.8	1.949019
7.815001	2.175821	7.815001	2.26344	7.815001	0.1787904	7.815001	0.1764325	7.815001	0.1797467	7.815001	0.3698838	7.815001	0.1812961	7.815001	0.2016986	7.815001	2.523535	7.815001	0.4051246	7.815001	1.346682	7.815001	0.1689257	7.815001	0.6653898	7.815001	0.1847669	7.815001	0.1790751	7.815001	0.1799441	7.815001	2.541422	7.815001	1.574181	7.815001	1.614554	7.815001	0.1997398	7.815001	0.7025321	7.815001	1.203868	7.815001	0.3699219	7.815001	2.243557	7.815001	2.019661
7.83	2.182612	7.83	2.508644	7.83	0.1915751	7.83	0.1753565	7.83	0.2054458	7.83	0.3492335	7.83	0.1872947	7.83	0.1729583	7.83	2.275074	7.83	0.368208	7.83	1.22903	7.83	0.1710412	7.83	0.9388879	7.83	0.1876607	7.83	0.1814595	7.83	0.1729533	7.83	2.71309	7.83	1.561362	7.83	1.625126	7.83	0.1914289	7.83	0.411732	7.83	1.031083	7.83	0.3372032	7.83	2.337935	7.83	1.972249
7.845	2.102984	7.845	2.448336	7.845	0.1736143	7.845	0.1709146	7.845	0.188409	7.845	0.3432424	7.845	0.2004068	7.845	0.17745	7.845	2.104719	7.845	0.4222333	7.845	1.270474	7.845	0.1756735	7.845	0.9346418	7.845	0.1871192	7.845	0.1823163	7.845	0.1771202	7.845	2.599848	7.845	1.781504	7.845	1.724156	7.845	0.1832974	7.845	0.6060712	7.845	1.146156	7.845	0.3534075	7.845	2.551559	7.845	1.935789
7.860001	2.293937	7.860001	2.339013	7.860001	0.1776316	7.860001	0.1743656	7.860001	0.1951026	7.860001	0.3451351	7.860001	0.1862372	7.860001	0.1902092	7.860001	2.197809	7.860001	0.3999065	7.860001	1.08133	7.860001	0.1848023	7.860001	0.8857151	7.860001	0.18364	7.860001	0.1866542	7.860001	0.1792114	7.860001	2.341944	7.860001	1.84755	7.860001	1.724639	7.860001	0.1922004	7.860001	0.6494706	7.860001	1.108597	7.860001	0.3796707	7.860001	2.466615	7.860001	1.946044
7.875	2.082175	7.875	2.467895	7.875	0.1782978	7.875	0.18002	7.875	0.1874597	7.875	0.3688726	7.875	0.1842343	7.875	0.18256	7.875	1.98549	7.875	0.5245358	7.875	1.262617	7.875	0.1675503	7.875	0.9171273	7.875	0.1706689	7.875	0.1977201	7.875	0.1801395	7.875	2.487706	7.875	1.973356	7.875	1.817372	7.875	0.1788266	7.875	0.4667157	7.875	1.328965	7.875	0.3232971	7.875	2.653067	7.875	1.843185
7.89	1.752426	7.89	2.587925	7.89	0.1703437	7.89	0.1793876	7.89	0.2014173	7.89	0.277253	7.89	0.1923943	7.89	0.1787011	7.89	1.809682	7.89	0.512326	7.89	1.044602	7.89	0.1799565	7.89	0.8663347	7.89	0.18651	7.89	0.195509	7.89	0.1833769	7.89	2.578545	7.89	2.04392	7.89	1.98352	7.89	0.1975275	7.89	0.5281712	7.89	1.340456	7.89	0.2136469	7.89	2.456491	7.89	1.68292
7.905	1.589858	7.905	2.329728	7.905	0.1764115	7.905	0.1702748	7.905	0.1889578	7.905	0.3176213	7.905	0.2073848	7.905	0.1730707	7.905	1.783	7.905	0.4505319	7.905	1.228416	7.905	0.1844827	7.905	0.8560969	7.905	0.1759371	7.905	0.1872187	7.905	0.1789366	7.905	2.530851	7.905	2.060368	7.905	2.050238	7.905	0.1762072	7.905	0.6575912	7.905	1.340942	7.905	0.3194089	7.905	2.379281	7.905	1.815839
7.920001	1.815552	7.920001	2.274762	7.920001	0.1778118	7.920001	0.1853507	7.920001	0.1830734	7.920001	0.2972851	7.920001	0.1714529	7.920001	0.1737042	7.920001	1.867335	7.920001	0.4237746	7.920001	1.02931	7.920001	0.1743556	7.920001	0.9113145	7.920001	0.1958346	7.920001	0.1838994	7.920001	0.1884031	7.920001	2.588161	7.920001	2.09881	7.920001	2.074619	7.920001	0.1832976	7.920001	0.9280046	7.920001	1.453591	7.920001	0.3941002	7.920001	2.204938	7.920001	1.807802
7.935	1.707742	7.935	2.347787	7.935	0.171263	7.935	0.1679932	7.935	0.1836436	7.935	0.3743486	7.935	0.1871185	7.935	0.1790154	7.935	1.888136	7.935	0.4002649	7.935	0.9203053	7.935	0.1861564	7.935	0.866495	7.935	0.1994267	7.935	0.1858637	7.935	0.1711887	7.935	2.763995	7.935	2.136634	7.935	2.000065	7.935	0.1698174	7.935	0.8500347	7.935	1.418512	7.935	0.1858224	7.935	2.330413	7.935	1.641108
7.95	1.396963	7.95	2.733552	7.95	0.1816755	7.95	0.1974342	7.95	0.1943527	7.95	0.2245309	7.95	0.1777654	7.95	0.1714068	7.95	1.953646	7.95	0.3876159	7.95	0.9897375	7.95	0.1795379	7.95	0.8267357	7.95	0.1719534	7.95	0.1877494	7.95	0.1719715	7.95	2.504909	7.95	2.007427	7.95	2.034154	7.95	0.1905073	7.95	0.7220819	7.95	1.391104	7.95	0.2120329	7.95	2.550561	7.95	1.892629
7.965	1.257584	7.965	2.669009	7.965	0.1702615	7.965	0.1815725	7.965	0.2030001	7.965	0.1777942	7.965	0.1824266	7.965	0.1764898	7.965	1.638035	7.965	0.4275568	7.965	0.8678538	7.965	0.1762871	7.965	0.7008345	7.965	0.1797134	7.965	0.1715254	7.965	0.1687988	7.965	2.509253	7.965	2.134428	7.965	1.990874	7.965	0.1853672	7.965	0.7612568	7.965	1.43968	7.965	0.1722934	7.965	2.496348	7.965	1.720842
7.98	1.075388	7.98	2.638387	7.98	0.1655356	7.98	0.1752924	7.98	0.2104305	7.98	0.2034705	7.98	0.1832496	7.98	0.1784465	7.98	1.701215	7.98	0.417982	7.98	0.841356	7.98	0.1905521	7.98	0.6749761	7.98	0.1725374	7.98	0.2035986	7.98	0.1755155	7.98	2.34517	7.98	2.088398	7.98	1.87886	7.98	0.1995341	7.98	0.7521549	7.98	1.388173	7.98	0.1797609	7.98	2.302606	7.98	1.800318
7.995	0.9834822	7.995	2.507354	7.995	0.181838	7.995	0.1817183	7.995	0.1830544	7.995	0.1944357	7.995	0.2741333	7.995	0.1811797	7.995	1.611679	7.995	0.4409142	7.995	0.7893605	7.995	0.1695651	7.995	0.6220356	7.995	0.1840203	7.995	0.186804	7.995	0.1770959	7.995	2.421691	7.995	2.060106	7.995	2.0753	7.995	0.193158	7.995	1.019995	7.995	1.251133	7.995	0.172473	7.995	2.251918	7.995	1.789751
8.01	0.9928085	8.01	2.368594	8.01	0.2053362	8.01	0.1756809	8.01	0.1900604	8.01	0.2205354	8.01	0.1824997	8.01	0.1651483	8.01	1.610591	8.01	0.3950743	8.01	0.8684711	8.01	0.1900298	8.01	0.6952047	8.01	0.1913148	8.01	0.1856877	8.01	0.1731945	8.01	2.231423	8.01	2.100995	8.01	2.057774	8.01	0.2006515	8.01	1.065886	8.01	1.374321	8.01	0.1859062	8.01	2.399171	8.01	1.964714
8.025001	1.125452	8.025001	2.352437	8.025001	0.201224	8.025001	0.1768794	8.025001	0.1905725	8.025001	0.1788374	8.025001	0.1930395	8.025001	0.1816125	8.025001	1.578185	8.025001	0.4091514	8.025001	0.91644	8.025001	0.1828369	8.025001	0.7825852	8.025001	0.1986543	8.025001	0.1772223	8.025001	0.182887	8.025001	2.253001	8.025001	1.974532	8.025001	2.074521	8.025001	0.1857685	8.025001	1.346421	8.025001	1.273151	8.025001	0.1998923	8.025001	2.46315	8.025001	1.727322
8.04	1.367593	8.04	2.31797	8.04	0.1741295	8.04	0.1783304	8.04	0.1885604	8.04	0.2012979	8.04	0.1921429	8.04	0.172472	8.04	1.519317	8.04	0.3750388	8.04	0.8614715	8.04	0.1850759	8.04	0.8129163	8.04	0.1817847	8.04	0.1804589	8.04	0.1725031	8.04	2.151746	8.04	2.411239	8.04	2.041609	8.04	0.1962171	8.04	1.452379	8.04	1.147847	8.04	0.2123042	8.04	2.490061	8.04	1.52168
8.055	1.156869	8.055	2.365323	8.055	0.1770478	8.055	0.1894391	8.055	0.1774934	8.055	0.1895369	8.055	0.1948273	8.055	0.1774455	8.055	1.341232	8.055	0.3924805	8.055	0.9515995	8.055	0.170954	8.055	0.8505699	8.055	0.1850471	8.055	0.2042571	8.055	0.1816887	8.055	2.184245	8.055	2.486588	8.055	1.820992	8.055	0.219292	8.055	1.437703	8.055	1.351952	8.055	0.2046213	8.055	2.384817	8.055	1.654733
8.070001	1.162207	8.070001	2.189456	8.070001	0.1768192	8.070001	0.1759321	8.070001	0.1899394	8.070001	0.1732766	8.070001	0.1827097	8.070001	0.1708482	8.070001	1.461725	8.070001	0.4264048	8.070001	0.8373684	8.070001	0.1643569	8.070001	0.6081086	8.070001	0.182947	8.070001	0.188189	8.070001	0.1723615	8.070001	2.242669	8.070001	2.153731	8.070001	1.743574	8.070001	0.2023588	8.070001	1.356568	8.070001	1.33305	8.070001	0.2112369	8.070001	2.521564	8.070001	1.522727
8.085	1.017474	8.085	2.180978	8.085	0.1766664	8.085	0.178914	8.085	0.1834608	8.085	0.1822117	8.085	0.1876912	8.085	0.1768275	8.085	1.320175	8.085	0.3896946	8.085	1.008702	8.085	0.176158	8.085	0.5734272	8.085	0.2050415	8.085	0.1772793	8.085	0.1856126	8.085	2.064273	8.085	2.094851	8.085	1.823457	8.085	0.3092717	8.085	1.323238	8.085	1.42157	8.085	0.2189177	8.085	2.693532	8.085	1.504846
8.1	1.092722	8.1	2.066776	8.1	0.1750201	8.1	0.182021	8.1	0.1877522	8.1	0.192295	8.1	0.1906575	8.1	0.1784799	8.1	1.517821	8.1	0.4117583	8.1	1.177595	8.1	0.1951491	8.1	0.4872759	8.1	0.1852589	8.1	0.1845625	8.1	0.1837875	8.1	2.312059	8.1	2.259629	8.1	2.139304	8.1	0.2278551	8.1	1.336589	8.1	1.238307	8.1	0.1891801	8.1	2.760703	8.1	1.531069
8.115001	0.9433336	8.115001	2.115651	8.115001	0.1767597	8.115001	0.170373	8.115001	0.1767425	8.115001	0.1820058	8.115001	0.1891845	8.115001	0.1696142	8.115001	1.685523	8.115001	0.2017176	8.115001	1.262779	8.115001	0.1852802	8.115001	0.3871269	8.115001	0.1912933	8.115001	0.1913067	8.115001	0.1785091	8.115001	2.217632	8.115001	2.186949	8.115001	2.243707	8.115001	0.1887722	8.115001	1.13587	8.115001	1.115151	8.115001	0.2119102	8.115001	2.649671	8.115001	1.26501
8.13	0.8676763	8.13	2.28507	8.13	0.1729565	8.13	0.1799679	8.13	0.1871631	8.13	0.2028071	8.13	0.1796755	8.13	0.1757981	8.13	1.650421	8.13	0.2036515	8.13	1.289479	8.13	0.1693185	8.13	0.4239511	8.13	0.1907332	8.13	0.1896231	8.13	0.1787215	8.13	2.238606	8.13	2.090552	8.13	2.332131	8.13	0.2397833	8.13	1.226297	8.13	1.015507	8.13	0.2221396	8.13	2.81164	8.13	1.300802
8.145	1.067242	8.145	2.713661	8.145	0.2176836	8.145	0.1762586	8.145	0.1914002	8.145	0.1931176	8.145	0.200486	8.145	0.1761967	8.145	1.864339	8.145	0.1764823	8.145	1.138155	8.145	0.1761214	8.145	0.3781167	8.145	0.1922144	8.145	0.1887057	8.145	0.176774	8.145	2.372212	8.145	2.015334	8.145	2.41722	8.145	0.2471111	8.145	1.330532	8.145	1.079987	8.145	0.1694525	8.145	2.610698	8.145	1.254973
8.160001	1.1326	8.160001	2.602843	8.160001	0.1979019	8.160001	0.1811709	8.160001	0.1810222	8.160001	0.2198427	8.160001	0.1880968	8.160001	0.1655015	8.160001	1.879994	8.160001	0.1977825	8.160001	0.9463877	8.160001	0.1641454	8.160001	0.3377045	8.160001	0.203449	8.160001	0.1969052	8.160001	0.1777616	8.160001	2.397515	8.160001	2.254623	8.160001	2.297895	8.160001	0.2501918	8.160001	1.214138	8.160001	1.015676	8.160001	0.1930545	8.160001	2.832321	8.160001	1.423996
8.175	1.348853	8.175	2.763486	8.175	0.1921197	8.175	0.1713833	8.175	0.1991231	8.175	0.2032165	8.175	0.191411	8.175	0.1554359	8.175	2.133254	8.175	0.189684	8.175	1.158892	8.175	0.1748831	8.175	0.364935	8.175	0.1916977	8.175	0.2181963	8.175	0.1752714	8.175	2.314672	8.175	2.070794	8.175	2.204041	8.175	0.2315731	8.175	1.258317	8.175	0.9928272	8.175	0.1988492	8.175	2.792605	8.175	1.464839
8.190001	1.663107	8.190001	2.725778	8.190001	0.1795913	8.190001	0.1870794	8.190001	0.1940359	8.190001	0.1872822	8.190001	0.1806224	8.190001	0.1761045	8.190001	1.967551	8.190001	0.191094	8.190001	1.231225	8.190001	0.1646901	8.190001	0.3608465	8.190001	0.200323	8.190001	0.1648619	8.190001	0.1887897	8.190001	2.356937	8.190001	2.38452	8.190001	1.982003	8.190001	0.2844133	8.190001	1.581679	8.190001	0.9558249	8.190001	0.1810938	8.190001	2.606064	8.190001	1.508664
8.205	1.724301	8.205	2.528831	8.205	0.1759007	8.205	0.1846613	8.205	0.184946	8.205	0.1850779	8.205	0.1954067	8.205	0.1791783	8.205	2.136278	8.205	0.1805186	8.205	1.231072	8.205	0.1631218	8.205	0.2046516	8.205	0.1811365	8.205	0.1766117	8.205	0.1697393	8.205	2.201808	8.205	2.272563	8.205	1.970756	8.205	0.255556	8.205	1.55413	8.205	0.9957816	8.205	0.1798722	8.205	2.43601	8.205	1.596397
8.22	1.81461	8.22	2.400885	8.22	0.1783172	8.22	0.1780314	8.22	0.1846864	8.22	0.2065024	8.22	0.1934957	8.22	0.1711382	8.22	2.131741	8.22	0.2010222	8.22	1.185468	8.22	0.169385	8.22	0.1916068	8.22	0.2095075	8.22	0.1767148	8.22	0.1809813	8.22	2.481676	8.22	2.408315	8.22	2.112044	8.22	0.2242208	8.22	1.276053	8.22	0.9863148	8.22	0.2144783	8.22	2.283881	8.22	1.490025
8.235001	1.732792	8.235001	2.499967	8.235001	0.1699207	8.235001	0.175715	8.235001	0.185715	8.235001	0.2047056	8.235001	0.1813935	8.235001	0.1786342	8.235001	2.194321	8.235001	0.1797249	8.235001	1.072027	8.235001	0.1757224	8.235001	0.1790019	8.235001	0.1859033	8.235001	0.210345	8.235001	0.1711491	8.235001	2.579369	8.235001	2.183809	8.235001	2.431834	8.235001	0.333684	8.235001	1.36316	8.235001	1.182176	8.235001	0.1816615	8.235001	2.166471	8.235001	1.3724
8.25	1.857762	8.25	2.632263	8.25	0.1895496	8.25	0.1794379	8.25	0.2123653	8.25	0.1785312	8.25	0.1882988	8.25	0.1681645	8.25	1.8688	8.25	0.1875767	8.25	1.017535	8.25	0.1699814	8.25	0.1840758	8.25	0.1790274	8.25	0.1788038	8.25	0.1787438	8.25	2.563374	8.25	2.071099	8.25	2.391152	8.25	0.3518552	8.25	1.142156	8.25	0.9785717	8.25	0.1951973	8.25	1.906868	8.25	1.175197
8.265	1.849815	8.265	2.528889	8.265	0.194928	8.265	0.1766888	8.265	0.1912201	8.265	0.1917183	8.265	0.1858398	8.265	0.1791741	8.265	2.050662	8.265	0.1780028	8.265	0.8752151	8.265	0.1910201	8.265	0.1807971	8.265	0.1901103	8.265	0.201378	8.265	0.1769268	8.265	2.637278	8.265	2.053776	8.265	2.508485	8.265	0.1888757	8.265	1.144765	8.265	1.05627	8.265	0.1893723	8.265	1.914826	8.265	1.256002
8.280001	1.860134	8.280001	2.529708	8.280001	0.1749542	8.280001	0.1870575	8.280001	0.1813422	8.280001	0.2209606	8.280001	0.1800034	8.280001	0.1678212	8.280001	1.973417	8.280001	0.2085139	8.280001	1.062686	8.280001	0.1814673	8.280001	0.1704538	8.280001	0.1812448	8.280001	0.1804191	8.280001	0.1830387	8.280001	2.493788	8.280001	1.99869	8.280001	2.685726	8.280001	0.2515174	8.280001	0.9654973	8.280001	0.9731561	8.280001	0.1692012	8.280001	2.032607	8.280001	1.170628
8.295	1.531165	8.295	2.599402	8.295	0.1778568	8.295	0.1805376	8.295	0.1858279	8.295	0.1933814	8.295	0.1811028	8.295	0.1742048	8.295	2.050009	8.295	0.1899762	8.295	1.024481	8.295	0.1770781	8.295	0.1828815	8.295	0.1808624	8.295	0.1826129	8.295	0.1846429	8.295	2.605184	8.295	1.881216	8.295	2.64521	8.295	0.1913689	8.295	0.829309	8.295	1.159477	8.295	0.2082139	8.295	1.882368	8.295	1.358921
8.31	1.72214	8.31	2.697511	8.31	0.177733	8.31	0.1721763	8.31	0.1879312	8.31	0.2135337	8.31	0.2004214	8.31	0.1742046	8.31	2.176332	8.31	0.1946535	8.31	1.187575	8.31	0.1740997	8.31	0.1878162	8.31	0.1778176	8.31	0.1872244	8.31	0.1833107	8.31	2.680022	8.31	1.820277	8.31	2.347639	8.31	0.1875606	8.31	0.9178466	8.31	1.137676	8.31	0.1671555	8.31	2.068782	8.31	1.114898
8.325001	1.457919	8.325001	2.681388	8.325001	0.1718746	8.325001	0.1685129	8.325001	0.1947435	8.325001	0.1910777	8.325001	0.1852205	8.325001	0.1744511	8.325001	2.133022	8.325001	0.18561	8.325001	1.23551	8.325001	0.1679528	8.325001	0.1777571	8.325001	0.1761713	8.325001	0.1845341	8.325001	0.1821485	8.325001	2.627532	8.325001	1.840663	8.325001	2.300884	8.325001	0.1868823	8.325001	0.9210452	8.325001	1.129654	8.325001	0.1798998	8.325001	1.964874	8.325001	1.381501
8.34	1.563952	8.34	2.473784	8.34	0.1880983	8.34	0.1819331	8.34	0.1999948	8.34	0.1902881	8.34	0.1896474	8.34	0.1773308	8.34	2.102238	8.34	0.1771015	8.34	1.216769	8.34	0.1684307	8.34	0.1900835	8.34	0.1975503	8.34	0.1806407	8.34	0.1779116	8.34	2.673914	8.34	1.906256	8.34	2.252717	8.34	0.1858978	8.34	1.085249	8.34	1.028977	8.34	0.180097	8.34	1.858983	8.34	1.489289
8.355	1.382807	8.355	2.399042	8.355	0.1640577	8.355	0.1847014	8.355	0.1807902	8.355	0.1928588	8.355	0.1849398	8.355	0.1802938	8.355	2.200328	8.355	0.1967892	8.355	1.149547	8.355	0.1803278	8.355	0.1891521	8.355	0.2116712	8.355	0.2222251	8.355	0.1712079	8.355	2.730945	8.355	2.039863	8.355	2.175229	8.355	0.1781066	8.355	0.9639009	8.355	1.053933	8.355	0.1875874	8.355	1.997064	8.355	1.404835
8.370001	1.351766	8.370001	2.565867	8.370001	0.1682912	8.370001	0.1837081	8.370001	0.1829236	8.370001	0.1768082	8.370001	0.1932815	8.370001	0.1876337	8.370001	2.082006	8.370001	0.3051457	8.370001	1.039665	8.370001	0.1742271	8.370001	0.1861039	8.370001	0.1959061	8.370001	0.1961739	8.370001	0.1823839	8.370001	2.48028	8.370001	1.927767	8.370001	2.330482	8.370001	0.19266	8.370001	0.8850031	8.370001	0.9269409	8.370001	0.2181835	8.370001	2.098574	8.370001	1.390525
8.385	1.139616	8.385	2.468637	8.385	0.181301	8.385	0.1886537	8.385	0.1854456	8.385	0.1937179	8.385	0.2075296	8.385	0.1829261	8.385	2.356148	8.385	0.1984794	8.385	1.13017	8.385	0.1836904	8.385	0.179444	8.385	0.1879466	8.385	0.2077069	8.385	0.1819386	8.385	2.346653	8.385	1.911162	8.385	2.348642	8.385	0.1875314	8.385	0.9698259	8.385	0.6854472	8.385	0.1809999	8.385	2.223617	8.385	1.456618
8.400001	1.04391	8.400001	2.561069	8.400001	0.1784181	8.400001	0.1867648	8.400001	0.1811379	8.400001	0.2296189	8.400001	0.1885155	8.400001	0.1815877	8.400001	2.073117	8.400001	0.1802468	8.400001	1.145853	8.400001	0.1698882	8.400001	0.1892024	8.400001	0.2011615	8.400001	0.1739573	8.400001	0.176987	8.400001	2.458771	8.400001	1.987691	8.400001	2.637702	8.400001	0.1932408	8.400001	1.0674	8.400001	0.6905283	8.400001	0.2031874	8.400001	2.443828	8.400001	1.149264
8.415	0.8324907	8.415	2.582205	8.415	0.1868395	8.415	0.1851697	8.415	0.1933494	8.415	0.1942036	8.415	0.1912125	8.415	0.1764738	8.415	1.926969	8.415	0.1937244	8.415	1.088183	8.415	0.1856075	8.415	0.1772857	8.415	0.1718247	8.415	0.1935971	8.415	0.1796311	8.415	2.61235	8.415	2.031865	8.415	2.364423	8.415	0.1763011	8.415	0.7535375	8.415	0.6593135	8.415	0.3868202	8.415	2.75608	8.415	1.196851
8.43	0.9279846	8.43	2.579601	8.43	0.1669909	8.43	0.1887648	8.43	0.1812676	8.43	0.2068231	8.43	0.1793587	8.43	0.1835983	8.43	1.878939	8.43	0.2155944	8.43	1.135157	8.43	0.1763809	8.43	0.1742436	8.43	0.1987002	8.43	0.174986	8.43	0.1774081	8.43	2.465057	8.43	2.030402	8.43	2.388098	8.43	0.2067875	8.43	0.7180421	8.43	0.7343985	8.43	0.3267979	8.43	2.799282	8.43	0.9334781
8.445001	1.099061	8.445001	2.610366	8.445001	0.1958899	8.445001	0.1818182	8.445001	0.1702878	8.445001	0.1989545	8.445001	0.1670499	8.445001	0.1676701	8.445001	1.886735	8.445001	0.1906882	8.445001	1.11724	8.445001	0.1752142	8.445001	0.1764617	8.445001	0.1803498	8.445001	0.1942621	8.445001	0.1786766	8.445001	2.605011	8.445001	2.042344	8.445001	2.758641	8.445001	0.197152	8.445001	0.7742683	8.445001	0.6289876	8.445001	0.3970706	8.445001	2.889128	8.445001	1.063685
8.46	1.130799	8.46	2.536095	8.46	0.1748973	8.46	0.1803061	8.46	0.187995	8.46	0.1846166	8.46	0.1870665	8.46	0.1871976	8.46	1.756843	8.46	0.2004892	8.46	1.109597	8.46	0.1721818	8.46	0.1796501	8.46	0.1927935	8.46	0.1924909	8.46	0.166718	8.46	2.376542	8.46	2.280538	8.46	2.804655	8.46	0.176074	8.46	0.8827329	8.46	0.6529205	8.46	0.1929299	8.46	2.524301	8.46	1.270629
8.475	1.066661	8.475	2.522802	8.475	0.1761307	8.475	0.1750391	8.475	0.1812431	8.475	0.2426772	8.475	0.1827053	8.475	0.1804591	8.475	1.588722	8.475	0.1701822	8.475	1.043824	8.475	0.1705442	8.475	0.1876457	8.475	0.2041405	8.475	0.1786681	8.475	0.1884108	8.475	2.214704	8.475	2.353921	8.475	2.31726	8.475	0.1867778	8.475	1.106006	8.475	0.7910014	8.475	0.1843965	8.475	2.817476	8.475	1.161737
8.490001	0.9483743	8.490001	2.193806	8.490001	0.1809863	8.490001	0.1802375	8.490001	0.1907036	8.490001	0.2188325	8.490001	0.1985274	8.490001	0.1760651	8.490001	1.470748	8.490001	0.2144856	8.490001	0.9229108	8.490001	0.175473	8.490001	0.1687897	8.490001	0.1925303	8.490001	0.1934098	8.490001	0.1767912	8.490001	2.404236	8.490001	2.128897	8.490001	2.282643	8.490001	0.1953277	8.490001	1.479832	8.490001	0.7120097	8.490001	0.2068164	8.490001	2.860303	8.490001	1.12351
8.505	0.8048801	8.505	2.311854	8.505	0.1639299	8.505	0.1825864	8.505	0.1806047	8.505	0.1801536	8.505	0.1903119	8.505	0.1702136	8.505	1.408951	8.505	0.1889709	8.505	0.9878182	8.505	0.1702891	8.505	0.1730883	8.505	0.1877036	8.505	0.1887825	8.505	0.1849277	8.505	2.319642	8.505	2.35974	8.505	2.598485	8.505	0.197507	8.505	1.637966	8.505	0.7072144	8.505	0.1912067	8.505	2.715925	8.505	1.207305
8.52	0.7653373	8.52	2.389088	8.52	0.1637589	8.52	0.1761885	8.52	0.1850002	8.52	0.2035839	8.52	0.1899808	8.52	0.172608	8.52	1.384999	8.52	0.1738679	8.52	0.7859495	8.52	0.1803309	8.52	0.1869814	8.52	0.1759677	8.52	0.1796539	8.52	0.1848111	8.52	2.075084	8.52	2.415513	8.52	2.621726	8.52	0.1920052	8.52	1.596792	8.52	0.6306213	8.52	0.1681013	8.52	2.823577	8.52	1.213678
8.535001	0.740515	8.535001	2.15581	8.535001	0.179293	8.535001	0.1775834	8.535001	0.1978208	8.535001	0.1949747	8.535001	0.1793841	8.535001	0.1814388	8.535001	1.314528	8.535001	0.1756958	8.535001	0.8788232	8.535001	0.1777711	8.535001	0.1847811	8.535001	0.1784643	8.535001	0.191822	8.535001	0.1704449	8.535001	2.067399	8.535001	2.474616	8.535001	2.528393	8.535001	0.1906437	8.535001	1.645103	8.535001	0.6249551	8.535001	0.1895308	8.535001	2.769466	8.535001	1.116807
8.55	0.7371877	8.55	2.460906	8.55	0.1808037	8.55	0.1742302	8.55	0.1894066	8.55	0.3554073	8.55	0.1867766	8.55	0.1741741	8.55	1.646847	8.55	0.1978738	8.55	0.8121261	8.55	0.1791863	8.55	0.1788479	8.55	0.2001834	8.55	0.1876084	8.55	0.1826916	8.55	2.184559	8.55	2.455326	8.55	2.656232	8.55	0.2031501	8.55	1.484302	8.55	0.6212777	8.55	0.187875	8.55	2.795955	8.55	0.9038428
8.565001	0.8140458	8.565001	2.55432	8.565001	0.1660871	8.565001	0.1890034	8.565001	0.2061773	8.565001	0.3059329	8.565001	0.1906259	8.565001	0.1877165	8.565001	1.770859	8.565001	0.181309	8.565001	1.001472	8.565001	0.1686571	8.565001	0.186554	8.565001	0.187964	8.565001	0.1767312	8.565001	0.1755187	8.565001	2.218359	8.565001	2.624114	8.565001	2.63403	8.565001	0.198348	8.565001	1.577996	8.565001	0.6899861	8.565001	0.1941546	8.565001	2.826688	8.565001	0.841828
8.580001	0.8607779	8.580001	2.598373	8.580001	0.1858116	8.580001	0.1765463	8.580001	0.1890448	8.580001	0.2446762	8.580001	0.173847	8.580001	0.1852938	8.580001	1.737869	8.580001	0.1703818	8.580001	1.18551	8.580001	0.1893917	8.580001	0.1904488	8.580001	0.1756697	8.580001	0.1853421	8.580001	0.1856025	8.580001	2.279347	8.580001	2.387697	8.580001	2.570714	8.580001	0.1891533	8.580001	1.716249	8.580001	0.6826544	8.580001	0.1867242	8.580001	2.694817	8.580001	0.7825319
8.595	0.8453982	8.595	2.518654	8.595	0.186561	8.595	0.1760117	8.595	0.1716828	8.595	0.1832623	8.595	0.1857684	8.595	0.1861209	8.595	1.900588	8.595	0.1773306	8.595	1.017494	8.595	0.1784596	8.595	0.1893537	8.595	0.2016937	8.595	0.1846532	8.595	0.1726803	8.595	2.290083	8.595	2.648469	8.595	2.543721	8.595	0.2000649	8.595	1.835653	8.595	0.6518301	8.595	0.1913372	8.595	2.497051	8.595	0.6889306
8.610001	0.8091238	8.610001	2.555632	8.610001	0.181287	8.610001	0.1825437	8.610001	0.1779802	8.610001	0.1871278	8.610001	0.1835351	8.610001	0.1758754	8.610001	1.800821	8.610001	0.1748629	8.610001	1.027331	8.610001	0.1798917	8.610001	0.1968969	8.610001	0.2017809	8.610001	0.185637	8.610001	0.1841229	8.610001	1.986448	8.610001	2.748449	8.610001	2.40082	8.610001	0.1910341	8.610001	1.641365	8.610001	0.6283639	8.610001	0.1700736	8.610001	2.486223	8.610001	0.6792246
8.625	0.8951367	8.625	2.456505	8.625	0.1793462	8.625	0.173805	8.625	0.2037868	8.625	0.1859682	8.625	0.1844048	8.625	0.1773778	8.625	1.863027	8.625	0.1802388	8.625	0.8329212	8.625	0.1769774	8.625	0.1790335	8.625	0.1700796	8.625	0.1958505	8.625	0.1826582	8.625	1.967778	8.625	2.73198	8.625	2.617508	8.625	0.212786	8.625	1.586756	8.625	0.6264583	8.625	0.1844342	8.625	2.291223	8.625	0.7163758
8.64	0.83178	8.64	2.654194	8.64	0.1846238	8.64	0.1793564	8.64	0.1883136	8.64	0.3345004	8.64	0.182044	8.64	0.1821719	8.64	1.71394	8.64	0.1791813	8.64	0.6213166	8.64	0.1710532	8.64	0.196479	8.64	0.1915094	8.64	0.1820859	8.64	0.1717884	8.64	2.00543	8.64	2.792892	8.64	2.697233	8.64	0.1948664	8.64	1.871657	8.64	0.6166115	8.64	0.1758808	8.64	2.427572	8.64	0.9187374
8.655001	0.9574727	8.655001	2.770813	8.655001	0.176074	8.655001	0.1729533	8.655001	0.1805495	8.655001	0.1986402	8.655001	0.1729984	8.655001	0.1821446	8.655001	1.672282	8.655001	0.2024575	8.655001	0.8075202	8.655001	0.1825993	8.655001	0.1836063	8.655001	0.1775509	8.655001	0.1728802	8.655001	0.1862124	8.655001	1.892214	8.655001	2.90111	8.655001	2.745642	8.655001	0.1924659	8.655001	1.869213	8.655001	0.7273058	8.655001	0.1685526	8.655001	2.414414	8.655001	0.7644536
8.67	1.055211	8.67	2.630193	8.67	0.1860698	8.67	0.169976	8.67	0.1891297	8.67	0.3224323	8.67	0.1936451	8.67	0.1789473	8.67	1.856885	8.67	0.1905731	8.67	0.8491089	8.67	0.1622286	8.67	0.1739715	8.67	0.1935885	8.67	0.2080285	8.67	0.1811101	8.67	1.815271	8.67	3.132725	8.67	2.595471	8.67	0.1737641	8.67	1.984726	8.67	0.6235197	8.67	0.1821733	8.67	2.415247	8.67	0.6810037
8.685	1.253014	8.685	2.520741	8.685	0.1912303	8.685	0.1792147	8.685	0.186521	8.685	0.2455637	8.685	0.1795469	8.685	0.1823527	8.685	1.814194	8.685	0.2037472	8.685	0.9822682	8.685	0.166456	8.685	0.1906904	8.685	0.1915959	8.685	0.1870506	8.685	0.1730921	8.685	1.882252	8.685	3.065347	8.685	2.704689	8.685	0.1903576	8.685	2.289944	8.685	0.6182598	8.685	0.1922107	8.685	2.282746	8.685	0.6344535
8.700001	1.343669	8.700001	2.540858	8.700001	0.1728641	8.700001	0.1790714	8.700001	0.190528	8.700001	0.21288	8.700001	0.1836039	8.700001	0.1765206	8.700001	1.719496	8.700001	0.180679	8.700001	0.9351762	8.700001	0.1781608	8.700001	0.187442	8.700001	0.1870369	8.700001	0.179717	8.700001	0.1715384	8.700001	2.011882	8.700001	2.989888	8.700001	2.754693	8.700001	0.1967284	8.700001	2.201455	8.700001	0.6437916	8.700001	0.1991708	8.700001	2.36122	8.700001	0.5903017
8.715	1.337184	8.715	2.582106	8.715	0.1919038	8.715	0.184302	8.715	0.2025195	8.715	0.1995528	8.715	0.1944379	8.715	0.1740568	8.715	1.645523	8.715	0.1786981	8.715	0.9302583	8.715	0.1676079	8.715	0.1873897	8.715	0.1797941	8.715	0.1994062	8.715	0.1698241	8.715	2.014286	8.715	3.010631	8.715	2.667789	8.715	0.1746853	8.715	2.2857	8.715	0.8015409	8.715	0.1902683	8.715	2.079666	8.715	0.5722333
8.73	1.364699	8.73	2.428489	8.73	0.1763775	8.73	0.1807969	8.73	0.2025905	8.73	0.2017139	8.73	0.1915062	8.73	0.179162	8.73	1.641386	8.73	0.1717497	8.73	0.7630987	8.73	0.1725235	8.73	0.1930077	8.73	0.1859782	8.73	0.1771697	8.73	0.1795376	8.73	1.987696	8.73	2.935934	8.73	2.640134	8.73	0.1844477	8.73	2.125017	8.73	0.6278499	8.73	0.2179772	8.73	2.079582	8.73	0.5288724
8.745001	1.373126	8.745001	2.511564	8.745001	0.1706019	8.745001	0.1803365	8.745001	0.1911989	8.745001	0.1741275	8.745001	0.1799663	8.745001	0.1727031	8.745001	1.624108	8.745001	0.168098	8.745001	0.7641467	8.745001	0.1713919	8.745001	0.1740255	8.745001	0.1692163	8.745001	0.1878653	8.745001	0.1763788	8.745001	1.811777	8.745001	2.741241	8.745001	2.526128	8.745001	0.1813532	8.745001	2.291939	8.745001	0.5904734	8.745001	0.1737385	8.745001	2.083076	8.745001	0.5606943
8.76	1.372216	8.76	2.351647	8.76	0.1780197	8.76	0.1744803	8.76	0.1836029	8.76	0.1812067	8.76	0.1818239	8.76	0.1860926	8.76	1.559795	8.76	0.1931967	8.76	0.7249115	8.76	0.1822732	8.76	0.1711778	8.76	0.2136012	8.76	0.1692894	8.76	0.1772721	8.76	1.90221	8.76	3.034337	8.76	2.49923	8.76	0.1747969	8.76	2.460669	8.76	0.6052458	8.76	0.1718285	8.76	2.098218	8.76	0.6284804
8.775001	1.174648	8.775001	2.238929	8.775001	0.1804466	8.775001	0.1833443	8.775001	0.1921146	8.775001	0.1860543	8.775001	0.1834774	8.775001	0.196517	8.775001	1.688338	8.775001	0.1677646	8.775001	0.5748191	8.775001	0.1731167	8.775001	0.1872945	8.775001	0.2167197	8.775001	0.1824385	8.775001	0.1794505	8.775001	1.816037	8.775001	2.889876	8.775001	2.335368	8.775001	0.1789916	8.775001	2.544276	8.775001	0.6072932	8.775001	0.1837253	8.775001	2.256461	8.775001	0.6915422
8.79	1.192604	8.79	2.303929	8.79	0.1818926	8.79	0.1800391	8.79	0.1906361	8.79	0.1890915	8.79	0.1749547	8.79	0.1928447	8.79	1.422723	8.79	0.1883322	8.79	0.7106766	8.79	0.167921	8.79	0.1919191	8.79	0.1976021	8.79	0.1946298	8.79	0.1740696	8.79	1.841849	8.79	2.964329	8.79	2.27772	8.79	0.1721774	8.79	2.582453	8.79	0.5821967	8.79	0.1758777	8.79	1.990387	8.79	0.7690623
8.805	1.270601	8.805	2.272499	8.805	0.1873552	8.805	0.1795147	8.805	0.2000626	8.805	0.1743437	8.805	0.1783517	8.805	0.1859172	8.805	1.420243	8.805	0.2005418	8.805	0.5411813	8.805	0.1737962	8.805	0.188777	8.805	0.1926966	8.805	0.1830328	8.805	0.1754093	8.805	2.073356	8.805	2.855729	8.805	2.44627	8.805	0.1769775	8.805	2.711341	8.805	0.6877824	8.805	0.1785805	8.805	2.016139	8.805	0.95555
8.820001	1.245347	8.820001	2.211181	8.820001	0.1831121	8.820001	0.1766447	8.820001	0.1855258	8.820001	0.210769	8.820001	0.1714194	8.820001	0.1782955	8.820001	1.228414	8.820001	0.1734965	8.820001	0.5892784	8.820001	0.1751251	8.820001	0.1943919	8.820001	0.1913564	8.820001	0.1749727	8.820001	0.1703138	8.820001	2.184259	8.820001	2.919776	8.820001	2.353862	8.820001	0.194142	8.820001	2.605924	8.820001	0.7044098	8.820001	0.1721569	8.820001	1.92324	8.820001	0.9525699
8.835	1.307797	8.835	2.14294	8.835	0.1859058	8.835	0.1786933	8.835	0.1803662	8.835	0.2204863	8.835	0.1997758	8.835	0.1836282	8.835	1.156828	8.835	0.1957293	8.835	0.531204	8.835	0.1651003	8.835	0.178359	8.835	0.1864539	8.835	0.1723417	8.835	0.1681761	8.835	2.349387	8.835	2.978459	8.835	2.160556	8.835	0.2026032	8.835	2.728664	8.835	0.6402113	8.835	0.1888304	8.835	1.967637	8.835	0.8450433
8.85	1.324449	8.85	2.051812	8.85	0.1907065	8.85	0.1824534	8.85	0.193018	8.85	0.2073149	8.85	0.1781371	8.85	0.2123623	8.85	1.009136	8.85	0.1804439	8.85	0.5601172	8.85	0.1833391	8.85	0.1778145	8.85	0.1923269	8.85	0.1901629	8.85	0.1748482	8.85	2.241877	8.85	2.963487	8.85	2.318558	8.85	0.1840543	8.85	2.501787	8.85	0.6570365	8.85	0.2169008	8.85	2.033268	8.85	0.7093695
8.865001	1.179801	8.865001	2.038419	8.865001	0.1740518	8.865001	0.1941297	8.865001	0.1877977	8.865001	0.1833493	8.865001	0.1777252	8.865001	0.1933746	8.865001	1.033012	8.865001	0.1830628	8.865001	0.62304	8.865001	0.1840071	8.865001	0.1847815	8.865001	0.1908817	8.865001	0.2021726	8.865001	0.188016	8.865001	2.267958	8.865001	2.805281	8.865001	2.144962	8.865001	0.1817281	8.865001	2.366603	8.865001	0.5575644	8.865001	0.1873529	8.865001	1.965044	8.865001	0.6990494
8.88	1.295809	8.88	2.03868	8.88	0.1671108	8.88	0.1701351	8.88	0.1808895	8.88	0.1839611	8.88	0.1784739	8.88	0.179676	8.88	1.137257	8.88	0.175431	8.88	0.6884589	8.88	0.177432	8.88	0.1768082	8.88	0.1694397	8.88	0.1805212	8.88	0.1833424	8.88	2.256191	8.88	2.889532	8.88	2.158041	8.88	0.1746254	8.88	2.598509	8.88	0.59542	8.88	0.1781405	8.88	1.899649	8.88	0.7553104
8.895	1.390046	8.895	2.056281	8.895	0.1790503	8.895	0.1701376	8.895	0.1762413	8.895	0.2133605	8.895	0.1937883	8.895	0.1748629	8.895	1.226711	8.895	0.180194	8.895	0.8161434	8.895	0.1768775	8.895	0.1935577	8.895	0.2011113	8.895	0.1925122	8.895	0.1812933	8.895	2.222892	8.895	2.747875	8.895	2.067166	8.895	0.1856713	8.895	2.534506	8.895	0.4565551	8.895	0.1957014	8.895	1.718172	8.895	0.7425281
8.910001	1.525532	8.910001	2.098641	8.910001	0.1732804	8.910001	0.1811458	8.910001	0.1809838	8.910001	0.1928906	8.910001	0.1731877	8.910001	0.1878972	8.910001	1.246145	8.910001	0.1792062	8.910001	0.789157	8.910001	0.1733793	8.910001	0.1818954	8.910001	0.1881071	8.910001	0.1837409	8.910001	0.1770275	8.910001	2.122247	8.910001	2.73305	8.910001	1.926143	8.910001	0.1902867	8.910001	2.635496	8.910001	0.4861469	8.910001	0.1923333	8.910001	1.854936	8.910001	1.152332
8.925	1.517254	8.925	2.152449	8.925	0.1785386	8.925	0.1873212	8.925	0.1883505	8.925	0.1839973	8.925	0.1852652	8.925	0.1921695	8.925	1.382339	8.925	0.1682649	8.925	0.9131128	8.925	0.1687858	8.925	0.1941328	8.925	0.1858142	8.925	0.1845633	8.925	0.1705227	8.925	2.330238	8.925	2.950117	8.925	2.00936	8.925	0.1856582	8.925	2.706634	8.925	0.5571516	8.925	0.181265	8.925	1.966623	8.925	1.136221
8.940001	1.606835	8.940001	2.032988	8.940001	0.186239	8.940001	0.1845263	8.940001	0.1860808	8.940001	0.1721154	8.940001	0.1659583	8.940001	0.184085	8.940001	1.312169	8.940001	0.175704	8.940001	0.7145383	8.940001	0.1777297	8.940001	0.1856771	8.940001	0.181889	8.940001	0.1858939	8.940001	0.1758629	8.940001	2.392594	8.940001	2.927437	8.940001	2.02705	8.940001	0.1795244	8.940001	2.647474	8.940001	0.4898143	8.940001	0.17168	8.940001	2.007734	8.940001	1.040604
8.955001	1.66721	8.955001	1.962719	8.955001	0.1952074	8.955001	0.1821973	8.955001	0.185863	8.955001	0.1766227	8.955001	0.1767854	8.955001	0.1906923	8.955001	1.29921	8.955001	0.1879496	8.955001	0.7476023	8.955001	0.1825519	8.955001	0.2011973	8.955001	0.1911159	8.955001	0.1712118	8.955001	0.1788483	8.955001	2.463914	8.955001	2.913752	8.955001	1.824747	8.955001	0.1863278	8.955001	2.628498	8.955001	0.5427561	8.955001	0.1995649	8.955001	2.005713	8.955001	1.187076
8.97	1.749472	8.97	1.935705	8.97	0.1772738	8.97	0.1752486	8.97	0.1961681	8.97	0.1759386	8.97	0.1806065	8.97	0.1749404	8.97	1.216594	8.97	0.1700031	8.97	0.8239341	8.97	0.1824793	8.97	0.1965555	8.97	0.1876371	8.97	0.182962	8.97	0.1806627	8.97	2.451353	8.97	2.838162	8.97	1.716607	8.97	0.2043525	8.97	2.758358	8.97	0.5342742	8.97	0.2000026	8.97	1.962297	8.97	1.240924
8.985001	1.448463	8.985001	1.603889	8.985001	0.1882578	8.985001	0.1755326	8.985001	0.2031971	8.985001	0.1939047	8.985001	0.1826312	8.985001	0.1790262	8.985001	1.326128	8.985001	0.1917786	8.985001	0.8514104	8.985001	0.1847614	8.985001	0.1808078	8.985001	0.1803256	8.985001	0.1835792	8.985001	0.1822653	8.985001	2.373594	8.985001	2.746936	8.985001	1.599511	8.985001	0.1803246	8.985001	2.573651	8.985001	0.425557	8.985001	0.1936232	8.985001	1.721192	8.985001	1.523245
9.0	1.279969	9.0	1.638722	9.0	0.1983331	9.0	0.1846425	9.0	0.1832731	9.0	0.1790732	9.0	0.1929772	9.0	0.1895831	9.0	1.377485	9.0	0.1749829	9.0	0.8647468	9.0	0.1720223	9.0	0.1892446	9.0	0.1891531	9.0	0.1765227	9.0	0.1761885	9.0	2.472564	9.0	2.928143	9.0	1.802233	9.0	0.1727715	9.0	2.552753	9.0	0.4148773	9.0	0.1891323	9.0	1.672199	9.0	1.511202
9.015	1.337187	9.015	1.670744	9.015	0.1772063	9.015	0.1752809	9.015	0.1829698	9.015	0.1712128	9.015	0.1785735	9.015	0.1840545	9.015	1.450143	9.015	0.1681278	9.015	0.92409	9.015	0.1801292	9.015	0.1753831	9.015	0.2128045	9.015	0.1651937	9.015	0.1848904	9.015	2.293549	9.015	2.886598	9.015	2.015241	9.015	0.1830626	9.015	2.567083	9.015	0.4150928	9.015	0.1687542	9.015	1.623984	9.015	1.609307
9.030001	1.442154	9.030001	1.967377	9.030001	0.1883003	9.030001	0.1799244	9.030001	0.1782387	9.030001	0.1898723	9.030001	0.1862804	9.030001	0.178126	9.030001	1.401286	9.030001	0.1758753	9.030001	0.9487305	9.030001	0.1677176	9.030001	0.1735838	9.030001	0.1885732	9.030001	0.1593898	9.030001	0.1781964	9.030001	2.534717	9.030001	2.768546	9.030001	1.933098	9.030001	0.1905942	9.030001	2.44143	9.030001	0.3812596	9.030001	0.1824311	9.030001	1.772606	9.030001	1.51435
9.045	1.458866	9.045	1.987023	9.045	0.1846538	9.045	0.1737984	9.045	0.2036003	9.045	0.178104	9.045	0.1798553	9.045	0.1837987	9.045	1.473876	9.045	0.1809089	9.045	0.9248791	9.045	0.2017293	9.045	0.1756744	9.045	0.2027385	9.045	0.1891946	9.045	0.1749432	9.045	2.366555	9.045	2.768488	9.045	1.666364	9.045	0.1888941	9.045	2.282412	9.045	0.4120263	9.045	0.1784629	9.045	1.864269	9.045	1.543095
9.06	1.509668	9.06	2.227585	9.06	0.2035242	9.06	0.193418	9.06	0.1827599	9.06	0.1789789	9.06	0.1714964	9.06	0.1909525	9.06	1.424308	9.06	0.1763999	9.06	0.7324337	9.06	0.1802716	9.06	0.1888469	9.06	0.1877632	9.06	0.1770395	9.06	0.174457	9.06	2.462173	9.06	2.870074	9.06	1.642768	9.06	0.2237566	9.06	2.681752	9.06	0.3935623	9.06	0.1944251	9.06	1.852705	9.06	1.528442
9.075001	1.134235	9.075001	2.225839	9.075001	0.1816287	9.075001	0.1703406	9.075001	0.1737065	9.075001	0.1799116	9.075001	0.1715649	9.075001	0.1869058	9.075001	1.368434	9.075001	0.2019382	9.075001	0.7629027	9.075001	0.1746304	9.075001	0.1859316	9.075001	0.1738526	9.075001	0.1739556	9.075001	0.1861231	9.075001	2.464288	9.075001	2.746188	9.075001	1.534097	9.075001	0.2039534	9.075001	2.787994	9.075001	0.5483873	9.075001	0.17841	9.075001	1.81022	9.075001	1.523386
9.09	1.149749	9.09	2.274433	9.09	0.196939	9.09	0.1772795	9.09	0.2068161	9.09	0.1715954	9.09	0.1809161	9.09	0.1870732	9.09	1.461115	9.09	0.2017177	9.09	0.7715203	9.09	0.1795691	9.09	0.1836229	9.09	0.1816133	9.09	0.1734268	9.09	0.1734072	9.09	2.307322	9.09	2.843507	9.09	1.561621	9.09	0.1832948	9.09	2.880757	9.09	0.4860466	9.09	0.1859275	9.09	1.983682	9.09	1.618925
9.105	1.054937	9.105	2.185784	9.105	0.178264	9.105	0.180089	9.105	0.2202864	9.105	0.1837058	9.105	0.1700422	9.105	0.18405	9.105	1.27973	9.105	0.1957424	9.105	0.8458753	9.105	0.1828317	9.105	0.1988489	9.105	0.1982699	9.105	0.1873032	9.105	0.1910827	9.105	2.282405	9.105	2.77271	9.105	1.380669	9.105	0.1874272	9.105	2.856436	9.105	0.4347093	9.105	0.1968908	9.105	2.150433	9.105	1.937742
9.120001	0.9527819	9.120001	1.96554	9.120001	0.1883984	9.120001	0.1945295	9.120001	0.2340702	9.120001	0.1742603	9.120001	0.1725193	9.120001	0.1796645	9.120001	1.3945	9.120001	0.1783259	9.120001	0.7410195	9.120001	0.1778991	9.120001	0.1893069	9.120001	0.1903816	9.120001	0.1728282	9.120001	0.1779495	9.120001	2.275592	9.120001	2.656713	9.120001	1.249682	9.120001	0.189013	9.120001	2.765377	9.120001	0.486108	9.120001	0.1848754	9.120001	2.024558	9.120001	2.194096
9.135	0.7282678	9.135	1.985224	9.135	0.1866065	9.135	0.1809676	9.135	0.2096141	9.135	0.1778789	9.135	0.1731206	9.135	0.1766179	9.135	1.474777	9.135	0.1769918	9.135	0.911073	9.135	0.1810222	9.135	0.181616	9.135	0.1820481	9.135	0.1774091	9.135	0.1772624	9.135	2.183335	9.135	2.745297	9.135	1.36778	9.135	0.1904809	9.135	2.457444	9.135	0.5779218	9.135	0.1840354	9.135	2.18821	9.135	2.321894
9.150001	0.8413759	9.150001	1.867782	9.150001	0.1842983	9.150001	0.1881046	9.150001	0.1892751	9.150001	0.2031694	9.150001	0.1873025	9.150001	0.1820643	9.150001	1.483855	9.150001	0.1746942	9.150001	0.9331122	9.150001	0.1749828	9.150001	0.1801446	9.150001	0.1933899	9.150001	0.2085308	9.150001	0.1753672	9.150001	2.421054	9.150001	2.79637	9.150001	1.270714	9.150001	0.1823242	9.150001	2.266747	9.150001	0.5538266	9.150001	0.1877737	9.150001	2.239522	9.150001	2.270271
9.165	0.7194368	9.165	2.011672	9.165	0.1823211	9.165	0.1824015	9.165	0.1888706	9.165	0.1894285	9.165	0.1784036	9.165	0.1827318	9.165	1.360922	9.165	0.1810717	9.165	0.9339299	9.165	0.1868391	9.165	0.2069539	9.165	0.196108	9.165	0.1814842	9.165	0.1708123	9.165	2.632387	9.165	2.904278	9.165	1.331871	9.165	0.1954534	9.165	2.186834	9.165	0.5577824	9.165	0.1825186	9.165	2.061762	9.165	2.151566
9.18	0.6513365	9.18	1.993484	9.18	0.1630735	9.18	0.1813167	9.18	0.187566	9.18	0.1713575	9.18	0.1888361	9.18	0.1848773	9.18	1.429442	9.18	0.1938942	9.18	0.871216	9.18	0.1803143	9.18	0.1826691	9.18	0.2018442	9.18	0.1778043	9.18	0.1697638	9.18	2.557283	9.18	2.708305	9.18	1.446691	9.18	0.2021757	9.18	2.193994	9.18	0.5925741	9.18	0.2120612	9.18	1.735454	9.18	2.176288
9.195001	0.791162	9.195001	1.995487	9.195001	0.1751171	9.195001	0.1766942	9.195001	0.185844	9.195001	0.1796755	9.195001	0.1773337	9.195001	0.1815016	9.195001	1.332123	9.195001	0.1820607	9.195001	0.8782808	9.195001	0.1792482	9.195001	0.1749891	9.195001	0.1904757	9.195001	0.1765139	9.195001	0.1795394	9.195001	2.519759	9.195001	2.783898	9.195001	1.506462	9.195001	0.1847187	9.195001	2.313172	9.195001	0.5745329	9.195001	0.1688876	9.195001	1.685386	9.195001	1.985089
9.21	0.7073932	9.21	1.708745	9.21	0.180704	9.21	0.1777746	9.21	0.1870667	9.21	0.1965848	9.21	0.1829758	9.21	0.1877365	9.21	1.323056	9.21	0.1902079	9.21	0.8176264	9.21	0.1822298	9.21	0.1827041	9.21	0.1746451	9.21	0.170958	9.21	0.1832315	9.21	2.623426	9.21	2.815543	9.21	1.429143	9.21	0.2111233	9.21	2.222023	9.21	0.4465266	9.21	0.1825869	9.21	1.665517	9.21	1.993372
9.225	0.8371148	9.225	1.708415	9.225	0.1668233	9.225	0.1866132	9.225	0.1930185	9.225	0.1880296	9.225	0.1969927	9.225	0.1774366	9.225	1.426976	9.225	0.1870909	9.225	0.9110137	9.225	0.1766534	9.225	0.179015	9.225	0.1823355	9.225	0.1930489	9.225	0.1739526	9.225	2.565709	9.225	2.679593	9.225	1.524123	9.225	0.1907618	9.225	2.476918	9.225	0.4888608	9.225	0.1871282	9.225	1.769665	9.225	1.953972
9.240001	0.6418786	9.240001	1.671422	9.240001	0.1874992	9.240001	0.1808748	9.240001	0.1949409	9.240001	0.1895131	9.240001	0.1821545	9.240001	0.1775549	9.240001	1.25504	9.240001	0.170235	9.240001	0.9443025	9.240001	0.180549	9.240001	0.1878029	9.240001	0.1882992	9.240001	0.1859239	9.240001	0.1821612	9.240001	2.577174	9.240001	2.760092	9.240001	1.670474	9.240001	0.1936828	9.240001	2.311487	9.240001	0.594636	9.240001	0.1905517	9.240001	1.651117	9.240001	1.872496
9.255	0.6041233	9.255	1.713947	9.255	0.1775555	9.255	0.1834518	9.255	0.1825954	9.255	0.188372	9.255	0.1933257	9.255	0.1941303	9.255	1.14859	9.255	0.1799138	9.255	0.8541232	9.255	0.1807459	9.255	0.1756092	9.255	0.1836617	9.255	0.184295	9.255	0.1776879	9.255	2.434291	9.255	2.648544	9.255	1.577357	9.255	0.184342	9.255	2.30461	9.255	0.5651382	9.255	0.1695553	9.255	1.737399	9.255	1.819617
9.27	0.5025791	9.27	1.935399	9.27	0.1820878	9.27	0.1888854	9.27	0.1916923	9.27	0.1873962	9.27	0.1886984	9.27	0.1782606	9.27	1.226878	9.27	0.1963621	9.27	0.8504923	9.27	0.1793188	9.27	0.1772397	9.27	0.1710799	9.27	0.1734077	9.27	0.1750118	9.27	2.343038	9.27	2.647151	9.27	1.625579	9.27	0.2216436	9.27	2.210035	9.27	0.6345568	9.27	0.1729882	9.27	1.827633	9.27	1.799176
9.285001	0.3584912	9.285001	2.062932	9.285001	0.1792736	9.285001	0.1810431	9.285001	0.1780368	9.285001	0.1824767	9.285001	0.1919296	9.285001	0.1848179	9.285001	1.21826	9.285001	0.1994845	9.285001	1.063753	9.285001	0.1708712	9.285001	0.1886789	9.285001	0.1787191	9.285001	0.187058	9.285001	0.1751387	9.285001	2.471854	9.285001	2.708111	9.285001	1.719918	9.285001	0.1718896	9.285001	2.220374	9.285001	0.6229815	9.285001	0.1862741	9.285001	1.512182	9.285001	1.754003
9.3	0.4184352	9.3	2.06759	9.3	0.1872032	9.3	0.1797767	9.3	0.1937474	9.3	0.1743121	9.3	0.1881611	9.3	0.1723636	9.3	1.057811	9.3	0.1849623	9.3	0.9296562	9.3	0.1698838	9.3	0.1881297	9.3	0.1690272	9.3	0.182425	9.3	0.1740263	9.3	2.52504	9.3	2.671667	9.3	1.698591	9.3	0.1784658	9.3	2.131276	9.3	0.4316771	9.3	0.1757327	9.3	1.523185	9.3	1.677521
9.315001	0.3894315	9.315001	1.821277	9.315001	0.167717	9.315001	0.1797019	9.315001	0.1877901	9.315001	0.1780277	9.315001	0.1764154	9.315001	0.1856512	9.315001	0.8444765	9.315001	0.1854531	9.315001	1.082233	9.315001	0.1674631	9.315001	0.18012	9.315001	0.1750931	9.315001	0.1687682	9.315001	0.17811	9.315001	2.495268	9.315001	2.567421	9.315001	1.587928	9.315001	0.1888095	9.315001	2.154497	9.315001	0.4377878	9.315001	0.1859893	9.315001	1.485461	9.315001	2.011669
9.330001	0.3873009	9.330001	2.049285	9.330001	0.1871066	9.330001	0.1822108	9.330001	0.189412	9.330001	0.1839602	9.330001	0.1826423	9.330001	0.1827174	9.330001	0.846715	9.330001	0.1796914	9.330001	1.077293	9.330001	0.1795236	9.330001	0.1928628	9.330001	0.1677494	9.330001	0.1759866	9.330001	0.1670109	9.330001	2.089888	9.330001	2.727521	9.330001	1.418919	9.330001	0.2002151	9.330001	2.344537	9.330001	0.4242616	9.330001	0.172612	9.330001	1.597594	9.330001	2.012903
9.345	0.4516325	9.345	2.207509	9.345	0.1826747	9.345	0.1724083	9.345	0.1961785	9.345	0.176532	9.345	0.1790509	9.345	0.1808163	9.345	0.8915974	9.345	0.1845373	9.345	1.011819	9.345	0.1735142	9.345	0.1877284	9.345	0.1971166	9.345	0.1676026	9.345	0.1817077	9.345	2.137471	9.345	2.681643	9.345	1.279757	9.345	0.1949387	9.345	2.400651	9.345	0.3517878	9.345	0.1974284	9.345	1.679931	9.345	1.795449
9.360001	0.540933	9.360001	2.160819	9.360001	0.1997849	9.360001	0.182219	9.360001	0.1744965	9.360001	0.1694342	9.360001	0.1779057	9.360001	0.2005242	9.360001	0.8180544	9.360001	0.1888944	9.360001	0.9497396	9.360001	0.1708599	9.360001	0.178853	9.360001	0.1770868	9.360001	0.1810452	9.360001	0.1775078	9.360001	2.122129	9.360001	2.862741	9.360001	1.590885	9.360001	0.1926941	9.360001	2.570081	9.360001	0.4099291	9.360001	0.1917575	9.360001	1.885856	9.360001	1.755545
9.375	0.6135454	9.375	1.829404	9.375	0.1941264	9.375	0.1844645	9.375	0.179722	9.375	0.1712749	9.375	0.1747944	9.375	0.1940116	9.375	0.7194114	9.375	0.1729334	9.375	1.10505	9.375	0.189737	9.375	0.1971212	9.375	0.1925841	9.375	0.1666341	9.375	0.1727948	9.375	2.25106	9.375	2.786525	9.375	1.726228	9.375	0.1917107	9.375	2.641292	9.375	0.4106411	9.375	0.1842685	9.375	2.099289	9.375	1.746938
9.39	0.7410285	9.39	1.823203	9.39	0.1777104	9.39	0.1759107	9.39	0.1830628	9.39	0.1797385	9.39	0.1875352	9.39	0.192972	9.39	0.7559083	9.39	0.184556	9.39	1.448567	9.39	0.1760629	9.39	0.1804168	9.39	0.2017481	9.39	0.1879026	9.39	0.1892373	9.39	2.280396	9.39	2.777874	9.39	1.598588	9.39	0.1898128	9.39	2.581968	9.39	0.3678329	9.39	0.1828251	9.39	1.981913	9.39	1.784179
9.405001	0.7479335	9.405001	1.830727	9.405001	0.1828252	9.405001	0.1780626	9.405001	0.1849622	9.405001	0.1873402	9.405001	0.191711	9.405001	0.187813	9.405001	0.771462	9.405001	0.1904469	9.405001	1.230474	9.405001	0.1692527	9.405001	0.2021667	9.405001	0.1886518	9.405001	0.1940409	9.405001	0.1831184	9.405001	2.412424	9.405001	2.801066	9.405001	1.624302	9.405001	0.1850784	9.405001	2.478738	9.405001	0.3772928	9.405001	0.1857178	9.405001	1.97785	9.405001	1.727039
9.42	0.5477747	9.42	2.04287	9.42	0.1796247	9.42	0.1824872	9.42	0.1947152	9.42	0.1874616	9.42	0.1877977	9.42	0.1736644	9.42	0.8763705	9.42	0.1944273	9.42	1.207126	9.42	0.173531	9.42	0.1821884	9.42	0.1773126	9.42	0.1819977	9.42	0.1961962	9.42	2.284481	9.42	2.69473	9.42	1.778944	9.42	0.1818733	9.42	2.506006	9.42	0.4007955	9.42	0.187235	9.42	2.112473	9.42	1.980463
9.435	0.7553173	9.435	2.033568	9.435	0.1965961	9.435	0.1812513	9.435	0.1837225	9.435	0.1745349	9.435	0.1858818	9.435	0.198496	9.435	0.7934228	9.435	0.1931915	9.435	1.112245	9.435	0.1712123	9.435	0.1845455	9.435	0.1805106	9.435	0.1786553	9.435	0.1810135	9.435	2.371372	9.435	2.550741	9.435	1.809205	9.435	0.1869708	9.435	2.484678	9.435	0.4238927	9.435	0.1789109	9.435	2.124387	9.435	1.75261
9.450001	0.7117425	9.450001	1.950102	9.450001	0.1826199	9.450001	0.185196	9.450001	0.1798306	9.450001	0.1807863	9.450001	0.1898539	9.450001	0.1768528	9.450001	0.5274336	9.450001	0.1799834	9.450001	1.360639	9.450001	0.1873446	9.450001	0.1906879	9.450001	0.1858163	9.450001	0.1983187	9.450001	0.1713748	9.450001	2.636075	9.450001	2.46254	9.450001	1.853154	9.450001	0.2068477	9.450001	2.50449	9.450001	0.576217	9.450001	0.1761873	9.450001	2.020541	9.450001	1.469018
9.465	0.6553635	9.465	2.150611	9.465	0.1861131	9.465	0.175267	9.465	0.1933444	9.465	0.1730064	9.465	0.1979365	9.465	0.1876678	9.465	0.4022912	9.465	0.1813669	9.465	1.348375	9.465	0.1712426	9.465	0.1972269	9.465	0.1850896	9.465	0.1898073	9.465	0.1775009	9.465	2.477435	9.465	2.325068	9.465	1.846555	9.465	0.1786225	9.465	2.515816	9.465	0.580408	9.465	0.1795494	9.465	2.164327	9.465	1.13649
9.48	0.6284023	9.48	2.253114	9.48	0.1649301	9.48	0.1796202	9.48	0.1961734	9.48	0.1972225	9.48	0.198579	9.48	0.1904707	9.48	0.3757779	9.48	0.1913006	9.48	1.283248	9.48	0.1709095	9.48	0.1915831	9.48	0.1854211	9.48	0.1819894	9.48	0.1797233	9.48	2.469383	9.48	2.394331	9.48	1.883031	9.48	0.1820934	9.48	2.386594	9.48	0.768011	9.48	0.175963	9.48	2.058605	9.48	1.051701
9.495001	0.5736352	9.495001	2.232119	9.495001	0.1853105	9.495001	0.1737968	9.495001	0.1780171	9.495001	0.1805017	9.495001	0.2044533	9.495001	0.1782836	9.495001	0.4198057	9.495001	0.1792932	9.495001	1.372652	9.495001	0.182802	9.495001	0.198245	9.495001	0.1866963	9.495001	0.1930742	9.495001	0.1858241	9.495001	2.478802	9.495001	2.372897	9.495001	1.656384	9.495001	0.1737813	9.495001	2.412766	9.495001	0.8486072	9.495001	0.1852405	9.495001	1.968097	9.495001	1.245407
9.51	0.5928112	9.51	2.043876	9.51	0.1905413	9.51	0.1839423	9.51	0.1868423	9.51	0.1802693	9.51	0.1837797	9.51	0.1816802	9.51	0.3812429	9.51	0.1810139	9.51	1.276667	9.51	0.1802574	9.51	0.1988399	9.51	0.1809984	9.51	0.2056106	9.51	0.1747379	9.51	2.231973	9.51	2.361585	9.51	1.71765	9.51	0.1945375	9.51	2.441634	9.51	0.7532682	9.51	0.1719332	9.51	1.936939	9.51	1.296711
9.525001	0.5476295	9.525001	2.132305	9.525001	0.1919737	9.525001	0.1849001	9.525001	0.1892087	9.525001	0.181661	9.525001	0.1861072	9.525001	0.1851363	9.525001	0.444556	9.525001	0.1946513	9.525001	1.305063	9.525001	0.1714784	9.525001	0.1925232	9.525001	0.1785006	9.525001	0.1870844	9.525001	0.1723839	9.525001	2.095056	9.525001	2.549729	9.525001	1.728336	9.525001	0.179733	9.525001	2.478613	9.525001	0.5382221	9.525001	0.1858765	9.525001	1.659735	9.525001	1.196206
9.540001	0.6122385	9.540001	2.29719	9.540001	0.1820715	9.540001	0.1827813	9.540001	0.1833272	9.540001	0.1788305	9.540001	0.193977	9.540001	0.1867523	9.540001	0.7674172	9.540001	0.1772258	9.540001	1.225312	9.540001	0.1771939	9.540001	0.1756295	9.540001	0.1826656	9.540001	0.1876396	9.540001	0.17496	9.540001	2.156338	9.540001	2.435529	9.540001	1.756013	9.540001	0.1786557	9.540001	2.331259	9.540001	0.6113382	9.540001	0.1868129	9.540001	1.835354	9.540001	1.188217
9.555	0.6411273	9.555	2.312658	9.555	0.1798805	9.555	0.1685142	9.555	0.2011123	9.555	0.1795068	9.555	0.1761683	9.555	0.1979451	9.555	0.669594	9.555	0.1761163	9.555	1.02438	9.555	0.1745462	9.555	0.1886519	9.555	0.1859786	9.555	0.179522	9.555	0.1777014	9.555	2.058433	9.555	2.279048	9.555	1.845724	9.555	0.1762297	9.555	2.079629	9.555	0.5040019	9.555	0.1712603	9.555	1.773449	9.555	1.047909
9.570001	0.8419106	9.570001	2.211141	9.570001	0.1910443	9.570001	0.1820773	9.570001	0.1963008	9.570001	0.1939189	9.570001	0.1784431	9.570001	0.1920089	9.570001	0.6466981	9.570001	0.1936105	9.570001	0.7803598	9.570001	0.1761335	9.570001	0.1820693	9.570001	0.1821434	9.570001	0.1686687	9.570001	0.1868696	9.570001	1.874241	9.570001	2.16409	9.570001	1.863598	9.570001	0.2078965	9.570001	2.341971	9.570001	0.5793178	9.570001	0.1965143	9.570001	1.646774	9.570001	1.041934
9.585	0.8421839	9.585	2.155231	9.585	0.1712806	9.585	0.1850188	9.585	0.1772737	9.585	0.1921262	9.585	0.1950475	9.585	0.1792814	9.585	0.6842514	9.585	0.1920521	9.585	0.7532139	9.585	0.1825718	9.585	0.1792229	9.585	0.1977866	9.585	0.209853	9.585	0.1685343	9.585	1.958527	9.585	2.149935	9.585	1.709411	9.585	0.1968683	9.585	2.414444	9.585	0.5384925	9.585	0.1905388	9.585	1.820887	9.585	1.248641
9.6	0.539368	9.6	2.261122	9.6	0.1842959	9.6	0.1842675	9.6	0.1896602	9.6	0.2070518	9.6	0.184801	9.6	0.1839072	9.6	0.6065717	9.6	0.1802747	9.6	0.8528972	9.6	0.1770325	9.6	0.1791144	9.6	0.1780199	9.6	0.1714238	9.6	0.1705743	9.6	2.026557	9.6	2.027845	9.6	1.4489	9.6	0.1828441	9.6	2.628408	9.6	0.674055	9.6	0.1876434	9.6	1.795472	9.6	1.431431
9.615001	0.6475045	9.615001	2.25515	9.615001	0.1861559	9.615001	0.1854784	9.615001	0.1985498	9.615001	0.1738632	9.615001	0.1749206	9.615001	0.1836118	9.615001	0.6155089	9.615001	0.1820579	9.615001	0.8486372	9.615001	0.1735577	9.615001	0.1853417	9.615001	0.1898452	9.615001	0.1722357	9.615001	0.1744026	9.615001	2.282369	9.615001	2.282381	9.615001	1.462678	9.615001	0.1884806	9.615001	2.578023	9.615001	0.8181089	9.615001	0.1876831	9.615001	1.68443	9.615001	1.476702
9.63	0.7364116	9.63	2.435846	9.63	0.1754451	9.63	0.1749331	9.63	0.2177199	9.63	0.1797481	9.63	0.1778575	9.63	0.1676861	9.63	0.625055	9.63	0.1990129	9.63	0.8994249	9.63	0.1887643	9.63	0.1772611	9.63	0.2134213	9.63	0.1768682	9.63	0.17607	9.63	2.316704	9.63	2.114313	9.63	1.440551	9.63	0.1901922	9.63	2.421861	9.63	0.6774817	9.63	0.1816286	9.63	1.590221	9.63	1.412135
9.645	0.870948	9.645	2.202548	9.645	0.1710497	9.645	0.1853535	9.645	0.1834392	9.645	0.1843133	9.645	0.1822063	9.645	0.193575	9.645	0.6603256	9.645	0.1840244	9.645	1.080482	9.645	0.176253	9.645	0.181009	9.645	0.1859756	9.645	0.1617221	9.645	0.1781446	9.645	2.086363	9.645	2.063721	9.645	1.414804	9.645	0.1939021	9.645	1.992234	9.645	0.8216338	9.645	0.1727598	9.645	1.561278	9.645	1.625648
9.660001	0.7858843	9.660001	2.217242	9.660001	0.1798751	9.660001	0.1788199	9.660001	0.212511	9.660001	0.1793521	9.660001	0.1735013	9.660001	0.1822298	9.660001	0.5900745	9.660001	0.1898973	9.660001	0.871811	9.660001	0.1692529	9.660001	0.1852941	9.660001	0.1828778	9.660001	0.188579	9.660001	0.1835593	9.660001	2.093986	9.660001	2.108663	9.660001	1.327067	9.660001	0.186957	9.660001	1.986682	9.660001	0.8027368	9.660001	0.1764937	9.660001	1.762275	9.660001	1.777979
9.675	0.6104777	9.675	2.333054	9.675	0.1907985	9.675	0.1786824	9.675	0.1984291	9.675	0.1680818	9.675	0.1942344	9.675	0.1718056	9.675	0.5150408	9.675	0.1771609	9.675	1.001758	9.675	0.1821409	9.675	0.1917234	9.675	0.1938244	9.675	0.1689465	9.675	0.1658853	9.675	2.079024	9.675	2.039925	9.675	1.189639	9.675	0.1779378	9.675	2.280347	9.675	0.7555172	9.675	0.1812678	9.675	1.804874	9.675	1.686406
9.690001	0.9361629	9.690001	2.244108	9.690001	0.195783	9.690001	0.1739927	9.690001	0.1871819	9.690001	0.1777345	9.690001	0.1831051	9.690001	0.1861102	9.690001	0.5506386	9.690001	0.1666285	9.690001	1.065767	9.690001	0.1789456	9.690001	0.1936279	9.690001	0.166709	9.690001	0.1771404	9.690001	0.1795095	9.690001	2.158162	9.690001	2.156224	9.690001	1.033256	9.690001	0.1948131	9.690001	2.222017	9.690001	0.6539649	9.690001	0.1890689	9.690001	1.754323	9.690001	1.830071
9.705001	0.8268065	9.705001	2.340108	9.705001	0.1820876	9.705001	0.1711304	9.705001	0.191089	9.705001	0.1742721	9.705001	0.1842155	9.705001	0.1824747	9.705001	0.6466538	9.705001	0.2253039	9.705001	1.060952	9.705001	0.1776506	9.705001	0.2099095	9.705001	0.2047629	9.705001	0.1782117	9.705001	0.1850091	9.705001	2.067718	9.705001	2.013355	9.705001	1.125905	9.705001	0.1927513	9.705001	2.123734	9.705001	0.6383376	9.705001	0.1894332	9.705001	1.836514	9.705001	1.762755
9.72	0.918673	9.72	2.369786	9.72	0.1974031	9.72	0.1710028	9.72	0.2101739	9.72	0.188976	9.72	0.1824026	9.72	0.1792807	9.72	0.6208907	9.72	0.2061093	9.72	1.015844	9.72	0.1851262	9.72	0.1805612	9.72	0.19577	9.72	0.1751199	9.72	0.1756875	9.72	1.999427	9.72	2.031612	9.72	1.062294	9.72	0.1884513	9.72	2.338072	9.72	0.7512153	9.72	0.1876193	9.72	1.721189	9.72	1.670587
9.735001	1.078271	9.735001	2.410975	9.735001	0.1721222	9.735001	0.1719398	9.735001	0.1833304	9.735001	0.168441	9.735001	0.1835217	9.735001	0.1771237	9.735001	0.6333463	9.735001	0.2022916	9.735001	0.8038607	9.735001	0.1831465	9.735001	0.1879932	9.735001	0.184762	9.735001	0.1762046	9.735001	0.1757976	9.735001	1.977804	9.735001	2.030858	9.735001	1.226313	9.735001	0.1960077	9.735001	2.192297	9.735001	0.8151127	9.735001	0.174198	9.735001	1.755398	9.735001	1.722246
9.75	0.8645808	9.75	2.400206	9.75	0.1873873	9.75	0.1825007	9.75	0.1835674	9.75	0.1716035	9.75	0.1812816	9.75	0.18041	9.75	0.6024662	9.75	0.178983	9.75	0.7826629	9.75	0.1731355	9.75	0.1838325	9.75	0.1795765	9.75	0.1723861	9.75	0.1789307	9.75	1.837219	9.75	2.086068	9.75	0.9210721	9.75	0.1912225	9.75	2.138785	9.75	0.7348603	9.75	0.1865853	9.75	1.826046	9.75	1.92666
9.765	1.105921	9.765	2.320902	9.765	0.1866977	9.765	0.1754306	9.765	0.1957423	9.765	0.1845337	9.765	0.1843352	9.765	0.1822307	9.765	0.6150674	9.765	0.1868503	9.765	0.9152973	9.765	0.1661167	9.765	0.1822998	9.765	0.1807624	9.765	0.1761632	9.765	0.1816398	9.765	1.905207	9.765	2.226406	9.765	0.8169069	9.765	0.1980328	9.765	2.139038	9.765	0.8748173	9.765	0.1682645	9.765	2.026712	9.765	1.779751
9.780001	1.013839	9.780001	2.383229	9.780001	0.1752966	9.780001	0.1786517	9.780001	0.1810111	9.780001	0.1943857	9.780001	0.1868153	9.780001	0.1838876	9.780001	0.6412663	9.780001	0.1828005	9.780001	0.8722571	9.780001	0.1798555	9.780001	0.1967069	9.780001	0.177727	9.780001	0.1767679	9.780001	0.1766654	9.780001	1.834176	9.780001	2.071841	9.780001	0.8434207	9.780001	0.1822471	9.780001	2.416427	9.780001	0.7765945	9.780001	0.186432	9.780001	2.018775	9.780001	1.821538
9.795	1.133841	9.795	2.421754	9.795	0.1991304	9.795	0.1804307	9.795	0.2121177	9.795	0.1821602	9.795	0.1822886	9.795	0.1785047	9.795	0.6579074	9.795	0.1868609	9.795	0.7968249	9.795	0.1786003	9.795	0.185093	9.795	0.1756839	9.795	0.1765081	9.795	0.1780322	9.795	1.782125	9.795	1.899953	9.795	0.8861638	9.795	0.1923046	9.795	2.311966	9.795	0.8286435	9.795	0.1836599	9.795	1.813128	9.795	1.817063
9.81	0.9427968	9.81	2.362447	9.81	0.1960332	9.81	0.1917752	9.81	0.172997	9.81	0.2018745	9.81	0.183189	9.81	0.1788355	9.81	0.8493561	9.81	0.1849055	9.81	0.7096509	9.81	0.1977416	9.81	0.1726505	9.81	0.187537	9.81	0.1693395	9.81	0.1768286	9.81	1.675128	9.81	2.006345	9.81	0.8217892	9.81	0.1792648	9.81	2.240676	9.81	0.7979688	9.81	0.2018438	9.81	1.689006	9.81	1.763434
9.825001	1.011511	9.825001	2.137728	9.825001	0.1854239	9.825001	0.1788803	9.825001	0.1981569	9.825001	0.1953956	9.825001	0.1843059	9.825001	0.1786935	9.825001	0.9370575	9.825001	0.1880929	9.825001	0.7724611	9.825001	0.1941423	9.825001	0.1714849	9.825001	0.2035027	9.825001	0.1787749	9.825001	0.1740328	9.825001	1.756962	9.825001	1.972962	9.825001	0.9023235	9.825001	0.1834148	9.825001	2.194755	9.825001	0.8029601	9.825001	0.1862498	9.825001	1.621748	9.825001	1.920321
9.84	1.09993	9.84	2.160294	9.84	0.1844613	9.84	0.173363	9.84	0.1927278	9.84	0.1811102	9.84	0.1890704	9.84	0.1777858	9.84	1.027602	9.84	0.1837415	9.84	0.6792504	9.84	0.1798633	9.84	0.177485	9.84	0.1744341	9.84	0.1759841	9.84	0.1774932	9.84	1.639006	9.84	1.992806	9.84	0.8527493	9.84	0.2023733	9.84	2.223979	9.84	0.6499209	9.84	0.1878748	9.84	1.49924	9.84	1.593688
9.855	1.193714	9.855	2.0649	9.855	0.1732797	9.855	0.1892262	9.855	0.1859411	9.855	0.1759403	9.855	0.1842572	9.855	0.1811784	9.855	0.9145901	9.855	0.1852296	9.855	0.7309371	9.855	0.1878468	9.855	0.1953084	9.855	0.1769602	9.855	0.1793331	9.855	0.1795073	9.855	1.790959	9.855	2.293356	9.855	0.7613359	9.855	0.1823019	9.855	2.16741	9.855	0.5489353	9.855	0.19685	9.855	1.555893	9.855	1.380744
9.870001	1.111315	9.870001	2.11759	9.870001	0.1833302	9.870001	0.1892342	9.870001	0.1811685	9.870001	0.3039272	9.870001	0.188287	9.870001	0.1847378	9.870001	0.9692651	9.870001	0.1793574	9.870001	0.4884372	9.870001	0.1877913	9.870001	0.1933616	9.870001	0.1758206	9.870001	0.180075	9.870001	0.1715576	9.870001	1.845062	9.870001	2.283477	9.870001	0.6995168	9.870001	0.1990827	9.870001	2.11447	9.870001	0.8736423	9.870001	0.1784997	9.870001	1.493569	9.870001	1.580424
9.885	1.253358	9.885	1.939598	9.885	0.1844587	9.885	0.1757963	9.885	0.1809477	9.885	0.3177201	9.885	0.1775217	9.885	0.1870364	9.885	0.876202	9.885	0.1900998	9.885	0.5604158	9.885	0.1896755	9.885	0.1760173	9.885	0.1787418	9.885	0.1697479	9.885	0.173204	9.885	1.871675	9.885	2.198824	9.885	0.5969727	9.885	0.1967585	9.885	2.186326	9.885	0.5153301	9.885	0.1825622	9.885	1.346115	9.885	1.677714
9.900001	1.317493	9.900001	1.933891	9.900001	0.1753453	9.900001	0.18059	9.900001	0.1878803	9.900001	0.405557	9.900001	0.1850029	9.900001	0.1878478	9.900001	0.9658214	9.900001	0.1796805	9.900001	0.5794914	9.900001	0.183787	9.900001	0.1768549	9.900001	0.1748495	9.900001	0.1707236	9.900001	0.1702048	9.900001	1.870926	9.900001	1.943372	9.900001	0.4637503	9.900001	0.1871471	9.900001	2.102355	9.900001	0.3818964	9.900001	0.1868825	9.900001	1.294759	9.900001	1.711347
9.915001	1.41184	9.915001	1.892308	9.915001	0.1821128	9.915001	0.1960849	9.915001	0.1779691	9.915001	0.1872831	9.915001	0.1846666	9.915001	0.1771151	9.915001	1.066129	9.915001	0.1919844	9.915001	0.563372	9.915001	0.1920335	9.915001	0.2062673	9.915001	0.1664673	9.915001	0.180407	9.915001	0.1773549	9.915001	1.715198	9.915001	2.067994	9.915001	0.3940508	9.915001	0.1955015	9.915001	2.288717	9.915001	0.4882225	9.915001	0.1744189	9.915001	1.302263	9.915001	1.651574
9.93	1.587229	9.93	1.699756	9.93	0.1676127	9.93	0.1773029	9.93	0.1784461	9.93	0.1801565	9.93	0.1873467	9.93	0.1763469	9.93	0.9552144	9.93	0.1925746	9.93	0.6662537	9.93	0.1811457	9.93	0.1745342	9.93	0.1836119	9.93	0.1849726	9.93	0.1838722	9.93	1.634651	9.93	2.16006	9.93	0.4554037	9.93	0.1894438	9.93	2.354688	9.93	0.744122	9.93	0.1843856	9.93	1.480373	9.93	1.445929
9.945001	1.513795	9.945001	1.756889	9.945001	0.202514	9.945001	0.1762446	9.945001	0.1881063	9.945001	0.2021013	9.945001	0.1701864	9.945001	0.1748478	9.945001	1.07093	9.945001	0.1895123	9.945001	0.8339869	9.945001	0.17999	9.945001	0.196857	9.945001	0.1758798	9.945001	0.1892381	9.945001	0.1779517	9.945001	1.844278	9.945001	2.136439	9.945001	0.6131232	9.945001	0.1907802	9.945001	2.206074	9.945001	0.8544976	9.945001	0.1838941	9.945001	1.52365	9.945001	1.539241
9.96	1.310083	9.96	1.878044	9.96	0.1688611	9.96	0.1874433	9.96	0.1927718	9.96	0.1958048	9.96	0.1891634	9.96	0.1881295	9.96	0.9694953	9.96	0.1946816	9.96	0.671455	9.96	0.1765483	9.96	0.1883816	9.96	0.1726441	9.96	0.1897031	9.96	0.175459	9.96	1.639545	9.96	2.048917	9.96	0.8712365	9.96	0.1751196	9.96	2.458848	9.96	1.209402	9.96	0.1725863	9.96	1.55921	9.96	1.442899
9.975	1.373324	9.975	1.844066	9.975	0.1834391	9.975	0.1796524	9.975	0.1916377	9.975	0.1852461	9.975	0.1850275	9.975	0.1851526	9.975	0.9338891	9.975	0.1958214	9.975	0.8179695	9.975	0.172369	9.975	0.1867911	9.975	0.1676718	9.975	0.1831875	9.975	0.1847012	9.975	1.773033	9.975	1.879517	9.975	0.7834464	9.975	0.2041689	9.975	2.496145	9.975	1.185331	9.975	0.1910811	9.975	1.41675	9.975	1.441634
9.990001	1.264418	9.990001	1.786464	9.990001	0.191682	9.990001	0.1837265	9.990001	0.1876511	9.990001	0.169818	9.990001	0.191315	9.990001	0.1764006	9.990001	0.8462091	9.990001	0.1854429	9.990001	0.8072726	9.990001	0.1866934	9.990001	0.1766794	9.990001	0.1721487	9.990001	0.1799934	9.990001	0.1915458	9.990001	1.646386	9.990001	1.863073	9.990001	0.6533937	9.990001	0.2170669	9.990001	2.509328	9.990001	1.027431	9.990001	0.1645873	9.990001	1.547558	9.990001	1.356744
10.005	1.52167	10.005	1.899008	10.005	0.1748171	10.005	0.1761456	10.005	0.1747598	10.005	0.1888477	10.005	0.1850599	10.005	0.1871581	10.005	0.9471918	10.005	0.210383	10.005	0.7528662	10.005	0.1788426	10.005	0.1917776	10.005	0.1826125	10.005	0.1776747	10.005	0.1762374	10.005	1.580188	10.005	1.971149	10.005	0.7592616	10.005	0.1817387	10.005	2.703406	10.005	0.9747115	10.005	0.1807044	10.005	1.604988	10.005	1.433787
10.02	1.576691	10.02	1.734874	10.02	0.1746769	10.02	0.1824914	10.02	0.1828386	10.02	0.188652	10.02	0.1733292	10.02	0.1874491	10.02	0.9149821	10.02	0.1912566	10.02	0.6707773	10.02	0.1739955	10.02	0.1691778	10.02	0.1748555	10.02	0.1766894	10.02	0.1753215	10.02	1.602039	10.02	2.035105	10.02	0.6592898	10.02	0.2126405	10.02	2.634547	10.02	1.130964	10.02	0.1798721	10.02	1.460256	10.02	1.311694
10.035	1.522145	10.035	1.867191	10.035	0.1736259	10.035	0.1787039	10.035	0.175926	10.035	0.1757594	10.035	0.2000135	10.035	0.175294	10.035	0.8019347	10.035	0.1888996	10.035	0.6155623	10.035	0.1785208	10.035	0.1905154	10.035	0.1941846	10.035	0.1834065	10.035	0.1771138	10.035	1.655138	10.035	2.134892	10.035	0.7389017	10.035	0.1901286	10.035	2.770698	10.035	1.136371	10.035	0.21044	10.035	1.574729	10.035	1.250574
10.05	1.402143	10.05	1.831477	10.05	0.2005866	10.05	0.1707123	10.05	0.1761504	10.05	0.2032027	10.05	0.1925557	10.05	0.1757834	10.05	0.9709283	10.05	0.1759349	10.05	0.5847524	10.05	0.1708696	10.05	0.1859847	10.05	0.1883363	10.05	0.1714313	10.05	0.1725766	10.05	1.683771	10.05	2.300056	10.05	0.9485636	10.05	0.1939179	10.05	2.581261	10.05	1.221732	10.05	0.1881782	10.05	1.750403	10.05	1.273564
10.065	1.367116	10.065	1.771143	10.065	0.1834939	10.065	0.1746296	10.065	0.1826772	10.065	0.1937748	10.065	0.1918921	10.065	0.1803768	10.065	0.8548237	10.065	0.177226	10.065	0.5532935	10.065	0.1726161	10.065	0.1793626	10.065	0.1854551	10.065	0.1658786	10.065	0.1833595	10.065	1.589442	10.065	2.290915	10.065	0.9573737	10.065	0.1774825	10.065	2.645138	10.065	1.519183	10.065	0.1802749	10.065	1.638678	10.065	1.217183
10.08	1.453704	10.08	1.923146	10.08	0.175923	10.08	0.1829126	10.08	0.1907093	10.08	0.1798841	10.08	0.1906905	10.08	0.1879681	10.08	1.523687	10.08	0.1868099	10.08	0.4337156	10.08	0.1673825	10.08	0.193959	10.08	0.165167	10.08	0.175905	10.08	0.1804044	10.08	1.507786	10.08	2.058408	10.08	0.905668	10.08	0.215495	10.08	2.673516	10.08	1.648831	10.08	0.1808061	10.08	1.57183	10.08	0.9705595
10.095	1.397946	10.095	1.967561	10.095	0.16957	10.095	0.1832366	10.095	0.1743415	10.095	0.1875486	10.095	0.1766084	10.095	0.1882504	10.095	1.249405	10.095	0.1977725	10.095	0.3751625	10.095	0.179701	10.095	0.1903821	10.095	0.1751138	10.095	0.1777941	10.095	0.1695534	10.095	1.3923	10.095	2.155103	10.095	0.759244	10.095	0.1982523	10.095	2.776664	10.095	1.670175	10.095	0.1867215	10.095	1.411595	10.095	1.17053
10.11	1.46169	10.11	1.915394	10.11	0.1841249	10.11	0.1690018	10.11	0.1929274	10.11	0.2015952	10.11	0.1735664	10.11	0.1750166	10.11	1.393007	10.11	0.1954123	10.11	0.3814251	10.11	0.1955503	10.11	0.1973119	10.11	0.170981	10.11	0.1774349	10.11	0.1881794	10.11	1.620008	10.11	2.279797	10.11	0.550723	10.11	0.185108	10.11	2.795293	10.11	1.781617	10.11	0.1800471	10.11	1.426102	10.11	1.144174
10.125	1.714352	10.125	1.913088	10.125	0.1760708	10.125	0.1686385	10.125	0.1827185	10.125	0.1672872	10.125	0.1860325	10.125	0.1854592	10.125	1.261825	10.125	0.1782303	10.125	0.4241767	10.125	0.1899031	10.125	0.1972439	10.125	0.1756035	10.125	0.1821705	10.125	0.1673166	10.125	1.434136	10.125	2.442206	10.125	0.5161572	10.125	0.1937654	10.125	2.805857	10.125	1.585829	10.125	0.1920469	10.125	1.334351	10.125	1.147715
10.14	1.756884	10.14	1.920835	10.14	0.1817554	10.14	0.1783836	10.14	0.188791	10.14	0.2055798	10.14	0.1868312	10.14	0.1806576	10.14	1.04956	10.14	0.190966	10.14	0.4085426	10.14	0.1682978	10.14	0.1834584	10.14	0.1779742	10.14	0.1848093	10.14	0.1819455	10.14	1.57049	10.14	2.671549	10.14	0.5397093	10.14	0.1967659	10.14	2.663555	10.14	1.743278	10.14	0.1831363	10.14	1.492344	10.14	0.8454622
10.155	1.562087	10.155	2.126419	10.155	0.1821564	10.155	0.1835894	10.155	0.191361	10.155	0.1904499	10.155	0.1734474	10.155	0.1638651	10.155	1.254465	10.155	0.1862526	10.155	0.4179413	10.155	0.1725134	10.155	0.203987	10.155	0.1720649	10.155	0.1763681	10.155	0.1732739	10.155	1.667419	10.155	2.755967	10.155	0.3803141	10.155	0.1794746	10.155	2.787838	10.155	1.602571	10.155	0.2181329	10.155	1.240812	10.155	0.9199545
10.17	1.674407	10.17	2.032907	10.17	0.1836329	10.17	0.1841282	10.17	0.1763914	10.17	0.1979203	10.17	0.1965081	10.17	0.2031556	10.17	1.163355	10.17	0.1864136	10.17	0.4801355	10.17	0.1748722	10.17	0.1834463	10.17	0.177091	10.17	0.1688002	10.17	0.1750583	10.17	1.587709	10.17	2.809292	10.17	0.3754981	10.17	0.2054141	10.17	2.71614	10.17	1.65844	10.17	0.1875662	10.17	1.184216	10.17	1.015042
10.185	1.704578	10.185	2.158406	10.185	0.1755139	10.185	0.1705511	10.185	0.1881782	10.185	0.1848485	10.185	0.185261	10.185	0.1728838	10.185	1.442791	10.185	0.1994545	10.185	0.5126137	10.185	0.1773718	10.185	0.1867847	10.185	0.1731471	10.185	0.1847487	10.185	0.1790303	10.185	1.492772	10.185	3.030996	10.185	0.5622186	10.185	0.1786082	10.185	2.695039	10.185	1.472048	10.185	0.168621	10.185	1.43904	10.185	1.081971
10.2	1.574611	10.2	2.393879	10.2	0.1792652	10.2	0.184121	10.2	0.194435	10.2	0.2101006	10.2	0.1802503	10.2	0.1777194	10.2	1.482425	10.2	0.1862846	10.2	0.47965	10.2	0.1682872	10.2	0.1826959	10.2	0.1809021	10.2	0.1658584	10.2	0.1937898	10.2	1.400726	10.2	2.930099	10.2	0.4179713	10.2	0.1949926	10.2	2.58664	10.2	1.463124	10.2	0.1799835	10.2	1.55515	10.2	0.9621114
10.215	1.491423	10.215	2.002831	10.215	0.1819533	10.215	0.1741403	10.215	0.18681	10.215	0.1861226	10.215	0.1887039	10.215	0.190016	10.215	1.540403	10.215	0.214035	10.215	0.3761196	10.215	0.1946207	10.215	0.1849324	10.215	0.1814709	10.215	0.1697745	10.215	0.1867533	10.215	1.215916	10.215	3.042108	10.215	0.5573189	10.215	0.1910025	10.215	2.741913	10.215	1.637068	10.215	0.1682556	10.215	1.337825	10.215	1.063139
10.23	1.507384	10.23	1.947136	10.23	0.173266	10.23	0.1709448	10.23	0.1817332	10.23	0.1826147	10.23	0.1937391	10.23	0.1885049	10.23	1.49098	10.23	0.1819254	10.23	0.7273211	10.23	0.1874686	10.23	0.1817749	10.23	0.1769689	10.23	0.184931	10.23	0.1710177	10.23	1.047044	10.23	3.097761	10.23	0.6288092	10.23	0.1929095	10.23	2.754279	10.23	1.47367	10.23	0.2091529	10.23	1.372002	10.23	1.155531
10.245	1.674476	10.245	1.779151	10.245	0.1779047	10.245	0.1803496	10.245	0.1821344	10.245	0.1841982	10.245	0.1890785	10.245	0.1781246	10.245	1.454549	10.245	0.1759347	10.245	0.7332076	10.245	0.1731953	10.245	0.1946415	10.245	0.1931861	10.245	0.1711567	10.245	0.1776176	10.245	1.011957	10.245	2.974092	10.245	0.5283188	10.245	0.1930932	10.245	2.784398	10.245	1.4691	10.245	0.1816893	10.245	1.321675	10.245	1.128579
10.26	1.513961	10.26	1.715785	10.26	0.1810357	10.26	0.1804828	10.26	0.184551	10.26	0.2027955	10.26	0.1883666	10.26	0.1877829	10.26	1.471648	10.26	0.1976409	10.26	0.8123484	10.26	0.1811433	10.26	0.172854	10.26	0.1743617	10.26	0.163532	10.26	0.1702354	10.26	0.8811775	10.26	2.931128	10.26	0.5271246	10.26	0.190979	10.26	2.686381	10.26	1.424764	10.26	0.1864349	10.26	1.312413	10.26	0.9826459
10.275	1.585085	10.275	1.520911	10.275	0.1736262	10.275	0.1756551	10.275	0.1947588	10.275	0.2081663	10.275	0.206383	10.275	0.1963086	10.275	1.432793	10.275	0.182113	10.275	0.9773712	10.275	0.1795591	10.275	0.2032697	10.275	0.1809858	10.275	0.1757244	10.275	0.1842228	10.275	0.9272617	10.275	3.016941	10.275	0.5783637	10.275	0.1731672	10.275	2.726628	10.275	1.52308	10.275	0.1844398	10.275	1.3303	10.275	0.8987095
10.29	1.654719	10.29	1.640975	10.29	0.1816867	10.29	0.1811229	10.29	0.1898684	10.29	0.1910992	10.29	0.1841669	10.29	0.1825399	10.29	1.278313	10.29	0.1846432	10.29	0.8269035	10.29	0.1722172	10.29	0.1778417	10.29	0.1804332	10.29	0.1819556	10.29	0.1840231	10.29	0.7697228	10.29	3.029695	10.29	0.6268684	10.29	0.2029802	10.29	2.65234	10.29	1.586595	10.29	0.1865285	10.29	1.289805	10.29	1.012918
10.305	1.67528	10.305	1.432556	10.305	0.1838481	10.305	0.174762	10.305	0.1702614	10.305	0.2049336	10.305	0.2036398	10.305	0.1858108	10.305	1.525462	10.305	0.1830494	10.305	0.8173249	10.305	0.1688166	10.305	0.1896712	10.305	0.1805633	10.305	0.1778316	10.305	0.1781173	10.305	0.6992293	10.305	3.085972	10.305	0.5636252	10.305	0.1891721	10.305	2.663971	10.305	1.578338	10.305	0.2160232	10.305	1.310341	10.305	1.018613
10.32	1.523715	10.32	1.277866	10.32	0.1755222	10.32	0.1784843	10.32	0.1999152	10.32	0.1873454	10.32	0.2008659	10.32	0.1735265	10.32	1.546008	10.32	0.1828279	10.32	0.9350129	10.32	0.1762072	10.32	0.1867382	10.32	0.1597282	10.32	0.1726897	10.32	0.1786921	10.32	0.7075328	10.32	2.953078	10.32	0.49444	10.32	0.1860699	10.32	2.688098	10.32	1.383561	10.32	0.184331	10.32	1.187197	10.32	1.042539
10.335	1.446936	10.335	1.352368	10.335	0.1704962	10.335	0.1699586	10.335	0.2048562	10.335	0.1898568	10.335	0.1965008	10.335	0.1777515	10.335	1.559049	10.335	0.1760371	10.335	1.015225	10.335	0.195769	10.335	0.1831456	10.335	0.1810721	10.335	0.1925426	10.335	0.1847117	10.335	0.7948111	10.335	2.892873	10.335	0.4867508	10.335	0.1953992	10.335	2.612195	10.335	1.569323	10.335	0.1690267	10.335	1.147887	10.335	1.030375
10.35	1.586751	10.35	1.425368	10.35	0.1937888	10.35	0.1856253	10.35	0.201946	10.35	0.1848308	10.35	0.1876898	10.35	0.1801636	10.35	1.407603	10.35	0.2352895	10.35	0.890394	10.35	0.1807285	10.35	0.1896653	10.35	0.1808929	10.35	0.2115096	10.35	0.1895924	10.35	0.6893196	10.35	2.810824	10.35	0.5034528	10.35	0.1730836	10.35	2.562755	10.35	1.492962	10.35	0.1585181	10.35	1.044452	10.35	0.9767892
10.365	1.544802	10.365	1.542949	10.365	0.1849701	10.365	0.1823246	10.365	0.1947668	10.365	0.1990734	10.365	0.2004355	10.365	0.19319	10.365	1.387526	10.365	0.180258	10.365	0.9372142	10.365	0.1731328	10.365	0.1857354	10.365	0.1743605	10.365	0.1785294	10.365	0.1774896	10.365	0.7321386	10.365	2.656269	10.365	0.4441204	10.365	0.1932126	10.365	2.398996	10.365	1.504331	10.365	0.1833414	10.365	1.101821	10.365	0.7697541
10.38	1.562992	10.38	1.526415	10.38	0.1913163	10.38	0.1665771	10.38	0.1750055	10.38	0.1722737	10.38	0.1872346	10.38	0.1720662	10.38	1.313056	10.38	0.1759149	10.38	0.9075168	10.38	0.1715583	10.38	0.1899146	10.38	0.1779182	10.38	0.1818352	10.38	0.1777988	10.38	0.897607	10.38	2.457379	10.38	0.4575849	10.38	0.1892033	10.38	2.060975	10.38	1.679461	10.38	0.1727514	10.38	1.261289	10.38	0.8717072
10.395	1.507296	10.395	1.646211	10.395	0.1761478	10.395	0.1796411	10.395	0.2003621	10.395	0.2079986	10.395	0.1965345	10.395	0.1708279	10.395	1.1953	10.395	0.1983761	10.395	0.8796036	10.395	0.1744784	10.395	0.1875231	10.395	0.1729794	10.395	0.1699701	10.395	0.1847647	10.395	0.9835446	10.395	2.436669	10.395	0.4163231	10.395	0.1888624	10.395	2.176211	10.395	1.789002	10.395	0.1862386	10.395	1.22376	10.395	0.8389911
10.41	1.579008	10.41	1.547909	10.41	0.1719712	10.41	0.1670909	10.41	0.1862983	10.41	0.1777524	10.41	0.1961054	10.41	0.194282	10.41	1.392488	10.41	0.1862312	10.41	0.8505515	10.41	0.1859729	10.41	0.1761602	10.41	0.1785447	10.41	0.1662856	10.41	0.1745396	10.41	0.8528531	10.41	2.634429	10.41	0.5710489	10.41	0.1835238	10.41	2.100035	10.41	1.654018	10.41	0.1700062	10.41	1.21319	10.41	0.9163527
10.425	1.464351	10.425	1.705226	10.425	0.1787009	10.425	0.1789465	10.425	0.1850269	10.425	0.1866204	10.425	0.1846413	10.425	0.1822867	10.425	1.260229	10.425	0.1799387	10.425	0.6413865	10.425	0.1825162	10.425	0.190168	10.425	0.174242	10.425	0.1773443	10.425	0.1748099	10.425	0.921257	10.425	2.463645	10.425	0.4458909	10.425	0.1935228	10.425	2.060962	10.425	1.741127	10.425	0.1821704	10.425	1.284263	10.425	0.8026704
10.44	1.404349	10.44	1.812206	10.44	0.1784098	10.44	0.1763448	10.44	0.170012	10.44	0.1827306	10.44	0.1919202	10.44	0.1954212	10.44	1.24843	10.44	0.1782944	10.44	0.8248962	10.44	0.2035905	10.44	0.1803062	10.44	0.1637864	10.44	0.1734191	10.44	0.1756249	10.44	0.8360227	10.44	2.388245	10.44	0.5506501	10.44	0.189045	10.44	2.280589	10.44	1.965669	10.44	0.1925512	10.44	1.340144	10.44	0.8112311
10.455	1.513203	10.455	1.785679	10.455	0.1908325	10.455	0.1891781	10.455	0.1870263	10.455	0.1924009	10.455	0.1898901	10.455	0.1869114	10.455	1.386164	10.455	0.1861988	10.455	0.795844	10.455	0.1883868	10.455	0.1849711	10.455	0.174032	10.455	0.1743774	10.455	0.1811699	10.455	0.9185075	10.455	2.656602	10.455	0.5128531	10.455	0.1890236	10.455	2.269138	10.455	1.848531	10.455	0.2046704	10.455	1.229509	10.455	0.8601317
10.47	1.669397	10.47	1.645358	10.47	0.1806239	10.47	0.1727779	10.47	0.1809394	10.47	0.180554	10.47	0.2205362	10.47	0.1943636	10.47	1.246503	10.47	0.2048657	10.47	0.8135785	10.47	0.1903764	10.47	0.1745974	10.47	0.1852004	10.47	0.1714593	10.47	0.1687926	10.47	1.015205	10.47	2.647214	10.47	0.4220691	10.47	0.1798224	10.47	2.243333	10.47	1.870428	10.47	0.1796798	10.47	1.128085	10.47	0.9533906
10.485	1.546889	10.485	1.280772	10.485	0.1722961	10.485	0.1718446	10.485	0.1811686	10.485	0.173265	10.485	0.1770194	10.485	0.1899484	10.485	1.213198	10.485	0.1723658	10.485	0.7934695	10.485	0.1927558	10.485	0.1867056	10.485	0.1755637	10.485	0.1783294	10.485	0.1756672	10.485	1.136543	10.485	2.74765	10.485	0.5777629	10.485	0.1832025	10.485	2.468107	10.485	1.877239	10.485	0.1862742	10.485	1.269156	10.485	1.04092
10.5	1.475707	10.5	1.422266	10.5	0.1830548	10.5	0.1718925	10.5	0.1929897	10.5	0.1815532	10.5	0.1849455	10.5	0.1886994	10.5	1.153445	10.5	0.1931372	10.5	0.7583067	10.5	0.178724	10.5	0.1912488	10.5	0.1784223	10.5	0.1974091	10.5	0.1670345	10.5	1.224942	10.5	2.698684	10.5	0.5720738	10.5	0.2064607	10.5	2.384083	10.5	1.704855	10.5	0.1697558	10.5	1.245729	10.5	1.286659
10.515	1.51481	10.515	1.347047	10.515	0.1767087	10.515	0.1730924	10.515	0.1972459	10.515	0.1876121	10.515	0.1871313	10.515	0.177877	10.515	1.175321	10.515	0.2042548	10.515	0.7904986	10.515	0.1821285	10.515	0.1910047	10.515	0.1811678	10.515	0.1839945	10.515	0.1819122	10.515	1.406674	10.515	2.77856	10.515	0.5171302	10.515	0.2007383	10.515	2.286435	10.515	1.703405	10.515	0.1810441	10.515	1.250853	10.515	1.145463
10.53	1.532702	10.53	1.480413	10.53	0.1757669	10.53	0.1762169	10.53	0.2138482	10.53	0.1841921	10.53	0.1819224	10.53	0.1865479	10.53	1.404841	10.53	0.1763945	10.53	0.6725371	10.53	0.1691615	10.53	0.1796901	10.53	0.1835171	10.53	0.1727097	10.53	0.173653	10.53	1.832136	10.53	2.658389	10.53	0.5396119	10.53	0.1843938	10.53	2.506328	10.53	1.582022	10.53	0.1809806	10.53	1.118999	10.53	1.235698
10.545	1.466577	10.545	1.422057	10.545	0.1750716	10.545	0.1861923	10.545	0.1923901	10.545	0.1798006	10.545	0.1722497	10.545	0.1947218	10.545	1.393088	10.545	0.1906122	10.545	0.6198096	10.545	0.1727501	10.545	0.1816069	10.545	0.1754489	10.545	0.1743312	10.545	0.1813997	10.545	1.60787	10.545	2.929794	10.545	0.5835747	10.545	0.1904469	10.545	2.411472	10.545	1.48302	10.545	0.171067	10.545	1.014445	10.545	1.542987
10.56	1.662811	10.56	1.564645	10.56	0.1934579	10.56	0.1725191	10.56	0.1772342	10.56	0.1811676	10.56	0.1819069	10.56	0.1730136	10.56	1.264495	10.56	0.1925749	10.56	0.3651768	10.56	0.1709798	10.56	0.1952936	10.56	0.1818926	10.56	0.1664909	10.56	0.1774254	10.56	1.670305	10.56	2.887928	10.56	0.8276455	10.56	0.1939636	10.56	2.415653	10.56	1.28421	10.56	0.191883	10.56	1.109095	10.56	1.575254
10.575	1.397441	10.575	1.723083	10.575	0.1868207	10.575	0.1717458	10.575	0.1804741	10.575	0.1745233	10.575	0.1714515	10.575	0.2010084	10.575	1.300661	10.575	0.1911522	10.575	0.427371	10.575	0.1771405	10.575	0.189589	10.575	0.1829141	10.575	0.1725348	10.575	0.1786511	10.575	1.470505	10.575	2.825828	10.575	0.9424277	10.575	0.1879096	10.575	2.564888	10.575	1.253844	10.575	0.180366	10.575	0.8506373	10.575	1.256029
10.59	1.24906	10.59	1.627459	10.59	0.1860267	10.59	0.1837268	10.59	0.1991331	10.59	0.1980862	10.59	0.1849068	10.59	0.1834846	10.59	1.160658	10.59	0.1828251	10.59	0.3768525	10.59	0.1712348	10.59	0.1888165	10.59	0.1850127	10.59	0.1739126	10.59	0.181347	10.59	1.54114	10.59	2.817152	10.59	0.9263874	10.59	0.1923381	10.59	2.486862	10.59	1.521939	10.59	0.183295	10.59	0.8735526	10.59	1.314827
10.605	1.151318	10.605	1.558335	10.605	0.1811795	10.605	0.1730917	10.605	0.2050997	10.605	0.1903984	10.605	0.1827595	10.605	0.1817768	10.605	0.9907161	10.605	0.1756986	10.605	0.4994577	10.605	0.1783579	10.605	0.1953376	10.605	0.178863	10.605	0.177231	10.605	0.1733473	10.605	1.323647	10.605	2.828856	10.605	1.048873	10.605	0.1940745	10.605	2.332636	10.605	1.263705	10.605	0.1827566	10.605	0.7466577	10.605	1.412338
10.62	1.177116	10.62	1.614361	10.62	0.1730781	10.62	0.1861068	10.62	0.1817551	10.62	0.1733592	10.62	0.1768961	10.62	0.181484	10.62	1.08372	10.62	0.1868717	10.62	0.4403113	10.62	0.1769312	10.62	0.188132	10.62	0.1688472	10.62	0.1702842	10.62	0.1727508	10.62	1.311796	10.62	2.872745	10.62	0.8405911	10.62	0.2018544	10.62	2.350017	10.62	1.224272	10.62	0.1897366	10.62	0.7879145	10.62	1.520829
10.635	1.129478	10.635	1.643823	10.635	0.1905885	10.635	0.1803282	10.635	0.1791477	10.635	0.1822842	10.635	0.1881953	10.635	0.1740361	10.635	1.195289	10.635	0.1897311	10.635	0.4841933	10.635	0.1882241	10.635	0.17375	10.635	0.1783655	10.635	0.1800339	10.635	0.1778805	10.635	1.500455	10.635	2.649298	10.635	0.8205425	10.635	0.2193673	10.635	2.417715	10.635	1.021163	10.635	0.1826527	10.635	0.5766919	10.635	1.468061
10.65	0.9960944	10.65	1.494694	10.65	0.2020394	10.65	0.1851258	10.65	0.1776544	10.65	0.1878152	10.65	0.1963242	10.65	0.1797194	10.65	1.198211	10.65	0.1644143	10.65	0.5201728	10.65	0.1831425	10.65	0.1895476	10.65	0.1790819	10.65	0.1881808	10.65	0.1773601	10.65	1.606941	10.65	2.765297	10.65	1.014089	10.65	0.2028643	10.65	2.192508	10.65	0.9002236	10.65	0.1928235	10.65	0.6310185	10.65	1.304756
10.665	1.006799	10.665	1.607366	10.665	0.1876195	10.665	0.1843826	10.665	0.1899736	10.665	0.1931013	10.665	0.1950736	10.665	0.1803078	10.665	1.108003	10.665	0.1748284	10.665	0.3659711	10.665	0.1926371	10.665	0.1722806	10.665	0.1737124	10.665	0.1925143	10.665	0.1705482	10.665	1.65409	10.665	2.71513	10.665	1.239075	10.665	0.1631963	10.665	2.322306	10.665	0.9561452	10.665	0.1756985	10.665	0.6799518	10.665	1.531493
10.68	1.016554	10.68	1.677109	10.68	0.1891162	10.68	0.1848054	10.68	0.186242	10.68	0.1940777	10.68	0.1860842	10.68	0.1790106	10.68	1.20056	10.68	0.2098597	10.68	0.4107918	10.68	0.1808067	10.68	0.1865147	10.68	0.192709	10.68	0.1702989	10.68	0.1896585	10.68	1.782596	10.68	2.583952	10.68	0.9250191	10.68	0.2064779	10.68	2.236943	10.68	1.098348	10.68	0.1833605	10.68	0.7032395	10.68	1.650424
10.695	0.8098653	10.695	1.594886	10.695	0.1933649	10.695	0.1856596	10.695	0.1872828	10.695	0.1806001	10.695	0.1839198	10.695	0.1808772	10.695	0.9813954	10.695	0.1885153	10.695	0.3935502	10.695	0.1864019	10.695	0.1663487	10.695	0.1741389	10.695	0.176658	10.695	0.1768422	10.695	1.713987	10.695	2.570269	10.695	0.9427577	10.695	0.1805107	10.695	2.142498	10.695	1.326041	10.695	0.1721247	10.695	0.8083562	10.695	1.310609
10.71	0.8081867	10.71	1.426989	10.71	0.2025564	10.71	0.1847092	10.71	0.1954202	10.71	0.1852105	10.71	0.1868928	10.71	0.1773393	10.71	1.022588	10.71	0.1763888	10.71	0.3959374	10.71	0.1756991	10.71	0.1833092	10.71	0.1817549	10.71	0.1742149	10.71	0.1724677	10.71	1.829592	10.71	2.522162	10.71	0.9915057	10.71	0.1945146	10.71	2.122622	10.71	1.437273	10.71	0.1833578	10.71	0.8480229	10.71	1.568868
10.725	0.7265404	10.725	1.360629	10.725	0.1831966	10.725	0.1754702	10.725	0.1870504	10.725	0.2024372	10.725	0.1946464	10.725	0.1863429	10.725	0.7175574	10.725	0.1870264	10.725	0.3967	10.725	0.1909824	10.725	0.1868534	10.725	0.1818455	10.725	0.1771476	10.725	0.1752148	10.725	1.854212	10.725	2.390429	10.725	0.8527312	10.725	0.1926683	10.725	2.113507	10.725	1.445891	10.725	0.1901029	10.725	0.8060081	10.725	1.424878
10.74	0.647511	10.74	1.322984	10.74	0.1978309	10.74	0.1808829	10.74	0.1992136	10.74	0.1819629	10.74	0.1923535	10.74	0.1811645	10.74	0.8378976	10.74	0.2119104	10.74	0.4026234	10.74	0.1749737	10.74	0.1881188	10.74	0.1789854	10.74	0.17868	10.74	0.1700381	10.74	1.651624	10.74	2.153367	10.74	1.001258	10.74	0.1760741	10.74	2.261934	10.74	1.355534	10.74	0.1947976	10.74	0.84864	10.74	1.305607
10.755	0.6633555	10.755	1.577488	10.755	0.2051219	10.755	0.168554	10.755	0.1818159	10.755	0.2014501	10.755	0.1804089	10.755	0.176075	10.755	0.8380419	10.755	0.1769998	10.755	0.3902209	10.755	0.1721224	10.755	0.1889272	10.755	0.1793559	10.755	0.2054007	10.755	0.1788934	10.755	1.805792	10.755	2.26501	10.755	1.053078	10.755	0.1917629	10.755	2.227826	10.755	1.411526	10.755	0.1820493	10.755	1.055691	10.755	1.550428
10.77	0.6541324	10.77	1.75952	10.77	0.1853348	10.77	0.1820834	10.77	0.175696	10.77	0.1943457	10.77	0.1716953	10.77	0.1688369	10.77	0.7925996	10.77	0.1651032	10.77	0.4135869	10.77	0.1787415	10.77	0.1947664	10.77	0.1730299	10.77	0.1858279	10.77	0.1788263	10.77	1.610963	10.77	2.389913	10.77	0.8984054	10.77	0.1897575	10.77	2.304244	10.77	1.328767	10.77	0.1882923	10.77	1.118696	10.77	1.639914
10.785	0.8128279	10.785	1.568399	10.785	0.1811215	10.785	0.1765965	10.785	0.184296	10.785	0.1814309	10.785	0.1753922	10.785	0.1775	10.785	0.8975157	10.785	0.1711434	10.785	0.3868635	10.785	0.1832888	10.785	0.1862099	10.785	0.169003	10.785	0.2076592	10.785	0.1732225	10.785	1.626985	10.785	2.618428	10.785	0.8919663	10.785	0.1777495	10.785	2.323744	10.785	1.142542	10.785	0.1716569	10.785	1.268099	10.785	1.430604
10.8	0.7410432	10.8	1.678955	10.8	0.1808481	10.8	0.1797093	10.8	0.187822	10.8	0.1756496	10.8	0.1714752	10.8	0.1836276	10.8	0.8529936	10.8	0.1780704	10.8	0.437896	10.8	0.1756891	10.8	0.2134901	10.8	0.1817636	10.8	0.1743417	10.8	0.1731482	10.8	1.714171	10.8	2.506992	10.8	0.9571841	10.8	0.1855531	10.8	2.443904	10.8	1.307603	10.8	0.1696523	10.8	1.135047	10.8	1.584299
10.815	0.8809734	10.815	1.675009	10.815	0.1800362	10.815	0.1790024	10.815	0.1918356	10.815	0.1785652	10.815	0.1879715	10.815	0.184185	10.815	0.8041003	10.815	0.1749999	10.815	0.3939134	10.815	0.1813265	10.815	0.1756286	10.815	0.1778068	10.815	0.1787265	10.815	0.1716454	10.815	1.878609	10.815	2.468943	10.815	0.9716772	10.815	0.192793	10.815	2.440965	10.815	1.51386	10.815	0.1948691	10.815	1.12505	10.815	1.469524
10.83	0.8119828	10.83	1.692926	10.83	0.1798468	10.83	0.1816705	10.83	0.1967053	10.83	0.2007633	10.83	0.2044749	10.83	0.1956066	10.83	0.6419268	10.83	0.1933855	10.83	0.5375084	10.83	0.1880475	10.83	0.2004011	10.83	0.1806487	10.83	0.1672584	10.83	0.1741276	10.83	1.948855	10.83	2.561918	10.83	1.077669	10.83	0.1945921	10.83	2.406713	10.83	1.374562	10.83	0.1830134	10.83	1.125455	10.83	1.512733
10.845	0.8793414	10.845	1.713664	10.845	0.185833	10.845	0.1891055	10.845	0.1915041	10.845	0.1822919	10.845	0.1861386	10.845	0.1801977	10.845	0.5569845	10.845	0.180233	10.845	0.6115144	10.845	0.1852867	10.845	0.1984552	10.845	0.1741219	10.845	0.1785745	10.845	0.1760312	10.845	2.174158	10.845	2.665758	10.845	1.12353	10.845	0.1854077	10.845	2.442374	10.845	1.337884	10.845	0.1746138	10.845	0.9141905	10.845	1.287134
10.86	0.9527963	10.86	1.965982	10.86	0.1798251	10.86	0.1795473	10.86	0.1881117	10.86	0.1820498	10.86	0.1869113	10.86	0.1866415	10.86	0.6475925	10.86	0.1808591	10.86	0.5179333	10.86	0.1929311	10.86	0.1916853	10.86	0.1840551	10.86	0.1798003	10.86	0.1696957	10.86	2.27599	10.86	2.507073	10.86	1.141379	10.86	0.1787764	10.86	2.37921	10.86	1.335254	10.86	0.193254	10.86	0.806996	10.86	1.123071
10.875	0.7408037	10.875	2.107903	10.875	0.1841356	10.875	0.1739736	10.875	0.175855	10.875	0.1945246	10.875	0.1726572	10.875	0.2011612	10.875	0.8646178	10.875	0.1880717	10.875	0.5420721	10.875	0.1778469	10.875	0.1831913	10.875	0.1856305	10.875	0.1782386	10.875	0.1766078	10.875	2.238875	10.875	2.577437	10.875	0.9239469	10.875	0.191862	10.875	2.417718	10.875	1.240614	10.875	0.1814968	10.875	0.707859	10.875	1.10388
10.89	0.7430889	10.89	1.969812	10.89	0.1787764	10.89	0.1975477	10.89	0.1768078	10.89	0.1778743	10.89	0.184419	10.89	0.1713066	10.89	0.9272032	10.89	0.1848624	10.89	0.5713672	10.89	0.1853867	10.89	0.1872784	10.89	0.1798527	10.89	0.1657914	10.89	0.1777948	10.89	2.193424	10.89	2.608526	10.89	0.9714191	10.89	0.1964918	10.89	2.394819	10.89	1.228444	10.89	0.1882337	10.89	0.6925541	10.89	1.253474
10.905	0.7989013	10.905	2.046321	10.905	0.1959616	10.905	0.1932106	10.905	0.1858846	10.905	0.1769662	10.905	0.1825888	10.905	0.165991	10.905	1.01447	10.905	0.2668968	10.905	0.5355157	10.905	0.1800451	10.905	0.1885556	10.905	0.1748416	10.905	0.1776342	10.905	0.1752783	10.905	2.028973	10.905	2.536862	10.905	0.9813921	10.905	0.1854971	10.905	2.407715	10.905	1.311099	10.905	0.1866041	10.905	0.730064	10.905	1.160948
10.92	0.7340791	10.92	1.86206	10.92	0.189845	10.92	0.1828629	10.92	0.1766182	10.92	0.1853695	10.92	0.1874411	10.92	0.1804397	10.92	1.199846	10.92	0.1760993	10.92	0.5497673	10.92	0.1812959	10.92	0.2001593	10.92	0.1866376	10.92	0.1804005	10.92	0.1764497	10.92	2.107669	10.92	2.489641	10.92	1.360355	10.92	0.1973677	10.92	2.440628	10.92	1.480975	10.92	0.1754563	10.92	0.7773102	10.92	1.246539
10.935	0.7336187	10.935	1.873873	10.935	0.1703115	10.935	0.1692759	10.935	0.1773808	10.935	0.1849196	10.935	0.1819934	10.935	0.1801032	10.935	0.9625555	10.935	0.1655806	10.935	0.5696179	10.935	0.1692017	10.935	0.1923176	10.935	0.1786511	10.935	0.178312	10.935	0.1849999	10.935	2.281129	10.935	2.298401	10.935	1.187345	10.935	0.2093347	10.935	2.500341	10.935	1.292641	10.935	0.1764626	10.935	0.817053	10.935	1.386207
10.95	0.7331776	10.95	1.709092	10.95	0.1978031	10.95	0.1883146	10.95	0.1946534	10.95	0.1842358	10.95	0.1890815	10.95	0.1723671	10.95	1.275673	10.95	0.1916794	10.95	0.5362661	10.95	0.169007	10.95	0.2038133	10.95	0.2274206	10.95	0.1747946	10.95	0.1786759	10.95	2.434397	10.95	2.627471	10.95	1.293967	10.95	0.1936753	10.95	2.441539	10.95	1.396791	10.95	0.1703466	10.95	0.9304127	10.95	1.348681
10.965	0.8448326	10.965	1.742427	10.965	0.1743386	10.965	0.1718889	10.965	0.1841902	10.965	0.1780405	10.965	0.1919073	10.965	0.1867946	10.965	1.120876	10.965	0.1906861	10.965	0.6735755	10.965	0.1822115	10.965	0.1858869	10.965	0.1588867	10.965	0.1803427	10.965	0.1802121	10.965	2.317668	10.965	2.69828	10.965	1.255743	10.965	0.1980329	10.965	2.29977	10.965	1.560801	10.965	0.1862174	10.965	0.8637924	10.965	1.437141
10.98	0.8610168	10.98	1.728048	10.98	0.1972765	10.98	0.1765737	10.98	0.1986508	10.98	0.1908636	10.98	0.2018273	10.98	0.1883725	10.98	1.360933	10.98	0.1980226	10.98	0.831964	10.98	0.1729497	10.98	0.2171411	10.98	0.1847568	10.98	0.1788277	10.98	0.1802873	10.98	2.091488	10.98	2.635039	10.98	1.177295	10.98	0.1855402	10.98	2.487538	10.98	1.750876	10.98	0.177778	10.98	0.9194978	10.98	1.592249
10.995	0.8965989	10.995	1.752799	10.995	0.1786254	10.995	0.1773216	10.995	0.1918831	10.995	0.1860948	10.995	0.2131249	10.995	0.1811276	10.995	1.022138	10.995	0.1916793	10.995	0.6520784	10.995	0.177707	10.995	0.1812989	10.995	0.1692364	10.995	0.2010758	10.995	0.1832858	10.995	2.003368	10.995	2.370628	10.995	1.006147	10.995	0.1859409	10.995	2.141865	10.995	1.75252	10.995	0.1738678	10.995	0.8524184	10.995	1.677711
11.01	1.034602	11.01	1.731331	11.01	0.19639	11.01	0.1834133	11.01	0.1842309	11.01	0.2100387	11.01	0.1896243	11.01	0.1885065	11.01	0.9732955	11.01	0.2027904	11.01	0.6818952	11.01	0.18273	11.01	0.1984304	11.01	0.1755961	11.01	0.1814536	11.01	0.1699453	11.01	2.149617	11.01	2.277292	11.01	1.109548	11.01	0.1881594	11.01	2.161441	11.01	2.016682	11.01	0.2006837	11.01	1.057317	11.01	1.533235
11.025	0.8586231	11.025	1.824605	11.025	0.1821428	11.025	0.1970307	11.025	0.1802748	11.025	0.2017436	11.025	0.1947446	11.025	0.1814985	11.025	1.091761	11.025	0.1908245	11.025	0.7631817	11.025	0.1818256	11.025	0.1937592	11.025	0.1859001	11.025	0.189354	11.025	0.190277	11.025	2.431701	11.025	2.186581	11.025	1.327601	11.025	0.1842716	11.025	2.163754	11.025	2.094105	11.025	0.1793709	11.025	1.07901	11.025	1.515984
11.04	0.8137131	11.04	1.817073	11.04	0.1769351	11.04	0.1872132	11.04	0.194643	11.04	0.1872208	11.04	0.1846571	11.04	0.1731182	11.04	1.078641	11.04	0.1784992	11.04	0.8153808	11.04	0.1904901	11.04	0.1886683	11.04	0.172914	11.04	0.1779507	11.04	0.1840202	11.04	2.333222	11.04	2.085759	11.04	1.38791	11.04	0.185424	11.04	2.161039	11.04	2.008709	11.04	0.1837009	11.04	1.187172	11.04	1.525375
11.055	0.6989291	11.055	1.846062	11.055	0.194201	11.055	0.1828388	11.055	0.1836215	11.055	0.1878234	11.055	0.1900952	11.055	0.200844	11.055	1.017826	11.055	0.1647632	11.055	0.9611191	11.055	0.1831633	11.055	0.1882825	11.055	0.1860091	11.055	0.1714797	11.055	0.1775206	11.055	2.221414	11.055	1.933123	11.055	1.302585	11.055	0.2090213	11.055	2.281083	11.055	1.96557	11.055	0.1842986	11.055	1.33146	11.055	1.70298
11.07	0.6027487	11.07	1.957377	11.07	0.1893934	11.07	0.1821507	11.07	0.1773441	11.07	0.1798684	11.07	0.1833296	11.07	0.1727844	11.07	0.9318154	11.07	0.1888411	11.07	0.8422356	11.07	0.1706425	11.07	0.1854985	11.07	0.2146427	11.07	0.1869758	11.07	0.1801564	11.07	2.198306	11.07	1.849949	11.07	1.320758	11.07	0.1817059	11.07	2.349082	11.07	1.849416	11.07	0.1870852	11.07	1.376269	11.07	1.848462
11.085	0.7835839	11.085	2.161597	11.085	0.1786757	11.085	0.1811288	11.085	0.1778036	11.085	0.192777	11.085	0.1942777	11.085	0.1831169	11.085	0.9501587	11.085	0.1852299	11.085	0.896841	11.085	0.172431	11.085	0.1867952	11.085	0.1796827	11.085	0.1722113	11.085	0.169319	11.085	2.253906	11.085	1.746517	11.085	1.268025	11.085	0.1783507	11.085	2.325538	11.085	1.676526	11.085	0.1816067	11.085	1.212405	11.085	1.955248
11.1	0.8182847	11.1	1.921761	11.1	0.2198796	11.1	0.1803627	11.1	0.1791673	11.1	0.17086	11.1	0.1872315	11.1	0.1921805	11.1	0.9744213	11.1	0.1954533	11.1	0.7808033	11.1	0.1783611	11.1	0.1907947	11.1	0.1811382	11.1	0.1831532	11.1	0.1811297	11.1	2.41153	11.1	1.653219	11.1	1.336863	11.1	0.2003323	11.1	2.539024	11.1	2.084854	11.1	0.1770312	11.1	1.308453	11.1	2.052404
11.115	0.7802485	11.115	1.903744	11.115	0.1854454	11.115	0.1696156	11.115	0.1798252	11.115	0.1941561	11.115	0.1854613	11.115	0.1900854	11.115	0.7511276	11.115	0.2123864	11.115	0.7670239	11.115	0.1788592	11.115	0.1997033	11.115	0.1883162	11.115	0.1793196	11.115	0.1819787	11.115	1.93752	11.115	1.731452	11.115	1.364323	11.115	0.1816317	11.115	2.789286	11.115	2.195675	11.115	0.1628406	11.115	1.375056	11.115	1.932111
11.13	0.9064296	11.13	1.971192	11.13	0.1850623	11.13	0.1729699	11.13	0.1860698	11.13	0.1913305	11.13	0.1992149	11.13	0.1800704	11.13	0.9126459	11.13	0.1894675	11.13	0.7640704	11.13	0.1683362	11.13	0.1976699	11.13	0.1998971	11.13	0.1730457	11.13	0.1793339	11.13	1.87671	11.13	1.943266	11.13	1.402235	11.13	0.1850678	11.13	2.735608	11.13	2.251671	11.13	0.1986228	11.13	1.402259	11.13	1.904513
11.145	1.055172	11.145	1.635559	11.145	0.1757526	11.145	0.177492	11.145	0.1819041	11.145	0.1696658	11.145	0.1807015	11.145	0.179472	11.145	0.9357975	11.145	0.2007334	11.145	0.7090506	11.145	0.1688007	11.145	0.2046134	11.145	0.181323	11.145	0.1828607	11.145	0.176477	11.145	1.751414	11.145	1.77942	11.145	1.28795	11.145	0.1743673	11.145	2.562727	11.145	2.423129	11.145	0.1704227	11.145	1.351646	11.145	1.835628
11.16	0.8322174	11.16	1.662346	11.16	0.1886796	11.16	0.1759382	11.16	0.182806	11.16	0.2553461	11.16	0.1985276	11.16	0.1841556	11.16	0.9280847	11.16	0.1795187	11.16	0.7043587	11.16	0.1733844	11.16	0.176883	11.16	0.183955	11.16	0.1766913	11.16	0.177621	11.16	1.794897	11.16	1.592289	11.16	1.431755	11.16	0.1720813	11.16	2.557819	11.16	2.366666	11.16	0.1744589	11.16	1.26508	11.16	1.556664
11.175	1.009026	11.175	1.737591	11.175	0.1896657	11.175	0.1826422	11.175	0.1975576	11.175	0.1869323	11.175	0.1825901	11.175	0.1629892	11.175	0.9203901	11.175	0.1738305	11.175	0.7261416	11.175	0.1825597	11.175	0.1778728	11.175	0.1913565	11.175	0.1860077	11.175	0.1628275	11.175	1.594705	11.175	1.866115	11.175	1.52676	11.175	0.1866815	11.175	2.547146	11.175	2.1997	11.175	0.1792373	11.175	1.392863	11.175	1.635382
11.19	0.8498433	11.19	1.748634	11.19	0.1814413	11.19	0.1826308	11.19	0.1851326	11.19	0.2047845	11.19	0.1915193	11.19	0.1900701	11.19	0.759416	11.19	0.2363598	11.19	0.8014228	11.19	0.1792458	11.19	0.186844	11.19	0.2099033	11.19	0.1745668	11.19	0.1721635	11.19	1.609545	11.19	1.901601	11.19	1.346103	11.19	0.1943526	11.19	2.50396	11.19	2.449891	11.19	0.1792123	11.19	0.9403359	11.19	1.458739
11.205	0.7108706	11.205	1.669398	11.205	0.1886954	11.205	0.1761544	11.205	0.197226	11.205	0.2011745	11.205	0.1797735	11.205	0.1870798	11.205	0.9333092	11.205	0.3194827	11.205	0.7605327	11.205	0.1637409	11.205	0.1815953	11.205	0.17005	11.205	0.1837564	11.205	0.1803216	11.205	1.742571	11.205	1.849253	11.205	1.185152	11.205	0.1853132	11.205	2.36085	11.205	2.541631	11.205	0.1806764	11.205	1.259816	11.205	1.564726
11.22	0.6286213	11.22	1.687004	11.22	0.1696761	11.22	0.1700543	11.22	0.1828582	11.22	0.1843166	11.22	0.1812971	11.22	0.1778983	11.22	0.772718	11.22	0.1995117	11.22	0.7215883	11.22	0.1700548	11.22	0.1915664	11.22	0.1787331	11.22	0.1768854	11.22	0.1805296	11.22	1.750501	11.22	1.955667	11.22	1.209976	11.22	0.1874275	11.22	2.238055	11.22	2.547162	11.22	0.1813451	11.22	1.219743	11.22	1.32573
11.235	0.693105	11.235	1.540587	11.235	0.1896865	11.235	0.1697223	11.235	0.1817361	11.235	0.1900989	11.235	0.1698337	11.235	0.192189	11.235	0.9221941	11.235	0.3011464	11.235	0.642518	11.235	0.185195	11.235	0.1898175	11.235	0.1971254	11.235	0.1751693	11.235	0.1736176	11.235	1.838698	11.235	2.067845	11.235	1.256201	11.235	0.1776205	11.235	2.45803	11.235	2.617901	11.235	0.1875231	11.235	1.436194	11.235	1.390845
11.25	0.6414497	11.25	1.586047	11.25	0.177969	11.25	0.1866482	11.25	0.1750486	11.25	0.1984211	11.25	0.1838385	11.25	0.1814271	11.25	0.9150774	11.25	0.3088916	11.25	0.5425901	11.25	0.1911362	11.25	0.1797943	11.25	0.1825455	11.25	0.1652931	11.25	0.1629959	11.25	1.910386	11.25	1.980886	11.25	1.25316	11.25	0.1989497	11.25	2.503241	11.25	2.553719	11.25	0.182967	11.25	1.485451	11.25	1.584643
11.265	0.9176785	11.265	1.607027	11.265	0.1799499	11.265	0.1766172	11.265	0.2046729	11.265	0.2163946	11.265	0.1873896	11.265	0.1839932	11.265	0.7542233	11.265	0.3097883	11.265	0.7220333	11.265	0.189348	11.265	0.1810849	11.265	0.1998191	11.265	0.1805362	11.265	0.1737456	11.265	1.965921	11.265	1.953034	11.265	1.327506	11.265	0.184046	11.265	2.583737	11.265	2.585586	11.265	0.1784485	11.265	1.52926	11.265	1.55124
11.28	0.9103636	11.28	1.550551	11.28	0.1854591	11.28	0.1795659	11.28	0.1840681	11.28	0.2005939	11.28	0.1758444	11.28	0.1723816	11.28	0.6755545	11.28	0.334103	11.28	0.5320321	11.28	0.1788575	11.28	0.1772864	11.28	0.182731	11.28	0.175646	11.28	0.174543	11.28	2.013387	11.28	2.000004	11.28	1.1914	11.28	0.1824967	11.28	2.826412	11.28	2.666969	11.28	0.1992735	11.28	1.586063	11.28	1.645908
11.295	1.094657	11.295	1.613019	11.295	0.1983857	11.295	0.1934038	11.295	0.1788656	11.295	0.227768	11.295	0.1954286	11.295	0.1819804	11.295	0.6432295	11.295	0.2363834	11.295	0.6044986	11.295	0.1916327	11.295	0.1639117	11.295	0.1842611	11.295	0.1918436	11.295	0.1933402	11.295	2.175306	11.295	1.848292	11.295	1.185048	11.295	0.1918776	11.295	2.494416	11.295	2.645398	11.295	0.1809919	11.295	1.512608	11.295	1.586123
11.31	0.8340868	11.31	1.504983	11.31	0.1749743	11.31	0.1785113	11.31	0.195885	11.31	0.2467449	11.31	0.1843774	11.31	0.1870465	11.31	0.6369953	11.31	0.1949104	11.31	0.6840829	11.31	0.1803219	11.31	0.1844517	11.31	0.1775025	11.31	0.1782636	11.31	0.1705782	11.31	1.989081	11.31	2.276986	11.31	1.318369	11.31	0.1862849	11.31	2.49262	11.31	2.615776	11.31	0.1737616	11.31	1.487444	11.31	1.378893
11.325	0.8977805	11.325	1.542531	11.325	0.1728295	11.325	0.1747034	11.325	0.1911359	11.325	0.1972952	11.325	0.1722377	11.325	0.1779274	11.325	0.8523446	11.325	0.1842715	11.325	0.5834768	11.325	0.1835849	11.325	0.1942244	11.325	0.1735414	11.325	0.1852663	11.325	0.1789769	11.325	1.808355	11.325	2.277087	11.325	1.329105	11.325	0.182494	11.325	2.720498	11.325	2.657017	11.325	0.1875126	11.325	1.406661	11.325	1.51815
11.34	0.809186	11.34	1.362814	11.34	0.2085524	11.34	0.1826555	11.34	0.2110686	11.34	0.1956141	11.34	0.183215	11.34	0.1830739	11.34	0.8099313	11.34	0.1813448	11.34	0.5422697	11.34	0.1831423	11.34	0.1806854	11.34	0.2061408	11.34	0.1674955	11.34	0.1703656	11.34	1.815756	11.34	2.175664	11.34	1.08793	11.34	0.1965555	11.34	2.591845	11.34	2.74719	11.34	0.1741293	11.34	1.419608	11.34	1.530053
11.355	0.7357256	11.355	1.588284	11.355	0.1862983	11.355	0.1819257	11.355	0.1977905	11.355	0.1887229	11.355	0.1918022	11.355	0.1900628	11.355	0.8848622	11.355	0.1896472	11.355	0.5768511	11.355	0.18228	11.355	0.1764087	11.355	0.1770489	11.355	0.1738741	11.355	0.1882822	11.355	1.879585	11.355	2.345268	11.355	1.147534	11.355	0.1807788	11.355	2.759749	11.355	2.459819	11.355	0.1761845	11.355	1.357585	11.355	1.793358
11.37	0.8460203	11.37	1.480926	11.37	0.183788	11.37	0.1865002	11.37	0.1835157	11.37	0.1817058	11.37	0.1780155	11.37	0.1828322	11.37	0.8822615	11.37	0.1800719	11.37	0.5101068	11.37	0.171387	11.37	0.1873791	11.37	0.1817754	11.37	0.2131673	11.37	0.1856639	11.37	1.780876	11.37	2.336029	11.37	1.381506	11.37	0.1815072	11.37	2.716964	11.37	2.676721	11.37	0.1960713	11.37	1.286394	11.37	1.959681
11.385	0.80364	11.385	1.364069	11.385	0.2046755	11.385	0.1755997	11.385	0.1886004	11.385	0.195677	11.385	0.2315715	11.385	0.1807086	11.385	0.9564947	11.385	0.1842257	11.385	0.50935	11.385	0.1792325	11.385	0.1838222	11.385	0.1763726	11.385	0.1720566	11.385	0.1733895	11.385	1.685658	11.385	2.455413	11.385	1.336269	11.385	0.1903813	11.385	2.867104	11.385	2.626394	11.385	0.2011245	11.385	0.9709393	11.385	1.732864
11.4	0.7717673	11.4	1.431362	11.4	0.184353	11.4	0.1795108	11.4	0.1880586	11.4	0.1852078	11.4	0.1781984	11.4	0.1867431	11.4	0.8877578	11.4	0.1874273	11.4	0.5154289	11.4	0.1835684	11.4	0.1878662	11.4	0.1821626	11.4	0.1831236	11.4	0.1749871	11.4	1.589517	11.4	2.575247	11.4	1.198971	11.4	0.201308	11.4	2.685275	11.4	2.781807	11.4	0.1890106	11.4	0.9532098	11.4	1.81758
11.415	0.7988322	11.415	1.558849	11.415	0.1986428	11.415	0.1743416	11.415	0.1761163	11.415	0.1846322	11.415	0.1861845	11.415	0.1803566	11.415	0.9291359	11.415	0.1861853	11.415	0.3822487	11.415	0.1736918	11.415	0.1954252	11.415	0.1821362	11.415	0.1731237	11.415	0.1835392	11.415	1.267965	11.415	2.319902	11.415	1.564211	11.415	0.1801359	11.415	2.780409	11.415	2.766165	11.415	0.1910209	11.415	1.212936	11.415	1.890003
11.43	0.80413	11.43	1.385245	11.43	0.1654871	11.43	0.1782782	11.43	0.2012482	11.43	0.2019482	11.43	0.1720912	11.43	0.1932763	11.43	1.176599	11.43	0.2383986	11.43	0.5560412	11.43	0.1859148	11.43	0.1698778	11.43	0.1766705	11.43	0.1788219	11.43	0.1774132	11.43	1.326882	11.43	2.230548	11.43	1.566976	11.43	0.1902576	11.43	2.635652	11.43	2.661839	11.43	0.1855075	11.43	1.254638	11.43	1.822306
11.445	0.8033339	11.445	1.730869	11.445	0.1803273	11.445	0.1740293	11.445	0.1726757	11.445	0.1902903	11.445	0.1665549	11.445	0.1703122	11.445	1.150647	11.445	0.1829809	11.445	0.5425736	11.445	0.1758832	11.445	0.1784929	11.445	0.1808027	11.445	0.167606	11.445	0.1763064	11.445	1.226079	11.445	2.055851	11.445	1.698959	11.445	0.1947334	11.445	2.762417	11.445	2.494716	11.445	0.1801056	11.445	0.9603849	11.445	1.691123
11.46	0.8764279	11.46	1.718745	11.46	0.1839862	11.46	0.1776094	11.46	0.2170853	11.46	0.1899313	11.46	0.1723267	11.46	0.1861593	11.46	1.336257	11.46	0.1871256	11.46	0.4896885	11.46	0.184206	11.46	0.194978	11.46	0.1817416	11.46	0.1997183	11.46	0.1796787	11.46	1.169353	11.46	2.239658	11.46	1.761192	11.46	0.1896548	11.46	2.644317	11.46	2.479107	11.46	0.1805023	11.46	0.8244656	11.46	1.686716
11.475	0.7957603	11.475	1.597815	11.475	0.1864027	11.475	0.1663705	11.475	0.1892775	11.475	0.176843	11.475	0.1869836	11.475	0.1835135	11.475	1.43212	11.475	0.1923355	11.475	0.4304625	11.475	0.1871518	11.475	0.1820078	11.475	0.177081	11.475	0.1756105	11.475	0.1755757	11.475	1.254205	11.475	2.255642	11.475	1.658941	11.475	0.2179403	11.475	2.346912	11.475	2.476072	11.475	0.1977904	11.475	0.8074114	11.475	1.875624
11.49	0.8509027	11.49	1.68924	11.49	0.1840352	11.49	0.18044	11.49	0.1973472	11.49	0.2315021	11.49	0.1920288	11.49	0.1756749	11.49	1.36308	11.49	0.1836846	11.49	0.4978244	11.49	0.1765771	11.49	0.1927662	11.49	0.1731851	11.49	0.169951	11.49	0.1830118	11.49	1.017736	11.49	2.262508	11.49	1.744917	11.49	0.1940518	11.49	2.742452	11.49	2.628218	11.49	0.183962	11.49	0.7401612	11.49	1.943483
11.505	0.7256589	11.505	1.582752	11.505	0.1793712	11.505	0.1741869	11.505	0.1975498	11.505	0.1673476	11.505	0.1676676	11.505	0.1812019	11.505	1.242226	11.505	0.2439609	11.505	0.5095354	11.505	0.1726007	11.505	0.1918248	11.505	0.177779	11.505	0.1835124	11.505	0.1792525	11.505	0.9446742	11.505	2.202333	11.505	1.827218	11.505	0.1960252	11.505	2.764673	11.505	2.709894	11.505	0.1867752	11.505	0.4643206	11.505	1.732492
11.52	0.8644188	11.52	1.650329	11.52	0.1892009	11.52	0.1718132	11.52	0.1937111	11.52	0.1892794	11.52	0.1983618	11.52	0.1758775	11.52	1.186902	11.52	0.2100928	11.52	0.5224904	11.52	0.178181	11.52	0.1897195	11.52	0.1804529	11.52	0.1902089	11.52	0.1843647	11.52	0.9039437	11.52	2.174939	11.52	1.946471	11.52	0.2024081	11.52	2.605565	11.52	2.667601	11.52	0.181808	11.52	0.6600572	11.52	1.82372
11.535	0.7347853	11.535	1.657057	11.535	0.1827237	11.535	0.1779287	11.535	0.1794045	11.535	0.1723405	11.535	0.1773871	11.535	0.2023542	11.535	1.399136	11.535	0.2724058	11.535	0.4450104	11.535	0.1795748	11.535	0.2061912	11.535	0.1888714	11.535	0.1609152	11.535	0.1755945	11.535	0.787702	11.535	2.125419	11.535	1.81868	11.535	0.2041618	11.535	2.633675	11.535	2.669911	11.535	0.1811686	11.535	0.6600479	11.535	1.752324
11.55	0.7897952	11.55	1.706241	11.55	0.1730839	11.55	0.1858747	11.55	0.1859407	11.55	0.1815029	11.55	0.1827767	11.55	0.187192	11.55	1.312471	11.55	0.1900659	11.55	0.4802551	11.55	0.1842093	11.55	0.1910723	11.55	0.1807039	11.55	0.1739379	11.55	0.1725701	11.55	0.8108649	11.55	2.134042	11.55	1.846135	11.55	0.2054289	11.55	2.61659	11.55	2.290402	11.55	0.1920026	11.55	0.7107615	11.55	1.648298
11.565	0.6363527	11.565	1.761497	11.565	0.177837	11.565	0.1792639	11.565	0.185443	11.565	0.1796894	11.565	0.182439	11.565	0.2035367	11.565	1.226307	11.565	0.1869062	11.565	0.5277045	11.565	0.1824809	11.565	0.1815723	11.565	0.1755091	11.565	0.1747392	11.565	0.1796529	11.565	0.7241963	11.565	1.991455	11.565	1.836691	11.565	0.1878243	11.565	2.369488	11.565	2.131764	11.565	0.1836134	11.565	0.8158321	11.565	1.86604
11.58	0.6520277	11.58	1.686099	11.58	0.1834175	11.58	0.1781969	11.58	0.1938193	11.58	0.1862503	11.58	0.1945488	11.58	0.1854348	11.58	1.043671	11.58	0.1860483	11.58	0.5412623	11.58	0.1690891	11.58	0.1793339	11.58	0.1844165	11.58	0.1784664	11.58	0.1710268	11.58	0.8053973	11.58	2.154898	11.58	2.007794	11.58	0.2071089	11.58	2.40005	11.58	2.302779	11.58	0.1875872	11.58	0.759347	11.58	1.556321
11.595	0.6267653	11.595	1.630757	11.595	0.1837171	11.595	0.1705395	11.595	0.179583	11.595	0.178708	11.595	0.1878628	11.595	0.180987	11.595	1.218577	11.595	0.1830055	11.595	0.5136008	11.595	0.1737451	11.595	0.1829307	11.595	0.1744637	11.595	0.1763302	11.595	0.1851458	11.595	0.9858711	11.595	2.346239	11.595	1.982255	11.595	0.1922523	11.595	2.271455	11.595	2.395727	11.595	0.1725368	11.595	0.637148	11.595	1.406335
11.61	0.79533	11.61	1.984844	11.61	0.2211356	11.61	0.1745995	11.61	0.1837744	11.61	0.1847734	11.61	0.1832466	11.61	0.1883133	11.61	1.052959	11.61	0.1753798	11.61	0.5794395	11.61	0.1875922	11.61	0.186539	11.61	0.1761255	11.61	0.1727828	11.61	0.1913917	11.61	1.275508	11.61	2.298369	11.61	1.701612	11.61	0.1822829	11.61	2.336654	11.61	2.477263	11.61	0.1722121	11.61	0.6995758	11.61	1.534748
11.625	0.6275232	11.625	1.982511	11.625	0.1843718	11.625	0.1843782	11.625	0.1878538	11.625	0.1761787	11.625	0.2032623	11.625	0.1871495	11.625	0.8853624	11.625	0.1723776	11.625	0.5188015	11.625	0.1749649	11.625	0.1823406	11.625	0.2114919	11.625	0.1676672	11.625	0.176986	11.625	1.16783	11.625	2.184352	11.625	1.691931	11.625	0.1854211	11.625	2.023083	11.625	2.458949	11.625	0.1912173	11.625	0.6962164	11.625	1.517997
11.64	0.5990487	11.64	1.93637	11.64	0.1702615	11.64	0.1851329	11.64	0.1776205	11.64	0.1687603	11.64	0.1817174	11.64	0.1835932	11.64	0.7742095	11.64	0.1739022	11.64	0.5086391	11.64	0.187506	11.64	0.1842016	11.64	0.1688178	11.64	0.1918091	11.64	0.1754669	11.64	1.198571	11.64	2.132578	11.64	1.677049	11.64	0.1865638	11.64	2.115607	11.64	2.250347	11.64	0.1747744	11.64	0.5704584	11.64	1.793651
11.655	0.7287483	11.655	1.943594	11.655	0.1984969	11.655	0.17705	11.655	0.183491	11.655	0.1780367	11.655	0.1915051	11.655	0.1849858	11.655	0.8618057	11.655	0.1729275	11.655	0.3574984	11.655	0.1832576	11.655	0.1994532	11.655	0.1798051	11.655	0.1702115	11.655	0.1715126	11.655	1.09739	11.655	1.98934	11.655	1.612696	11.655	0.1888546	11.655	2.435714	11.655	2.273952	11.655	0.1712453	11.655	0.4460877	11.655	1.74801
11.67	0.5753357	11.67	1.940335	11.67	0.1735685	11.67	0.1803558	11.67	0.1897106	11.67	0.1965465	11.67	0.1786012	11.67	0.1762986	11.67	0.7901298	11.67	0.1821592	11.67	0.4072848	11.67	0.1965342	11.67	0.183496	11.67	0.1890807	11.67	0.169082	11.67	0.1790433	11.67	1.074581	11.67	1.906296	11.67	1.643913	11.67	0.1936619	11.67	2.345335	11.67	2.412367	11.67	0.1938686	11.67	0.6705858	11.67	1.461951
11.685	0.6880035	11.685	1.948857	11.685	0.1971471	11.685	0.1747755	11.685	0.1908663	11.685	0.194781	11.685	0.1791062	11.685	0.1721342	11.685	0.9952535	11.685	0.218298	11.685	0.4087127	11.685	0.1882827	11.685	0.1729322	11.685	0.182475	11.685	0.1810824	11.685	0.1804334	11.685	1.239775	11.685	1.834022	11.685	1.737522	11.685	0.1884329	11.685	2.282935	11.685	2.420124	11.685	0.1774064	11.685	0.6401561	11.685	1.788466
11.7	0.6316368	11.7	1.863406	11.7	0.1878431	11.7	0.1708562	11.7	0.1938041	11.7	0.2047999	11.7	0.1740472	11.7	0.1852295	11.7	0.8247815	11.7	0.202005	11.7	0.4010245	11.7	0.1879509	11.7	0.1745053	11.7	0.2024833	11.7	0.1770806	11.7	0.1748167	11.7	1.383282	11.7	1.966506	11.7	1.687439	11.7	0.1974362	11.7	2.489936	11.7	2.53572	11.7	0.1943736	11.7	0.5218468	11.7	1.694499
11.715	0.6922526	11.715	1.743956	11.715	0.1919534	11.715	0.1869573	11.715	0.1938321	11.715	0.2214262	11.715	0.1874442	11.715	0.1792214	11.715	0.9022494	11.715	0.2065766	11.715	0.5048928	11.715	0.1741182	11.715	0.175475	11.715	0.1854193	11.715	0.1847337	11.715	0.174518	11.715	1.355389	11.715	1.885345	11.715	1.765202	11.715	0.1945789	11.715	2.603971	11.715	2.364392	11.715	0.1877793	11.715	0.3929913	11.715	1.69513
11.73	0.5939707	11.73	1.617421	11.73	0.1909631	11.73	0.1877618	11.73	0.1829697	11.73	0.2883575	11.73	0.1870801	11.73	0.167455	11.73	1.032753	11.73	0.1891587	11.73	0.5867246	11.73	0.1898032	11.73	0.1848524	11.73	0.1801975	11.73	0.1769896	11.73	0.1799857	11.73	1.269972	11.73	1.817931	11.73	1.511091	11.73	0.185262	11.73	2.577174	11.73	2.187132	11.73	0.1813945	11.73	0.5694712	11.73	1.708771
11.745	0.4161597	11.745	1.540521	11.745	0.1993338	11.745	0.1709062	11.745	0.1768898	11.745	0.2206393	11.745	0.1795159	11.745	0.1752949	11.745	0.9615018	11.745	0.2181581	11.745	0.6119385	11.745	0.1982127	11.745	0.1808283	11.745	0.1792302	11.745	0.1740673	11.745	0.1711707	11.745	1.293793	11.745	1.835462	11.745	1.562801	11.745	0.1829016	11.745	2.581039	11.745	2.232992	11.745	0.2028915	11.745	0.3572811	11.745	1.850979
11.76	0.446316	11.76	1.478583	11.76	0.2030986	11.76	0.182925	11.76	0.1844835	11.76	0.1938755	11.76	0.179426	11.76	0.1957916	11.76	0.9488646	11.76	0.1992131	11.76	0.4012554	11.76	0.1960947	11.76	0.1778934	11.76	0.1683405	11.76	0.1952022	11.76	0.1723226	11.76	1.152675	11.76	2.038919	11.76	1.450035	11.76	0.1806682	11.76	2.582587	11.76	2.186294	11.76	0.1845911	11.76	0.4085195	11.76	1.739416
11.775	0.3811249	11.775	1.484699	11.775	0.1776571	11.775	0.1748466	11.775	0.203089	11.775	0.2080807	11.775	0.1783825	11.775	0.2000806	11.775	0.8095438	11.775	0.2069541	11.775	0.3997813	11.775	0.1966574	11.775	0.1795002	11.775	0.1820761	11.775	0.1795031	11.775	0.1926711	11.775	1.266268	11.775	1.939247	11.775	1.431925	11.775	0.1873046	11.775	2.606349	11.775	2.120442	11.775	0.1851974	11.775	0.3593955	11.775	1.755683
11.79	0.3767239	11.79	1.487528	11.79	0.1842391	11.79	0.1765666	11.79	0.1771016	11.79	0.1918103	11.79	0.1830679	11.79	0.1947889	11.79	1.008746	11.79	0.1686477	11.79	0.5148332	11.79	0.1893529	11.79	0.187658	11.79	0.1848422	11.79	0.1807884	11.79	0.1754203	11.79	1.133417	11.79	1.990934	11.79	1.525337	11.79	0.1739569	11.79	2.610755	11.79	2.336806	11.79	0.1747943	11.79	0.3438631	11.79	1.70573
11.805	0.4054884	11.805	1.688306	11.805	0.2082161	11.805	0.1745211	11.805	0.1866364	11.805	0.1961045	11.805	0.1883402	11.805	0.1759596	11.805	0.9588063	11.805	0.1706636	11.805	0.5529573	11.805	0.1806339	11.805	0.1809458	11.805	0.1911017	11.805	0.1781807	11.805	0.192645	11.805	1.076188	11.805	1.724781	11.805	1.690412	11.805	0.205373	11.805	2.395252	11.805	2.226292	11.805	0.1773161	11.805	0.3485712	11.805	1.843292
11.82	0.3724273	11.82	1.792236	11.82	0.1989396	11.82	0.1814452	11.82	0.1884968	11.82	0.1806469	11.82	0.1777481	11.82	0.1893724	11.82	0.9941636	11.82	0.1908246	11.82	0.5143158	11.82	0.1818828	11.82	0.1840926	11.82	0.1832966	11.82	0.1754581	11.82	0.1684082	11.82	0.9261025	11.82	1.907631	11.82	1.742985	11.82	0.1837851	11.82	2.250179	11.82	2.243705	11.82	0.1795494	11.82	0.362177	11.82	1.87578
11.835	0.3661556	11.835	1.706129	11.835	0.2121462	11.835	0.1879001	11.835	0.1785077	11.835	0.2032509	11.835	0.1934414	11.835	0.1759077	11.835	1.017394	11.835	0.1735515	11.835	0.467582	11.835	0.1700453	11.835	0.1906186	11.835	0.4480448	11.835	0.1792355	11.835	0.1979727	11.835	0.7943603	11.835	1.796186	11.835	1.820205	11.835	0.1914602	11.835	2.145002	11.835	2.050421	11.835	0.1906963	11.835	0.3589418	11.835	1.877704
11.85	0.3688116	11.85	1.740787	11.85	0.1892434	11.85	0.1695332	11.85	0.1836765	11.85	0.1920198	11.85	0.1887993	11.85	0.1832441	11.85	1.028359	11.85	0.1885233	11.85	0.5010589	11.85	0.1941718	11.85	0.1887197	11.85	0.1655421	11.85	0.1707423	11.85	0.1692265	11.85	0.8771164	11.85	1.777405	11.85	1.790912	11.85	0.1867323	11.85	2.355863	11.85	2.0357	11.85	0.1830028	11.85	0.3400007	11.85	1.668209
11.865	0.4006119	11.865	1.81672	11.865	0.168416	11.865	0.1741934	11.865	0.1749171	11.865	0.18462	11.865	0.1845957	11.865	0.1875828	11.865	1.175797	11.865	0.1776767	11.865	0.4564581	11.865	0.1839088	11.865	0.1851368	11.865	0.1950723	11.865	0.1947868	11.865	0.1909446	11.865	0.7509021	11.865	1.782792	11.865	2.035691	11.865	0.1727366	11.865	2.680507	11.865	1.934633	11.865	0.1801249	11.865	0.4052204	11.865	1.73614
11.88	0.3711024	11.88	1.888003	11.88	0.1759204	11.88	0.1766555	11.88	0.1876966	11.88	0.2160641	11.88	0.1874437	11.88	0.1942813	11.88	1.053658	11.88	0.1741896	11.88	0.4145106	11.88	0.1820326	11.88	0.1973978	11.88	0.1999884	11.88	0.1695269	11.88	0.1723039	11.88	0.803692	11.88	1.792822	11.88	2.001091	11.88	0.1807234	11.88	2.748011	11.88	2.299415	11.88	0.1898576	11.88	0.303182	11.88	1.885242
11.895	0.3440132	11.895	1.772928	11.895	0.1908638	11.895	0.1894765	11.895	0.1782018	11.895	0.2632751	11.895	0.183595	11.895	0.180428	11.895	1.156222	11.895	0.1772627	11.895	0.5143873	11.895	0.1890518	11.895	0.1997986	11.895	0.1750405	11.895	0.1761715	11.895	0.1848378	11.895	0.7876375	11.895	1.940111	11.895	2.008877	11.895	0.1989374	11.895	2.462106	11.895	2.279927	11.895	0.1703496	11.895	0.3899352	11.895	1.99788
11.91	0.1966166	11.91	1.635522	11.91	0.1792791	11.91	0.1779392	11.91	0.1986855	11.91	0.1834812	11.91	0.1934583	11.91	0.1744071	11.91	1.082401	11.91	0.1790754	11.91	0.3704173	11.91	0.1999998	11.91	0.1864576	11.91	0.4456253	11.91	0.1753352	11.91	0.1797603	11.91	0.7861121	11.91	1.994925	11.91	2.092908	11.91	0.1731503	11.91	2.517133	11.91	2.20267	11.91	0.1776347	11.91	0.3207097	11.91	1.935169
11.925	0.1731963	11.925	1.718705	11.925	0.184589	11.925	0.1828561	11.925	0.1893569	11.925	0.1997538	11.925	0.1824337	11.925	0.1840698	11.925	1.176766	11.925	0.1763438	11.925	0.5400922	11.925	0.179902	11.925	0.1846914	11.925	0.3598667	11.925	0.179917	11.925	0.1722859	11.925	1.002124	11.925	2.088658	11.925	2.213774	11.925	0.1989574	11.925	2.398102	11.925	2.276919	11.925	0.1845779	11.925	0.2992605	11.925	2.351073
11.94	0.1769801	11.94	1.66195	11.94	0.1917345	11.94	0.1720282	11.94	0.1779046	11.94	0.2112868	11.94	0.1912974	11.94	0.1753238	11.94	1.163724	11.94	0.1897524	11.94	0.558263	11.94	0.177792	11.94	0.1921627	11.94	0.6551746	11.94	0.1864623	11.94	0.1715694	11.94	0.9934757	11.94	1.785211	11.94	2.040519	11.94	0.1841898	11.94	2.207073	11.94	2.308589	11.94	0.1895098	11.94	0.3721913	11.94	2.399709
11.955	0.1837173	11.955	1.827338	11.955	0.1844018	11.955	0.1782173	11.955	0.1862391	11.955	0.2074522	11.955	0.1873043	11.955	0.1672575	11.955	1.002032	11.955	0.182543	11.955	0.4766423	11.955	0.1836407	11.955	0.1973323	11.955	0.5227356	11.955	0.1702961	11.955	0.178059	11.955	0.9001604	11.955	1.722182	11.955	1.975917	11.955	0.1960842	11.955	2.075662	11.955	2.276354	11.955	0.1884332	11.955	0.4044239	11.955	2.556055
11.97	0.2441312	11.97	1.587831	11.97	0.1984666	11.97	0.1823663	11.97	0.1931792	11.97	0.1919052	11.97	0.1819935	11.97	0.1721541	11.97	0.8894075	11.97	0.1884942	11.97	0.3872003	11.97	0.1907103	11.97	0.2025695	11.97	0.6589112	11.97	0.1705055	11.97	0.1811918	11.97	0.9581332	11.97	2.009845	11.97	2.204946	11.97	0.185424	11.97	1.854612	11.97	2.23285	11.97	0.1773526	11.97	0.3791045	11.97	2.440063
11.985	0.1782217	11.985	1.800954	11.985	0.1674787	11.985	0.1753599	11.985	0.1985874	11.985	0.1868674	11.985	0.1923797	11.985	0.1704236	11.985	0.976739	11.985	0.1786195	11.985	0.3265102	11.985	0.1774696	11.985	0.1728782	11.985	0.6193383	11.985	0.1670941	11.985	0.1765363	11.985	0.900861	11.985	2.026024	11.985	2.245402	11.985	0.1832186	11.985	1.876106	11.985	2.862049	11.985	0.1836299	11.985	0.3957174	11.985	2.364316
12.0	0.196115	12.0	1.743526	12.0	0.1809336	12.0	0.1746935	12.0	0.191575	12.0	0.1903669	12.0	0.184458	12.0	0.1784149	12.0	1.074859	12.0	0.1742669	12.0	0.4685214	12.0	0.1830377	12.0	0.1870602	12.0	0.6346024	12.0	0.1725173	12.0	0.1779003	12.0	0.7036555	12.0	2.149367	12.0	2.146623	12.0	0.1796915	12.0	1.813509	12.0	2.636144	12.0	0.1820689	12.0	0.3340871	12.0	2.130613
12.015	0.2208666	12.015	1.668097	12.015	0.1933239	12.015	0.1836259	12.015	0.1696262	12.015	0.2046088	12.015	0.2054674	12.015	0.1857901	12.015	0.9227721	12.015	0.1846456	12.015	0.5483039	12.015	0.1884214	12.015	0.172389	12.015	0.7236747	12.015	0.1778622	12.015	0.1787107	12.015	0.7649759	12.015	2.277474	12.015	2.257477	12.015	0.1788941	12.015	1.864501	12.015	2.811143	12.015	0.1729766	12.015	0.3761934	12.015	2.111099
12.03	0.1862334	12.03	1.42531	12.03	0.1974767	12.03	0.1858136	12.03	0.1876404	12.03	0.1872831	12.03	0.1858381	12.03	0.1747991	12.03	0.9769934	12.03	0.1791926	12.03	0.5442851	12.03	0.164816	12.03	0.1907165	12.03	0.5415261	12.03	0.1826229	12.03	0.17094	12.03	0.7519236	12.03	2.294516	12.03	2.317171	12.03	0.1792372	12.03	2.144277	12.03	2.799223	12.03	0.1792121	12.03	0.2853895	12.03	2.476629
12.045	0.1878592	12.045	1.756981	12.045	0.1868343	12.045	0.1776197	12.045	0.1767484	12.045	0.2044656	12.045	0.2040172	12.045	0.1788869	12.045	0.8089802	12.045	0.1903946	12.045	0.50775	12.045	0.175344	12.045	0.183102	12.045	0.4208473	12.045	0.1773968	12.045	0.1768987	12.045	0.868712	12.045	2.687627	12.045	2.476727	12.045	0.1797385	12.045	2.200971	12.045	2.787742	12.045	0.1747968	12.045	0.4153069	12.045	2.446526
12.06	0.1840108	12.06	1.844477	12.06	0.1890636	12.06	0.186047	12.06	0.1820577	12.06	0.178804	12.06	0.1925663	12.06	0.1785876	12.06	0.9702996	12.06	0.1819369	12.06	0.4721746	12.06	0.1721214	12.06	0.1865351	12.06	0.4542142	12.06	0.1839296	12.06	0.1813192	12.06	0.8435563	12.06	2.555321	12.06	2.533643	12.06	0.1818132	12.06	2.226766	12.06	2.698957	12.06	0.1894045	12.06	0.437371	12.06	2.466134
12.075	0.1721078	12.075	1.75734	12.075	0.1969416	12.075	0.1680437	12.075	0.1977197	12.075	0.1864642	12.075	0.1834993	12.075	0.1768038	12.075	0.8728209	12.075	0.2103661	12.075	0.3689783	12.075	0.1804034	12.075	0.1781246	12.075	0.4516895	12.075	0.1814774	12.075	0.1818208	12.075	0.8484291	12.075	2.557501	12.075	2.625523	12.075	0.1859489	12.075	2.381984	12.075	2.744642	12.075	0.1762327	12.075	0.4378478	12.075	2.204312
12.09	0.2092986	12.09	1.598277	12.09	0.1932124	12.09	0.1877311	12.09	0.1982624	12.09	0.1916577	12.09	0.1940074	12.09	0.1814404	12.09	0.8260335	12.09	0.1889549	12.09	0.387223	12.09	0.1987769	12.09	0.1850634	12.09	0.568688	12.09	0.1732815	12.09	0.1760275	12.09	0.9278374	12.09	2.768984	12.09	2.458485	12.09	0.1780365	12.09	2.717175	12.09	2.791177	12.09	0.1916196	12.09	0.4442679	12.09	2.317991
12.105	0.1909086	12.105	1.726234	12.105	0.1855209	12.105	0.1630936	12.105	0.1873636	12.105	0.2250673	12.105	0.1860558	12.105	0.1808336	12.105	0.9154599	12.105	0.1723659	12.105	0.5727348	12.105	0.1770063	12.105	0.1936848	12.105	0.5082503	12.105	0.1699324	12.105	0.1767591	12.105	0.8342229	12.105	2.704234	12.105	2.641266	12.105	0.1817167	12.105	2.426729	12.105	2.722309	12.105	0.1798748	12.105	0.3896752	12.105	2.342227
12.12	0.1863035	12.12	1.649063	12.12	0.1925305	12.12	0.1678369	12.12	0.1809367	12.12	0.1762092	12.12	0.1917302	12.12	0.1810348	12.12	0.913546	12.12	0.1770479	12.12	0.6430809	12.12	0.1706588	12.12	0.1907162	12.12	0.6081867	12.12	0.1723907	12.12	0.1720886	12.12	0.7501554	12.12	2.584966	12.12	2.711562	12.12	0.1701321	12.12	2.391614	12.12	2.449959	12.12	0.1835486	12.12	0.3948505	12.12	2.197586
12.135	0.1940852	12.135	1.655361	12.135	0.188016	12.135	0.1833355	12.135	0.1887511	12.135	0.1898744	12.135	0.2008934	12.135	0.1763013	12.135	0.8606819	12.135	0.16934	12.135	0.6603477	12.135	0.1781084	12.135	0.169738	12.135	0.6976658	12.135	0.1661592	12.135	0.1686572	12.135	0.7527289	12.135	2.554803	12.135	2.675208	12.135	0.1823213	12.135	2.157814	12.135	2.529807	12.135	0.1727687	12.135	0.519614	12.135	2.064379
12.15	0.1951895	12.15	1.654131	12.15	0.1800084	12.15	0.1742906	12.15	0.1902339	12.15	0.1929599	12.15	0.1775464	12.15	0.1792255	12.15	0.6146291	12.15	0.1786449	12.15	0.5978972	12.15	0.164954	12.15	0.1865212	12.15	0.770887	12.15	0.1763106	12.15	0.1752896	12.15	0.751346	12.15	2.482615	12.15	2.758868	12.15	0.1988069	12.15	2.063657	12.15	2.720907	12.15	0.1781738	12.15	0.5118115	12.15	1.883195
12.165	0.202398	12.165	1.619601	12.165	0.1785302	12.165	0.1744259	12.165	0.2082404	12.165	0.1861851	12.165	0.191104	12.165	0.1822568	12.165	0.642095	12.165	0.1676961	12.165	0.715755	12.165	0.1660867	12.165	0.1836694	12.165	0.6051415	12.165	0.1804883	12.165	0.1825703	12.165	0.7449335	12.165	2.484138	12.165	2.866708	12.165	0.1774288	12.165	2.06449	12.165	2.783127	12.165	0.1764338	12.165	0.4315277	12.165	2.055227
12.18	0.187334	12.18	1.476635	12.18	0.1746883	12.18	0.1693498	12.18	0.187867	12.18	0.1949362	12.18	0.2083828	12.18	0.1819832	12.18	0.6775943	12.18	0.1661926	12.18	0.5480667	12.18	0.1742803	12.18	0.1886735	12.18	0.6341906	12.18	0.1689793	12.18	0.1779723	12.18	0.7821934	12.18	2.514851	12.18	2.933772	12.18	0.1833333	12.18	2.172168	12.18	2.782704	12.18	0.1895839	12.18	0.3516949	12.18	1.993677
12.195	0.2017277	12.195	1.387087	12.195	0.1784851	12.195	0.1741776	12.195	0.1765078	12.195	0.2135646	12.195	0.1817422	12.195	0.1905187	12.195	0.809018	12.195	0.1780114	12.195	0.5848092	12.195	0.1813789	12.195	0.1805222	12.195	0.5780805	12.195	0.1813676	12.195	0.1698962	12.195	0.8458024	12.195	2.337719	12.195	3.035559	12.195	0.1837908	12.195	1.946706	12.195	2.740355	12.195	0.202497	12.195	0.3934489	12.195	1.876419
12.21	0.1903735	12.21	1.411099	12.21	0.1811465	12.21	0.1632721	12.21	0.1840704	12.21	0.1965076	12.21	0.1836805	12.21	0.1799291	12.21	0.8858249	12.21	0.1641981	12.21	0.7603872	12.21	0.1796549	12.21	0.1873645	12.21	0.5947822	12.21	0.1647343	12.21	0.175905	12.21	0.6539627	12.21	2.282072	12.21	2.944196	12.21	0.1942318	12.21	2.028791	12.21	2.692858	12.21	0.1852002	12.21	0.3634353	12.21	2.086868
12.225	0.192909	12.225	1.543799	12.225	0.1941829	12.225	0.1758667	12.225	0.1844584	12.225	0.1722456	12.225	0.1750147	12.225	0.1867698	12.225	0.7054822	12.225	0.1968805	12.225	0.6938883	12.225	0.1910969	12.225	0.1797011	12.225	0.6673315	12.225	0.1604918	12.225	0.1785374	12.225	0.9814368	12.225	2.029779	12.225	2.807302	12.225	0.1913192	12.225	2.007393	12.225	2.88483	12.225	0.1969112	12.225	0.360647	12.225	2.12159
12.24	0.1947845	12.24	1.400404	12.24	0.1919217	12.24	0.177223	12.24	0.1837035	12.24	0.2066216	12.24	0.186378	12.24	0.1750246	12.24	0.7929267	12.24	0.2047463	12.24	0.4942579	12.24	0.1779081	12.24	0.1998254	12.24	0.6606876	12.24	0.176023	12.24	0.18051	12.24	0.7129525	12.24	2.056449	12.24	2.885915	12.24	0.1852483	12.24	1.978846	12.24	2.640512	12.24	0.1804133	12.24	0.3620805	12.24	1.890027
12.255	0.2025265	12.255	1.124219	12.255	0.1853969	12.255	0.1787541	12.255	0.1785302	12.255	0.2176132	12.255	0.1781024	12.255	0.1892831	12.255	0.7585787	12.255	0.1760281	12.255	0.6925628	12.255	0.1637884	12.255	0.2032524	12.255	0.5420099	12.255	0.1850436	12.255	0.1839712	12.255	0.6641531	12.255	2.290537	12.255	2.852448	12.255	0.1936233	12.255	2.079205	12.255	2.665499	12.255	0.1757099	12.255	0.4011891	12.255	1.967934
12.27	0.2209389	12.27	1.012171	12.27	0.1799694	12.27	0.1817908	12.27	0.1983055	12.27	0.2128624	12.27	0.1742894	12.27	0.187046	12.27	0.5710942	12.27	0.1976083	12.27	0.6962147	12.27	0.1802954	12.27	0.1759335	12.27	0.5417848	12.27	0.1784553	12.27	0.1699058	12.27	0.8597773	12.27	2.354263	12.27	2.765953	12.27	0.1872991	12.27	1.960834	12.27	2.63038	12.27	0.1902155	12.27	0.3974464	12.27	1.979846
12.285	0.1815849	12.285	0.7503031	12.285	0.1810497	12.285	0.1715385	12.285	0.1752658	12.285	0.2231727	12.285	0.1889518	12.285	0.1688312	12.285	0.6401065	12.285	0.2060097	12.285	0.7853224	12.285	0.1772846	12.285	0.1814006	12.285	0.5698552	12.285	0.1690597	12.285	0.1696948	12.285	0.7797877	12.285	2.560912	12.285	3.108437	12.285	0.184873	12.285	1.896934	12.285	2.461818	12.285	0.1870672	12.285	0.3437928	12.285	1.7232
12.3	0.2033938	12.3	0.9300917	12.3	0.1729566	12.3	0.1749849	12.3	0.1829563	12.3	0.2406927	12.3	0.1844718	12.3	0.1829099	12.3	0.6063547	12.3	0.188037	12.3	0.8878907	12.3	0.1854567	12.3	0.1860611	12.3	0.5396581	12.3	0.1812046	12.3	0.1813019	12.3	0.7011889	12.3	2.77178	12.3	3.028904	12.3	0.1857149	12.3	1.843213	12.3	2.52587	12.3	0.1870988	12.3	0.3578781	12.3	1.896394
12.315	0.1955966	12.315	0.826745	12.315	0.1927642	12.315	0.1775276	12.315	0.1998147	12.315	0.1829003	12.315	0.1817395	12.315	0.1802286	12.315	0.509636	12.315	0.178958	12.315	0.9302419	12.315	0.2090544	12.315	0.1915892	12.315	0.4756567	12.315	0.1713468	12.315	0.1748606	12.315	0.641288	12.315	2.20501	12.315	3.069387	12.315	0.1907326	12.315	1.70576	12.315	2.432801	12.315	0.1942495	12.315	0.3472784	12.315	2.075452
12.33	0.1985904	12.33	0.97473	12.33	0.1723047	12.33	0.1781997	12.33	0.21631	12.33	0.1984718	12.33	0.1799293	12.33	0.1800473	12.33	0.5446565	12.33	0.1842337	12.33	0.9782848	12.33	0.2007316	12.33	0.182804	12.33	0.5509991	12.33	0.1812246	12.33	0.1711269	12.33	0.6042656	12.33	2.210505	12.33	2.826105	12.33	0.1790894	12.33	1.776018	12.33	2.475487	12.33	0.1804027	12.33	0.4027515	12.33	2.002876
12.345	0.2211516	12.345	1.056383	12.345	0.1716685	12.345	0.1899503	12.345	0.1746366	12.345	0.2097345	12.345	0.1981735	12.345	0.1941587	12.345	0.6325965	12.345	0.1819559	12.345	0.8037138	12.345	0.1722069	12.345	0.1812493	12.345	0.3533959	12.345	0.1734473	12.345	0.1714216	12.345	0.6049355	12.345	2.255871	12.345	2.879737	12.345	0.1704348	12.345	1.914355	12.345	2.398614	12.345	0.1800223	12.345	0.3780074	12.345	2.064885
12.36	0.1728498	12.36	0.991948	12.36	0.1776909	12.36	0.1708346	12.36	0.1808863	12.36	0.2049689	12.36	0.1876723	12.36	0.1772835	12.36	0.5805222	12.36	0.170953	12.36	0.6872878	12.36	0.1835028	12.36	0.1861814	12.36	0.4912911	12.36	0.1749851	12.36	0.1744578	12.36	0.5951427	12.36	2.19037	12.36	2.629221	12.36	0.2014077	12.36	2.263093	12.36	2.395594	12.36	0.1774089	12.36	0.4982663	12.36	2.211745
12.375	0.1926994	12.375	1.104894	12.375	0.192681	12.375	0.1793089	12.375	0.2029134	12.375	0.1932794	12.375	0.1830832	12.375	0.1726952	12.375	0.5898762	12.375	0.1873553	12.375	0.8031742	12.375	0.1778222	12.375	0.1945305	12.375	0.569275	12.375	0.1750385	12.375	0.1874348	12.375	0.4861203	12.375	2.039019	12.375	2.758964	12.375	0.1842471	12.375	2.297151	12.375	2.478585	12.375	0.179268	12.375	0.5370328	12.375	2.367681
12.39	0.1867536	12.39	1.136325	12.39	0.1758352	12.39	0.1776934	12.39	0.1860779	12.39	0.1947515	12.39	0.1911258	12.39	0.177708	12.39	0.5828078	12.39	0.1695465	12.39	0.8241051	12.39	0.1718528	12.39	0.1836541	12.39	0.5976622	12.39	0.176022	12.39	0.1753988	12.39	0.5337985	12.39	1.956369	12.39	2.821837	12.39	0.1837527	12.39	2.370401	12.39	2.436569	12.39	0.1746427	12.39	0.6176696	12.39	2.299916
12.405	0.1800223	12.405	1.390898	12.405	0.1994495	12.405	0.1663524	12.405	0.1826693	12.405	0.2128919	12.405	0.2047423	12.405	0.1840031	12.405	0.6686537	12.405	0.1744306	12.405	0.9077663	12.405	0.177346	12.405	0.1666003	12.405	0.4431339	12.405	0.1697122	12.405	0.1811684	12.405	0.6284784	12.405	1.791998	12.405	2.710927	12.405	0.1833849	12.405	2.562103	12.405	2.326275	12.405	0.1800666	12.405	0.6278141	12.405	2.307831
12.42	0.1806073	12.42	1.287067	12.42	0.1859408	12.42	0.1687315	12.42	0.1887912	12.42	0.1978354	12.42	0.1920494	12.42	0.1937535	12.42	0.5990312	12.42	0.1746224	12.42	0.6704988	12.42	0.1891543	12.42	0.1896165	12.42	0.548238	12.42	0.176729	12.42	0.1841635	12.42	0.6229511	12.42	1.849888	12.42	2.959085	12.42	0.1788129	12.42	2.274693	12.42	2.267502	12.42	0.1761078	12.42	0.6697924	12.42	2.34064
12.435	0.2065092	12.435	1.105122	12.435	0.1790696	12.435	0.1823653	12.435	0.1790698	12.435	0.2070678	12.435	0.1885992	12.435	0.1859312	12.435	0.585452	12.435	0.17563	12.435	0.5835395	12.435	0.1890722	12.435	0.171872	12.435	0.528017	12.435	0.1774114	12.435	0.1827281	12.435	0.5577582	12.435	1.859536	12.435	2.799539	12.435	0.1741667	12.435	2.129962	12.435	2.341155	12.435	0.1925692	12.435	0.6176485	12.435	2.322605
12.45	0.2126804	12.45	1.082557	12.45	0.1894043	12.45	0.1742147	12.45	0.1973854	12.45	0.1863552	12.45	0.231648	12.45	0.1774935	12.45	0.4766351	12.45	0.1647972	12.45	0.6846446	12.45	0.1861196	12.45	0.1799286	12.45	0.6060325	12.45	0.1715459	12.45	0.1791769	12.45	0.4481899	12.45	1.826304	12.45	2.487427	12.45	0.1765504	12.45	1.896941	12.45	2.319421	12.45	0.1692957	12.45	0.6108935	12.45	2.100197
12.465	0.2085881	12.465	1.215405	12.465	0.1747629	12.465	0.1833983	12.465	0.1786221	12.465	0.1865285	12.465	0.1893809	12.465	0.2015475	12.465	0.5236087	12.465	0.1853054	12.465	0.7224257	12.465	0.1846273	12.465	0.1801904	12.465	0.4883146	12.465	0.1737006	12.465	0.1739381	12.465	0.5505906	12.465	1.843326	12.465	2.60593	12.465	0.191523	12.465	1.856423	12.465	2.170881	12.465	0.1857444	12.465	0.5312932	12.465	2.326619
12.48	0.1943118	12.48	1.574486	12.48	0.1846185	12.48	0.1815019	12.48	0.1794353	12.48	0.1878402	12.48	0.1934602	12.48	0.1782616	12.48	0.4835742	12.48	0.1739682	12.48	0.6185743	12.48	0.1740541	12.48	0.1737651	12.48	0.3508283	12.48	0.1744387	12.48	0.1776155	12.48	0.5771185	12.48	1.728322	12.48	2.614004	12.48	0.179056	12.48	1.732707	12.48	2.253927	12.48	0.1813006	12.48	0.5509695	12.48	2.185121
12.495	0.2020248	12.495	1.587415	12.495	0.1857793	12.495	0.1749316	12.495	0.1914913	12.495	0.2064448	12.495	0.1913758	12.495	0.1817453	12.495	0.4527406	12.495	0.1735047	12.495	0.4062488	12.495	0.1889463	12.495	0.1907057	12.495	0.3537495	12.495	0.173023	12.495	0.1813738	12.495	0.5456779	12.495	1.827605	12.495	2.482939	12.495	0.1739138	12.495	2.015684	12.495	2.411038	12.495	0.1945812	12.495	0.5422062	12.495	2.136106
12.51	0.2045555	12.51	2.062928	12.51	0.1751402	12.51	0.1711465	12.51	0.1790896	12.51	0.1976649	12.51	0.1792301	12.51	0.1752247	12.51	0.4580699	12.51	0.1812347	12.51	0.4075012	12.51	0.1864202	12.51	0.1842988	12.51	0.3764963	12.51	0.1837204	12.51	0.1764151	12.51	0.5657997	12.51	1.726603	12.51	2.765685	12.51	0.1804136	12.51	2.230323	12.51	2.584196	12.51	0.177795	12.51	0.6445649	12.51	1.912293
12.525	0.2005272	12.525	1.884306	12.525	0.1702528	12.525	0.179698	12.525	0.1752997	12.525	0.2397351	12.525	0.1838848	12.525	0.1928096	12.525	0.4115493	12.525	0.1900683	12.525	0.4008441	12.525	0.1743889	12.525	0.1761304	12.525	0.367722	12.525	0.1705118	12.525	0.1751395	12.525	0.5531735	12.525	1.813385	12.525	2.641476	12.525	0.1791705	12.525	2.284079	12.525	2.639158	12.525	0.1712485	12.525	0.6099758	12.525	1.907773
12.54	0.1858224	12.54	1.8211	12.54	0.1804162	12.54	0.1750258	12.54	0.1881437	12.54	0.1806278	12.54	0.1861349	12.54	0.1881728	12.54	0.3811113	12.54	0.177361	12.54	0.4074669	12.54	0.1820705	12.54	0.1840508	12.54	0.4009475	12.54	0.1668732	12.54	0.1761305	12.54	0.5904989	12.54	1.441118	12.54	2.616335	12.54	0.1836354	12.54	2.385695	12.54	2.698881	12.54	0.1733809	12.54	0.6343956	12.54	2.083915
12.555	0.1744646	12.555	1.886293	12.555	0.1754166	12.555	0.1826204	12.555	0.173176	12.555	0.1849241	12.555	0.1748636	12.555	0.1894555	12.555	0.4229575	12.555	0.1821786	12.555	0.5026279	12.555	0.1825969	12.555	0.1800157	12.555	0.3903407	12.555	0.1671906	12.555	0.1803233	12.555	0.5554152	12.555	1.185628	12.555	2.663898	12.555	0.1757671	12.555	2.6872	12.555	2.818717	12.555	0.1829455	12.555	0.7382736	12.555	2.413648
12.57	0.1995143	12.57	1.571415	12.57	0.1848082	12.57	0.173656	12.57	0.189024	12.57	0.1921758	12.57	0.1817464	12.57	0.1806564	12.57	0.41559	12.57	0.1821126	12.57	0.4678162	12.57	0.1926264	12.57	0.1864392	12.57	0.5727514	12.57	0.1615769	12.57	0.1735902	12.57	0.5618007	12.57	1.423911	12.57	2.546942	12.57	0.1807813	12.57	2.640402	12.57	2.580392	12.57	0.1748999	12.57	0.6528592	12.57	2.426454
12.585	0.1850919	12.585	1.584518	12.585	0.1884753	12.585	0.1823471	12.585	0.1839268	12.585	0.173405	12.585	0.183507	12.585	0.1770754	12.585	0.3752882	12.585	0.2086357	12.585	0.4575652	12.585	0.1790126	12.585	0.1849452	12.585	0.5365009	12.585	0.163423	12.585	0.1808496	12.585	0.5716591	12.585	1.468556	12.585	2.494672	12.585	0.1852295	12.585	2.588045	12.585	2.628071	12.585	0.1917842	12.585	0.7381391	12.585	2.488808
12.6	0.1853673	12.6	1.53901	12.6	0.1732801	12.6	0.1747666	12.6	0.1861911	12.6	0.1929333	12.6	0.1898346	12.6	0.1781978	12.6	0.2930446	12.6	0.1862738	12.6	0.4217656	12.6	0.1771459	12.6	0.1880838	12.6	0.7448546	12.6	0.1836089	12.6	0.1763767	12.6	0.5097215	12.6	1.697478	12.6	2.556205	12.6	0.1750288	12.6	2.373053	12.6	2.188103	12.6	0.1940333	12.6	0.8726814	12.6	2.569152
12.615	0.2109883	12.615	1.469047	12.615	0.1887508	12.615	0.1805893	12.615	0.1922659	12.615	0.1784829	12.615	0.1846779	12.615	0.1772117	12.615	0.2001	12.615	0.1856099	12.615	0.4527314	12.615	0.1731526	12.615	0.1800866	12.615	0.5328838	12.615	0.1719755	12.615	0.1749207	12.615	0.5331652	12.615	1.582643	12.615	2.566398	12.615	0.1759401	12.615	2.461968	12.615	2.421338	12.615	0.1830686	12.615	0.7194382	12.615	2.468118
12.63	0.1915329	12.63	1.427592	12.63	0.191387	12.63	0.1975232	12.63	0.1786842	12.63	0.3429425	12.63	0.1897447	12.63	0.1917415	12.63	0.3274477	12.63	0.1825267	12.63	0.5233297	12.63	0.183855	12.63	0.1796722	12.63	0.5193765	12.63	0.1865646	12.63	0.1734962	12.63	0.5613251	12.63	1.582793	12.63	2.563192	12.63	0.1721333	12.63	2.30657	12.63	2.71617	12.63	0.1811078	12.63	0.7024273	12.63	2.272953
12.645	0.1846566	12.645	1.166241	12.645	0.1730115	12.645	0.1808895	12.645	0.1883319	12.645	0.1771932	12.645	0.2028036	12.645	0.1766886	12.645	0.1955657	12.645	0.2068066	12.645	0.6827034	12.645	0.1840522	12.645	0.1854061	12.645	0.6355936	12.645	0.1744358	12.645	0.1756079	12.645	0.5767312	12.645	1.492223	12.645	2.352444	12.645	0.1887007	12.645	2.283727	12.645	2.571783	12.645	0.1785607	12.645	0.7199991	12.645	2.38873
12.66	0.1762753	12.66	1.22353	12.66	0.1748229	12.66	0.1805681	12.66	0.2112396	12.66	0.1844505	12.66	0.1830808	12.66	0.1802563	12.66	0.2294707	12.66	0.1878428	12.66	0.7268488	12.66	0.1727923	12.66	0.1830553	12.66	0.3948278	12.66	0.1715051	12.66	0.1776638	12.66	0.5911969	12.66	1.575795	12.66	2.328743	12.66	0.1948487	12.66	2.041018	12.66	2.506366	12.66	0.1891056	12.66	0.6109034	12.66	2.29636
12.675	0.1918412	12.675	1.154801	12.675	0.1844398	12.675	0.1746765	12.675	0.1775697	12.675	0.191832	12.675	0.2038931	12.675	0.187487	12.675	0.2099473	12.675	0.1891796	12.675	0.6942255	12.675	0.1712529	12.675	0.1840658	12.675	0.4282984	12.675	0.1727366	12.675	0.1666729	12.675	0.7576313	12.675	1.434297	12.675	2.406147	12.675	0.1981794	12.675	1.869526	12.675	2.440181	12.675	0.1816206	12.675	0.611107	12.675	2.385924
12.69	0.1790892	12.69	1.391778	12.69	0.1880691	12.69	0.17425	12.69	0.1820879	12.69	0.215261	12.69	0.1802051	12.69	0.1948416	12.69	0.2047118	12.69	0.1835863	12.69	0.5882321	12.69	0.1791773	12.69	0.1814089	12.69	0.4762055	12.69	0.1757821	12.69	0.1707763	12.69	0.5571733	12.69	1.602666	12.69	2.395198	12.69	0.1845238	12.69	1.833807	12.69	2.289783	12.69	0.1866172	12.69	0.6642564	12.69	2.237203
12.705	0.1825624	12.705	1.303209	12.705	0.1803578	12.705	0.1740455	12.705	0.1817636	12.705	0.1906895	12.705	0.1925967	12.705	0.1920096	12.705	0.207338	12.705	0.1902863	12.705	0.5778878	12.705	0.1718497	12.705	0.1867713	12.705	0.4415506	12.705	0.1835182	12.705	0.1834928	12.705	0.6451575	12.705	1.839677	12.705	2.321784	12.705	0.1898317	12.705	1.787003	12.705	2.280514	12.705	0.1828937	12.705	0.5586874	12.705	2.177404
12.72	0.1983607	12.72	1.459658	12.72	0.1832541	12.72	0.1822779	12.72	0.1876856	12.72	0.195776	12.72	0.1992072	12.72	0.1828531	12.72	0.19774	12.72	0.1814967	12.72	0.5729188	12.72	0.1786178	12.72	0.2031564	12.72	0.7983258	12.72	0.1686981	12.72	0.1807816	12.72	0.6075155	12.72	1.753462	12.72	2.589056	12.72	0.1805269	12.72	1.84245	12.72	2.227322	12.72	0.1894942	12.72	0.5597575	12.72	2.281893
12.735	0.1799055	12.735	1.450334	12.735	0.187875	12.735	0.1903999	12.735	0.183382	12.735	0.1857218	12.735	0.1915612	12.735	0.1854379	12.735	0.216282	12.735	0.1898317	12.735	0.540855	12.735	0.1855747	12.735	0.1734651	12.735	0.4984753	12.735	0.1889737	12.735	0.1796259	12.735	0.5876516	12.735	1.758248	12.735	2.586844	12.735	0.1777864	12.735	2.101924	12.735	2.390363	12.735	0.1924422	12.735	0.5983828	12.735	2.241959
12.75	0.1776824	12.75	1.54006	12.75	0.1888702	12.75	0.1886366	12.75	0.1871389	12.75	0.2351349	12.75	0.1772974	12.75	0.1892916	12.75	0.288799	12.75	0.1870989	12.75	0.5004697	12.75	0.1890914	12.75	0.1843985	12.75	0.3831316	12.75	0.1739248	12.75	0.1775408	12.75	0.5688623	12.75	1.749922	12.75	2.555314	12.75	0.1773413	12.75	2.173413	12.75	2.402506	12.75	0.1893808	12.75	0.6167694	12.75	2.362627
12.765	0.1701441	12.765	1.517603	12.765	0.1765357	12.765	0.1845864	12.765	0.184114	12.765	0.2358972	12.765	0.1878451	12.765	0.1743263	12.765	0.1856663	12.765	0.1833604	12.765	0.5740295	12.765	0.1757743	12.765	0.182363	12.765	0.3676645	12.765	0.1858053	12.765	0.1886827	12.765	0.6118725	12.765	1.714116	12.765	2.580395	12.765	0.1922106	12.765	2.006825	12.765	2.405396	12.765	0.1856125	12.765	0.5450212	12.765	2.26049
12.78	0.1779215	12.78	1.446837	12.78	0.1862391	12.78	0.1826152	12.78	0.1885443	12.78	0.1848855	12.78	0.18765	12.78	0.1945581	12.78	0.1926575	12.78	0.1965834	12.78	0.5375612	12.78	0.1939055	12.78	0.1758971	12.78	0.4076704	12.78	0.1888423	12.78	0.1840588	12.78	0.6265413	12.78	1.759005	12.78	2.724702	12.78	0.2019234	12.78	2.132167	12.78	2.294757	12.78	0.1845345	12.78	0.5256215	12.78	2.062237
12.795	0.1824746	12.795	1.336257	12.795	0.183551	12.795	0.1810827	12.795	0.1863038	12.795	0.1931174	12.795	0.1851429	12.795	0.1782749	12.795	0.1876429	12.795	0.1767172	12.795	0.4124183	12.795	0.1882829	12.795	0.1799694	12.795	0.4092075	12.795	0.1807631	12.795	0.1849572	12.795	0.6059821	12.795	1.832415	12.795	2.629594	12.795	0.1824635	12.795	2.120284	12.795	2.430525	12.795	0.1824524	12.795	0.4749722	12.795	2.237965
12.81	0.1767853	12.81	1.251094	12.81	0.1820358	12.81	0.1777573	12.81	0.1921718	12.81	0.2064606	12.81	0.1904854	12.81	0.1907211	12.81	0.1743587	12.81	0.1789665	12.81	0.4293543	12.81	0.179408	12.81	0.175925	12.81	0.4764968	12.81	0.175315	12.81	0.1712196	12.81	0.6126678	12.81	1.950269	12.81	2.833339	12.81	0.18156	12.81	1.910848	12.81	2.338549	12.81	0.2057987	12.81	0.3960309	12.81	2.380236
12.825	0.1861049	12.825	1.170158	12.825	0.1844912	12.825	0.1759118	12.825	0.1809919	12.825	0.220705	12.825	0.1949615	12.825	0.1774086	12.825	0.1823071	12.825	0.1748912	12.825	0.3160397	12.825	0.1941597	12.825	0.1881212	12.825	0.4924305	12.825	0.1856406	12.825	0.1853134	12.825	0.5953184	12.825	1.783754	12.825	2.777117	12.825	0.1997925	12.825	2.131881	12.825	2.31678	12.825	0.1891086	12.825	0.3920619	12.825	2.499496
12.84	0.1835157	12.84	1.387604	12.84	0.1824526	12.84	0.1736511	12.84	0.2035926	12.84	0.2318487	12.84	0.1764012	12.84	0.1756713	12.84	0.1844154	12.84	0.1839811	12.84	0.3385925	12.84	0.1858835	12.84	0.1956809	12.84	0.545763	12.84	0.1676245	12.84	0.1846755	12.84	0.5600663	12.84	1.819991	12.84	2.673513	12.84	0.179011	12.84	2.229242	12.84	2.414669	12.84	0.1766069	12.84	0.4044465	12.84	2.368011
12.855	0.1760057	12.855	1.492617	12.855	0.1880344	12.855	0.1749274	12.855	0.1975197	12.855	0.1900235	12.855	0.1842995	12.855	0.1793243	12.855	0.179137	12.855	0.1803356	12.855	0.3853348	12.855	0.1813747	12.855	0.1805034	12.855	0.5845752	12.855	0.1852571	12.855	0.1872971	12.855	0.6000293	12.855	2.032724	12.855	2.778965	12.855	0.1702321	12.855	2.219934	12.855	2.242589	12.855	0.1884409	12.855	0.4029394	12.855	2.361459
12.87	0.1837009	12.87	1.480261	12.87	0.1862119	12.87	0.1911921	12.87	0.1794271	12.87	0.1959609	12.87	0.2046005	12.87	0.1926718	12.87	0.1897736	12.87	0.1753312	12.87	0.3611689	12.87	0.1783935	12.87	0.1890728	12.87	0.5294738	12.87	0.177664	12.87	0.1759275	12.87	0.557183	12.87	1.738263	12.87	2.865186	12.87	0.1853697	12.87	2.359961	12.87	2.095688	12.87	0.1713417	12.87	0.5670424	12.87	2.382175
12.885	0.19384	12.885	1.333838	12.885	0.1969185	12.885	0.1791809	12.885	0.1911074	12.885	0.2112478	12.885	0.1734952	12.885	0.1901489	12.885	0.2002623	12.885	0.1843531	12.885	0.4552692	12.885	0.1748587	12.885	0.1855792	12.885	0.5140238	12.885	0.1669774	12.885	0.1749485	12.885	0.5395609	12.885	1.562775	12.885	2.867325	12.885	0.1802164	12.885	2.160038	12.885	2.199537	12.885	0.1831639	12.885	0.6170744	12.885	2.374458
12.9	0.1728844	12.9	1.191793	12.9	0.1920288	12.9	0.1740239	12.9	0.1625112	12.9	0.1842051	12.9	0.1790623	12.9	0.1690311	12.9	0.1835591	12.9	0.1757527	12.9	0.3641866	12.9	0.1902596	12.9	0.1763727	12.9	0.4924303	12.9	0.1794778	12.9	0.1793381	12.9	0.6213832	12.9	1.556035	12.9	2.767164	12.9	0.1912616	12.9	2.251497	12.9	2.345524	12.9	0.1776343	12.9	0.5645038	12.9	2.428766
12.915	0.183145	12.915	1.163356	12.915	0.1775893	12.915	0.1698802	12.915	0.1834637	12.915	0.1764135	12.915	0.1981756	12.915	0.1814599	12.915	0.1931347	12.915	0.1838803	12.915	0.3215884	12.915	0.1612952	12.915	0.1902255	12.915	0.5223248	12.915	0.1817519	12.915	0.1719307	12.915	0.5600173	12.915	1.5718	12.915	3.063623	12.915	0.1830872	12.915	2.290367	12.915	2.297455	12.915	0.1842716	12.915	0.6741942	12.915	2.510346
12.93	0.2111708	12.93	1.349918	12.93	0.1704876	12.93	0.1778362	12.93	0.1840271	12.93	0.2144542	12.93	0.1861228	12.93	0.1861821	12.93	0.1839784	12.93	0.1742987	12.93	0.3181067	12.93	0.1838496	12.93	0.1919877	12.93	0.5561842	12.93	0.1728553	12.93	0.1754511	12.93	0.7000638	12.93	1.766459	12.93	2.999764	12.93	0.1838098	12.93	2.150284	12.93	2.384269	12.93	0.1840789	12.93	0.7018749	12.93	2.287852
12.945	0.1935768	12.945	1.332658	12.945	0.1713157	12.945	0.1822945	12.945	0.1753994	12.945	0.2042158	12.945	0.1806175	12.945	0.1954913	12.945	0.1763264	12.945	0.1690739	12.945	0.3775184	12.945	0.1910963	12.945	0.2149283	12.945	0.4278327	12.945	0.1875186	12.945	0.1735372	12.945	0.5127629	12.945	1.72666	12.945	2.784349	12.945	0.179914	12.945	1.910619	12.945	2.329118	12.945	0.1857578	12.945	0.6071236	12.945	2.261896
12.96	0.2034579	12.96	1.322926	12.96	0.1964969	12.96	0.1864439	12.96	0.1938198	12.96	0.1893928	12.96	0.1842057	12.96	0.1828251	12.96	0.1828771	12.96	0.1767853	12.96	0.3572295	12.96	0.1738967	12.96	0.1920666	12.96	0.3258238	12.96	0.2029122	12.96	0.176629	12.96	0.5952148	12.96	1.534614	12.96	2.469461	12.96	0.1827046	12.96	2.211673	12.96	2.302358	12.96	0.1898555	12.96	0.6393796	12.96	2.26178
12.975	0.1875527	12.975	1.284557	12.975	0.1834559	12.975	0.1796392	12.975	0.2086458	12.975	0.1776198	12.975	0.2837107	12.975	0.1861122	12.975	0.1960256	12.975	0.1707951	12.975	0.2456236	12.975	0.1860604	12.975	0.1844075	12.975	0.3497918	12.975	0.1744692	12.975	0.1772614	12.975	0.5568348	12.975	1.511542	12.975	2.61574	12.975	0.186829	12.975	2.125542	12.975	2.201627	12.975	0.1970786	12.975	0.9159402	12.975	2.096512
12.99	0.1942191	12.99	1.572086	12.99	0.1948279	12.99	0.1771211	12.99	0.1947746	12.99	0.1846716	12.99	0.1866609	12.99	0.1908415	12.99	0.1819613	12.99	0.1767653	12.99	0.2855821	12.99	0.1814074	12.99	0.1849336	12.99	0.3743089	12.99	0.1775072	12.99	0.1850252	12.99	0.6344622	12.99	1.516158	12.99	2.624485	12.99	0.1759176	12.99	2.200464	12.99	2.243115	12.99	0.2005071	12.99	0.7940595	12.99	2.259617
13.005	0.1843936	13.005	1.604624	13.005	0.1915336	13.005	0.1858679	13.005	0.1923953	13.005	0.1826148	13.005	0.1863026	13.005	0.1780274	13.005	0.2020619	13.005	0.1779916	13.005	0.3042403	13.005	0.1795768	13.005	0.181184	13.005	0.2857921	13.005	0.1812802	13.005	0.1727501	13.005	0.5311223	13.005	1.602128	13.005	2.513328	13.005	0.1720641	13.005	2.307076	13.005	2.074655	13.005	0.1945408	13.005	0.7760645	13.005	2.149048
13.02	0.2072222	13.02	1.939212	13.02	0.1860615	13.02	0.1755268	13.02	0.183022	13.02	0.2102753	13.02	0.2057006	13.02	0.1729188	13.02	0.1868422	13.02	0.176983	13.02	0.2781889	13.02	0.185567	13.02	0.1725917	13.02	0.358623	13.02	0.1690243	13.02	0.1812053	13.02	0.6173608	13.02	1.489352	13.02	2.447554	13.02	0.1787203	13.02	2.218042	13.02	2.215832	13.02	0.188072	13.02	0.8897055	13.02	2.026461
13.035	0.1713389	13.035	1.945549	13.035	0.1755535	13.035	0.1782183	13.035	0.175957	13.035	0.1859958	13.035	0.1939448	13.035	0.1799094	13.035	0.2083843	13.035	0.1741523	13.035	0.3372684	13.035	0.1907171	13.035	0.1701146	13.035	0.3917748	13.035	0.1801978	13.035	0.1788653	13.035	0.5849837	13.035	1.422785	13.035	2.260386	13.035	0.1929092	13.035	2.188254	13.035	2.391834	13.035	0.1731505	13.035	0.9251167	13.035	1.896767
13.05	0.1821676	13.05	2.096092	13.05	0.1949691	13.05	0.1880586	13.05	0.1908299	13.05	0.1925607	13.05	0.2352105	13.05	0.2132739	13.05	0.194777	13.05	0.1752428	13.05	0.3832556	13.05	0.1842536	13.05	0.1848453	13.05	0.3901237	13.05	0.1890546	13.05	0.1764637	13.05	0.6474017	13.05	1.52819	13.05	2.364911	13.05	0.1790978	13.05	2.24888	13.05	2.523446	13.05	0.1824582	13.05	0.9941152	13.05	2.042321
13.065	0.1727251	13.065	1.941672	13.065	0.1839048	13.065	0.1747843	13.065	0.1780366	13.065	0.1879233	13.065	0.1915473	13.065	0.193417	13.065	0.1933751	13.065	0.1862633	13.065	0.3478921	13.065	0.1627973	13.065	0.1932179	13.065	0.376551	13.065	0.1766652	13.065	0.180819	13.065	0.6566681	13.065	1.571147	13.065	2.465619	13.065	0.1766579	13.065	2.14001	13.065	2.559556	13.065	0.1769801	13.065	0.9279385	13.065	2.086173
13.08	0.1944662	13.08	1.562799	13.08	0.1824556	13.08	0.1753466	13.08	0.1769155	13.08	0.2300091	13.08	0.1789019	13.08	0.1991239	13.08	0.2095926	13.08	0.184239	13.08	0.393483	13.08	0.1864463	13.08	0.1813453	13.08	0.3726228	13.08	0.1868963	13.08	0.1748004	13.08	0.6614008	13.08	1.295207	13.08	2.558078	13.08	0.1824197	13.08	2.148416	13.08	2.510499	13.08	0.1759688	13.08	0.8007436	13.08	2.094172
13.095	0.178003	13.095	1.574137	13.095	0.1991309	13.095	0.1833527	13.095	0.1971114	13.095	0.2154197	13.095	0.1920317	13.095	0.1901932	13.095	0.1992665	13.095	0.172864	13.095	0.3870876	13.095	0.1880745	13.095	0.1805096	13.095	0.3774301	13.095	0.1811849	13.095	0.1774185	13.095	0.8169265	13.095	1.468077	13.095	2.381133	13.095	0.1938916	13.095	2.271487	13.095	2.62982	13.095	0.175824	13.095	0.8222694	13.095	1.892017
13.11	0.1736924	13.11	1.495388	13.11	0.1887035	13.11	0.1803197	13.11	0.1985674	13.11	0.2361486	13.11	0.1733341	13.11	0.1928396	13.11	0.1787007	13.11	0.1746083	13.11	0.3339193	13.11	0.1770051	13.11	0.1910766	13.11	0.4411306	13.11	0.1738376	13.11	0.1905724	13.11	0.9238065	13.11	1.442377	13.11	2.169067	13.11	0.1787094	13.11	2.411027	13.11	2.671908	13.11	0.1808341	13.11	0.8349357	13.11	1.966477
13.125	0.1814442	13.125	1.689318	13.125	0.1855747	13.125	0.1693189	13.125	0.1830326	13.125	0.3125509	13.125	0.2209515	13.125	0.1765742	13.125	0.1951434	13.125	0.1937343	13.125	0.3716058	13.125	0.1775503	13.125	0.1853408	13.125	0.4640258	13.125	0.1671351	13.125	0.1888403	13.125	0.8704417	13.125	1.906438	13.125	2.010723	13.125	0.1863384	13.125	2.523137	13.125	2.681927	13.125	0.1963822	13.125	0.8835335	13.125	2.008139
13.14	0.1928987	13.14	1.439337	13.14	0.1784486	13.14	0.1742149	13.14	0.2080265	13.14	0.3427193	13.14	0.1910773	13.14	0.1931449	13.14	0.1924392	13.14	0.1749572	13.14	0.3506992	13.14	0.1761499	13.14	0.1891962	13.14	0.4313084	13.14	0.1769686	13.14	0.1762225	13.14	0.7665562	13.14	1.923998	13.14	2.24991	13.14	0.1866251	13.14	2.123362	13.14	2.7219	13.14	0.184878	13.14	1.055657	13.14	1.822009
13.155	0.18937	13.155	1.51928	13.155	0.2024992	13.155	0.1812294	13.155	0.1864269	13.155	0.2800609	13.155	0.1866379	13.155	0.1801266	13.155	0.1873767	13.155	0.189053	13.155	0.3565682	13.155	0.1840427	13.155	0.19017	13.155	0.4118391	13.155	0.1802291	13.155	0.1823187	13.155	0.9565513	13.155	1.860149	13.155	2.349369	13.155	0.1916954	13.155	2.291211	13.155	2.472324	13.155	0.190339	13.155	1.173286	13.155	1.883866
13.17	0.2060047	13.17	1.595242	13.17	0.1820824	13.17	0.1917038	13.17	0.2190114	13.17	0.305181	13.17	0.1811219	13.17	0.1812559	13.17	0.1849757	13.17	0.1824337	13.17	0.3242066	13.17	0.1697775	13.17	0.1843751	13.17	0.4289941	13.17	0.1845195	13.17	0.1697905	13.17	1.078681	13.17	1.704299	13.17	2.381399	13.17	0.1825076	13.17	2.388683	13.17	2.607581	13.17	0.179725	13.17	1.098286	13.17	1.579707
13.185	0.2017868	13.185	1.586264	13.185	0.1834147	13.185	0.1899991	13.185	0.1945356	13.185	0.2531122	13.185	0.1961707	13.185	0.1791971	13.185	0.1828139	13.185	0.1778652	13.185	0.4019367	13.185	0.1765789	13.185	0.1788061	13.185	0.3572571	13.185	0.1707062	13.185	0.1737706	13.185	0.9783134	13.185	1.533661	13.185	2.125779	13.185	0.1875553	13.185	2.164556	13.185	2.813264	13.185	0.1749886	13.185	1.215622	13.185	1.534413
13.2	0.1948872	13.2	1.566823	13.2	0.1887988	13.2	0.1752942	13.2	0.1845319	13.2	0.2986353	13.2	0.2013469	13.2	0.1867836	13.2	0.1967892	13.2	0.1681219	13.2	0.3104398	13.2	0.1662927	13.2	0.1783796	13.2	0.331011	13.2	0.1753645	13.2	0.1824824	13.2	0.9054578	13.2	1.520976	13.2	2.150353	13.2	0.1772315	13.2	2.398397	13.2	2.848739	13.2	0.174548	13.2	1.282501	13.2	1.605015
13.215	0.1913346	13.215	1.332361	13.215	0.1714205	13.215	0.1731171	13.215	0.1794798	13.215	0.3150677	13.215	0.1788091	13.215	0.1833998	13.215	0.1807929	13.215	0.1764228	13.215	0.3488694	13.215	0.1849483	13.215	0.1867287	13.215	0.1856607	13.215	0.1824886	13.215	0.1666497	13.215	1.016537	13.215	1.628095	13.215	2.232743	13.215	0.1729422	13.215	2.510813	13.215	2.908313	13.215	0.1823705	13.215	1.176919	13.215	1.465128
13.23	0.1922107	13.23	1.346532	13.23	0.1970001	13.23	0.171904	13.23	0.1926763	13.23	0.3257599	13.23	0.1827453	13.23	0.1742615	13.23	0.1815215	13.23	0.1803721	13.23	0.3445267	13.23	0.1689166	13.23	0.1801145	13.23	0.1790524	13.23	0.1851197	13.23	0.1720775	13.23	0.9866363	13.23	1.743693	13.23	2.232185	13.23	0.1901921	13.23	2.419182	13.23	2.956347	13.23	0.1878749	13.23	1.147252	13.23	1.47599
13.245	0.1918957	13.245	1.2561	13.245	0.1813117	13.245	0.1867641	13.245	0.1739337	13.245	0.294428	13.245	0.1832516	13.245	0.1913962	13.245	0.2011591	13.245	0.1817416	13.245	0.3659208	13.245	0.1786385	13.245	0.1730692	13.245	0.1704101	13.245	0.2050747	13.245	0.172525	13.245	0.9957405	13.245	1.48047	13.245	2.040897	13.245	0.1902265	13.245	2.245355	13.245	2.689092	13.245	0.1753995	13.245	1.243606	13.245	1.473775
13.26	0.1897206	13.26	1.178747	13.26	0.1845373	13.26	0.1734201	13.26	0.1820929	13.26	0.2228159	13.26	0.2062014	13.26	0.1810866	13.26	0.1902869	13.26	0.1725715	13.26	0.3537921	13.26	0.1772034	13.26	0.1790263	13.26	0.1951699	13.26	0.1803919	13.26	0.1857907	13.26	0.970644	13.26	1.622652	13.26	2.235419	13.26	0.1734994	13.26	2.330162	13.26	2.713638	13.26	0.1781038	13.26	1.146526	13.26	1.676512
13.275	0.1771019	13.275	1.295701	13.275	0.1830571	13.275	0.1826075	13.275	0.1802	13.275	0.2891628	13.275	0.2253745	13.275	0.1821295	13.275	0.2029631	13.275	0.1925255	13.275	0.3651477	13.275	0.1824836	13.275	0.1874521	13.275	0.1814526	13.275	0.1798263	13.275	0.1771899	13.275	0.8010374	13.275	1.66894	13.275	2.24477	13.275	0.1847731	13.275	2.363102	13.275	2.607287	13.275	0.1829233	13.275	0.9445022	13.275	1.593838
13.29	0.1855022	13.29	1.128368	13.29	0.1781065	13.29	0.1841537	13.29	0.2050854	13.29	0.3484088	13.29	0.1966785	13.29	0.1813289	13.29	0.1947742	13.29	0.169142	13.29	0.343687	13.29	0.1797402	13.29	0.1856125	13.29	0.1838727	13.29	0.1730426	13.29	0.1794337	13.29	0.9225426	13.29	1.594662	13.29	2.316759	13.29	0.1804276	13.29	2.255397	13.29	2.655162	13.29	0.1903839	13.29	0.9720638	13.29	1.716778
13.305	0.193021	13.305	1.38568	13.305	0.1808451	13.305	0.181617	13.305	0.184098	13.305	0.2915248	13.305	0.1972907	13.305	0.1774067	13.305	0.2019309	13.305	0.1780705	13.305	0.3874146	13.305	0.1767695	13.305	0.180383	13.305	0.1954257	13.305	0.1728497	13.305	0.1822073	13.305	0.8385144	13.305	1.39402	13.305	2.261228	13.305	0.1918567	13.305	2.388343	13.305	2.776962	13.305	0.1848295	13.305	0.8041713	13.305	1.586229
13.32	0.1855859	13.32	1.528841	13.32	0.1900107	13.32	0.1764584	13.32	0.1732454	13.32	0.2564546	13.32	0.2052431	13.32	0.1706709	13.32	0.1739455	13.32	0.2038578	13.32	0.3313775	13.32	0.1698541	13.32	0.1824128	13.32	0.2056913	13.32	0.176724	13.32	0.1707213	13.32	0.9190356	13.32	1.202284	13.32	2.18275	13.32	0.1764114	13.32	2.276897	13.32	2.88588	13.32	0.1783286	13.32	0.7916021	13.32	1.296485
13.335	0.1987235	13.335	1.447513	13.335	0.1764456	13.335	0.1894699	13.335	0.1821237	13.335	0.2692089	13.335	0.175016	13.335	0.1802462	13.335	0.1834065	13.335	0.1940386	13.335	0.3392731	13.335	0.178455	13.335	0.1755698	13.335	0.3694687	13.335	0.171831	13.335	0.1737213	13.335	1.087393	13.335	1.292395	13.335	2.378001	13.335	0.1867886	13.335	2.555448	13.335	2.822796	13.335	0.1852271	13.335	0.7826082	13.335	1.434394
13.35	0.1917105	13.35	1.602456	13.35	0.187211	13.35	0.1786221	13.35	0.172838	13.35	0.3255069	13.35	0.178612	13.35	0.17432	13.35	0.1715663	13.35	0.1941394	13.35	0.3253569	13.35	0.1830263	13.35	0.1901263	13.35	0.3985548	13.35	0.1925243	13.35	0.177076	13.35	1.029144	13.35	1.355316	13.35	2.24056	13.35	0.1815073	13.35	2.532959	13.35	2.890815	13.35	0.1772938	13.35	1.04894	13.35	1.417112
13.365	0.1852917	13.365	1.641752	13.365	0.1873419	13.365	0.1651893	13.365	0.194551	13.365	0.2649847	13.365	0.1870946	13.365	0.1817444	13.365	0.1782724	13.365	0.1780872	13.365	0.4068673	13.365	0.1877675	13.365	0.190074	13.365	0.4490813	13.365	0.1723191	13.365	0.1791118	13.365	0.9455475	13.365	1.455144	13.365	2.127698	13.365	0.1807486	13.365	2.463264	13.365	2.925162	13.365	0.1862097	13.365	0.9885103	13.365	1.540191
13.38	0.1928392	13.38	1.680562	13.38	0.1883242	13.38	0.1722439	13.38	0.176966	13.38	0.3651026	13.38	0.2201468	13.38	0.1870993	13.38	0.1866977	13.38	0.1812347	13.38	0.3868979	13.38	0.1765986	13.38	0.191154	13.38	0.3936282	13.38	0.188431	13.38	0.1736658	13.38	0.7192609	13.38	1.485602	13.38	2.110817	13.38	0.1760995	13.38	2.441562	13.38	2.861294	13.38	0.1820277	13.38	0.8433942	13.38	1.403399
13.395	0.1924501	13.395	1.583281	13.395	0.1798805	13.395	0.1711456	13.395	0.1894886	13.395	0.3475494	13.395	0.1994536	13.395	0.1809067	13.395	0.1656443	13.395	0.1817966	13.395	0.3755184	13.395	0.1918759	13.395	0.180857	13.395	0.409714	13.395	0.1726875	13.395	0.1744855	13.395	0.7199231	13.395	1.363773	13.395	1.884792	13.395	0.1860026	13.395	2.435593	13.395	2.647248	13.395	0.1801142	13.395	0.8635793	13.395	1.535858
13.41	0.1885126	13.41	1.455677	13.41	0.183374	13.41	0.1645804	13.41	0.1969617	13.41	0.34005	13.41	0.1969544	13.41	0.1856744	13.41	0.1794045	13.41	0.1968246	13.41	0.3460782	13.41	0.1886385	13.41	0.1810777	13.41	0.4515897	13.41	0.1771044	13.41	0.1797266	13.41	0.6679718	13.41	1.369102	13.41	1.750115	13.41	0.1725223	13.41	2.296767	13.41	2.731483	13.41	0.1904363	13.41	0.6233259	13.41	1.587876
13.425	0.1705316	13.425	1.422669	13.425	0.1799387	13.425	0.1793756	13.425	0.196471	13.425	0.3286922	13.425	0.19419	13.425	0.1794395	13.425	0.1749801	13.425	0.1887461	13.425	0.1815103	13.425	0.1782387	13.425	0.1718499	13.425	0.3873138	13.425	0.1791462	13.425	0.1686189	13.425	0.5969417	13.425	1.158602	13.425	2.076449	13.425	0.1892115	13.425	2.310476	13.425	2.941403	13.425	0.1921513	13.425	0.7725793	13.425	1.482877
13.44	0.1939124	13.44	1.577262	13.44	0.2028942	13.44	0.1765782	13.44	0.2053049	13.44	0.3320086	13.44	0.1732572	13.44	0.1836609	13.44	0.1826199	13.44	0.1777326	13.44	0.25836	13.44	0.1695101	13.44	0.1864996	13.44	0.4503373	13.44	0.1926984	13.44	0.177332	13.44	1.004473	13.44	1.166071	13.44	2.254174	13.44	0.1884968	13.44	2.340929	13.44	2.917275	13.44	0.1810911	13.44	0.7465462	13.44	1.535668
13.455	0.1843559	13.455	1.318499	13.455	0.1701058	13.455	0.1777313	13.455	0.1850543	13.455	0.3545614	13.455	0.1949616	13.455	0.1757223	13.455	0.1920468	13.455	0.1955324	13.455	0.2145998	13.455	0.1853192	13.455	0.1885544	13.455	0.506244	13.455	0.1797494	13.455	0.1696818	13.455	0.9802279	13.455	1.104512	13.455	2.315536	13.455	0.1871175	13.455	2.104888	13.455	2.929024	13.455	0.1770958	13.455	0.6719486	13.455	1.298355
13.47	0.1861209	13.47	1.456555	13.47	0.1794602	13.47	0.1779382	13.47	0.1921459	13.47	0.3425705	13.47	0.1834496	13.47	0.196729	13.47	0.1744278	13.47	0.1682229	13.47	0.2000475	13.47	0.193182	13.47	0.1797718	13.47	0.475509	13.47	0.172142	13.47	0.185857	13.47	0.8950993	13.47	1.275899	13.47	2.219514	13.47	0.1786561	13.47	1.872447	13.47	2.812933	13.47	0.1838315	13.47	0.6617189	13.47	1.625164
13.485	0.1791033	13.485	1.800429	13.485	0.1820383	13.485	0.1757928	13.485	0.1912094	13.485	0.3162282	13.485	0.1832501	13.485	0.1825202	13.485	0.1702408	13.485	0.1870028	13.485	0.2255948	13.485	0.1753059	13.485	0.1854045	13.485	0.5866047	13.485	0.1829147	13.485	0.1698163	13.485	0.9806454	13.485	1.460555	13.485	2.105603	13.485	0.1873525	13.485	2.067692	13.485	2.765748	13.485	0.1846538	13.485	0.6998788	13.485	1.695406
13.5	0.194561	13.5	1.90539	13.5	0.1907905	13.5	0.1652085	13.5	0.1782384	13.5	0.3494387	13.5	0.3358997	13.5	0.1769958	13.5	0.1867751	13.5	0.1895523	13.5	0.1964715	13.5	0.1756977	13.5	0.1773291	13.5	0.6641791	13.5	0.1778499	13.5	0.1847492	13.5	0.9531599	13.5	1.230628	13.5	2.031492	13.5	0.2147302	13.5	2.06574	13.5	2.636236	13.5	0.1842608	13.5	0.5303167	13.5	1.656509
13.515	0.1897366	13.515	2.047628	13.515	0.184727	13.515	0.1703935	13.515	0.1698885	13.515	0.3214325	13.515	0.3613363	13.515	0.1728778	13.515	0.1911442	13.515	0.1804386	13.515	0.2002822	13.515	0.1706753	13.515	0.1821442	13.515	0.8216988	13.515	0.1638819	13.515	0.1863187	13.515	1.191479	13.515	1.029087	13.515	2.109171	13.515	0.183834	13.515	1.865859	13.515	2.64828	13.515	0.1900657	13.515	0.5710742	13.515	1.916182
13.53	0.2217226	13.53	1.994871	13.53	0.1771048	13.53	0.1881107	13.53	0.1784657	13.53	0.3077632	13.53	0.4157873	13.53	0.1780014	13.53	0.1894546	13.53	0.1742066	13.53	0.2085017	13.53	0.1834059	13.53	0.191112	13.53	1.08986	13.53	0.1719687	13.53	0.1818057	13.53	1.069322	13.53	1.205073	13.53	2.180447	13.53	0.193458	13.53	1.715528	13.53	2.58016	13.53	0.1889364	13.53	0.6312858	13.53	1.395288
13.545	0.1880907	13.545	1.971975	13.545	0.1809034	13.545	0.177394	13.545	0.1882046	13.545	0.3876512	13.545	0.4030677	13.545	0.1739133	13.545	0.1769578	13.545	0.1770564	13.545	0.2396062	13.545	0.1707817	13.545	0.174471	13.545	1.13211	13.545	0.1724817	13.545	0.1869769	13.545	1.265921	13.545	1.099288	13.545	2.242223	13.545	0.1784741	13.545	1.80137	13.545	2.560582	13.545	0.1982801	13.545	0.4798979	13.545	1.408258
13.56	0.1882661	13.56	1.848409	13.56	0.1697349	13.56	0.178919	13.56	0.1955428	13.56	0.2957616	13.56	0.3836555	13.56	0.1943785	13.56	0.1887349	13.56	0.1746026	13.56	0.1830792	13.56	0.1798518	13.56	0.1824628	13.56	1.242528	13.56	0.1686868	13.56	0.1765251	13.56	1.309084	13.56	1.149396	13.56	2.216449	13.56	0.1956041	13.56	1.80478	13.56	2.484484	13.56	0.1982977	13.56	0.4399275	13.56	1.417235
13.575	0.1805269	13.575	1.627992	13.575	0.1867486	13.575	0.1891723	13.575	0.1987689	13.575	0.3507543	13.575	0.5837854	13.575	0.1876125	13.575	0.1760368	13.575	0.1731502	13.575	0.2111114	13.575	0.1937751	13.575	0.1881206	13.575	1.357171	13.575	0.1752807	13.575	0.1694398	13.575	1.142676	13.575	1.092308	13.575	2.293791	13.575	0.1841466	13.575	1.806757	13.575	2.34831	13.575	0.1767201	13.575	0.3663588	13.575	1.36548
13.59	0.1870668	13.59	1.598825	13.59	0.1820607	13.59	0.1771193	13.59	0.1829481	13.59	0.3274575	13.59	0.5303795	13.59	0.1737338	13.59	0.1759716	13.59	0.1681724	13.59	0.191627	13.59	0.1787826	13.59	0.1748991	13.59	1.368715	13.59	0.1803238	13.59	0.1827853	13.59	1.080375	13.59	1.076981	13.59	2.367474	13.59	0.187171	13.59	2.158864	13.59	2.327182	13.59	0.1847649	13.59	0.383265	13.59	1.800715
13.605	0.1859815	13.605	1.452803	13.605	0.1920155	13.605	0.1850387	13.605	0.1768193	13.605	0.3700835	13.605	0.4027556	13.605	0.1776738	13.605	0.1994843	13.605	0.1784997	13.605	0.1914181	13.605	0.1750848	13.605	0.1834031	13.605	1.387619	13.605	0.16544	13.605	0.1740488	13.605	1.182011	13.605	1.052571	13.605	2.308226	13.605	0.1792541	13.605	2.292664	13.605	2.357071	13.605	0.1756955	13.605	0.3577241	13.605	1.704262
13.62	0.208024	13.62	1.619839	13.62	0.1725861	13.62	0.1823497	13.62	0.201559	13.62	0.3079095	13.62	0.3796148	13.62	0.1781497	13.62	0.189045	13.62	0.1739799	13.62	0.2094776	13.62	0.1940973	13.62	0.1855034	13.62	1.414531	13.62	0.174771	13.62	0.1745578	13.62	1.255681	13.62	1.242148	13.62	2.068415	13.62	0.1828772	13.62	2.463666	13.62	2.297039	13.62	0.1890212	13.62	0.4076307	13.62	1.9692
13.635	0.2098264	13.635	1.714124	13.635	0.1759375	13.635	0.1867588	13.635	0.1934477	13.635	0.2950279	13.635	0.5196562	13.635	0.1941104	13.635	0.1873925	13.635	0.1906118	13.635	0.2061939	13.635	0.1801579	13.635	0.1845426	13.635	1.403533	13.635	0.1684744	13.635	0.1683161	13.635	1.609724	13.635	1.098559	13.635	2.252158	13.635	0.1867777	13.635	2.543839	13.635	2.288554	13.635	0.1787962	13.635	0.4205624	13.635	1.906725
13.65	0.2020101	13.65	1.670591	13.65	0.1872055	13.65	0.1743629	13.65	0.1754137	13.65	0.3259921	13.65	0.459451	13.65	0.1733116	13.65	0.1949258	13.65	0.1875819	13.65	0.1943298	13.65	0.1773456	13.65	0.1783208	13.65	1.523881	13.65	0.1674192	13.65	0.1838185	13.65	1.550195	13.65	0.9834199	13.65	2.49483	13.65	0.182173	13.65	2.339835	13.65	2.261353	13.65	0.1840352	13.65	0.3305353	13.65	1.91275
13.665	0.1948692	13.665	1.653316	13.665	0.1843258	13.665	0.1700807	13.665	0.1843856	13.665	0.275368	13.665	0.4109156	13.665	0.1934325	13.665	0.1841899	13.665	0.192458	13.665	0.1861424	13.665	0.1769274	13.665	0.1847477	13.665	1.472543	13.665	0.1776956	13.665	0.1872844	13.665	1.60589	13.665	1.20581	13.665	2.554649	13.665	0.1802804	13.665	2.048278	13.665	2.34949	13.665	0.2148139	13.665	0.3571629	13.665	1.859398
13.68	0.2030122	13.68	1.501652	13.68	0.1775525	13.68	0.1798289	13.68	0.1848407	13.68	0.3338965	13.68	0.5469595	13.68	0.1881016	13.68	0.2012062	13.68	0.1892351	13.68	0.2449287	13.68	0.1719351	13.68	0.1706477	13.68	1.608573	13.68	0.1670209	13.68	0.1781501	13.68	1.625421	13.68	1.057174	13.68	2.288593	13.68	0.1831638	13.68	2.066662	13.68	2.343052	13.68	0.2008932	13.68	0.3059514	13.68	1.82747
13.695	0.1949897	13.695	1.538806	13.695	0.1811022	13.695	0.1798616	13.695	0.1875981	13.695	0.2325808	13.695	0.4207173	13.695	0.1792039	13.695	0.1858655	13.695	0.1799832	13.695	0.2468117	13.695	0.1857273	13.695	0.1850406	13.695	1.628802	13.695	0.1928925	13.695	0.1755164	13.695	1.870807	13.695	1.123594	13.695	2.166149	13.695	0.17724	13.695	2.129513	13.695	2.531161	13.695	0.1787202	13.695	0.3642401	13.695	1.945873
13.71	0.1829917	13.71	1.600096	13.71	0.1780113	13.71	0.1829413	13.71	0.1842171	13.71	0.3895339	13.71	0.2584672	13.71	0.1844013	13.71	0.2157154	13.71	0.17484	13.71	0.1863386	13.71	0.1790662	13.71	0.1913032	13.71	1.632616	13.71	0.1710557	13.71	0.1775046	13.71	1.654575	13.71	1.238063	13.71	2.388323	13.71	0.1808202	13.71	2.094159	13.71	2.37688	13.71	0.181287	13.71	0.365153	13.71	1.934255
13.725	0.1915254	13.725	1.492357	13.725	0.1729452	13.725	0.1822854	13.725	0.1909846	13.725	0.4445962	13.725	0.3608516	13.725	0.1863969	13.725	0.2082236	13.725	0.1961733	13.725	0.2214022	13.725	0.1758604	13.725	0.1871563	13.725	1.533652	13.725	0.1754711	13.725	0.1826442	13.725	1.723768	13.725	1.306113	13.725	2.363165	13.725	0.1903419	13.725	2.176919	13.725	2.591983	13.725	0.1894966	13.725	0.3856947	13.725	2.070894
13.74	0.1869785	13.74	1.417825	13.74	0.1923619	13.74	0.1761537	13.74	0.1879656	13.74	0.4343438	13.74	0.4069259	13.74	0.1799694	13.74	0.1871739	13.74	0.1877497	13.74	0.1959108	13.74	0.177308	13.74	0.1959301	13.74	1.502771	13.74	0.1863876	13.74	0.1772269	13.74	1.336002	13.74	1.284003	13.74	2.283782	13.74	0.1980832	13.74	2.001333	13.74	2.568782	13.74	0.1771017	13.74	0.3661737	13.74	1.911568
13.755	0.177744	13.755	1.546099	13.755	0.1917446	13.755	0.1841196	13.755	0.2037721	13.755	0.444932	13.755	0.3936913	13.755	0.1847521	13.755	0.1890452	13.755	0.1896365	13.755	0.2184994	13.755	0.1795923	13.755	0.1919453	13.755	1.55161	13.755	0.1877046	13.755	0.1765981	13.755	1.471426	13.755	1.314065	13.755	2.34524	13.755	0.1864348	13.755	1.912869	13.755	2.603612	13.755	0.183101	13.755	0.3514062	13.755	1.816702
13.77	0.1867967	13.77	1.481786	13.77	0.1739223	13.77	0.1746529	13.77	0.1968704	13.77	0.3242994	13.77	0.4238915	13.77	0.1907184	13.77	0.1843285	13.77	0.1779941	13.77	0.2091792	13.77	0.1826912	13.77	0.1756981	13.77	1.671747	13.77	0.1820488	13.77	0.1724892	13.77	1.469187	13.77	1.234632	13.77	2.52837	13.77	0.1762215	13.77	1.656707	13.77	2.456584	13.77	0.1804357	13.77	0.3694668	13.77	1.669054
13.785	0.190502	13.785	1.477466	13.785	0.1834258	13.785	0.1676264	13.785	0.1714877	13.785	0.3194412	13.785	0.40037	13.785	0.1767005	13.785	0.1729338	13.785	0.1740175	13.785	0.1954713	13.785	0.1878705	13.785	0.1810577	13.785	1.703938	13.785	0.1753965	13.785	0.1721742	13.785	1.346023	13.785	1.376802	13.785	2.596153	13.785	0.1683389	13.785	1.545227	13.785	2.271029	13.785	0.1889919	13.785	0.4624647	13.785	1.648268
13.8	0.1947976	13.8	1.581588	13.8	0.1873555	13.8	0.1764662	13.8	0.1805988	13.8	0.2127605	13.8	0.3820679	13.8	0.1809436	13.8	0.2068767	13.8	0.1767936	13.8	0.1779608	13.8	0.1892894	13.8	0.1838822	13.8	1.848237	13.8	0.1815838	13.8	0.1695057	13.8	1.338911	13.8	1.572636	13.8	2.430254	13.8	0.1837552	13.8	1.309379	13.8	2.513291	13.8	0.1825951	13.8	0.3974627	13.8	1.569008
13.815	0.2052536	13.815	1.359005	13.815	0.184746	13.815	0.1791201	13.815	0.1867485	13.815	0.2473402	13.815	0.4101121	13.815	0.1814316	13.815	0.1974081	13.815	0.1843692	13.815	0.1925564	13.815	0.1930864	13.815	0.1847326	13.815	1.802911	13.815	0.1781166	13.815	0.1881	13.815	1.340631	13.815	1.463675	13.815	2.612603	13.815	0.1719303	13.815	1.443741	13.815	2.447332	13.815	0.1839079	13.815	0.374126	13.815	1.60876
13.83	0.2450408	13.83	1.399363	13.83	0.1932381	13.83	0.1792275	13.83	0.1721774	13.83	0.1982625	13.83	0.4364642	13.83	0.1838572	13.83	0.1903494	13.83	0.1809668	13.83	0.2167622	13.83	0.1693728	13.83	0.1811194	13.83	1.714161	13.83	0.1907237	13.83	0.1985844	13.83	1.360858	13.83	1.652654	13.83	2.685983	13.83	0.1872672	13.83	1.257937	13.83	2.392563	13.83	0.1788661	13.83	0.3669964	13.83	1.378561
13.845	0.1835998	13.845	1.35878	13.845	0.1820026	13.845	0.171963	13.845	0.1872487	13.845	0.2723754	13.845	0.3834033	13.845	0.1778244	13.845	0.2268944	13.845	0.1715404	13.845	0.1926706	13.845	0.1699671	13.845	0.1777878	13.845	1.837385	13.845	0.1695295	13.845	0.1829648	13.845	1.451153	13.845	1.636524	13.845	2.680727	13.845	0.1905176	13.845	1.249318	13.845	2.355519	13.845	0.1815323	13.845	0.3889833	13.845	1.486887
13.86	0.1788125	13.86	1.401093	13.86	0.1932069	13.86	0.1841555	13.86	0.1848327	13.86	0.331422	13.86	0.5116189	13.86	0.1807532	13.86	0.194507	13.86	0.1915908	13.86	0.188303	13.86	0.1755166	13.86	0.1819375	13.86	1.981279	13.86	0.1779162	13.86	0.1730873	13.86	1.368676	13.86	1.450571	13.86	2.737613	13.86	0.1824554	13.86	1.338593	13.86	2.427338	13.86	0.1740718	13.86	0.309666	13.86	1.604021
13.875	0.1952766	13.875	1.363212	13.875	0.179491	13.875	0.1731219	13.875	0.1780196	13.875	0.3494914	13.875	0.4416594	13.875	0.1928468	13.875	0.2054701	13.875	0.1699031	13.875	0.1712598	13.875	0.1696346	13.875	0.1682329	13.875	1.862116	13.875	0.1736392	13.875	0.1801756	13.875	1.192615	13.875	1.487272	13.875	2.882246	13.875	0.1808564	13.875	1.324875	13.875	2.367231	13.875	0.1744192	13.875	0.3852229	13.875	1.630069
13.89	0.1924706	13.89	1.09302	13.89	0.1883638	13.89	0.1766355	13.89	0.1777354	13.89	0.2277561	13.89	0.2705321	13.89	0.1835946	13.89	0.1802583	13.89	0.1811102	13.89	0.2005644	13.89	0.1675752	13.89	0.1853109	13.89	1.811471	13.89	0.2031204	13.89	0.1942805	13.89	1.15288	13.89	1.497002	13.89	3.067148	13.89	0.1799806	13.89	1.145406	13.89	2.410097	13.89	0.1667756	13.89	0.4000158	13.89	1.446131
13.905	0.1960153	13.905	1.027142	13.905	0.1763121	13.905	0.1816088	13.905	0.1747942	13.905	0.1889822	13.905	0.3210502	13.905	0.172359	13.905	0.1687988	13.905	0.1760966	13.905	0.2246287	13.905	0.174228	13.905	0.1744613	13.905	1.693741	13.905	0.1856593	13.905	0.1750379	13.905	1.167453	13.905	1.485098	13.905	3.008978	13.905	0.1726676	13.905	1.11084	13.905	2.292989	13.905	0.1721045	13.905	0.4190634	13.905	1.686071
13.92	0.1911072	13.92	1.246825	13.92	0.1773272	13.92	0.1747724	13.92	0.1832021	13.92	0.185431	13.92	0.4098893	13.92	0.1909821	13.92	0.2014598	13.92	0.1838477	13.92	0.2055165	13.92	0.1696167	13.92	0.1818386	13.92	1.551078	13.92	0.1716731	13.92	0.1751079	13.92	1.104208	13.92	1.445926	13.92	2.930382	13.92	0.1850701	13.92	1.122247	13.92	2.384912	13.92	0.1781937	13.92	0.3573375	13.92	1.734485
13.935	0.174588	13.935	1.269925	13.935	0.1870401	13.935	0.1806272	13.935	0.1978333	13.935	0.2817792	13.935	0.40047	13.935	0.1901488	13.935	0.1806959	13.935	0.1900106	13.935	0.2392153	13.935	0.1735849	13.935	0.1990626	13.935	1.436936	13.935	0.1849666	13.935	0.1731692	13.935	1.192021	13.935	1.39199	13.935	2.846909	13.935	0.1839864	13.935	1.157842	13.935	2.27553	13.935	0.1825899	13.935	0.4433627	13.935	1.823709
13.95	0.1846646	13.95	1.329064	13.95	0.1850107	13.95	0.1828936	13.95	0.180513	13.95	0.3000132	13.95	0.4327826	13.95	0.1664699	13.95	0.1833738	13.95	0.1693191	13.95	0.1919427	13.95	0.1787919	13.95	0.1838542	13.95	1.387763	13.95	0.1743907	13.95	0.1657851	13.95	0.9397069	13.95	1.214438	13.95	2.851404	13.95	0.1743501	13.95	1.40172	13.95	2.128279	13.95	0.1768194	13.95	0.5944759	13.95	1.877382
13.965	0.1777271	13.965	1.332565	13.965	0.1805187	13.965	0.1817706	13.965	0.1762784	13.965	0.3463925	13.965	0.3261585	13.965	0.1760496	13.965	0.184946	13.965	0.1770258	13.965	0.1898024	13.965	0.1803135	13.965	0.1860063	13.965	1.406005	13.965	0.1714575	13.965	0.1862537	13.965	0.9944829	13.965	1.22795	13.965	2.790549	13.965	0.1714672	13.965	1.224765	13.965	2.386044	13.965	0.1875688	13.965	0.5474091	13.965	1.993648
13.98	0.2039535	13.98	1.349285	13.98	0.1731212	13.98	0.1875484	13.98	0.1847675	13.98	0.3217186	13.98	0.2549303	13.98	0.1730186	13.98	0.179658	13.98	0.1704345	13.98	0.2090956	13.98	0.1768568	13.98	0.1829882	13.98	1.109546	13.98	0.1693838	13.98	0.1684443	13.98	0.9891214	13.98	1.098813	13.98	2.558808	13.98	0.1770818	13.98	1.495829	13.98	2.392632	13.98	0.1805461	13.98	0.5146211	13.98	1.935575
13.995	0.2218219	13.995	1.315513	13.995	0.1955838	13.995	0.1815946	13.995	0.1883138	13.995	0.3684714	13.995	0.355679	13.995	0.1794869	13.995	0.1827377	13.995	0.1847186	13.995	0.175559	13.995	0.1698218	13.995	0.1904614	13.995	0.8895559	13.995	0.1978669	13.995	0.1774237	13.995	0.9432693	13.995	1.072122	13.995	2.639024	13.995	0.1776203	13.995	1.447264	13.995	2.471135	13.995	0.2001823	13.995	0.5769002	13.995	1.957641
14.01	0.1970864	14.01	1.131261	14.01	0.1898659	14.01	0.1768139	14.01	0.2090979	14.01	0.3399363	14.01	0.2525437	14.01	0.1758025	14.01	0.170675	14.01	0.1825433	14.01	0.179925	14.01	0.1787063	14.01	0.1799972	14.01	0.9655161	14.01	0.1979281	14.01	0.1738557	14.01	1.062913	14.01	0.9905556	14.01	2.475513	14.01	0.1735365	14.01	1.59143	14.01	2.701719	14.01	0.1890633	14.01	0.5855311	14.01	2.07179
14.025	0.2119813	14.025	1.232163	14.025	0.176969	14.025	0.1766731	14.025	0.1925745	14.025	0.4110752	14.025	0.2446504	14.025	0.1733909	14.025	0.1843749	14.025	0.1867967	14.025	0.2053536	14.025	0.1747394	14.025	0.1782479	14.025	1.061422	14.025	0.1901139	14.025	0.1706309	14.025	0.8721028	14.025	0.9423133	14.025	2.343906	14.025	0.1812429	14.025	1.461566	14.025	2.500216	14.025	0.1817169	14.025	0.6072251	14.025	2.161013
14.04	0.1900341	14.04	1.334579	14.04	0.1931241	14.04	0.1770015	14.04	0.2220316	14.04	0.3861568	14.04	0.3617617	14.04	0.1717852	14.04	0.1877475	14.04	0.1958825	14.04	0.1887271	14.04	0.1703075	14.04	0.1865662	14.04	0.9108506	14.04	0.1802356	14.04	0.1746366	14.04	0.8142991	14.04	0.9508666	14.04	2.422503	14.04	0.1772401	14.04	1.591813	14.04	2.497591	14.04	0.1796802	14.04	0.7851256	14.04	2.36632
14.055	0.1873124	14.055	1.022087	14.055	0.1762896	14.055	0.1726172	14.055	0.1733582	14.055	0.2957398	14.055	0.3435973	14.055	0.177621	14.055	0.2017724	14.055	0.1847188	14.055	0.2110474	14.055	0.1811077	14.055	0.1854413	14.055	1.052499	14.055	0.1816634	14.055	0.1780856	14.055	0.7824302	14.055	1.186169	14.055	2.648014	14.055	0.1931089	14.055	1.704075	14.055	2.461503	14.055	0.1773809	14.055	0.684966	14.055	2.18882
14.07	0.1856098	14.07	1.028848	14.07	0.1945509	14.07	0.17572	14.07	0.1970813	14.07	0.3236926	14.07	0.4866631	14.07	0.1789926	14.07	0.1785746	14.07	0.1922551	14.07	0.1769773	14.07	0.1691916	14.07	0.1842481	14.07	1.006053	14.07	0.1833922	14.07	0.177878	14.07	0.7234037	14.07	1.297337	14.07	2.55004	14.07	0.1748687	14.07	1.554944	14.07	2.226051	14.07	0.1849272	14.07	0.6266863	14.07	1.798274
14.085	0.1788799	14.085	1.327672	14.085	0.1872828	14.085	0.1888817	14.085	0.1876592	14.085	0.3561431	14.085	0.4626223	14.085	0.1833081	14.085	0.1837256	14.085	0.1963824	14.085	0.1972638	14.085	0.1774844	14.085	0.1768039	14.085	0.8349057	14.085	0.186684	14.085	0.1827194	14.085	0.6017326	14.085	1.289141	14.085	2.533969	14.085	0.1938171	14.085	1.633091	14.085	2.537628	14.085	0.1852298	14.085	0.4080163	14.085	1.958109
14.1	0.1755134	14.1	1.304944	14.1	0.1776651	14.1	0.1766838	14.1	0.1934867	14.1	0.2694799	14.1	0.3873002	14.1	0.1618418	14.1	0.1833579	14.1	0.1883774	14.1	0.1880031	14.1	0.1729756	14.1	0.1902126	14.1	0.9427441	14.1	0.1768186	14.1	0.1810362	14.1	0.6908756	14.1	1.52379	14.1	2.247528	14.1	0.1922627	14.1	1.690675	14.1	2.476882	14.1	0.1767798	14.1	0.5505918	14.1	1.862828
14.115	0.2052556	14.115	1.411544	14.115	0.1877471	14.115	0.1796868	14.115	0.1777243	14.115	0.1892602	14.115	0.4675314	14.115	0.1830888	14.115	0.2112767	14.115	0.1743877	14.115	0.2008133	14.115	0.1695025	14.115	0.1864575	14.115	0.9327384	14.115	0.1941039	14.115	0.1762948	14.115	0.6628611	14.115	1.335073	14.115	2.39483	14.115	0.1861774	14.115	1.729827	14.115	2.488578	14.115	0.186917	14.115	0.8207508	14.115	1.745111
14.13	0.2110188	14.13	1.479344	14.13	0.1798387	14.13	0.1766885	14.13	0.184819	14.13	0.310946	14.13	0.4212358	14.13	0.1883057	14.13	0.2031894	14.13	0.1924086	14.13	0.1896995	14.13	0.1882482	14.13	0.1876631	14.13	0.7179791	14.13	0.1931214	14.13	0.1725268	14.13	0.6606368	14.13	1.309154	14.13	2.173848	14.13	0.1882817	14.13	1.661886	14.13	2.407998	14.13	0.1851322	14.13	0.903879	14.13	1.963931
14.145	0.1865853	14.145	1.475747	14.145	0.1850432	14.145	0.1790156	14.145	0.1800587	14.145	0.225203	14.145	0.5009963	14.145	0.1735471	14.145	0.1974459	14.145	0.1805795	14.145	0.1939353	14.145	0.174109	14.145	0.1865323	14.145	0.8128487	14.145	0.1836014	14.145	0.1777778	14.145	0.5525485	14.145	1.218241	14.145	2.203894	14.145	0.1738561	14.145	1.510641	14.145	2.392355	14.145	0.1790697	14.145	0.7858459	14.145	2.0171
14.16	0.1860861	14.16	1.315762	14.16	0.1884703	14.16	0.1884549	14.16	0.1841007	14.16	0.1961017	14.16	0.3866024	14.16	0.1895771	14.16	0.1932511	14.16	0.188918	14.16	0.1950002	14.16	0.1887203	14.16	0.1785766	14.16	0.8192135	14.16	0.1822905	14.16	0.1792331	14.16	0.6195877	14.16	1.14578	14.16	2.19317	14.16	0.1947509	14.16	1.487225	14.16	2.355449	14.16	0.1916193	14.16	0.7576084	14.16	1.962359
14.175	0.190121	14.175	1.201177	14.175	0.1873527	14.175	0.1772836	14.175	0.1853941	14.175	0.1913402	14.175	0.390724	14.175	0.1846516	14.175	0.1899262	14.175	0.1783789	14.175	0.1693573	14.175	0.1816432	14.175	0.1887101	14.175	0.777182	14.175	0.1722837	14.175	0.1818467	14.175	0.4870784	14.175	1.233511	14.175	2.132584	14.175	0.1809696	14.175	1.511616	14.175	2.496412	14.175	0.171831	14.175	0.7961116	14.175	2.037912
14.19	0.1891087	14.19	1.232384	14.19	0.1787124	14.19	0.1736126	14.19	0.178533	14.19	0.1999156	14.19	0.3632149	14.19	0.1898423	14.19	0.1888223	14.19	0.17881	14.19	0.189066	14.19	0.1798511	14.19	0.1843973	14.19	0.6282911	14.19	0.1717371	14.19	0.1819803	14.19	0.5652168	14.19	1.260043	14.19	2.408288	14.19	0.1887722	14.19	1.768105	14.19	2.347923	14.19	0.1813228	14.19	0.8825284	14.19	2.048236
14.205	0.1864565	14.205	1.133036	14.205	0.1853997	14.205	0.172114	14.205	0.21421	14.205	0.1954605	14.205	0.3155836	14.205	0.1796991	14.205	0.1962496	14.205	0.1816099	14.205	0.2049074	14.205	0.1797678	14.205	0.1879278	14.205	0.623687	14.205	0.1797146	14.205	0.1768219	14.205	0.6414895	14.205	1.367848	14.205	2.358321	14.205	0.1831967	14.205	1.851231	14.205	2.313222	14.205	0.1971547	14.205	0.7568332	14.205	1.953055
14.22	0.1855721	14.22	0.9643663	14.22	0.1881408	14.22	0.1872298	14.22	0.1836193	14.22	0.2034614	14.22	0.3368533	14.22	0.1812987	14.22	0.1715404	14.22	0.1815325	14.22	0.1813199	14.22	0.1732749	14.22	0.1872163	14.22	0.658776	14.22	0.1882535	14.22	0.1744277	14.22	0.5708546	14.22	1.361313	14.22	2.218628	14.22	0.1788183	14.22	1.734046	14.22	2.18609	14.22	0.1814277	14.22	0.8619078	14.22	1.993316
14.235	0.2043453	14.235	0.8811257	14.235	0.1778932	14.235	0.1709117	14.235	0.1941417	14.235	0.192873	14.235	0.4199134	14.235	0.1754044	14.235	0.1891322	14.235	0.1793433	14.235	0.1853025	14.235	0.1889621	14.235	0.1737845	14.235	0.636121	14.235	0.1733118	14.235	0.181489	14.235	0.509225	14.235	1.321702	14.235	2.281422	14.235	0.1848377	14.235	1.817467	14.235	2.267576	14.235	0.1751171	14.235	0.8587612	14.235	1.897157
14.25	0.1827705	14.25	0.8261166	14.25	0.1704259	14.25	0.1691795	14.25	0.174201	14.25	0.2097111	14.25	0.4178054	14.25	0.180264	14.25	0.1907983	14.25	0.1929404	14.25	0.1861828	14.25	0.2128562	14.25	0.1764935	14.25	0.4931996	14.25	0.193921	14.25	0.1714206	14.25	0.6257687	14.25	1.445742	14.25	2.180266	14.25	0.1769209	14.25	1.885305	14.25	2.118435	14.25	0.180865	14.25	0.8962923	14.25	1.780441
14.265	0.1879068	14.265	0.8721653	14.265	0.1824309	14.265	0.1792719	14.265	0.1752086	14.265	0.3275129	14.265	0.384175	14.265	0.1921764	14.265	0.1708038	14.265	0.1829918	14.265	0.1709792	14.265	0.1761339	14.265	0.1908514	14.265	0.4212521	14.265	0.197409	14.265	0.1710567	14.265	0.6448511	14.265	1.679598	14.265	2.168523	14.265	0.1829893	14.265	1.809855	14.265	2.277958	14.265	0.1761217	14.265	0.6136326	14.265	1.788113
14.28	0.1893358	14.28	0.7231892	14.28	0.1847213	14.28	0.1755603	14.28	0.1745795	14.28	0.3323034	14.28	0.440617	14.28	0.1769986	14.28	0.1921382	14.28	0.1762442	14.28	0.1903421	14.28	0.1978948	14.28	0.1826719	14.28	0.5023504	14.28	0.1796836	14.28	0.1845973	14.28	0.643461	14.28	1.592182	14.28	2.5439	14.28	0.1661329	14.28	1.831129	14.28	2.180927	14.28	0.1744734	14.28	0.5787793	14.28	1.980829
14.295	0.1828276	14.295	0.8565463	14.295	0.1681519	14.295	0.1728015	14.295	0.1827401	14.295	0.2010538	14.295	0.3324076	14.295	0.1927756	14.295	0.1828034	14.295	0.1885789	14.295	0.1809862	14.295	0.1852237	14.295	0.1803694	14.295	0.366762	14.295	0.1734906	14.295	0.1801116	14.295	0.6189297	14.295	1.608441	14.295	2.530302	14.295	0.1835512	14.295	2.056313	14.295	2.012153	14.295	0.1761138	14.295	0.5684865	14.295	1.969033
14.31	0.195443	14.31	0.7206255	14.31	0.1808731	14.31	0.1746312	14.31	0.1877259	14.31	0.1913116	14.31	0.5580025	14.31	0.1846469	14.31	0.1602683	14.31	0.1715984	14.31	0.1806295	14.31	0.1836483	14.31	0.1914206	14.31	0.183439	14.31	0.1876003	14.31	0.1744077	14.31	0.7703987	14.31	1.697123	14.31	2.606817	14.31	0.186893	14.31	1.953942	14.31	2.045049	14.31	0.175764	14.31	0.6772057	14.31	1.956303
14.325	0.1813836	14.325	0.9496465	14.325	0.1764367	14.325	0.1754465	14.325	0.1793987	14.325	0.1982744	14.325	0.5346324	14.325	0.1773547	14.325	0.1952666	14.325	0.1718051	14.325	0.1834691	14.325	0.1821274	14.325	0.1808195	14.325	0.1840357	14.325	0.1870023	14.325	0.1724192	14.325	0.540321	14.325	1.932697	14.325	2.654597	14.325	0.183186	14.325	1.946458	14.325	2.163522	14.325	0.1736004	14.325	0.7144089	14.325	1.832797
14.34	0.1955226	14.34	0.9805594	14.34	0.167982	14.34	0.1689924	14.34	0.1827049	14.34	0.2282702	14.34	0.4986656	14.34	0.2022526	14.34	0.2286591	14.34	0.1782947	14.34	0.1756529	14.34	0.176982	14.34	0.1811523	14.34	0.1873168	14.34	0.1880514	14.34	0.1939432	14.34	0.6025419	14.34	1.95163	14.34	2.690351	14.34	0.1839048	14.34	1.889278	14.34	2.233914	14.34	0.1815408	14.34	0.5503637	14.34	1.930079
14.355	0.2564782	14.355	0.9981648	14.355	0.178087	14.355	0.1721701	14.355	0.1900945	14.355	0.220139	14.355	0.4764815	14.355	0.1854942	14.355	0.1974108	14.355	0.2022892	14.355	0.1953353	14.355	0.1872967	14.355	0.1791241	14.355	0.1851329	14.355	0.1704759	14.355	0.1855995	14.355	0.565321	14.355	2.112324	14.355	2.700282	14.355	0.1780365	14.355	1.766846	14.355	2.176607	14.355	0.180314	14.355	0.5694029	14.355	1.893285
14.37	0.1782581	14.37	1.007565	14.37	0.1703995	14.37	0.1808099	14.37	0.188518	14.37	0.374705	14.37	0.4786562	14.37	0.1761917	14.37	0.1953277	14.37	0.1910237	14.37	0.1970689	14.37	0.1878	14.37	0.1791424	14.37	0.1655163	14.37	0.1729349	14.37	0.1756605	14.37	0.7079869	14.37	2.082701	14.37	2.824369	14.37	0.1865608	14.37	1.796852	14.37	2.220144	14.37	0.1917319	14.37	0.503365	14.37	1.813756
14.385	0.3388349	14.385	1.091353	14.385	0.181036	14.385	0.1790397	14.385	0.1716216	14.385	0.365577	14.385	0.459408	14.385	0.1705485	14.385	0.1802251	14.385	0.1893674	14.385	0.1706283	14.385	0.194061	14.385	0.18587	14.385	0.1797014	14.385	0.1713386	14.385	0.1826331	14.385	0.5639601	14.385	2.010121	14.385	2.656258	14.385	0.1797582	14.385	1.522015	14.385	2.275517	14.385	0.1797274	14.385	0.4363494	14.385	1.757373
14.4	0.1883857	14.4	1.068618	14.4	0.1842634	14.4	0.1856979	14.4	0.1829753	14.4	0.3289664	14.4	0.4741161	14.4	0.1821224	14.4	0.1954506	14.4	0.1862819	14.4	0.1784854	14.4	0.2002063	14.4	0.185711	14.4	0.1871801	14.4	0.1807572	14.4	0.1782267	14.4	0.6405913	14.4	1.877021	14.4	2.536735	14.4	0.1861988	14.4	1.430873	14.4	2.236452	14.4	0.1823346	14.4	0.5548124	14.4	1.767087
14.415	0.2641913	14.415	1.020437	14.415	0.1699968	14.415	0.183809	14.415	0.1950612	14.415	0.1955374	14.415	0.3953361	14.415	0.1748339	14.415	0.1823319	14.415	0.1813449	14.415	0.1721688	14.415	0.2202489	14.415	0.1710219	14.415	0.1840017	14.415	0.1870544	14.415	0.174649	14.415	0.6333681	14.415	1.88223	14.415	2.340664	14.415	0.189053	14.415	1.600032	14.415	2.42491	14.415	0.1953611	14.415	0.4626113	14.415	1.877832
14.43	0.2068236	14.43	1.053831	14.43	0.1718896	14.43	0.1800824	14.43	0.1886718	14.43	0.2647875	14.43	0.5392885	14.43	0.1773006	14.43	0.1879653	14.43	0.1757499	14.43	0.1858333	14.43	0.1744693	14.43	0.1814866	14.43	0.1865261	14.43	0.192231	14.43	0.182221	14.43	0.6227401	14.43	1.671671	14.43	2.624679	14.43	0.174293	14.43	1.614014	14.43	2.456084	14.43	0.1825815	14.43	0.5255048	14.43	1.755416
14.445	0.1943242	14.445	0.8580332	14.445	0.1747458	14.445	0.1756651	14.445	0.1906487	14.445	0.2372244	14.445	0.423344	14.445	0.1802386	14.445	0.1821234	14.445	0.1852267	14.445	0.1829316	14.445	0.1921532	14.445	0.2045664	14.445	0.1817959	14.445	0.190579	14.445	0.1747538	14.445	0.4286888	14.445	1.561744	14.445	2.445627	14.445	0.1772851	14.445	1.755834	14.445	2.569409	14.445	0.1773443	14.445	0.5334753	14.445	1.661047
14.46	0.1970378	14.46	0.9362705	14.46	0.1803469	14.46	0.1776201	14.46	0.1717265	14.46	0.2225168	14.46	0.5135162	14.46	0.1804809	14.46	0.1704373	14.46	0.169582	14.46	0.1887987	14.46	0.1788152	14.46	0.1834877	14.46	0.2190477	14.46	0.1744512	14.46	0.1841891	14.46	0.436227	14.46	1.769822	14.46	2.408411	14.46	0.183559	14.46	1.875477	14.46	2.429711	14.46	0.1790361	14.46	0.5479643	14.46	1.662781
14.475	0.2181974	14.475	0.8926218	14.475	0.1846375	14.475	0.1761905	14.475	0.1826937	14.475	0.2501897	14.475	0.3624964	14.475	0.1775395	14.475	0.1880664	14.475	0.1778903	14.475	0.1853779	14.475	0.1917813	14.475	0.1800977	14.475	0.1704985	14.475	0.1764037	14.475	0.1784874	14.475	0.376384	14.475	1.906002	14.475	2.053953	14.475	0.1854886	14.475	1.944297	14.475	2.642143	14.475	0.1759405	14.475	0.5855449	14.475	1.724368
14.49	0.206286	14.49	0.8119938	14.49	0.1773022	14.49	0.1812534	14.49	0.187451	14.49	0.224294	14.49	0.2539961	14.49	0.1937407	14.49	0.1780618	14.49	0.1718312	14.49	0.2006265	14.49	0.1940149	14.49	0.1776864	14.49	0.1785536	14.49	0.1830775	14.49	0.177063	14.49	0.2756282	14.49	1.784847	14.49	2.143404	14.49	0.1817635	14.49	1.838029	14.49	2.697832	14.49	0.1867433	14.49	0.5968854	14.49	1.728362
14.505	0.1910132	14.505	0.7826641	14.505	0.167075	14.505	0.1696908	14.505	0.1835485	14.505	0.2008056	14.505	0.4139418	14.505	0.1883519	14.505	0.1931036	14.505	0.173234	14.505	0.1792455	14.505	0.1692054	14.505	0.1838687	14.505	0.1808488	14.505	0.1879615	14.505	0.1811272	14.505	0.3846987	14.505	2.137804	14.505	2.124507	14.505	0.1872832	14.505	2.022329	14.505	2.769868	14.505	0.1815874	14.505	0.5626949	14.505	1.641625
14.52	0.1894441	14.52	0.7675177	14.52	0.1831775	14.52	0.1786247	14.52	0.1868579	14.52	0.2242994	14.52	0.4097685	14.52	0.1829792	14.52	0.2045332	14.52	0.1792516	14.52	0.1811683	14.52	0.1821342	14.52	0.1854102	14.52	0.2001929	14.52	0.1860158	14.52	0.176241	14.52	0.2818403	14.52	1.957232	14.52	2.137084	14.52	0.1877582	14.52	1.981039	14.52	2.829166	14.52	0.1747711	14.52	0.4013022	14.52	1.805892
14.535	0.2018911	14.535	0.8173621	14.535	0.1768447	14.535	0.1726182	14.535	0.1782163	14.535	0.2246927	14.535	0.4307561	14.535	0.190117	14.535	0.1756614	14.535	0.1739739	14.535	0.1731847	14.535	0.1785945	14.535	0.1701772	14.535	0.1983398	14.535	0.1943833	14.535	0.1801061	14.535	0.3302442	14.535	1.845299	14.535	2.218023	14.535	0.182609	14.535	2.170813	14.535	2.697303	14.535	0.1679703	14.535	0.3849374	14.535	1.804373
14.55	0.233985	14.55	0.6385374	14.55	0.1818129	14.55	0.1759872	14.55	0.1869603	14.55	0.2695455	14.55	0.4249634	14.55	0.184631	14.55	0.1890478	14.55	0.1992312	14.55	0.1807154	14.55	0.1736845	14.55	0.1841689	14.55	0.1771248	14.55	0.1816381	14.55	0.1802807	14.55	0.3739422	14.55	1.648377	14.55	2.270882	14.55	0.1741527	14.55	2.02687	14.55	2.516645	14.55	0.1924734	14.55	0.4812972	14.55	1.522934
14.565	0.1933365	14.565	0.8281824	14.565	0.1899947	14.565	0.1709441	14.565	0.1813589	14.565	0.3211452	14.565	0.4993944	14.565	0.1760694	14.565	0.1842035	14.565	0.1882339	14.565	0.183393	14.565	0.174861	14.565	0.173379	14.565	0.1816574	14.565	0.1880353	14.565	0.1724132	14.565	0.4500146	14.565	1.721967	14.565	2.253572	14.565	0.1880482	14.565	2.000249	14.565	2.363536	14.565	0.1834227	14.565	0.4297085	14.565	1.681166
14.58	0.2006838	14.58	0.8321713	14.58	0.1698117	14.58	0.1835102	14.58	0.1799835	14.58	0.3645946	14.58	0.5293235	14.58	0.1748183	14.58	0.1871095	14.58	0.1776683	14.58	0.2150557	14.58	0.1730492	14.58	0.1839906	14.58	0.1867404	14.58	0.197045	14.58	0.1730398	14.58	0.5701096	14.58	1.921659	14.58	2.252411	14.58	0.1804135	14.58	1.972185	14.58	2.355438	14.58	0.1843608	14.58	0.5408624	14.58	1.66558
14.595	0.1878749	14.595	0.7139747	14.595	0.2025958	14.595	0.1932863	14.595	0.1808039	14.595	0.3369353	14.595	0.447879	14.595	0.1816913	14.595	0.1807344	14.595	0.1892513	14.595	0.1912507	14.595	0.1856903	14.595	0.1850692	14.595	0.1946297	14.595	0.1816396	14.595	0.1718739	14.595	0.4079472	14.595	1.929119	14.595	2.157423	14.595	0.1824501	14.595	2.237443	14.595	2.081729	14.595	0.1690118	14.595	0.5563861	14.595	1.591605
14.61	0.1973699	14.61	0.7112029	14.61	0.1929921	14.61	0.1710705	14.61	0.1802389	14.61	0.3218882	14.61	0.4354057	14.61	0.1819493	14.61	0.1926759	14.61	0.1871149	14.61	0.1923043	14.61	0.1887629	14.61	0.1772384	14.61	0.241183	14.61	0.1873137	14.61	0.1791436	14.61	0.5801767	14.61	1.961974	14.61	2.260871	14.61	0.1900974	14.61	2.035413	14.61	2.01051	14.61	0.1869785	14.61	0.4865113	14.61	1.662846
14.625	0.1773866	14.625	0.6475601	14.625	0.1864698	14.625	0.1747797	14.625	0.1924815	14.625	0.2949994	14.625	0.4676259	14.625	0.1881528	14.625	0.2182224	14.625	0.1903682	14.625	0.1906255	14.625	0.1765879	14.625	0.2079115	14.625	0.1749298	14.625	0.1924853	14.625	0.1727383	14.625	0.2868466	14.625	2.083444	14.625	2.292466	14.625	0.1765503	14.625	1.910011	14.625	1.874676	14.625	0.1736464	14.625	0.5526305	14.625	1.569289
14.64	0.1839215	14.64	0.6776296	14.64	0.1727803	14.64	0.1769442	14.64	0.1886506	14.64	0.20298	14.64	0.6182556	14.64	0.1923137	14.64	0.1940466	14.64	0.2014668	14.64	0.1912774	14.64	0.1859488	14.64	0.1895897	14.64	0.1785007	14.64	0.1814184	14.64	0.1816023	14.64	0.3495338	14.64	2.09051	14.64	2.450355	14.64	0.1815514	14.64	1.880181	14.64	1.851092	14.64	0.1772966	14.64	0.6885582	14.64	1.501732
14.655	0.1764682	14.655	0.5076384	14.655	0.1814745	14.655	0.186333	14.655	0.1895679	14.655	0.2292271	14.655	0.4614656	14.655	0.1677553	14.655	0.1904731	14.655	0.1847865	14.655	0.196227	14.655	0.1853729	14.655	0.1781212	14.655	0.1960008	14.655	0.1762653	14.655	0.17349	14.655	0.4188052	14.655	2.173462	14.655	2.458086	14.655	0.2039832	14.655	1.734276	14.655	2.033293	14.655	0.1833825	14.655	0.6531453	14.655	1.676264
14.67	0.183962	14.67	0.4033609	14.67	0.1732774	14.67	0.1761042	14.67	0.1797638	14.67	0.197117	14.67	0.3274194	14.67	0.1805871	14.67	0.1889233	14.67	0.1709356	14.67	0.1757501	14.67	0.1774955	14.67	0.1929804	14.67	0.1918921	14.67	0.1763019	14.67	0.1712268	14.67	0.2900639	14.67	2.191276	14.67	2.454388	14.67	0.1875391	14.67	1.778246	14.67	2.10065	14.67	0.1749773	14.67	0.6441758	14.67	1.414471
14.685	0.19587	14.685	0.4826028	14.685	0.175237	14.685	0.1795128	14.685	0.2002625	14.685	0.2189645	14.685	0.2071325	14.685	0.1980452	14.685	0.2446243	14.685	0.1932772	14.685	0.193135	14.685	0.2061825	14.685	0.1767099	14.685	0.1907359	14.685	0.1779382	14.685	0.1672099	14.685	0.3162688	14.685	2.041376	14.685	2.562711	14.685	0.1781321	14.685	1.935166	14.685	2.123066	14.685	0.2010223	14.685	0.6647456	14.685	1.446971
14.7	0.1960129	14.7	0.4337902	14.7	0.1725977	14.7	0.1757358	14.7	0.1987084	14.7	0.2183824	14.7	0.2656842	14.7	0.1753387	14.7	0.368371	14.7	0.1776343	14.7	0.1791813	14.7	0.1781628	14.7	0.1890486	14.7	0.2030443	14.7	0.1864388	14.7	0.1802449	14.7	0.2838467	14.7	1.858976	14.7	2.130839	14.7	0.1857442	14.7	1.775884	14.7	2.298505	14.7	0.1780199	14.7	0.7376784	14.7	1.474944
14.715	0.1846296	14.715	0.3829857	14.715	0.1751399	14.715	0.1710575	14.715	0.1796105	14.715	0.1976802	14.715	0.3569302	14.715	0.1874641	14.715	0.2352574	14.715	0.1722873	14.715	0.1779831	14.715	0.1820537	14.715	0.166207	14.715	0.1829308	14.715	0.1931201	14.715	0.1793058	14.715	0.3278246	14.715	1.900984	14.715	2.261079	14.715	0.1787289	14.715	1.956895	14.715	2.147735	14.715	0.1932613	14.715	0.7050459	14.715	1.609772
14.73	0.1929483	14.73	0.4515618	14.73	0.1758438	14.73	0.1691145	14.73	0.2055821	14.73	0.2076822	14.73	0.369813	14.73	0.1811209	14.73	0.2517004	14.73	0.1840376	14.73	0.1798053	14.73	0.1826197	14.73	0.1757624	14.73	0.173587	14.73	0.1786526	14.73	0.1768598	14.73	0.2087416	14.73	1.805288	14.73	2.379371	14.73	0.1863624	14.73	1.741639	14.73	2.321385	14.73	0.183156	14.73	0.6178834	14.73	1.472609
14.745	0.1942423	14.745	0.386111	14.745	0.1796886	14.745	0.1713264	14.745	0.1905021	14.745	0.2032942	14.745	0.3040974	14.745	0.1854593	14.745	0.215207	14.745	0.1646661	14.745	0.1638718	14.745	0.1864028	14.745	0.1852737	14.745	0.2001489	14.745	0.1962413	14.745	0.1745731	14.745	0.3669454	14.745	1.784941	14.745	2.368985	14.745	0.1812207	14.745	1.550492	14.745	2.090801	14.745	0.1762585	14.745	0.6798715	14.745	1.502343
14.76	0.1893833	14.76	0.3576997	14.76	0.1783956	14.76	0.1834234	14.76	0.1857178	14.76	0.3359357	14.76	0.3490854	14.76	0.1846683	14.76	0.1973676	14.76	0.1915277	14.76	0.1898475	14.76	0.1861374	14.76	0.1792945	14.76	0.1905337	14.76	0.1945709	14.76	0.1711769	14.76	0.2600656	14.76	1.716869	14.76	2.311172	14.76	0.1771497	14.76	1.598575	14.76	2.283935	14.76	0.1807042	14.76	0.5240111	14.76	1.717471
14.775	0.1755506	14.775	0.3630028	14.775	0.1745163	14.775	0.1839819	14.775	0.1800834	14.775	0.3906588	14.775	0.3464656	14.775	0.1826089	14.775	0.2212551	14.775	0.1718459	14.775	0.1782725	14.775	0.1866224	14.775	0.1839561	14.775	0.1896136	14.775	0.2164638	14.775	0.17638	14.775	0.2636853	14.775	1.643659	14.775	2.472997	14.775	0.1801195	14.775	1.571942	14.775	2.03709	14.775	0.1816758	14.775	0.5706818	14.775	1.593516
14.79	0.1786087	14.79	0.4296454	14.79	0.1790421	14.79	0.1687111	14.79	0.1930204	14.79	0.198578	14.79	0.2019508	14.79	0.1819356	14.79	0.2041004	14.79	0.1795577	14.79	0.1883242	14.79	0.1858172	14.79	0.1822394	14.79	0.183247	14.79	0.1874991	14.79	0.1752376	14.79	0.3555559	14.79	1.835476	14.79	2.325647	14.79	0.1816701	14.79	1.357139	14.79	1.899292	14.79	0.1793349	14.79	0.4446139	14.79	1.801575
14.805	0.1866146	14.805	0.4527849	14.805	0.1625332	14.805	0.1754508	14.805	0.1915046	14.805	0.3399459	14.805	0.2296855	14.805	0.1761881	14.805	0.1843692	14.805	0.1815437	14.805	0.1852434	14.805	0.1810338	14.805	0.1870627	14.805	0.1938573	14.805	0.1697694	14.805	0.1767728	14.805	0.3151938	14.805	1.714485	14.805	2.565464	14.805	0.1852947	14.805	1.449463	14.805	1.588669	14.805	0.1784909	14.805	0.3855285	14.805	1.516338
14.82	0.1849595	14.82	0.4319887	14.82	0.1774516	14.82	0.1800772	14.82	0.1900131	14.82	0.3268958	14.82	0.1839617	14.82	0.1813385	14.82	0.230072	14.82	0.1817195	14.82	0.1886694	14.82	0.1793348	14.82	0.1883101	14.82	0.1854914	14.82	0.1962568	14.82	0.1788036	14.82	0.3343146	14.82	1.5472	14.82	2.837233	14.82	0.1923436	14.82	1.152178	14.82	1.635209	14.82	0.1804385	14.82	0.4923315	14.82	1.308065
14.835	0.1873123	14.835	0.4572855	14.835	0.166979	14.835	0.184049	14.835	0.1756534	14.835	0.3122004	14.835	0.2080648	14.835	0.1863131	14.835	0.1778931	14.835	0.1732453	14.835	0.1832458	14.835	0.1849276	14.835	0.1827928	14.835	0.1784732	14.835	0.1867146	14.835	0.1654386	14.835	0.2842922	14.835	1.711678	14.835	2.820105	14.835	0.1817058	14.835	1.204437	14.835	1.568761	14.835	0.1914576	14.835	0.5361136	14.835	1.266828
14.85	0.1930828	14.85	0.5725427	14.85	0.1779466	14.85	0.1786339	14.85	0.1900762	14.85	0.3002063	14.85	0.2569228	14.85	0.1956834	14.85	0.1889973	14.85	0.2017078	14.85	0.1882634	14.85	0.1763046	14.85	0.2034872	14.85	0.17741	14.85	0.1862921	14.85	0.1772506	14.85	0.2820248	14.85	1.852416	14.85	2.616238	14.85	0.1926995	14.85	1.482237	14.85	1.563566	14.85	0.1776344	14.85	0.568917	14.85	1.337348
14.865	0.1783422	14.865	0.5414921	14.865	0.1764399	14.865	0.171019	14.865	0.1934965	14.865	0.1967718	14.865	0.177793	14.865	0.1884852	14.865	0.2080026	14.865	0.1875472	14.865	0.1903629	14.865	0.1845084	14.865	0.1807261	14.865	0.1814716	14.865	0.2082762	14.865	0.1699639	14.865	0.3665885	14.865	2.102438	14.865	2.69835	14.865	0.1886664	14.865	1.595158	14.865	1.4867	14.865	0.1917524	14.865	0.5804272	14.865	1.285123
14.88	0.1945487	14.88	0.4879148	14.88	0.173049	14.88	0.1803963	14.88	0.1822252	14.88	0.2214345	14.88	0.2153794	14.88	0.1935739	14.88	0.1832897	14.88	0.1740171	14.88	0.1820138	14.88	0.173425	14.88	0.1895267	14.88	0.2021182	14.88	0.1716888	14.88	0.1788859	14.88	0.2099194	14.88	2.017003	14.88	2.864906	14.88	0.1813006	14.88	1.740368	14.88	1.622808	14.88	0.1810774	14.88	0.5250363	14.88	1.324905
14.895	0.1932178	14.895	0.5349195	14.895	0.1787876	14.895	0.1841772	14.895	0.1883483	14.895	0.3160642	14.895	0.1987989	14.895	0.1852437	14.895	0.203875	14.895	0.1727339	14.895	0.188149	14.895	0.1940674	14.895	0.1896634	14.895	0.2269934	14.895	0.2073016	14.895	0.168509	14.895	0.2854226	14.895	1.921439	14.895	2.748204	14.895	0.1848973	14.895	1.644468	14.895	1.730687	14.895	0.1808036	14.895	0.5443178	14.895	1.356965
14.91	0.1931218	14.91	0.4654352	14.91	0.1723891	14.91	0.1784933	14.91	0.1686477	14.91	0.3117815	14.91	0.1841075	14.91	0.1827874	14.91	0.2164143	14.91	0.18175	14.91	0.1762101	14.91	0.1802293	14.91	0.20226	14.91	0.1992045	14.91	0.1767971	14.91	0.1741919	14.91	0.2753	14.91	2.034356	14.91	2.969627	14.91	0.1890527	14.91	1.695266	14.91	1.890766	14.91	0.1749314	14.91	0.6199762	14.91	1.339329
14.925	0.1905149	14.925	0.5769527	14.925	0.1812346	14.925	0.178278	14.925	0.1723775	14.925	0.2030785	14.925	0.1863983	14.925	0.1863645	14.925	0.2218554	14.925	0.1794299	14.925	0.1775864	14.925	0.1852175	14.925	0.1794208	14.925	0.1770856	14.925	0.2052912	14.925	0.1763583	14.925	0.2207102	14.925	2.003608	14.925	2.976425	14.925	0.1748	14.925	1.509868	14.925	2.027468	14.925	0.1733754	14.925	0.737018	14.925	1.363743
14.94	0.1953508	14.94	0.5474018	14.94	0.1850053	14.94	0.1831605	14.94	0.1953153	14.94	0.370883	14.94	0.1782316	14.94	0.1798	14.94	0.208679	14.94	0.1841168	14.94	0.1770562	14.94	0.1886607	14.94	0.1862994	14.94	0.1801143	14.94	0.1685075	14.94	0.1885657	14.94	0.2332273	14.94	1.965158	14.94	2.943508	14.94	0.1898574	14.94	1.386632	14.94	2.161328	14.94	0.1811022	14.94	0.7257989	14.94	1.534591
14.955	0.2024499	14.955	0.5132155	14.955	0.1766694	14.955	0.1888467	14.955	0.1817054	14.955	0.3017447	14.955	0.1824159	14.955	0.1741397	14.955	0.1949513	14.955	0.1879092	14.955	0.1819726	14.955	0.1680564	14.955	0.1938563	14.955	0.2041634	14.955	0.1836785	14.955	0.1722606	14.955	0.2741824	14.955	1.849384	14.955	2.901991	14.955	0.1814442	14.955	1.67961	14.955	2.158472	14.955	0.1714001	14.955	0.7274626	14.955	1.790198
14.97	0.2023312	14.97	0.3065647	14.97	0.1854857	14.97	0.1724957	14.97	0.1833549	14.97	0.355133	14.97	0.1739341	14.97	0.183496	14.97	0.1866146	14.97	0.1808453	14.97	0.1791115	14.97	0.1726311	14.97	0.1912524	14.97	0.1886175	14.97	0.174376	14.97	0.1822641	14.97	0.3345533	14.97	1.852965	14.97	2.671423	14.97	0.185575	14.97	1.566375	14.97	2.320654	14.97	0.1857823	14.97	0.7692536	14.97	1.512416
14.985	0.1942033	14.985	0.35826	14.985	0.1899736	14.985	0.1823142	14.985	0.2061095	14.985	0.2130126	14.985	0.2072062	14.985	0.1827481	14.985	0.1831529	14.985	0.1815958	14.985	0.1772259	14.985	0.1821948	14.985	0.2031366	14.985	0.1831446	14.985	0.1745514	14.985	0.1789449	14.985	0.3717256	14.985	1.866596	14.985	2.771986	14.985	0.1764453	14.985	1.393617	14.985	2.203805	14.985	0.1686919	14.985	0.7433107	14.985	1.451563
15.0	0.213785	15.0	0.4432359	15.0	0.1812845	15.0	0.1710913	15.0	0.1848891	15.0	0.3092098	15.0	0.1825686	15.0	0.1852942	15.0	0.1785777	15.0	0.1835458	15.0	0.1876536	15.0	0.2051789	15.0	0.1870434	15.0	0.1872821	15.0	0.172965	15.0	0.181231	15.0	0.3622622	15.0	2.012478	15.0	2.702596	15.0	0.1765024	15.0	1.216004	15.0	2.247652	15.0	0.1747485	15.0	0.8574912	15.0	1.261487
15.015	0.1852376	15.015	0.4106677	15.015	0.176369	15.015	0.1901349	15.015	0.1840598	15.015	0.3331723	15.015	0.2006856	15.015	0.1704818	15.015	0.1852944	15.015	0.1888546	15.015	0.1952714	15.015	0.174447	15.015	0.1867737	15.015	0.1962517	15.015	0.1723161	15.015	0.1752868	15.015	0.4154385	15.015	1.990886	15.015	2.630991	15.015	0.1709795	15.015	1.129327	15.015	2.250352	15.015	0.1879735	15.015	1.099003	15.015	1.2395
15.03	0.1773696	15.03	0.4107993	15.03	0.1748314	15.03	0.1735116	15.03	0.18348	15.03	0.3161688	15.03	0.2039736	15.03	0.172176	15.03	0.1888093	15.03	0.1733234	15.03	0.1773978	15.03	0.1659984	15.03	0.184917	15.03	0.1871999	15.03	0.1721889	15.03	0.1875849	15.03	0.2494474	15.03	1.705479	15.03	2.498473	15.03	0.1827841	15.03	1.224475	15.03	2.054418	15.03	0.1632911	15.03	0.9806994	15.03	1.317453
15.045	0.1785807	15.045	0.5523821	15.045	0.1752769	15.045	0.185754	15.045	0.1916271	15.045	0.34968	15.045	0.2108427	15.045	0.1954606	15.045	0.2000024	15.045	0.1695704	15.045	0.176403	15.045	0.1714476	15.045	0.1823358	15.045	0.1893169	15.045	0.1801345	15.045	0.1719682	15.045	0.28214	15.045	1.951223	15.045	2.622663	15.045	0.1790697	15.045	1.147199	15.045	1.814923	15.045	0.1795497	15.045	0.8349305	15.045	1.481584
15.06	0.1898765	15.06	0.413774	15.06	0.1711081	15.06	0.1853379	15.06	0.1847864	15.06	0.3208482	15.06	0.2038106	15.06	0.1844523	15.06	0.1833742	15.06	0.1750972	15.06	0.1813227	15.06	0.1642947	15.06	0.1828212	15.06	0.1859	15.06	0.1995433	15.06	0.1775674	15.06	0.3235027	15.06	2.2148	15.06	2.684023	15.06	0.1704873	15.06	1.334338	15.06	1.647813	15.06	0.1771946	15.06	1.115182	15.06	1.406301
15.075	0.1774429	15.075	0.5725	15.075	0.1784407	15.075	0.1776124	15.075	0.1859273	15.075	0.3356901	15.075	0.2142064	15.075	0.1712231	15.075	0.2148559	15.075	0.1881089	15.075	0.188194	15.075	0.1755406	15.075	0.1858924	15.075	0.1919109	15.075	0.1761979	15.075	0.1746186	15.075	0.2013854	15.075	2.175774	15.075	2.524518	15.075	0.1881545	15.075	1.248059	15.075	1.776666	15.075	0.1884037	15.075	0.9513622	15.075	1.302753
15.09	0.1801334	15.09	0.677564	15.09	0.1712107	15.09	0.1802739	15.09	0.1941984	15.09	0.2929418	15.09	0.1832299	15.09	0.1823975	15.09	0.1853052	15.09	0.1807238	15.09	0.1898896	15.09	0.1698051	15.09	0.1889712	15.09	0.1637406	15.09	0.1728182	15.09	0.1732124	15.09	0.2263935	15.09	2.313433	15.09	2.515729	15.09	0.1844698	15.09	1.646783	15.09	1.732499	15.09	0.1735339	15.09	0.7620746	15.09	1.294236
15.105	0.1771271	15.105	0.6087904	15.105	0.1740661	15.105	0.1808401	15.105	0.1759032	15.105	0.3450734	15.105	0.1796143	15.105	0.1747176	15.105	0.2056914	15.105	0.1879492	15.105	0.1752484	15.105	0.1724502	15.105	0.1806597	15.105	0.2057885	15.105	0.1839186	15.105	0.1774454	15.105	0.2423923	15.105	2.233649	15.105	2.55021	15.105	0.1753684	15.105	1.579348	15.105	1.473216	15.105	0.1807925	15.105	0.9120566	15.105	1.164725
15.12	0.2205126	15.12	0.6240449	15.12	0.1719127	15.12	0.1658018	15.12	0.1951458	15.12	0.2830415	15.12	0.1787183	15.12	0.179234	15.12	0.2049782	15.12	0.1926604	15.12	0.1849485	15.12	0.1767265	15.12	0.1761234	15.12	0.1739181	15.12	0.1976018	15.12	0.1709262	15.12	0.2571281	15.12	2.372347	15.12	2.476469	15.12	0.1922135	15.12	1.594941	15.12	1.624789	15.12	0.1814002	15.12	0.9842545	15.12	1.083661
15.135	0.1918174	15.135	0.8780828	15.135	0.1779608	15.135	0.1733819	15.135	0.1967457	15.135	0.3538651	15.135	0.1851508	15.135	0.1753403	15.135	0.2279323	15.135	0.1865315	15.135	0.1772481	15.135	0.1726077	15.135	0.1966019	15.135	0.1893063	15.135	0.1882651	15.135	0.1778917	15.135	0.2322801	15.135	2.312044	15.135	2.482966	15.135	0.1800915	15.135	1.506131	15.135	1.425424	15.135	0.1868583	15.135	0.8310251	15.135	0.9994309
15.15	0.1820822	15.15	0.7690776	15.15	0.1705431	15.15	0.1862366	15.15	0.1864244	15.15	0.3618649	15.15	0.1806114	15.15	0.1868523	15.15	0.1878111	15.15	0.1831341	15.15	0.1826527	15.15	0.1860682	15.15	0.1809627	15.15	0.1818644	15.15	0.1848509	15.15	0.1747209	15.15	0.2755887	15.15	2.284441	15.15	2.377729	15.15	0.1997397	15.15	1.493263	15.15	1.509658	15.15	0.1812183	15.15	0.9555519	15.15	0.8963737
15.165	0.1852158	15.165	0.8945201	15.165	0.1923254	15.165	0.1805943	15.165	0.1823101	15.165	0.3555046	15.165	0.2168692	15.165	0.1890536	15.165	0.1956348	15.165	0.2131879	15.165	0.1883637	15.165	0.1815373	15.165	0.1840185	15.165	0.1918071	15.165	0.1705827	15.165	0.1789483	15.165	0.2072895	15.165	2.183844	15.165	2.432479	15.165	0.1718546	15.165	1.512705	15.165	1.321351	15.165	0.1805797	15.165	0.9456951	15.165	0.973514
[truncated: 2,322 more rows]
[truncated: 76 more columns]
