# Supplementary material for: KRSR and RGD Adsorption on TiO2 and Influence of Ion Concentration: A Molecular Dynamics Study
Source: Biomolecules. 2026 Feb 23;16(2):336. doi: 10.3390/biom16020336 (PMC12938479; doi:10.3390/biom16020336)
Supplement: Supplementary file 1 [file biomolecules-16-00336-s001.zip › Supplementary data/data/KRSR/KRSR_rmsd.csv]

1Na4Cl_1_time	1Na4Cl_1_rmsd	1Na4Cl_1_dist	1Na4Cl_1_conditional_rmsd	1Na4Cl_2_time	1Na4Cl_2_rmsd	1Na4Cl_2_dist	1Na4Cl_2_conditional_rmsd	1Na4Cl_3_time	1Na4Cl_3_rmsd	1Na4Cl_3_dist	1Na4Cl_3_conditional_rmsd	1Na4Cl_4_time	1Na4Cl_4_rmsd	1Na4Cl_4_dist	1Na4Cl_4_conditional_rmsd	1Na4Cl_5_time	1Na4Cl_5_rmsd	1Na4Cl_5_dist	1Na4Cl_5_conditional_rmsd	1Na4Cl_6_time	1Na4Cl_6_rmsd	1Na4Cl_6_dist	1Na4Cl_6_conditional_rmsd	1Na4Cl_7_time	1Na4Cl_7_rmsd	1Na4Cl_7_dist	1Na4Cl_7_conditional_rmsd	6Na9Cl_1_time	6Na9Cl_1_rmsd	6Na9Cl_1_dist	6Na9Cl_1_conditional_rmsd	6Na9Cl_2_time	6Na9Cl_2_rmsd	6Na9Cl_2_dist	6Na9Cl_2_conditional_rmsd	6Na9Cl_3_time	6Na9Cl_3_rmsd	6Na9Cl_3_dist	6Na9Cl_3_conditional_rmsd	6Na9Cl_4_time	6Na9Cl_4_rmsd	6Na9Cl_4_dist	6Na9Cl_4_conditional_rmsd	6Na9Cl_5_time	6Na9Cl_5_rmsd	6Na9Cl_5_dist	6Na9Cl_5_conditional_rmsd	6Na9Cl_6_time	6Na9Cl_6_rmsd
0.0	4.0E-7	1.731553	NaN	0.0	7.0E-7	2.433489	NaN	0.0	8.0E-7	1.217699	NaN	0.0	5.0E-7	0.1834656	5.0E-7	0.0	8.0E-7	0.4331756	8.0E-7	0.0	8.0E-7	0.6832211	8.0E-7	0.0	1.1E-6	1.705063	NaN	0.0	6.0E-7	2.128586	NaN	0.0	1.2E-6	1.778463	NaN	0.0	4.62E-4	1.546483	NaN	0.0	4.0E-7	2.379521	NaN	0.0	5.0E-7	0.2198411	5.0E-7	0.0	1.1E-6
0.015	0.0348055	1.578355	NaN	0.015	0.0571613	2.421464	NaN	0.015	0.052147	1.191068	NaN	0.015	0.0264911	0.1916965	0.0264911	0.015	0.074611	0.4314016	0.074611	0.015	0.0498334	0.6183281	0.0498334	0.015	0.0578235	1.459831	NaN	0.015	0.0349914	2.106984	NaN	0.015	0.0194008	1.762797	NaN	0.015	0.0591407	1.538848	NaN	0.015	0.0689443	2.39675	NaN	0.015	0.047623	0.1736131	0.047623	0.015	0.0514
0.03	0.0355763	1.733343	NaN	0.03	0.0543608	2.366103	NaN	0.03	0.0645387	1.216244	NaN	0.03	0.0440151	0.1877062	0.0440151	0.03	0.0534589	0.4103122	0.0534589	0.03	0.0284437	0.5750607	0.0284437	0.03	0.0469035	1.360661	NaN	0.03	0.0363955	2.05936	NaN	0.03	0.0454139	1.608155	NaN	0.03	0.038016	1.64077	NaN	0.03	0.0478444	2.394757	NaN	0.03	0.0354854	0.1792086	0.0354854	0.03	0.0645776
0.045	0.0328124	1.627909	NaN	0.045	0.0631419	2.20457	NaN	0.045	0.0327775	1.120468	NaN	0.045	0.0811233	0.1990196	0.0811233	0.045	0.0338939	0.4262597	0.0338939	0.045	0.0542176	0.4777838	0.0542176	0.045	0.047779	0.9293995	0.047779	0.045	0.0359765	1.886513	NaN	0.045	0.0692574	1.792587	NaN	0.045	0.0434437	1.740106	NaN	0.045	0.0519634	2.29115	NaN	0.045	0.04405	0.1778517	0.04405	0.045	0.041042
0.06	0.0535419	1.634551	NaN	0.06	0.0462859	2.284787	NaN	0.06	0.0499361	1.11752	NaN	0.06	0.0861075	0.2305663	0.0861075	0.06	0.0325552	0.4156344	0.0325552	0.06	0.0877032	0.5793945	0.0877032	0.06	0.058664	0.7496431	0.058664	0.06	0.0562192	1.801216	NaN	0.06	0.0615991	1.69644	NaN	0.06	0.0428172	1.505584	NaN	0.06	0.0698203	2.326779	NaN	0.06	0.045857	0.2074956	0.045857	0.06	0.0325097
0.075	0.0631668	1.742973	NaN	0.075	0.0630531	2.343585	NaN	0.075	0.0554776	1.247038	NaN	0.075	0.0599459	0.184618	0.0599459	0.075	0.033033	0.4322858	0.033033	0.075	0.0873228	0.5922565	0.0873228	0.075	0.0206995	0.9485536	0.0206995	0.075	0.0497212	1.820815	NaN	0.075	0.0800492	1.734185	NaN	0.075	0.0218069	1.52442	NaN	0.075	0.0519356	2.222822	NaN	0.075	0.0402081	0.1880239	0.0402081	0.075	0.0620787
0.09	0.0498908	1.796796	NaN	0.09	0.072779	2.268978	NaN	0.09	0.0478325	1.007205	NaN	0.09	0.0710551	0.1763804	0.0710551	0.09	0.0296108	0.3874649	0.0296108	0.09	0.0770591	0.580311	0.0770591	0.09	0.0359948	1.016519	NaN	0.09	0.0538316	1.912207	NaN	0.09	0.0716576	1.705316	NaN	0.09	0.0510446	1.525402	NaN	0.09	0.0982342	2.343246	NaN	0.09	0.0388672	0.1820357	0.0388672	0.09	0.0624684
0.105	0.0364697	1.924772	NaN	0.105	0.0468934	2.399812	NaN	0.105	0.0828736	1.055633	NaN	0.105	0.0591898	0.1899321	0.0591898	0.105	0.0497025	0.3833041	0.0497025	0.105	0.1027971	0.7089186	0.1027971	0.105	0.0733245	1.073783	NaN	0.105	0.0703157	1.860066	NaN	0.105	0.0995094	1.683675	NaN	0.105	0.0388806	1.49545	NaN	0.105	0.0611106	2.284624	NaN	0.105	0.0338932	0.2022741	0.0338932	0.105	0.0829397
0.12	0.0296128	1.849586	NaN	0.12	0.0319183	2.47124	NaN	0.12	0.0747219	0.9099794	0.0747219	0.12	0.0518701	0.183877	0.0518701	0.12	0.0190991	0.420268	0.0190991	0.12	0.1454609	0.6768786	0.1454609	0.12	0.0772381	1.314468	NaN	0.12	0.060242	1.981036	NaN	0.12	0.1058185	1.835608	NaN	0.12	0.06307	1.429368	NaN	0.12	0.0491835	2.329123	NaN	0.12	0.0562654	0.1972598	0.0562654	0.12	0.0691794
0.135	0.0581827	1.975128	NaN	0.135	0.0574077	2.316969	NaN	0.135	0.0960531	0.9996882	0.0960531	0.135	0.032604	0.1816424	0.032604	0.135	0.0430562	0.4561874	0.0430562	0.135	0.1295271	0.7505772	0.1295271	0.135	0.1208937	1.342822	NaN	0.135	0.0597487	1.823298	NaN	0.135	0.1002254	2.001469	NaN	0.135	0.0668724	1.401477	NaN	0.135	0.0903172	2.298431	NaN	0.135	0.0628739	0.1725728	0.0628739	0.135	0.0884507
0.15	0.0462885	1.884255	NaN	0.15	0.0819586	2.26514	NaN	0.15	0.0974641	1.117931	NaN	0.15	0.0491958	0.1992266	0.0491958	0.15	0.051709	0.4103905	0.051709	0.15	0.1290832	0.8223513	0.1290832	0.15	0.0803305	1.015071	NaN	0.15	0.0477514	1.842766	NaN	0.15	0.0963322	2.119343	NaN	0.15	0.0871914	1.459692	NaN	0.15	0.0816426	2.382741	NaN	0.15	0.039372	0.1749574	0.039372	0.15	0.0984881
0.165	0.0520694	1.890719	NaN	0.165	0.078351	2.331115	NaN	0.165	0.1368303	1.26789	NaN	0.165	0.0389928	0.1855216	0.0389928	0.165	0.0593359	0.4378654	0.0593359	0.165	0.1307831	0.7837754	0.1307831	0.165	0.0581798	1.17006	NaN	0.165	0.0600419	1.93055	NaN	0.165	0.0804023	2.123336	NaN	0.165	0.0914792	1.529842	NaN	0.165	0.0765894	2.263051	NaN	0.165	0.04457	0.2190418	0.04457	0.165	0.135624
0.18	0.0731513	1.832127	NaN	0.18	0.053591	2.372953	NaN	0.18	0.1118637	1.383154	NaN	0.18	0.0169315	0.1853746	0.0169315	0.18	0.0536746	0.4260914	0.0536746	0.18	0.0929651	0.7131577	0.0929651	0.18	0.0464058	1.304778	NaN	0.18	0.0389897	1.829901	NaN	0.18	0.0627899	2.301465	NaN	0.18	0.0899089	1.715495	NaN	0.18	0.0768036	2.074227	NaN	0.18	0.0495854	0.1934527	0.0495854	0.18	0.1548536
0.195	0.0408761	1.84465	NaN	0.195	0.0368005	2.48477	NaN	0.195	0.1385867	1.376612	NaN	0.195	0.0325171	0.1747403	0.0325171	0.195	0.0606739	0.4593093	0.0606739	0.195	0.0970751	0.6630557	0.0970751	0.195	0.0598306	1.365854	NaN	0.195	0.0376307	1.6677	NaN	0.195	0.0726884	2.326004	NaN	0.195	0.1065045	1.869663	NaN	0.195	0.1006118	2.177409	NaN	0.195	0.0910187	0.1814108	0.0910187	0.195	0.190161
0.21	0.0359937	1.963116	NaN	0.21	0.0703567	2.420685	NaN	0.21	0.1556861	1.117888	NaN	0.21	0.0208356	0.1777789	0.0208356	0.21	0.0451893	0.4408278	0.0451893	0.21	0.0985169	0.6852972	0.0985169	0.21	0.0362648	1.414829	NaN	0.21	0.0802058	1.74854	NaN	0.21	0.0732044	2.363372	NaN	0.21	0.0705718	2.030101	NaN	0.21	0.0632682	2.247683	NaN	0.21	0.0736953	0.1816328	0.0736953	0.21	0.1614862
0.225	0.0477403	2.033296	NaN	0.225	0.0862785	2.271417	NaN	0.225	0.1790777	1.244799	NaN	0.225	0.0292585	0.1939138	0.0292585	0.225	0.0273098	0.4517908	0.0273098	0.225	0.0930682	0.6216498	0.0930682	0.225	0.0410651	1.215208	NaN	0.225	0.0983113	1.802288	NaN	0.225	0.0912241	2.443988	NaN	0.225	0.0894698	2.092609	NaN	0.225	0.0490983	2.238574	NaN	0.225	0.0788075	0.1722867	0.0788075	0.225	0.1761354
0.24	0.0681487	2.205763	NaN	0.24	0.0692836	2.302095	NaN	0.24	0.1719937	1.283235	NaN	0.24	0.0139232	0.2081177	0.0139232	0.24	0.0707757	0.4221162	0.0707757	0.24	0.062799	0.7740309	0.062799	0.24	0.0819922	1.252994	NaN	0.24	0.0940944	1.944187	NaN	0.24	0.080827	2.205418	NaN	0.24	0.0773694	1.995612	NaN	0.24	0.0455398	2.386865	NaN	0.24	0.0965006	0.1870405	0.0965006	0.24	0.1503157
0.255	0.0880961	2.482118	NaN	0.255	0.0483001	2.397481	NaN	0.255	0.170828	1.10752	NaN	0.255	0.0578172	0.1791909	0.0578172	0.255	0.0525653	0.4402706	0.0525653	0.255	0.0664713	0.6590374	0.0664713	0.255	0.0469807	1.35087	NaN	0.255	0.0875354	1.883	NaN	0.255	0.0769007	2.242637	NaN	0.255	0.1041216	1.867421	NaN	0.255	0.039428	2.412136	NaN	0.255	0.079416	0.1943264	0.079416	0.255	0.1834418
0.27	0.0523499	2.517136	NaN	0.27	0.0581463	2.434948	NaN	0.27	0.1700581	1.074424	NaN	0.27	0.1240572	0.1994315	0.1240572	0.27	0.0777506	0.4171906	0.0777506	0.27	0.0780448	0.5548881	0.0780448	0.27	0.0393591	1.239789	NaN	0.27	0.094727	1.870909	NaN	0.27	0.0797013	2.481036	NaN	0.27	0.0789837	1.809386	NaN	0.27	0.0755979	2.251972	NaN	0.27	0.0585523	0.178972	0.0585523	0.27	0.1704483
0.285	0.0655606	2.342686	NaN	0.285	0.0833855	2.386391	NaN	0.285	0.1574782	1.070149	NaN	0.285	0.1342311	0.1910413	0.1342311	0.285	0.0325845	0.4507293	0.0325845	0.285	0.0813172	0.6489092	0.0813172	0.285	0.0656513	1.049321	NaN	0.285	0.0872981	2.302181	NaN	0.285	0.0463611	2.673609	NaN	0.285	0.0761556	1.681394	NaN	0.285	0.0625861	2.168276	NaN	0.285	0.0579257	0.186264	0.0579257	0.285	0.1858725
0.3	0.0674065	2.238255	NaN	0.3	0.0446059	2.182657	NaN	0.3	0.1693344	1.130734	NaN	0.3	0.1459545	0.1988598	0.1459545	0.3	0.0366833	0.5605589	0.0366833	0.3	0.0547201	0.6604329	0.0547201	0.3	0.0972919	1.141289	NaN	0.3	0.0612673	2.428467	NaN	0.3	0.0705996	2.698327	NaN	0.3	0.1212353	1.810956	NaN	0.3	0.0549144	2.280243	NaN	0.3	0.0619375	0.1873456	0.0619375	0.3	0.151469
0.315	0.0505219	2.362091	NaN	0.315	0.0635206	2.28546	NaN	0.315	0.160111	1.040134	NaN	0.315	0.131715	0.2043493	0.131715	0.315	0.07025	0.5643217	0.07025	0.315	0.0542224	0.7260615	0.0542224	0.315	0.0630415	1.272618	NaN	0.315	0.0704013	2.360626	NaN	0.315	0.0727551	2.695039	NaN	0.315	0.090682	1.982824	NaN	0.315	0.0770234	2.41773	NaN	0.315	0.0778221	0.1859328	0.0778221	0.315	0.1712559
0.33	0.0568189	2.466407	NaN	0.33	0.0721385	2.185792	NaN	0.33	0.1812084	1.160045	NaN	0.33	0.1453891	0.1736807	0.1453891	0.33	0.0579667	0.5833585	0.0579667	0.33	0.0593088	0.5753683	0.0593088	0.33	0.0856411	0.8596002	0.0856411	0.33	0.0789964	2.179256	NaN	0.33	0.0538459	2.554718	NaN	0.33	0.0773147	1.98651	NaN	0.33	0.0840648	2.368407	NaN	0.33	0.0695679	0.1824911	0.0695679	0.33	0.1988959
0.345	0.0651344	2.567773	NaN	0.345	0.0821995	2.11478	NaN	0.345	0.1878505	1.009404	NaN	0.345	0.1378794	0.1796501	0.1378794	0.345	0.0581124	0.504725	0.0581124	0.345	0.0601928	0.5969242	0.0601928	0.345	0.0715989	0.9519861	0.0715989	0.345	0.0634927	2.262296	NaN	0.345	0.0870528	2.741865	NaN	0.345	0.0869284	1.932336	NaN	0.345	0.0624689	2.236788	NaN	0.345	0.06685	0.2024838	0.06685	0.345	0.21166
0.36	0.0530945	2.610594	NaN	0.36	0.1089324	2.262906	NaN	0.36	0.1794	0.9103307	0.1794	0.36	0.132054	0.1922913	0.132054	0.36	0.1096234	0.5525314	0.1096234	0.36	0.0622849	0.7581751	0.0622849	0.36	0.0484694	1.024697	NaN	0.36	0.1067308	2.259451	NaN	0.36	0.0647831	2.574231	NaN	0.36	0.0710966	2.555201	NaN	0.36	0.0727507	2.183629	NaN	0.36	0.1207862	0.1729755	0.1207862	0.36	0.1974518
0.375	0.054509	2.551004	NaN	0.375	0.0503607	2.299053	NaN	0.375	0.1828531	0.7984548	0.1828531	0.375	0.1257587	0.1966775	0.1257587	0.375	0.0730525	0.5130284	0.0730525	0.375	0.0935882	0.8739856	0.0935882	0.375	0.0974618	1.190662	NaN	0.375	0.1064576	2.310895	NaN	0.375	0.0757776	2.066608	NaN	0.375	0.0919506	2.607842	NaN	0.375	0.0722161	2.344997	NaN	0.375	0.087676	0.1745481	0.087676	0.375	0.1649792
0.39	0.0622076	2.442408	NaN	0.39	0.0480563	2.550585	NaN	0.39	0.2085529	0.8248551	0.2085529	0.39	0.1559614	0.1939296	0.1559614	0.39	0.0483672	0.476062	0.0483672	0.39	0.093423	0.7891897	0.093423	0.39	0.0773802	1.156525	NaN	0.39	0.078633	2.169353	NaN	0.39	0.0523896	1.911865	NaN	0.39	0.0812989	2.414442	NaN	0.39	0.0859622	2.181329	NaN	0.39	0.1226211	0.1672949	0.1226211	0.39	0.170783
0.405	0.0882022	2.500515	NaN	0.405	0.0404247	2.29316	NaN	0.405	0.1871455	0.6934344	0.1871455	0.405	0.159579	0.1826353	0.159579	0.405	0.0808412	0.4964458	0.0808412	0.405	0.0921114	0.7962845	0.0921114	0.405	0.0815237	1.274873	NaN	0.405	0.1362935	2.163136	NaN	0.405	0.056503	2.248102	NaN	0.405	0.0762917	2.272398	NaN	0.405	0.1087464	2.267015	NaN	0.405	0.1091678	0.1844404	0.1091678	0.405	0.2056265
0.42	0.0736955	2.394183	NaN	0.42	0.0513081	2.149912	NaN	0.42	0.1910511	0.665989	0.1910511	0.42	0.1493731	0.1805818	0.1493731	0.42	0.0436357	0.4618465	0.0436357	0.42	0.1029196	0.7482285	0.1029196	0.42	0.1079038	1.262848	NaN	0.42	0.1604935	2.096904	NaN	0.42	0.0678987	2.327513	NaN	0.42	0.0803402	2.32157	NaN	0.42	0.0705372	2.141787	NaN	0.42	0.085853	0.1889042	0.085853	0.42	0.1814666
0.435	0.0739294	2.485973	NaN	0.435	0.0521481	2.316787	NaN	0.435	0.1448798	0.6616635	0.1448798	0.435	0.1527665	0.1802724	0.1527665	0.435	0.0720716	0.5395702	0.0720716	0.435	0.0976304	0.7809854	0.0976304	0.435	0.1123718	1.45849	NaN	0.435	0.1144074	2.140185	NaN	0.435	0.0546266	2.106322	NaN	0.435	0.0792768	2.210558	NaN	0.435	0.094004	2.137499	NaN	0.435	0.0946147	0.1850569	0.0946147	0.435	0.2069639
0.45	0.1032123	2.575044	NaN	0.45	0.0648816	2.464822	NaN	0.45	0.1829241	0.6643713	0.1829241	0.45	0.133055	0.1803743	0.133055	0.45	0.0727117	0.7012918	0.0727117	0.45	0.0969272	0.5813403	0.0969272	0.45	0.075295	1.24234	NaN	0.45	0.1052845	1.940385	NaN	0.45	0.0508121	2.102931	NaN	0.45	0.0831592	2.274535	NaN	0.45	0.0605157	1.832986	NaN	0.45	0.0854064	0.2070009	0.0854064	0.45	0.2086099
0.465	0.1172531	2.527976	NaN	0.465	0.1053724	2.617029	NaN	0.465	0.16672	0.4779268	0.16672	0.465	0.1597941	0.1784193	0.1597941	0.465	0.0563236	0.7120392	0.0563236	0.465	0.1098947	0.3658722	0.1098947	0.465	0.0673859	1.281631	NaN	0.465	0.1020511	1.943187	NaN	0.465	0.0609269	2.185347	NaN	0.465	0.1134807	2.08569	NaN	0.465	0.0911937	1.989923	NaN	0.465	0.0987549	0.205752	0.0987549	0.465	0.2023294
0.48	0.1035987	2.682043	NaN	0.48	0.0563537	2.513304	NaN	0.48	0.1633836	0.4086576	0.1633836	0.48	0.1403694	0.1825674	0.1403694	0.48	0.0956539	0.6650544	0.0956539	0.48	0.1012498	0.3342921	0.1012498	0.48	0.0573397	1.294105	NaN	0.48	0.0921791	1.744182	NaN	0.48	0.0508604	2.021909	NaN	0.48	0.1078532	2.284424	NaN	0.48	0.1173501	2.301999	NaN	0.48	0.0722343	0.1913466	0.0722343	0.48	0.1715493
0.495	0.097907	2.538494	NaN	0.495	0.043998	2.493004	NaN	0.495	0.1968316	0.5559363	0.1968316	0.495	0.1282997	0.1798149	0.1282997	0.495	0.0609425	0.7385083	0.0609425	0.495	0.1237633	0.4026573	0.1237633	0.495	0.061642	1.336287	NaN	0.495	0.0606979	1.858712	NaN	0.495	0.0719962	2.081692	NaN	0.495	0.085594	2.286045	NaN	0.495	0.075148	2.213362	NaN	0.495	0.0832558	0.1911327	0.0832558	0.495	0.1772714
0.5100001	0.0809077	2.686381	NaN	0.5100001	0.0446317	2.35966	NaN	0.5100001	0.1640833	0.6004944	0.1640833	0.5100001	0.1397204	0.193976	0.1397204	0.5100001	0.0674908	0.6605917	0.0674908	0.5100001	0.1195182	0.3329743	0.1195182	0.5100001	0.0876861	1.33651	NaN	0.5100001	0.0533288	1.874418	NaN	0.5100001	0.0620097	1.934229	NaN	0.5100001	0.1005256	2.543814	NaN	0.5100001	0.0868487	1.990929	NaN	0.5100001	0.0992676	0.1849981	0.0992676	0.5100001	0.1736434
0.525	0.0594497	2.78472	NaN	0.525	0.076699	2.387176	NaN	0.525	0.1616299	0.5360544	0.1616299	0.525	0.1170679	0.1832541	0.1170679	0.525	0.0588583	0.6869571	0.0588583	0.525	0.1187998	0.416517	0.1187998	0.525	0.0783343	1.387049	NaN	0.525	0.0688433	2.140548	NaN	0.525	0.0643845	2.165331	NaN	0.525	0.101853	2.661097	NaN	0.525	0.0828928	2.008803	NaN	0.525	0.0635847	0.2106675	0.0635847	0.525	0.175639
0.54	0.0593944	2.997103	NaN	0.54	0.0663263	2.311301	NaN	0.54	0.1712853	0.4998493	0.1712853	0.54	0.1209249	0.169077	0.1209249	0.54	0.0427213	0.6333033	0.0427213	0.54	0.1190676	0.7255522	0.1190676	0.54	0.0642113	1.446907	NaN	0.54	0.0391148	1.994576	NaN	0.54	0.0475907	2.052047	NaN	0.54	0.0749699	2.395974	NaN	0.54	0.0888897	1.855613	NaN	0.54	0.0743379	0.1857909	0.0743379	0.54	0.1912604
0.555	0.0767357	2.83328	NaN	0.555	0.1100661	2.364449	NaN	0.555	0.1842705	0.5760329	0.1842705	0.555	0.1643405	0.176067	0.1643405	0.555	0.0510628	0.6419282	0.0510628	0.555	0.1316322	0.7440912	0.1316322	0.555	0.1010231	1.327279	NaN	0.555	0.0284546	2.072956	NaN	0.555	0.0349731	2.226323	NaN	0.555	0.0541437	2.402851	NaN	0.555	0.0668838	1.870559	NaN	0.555	0.0981072	0.18047	0.0981072	0.555	0.2152955
0.5700001	0.0663059	2.986484	NaN	0.5700001	0.0804543	2.518085	NaN	0.5700001	0.184776	0.4194401	0.184776	0.5700001	0.151829	0.1758857	0.151829	0.5700001	0.0558553	0.7943485	0.0558553	0.5700001	0.1491321	0.9129608	0.1491321	0.5700001	0.0928402	1.13457	NaN	0.5700001	0.0514368	2.073474	NaN	0.5700001	0.0841563	2.312076	NaN	0.5700001	0.0765465	2.368477	NaN	0.5700001	0.0877823	2.026448	NaN	0.5700001	0.1036474	0.1807967	0.1036474	0.5700001	0.1817961
0.585	0.0691723	2.871539	NaN	0.585	0.039363	2.596534	NaN	0.585	0.1826964	0.2847684	0.1826964	0.585	0.1519509	0.1847429	0.1519509	0.585	0.0737107	0.8306612	0.0737107	0.585	0.1112711	0.9247116	0.1112711	0.585	0.1113395	1.448334	NaN	0.585	0.0552759	2.246427	NaN	0.585	0.0465176	2.477935	NaN	0.585	0.0590908	2.325846	NaN	0.585	0.0739383	2.102643	NaN	0.585	0.1123386	0.186328	0.1123386	0.585	0.201451
0.6	0.0452827	3.016875	NaN	0.6	0.0465128	2.678457	NaN	0.6	0.1737721	0.3633333	0.1737721	0.6	0.1533964	0.1817043	0.1533964	0.6	0.0466382	0.8523428	0.0466382	0.6	0.101573	0.8607701	0.101573	0.6	0.0946361	1.421528	NaN	0.6	0.0366006	2.017865	NaN	0.6	0.045188	2.179851	NaN	0.6	0.0550898	2.368551	NaN	0.6	0.0862669	2.019629	NaN	0.6	0.0904664	0.1860382	0.0904664	0.6	0.2053271
0.615	0.040294	2.941658	NaN	0.615	0.0499682	2.76425	NaN	0.615	0.178682	0.3269527	0.178682	0.615	0.1544489	0.1734763	0.1544489	0.615	0.0366937	0.7747845	0.0366937	0.615	0.0926227	0.9257296	0.0926227	0.615	0.1096394	1.325138	NaN	0.615	0.0694338	2.157303	NaN	0.615	0.0477279	2.47871	NaN	0.615	0.0454318	2.769794	NaN	0.615	0.0970251	1.851303	NaN	0.615	0.0759619	0.1985395	0.0759619	0.615	0.1899673
0.6300001	0.0461387	2.691771	NaN	0.6300001	0.0502687	2.601345	NaN	0.6300001	0.1615286	0.3759918	0.1615286	0.6300001	0.15219	0.1674815	0.15219	0.6300001	0.0536816	0.7377463	0.0536816	0.6300001	0.1086914	0.9607452	0.1086914	0.6300001	0.1220832	1.407842	NaN	0.6300001	0.0564425	2.255487	NaN	0.6300001	0.073776	2.394534	NaN	0.6300001	0.0642332	2.622232	NaN	0.6300001	0.0858732	1.535068	NaN	0.6300001	0.0880842	0.1833939	0.0880842	0.6300001	0.2180675
0.645	0.0298965	2.660819	NaN	0.645	0.0771255	2.644842	NaN	0.645	0.1796961	0.3653135	0.1796961	0.645	0.1411646	0.1755303	0.1411646	0.645	0.0506147	0.7112152	0.0506147	0.645	0.1375942	0.9988674	0.1375942	0.645	0.1090866	1.407232	NaN	0.645	0.0931077	2.456159	NaN	0.645	0.0689657	2.587242	NaN	0.645	0.0619022	2.672984	NaN	0.645	0.0952949	1.45084	NaN	0.645	0.0674809	0.1910822	0.0674809	0.645	0.2085612
0.66	0.0509909	2.768091	NaN	0.66	0.0715844	2.667522	NaN	0.66	0.180641	0.3496295	0.180641	0.66	0.1577835	0.1725556	0.1577835	0.66	0.0446774	0.7918997	0.0446774	0.66	0.0994646	0.8505914	0.0994646	0.66	0.1034578	1.62036	NaN	0.66	0.0970742	2.670718	NaN	0.66	0.0652438	2.517468	NaN	0.66	0.0954456	2.812237	NaN	0.66	0.1160113	1.433788	NaN	0.66	0.0975841	0.1746493	0.0975841	0.66	0.2026203
0.675	0.072301	2.700028	NaN	0.675	0.0624607	2.647579	NaN	0.675	0.1665359	0.2131598	0.1665359	0.675	0.1525599	0.1789434	0.1525599	0.675	0.0714455	0.6539797	0.0714455	0.675	0.1035922	0.8804904	0.1035922	0.675	0.0880275	1.265977	NaN	0.675	0.0707652	2.706258	NaN	0.675	0.0915929	2.547943	NaN	0.675	0.1120222	2.7994	NaN	0.675	0.128404	1.625643	NaN	0.675	0.0930261	0.2098871	0.0930261	0.675	0.1914206
0.6900001	0.0643185	2.674416	NaN	0.6900001	0.0661556	2.542825	NaN	0.6900001	0.1720533	0.1772709	0.1720533	0.6900001	0.152986	0.1933661	0.152986	0.6900001	0.0585273	0.7176833	0.0585273	0.6900001	0.0983112	0.7741424	0.0983112	0.6900001	0.1340479	1.213996	NaN	0.6900001	0.0698667	2.828949	NaN	0.6900001	0.0952382	2.544323	NaN	0.6900001	0.041691	2.7982	NaN	0.6900001	0.1451319	1.54477	NaN	0.6900001	0.0760119	0.1844839	0.0760119	0.6900001	0.194717
0.705	0.0612611	2.726916	NaN	0.705	0.0890068	2.453647	NaN	0.705	0.1726611	0.1900264	0.1726611	0.705	0.1562133	0.190882	0.1562133	0.705	0.11215	0.7468862	0.11215	0.705	0.0991776	0.8618177	0.0991776	0.705	0.0922595	1.335578	NaN	0.705	0.061452	2.809028	NaN	0.705	0.0889476	2.619998	NaN	0.705	0.0417379	2.724118	NaN	0.705	0.1039847	1.482561	NaN	0.705	0.1006587	0.1804347	0.1006587	0.705	0.1948437
0.72	0.1141233	2.423277	NaN	0.72	0.1309517	2.234346	NaN	0.72	0.1617199	0.1994517	0.1617199	0.72	0.1599111	0.1797035	0.1599111	0.72	0.1040878	0.6496357	0.1040878	0.72	0.1118931	0.7229422	0.1118931	0.72	0.056751	1.270588	NaN	0.72	0.0638674	2.41069	NaN	0.72	0.0583983	2.395399	NaN	0.72	0.0779508	2.4848	NaN	0.72	0.1366376	1.552796	NaN	0.72	0.0891641	0.1730986	0.0891641	0.72	0.1829895
0.735	0.0700748	2.736668	NaN	0.735	0.1296429	2.236231	NaN	0.735	0.1710519	0.179148	0.1710519	0.735	0.1452885	0.1826904	0.1452885	0.735	0.0905649	0.665256	0.0905649	0.735	0.1080198	0.6222736	0.1080198	0.735	0.0998813	1.157795	NaN	0.735	0.070044	2.484315	NaN	0.735	0.0417211	2.45083	NaN	0.735	0.0924982	2.460207	NaN	0.735	0.1272255	1.597913	NaN	0.735	0.0915377	0.1806984	0.0915377	0.735	0.19975
0.7500001	0.107595	2.742704	NaN	0.7500001	0.1249776	2.176571	NaN	0.7500001	0.1802848	0.1851593	0.1802848	0.7500001	0.1301575	0.1953669	0.1301575	0.7500001	0.0663429	0.75792	0.0663429	0.7500001	0.0873339	0.8307216	0.0873339	0.7500001	0.0878083	1.074152	NaN	0.7500001	0.0537065	2.26783	NaN	0.7500001	0.0404095	2.293816	NaN	0.7500001	0.1015913	2.424749	NaN	0.7500001	0.1413066	1.671611	NaN	0.7500001	0.0857822	0.1829721	0.0857822	0.7500001	0.2044126
0.765	0.086944	2.746902	NaN	0.765	0.1088133	2.190116	NaN	0.765	0.1791057	0.2119765	0.1791057	0.765	0.1368537	0.1860088	0.1368537	0.765	0.0942034	0.9900719	0.0942034	0.765	0.0686999	0.6735591	0.0686999	0.765	0.0680644	1.136851	NaN	0.765	0.0317338	2.101113	NaN	0.765	0.0359241	2.37811	NaN	0.765	0.1150007	2.420646	NaN	0.765	0.1324836	1.690141	NaN	0.765	0.0883184	0.1889516	0.0883184	0.765	0.2094527
0.78	0.0700742	2.960049	NaN	0.78	0.1015554	2.35203	NaN	0.78	0.150254	0.1803637	0.150254	0.78	0.1386929	0.1920182	0.1386929	0.78	0.0756714	1.192571	NaN	0.78	0.0574428	0.8543525	0.0574428	0.78	0.0728165	1.334724	NaN	0.78	0.0365284	2.094008	NaN	0.78	0.0444548	2.453169	NaN	0.78	0.0912174	2.669279	NaN	0.78	0.1388306	1.783128	NaN	0.78	0.0788131	0.2013056	0.0788131	0.78	0.201619
0.795	0.052581	2.838062	NaN	0.795	0.124997	2.30349	NaN	0.795	0.16686	0.3627809	0.16686	0.795	0.1377993	0.1771014	0.1377993	0.795	0.0796958	1.117109	NaN	0.795	0.0697345	0.8179875	0.0697345	0.795	0.0812677	1.23404	NaN	0.795	0.050401	1.8356	NaN	0.795	0.0336466	2.495393	NaN	0.795	0.0745165	2.654858	NaN	0.795	0.1390934	1.897165	NaN	0.795	0.0870641	0.1829962	0.0870641	0.795	0.2019049
0.8100001	0.0794585	2.829108	NaN	0.8100001	0.1195223	1.980417	NaN	0.8100001	0.1643656	0.2552686	0.1643656	0.8100001	0.150681	0.1929666	0.150681	0.8100001	0.0640944	1.312958	NaN	0.8100001	0.0872973	1.113864	NaN	0.8100001	0.1427234	1.231606	NaN	0.8100001	0.0358771	1.870086	NaN	0.8100001	0.0413315	2.579423	NaN	0.8100001	0.0847172	2.671554	NaN	0.8100001	0.1125309	2.021882	NaN	0.8100001	0.0734007	0.1925196	0.0734007	0.8100001	0.2056899
0.825	0.0660942	2.805115	NaN	0.825	0.0963716	1.944643	NaN	0.825	0.1312831	0.2162268	0.1312831	0.825	0.1267839	0.1832441	0.1267839	0.825	0.0662339	1.222235	NaN	0.825	0.0841233	1.117303	NaN	0.825	0.1357445	1.339822	NaN	0.825	0.0552189	1.983823	NaN	0.825	0.0535826	2.595611	NaN	0.825	0.0761067	2.521964	NaN	0.825	0.1188912	1.808442	NaN	0.825	0.0815581	0.1831085	0.0815581	0.825	0.2271235
0.84	0.0854941	2.690506	NaN	0.84	0.0671338	2.037005	NaN	0.84	0.1432554	0.1935688	0.1432554	0.84	0.1452685	0.1780668	0.1452685	0.84	0.0696042	1.166859	NaN	0.84	0.1222758	1.220621	NaN	0.84	0.1222415	1.551073	NaN	0.84	0.029751	1.801365	NaN	0.84	0.0399248	2.421608	NaN	0.84	0.0723869	2.480489	NaN	0.84	0.1433249	1.832568	NaN	0.84	0.0877312	0.1734007	0.0877312	0.84	0.2334154
0.855	0.0934061	2.596667	NaN	0.855	0.0765318	2.157105	NaN	0.855	0.1549351	0.202724	0.1549351	0.855	0.1464921	0.1910964	0.1464921	0.855	0.032911	1.111644	NaN	0.855	0.1245436	1.225958	NaN	0.855	0.1006951	1.401235	NaN	0.855	0.0209123	1.664431	NaN	0.855	0.042653	2.100039	NaN	0.855	0.0765444	2.43135	NaN	0.855	0.1364065	1.735893	NaN	0.855	0.0869155	0.1889094	0.0869155	0.855	0.1812961
0.8700001	0.0763674	2.734379	NaN	0.8700001	0.120119	1.947138	NaN	0.8700001	0.1752188	0.1831529	0.1752188	0.8700001	0.1361375	0.1800626	0.1361375	0.8700001	0.0579782	1.031033	NaN	0.8700001	0.0975372	1.11171	NaN	0.8700001	0.0898568	1.264361	NaN	0.8700001	0.0496356	1.870308	NaN	0.8700001	0.0545661	2.168996	NaN	0.8700001	0.1426901	2.217275	NaN	0.8700001	0.1166031	1.595515	NaN	0.8700001	0.0687008	0.1755942	0.0687008	0.8700001	0.1917677
0.8850001	0.0995622	2.587637	NaN	0.8850001	0.136283	2.129854	NaN	0.8850001	0.2043765	0.2029187	0.2043765	0.8850001	0.1548456	0.175727	0.1548456	0.8850001	0.0651252	1.15188	NaN	0.8850001	0.0653424	1.041186	NaN	0.8850001	0.1148994	1.364984	NaN	0.8850001	0.0803607	1.836506	NaN	0.8850001	0.0557656	2.128027	NaN	0.8850001	0.0733858	1.940728	NaN	0.8850001	0.0843532	1.470006	NaN	0.8850001	0.0844803	0.1767718	0.0844803	0.8850001	0.1949025
0.9	0.0906705	2.564888	NaN	0.9	0.0995156	2.193705	NaN	0.9	0.1942852	0.1956604	0.1942852	0.9	0.1377455	0.1928492	0.1377455	0.9	0.068961	1.137853	NaN	0.9	0.0997027	0.8532289	0.0997027	0.9	0.1473236	1.324745	NaN	0.9	0.0618964	1.684773	NaN	0.9	0.0581322	2.187729	NaN	0.9	0.0729746	1.871624	NaN	0.9	0.078498	1.826821	NaN	0.9	0.0777999	0.1787245	0.0777999	0.9	0.2020005
0.915	0.1089383	2.7778	NaN	0.915	0.0962665	2.169497	NaN	0.915	0.1779984	0.1774288	0.1779984	0.915	0.1433386	0.1888951	0.1433386	0.915	0.0655627	1.29801	NaN	0.915	0.0819431	1.17052	NaN	0.915	0.1336485	1.442269	NaN	0.915	0.0222259	1.846579	NaN	0.915	0.0674199	2.295856	NaN	0.915	0.1035367	2.01041	NaN	0.915	0.0973584	1.772395	NaN	0.915	0.0861021	0.176758	0.0861021	0.915	0.2064109
0.9300001	0.1189979	2.666511	NaN	0.9300001	0.0669573	2.150618	NaN	0.9300001	0.2002767	0.1915202	0.2002767	0.9300001	0.1280972	0.191823	0.1280972	0.9300001	0.0421741	1.175946	NaN	0.9300001	0.0854967	1.182185	NaN	0.9300001	0.1064755	1.421737	NaN	0.9300001	0.1096442	1.858368	NaN	0.9300001	0.0520036	2.214121	NaN	0.9300001	0.1054178	1.671062	NaN	0.9300001	0.1215684	2.016844	NaN	0.9300001	0.067184	0.1699744	0.067184	0.9300001	0.2152441
0.9450001	0.1142777	2.819475	NaN	0.9450001	0.0604966	2.081431	NaN	0.9450001	0.2112305	0.1911676	0.2112305	0.9450001	0.1498384	0.1886703	0.1498384	0.9450001	0.0750561	1.240008	NaN	0.9450001	0.0772688	1.020117	NaN	0.9450001	0.0979452	1.639888	NaN	0.9450001	0.0970116	1.695969	NaN	0.9450001	0.053307	2.289465	NaN	0.9450001	0.0497147	1.69402	NaN	0.9450001	0.1101613	2.113263	NaN	0.9450001	0.0830835	0.1879403	0.0830835	0.9450001	0.1958666
0.96	0.1354189	2.800416	NaN	0.96	0.035081	1.971248	NaN	0.96	0.1864795	0.1909396	0.1864795	0.96	0.1291948	0.1849491	0.1291948	0.96	0.0311963	1.290717	NaN	0.96	0.0894638	0.8754094	0.0894638	0.96	0.0744402	1.663566	NaN	0.96	0.0745903	1.486477	NaN	0.96	0.06002	2.33317	NaN	0.96	0.0289879	1.51152	NaN	0.96	0.1367753	2.172207	NaN	0.96	0.0593804	0.1919273	0.0593804	0.96	0.2087692
0.975	0.1195583	2.70341	NaN	0.975	0.0283866	1.915792	NaN	0.975	0.2142389	0.1865853	0.2142389	0.975	0.1589044	0.1899833	0.1589044	0.975	0.077567	1.052259	NaN	0.975	0.1085413	0.9128994	0.1085413	0.975	0.0723055	1.61462	NaN	0.975	0.1014366	1.566428	NaN	0.975	0.0458749	2.329734	NaN	0.975	0.0420207	1.531922	NaN	0.975	0.0934441	2.254966	NaN	0.975	0.0739894	0.1865646	0.0739894	0.975	0.2028708
0.9900001	0.1188174	2.903045	NaN	0.9900001	0.0536273	1.774765	NaN	0.9900001	0.2389699	0.1903316	0.2389699	0.9900001	0.141945	0.1789213	0.141945	0.9900001	0.0234978	1.208117	NaN	0.9900001	0.1122549	0.7305104	0.1122549	0.9900001	0.1236183	1.53008	NaN	0.9900001	0.0721352	1.644047	NaN	0.9900001	0.0628554	2.34236	NaN	0.9900001	0.0455424	1.340575	NaN	0.9900001	0.0910653	2.044076	NaN	0.9900001	0.0614768	0.1843514	0.0614768	0.9900001	0.1923444
1.005	0.1384811	2.781136	NaN	1.005	0.0574031	1.723117	NaN	1.005	0.1906299	0.1938789	0.1906299	1.005	0.1535969	0.1802643	0.1535969	1.005	0.0368935	0.9914392	0.0368935	1.005	0.1090308	0.6809215	0.1090308	1.005	0.165433	1.477731	NaN	1.005	0.0654776	1.405034	NaN	1.005	0.0887498	2.275978	NaN	1.005	0.0449007	1.508856	NaN	1.005	0.0620212	2.113475	NaN	1.005	0.1002227	0.1947741	0.1002227	1.005	0.1907636
1.0200001	0.1157915	2.881909	NaN	1.0200001	0.0824559	1.615696	NaN	1.0200001	0.1848512	0.2020647	0.1848512	1.0200001	0.1524867	0.181745	0.1524867	1.0200001	0.0319983	1.021445	NaN	1.0200001	0.1087473	0.599619	0.1087473	1.0200001	0.1353351	1.166901	NaN	1.0200001	0.0745506	1.37717	NaN	1.0200001	0.0548722	2.300625	NaN	1.0200001	0.1209342	1.631985	NaN	1.0200001	0.0878766	1.975476	NaN	1.0200001	0.0750535	0.1846752	0.0750535	1.0200001	0.2018455
1.0350001	0.1096098	2.757482	NaN	1.0350001	0.0780001	1.595206	NaN	1.0350001	0.1880152	0.2063153	0.1880152	1.0350001	0.1329168	0.1826868	0.1329168	1.0350001	0.0462592	1.025858	NaN	1.0350001	0.1236317	0.678922	0.1236317	1.0350001	0.110077	1.194799	NaN	1.0350001	0.0564849	1.283512	NaN	1.0350001	0.0608257	2.045583	NaN	1.0350001	0.1100173	1.667487	NaN	1.0350001	0.0354362	1.982545	NaN	1.0350001	0.0707619	0.1908105	0.0707619	1.0350001	0.2203304
1.0500001	0.1132504	2.809039	NaN	1.0500001	0.0748897	1.832766	NaN	1.0500001	0.162121	0.2296364	0.162121	1.0500001	0.1648431	0.1698013	0.1648431	1.0500001	0.0987056	1.082396	NaN	1.0500001	0.0953408	0.5607876	0.0953408	1.0500001	0.1101132	1.095133	NaN	1.0500001	0.0370468	1.290318	NaN	1.0500001	0.0736462	2.348847	NaN	1.0500001	0.0854612	1.787076	NaN	1.0500001	0.0565083	1.860555	NaN	1.0500001	0.091546	0.1812267	0.091546	1.0500001	0.1830944
1.065	0.1046331	2.722232	NaN	1.065	0.0587742	2.079308	NaN	1.065	0.1788057	0.204575	0.1788057	1.065	0.1387141	0.1780745	0.1387141	1.065	0.0875117	0.9698673	0.0875117	1.065	0.1026405	0.6009501	0.1026405	1.065	0.0767343	1.070904	NaN	1.065	0.055262	1.471472	NaN	1.065	0.069795	2.4175	NaN	1.065	0.0298338	1.802473	NaN	1.065	0.0496182	1.746946	NaN	1.065	0.0602879	0.1782977	0.0602879	1.065	0.1735822
1.08	0.1281606	2.540808	NaN	1.08	0.0648575	2.075824	NaN	1.08	0.1754447	0.186451	0.1754447	1.08	0.1438495	0.1741544	0.1438495	1.08	0.0730443	1.036005	NaN	1.08	0.1251979	0.784549	0.1251979	1.08	0.0792049	1.223175	NaN	1.08	0.0736191	1.536296	NaN	1.08	0.0537654	2.359879	NaN	1.08	0.0833208	1.708654	NaN	1.08	0.0492242	1.608411	NaN	1.08	0.0730298	0.1754761	0.0730298	1.08	0.1820142
1.095	0.1146271	2.435426	NaN	1.095	0.0311443	2.109883	NaN	1.095	0.1610123	0.1745166	0.1610123	1.095	0.1360163	0.1760546	0.1360163	1.095	0.0857872	1.17006	NaN	1.095	0.1209374	0.7501667	0.1209374	1.095	0.0857451	1.229269	NaN	1.095	0.0661945	1.617314	NaN	1.095	0.1380933	2.107133	NaN	1.095	0.0776653	1.798815	NaN	1.095	0.045194	1.761366	NaN	1.095	0.0754629	0.1916969	0.0754629	1.095	0.1671879
1.11	0.084026	2.656355	NaN	1.11	0.0541346	1.965618	NaN	1.11	0.1532365	0.1957268	0.1532365	1.11	0.1244325	0.1728631	0.1244325	1.11	0.063445	1.119904	NaN	1.11	0.1254695	0.7965411	0.1254695	1.11	0.0865263	1.056958	NaN	1.11	0.0732818	1.688777	NaN	1.11	0.0784436	2.163988	NaN	1.11	0.099203	2.134372	NaN	1.11	0.0416462	1.835675	NaN	1.11	0.0641637	0.1982782	0.0641637	1.11	0.1984518
1.125	0.1176898	2.640918	NaN	1.125	0.04677	1.873311	NaN	1.125	0.1503893	0.1818379	0.1503893	1.125	0.1499194	0.184447	0.1499194	1.125	0.0864704	1.187416	NaN	1.125	0.1459845	0.3085147	0.1459845	1.125	0.0668474	1.156627	NaN	1.125	0.0398696	1.410421	NaN	1.125	0.0373145	2.069632	NaN	1.125	0.1253221	1.932975	NaN	1.125	0.0471128	1.909598	NaN	1.125	0.07707	0.1848342	0.07707	1.125	0.1718672
1.1400001	0.1227574	2.557425	NaN	1.1400001	0.0367262	1.52595	NaN	1.1400001	0.1638923	0.1830192	0.1638923	1.1400001	0.1319757	0.1790547	0.1319757	1.1400001	0.0671793	1.088659	NaN	1.1400001	0.1030936	0.1793568	0.1030936	1.1400001	0.0759004	1.225743	NaN	1.1400001	0.1066697	1.441476	NaN	1.1400001	0.0814195	1.966574	NaN	1.1400001	0.1937173	1.620379	NaN	1.1400001	0.0628037	1.887986	NaN	1.1400001	0.0879137	0.175035	0.0879137	1.1400001	0.1826182
1.1550001	0.1464694	2.480148	NaN	1.1550001	0.0486903	1.480398	NaN	1.1550001	0.1600329	0.1967488	0.1600329	1.1550001	0.1400534	0.1748112	0.1400534	1.1550001	0.0978981	1.019572	NaN	1.1550001	0.0895915	0.186583	0.0895915	1.1550001	0.1204163	1.105463	NaN	1.1550001	0.1354195	1.286797	NaN	1.1550001	0.0536195	1.696852	NaN	1.1550001	0.1737546	1.622379	NaN	1.1550001	0.0788789	1.79172	NaN	1.1550001	0.0936638	0.183255	0.0936638	1.1550001	0.1731618
1.1700001	0.1492476	2.517498	NaN	1.1700001	0.0473387	1.339919	NaN	1.1700001	0.16658	0.1862151	0.16658	1.1700001	0.1412778	0.1875372	0.1412778	1.1700001	0.0953451	1.243264	NaN	1.1700001	0.0986869	0.1885656	0.0986869	1.1700001	0.1294654	1.118958	NaN	1.1700001	0.0933256	1.308644	NaN	1.1700001	0.0607537	2.152789	NaN	1.1700001	0.2041502	1.839744	NaN	1.1700001	0.0788894	2.010859	NaN	1.1700001	0.1002429	0.1819975	0.1002429	1.1700001	0.1746614
1.1850001	0.1282669	2.588885	NaN	1.1850001	0.1074571	1.276869	NaN	1.1850001	0.1728674	0.2077231	0.1728674	1.1850001	0.1330477	0.1929025	0.1330477	1.1850001	0.1006124	1.142822	NaN	1.1850001	0.1264485	0.1904905	0.1264485	1.1850001	0.1378145	1.130533	NaN	1.1850001	0.0592095	1.188674	NaN	1.1850001	0.0782561	2.200557	NaN	1.1850001	0.1561201	2.050867	NaN	1.1850001	0.0573573	2.259548	NaN	1.1850001	0.0771707	0.1813571	0.0771707	1.1850001	0.1682118
1.2	0.0945071	2.559993	NaN	1.2	0.0881571	1.279927	NaN	1.2	0.1810139	0.1940643	0.1810139	1.2	0.1375558	0.1779664	0.1375558	1.2	0.1172152	1.156099	NaN	1.2	0.101757	0.2002784	0.101757	1.2	0.1164879	1.101614	NaN	1.2	0.1100237	1.18143	NaN	1.2	0.0821716	2.109029	NaN	1.2	0.1853576	1.655112	NaN	1.2	0.0529183	2.477788	NaN	1.2	0.0566202	0.1830746	0.0566202	1.2	0.1669908
1.215	0.0987262	2.487965	NaN	1.215	0.1225023	1.228115	NaN	1.215	0.1824007	0.173554	0.1824007	1.215	0.1323547	0.1741098	0.1323547	1.215	0.086982	1.245322	NaN	1.215	0.116584	0.1801621	0.116584	1.215	0.1292093	1.138424	NaN	1.215	0.1191972	1.197339	NaN	1.215	0.1310098	2.078673	NaN	1.215	0.2107804	1.662806	NaN	1.215	0.0818171	2.364397	NaN	1.215	0.0715543	0.1736796	0.0715543	1.215	0.1659493
1.23	0.1139123	2.581972	NaN	1.23	0.095953	1.296263	NaN	1.23	0.1704984	0.1771242	0.1704984	1.23	0.1242382	0.1874071	0.1242382	1.23	0.1122944	1.372316	NaN	1.23	0.0954822	0.2064322	0.0954822	1.23	0.1275744	1.34253	NaN	1.23	0.1031248	1.214832	NaN	1.23	0.1183758	2.203161	NaN	1.23	0.1740242	1.751425	NaN	1.23	0.104791	2.411	NaN	1.23	0.0875402	0.1903127	0.0875402	1.23	0.1370434
1.245	0.0768244	2.699465	NaN	1.245	0.0858354	0.9939767	0.0858354	1.245	0.159277	0.1880292	0.159277	1.245	0.1301026	0.1791613	0.1301026	1.245	0.1208977	1.574108	NaN	1.245	0.0829372	0.2223921	0.0829372	1.245	0.1180067	1.312585	NaN	1.245	0.1028973	1.063995	NaN	1.245	0.149516	2.157161	NaN	1.245	0.208945	1.860873	NaN	1.245	0.1277028	2.397943	NaN	1.245	0.0827331	0.1924493	0.0827331	1.245	0.1666614
1.2600001	0.0963225	2.681863	NaN	1.2600001	0.0999764	1.186621	NaN	1.2600001	0.1684016	0.21237	0.1684016	1.2600001	0.1286216	0.1682221	0.1286216	1.2600001	0.1163652	1.363714	NaN	1.2600001	0.0941843	0.1861228	0.0941843	1.2600001	0.0857471	1.426534	NaN	1.2600001	0.1019357	1.169767	NaN	1.2600001	0.1167234	2.487822	NaN	1.2600001	0.2246751	1.749999	NaN	1.2600001	0.1075413	2.305555	NaN	1.2600001	0.0690702	0.1831089	0.0690702	1.2600001	0.1726661
1.2750001	0.1043967	2.557463	NaN	1.2750001	0.1189447	1.341406	NaN	1.2750001	0.1799466	0.1852782	0.1799466	1.2750001	0.1352522	0.1817142	0.1352522	1.2750001	0.1159293	1.370139	NaN	1.2750001	0.1090588	0.1981988	0.1090588	1.2750001	0.104042	1.350216	NaN	1.2750001	0.0897418	1.224221	NaN	1.2750001	0.1194219	2.666465	NaN	1.2750001	0.1673114	1.811295	NaN	1.2750001	0.1508751	2.596002	NaN	1.2750001	0.0583447	0.1774205	0.0583447	1.2750001	0.1663246
1.2900001	0.0477209	2.677689	NaN	1.2900001	0.1057447	1.401147	NaN	1.2900001	0.1796781	0.2022771	0.1796781	1.2900001	0.1374947	0.1800977	0.1374947	1.2900001	0.106061	1.503688	NaN	1.2900001	0.1001904	0.3221094	0.1001904	1.2900001	0.0929263	1.695127	NaN	1.2900001	0.0968615	1.249938	NaN	1.2900001	0.1044679	2.686872	NaN	1.2900001	0.1944244	1.811402	NaN	1.2900001	0.1241909	2.435814	NaN	1.2900001	0.0738648	0.1832333	0.0738648	1.2900001	0.1948143
1.3050001	0.0853737	2.454671	NaN	1.3050001	0.0975386	1.283116	NaN	1.3050001	0.1672255	0.2386402	0.1672255	1.3050001	0.1262688	0.2000618	0.1262688	1.3050001	0.1145646	1.404118	NaN	1.3050001	0.1024592	0.2974268	0.1024592	1.3050001	0.1168312	1.620926	NaN	1.3050001	0.1380956	1.216161	NaN	1.3050001	0.1126437	2.56546	NaN	1.3050001	0.1845506	1.806155	NaN	1.3050001	0.1324245	2.42871	NaN	1.3050001	0.0636186	0.1823099	0.0636186	1.3050001	0.1708102
1.32	0.0669969	2.317069	NaN	1.32	0.1146263	0.9389091	0.1146263	1.32	0.1724612	0.2173062	0.1724612	1.32	0.1312025	0.184082	0.1312025	1.32	0.1023779	1.082968	NaN	1.32	0.0719906	0.3532369	0.0719906	1.32	0.1040931	1.360758	NaN	1.32	0.1587003	1.297645	NaN	1.32	0.0932587	2.439475	NaN	1.32	0.2145479	1.723823	NaN	1.32	0.1038956	2.061601	NaN	1.32	0.0506934	0.1964595	0.0506934	1.32	0.1752196
1.335	0.0956304	2.528385	NaN	1.335	0.0818721	0.9537557	0.0818721	1.335	0.1569087	0.2148347	0.1569087	1.335	0.1380628	0.1807541	0.1380628	1.335	0.1284497	1.036044	NaN	1.335	0.0829645	0.2450631	0.0829645	1.335	0.0809138	1.447819	NaN	1.335	0.1881539	1.439378	NaN	1.335	0.080642	2.289041	NaN	1.335	0.1945718	1.796006	NaN	1.335	0.1000702	2.220091	NaN	1.335	0.0582846	0.16877	0.0582846	1.335	0.2203126
1.35	0.0577298	2.501708	NaN	1.35	0.0929193	1.045935	NaN	1.35	0.2057695	0.1977144	0.2057695	1.35	0.1197373	0.1751944	0.1197373	1.35	0.1147866	0.9977925	0.1147866	1.35	0.0338175	0.1981525	0.0338175	1.35	0.1229149	1.451715	NaN	1.35	0.1467351	1.263173	NaN	1.35	0.1025334	2.288298	NaN	1.35	0.1819549	1.688794	NaN	1.35	0.1088843	1.982291	NaN	1.35	0.0649952	0.1823302	0.0649952	1.35	0.1402499
1.365	0.0579778	2.510712	NaN	1.365	0.1128947	1.11917	NaN	1.365	0.2240674	0.207697	0.2240674	1.365	0.13719	0.1732185	0.13719	1.365	0.1458699	1.220749	NaN	1.365	0.0558863	0.1871929	0.0558863	1.365	0.115915	1.521255	NaN	1.365	0.1066854	1.108095	NaN	1.365	0.1000927	2.266571	NaN	1.365	0.172502	1.633166	NaN	1.365	0.0924385	2.32791	NaN	1.365	0.0661105	0.1823931	0.0661105	1.365	0.2101257
1.3800001	0.0790495	2.487302	NaN	1.3800001	0.0987869	1.191477	NaN	1.3800001	0.2247488	0.1792012	0.2247488	1.3800001	0.123443	0.1867726	0.123443	1.3800001	0.1190874	1.06631	NaN	1.3800001	0.0513946	0.1855116	0.0513946	1.3800001	0.098878	1.378017	NaN	1.3800001	0.1178812	1.068499	NaN	1.3800001	0.0833979	2.157643	NaN	1.3800001	0.1882741	1.444079	NaN	1.3800001	0.1080309	2.439002	NaN	1.3800001	0.0839196	0.1899149	0.0839196	1.3800001	0.1998153
1.3950001	0.0702109	2.170854	NaN	1.3950001	0.1053488	1.134793	NaN	1.3950001	0.2085601	0.1954891	0.2085601	1.3950001	0.1295262	0.1761222	0.1295262	1.3950001	0.1370186	1.043405	NaN	1.3950001	0.0495173	0.3837335	0.0495173	1.3950001	0.0758801	1.503441	NaN	1.3950001	0.1127597	1.017411	NaN	1.3950001	0.0793464	1.905644	NaN	1.3950001	0.1967538	1.528283	NaN	1.3950001	0.0892023	2.624252	NaN	1.3950001	0.0715767	0.1872113	0.0715767	1.3950001	0.2281676
1.4100001	0.0856648	2.173289	NaN	1.4100001	0.1097782	0.960177	0.1097782	1.4100001	0.2150428	0.1856184	0.2150428	1.4100001	0.133937	0.17371	0.133937	1.4100001	0.1040414	1.180998	NaN	1.4100001	0.0474797	0.3587262	0.0474797	1.4100001	0.0680851	1.500276	NaN	1.4100001	0.0970704	0.9510165	0.0970704	1.4100001	0.0738178	1.96136	NaN	1.4100001	0.1855616	1.398184	NaN	1.4100001	0.0839348	2.549642	NaN	1.4100001	0.0637304	0.1943778	0.0637304	1.4100001	0.2201665
1.4250001	0.0841292	2.022276	NaN	1.4250001	0.1090556	0.9019363	0.1090556	1.4250001	0.2086236	0.2256619	0.2086236	1.4250001	0.1342364	0.1819384	0.1342364	1.4250001	0.1042938	1.019303	NaN	1.4250001	0.042634	0.3273522	0.042634	1.4250001	0.0796946	1.410431	NaN	1.4250001	0.0891379	1.057236	NaN	1.4250001	0.0891017	1.9779	NaN	1.4250001	0.1678133	1.485203	NaN	1.4250001	0.0619076	2.58293	NaN	1.4250001	0.0551215	0.1784479	0.0551215	1.4250001	0.2383874
1.44	0.122837	1.755859	NaN	1.44	0.1254105	0.8827296	0.1254105	1.44	0.1844215	0.241673	0.1844215	1.44	0.1271901	0.1808204	0.1271901	1.44	0.1245546	0.9952555	0.1245546	1.44	0.0831517	0.1881449	0.0831517	1.44	0.0908756	1.49172	NaN	1.44	0.1149251	0.9052415	0.1149251	1.44	0.0791657	1.81847	NaN	1.44	0.1976852	1.427363	NaN	1.44	0.0664421	2.3869	NaN	1.44	0.0891173	0.1822304	0.0891173	1.44	0.1999859
1.455	0.1207441	1.984878	NaN	1.455	0.0811509	1.053187	NaN	1.455	0.1601958	0.1800946	0.1601958	1.455	0.1012492	0.181578	0.1012492	1.455	0.0861341	0.8980542	0.0861341	1.455	0.0749696	0.2139376	0.0749696	1.455	0.0610276	1.461344	NaN	1.455	0.1195028	0.8897703	0.1195028	1.455	0.10951	2.104864	NaN	1.455	0.2042936	1.510622	NaN	1.455	0.0519083	2.5007	NaN	1.455	0.0739343	0.1891715	0.0739343	1.455	0.1988221
1.47	0.115147	1.877696	NaN	1.47	0.0747649	1.21173	NaN	1.47	0.1729	0.2018741	0.1729	1.47	0.1180613	0.1805042	0.1180613	1.47	0.1042284	0.9709836	0.1042284	1.47	0.0969877	0.1912746	0.0969877	1.47	0.0629889	1.374515	NaN	1.47	0.1042395	0.8199605	0.1042395	1.47	0.0913701	2.104067	NaN	1.47	0.193826	1.533087	NaN	1.47	0.0438119	2.202675	NaN	1.47	0.0739406	0.179102	0.0739406	1.47	0.1968796
1.485	0.1399292	1.725971	NaN	1.485	0.0701331	1.407563	NaN	1.485	0.173168	0.2123203	0.173168	1.485	0.1061446	0.1786182	0.1061446	1.485	0.1151928	0.9960775	0.1151928	1.485	0.0612026	0.2081677	0.0612026	1.485	0.0627548	1.521608	NaN	1.485	0.0992933	0.774647	0.0992933	1.485	0.0867342	2.082869	NaN	1.485	0.1879528	1.628469	NaN	1.485	0.0880153	2.311839	NaN	1.485	0.0898205	0.173314	0.0898205	1.485	0.2193666
1.5000001	0.1063937	1.935508	NaN	1.5000001	0.0494044	1.358409	NaN	1.5000001	0.1773788	0.1829563	0.1773788	1.5000001	0.1241135	0.1860293	0.1241135	1.5000001	0.1034908	0.9039474	0.1034908	1.5000001	0.0968373	0.1945272	0.0968373	1.5000001	0.1317089	1.633397	NaN	1.5000001	0.1279769	0.8550259	0.1279769	1.5000001	0.0883084	2.114786	NaN	1.5000001	0.2098143	1.516247	NaN	1.5000001	0.0634319	2.301219	NaN	1.5000001	0.0851602	0.1926965	0.0851602	1.5000001	0.1876228
1.5150001	0.1045287	1.900629	NaN	1.5150001	0.0692163	1.234786	NaN	1.5150001	0.1684911	0.1829319	0.1684911	1.5150001	0.1183781	0.1744647	0.1183781	1.5150001	0.1244741	0.9960023	0.1244741	1.5150001	0.0987265	0.1883064	0.0987265	1.5150001	0.1063588	1.609039	NaN	1.5150001	0.1130119	0.9148385	0.1130119	1.5150001	0.0542283	2.048865	NaN	1.5150001	0.2149746	1.663291	NaN	1.5150001	0.0513486	2.391171	NaN	1.5150001	0.0759863	0.1964827	0.0759863	1.5150001	0.2015369
1.5300001	0.150264	1.850481	NaN	1.5300001	0.0768624	1.307196	NaN	1.5300001	0.1658139	0.1937112	0.1658139	1.5300001	0.1185289	0.1730889	0.1185289	1.5300001	0.0757447	0.7188164	0.0757447	1.5300001	0.106875	0.1609287	0.106875	1.5300001	0.1053234	1.616228	NaN	1.5300001	0.091883	0.9865417	0.091883	1.5300001	0.0919424	2.035954	NaN	1.5300001	0.2045569	1.563196	NaN	1.5300001	0.0949905	2.44135	NaN	1.5300001	0.0957647	0.1716212	0.0957647	1.5300001	0.1977814
1.5450001	0.0794244	1.951536	NaN	1.5450001	0.104717	1.224622	NaN	1.5450001	0.165645	0.2017077	0.165645	1.5450001	0.1177574	0.178776	0.1177574	1.5450001	0.1068512	0.797754	0.1068512	1.5450001	0.0956277	0.190389	0.0956277	1.5450001	0.0963679	1.429999	NaN	1.5450001	0.0898625	1.143226	NaN	1.5450001	0.0842102	1.756447	NaN	1.5450001	0.2224543	1.599248	NaN	1.5450001	0.0697161	2.417298	NaN	1.5450001	0.0672564	0.1803486	0.0672564	1.5450001	0.2112608
1.5600001	0.1345258	1.771774	NaN	1.5600001	0.0850562	1.607336	NaN	1.5600001	0.1482371	0.173583	0.1482371	1.5600001	0.1092311	0.1766299	0.1092311	1.5600001	0.0960511	0.9343926	0.0960511	1.5600001	0.1237502	0.1841135	0.1237502	1.5600001	0.1091003	1.368873	NaN	1.5600001	0.0959931	1.103105	NaN	1.5600001	0.0772588	1.739568	NaN	1.5600001	0.2322668	1.313855	NaN	1.5600001	0.059879	2.403874	NaN	1.5600001	0.0694404	0.1751081	0.0694404	1.5600001	0.201428
1.575	0.1166416	1.940567	NaN	1.575	0.0907671	1.759707	NaN	1.575	0.1808319	0.1781965	0.1808319	1.575	0.1385059	0.185361	0.1385059	1.575	0.0677641	0.7585685	0.0677641	1.575	0.0955845	0.1887203	0.0955845	1.575	0.0867771	1.58198	NaN	1.575	0.0485077	1.109783	NaN	1.575	0.0582949	1.571191	NaN	1.575	0.2050977	1.187665	NaN	1.575	0.0773804	2.25586	NaN	1.575	0.0695041	0.1753924	0.0695041	1.575	0.2306793
1.59	0.0920193	1.70558	NaN	1.59	0.0985554	1.777025	NaN	1.59	0.1795691	0.1764116	0.1795691	1.59	0.1236024	0.1782068	0.1236024	1.59	0.083504	0.7014007	0.083504	1.59	0.1157257	0.1808929	0.1157257	1.59	0.1037499	1.617483	NaN	1.59	0.0677185	1.053604	NaN	1.59	0.0689155	1.481045	NaN	1.59	0.2114491	1.259163	NaN	1.59	0.0597558	2.312943	NaN	1.59	0.0591088	0.186141	0.0591088	1.59	0.2116755
1.605	0.0700416	1.735298	NaN	1.605	0.1457994	1.952423	NaN	1.605	0.1812461	0.191442	0.1812461	1.605	0.1307117	0.188935	0.1307117	1.605	0.1044682	0.7562976	0.1044682	1.605	0.1434014	0.1976201	0.1434014	1.605	0.1397372	1.59058	NaN	1.605	0.0630637	1.099361	NaN	1.605	0.073719	1.463745	NaN	1.605	0.2117491	1.265718	NaN	1.605	0.093197	2.460449	NaN	1.605	0.0599508	0.1860227	0.0599508	1.605	0.1587608
1.6200001	0.0799999	1.666908	NaN	1.6200001	0.1528767	1.978129	NaN	1.6200001	0.1691134	0.1914601	0.1691134	1.6200001	0.128748	0.1920072	0.128748	1.6200001	0.0799434	0.6292705	0.0799434	1.6200001	0.1230905	0.1914259	0.1230905	1.6200001	0.1171083	1.526224	NaN	1.6200001	0.0927471	0.9668866	0.0927471	1.6200001	0.0286217	1.624702	NaN	1.6200001	0.1864689	1.309187	NaN	1.6200001	0.0670369	2.61382	NaN	1.6200001	0.0863464	0.1714084	0.0863464	1.6200001	0.2113213
1.6350001	0.0502198	1.68879	NaN	1.6350001	0.1712706	2.082178	NaN	1.6350001	0.1746419	0.165342	0.1746419	1.6350001	0.1357423	0.169722	0.1357423	1.6350001	0.0748585	0.5944057	0.0748585	1.6350001	0.1274269	0.2070633	0.1274269	1.6350001	0.0993139	1.623133	NaN	1.6350001	0.1027782	0.6958745	0.1027782	1.6350001	0.0529	1.359188	NaN	1.6350001	0.1808491	1.49045	NaN	1.6350001	0.0734226	2.465235	NaN	1.6350001	0.073999	0.1706991	0.073999	1.6350001	0.2163417
1.6500001	0.0508854	1.380481	NaN	1.6500001	0.165684	1.867512	NaN	1.6500001	0.1878357	0.1771583	0.1878357	1.6500001	0.1217164	0.1673066	0.1217164	1.6500001	0.0542571	0.5524656	0.0542571	1.6500001	0.108839	0.1875474	0.108839	1.6500001	0.0829907	1.639718	NaN	1.6500001	0.0854026	0.8810079	0.0854026	1.6500001	0.0485688	1.542394	NaN	1.6500001	0.1780854	1.30875	NaN	1.6500001	0.0638508	2.625442	NaN	1.6500001	0.0752022	0.1803901	0.0752022	1.6500001	0.1943327
1.6650001	0.0650443	1.562926	NaN	1.6650001	0.1764774	2.126144	NaN	1.6650001	0.1691408	0.1878353	0.1691408	1.6650001	0.1278574	0.178108	0.1278574	1.6650001	0.0256775	0.7846078	0.0256775	1.6650001	0.1164309	0.2114113	0.1164309	1.6650001	0.0503394	1.699335	NaN	1.6650001	0.101348	0.5960151	0.101348	1.6650001	0.0661941	1.500276	NaN	1.6650001	0.185563	1.437229	NaN	1.6650001	0.0642191	2.522962	NaN	1.6650001	0.0780409	0.1841456	0.0780409	1.6650001	0.2185938
1.6800001	0.0782923	1.464893	NaN	1.6800001	0.1843907	2.064743	NaN	1.6800001	0.1796907	0.1780702	0.1796907	1.6800001	0.1207135	0.179575	0.1207135	1.6800001	0.0778699	0.889385	0.0778699	1.6800001	0.1100809	0.3130322	0.1100809	1.6800001	0.0866231	1.394725	NaN	1.6800001	0.1204764	0.5123969	0.1204764	1.6800001	0.0693953	1.594808	NaN	1.6800001	0.1820588	1.534572	NaN	1.6800001	0.0707367	2.741375	NaN	1.6800001	0.0842411	0.1687241	0.0842411	1.6800001	0.1805913
1.695	0.1000616	1.574764	NaN	1.695	0.1765661	2.142464	NaN	1.695	0.1807154	0.1834556	0.1807154	1.695	0.1384423	0.1793411	0.1384423	1.695	0.0537756	0.9068196	0.0537756	1.695	0.1139718	0.2323131	0.1139718	1.695	0.0839024	1.473178	NaN	1.695	0.1557568	0.5591983	0.1557568	1.695	0.0639578	1.424117	NaN	1.695	0.1988173	1.473362	NaN	1.695	0.053751	2.710315	NaN	1.695	0.0599076	0.1824627	0.0599076	1.695	0.1803239
1.71	0.0628723	1.63944	NaN	1.71	0.17732	2.07779	NaN	1.71	0.1629209	0.173023	0.1629209	1.71	0.1378942	0.1776739	0.1378942	1.71	0.0508127	0.7504891	0.0508127	1.71	0.1316897	0.1976206	0.1316897	1.71	0.0682188	1.415981	NaN	1.71	0.143086	0.7017941	0.143086	1.71	0.090443	1.359327	NaN	1.71	0.2071561	1.466076	NaN	1.71	0.0531441	2.662586	NaN	1.71	0.089885	0.1951126	0.089885	1.71	0.2058845
1.725	0.0904308	1.548787	NaN	1.725	0.1625354	1.832468	NaN	1.725	0.1608761	0.1728123	0.1608761	1.725	0.1155922	0.1760525	0.1155922	1.725	0.0547223	0.6657837	0.0547223	1.725	0.1272024	0.1714245	0.1272024	1.725	0.070235	1.300106	NaN	1.725	0.1516477	0.8261892	0.1516477	1.725	0.1035577	1.272244	NaN	1.725	0.2201605	1.457972	NaN	1.725	0.067435	2.744764	NaN	1.725	0.0832297	0.1692314	0.0832297	1.725	0.2209841
1.7400001	0.0952986	1.45101	NaN	1.7400001	0.1984774	1.807768	NaN	1.7400001	0.1750781	0.2278483	0.1750781	1.7400001	0.1293874	0.1758591	0.1293874	1.7400001	0.0748513	0.5635149	0.0748513	1.7400001	0.1218851	0.1810755	0.1218851	1.7400001	0.0419755	1.43306	NaN	1.7400001	0.1238773	0.666666	0.1238773	1.7400001	0.0795118	1.196824	NaN	1.7400001	0.2054693	1.433129	NaN	1.7400001	0.0805372	2.75817	NaN	1.7400001	0.0788828	0.1717284	0.0788828	1.7400001	0.2118297
1.7550001	0.0695706	1.698512	NaN	1.7550001	0.2224643	1.959326	NaN	1.7550001	0.1729926	0.1671194	0.1729926	1.7550001	0.1251681	0.1850432	0.1251681	1.7550001	0.0905358	0.6242742	0.0905358	1.7550001	0.1204323	0.1961476	0.1204323	1.7550001	0.0903067	1.496083	NaN	1.7550001	0.1116276	0.6125963	0.1116276	1.7550001	0.0575918	1.021147	NaN	1.7550001	0.1898209	1.466871	NaN	1.7550001	0.0741276	2.657651	NaN	1.7550001	0.0504576	0.1809344	0.0504576	1.7550001	0.2360664
1.7700001	0.0622954	1.772328	NaN	1.7700001	0.2085959	1.850508	NaN	1.7700001	0.1776538	0.1786224	0.1776538	1.7700001	0.118846	0.1818369	0.118846	1.7700001	0.0801733	0.5907426	0.0801733	1.7700001	0.1215012	0.1736788	0.1215012	1.7700001	0.0883498	1.431122	NaN	1.7700001	0.0930282	0.8447338	0.0930282	1.7700001	0.0937085	1.220781	NaN	1.7700001	0.1720685	1.376915	NaN	1.7700001	0.071939	2.396692	NaN	1.7700001	0.0580759	0.1773718	0.0580759	1.7700001	0.2107548
1.7850001	0.0803971	1.773788	NaN	1.7850001	0.1651659	1.758409	NaN	1.7850001	0.1676936	0.1801721	0.1676936	1.7850001	0.1265755	0.1731378	0.1265755	1.7850001	0.0845357	0.5553107	0.0845357	1.7850001	0.1319942	0.1771184	0.1319942	1.7850001	0.1047022	1.349258	NaN	1.7850001	0.1258334	0.8540404	0.1258334	1.7850001	0.1162319	1.091624	NaN	1.7850001	0.1821143	1.383794	NaN	1.7850001	0.1007801	2.466331	NaN	1.7850001	0.0638001	0.188153	0.0638001	1.7850001	0.2080802
1.8000001	0.072117	1.780272	NaN	1.8000001	0.1686024	1.544853	NaN	1.8000001	0.1742643	0.1796275	0.1742643	1.8000001	0.1459266	0.17589	0.1459266	1.8000001	0.0638235	0.5452437	0.0638235	1.8000001	0.1166085	0.1869835	0.1166085	1.8000001	0.1186625	1.288485	NaN	1.8000001	0.1331779	0.9033049	0.1331779	1.8000001	0.0960395	1.079242	NaN	1.8000001	0.2128827	1.289401	NaN	1.8000001	0.0578989	2.777027	NaN	1.8000001	0.062415	0.1744327	0.062415	1.8000001	0.203285
1.815	0.0549527	1.955896	NaN	1.815	0.1916993	1.618754	NaN	1.815	0.1443718	0.1820273	0.1443718	1.815	0.1452885	0.1805928	0.1452885	1.815	0.0574354	0.5318514	0.0574354	1.815	0.1414678	0.1832743	0.1414678	1.815	0.1124924	1.210015	NaN	1.815	0.1679031	0.787248	0.1679031	1.815	0.110762	0.9844657	0.110762	1.815	0.2018662	1.522722	NaN	1.815	0.0463732	2.503445	NaN	1.815	0.0652209	0.1661783	0.0652209	1.815	0.1648118
1.83	0.0957256	1.681693	NaN	1.83	0.1775776	1.436298	NaN	1.83	0.154267	0.1775556	0.154267	1.83	0.1116988	0.1791216	0.1116988	1.83	0.0648196	0.5617564	0.0648196	1.83	0.1493426	0.1903754	0.1493426	1.83	0.0929066	1.059186	NaN	1.83	0.1674078	0.8330283	0.1674078	1.83	0.0757742	1.108914	NaN	1.83	0.1814743	1.641273	NaN	1.83	0.0484121	2.725734	NaN	1.83	0.0555163	0.1847483	0.0555163	1.83	0.2046721
1.845	0.0756673	1.716659	NaN	1.845	0.1660306	1.607637	NaN	1.845	0.1583358	0.2089713	0.1583358	1.845	0.1337616	0.1713985	0.1337616	1.845	0.0886154	0.6273436	0.0886154	1.845	0.1285168	0.1795343	0.1285168	1.845	0.0968731	1.139192	NaN	1.845	0.1571343	1.020218	NaN	1.845	0.048332	1.203121	NaN	1.845	0.1719385	1.5367	NaN	1.845	0.1017567	2.651143	NaN	1.845	0.0697294	0.1870591	0.0697294	1.845	0.1917753
1.8600001	0.0857925	1.793126	NaN	1.8600001	0.1322736	1.414754	NaN	1.8600001	0.1549883	0.1932485	0.1549883	1.8600001	0.1282836	0.1796953	0.1282836	1.8600001	0.0942869	0.6251634	0.0942869	1.8600001	0.1237578	0.1895083	0.1237578	1.8600001	0.0907017	1.199562	NaN	1.8600001	0.1016454	1.073791	NaN	1.8600001	0.0458979	1.049078	NaN	1.8600001	0.2093757	1.596098	NaN	1.8600001	0.0987929	2.585524	NaN	1.8600001	0.0978982	0.1803993	0.0978982	1.8600001	0.1923195
1.8750001	0.0583908	1.717436	NaN	1.8750001	0.1364654	1.724866	NaN	1.8750001	0.1562166	0.2026547	0.1562166	1.8750001	0.1419847	0.1781608	0.1419847	1.8750001	0.1050745	0.783608	0.1050745	1.8750001	0.1325388	0.1721644	0.1325388	1.8750001	0.0916204	1.199647	NaN	1.8750001	0.0857015	0.8794025	0.0857015	1.8750001	0.0544104	1.124517	NaN	1.8750001	0.2200873	1.746606	NaN	1.8750001	0.0712857	2.525944	NaN	1.8750001	0.0687566	0.1748278	0.0687566	1.8750001	0.2193769
1.8900001	0.0663106	1.634303	NaN	1.8900001	0.1857566	1.695424	NaN	1.8900001	0.1639524	0.1772258	0.1639524	1.8900001	0.1276864	0.181607	0.1276864	1.8900001	0.1081384	0.9184586	0.1081384	1.8900001	0.1441924	0.1738588	0.1441924	1.8900001	0.0840417	1.148133	NaN	1.8900001	0.0840598	0.9472701	0.0840598	1.8900001	0.0826956	1.188882	NaN	1.8900001	0.2062141	1.699775	NaN	1.8900001	0.0793155	2.549703	NaN	1.8900001	0.0786845	0.1766397	0.0786845	1.8900001	0.1807675
1.9050001	0.0488265	1.808252	NaN	1.9050001	0.1882752	1.949623	NaN	1.9050001	0.1602827	0.1900367	0.1602827	1.9050001	0.127333	0.1718914	0.127333	1.9050001	0.0968797	0.7712867	0.0968797	1.9050001	0.1280714	0.1964243	0.1280714	1.9050001	0.0671534	1.206692	NaN	1.9050001	0.0871514	0.9683342	0.0871514	1.9050001	0.0423602	1.295448	NaN	1.9050001	0.2020556	1.792162	NaN	1.9050001	0.0708766	2.391398	NaN	1.9050001	0.094572	0.1873072	0.094572	1.9050001	0.224632
1.9200001	0.0603645	1.860471	NaN	1.9200001	0.1717453	1.833872	NaN	1.9200001	0.153632	0.1858011	0.153632	1.9200001	0.1350046	0.1825882	0.1350046	1.9200001	0.1162013	0.8035795	0.1162013	1.9200001	0.1319819	0.1776654	0.1319819	1.9200001	0.0789405	1.012733	NaN	1.9200001	0.0867537	1.005358	NaN	1.9200001	0.0833641	1.248709	NaN	1.9200001	0.1844507	1.86312	NaN	1.9200001	0.0635426	2.584021	NaN	1.9200001	0.0781412	0.1773956	0.0781412	1.9200001	0.2375956
1.9350001	0.0687983	1.854394	NaN	1.9350001	0.1703432	1.886475	NaN	1.9350001	0.1445001	0.1903471	0.1445001	1.9350001	0.1113483	0.1705423	0.1113483	1.9350001	0.098962	0.8467055	0.098962	1.9350001	0.1128056	0.1776365	0.1128056	1.9350001	0.0805395	0.9947926	0.0805395	1.9350001	0.076822	0.7497149	0.076822	1.9350001	0.0683994	1.34802	NaN	1.9350001	0.1999561	1.747925	NaN	1.9350001	0.0603526	2.518967	NaN	1.9350001	0.0943546	0.1840937	0.0943546	1.9350001	0.2324318
1.95	0.0761909	1.634653	NaN	1.95	0.1491975	1.835365	NaN	1.95	0.1380736	0.1864406	0.1380736	1.95	0.1362672	0.1800447	0.1362672	1.95	0.0604093	0.5965014	0.0604093	1.95	0.1161908	0.1856994	0.1161908	1.95	0.0620327	1.06104	NaN	1.95	0.1025305	0.9530042	0.1025305	1.95	0.0608382	1.267674	NaN	1.95	0.1932314	1.488155	NaN	1.95	0.0666341	2.52819	NaN	1.95	0.0794389	0.1727784	0.0794389	1.95	0.2260123
1.9650002	0.0668402	1.525182	NaN	1.9650002	0.1143165	1.613358	NaN	1.9650002	0.1166303	0.1840815	0.1166303	1.9650002	0.1394161	0.1741542	0.1394161	1.9650002	0.0556408	0.5520735	0.0556408	1.9650002	0.1154564	0.1756886	0.1154564	1.9650002	0.0617932	1.022892	NaN	1.9650002	0.0698405	0.7924446	0.0698405	1.9650002	0.0489929	1.130351	NaN	1.9650002	0.2056083	1.539429	NaN	1.9650002	0.0448472	2.603405	NaN	1.9650002	0.0638497	0.1908068	0.0638497	1.9650002	0.2627366
1.9800001	0.0517754	1.44649	NaN	1.9800001	0.1478391	1.570081	NaN	1.9800001	0.1684165	0.1767201	0.1684165	1.9800001	0.0987908	0.1758073	0.0987908	1.9800001	0.0555411	0.5223574	0.0555411	1.9800001	0.1078198	0.1975831	0.1078198	1.9800001	0.0675142	0.9232329	0.0675142	1.9800001	0.0589957	0.7643732	0.0589957	1.9800001	0.0870767	1.080145	NaN	1.9800001	0.2095623	1.803299	NaN	1.9800001	0.0420433	2.567209	NaN	1.9800001	0.0624494	0.192523	0.0624494	1.9800001	0.2098154
1.9950001	0.0641529	1.468092	NaN	1.9950001	0.1782859	1.406434	NaN	1.9950001	0.1589756	0.1812429	0.1589756	1.9950001	0.1306368	0.1761755	0.1306368	1.9950001	0.0611366	0.5075009	0.0611366	1.9950001	0.1232036	0.1773277	0.1232036	1.9950001	0.0953607	0.9449534	0.0953607	1.9950001	0.0579531	0.7822016	0.0579531	1.9950001	0.0971851	1.171409	NaN	1.9950001	0.2069018	1.786355	NaN	1.9950001	0.0660047	2.341969	NaN	1.9950001	0.0792191	0.1763179	0.0792191	1.9950001	0.1641513
2.01	0.0739668	1.39723	NaN	2.01	0.1834947	1.377517	NaN	2.01	0.1611372	0.1788265	0.1611372	2.01	0.1286751	0.1707589	0.1286751	2.01	0.0400969	0.5107337	0.0400969	2.01	0.12657	0.1839423	0.12657	2.01	0.1374569	1.013335	NaN	2.01	0.0660984	0.9225183	0.0660984	2.01	0.0626879	1.257337	NaN	2.01	0.2028281	1.979533	NaN	2.01	0.0594105	2.438194	NaN	2.01	0.0533305	0.17773	0.0533305	2.01	0.2259778
2.025	0.0710844	1.339594	NaN	2.025	0.2012907	1.53309	NaN	2.025	0.1648995	0.1964333	0.1648995	2.025	0.1192859	0.175655	0.1192859	2.025	0.0426051	0.5273709	0.0426051	2.025	0.1281908	0.1840019	0.1281908	2.025	0.1044395	1.146239	NaN	2.025	0.0713485	0.936859	0.0713485	2.025	0.0555276	1.208408	NaN	2.025	0.1845389	2.029954	NaN	2.025	0.0334659	2.305384	NaN	2.025	0.0440102	0.1791131	0.0440102	2.025	0.2474876
2.0400002	0.0486296	1.475823	NaN	2.0400002	0.1634378	1.45967	NaN	2.0400002	0.1602854	0.1684547	0.1602854	2.0400002	0.133686	0.171747	0.133686	2.0400002	0.0448478	0.4201025	0.0448478	2.0400002	0.1191723	0.1790196	0.1191723	2.0400002	0.1334261	0.9105628	0.1334261	2.0400002	0.0589643	0.8958533	0.0589643	2.0400002	0.082468	1.250256	NaN	2.0400002	0.208899	1.926013	NaN	2.0400002	0.0458564	2.047964	NaN	2.0400002	0.043376	0.1868059	0.043376	2.0400002	0.209269
2.055	0.0611312	1.258337	NaN	2.055	0.1919556	1.646442	NaN	2.055	0.1605517	0.1859733	0.1605517	2.055	0.1313212	0.1789358	0.1313212	2.055	0.0354928	0.5118938	0.0354928	2.055	0.1295861	0.1858402	0.1295861	2.055	0.0662782	1.028958	NaN	2.055	0.0524999	0.9936304	0.0524999	2.055	0.0639605	1.199644	NaN	2.055	0.1905115	1.750147	NaN	2.055	0.0625203	2.065135	NaN	2.055	0.0405541	0.175242	0.0405541	2.055	0.2169611
2.0700002	0.0739387	1.406515	NaN	2.0700002	0.1852075	1.664444	NaN	2.0700002	0.1578907	0.1757328	0.1578907	2.0700002	0.1103145	0.1811569	0.1103145	2.0700002	0.0598051	0.468019	0.0598051	2.0700002	0.1064963	0.1698234	0.1064963	2.0700002	0.0536135	1.127718	NaN	2.0700002	0.0773863	0.9751393	0.0773863	2.0700002	0.0729467	1.468573	NaN	2.0700002	0.1906007	1.65764	NaN	2.0700002	0.057326	1.888442	NaN	2.0700002	0.044291	0.1824245	0.044291	2.0700002	0.1823177
2.085	0.0614952	1.32748	NaN	2.085	0.2066375	1.890387	NaN	2.085	0.1682801	0.1897211	0.1682801	2.085	0.110912	0.1669155	0.110912	2.085	0.0457378	0.459567	0.0457378	2.085	0.0990148	0.1703418	0.0990148	2.085	0.0835155	1.044392	NaN	2.085	0.0710599	0.966641	0.0710599	2.085	0.0596109	1.30175	NaN	2.085	0.1861983	1.535618	NaN	2.085	0.0326217	2.054802	NaN	2.085	0.0401855	0.1856901	0.0401855	2.085	0.2103842
2.1000001	0.0638355	1.255139	NaN	2.1000001	0.1675766	1.734066	NaN	2.1000001	0.1546149	0.1809559	0.1546149	2.1000001	0.1302907	0.1719987	0.1302907	2.1000001	0.0467849	0.3878106	0.0467849	2.1000001	0.1121045	0.165621	0.1121045	2.1000001	0.0983141	1.122819	NaN	2.1000001	0.0771907	0.8947277	0.0771907	2.1000001	0.0766921	1.276657	NaN	2.1000001	0.1874471	1.602686	NaN	2.1000001	0.0629606	1.903263	NaN	2.1000001	0.054853	0.1893453	0.054853	2.1000001	0.2045214
2.115	0.0408703	1.335881	NaN	2.115	0.1867038	1.581425	NaN	2.115	0.1807187	0.1724876	0.1807187	2.115	0.137431	0.1778017	0.137431	2.115	0.0734072	0.4182022	0.0734072	2.115	0.0974624	0.1781549	0.0974624	2.115	0.0646396	1.21462	NaN	2.115	0.0570228	1.040902	NaN	2.115	0.0610796	1.129053	NaN	2.115	0.1925368	1.725332	NaN	2.115	0.0910085	1.921407	NaN	2.115	0.0652801	0.1858341	0.0652801	2.115	0.2153539
2.13	0.052384	1.361778	NaN	2.13	0.1881893	1.757402	NaN	2.13	0.1585757	0.1809034	0.1585757	2.13	0.136593	0.1749755	0.136593	2.13	0.0718221	0.3983982	0.0718221	2.13	0.115758	0.1903407	0.115758	2.13	0.0831994	1.148692	NaN	2.13	0.0353209	1.01484	NaN	2.13	0.0644038	1.250956	NaN	2.13	0.1678135	1.704255	NaN	2.13	0.0791043	1.994646	NaN	2.13	0.0611935	0.1912396	0.0611935	2.13	0.2000069
2.1450002	0.0930556	1.511925	NaN	2.1450002	0.2362983	1.822651	NaN	2.1450002	0.1519549	0.1639359	0.1519549	2.1450002	0.1193588	0.1751993	0.1193588	2.1450002	0.0606889	0.3909897	0.0606889	2.1450002	0.1244982	0.191587	0.1244982	2.1450002	0.0838894	1.126315	NaN	2.1450002	0.036523	1.139335	NaN	2.1450002	0.0700587	1.224983	NaN	2.1450002	0.1910488	1.829484	NaN	2.1450002	0.0549697	2.005248	NaN	2.1450002	0.0430031	0.1820024	0.0430031	2.1450002	0.1851856
2.16	0.0785723	1.46113	NaN	2.16	0.2138385	2.118571	NaN	2.16	0.1563503	0.168603	0.1563503	2.16	0.1329987	0.1825099	0.1329987	2.16	0.145389	0.5353072	0.145389	2.16	0.1060738	0.1761927	0.1060738	2.16	0.0556488	1.142545	NaN	2.16	0.0550077	1.036002	NaN	2.16	0.0742436	1.342351	NaN	2.16	0.2112297	1.835718	NaN	2.16	0.0532202	2.142977	NaN	2.16	0.035884	0.1747325	0.035884	2.16	0.2242714
2.1750002	0.0864698	1.351262	NaN	2.1750002	0.2215742	2.181833	NaN	2.1750002	0.1420335	0.1813837	0.1420335	2.1750002	0.1195317	0.182768	0.1195317	2.1750002	0.1350906	0.5326048	0.1350906	2.1750002	0.107128	0.185774	0.107128	2.1750002	0.0877501	1.158304	NaN	2.1750002	0.0449815	0.8385606	0.0449815	2.1750002	0.0770236	1.40115	NaN	2.1750002	0.1868793	1.831171	NaN	2.1750002	0.1085667	2.339764	NaN	2.1750002	0.0402969	0.1842538	0.0402969	2.1750002	0.2155893
2.19	0.0864223	1.603728	NaN	2.19	0.2257774	2.381518	NaN	2.19	0.1537042	0.1794435	0.1537042	2.19	0.1256002	0.1732434	0.1256002	2.19	0.1007159	0.4252375	0.1007159	2.19	0.1145492	0.1745255	0.1145492	2.19	0.0804805	1.030399	NaN	2.19	0.0409058	0.7885956	0.0409058	2.19	0.0697026	1.531139	NaN	2.19	0.1651794	1.828285	NaN	2.19	0.0787353	2.217424	NaN	2.19	0.0430935	0.1670133	0.0430935	2.19	0.2086696
2.2050002	0.0800702	1.449433	NaN	2.2050002	0.2295494	2.512437	NaN	2.2050002	0.1425538	0.1706575	0.1425538	2.2050002	0.1127497	0.1762538	0.1127497	2.2050002	0.1080645	0.3682796	0.1080645	2.2050002	0.1030627	0.1827122	0.1030627	2.2050002	0.0629093	1.045344	NaN	2.2050002	0.0380525	0.8459512	0.0380525	2.2050002	0.0735996	1.349835	NaN	2.2050002	0.2068652	1.876663	NaN	2.2050002	0.1240024	2.316164	NaN	2.2050002	0.0539431	0.1774066	0.0539431	2.2050002	0.2220498
2.22	0.0497474	1.302177	NaN	2.22	0.2147059	2.341097	NaN	2.22	0.1699611	0.1874992	0.1699611	2.22	0.1098679	0.1728502	0.1098679	2.22	0.1066403	0.4233603	0.1066403	2.22	0.1148492	0.1840164	0.1148492	2.22	0.0609981	1.166965	NaN	2.22	0.0394577	0.9420605	0.0394577	2.22	0.0608655	1.378673	NaN	2.22	0.201258	1.842916	NaN	2.22	0.0794344	2.08755	NaN	2.22	0.0470404	0.1767742	0.0470404	2.22	0.2214936
2.2350001	0.0437183	1.651228	NaN	2.2350001	0.2252247	2.410831	NaN	2.2350001	0.136009	0.1835047	0.136009	2.2350001	0.1211383	0.1829198	0.1211383	2.2350001	0.0812609	0.3747545	0.0812609	2.2350001	0.0881972	0.2054385	0.0881972	2.2350001	0.0561393	1.235687	NaN	2.2350001	0.0577084	0.765563	0.0577084	2.2350001	0.056516	1.272213	NaN	2.2350001	0.1916013	1.667926	NaN	2.2350001	0.0703417	1.874828	NaN	2.2350001	0.0371438	0.174244	0.0371438	2.2350001	0.2107776
2.25	0.103506	1.555879	NaN	2.25	0.2286378	2.548145	NaN	2.25	0.1672865	0.1760057	0.1672865	2.25	0.1159236	0.1870158	0.1159236	2.25	0.0837979	0.3678585	0.0837979	2.25	0.1197821	0.2112903	0.1197821	2.25	0.0464222	1.251879	NaN	2.25	0.0728954	0.6983951	0.0728954	2.25	0.0907634	1.26222	NaN	2.25	0.1942313	1.721674	NaN	2.25	0.0534823	1.868076	NaN	2.25	0.0508871	0.1806174	0.0508871	2.25	0.2461378
2.265	0.1281269	1.628011	NaN	2.265	0.2135255	2.437402	NaN	2.265	0.1650576	0.1777103	0.1650576	2.265	0.1225531	0.1714091	0.1225531	2.265	0.0810415	0.4240341	0.0810415	2.265	0.124136	0.2052918	0.124136	2.265	0.0445147	1.178535	NaN	2.265	0.0906703	0.5468541	0.0906703	2.265	0.0824598	1.164152	NaN	2.265	0.1934685	1.652296	NaN	2.265	0.0778903	2.147732	NaN	2.265	0.0669749	0.2018024	0.0669749	2.265	0.2412266
2.2800002	0.069528	1.904898	NaN	2.2800002	0.1794384	2.369404	NaN	2.2800002	0.2100206	0.1910053	0.2100206	2.2800002	0.1043974	0.1849161	0.1043974	2.2800002	0.10937	0.3783686	0.10937	2.2800002	0.1258011	0.180615	0.1258011	2.2800002	0.0751187	1.390048	NaN	2.2800002	0.1304613	0.6434826	0.1304613	2.2800002	0.1042393	1.095484	NaN	2.2800002	0.1694062	1.694121	NaN	2.2800002	0.0501945	2.009124	NaN	2.2800002	0.0407969	0.1999746	0.0407969	2.2800002	0.2523036
2.295	0.0843187	1.876171	NaN	2.295	0.1824366	2.18736	NaN	2.295	0.1766175	0.1709531	0.1766175	2.295	0.1172433	0.1770409	0.1172433	2.295	0.1333072	0.357392	0.1333072	2.295	0.1163506	0.1959224	0.1163506	2.295	0.0496861	1.400603	NaN	2.295	0.1024336	0.69689	0.1024336	2.295	0.0956628	1.158196	NaN	2.295	0.1284013	1.536537	NaN	2.295	0.1072438	2.06709	NaN	2.295	0.0455036	0.1852977	0.0455036	2.295	0.2596355
2.3100002	0.0963789	1.970685	NaN	2.3100002	0.1974044	2.159136	NaN	2.3100002	0.1840955	0.1733581	0.1840955	2.3100002	0.1134407	0.1881262	0.1134407	2.3100002	0.0970631	0.4262607	0.0970631	2.3100002	0.1157673	0.216998	0.1157673	2.3100002	0.0662934	1.419045	NaN	2.3100002	0.0979575	0.7063507	0.0979575	2.3100002	0.1097762	1.137802	NaN	2.3100002	0.09892	1.56253	NaN	2.3100002	0.1134259	2.049899	NaN	2.3100002	0.059273	0.195806	0.059273	2.3100002	0.184538
2.325	0.1083314	1.892807	NaN	2.325	0.1503208	2.414352	NaN	2.325	0.1726466	0.1725718	0.1726466	2.325	0.107995	0.1847256	0.107995	2.325	0.0786768	0.3791492	0.0786768	2.325	0.1054209	0.1772121	0.1054209	2.325	0.0425237	1.324704	NaN	2.325	0.1189763	0.4987357	0.1189763	2.325	0.1085335	1.348704	NaN	2.325	0.1186803	1.691961	NaN	2.325	0.1360539	2.048279	NaN	2.325	0.0565316	0.1892734	0.0565316	2.325	0.1959313
2.3400002	0.0940406	1.790259	NaN	2.3400002	0.165119	2.304644	NaN	2.3400002	0.1855502	0.178779	0.1855502	2.3400002	0.1199082	0.1778439	0.1199082	2.3400002	0.0815678	0.4817116	0.0815678	2.3400002	0.1129509	0.1880128	0.1129509	2.3400002	0.0420385	1.258948	NaN	2.3400002	0.1488656	0.452608	0.1488656	2.3400002	0.127013	1.355948	NaN	2.3400002	0.1071393	1.690532	NaN	2.3400002	0.1311208	1.936265	NaN	2.3400002	0.0579763	0.1895216	0.0579763	2.3400002	0.1793986
2.355	0.0635172	1.732119	NaN	2.355	0.167475	2.318266	NaN	2.355	0.1940093	0.1771493	0.1940093	2.355	0.1195038	0.1743979	0.1195038	2.355	0.0934902	0.449962	0.0934902	2.355	0.1424578	0.1847513	0.1424578	2.355	0.0365903	1.279483	NaN	2.355	0.1546763	0.5063431	0.1546763	2.355	0.0912439	1.265799	NaN	2.355	0.150347	1.762792	NaN	2.355	0.1491145	2.084928	NaN	2.355	0.0759058	0.1842491	0.0759058	2.355	0.2002946
2.3700001	0.0524275	1.805361	NaN	2.3700001	0.1886952	2.312717	NaN	2.3700001	0.1813078	0.1711901	0.1813078	2.3700001	0.1244663	0.1642973	0.1244663	2.3700001	0.0915647	0.3722126	0.0915647	2.3700001	0.1238758	0.1744739	0.1238758	2.3700001	0.0647602	1.336683	NaN	2.3700001	0.1310697	0.5045395	0.1310697	2.3700001	0.093058	1.402833	NaN	2.3700001	0.1186009	1.786209	NaN	2.3700001	0.1454607	2.080713	NaN	2.3700001	0.0771525	0.1902046	0.0771525	2.3700001	0.1581322
2.3850002	0.0655842	1.758685	NaN	2.3850002	0.1718745	2.136535	NaN	2.3850002	0.1945766	0.1654359	0.1945766	2.3850002	0.1128939	0.1770711	0.1128939	2.3850002	0.0783417	0.391645	0.0783417	2.3850002	0.1060422	0.1724208	0.1060422	2.3850002	0.0743236	1.233315	NaN	2.3850002	0.1442063	0.4493348	0.1442063	2.3850002	0.1171078	1.528298	NaN	2.3850002	0.1161406	1.865106	NaN	2.3850002	0.1775194	2.082601	NaN	2.3850002	0.0839083	0.1691345	0.0839083	2.3850002	0.1615553
2.4	0.0731819	1.739286	NaN	2.4	0.1852548	2.082153	NaN	2.4	0.1498116	0.1792234	0.1498116	2.4	0.1227881	0.1659056	0.1227881	2.4	0.1073313	0.4381178	0.1073313	2.4	0.1087761	0.1783242	0.1087761	2.4	0.1034808	1.53326	NaN	2.4	0.1300073	0.5993858	0.1300073	2.4	0.0983407	1.715648	NaN	2.4	0.0898657	2.027083	NaN	2.4	0.1666857	1.879996	NaN	2.4	0.0504057	0.1940351	0.0504057	2.4	0.1684397
2.4150002	0.0564138	1.930442	NaN	2.4150002	0.1855657	1.756831	NaN	2.4150002	0.161208	0.1817166	0.161208	2.4150002	0.1159219	0.173549	0.1159219	2.4150002	0.1425956	0.4964123	0.1425956	2.4150002	0.1161053	0.1748757	0.1161053	2.4150002	0.0766087	1.391724	NaN	2.4150002	0.1155601	0.5441197	0.1155601	2.4150002	0.1203745	1.793078	NaN	2.4150002	0.0660386	2.136414	NaN	2.4150002	0.1684454	1.820474	NaN	2.4150002	0.0739142	0.1844873	0.0739142	2.4150002	0.1965369
2.43	0.0822297	1.932111	NaN	2.43	0.1554024	1.716733	NaN	2.43	0.1709685	0.17494	0.1709685	2.43	0.1087266	0.1719356	0.1087266	2.43	0.1079327	0.3937691	0.1079327	2.43	0.122308	0.1936425	0.122308	2.43	0.0767415	1.524173	NaN	2.43	0.1089975	0.6825848	0.1089975	2.43	0.0990785	1.826779	NaN	2.43	0.0673208	1.970271	NaN	2.43	0.185907	2.148919	NaN	2.43	0.0676302	0.1947712	0.0676302	2.43	0.2014961
2.4450002	0.0750607	1.802588	NaN	2.4450002	0.1557023	1.804738	NaN	2.4450002	0.1960693	0.182921	0.1960693	2.4450002	0.1263519	0.1804881	0.1263519	2.4450002	0.1234096	0.4376538	0.1234096	2.4450002	0.1473648	0.1803827	0.1473648	2.4450002	0.0601195	1.329868	NaN	2.4450002	0.1097688	0.6315289	0.1097688	2.4450002	0.0807581	1.970606	NaN	2.4450002	0.0683264	1.876372	NaN	2.4450002	0.1827092	2.254982	NaN	2.4450002	0.0708767	0.1792375	0.0708767	2.4450002	0.1962843
2.46	0.0625536	1.96177	NaN	2.46	0.1733398	1.916795	NaN	2.46	0.1728807	0.1819919	0.1728807	2.46	0.1215098	0.1838081	0.1215098	2.46	0.0976494	0.4314294	0.0976494	2.46	0.1247764	0.1841329	0.1247764	2.46	0.0878467	1.415036	NaN	2.46	0.099613	0.7446843	0.099613	2.46	0.1050781	2.086109	NaN	2.46	0.0785462	1.781256	NaN	2.46	0.174991	2.283731	NaN	2.46	0.0926745	0.1990836	0.0926745	2.46	0.2261301
2.4750001	0.0722928	1.897463	NaN	2.4750001	0.1981199	1.792815	NaN	2.4750001	0.1483915	0.185351	0.1483915	2.4750001	0.1116861	0.1705719	0.1116861	2.4750001	0.1181768	0.36849	0.1181768	2.4750001	0.1366898	0.192191	0.1366898	2.4750001	0.0799726	1.334639	NaN	2.4750001	0.0767746	0.8938677	0.0767746	2.4750001	0.1380695	1.975871	NaN	2.4750001	0.0886961	1.630751	NaN	2.4750001	0.1826737	2.261579	NaN	2.4750001	0.0679516	0.1834727	0.0679516	2.4750001	0.1947056
2.49	0.0698722	1.880465	NaN	2.49	0.1545674	1.69109	NaN	2.49	0.1477336	0.1700676	0.1477336	2.49	0.1198035	0.1856466	0.1198035	2.49	0.1187218	0.4096314	0.1187218	2.49	0.0856154	0.2073341	0.0856154	2.49	0.0601492	1.326721	NaN	2.49	0.1138742	0.9338146	0.1138742	2.49	0.1138154	1.872301	NaN	2.49	0.0911984	1.774464	NaN	2.49	0.1581265	2.109891	NaN	2.49	0.095127	0.1889687	0.095127	2.49	0.2504655
2.505	0.0883354	1.783379	NaN	2.505	0.2251335	1.733958	NaN	2.505	0.1535268	0.1682913	0.1535268	2.505	0.1169372	0.2022209	0.1169372	2.505	0.1490003	0.3988936	0.1490003	2.505	0.0720058	0.2015983	0.0720058	2.505	0.0668969	1.330704	NaN	2.505	0.1228243	0.7855538	0.1228243	2.505	0.1024009	1.92561	NaN	2.505	0.0961807	1.601186	NaN	2.505	0.1322315	1.748574	NaN	2.505	0.0853278	0.1820874	0.0853278	2.505	0.2297392
2.5200002	0.0810942	1.916534	NaN	2.5200002	0.236063	1.81473	NaN	2.5200002	0.1587159	0.1730346	0.1587159	2.5200002	0.1157535	0.1718994	0.1157535	2.5200002	0.1776287	0.4839704	0.1776287	2.5200002	0.0960586	0.2002297	0.0960586	2.5200002	0.0509701	1.088094	NaN	2.5200002	0.1132756	0.8854657	0.1132756	2.5200002	0.0950539	2.127441	NaN	2.5200002	0.1370296	1.821408	NaN	2.5200002	0.1573737	1.745805	NaN	2.5200002	0.0999082	0.1903399	0.0999082	2.5200002	0.1875037
2.535	0.0798067	1.92184	NaN	2.535	0.1857638	1.798118	NaN	2.535	0.1670742	0.1702179	0.1670742	2.535	0.1129713	0.1875314	0.1129713	2.535	0.1391463	0.6367717	0.1391463	2.535	0.0929138	0.1842881	0.0929138	2.535	0.0821181	1.169445	NaN	2.535	0.1203193	0.842489	0.1203193	2.535	0.0714467	2.052732	NaN	2.535	0.169734	1.799272	NaN	2.535	0.147508	1.621173	NaN	2.535	0.095395	0.1735408	0.095395	2.535	0.2019438
2.5500002	0.0867403	2.006	NaN	2.5500002	0.1872209	1.714777	NaN	2.5500002	0.1626467	0.1619039	0.1626467	2.5500002	0.1159835	0.1825539	0.1159835	2.5500002	0.1541015	0.5963448	0.1541015	2.5500002	0.0887389	0.1939796	0.0887389	2.5500002	0.0795101	1.30451	NaN	2.5500002	0.1220016	0.8135732	0.1220016	2.5500002	0.0410399	2.06333	NaN	2.5500002	0.1597529	1.898537	NaN	2.5500002	0.1395933	1.737627	NaN	2.5500002	0.0814588	0.1849006	0.0814588	2.5500002	0.1660141
2.565	0.1074297	2.121637	NaN	2.565	0.2068119	1.775063	NaN	2.565	0.1656027	0.1720496	0.1656027	2.565	0.1196712	0.1783426	0.1196712	2.565	0.1136809	0.5905433	0.1136809	2.565	0.0692466	0.2169528	0.0692466	2.565	0.0964718	1.263799	NaN	2.565	0.1176036	1.053773	NaN	2.565	0.0951606	1.947842	NaN	2.565	0.1585851	2.04517	NaN	2.565	0.1951593	1.636777	NaN	2.565	0.0928626	0.188043	0.0928626	2.565	0.2090976
2.5800002	0.100526	2.042225	NaN	2.5800002	0.2286481	1.710599	NaN	2.5800002	0.1598461	0.1955736	0.1598461	2.5800002	0.1258308	0.1811475	0.1258308	2.5800002	0.087298	0.6380015	0.087298	2.5800002	0.0972688	0.1868023	0.0972688	2.5800002	0.0834305	1.112941	NaN	2.5800002	0.1178506	0.9678836	0.1178506	2.5800002	0.1128317	2.190058	NaN	2.5800002	0.1600356	1.969765	NaN	2.5800002	0.143187	1.588212	NaN	2.5800002	0.0649999	0.1901838	0.0649999	2.5800002	0.1780632
2.595	0.0681924	2.002815	NaN	2.595	0.2202166	1.865248	NaN	2.595	0.1755122	0.1694874	0.1755122	2.595	0.1256571	0.1786246	0.1256571	2.595	0.0831808	0.5810629	0.0831808	2.595	0.1042721	0.1671102	0.1042721	2.595	0.0664721	1.187704	NaN	2.595	0.0824268	0.889577	0.0824268	2.595	0.0884522	2.122994	NaN	2.595	0.2108792	2.213185	NaN	2.595	0.1155993	1.743992	NaN	2.595	0.0403583	0.1932815	0.0403583	2.595	0.1761036
2.6100001	0.0640266	2.245946	NaN	2.6100001	0.1985278	1.734866	NaN	2.6100001	0.1646116	0.1635175	0.1646116	2.6100001	0.1074519	0.1709603	0.1074519	2.6100001	0.0814033	0.5991371	0.0814033	2.6100001	0.1120404	0.2124922	0.1120404	2.6100001	0.0915868	1.163148	NaN	2.6100001	0.1010396	0.8150222	0.1010396	2.6100001	0.0691166	1.997514	NaN	2.6100001	0.1879781	2.081459	NaN	2.6100001	0.1643601	1.888683	NaN	2.6100001	0.0571809	0.168379	0.0571809	2.6100001	0.1799386
2.6250002	0.0843154	2.211351	NaN	2.6250002	0.1976456	1.525482	NaN	2.6250002	0.1442468	0.1884836	0.1442468	2.6250002	0.1094073	0.1693051	0.1094073	2.6250002	0.0892293	0.7395896	0.0892293	2.6250002	0.1268958	0.1896762	0.1268958	2.6250002	0.0948206	1.18715	NaN	2.6250002	0.1153548	0.9014348	0.1153548	2.6250002	0.0407394	2.019993	NaN	2.6250002	0.1704396	2.31399	NaN	2.6250002	0.1893929	2.083743	NaN	2.6250002	0.0467685	0.2041294	0.0467685	2.6250002	0.1650451
2.64	0.0842714	2.539235	NaN	2.64	0.2466111	1.551131	NaN	2.64	0.1738711	0.1780367	0.1738711	2.64	0.1122044	0.179379	0.1122044	2.64	0.0669942	0.5323806	0.0669942	2.64	0.0994019	0.2070804	0.0994019	2.64	0.0967476	1.196803	NaN	2.64	0.0994055	0.8244523	0.0994055	2.64	0.0777684	1.859951	NaN	2.64	0.178198	2.114537	NaN	2.64	0.1851215	2.080218	NaN	2.64	0.0562743	0.19672	0.0562743	2.64	0.1627252
2.6550002	0.1098354	2.434246	NaN	2.6550002	0.2373544	1.633838	NaN	2.6550002	0.1685361	0.1841221	0.1685361	2.6550002	0.1139143	0.1723987	0.1139143	2.6550002	0.0624485	0.5769394	0.0624485	2.6550002	0.1213614	0.1927179	0.1213614	2.6550002	0.0903894	1.081029	NaN	2.6550002	0.1030998	0.7960923	0.1030998	2.6550002	0.0811166	2.000995	NaN	2.6550002	0.1517001	2.288907	NaN	2.6550002	0.1903928	1.936588	NaN	2.6550002	0.0785142	0.2009007	0.0785142	2.6550002	0.1868172
2.67	0.0786867	2.600174	NaN	2.67	0.2233992	1.462014	NaN	2.67	0.180554	0.183295	0.180554	2.67	0.1210314	0.1765342	0.1210314	2.67	0.0787862	0.5657502	0.0787862	2.67	0.1317241	0.1958496	0.1317241	2.67	0.0745642	1.046383	NaN	2.67	0.1448924	0.8475325	0.1448924	2.67	0.1060098	2.144001	NaN	2.67	0.1638278	2.393308	NaN	2.67	0.2006742	2.0381	NaN	2.67	0.0616072	0.1998835	0.0616072	2.67	0.1637862
2.6850002	0.1015846	2.538644	NaN	2.6850002	0.1825377	1.454617	NaN	2.6850002	0.150412	0.1734675	0.150412	2.6850002	0.1182768	0.1771091	0.1182768	2.6850002	0.0832448	0.6472387	0.0832448	2.6850002	0.1256967	0.1997874	0.1256967	2.6850002	0.0846286	1.047503	NaN	2.6850002	0.1244327	0.6917595	0.1244327	2.6850002	0.0973657	2.066491	NaN	2.6850002	0.1905541	2.352689	NaN	2.6850002	0.1825888	2.02367	NaN	2.6850002	0.0724555	0.1991198	0.0724555	2.6850002	0.1881747
2.7	0.0940577	2.577688	NaN	2.7	0.2141488	1.451915	NaN	2.7	0.1550277	0.1699323	0.1550277	2.7	0.115055	0.1685062	0.115055	2.7	0.1007416	0.6565812	0.1007416	2.7	0.1279027	0.1853542	0.1279027	2.7	0.0712609	1.116678	NaN	2.7	0.1301806	0.8575604	0.1301806	2.7	0.0775164	2.039032	NaN	2.7	0.1606698	2.111248	NaN	2.7	0.1658614	1.983296	NaN	2.7	0.0783466	0.1777013	0.0783466	2.7	0.166623
2.7150002	0.0584928	2.341544	NaN	2.7150002	0.1984576	1.447632	NaN	2.7150002	0.1552324	0.1780731	0.1552324	2.7150002	0.1112612	0.1636175	0.1112612	2.7150002	0.0944844	0.6935265	0.0944844	2.7150002	0.136632	0.2067868	0.136632	2.7150002	0.0990303	1.179988	NaN	2.7150002	0.1189787	0.9146797	0.1189787	2.7150002	0.0728683	2.142624	NaN	2.7150002	0.1790134	2.202081	NaN	2.7150002	0.1773627	1.770248	NaN	2.7150002	0.0855635	0.1973701	0.0855635	2.7150002	0.2143916
2.73	0.0830661	2.324654	NaN	2.73	0.1992735	1.362592	NaN	2.73	0.1738226	0.1846214	0.1738226	2.73	0.112708	0.1790962	0.112708	2.73	0.0963957	0.9405199	0.0963957	2.73	0.1273465	0.1874857	0.1273465	2.73	0.0941007	1.123266	NaN	2.73	0.1296983	0.9138539	0.1296983	2.73	0.1068171	2.11856	NaN	2.73	0.1760166	2.145952	NaN	2.73	0.1401408	1.660123	NaN	2.73	0.0910916	0.1969981	0.0910916	2.73	0.2313261
2.7450001	0.1434752	2.444158	NaN	2.7450001	0.2219412	1.475387	NaN	2.7450001	0.1727552	0.1647969	0.1727552	2.7450001	0.1160794	0.1734641	0.1160794	2.7450001	0.0757866	1.016538	NaN	2.7450001	0.0771059	0.1820627	0.0771059	2.7450001	0.099313	1.278001	NaN	2.7450001	0.0982254	0.9254954	0.0982254	2.7450001	0.0816372	2.096383	NaN	2.7450001	0.102942	2.246938	NaN	2.7450001	0.1329407	1.65623	NaN	2.7450001	0.0649915	0.1778318	0.0649915	2.7450001	0.1891987
2.7600002	0.0757625	2.250644	NaN	2.7600002	0.20976	1.636796	NaN	2.7600002	0.1815528	0.1704701	0.1815528	2.7600002	0.1299372	0.1805062	0.1299372	2.7600002	0.0758592	1.018865	NaN	2.7600002	0.0606183	0.1953213	0.0606183	2.7600002	0.109686	1.155477	NaN	2.7600002	0.1205255	0.984759	0.1205255	2.7600002	0.074478	2.146701	NaN	2.7600002	0.1084059	2.088146	NaN	2.7600002	0.1022278	1.786993	NaN	2.7600002	0.0669121	0.1892709	0.0669121	2.7600002	0.210446
2.775	0.1183359	2.128904	NaN	2.775	0.1934173	1.542825	NaN	2.775	0.1415766	0.1701705	0.1415766	2.775	0.1141449	0.1798896	0.1141449	2.775	0.0615946	0.8856218	0.0615946	2.775	0.0536552	0.1903868	0.0536552	2.775	0.0893345	0.9501688	0.0893345	2.775	0.1164657	0.9043941	0.1164657	2.775	0.1194883	2.123257	NaN	2.775	0.1420359	2.119372	NaN	2.775	0.1340503	1.620757	NaN	2.775	0.0762073	0.1803002	0.0762073	2.775	0.2228707
2.7900002	0.1147693	2.088351	NaN	2.7900002	0.1949733	1.393626	NaN	2.7900002	0.1387097	0.1771467	0.1387097	2.7900002	0.1219178	0.1824433	0.1219178	2.7900002	0.0896212	0.9658228	0.0896212	2.7900002	0.0727081	0.2079952	0.0727081	2.7900002	0.0951771	0.8628898	0.0951771	2.7900002	0.1163526	0.861837	0.1163526	2.7900002	0.0743153	2.181824	NaN	2.7900002	0.0767742	2.189325	NaN	2.7900002	0.1290429	1.608984	NaN	2.7900002	0.0599737	0.1826417	0.0599737	2.7900002	0.1960859
2.805	0.0982373	2.148546	NaN	2.805	0.2066348	1.355513	NaN	2.805	0.1573211	0.193207	0.1573211	2.805	0.1198838	0.1846429	0.1198838	2.805	0.0828622	0.7272668	0.0828622	2.805	0.0941262	0.1890366	0.0941262	2.805	0.0831422	0.9754453	0.0831422	2.805	0.1180295	0.8358123	0.1180295	2.805	0.0894754	2.190414	NaN	2.805	0.1108978	2.155183	NaN	2.805	0.1647034	1.775923	NaN	2.805	0.0508497	0.1890715	0.0508497	2.805	0.2203739
2.8200002	0.0522697	1.945936	NaN	2.8200002	0.2004268	1.345228	NaN	2.8200002	0.1652008	0.1621544	0.1652008	2.8200002	0.1171948	0.1809564	0.1171948	2.8200002	0.1040188	0.8699571	0.1040188	2.8200002	0.1273224	0.180769	0.1273224	2.8200002	0.1071368	0.7354548	0.1071368	2.8200002	0.1122062	0.7130751	0.1122062	2.8200002	0.1100653	2.10235	NaN	2.8200002	0.1041776	2.101445	NaN	2.8200002	0.1864443	1.835939	NaN	2.8200002	0.0845288	0.1754885	0.0845288	2.8200002	0.1967881
2.835	0.0220957	1.934782	NaN	2.835	0.1709127	1.4215	NaN	2.835	0.1545107	0.177065	0.1545107	2.835	0.1061378	0.1916398	0.1061378	2.835	0.0525873	0.8977473	0.0525873	2.835	0.1020681	0.178949	0.1020681	2.835	0.104351	0.7521015	0.104351	2.835	0.100709	0.783794	0.100709	2.835	0.1194445	2.194905	NaN	2.835	0.1103841	2.049895	NaN	2.835	0.1621467	1.835487	NaN	2.835	0.0692127	0.2082448	0.0692127	2.835	0.2093785
2.8500001	0.0581	2.144546	NaN	2.8500001	0.2119248	1.524459	NaN	2.8500001	0.1784638	0.1765137	0.1784638	2.8500001	0.1080214	0.1804105	0.1080214	2.8500001	0.0692755	0.8065754	0.0692755	2.8500001	0.0798537	0.183104	0.0798537	2.8500001	0.1002607	0.7114773	0.1002607	2.8500001	0.1238227	0.7479886	0.1238227	2.8500001	0.1155909	2.315919	NaN	2.8500001	0.1305894	2.183268	NaN	2.8500001	0.1960029	1.676829	NaN	2.8500001	0.0758114	0.1889694	0.0758114	2.8500001	0.2327679
2.8650002	0.056185	1.991526	NaN	2.8650002	0.2084516	1.429557	NaN	2.8650002	0.1835319	0.1780112	0.1835319	2.8650002	0.1150735	0.1794179	0.1150735	2.8650002	0.097376	0.7464126	0.097376	2.8650002	0.1264199	0.1789012	0.1264199	2.8650002	0.0906343	0.6102453	0.0906343	2.8650002	0.1309821	0.7417539	0.1309821	2.8650002	0.1220144	2.530559	NaN	2.8650002	0.1622779	2.088181	NaN	2.8650002	0.1378093	1.69283	NaN	2.8650002	0.0715171	0.1805323	0.0715171	2.8650002	0.2050574
2.88	0.0544315	1.909752	NaN	2.88	0.1971142	1.349932	NaN	2.88	0.1783364	0.1753111	0.1783364	2.88	0.1142676	0.1702013	0.1142676	2.88	0.0823683	1.05003	NaN	2.88	0.1258582	0.2045816	0.1258582	2.88	0.0771684	0.5472988	0.0771684	2.88	0.1014996	0.8120149	0.1014996	2.88	0.0794518	2.436544	NaN	2.88	0.1878945	2.379291	NaN	2.88	0.1730308	1.772779	NaN	2.88	0.0702419	0.1761663	0.0702419	2.88	0.2136303
2.8950002	0.0430974	1.847759	NaN	2.8950002	0.1651423	1.284092	NaN	2.8950002	0.1999142	0.1642226	0.1999142	2.8950002	0.1177479	0.1796091	0.1177479	2.8950002	0.0733177	0.9156058	0.0733177	2.8950002	0.1136505	0.1875414	0.1136505	2.8950002	0.0677605	0.5009652	0.0677605	2.8950002	0.1082637	0.7625459	0.1082637	2.8950002	0.0577522	2.397516	NaN	2.8950002	0.1858624	2.430197	NaN	2.8950002	0.1602098	1.729285	NaN	2.8950002	0.0664528	0.1820703	0.0664528	2.8950002	0.2057087
2.91	0.0363651	2.097374	NaN	2.91	0.1765559	1.438206	NaN	2.91	0.180404	0.1738877	0.180404	2.91	0.1390872	0.1794623	0.1390872	2.91	0.0904605	0.8751056	0.0904605	2.91	0.1063647	0.1894965	0.1063647	2.91	0.0626702	0.5413784	0.0626702	2.91	0.0966207	0.7826043	0.0966207	2.91	0.0565045	2.092201	NaN	2.91	0.173462	2.399039	NaN	2.91	0.1668047	1.564829	NaN	2.91	0.0480301	0.2146399	0.0480301	2.91	0.1914824
2.9250002	0.0594408	2.196482	NaN	2.9250002	0.2106123	1.451059	NaN	2.9250002	0.1631546	0.1728755	0.1631546	2.9250002	0.1554061	0.187154	0.1554061	2.9250002	0.0839952	0.8265132	0.0839952	2.9250002	0.1187969	0.191218	0.1187969	2.9250002	0.0601584	0.5928698	0.0601584	2.9250002	0.1089535	0.832673	0.1089535	2.9250002	0.0626376	2.095549	NaN	2.9250002	0.1773396	2.268496	NaN	2.9250002	0.1815233	1.45618	NaN	2.9250002	0.0499327	0.1917723	0.0499327	2.9250002	0.2003165
2.94	0.0530966	2.294218	NaN	2.94	0.1902916	1.502901	NaN	2.94	0.1763531	0.1703967	0.1763531	2.94	0.1306572	0.1774728	0.1306572	2.94	0.1193516	0.8679781	0.1193516	2.94	0.0950395	0.1927703	0.0950395	2.94	0.0956622	0.729423	0.0956622	2.94	0.1044107	0.7653843	0.1044107	2.94	0.0681547	2.044299	NaN	2.94	0.1926312	2.327688	NaN	2.94	0.19436	1.444452	NaN	2.94	0.0433888	0.18973	0.0433888	2.94	0.1933046
2.9550002	0.0433023	2.591425	NaN	2.9550002	0.2193311	1.269696	NaN	2.9550002	0.1660813	0.1722149	0.1660813	2.9550002	0.1285655	0.1789353	0.1285655	2.9550002	0.0848108	0.8887625	0.0848108	2.9550002	0.079285	0.1927847	0.079285	2.9550002	0.0761524	0.6047996	0.0761524	2.9550002	0.105783	0.7294085	0.105783	2.9550002	0.0700921	1.992974	NaN	2.9550002	0.1915619	2.449391	NaN	2.9550002	0.1834746	1.351297	NaN	2.9550002	0.0445596	0.1835008	0.0445596	2.9550002	0.1948475
2.97	0.0615488	2.475268	NaN	2.97	0.1942861	1.571672	NaN	2.97	0.1885186	0.1656412	0.1885186	2.97	0.1314807	0.1764162	0.1314807	2.97	0.0981609	0.7939538	0.0981609	2.97	0.1156643	0.1881666	0.1156643	2.97	0.0808147	0.5810829	0.0808147	2.97	0.1126067	0.7695564	0.1126067	2.97	0.1006504	1.893854	NaN	2.97	0.148304	2.63819	NaN	2.97	0.1936459	1.286252	NaN	2.97	0.0519305	0.1948837	0.0519305	2.97	0.236661
2.9850001	0.0811432	2.417492	NaN	2.9850001	0.2192704	1.556003	NaN	2.9850001	0.2032707	0.1844506	0.2032707	2.9850001	0.1117884	0.1802376	0.1117884	2.9850001	0.134448	1.027332	NaN	2.9850001	0.1173464	0.1852963	0.1173464	2.9850001	0.0818069	0.5268745	0.0818069	2.9850001	0.0646497	0.6934091	0.0646497	2.9850001	0.139001	2.419897	NaN	2.9850001	0.1824445	2.604506	NaN	2.9850001	0.1787637	1.413476	NaN	2.9850001	0.0622006	0.188092	0.0622006	2.9850001	0.190396
3.0000002	0.1186644	2.642101	NaN	3.0000002	0.2015714	1.621583	NaN	3.0000002	0.1653126	0.1679613	0.1653126	3.0000002	0.11825	0.176806	0.11825	3.0000002	0.1033792	1.349639	NaN	3.0000002	0.0856044	0.1931706	0.0856044	3.0000002	0.093608	0.3822663	0.093608	3.0000002	0.0546813	0.9083471	0.0546813	3.0000002	0.1134785	2.545169	NaN	3.0000002	0.1828865	2.523124	NaN	3.0000002	0.1789674	1.324592	NaN	3.0000002	0.0589661	0.2014367	0.0589661	3.0000002	0.184511
3.015	0.0569434	2.513083	NaN	3.015	0.1820163	1.683252	NaN	3.015	0.1406406	0.1722935	0.1406406	3.015	0.1027728	0.1767916	0.1027728	3.015	0.1276858	1.208906	NaN	3.015	0.0630723	0.1707522	0.0630723	3.015	0.0528288	0.3817088	0.0528288	3.015	0.0871982	0.9141372	0.0871982	3.015	0.1197334	2.436226	NaN	3.015	0.1641195	2.719055	NaN	3.015	0.2033863	1.38634	NaN	3.015	0.0591433	0.1772247	0.0591433	3.015	0.1717886
3.0300002	0.0460048	2.320503	NaN	3.0300002	0.23063	1.663559	NaN	3.0300002	0.1775916	0.1829977	0.1775916	3.0300002	0.1176813	0.1811821	0.1176813	3.0300002	0.12342	1.170236	NaN	3.0300002	0.0949489	0.1991836	0.0949489	3.0300002	0.0514297	0.3859462	0.0514297	3.0300002	0.072601	0.9037625	0.072601	3.0300002	0.1389357	2.425901	NaN	3.0300002	0.1485542	2.581207	NaN	3.0300002	0.1674819	1.299196	NaN	3.0300002	0.0651449	0.1836353	0.0651449	3.0300002	0.1673996
3.045	0.0503574	2.478664	NaN	3.045	0.2464107	1.844337	NaN	3.045	0.1706841	0.1883773	0.1706841	3.045	0.1065317	0.1790874	0.1065317	3.045	0.1113755	1.074086	NaN	3.045	0.0986328	0.188711	0.0986328	3.045	0.0662039	0.4432886	0.0662039	3.045	0.0906648	0.8010186	0.0906648	3.045	0.1117408	2.491527	NaN	3.045	0.1311083	2.380985	NaN	3.045	0.1763481	1.337623	NaN	3.045	0.0679465	0.1906581	0.0679465	3.045	0.1547528
3.0600002	0.0421267	2.524785	NaN	3.0600002	0.2198829	1.947754	NaN	3.0600002	0.1830678	0.179254	0.1830678	3.0600002	0.1267195	0.1757661	0.1267195	3.0600002	0.1038392	0.7498294	0.1038392	3.0600002	0.1086971	0.1845721	0.1086971	3.0600002	0.0791122	0.4074262	0.0791122	3.0600002	0.0840591	0.8522326	0.0840591	3.0600002	0.1420351	2.50751	NaN	3.0600002	0.1270994	2.35303	NaN	3.0600002	0.1731718	1.31567	NaN	3.0600002	0.059152	0.1823972	0.059152	3.0600002	0.1771233
3.075	0.0312626	2.55975	NaN	3.075	0.2158968	1.852243	NaN	3.075	0.1579446	0.1934194	0.1579446	3.075	0.1164651	0.1749046	0.1164651	3.075	0.1027791	0.860773	0.1027791	3.075	0.1087934	0.2000007	0.1087934	3.075	0.0919187	0.3468248	0.0919187	3.075	0.0930465	0.7355611	0.0930465	3.075	0.1374553	2.4625	NaN	3.075	0.1678534	2.52079	NaN	3.075	0.1653335	1.47037	NaN	3.075	0.0702191	0.1841005	0.0702191	3.075	0.2040036
3.0900002	0.0574081	2.489412	NaN	3.0900002	0.2045255	1.742468	NaN	3.0900002	0.1672698	0.1783086	0.1672698	3.0900002	0.1154645	0.1766246	0.1154645	3.0900002	0.1071168	0.8712964	0.1071168	3.0900002	0.1294458	0.1796068	0.1294458	3.0900002	0.0986915	0.5221349	0.0986915	3.0900002	0.1302196	0.7197702	0.1302196	3.0900002	0.126456	2.500654	NaN	3.0900002	0.1323594	2.297857	NaN	3.0900002	0.1784378	1.52235	NaN	3.0900002	0.0677114	0.1842052	0.0677114	3.0900002	0.2157686
3.1050003	0.0399713	2.585668	NaN	3.1050003	0.2198647	2.065561	NaN	3.1050003	0.1479229	0.1724821	0.1479229	3.1050003	0.1161477	0.1920052	0.1161477	3.1050003	0.098052	0.806144	0.098052	3.1050003	0.1192936	0.1792847	0.1192936	3.1050003	0.0691775	0.5177745	0.0691775	3.1050003	0.0977804	0.6367324	0.0977804	3.1050003	0.0773997	2.673651	NaN	3.1050003	0.1019186	2.298189	NaN	3.1050003	0.1655879	1.584599	NaN	3.1050003	0.0842899	0.1853035	0.0842899	3.1050003	0.2258065
3.1200001	0.032655	2.435943	NaN	3.1200001	0.2081531	2.090244	NaN	3.1200001	0.1563369	0.1866011	0.1563369	3.1200001	0.1061816	0.1870278	0.1061816	3.1200001	0.0918307	0.9649985	0.0918307	3.1200001	0.089595	0.1858775	0.089595	3.1200001	0.0704668	0.6219761	0.0704668	3.1200001	0.0914666	0.5962104	0.0914666	3.1200001	0.1083409	2.398277	NaN	3.1200001	0.0776249	2.378366	NaN	3.1200001	0.169783	1.551161	NaN	3.1200001	0.0818013	0.1804432	0.0818013	3.1200001	0.1836395
3.1350002	0.0532267	2.425151	NaN	3.1350002	0.1991294	2.009962	NaN	3.1350002	0.1483517	0.1755847	0.1483517	3.1350002	0.1090749	0.1728085	0.1090749	3.1350002	0.0831996	0.8398958	0.0831996	3.1350002	0.0857964	0.1922346	0.0857964	3.1350002	0.0729827	0.8181158	0.0729827	3.1350002	0.1094573	0.63642	0.1094573	3.1350002	0.105546	2.263258	NaN	3.1350002	0.0760201	2.617157	NaN	3.1350002	0.1834904	1.494156	NaN	3.1350002	0.0828089	0.1968116	0.0828089	3.1350002	0.1846432
3.15	0.0424605	2.177068	NaN	3.15	0.2219021	1.927818	NaN	3.15	0.1317842	0.1792288	0.1317842	3.15	0.1174026	0.1828767	0.1174026	3.15	0.0794128	0.9445387	0.0794128	3.15	0.1266572	0.2099808	0.1266572	3.15	0.064284	0.7323619	0.064284	3.15	0.1186064	0.4919827	0.1186064	3.15	0.0842215	2.268069	NaN	3.15	0.0541741	2.710336	NaN	3.15	0.2010505	1.501419	NaN	3.15	0.0720138	0.1731221	0.0720138	3.15	0.1965
3.1650002	0.0490954	2.012206	NaN	3.1650002	0.1883668	1.891742	NaN	3.1650002	0.1328034	0.2063811	0.1328034	3.1650002	0.1001709	0.1814633	0.1001709	3.1650002	0.0606565	0.9506598	0.0606565	3.1650002	0.1202565	0.1896036	0.1202565	3.1650002	0.0664923	0.6779526	0.0664923	3.1650002	0.1086553	0.5317357	0.1086553	3.1650002	0.0985458	2.248892	NaN	3.1650002	0.0508447	2.902556	NaN	3.1650002	0.2004569	1.76527	NaN	3.1650002	0.0798043	0.1793155	0.0798043	3.1650002	0.1513769
3.18	0.0494468	2.094208	NaN	3.18	0.1724963	1.93391	NaN	3.18	0.1383501	0.1826527	0.1383501	3.18	0.101542	0.1727569	0.101542	3.18	0.0637092	0.92015	0.0637092	3.18	0.1134976	0.1838279	0.1134976	3.18	0.0608225	0.5738957	0.0608225	3.18	0.1035294	0.549253	0.1035294	3.18	0.0766084	2.139447	NaN	3.18	0.0787269	2.876792	NaN	3.18	0.2050838	1.775575	NaN	3.18	0.0734001	0.1882028	0.0734001	3.18	0.1723171
3.1950002	0.0450635	2.30708	NaN	3.1950002	0.1860761	1.900031	NaN	3.1950002	0.1489444	0.1694522	0.1489444	3.1950002	0.1384657	0.1834963	0.1384657	3.1950002	0.0969871	0.7413425	0.0969871	3.1950002	0.1142059	0.1875193	0.1142059	3.1950002	0.0572164	0.6144024	0.0572164	3.1950002	0.0821494	0.5788805	0.0821494	3.1950002	0.0801076	2.212704	NaN	3.1950002	0.0910672	2.805274	NaN	3.1950002	0.1985433	1.775372	NaN	3.1950002	0.0946499	0.1879802	0.0946499	3.1950002	0.1988446
3.21	0.0536252	2.300655	NaN	3.21	0.1849801	1.966782	NaN	3.21	0.1899877	0.1846646	0.1899877	3.21	0.093949	0.1768648	0.093949	3.21	0.0698476	0.8023087	0.0698476	3.21	0.0931969	0.1793501	0.0931969	3.21	0.0691907	0.4720811	0.0691907	3.21	0.0777717	0.5359203	0.0777717	3.21	0.0659684	2.229151	NaN	3.21	0.1031706	2.773416	NaN	3.21	0.2058033	1.577258	NaN	3.21	0.0689417	0.1861814	0.0689417	3.21	0.1916112
3.2250001	0.0733053	2.141124	NaN	3.2250001	0.2300805	1.988568	NaN	3.2250001	0.1692663	0.1835075	0.1692663	3.2250001	0.1368548	0.1784751	0.1368548	3.2250001	0.0926141	0.7620741	0.0926141	3.2250001	0.1138686	0.1803834	0.1138686	3.2250001	0.069093	0.4273638	0.069093	3.2250001	0.0875333	0.5126539	0.0875333	3.2250001	0.0629501	2.463945	NaN	3.2250001	0.0843784	2.77101	NaN	3.2250001	0.1709625	1.507968	NaN	3.2250001	0.0735045	0.1831558	0.0735045	3.2250001	0.2035422
3.2400002	0.0571036	2.234724	NaN	3.2400002	0.2114392	1.96687	NaN	3.2400002	0.1772235	0.1698058	0.1772235	3.2400002	0.1247533	0.186071	0.1247533	3.2400002	0.0694514	0.7850892	0.0694514	3.2400002	0.092143	0.1848454	0.092143	3.2400002	0.0567486	0.4192334	0.0567486	3.2400002	0.0666099	0.4897995	0.0666099	3.2400002	0.0785746	2.390911	NaN	3.2400002	0.0762907	2.859658	NaN	3.2400002	0.185269	1.642312	NaN	3.2400002	0.1031915	0.1732361	0.1031915	3.2400002	0.2147929
3.255	0.1116853	2.170777	NaN	3.255	0.2150671	1.950579	NaN	3.255	0.1518729	0.1876432	0.1518729	3.255	0.1251933	0.1780096	0.1251933	3.255	0.1128746	0.6486238	0.1128746	3.255	0.1041248	0.1929987	0.1041248	3.255	0.0531628	0.3983407	0.0531628	3.255	0.0983893	0.5403984	0.0983893	3.255	0.0978955	2.296832	NaN	3.255	0.0962963	2.723819	NaN	3.255	0.1933162	1.616796	NaN	3.255	0.0746132	0.1801056	0.0746132	3.255	0.1815928
3.2700002	0.0619482	2.397893	NaN	3.2700002	0.2005875	1.888662	NaN	3.2700002	0.1680109	0.1911987	0.1680109	3.2700002	0.1032915	0.1778846	0.1032915	3.2700002	0.1163621	0.6890466	0.1163621	3.2700002	0.0981142	0.1693992	0.0981142	3.2700002	0.0723806	0.459544	0.0723806	3.2700002	0.1148878	0.5082091	0.1148878	3.2700002	0.1112487	2.298453	NaN	3.2700002	0.0865075	2.83292	NaN	3.2700002	0.189749	1.739318	NaN	3.2700002	0.0901351	0.2023801	0.0901351	3.2700002	0.204114
3.285	0.0587866	2.365769	NaN	3.285	0.2358763	1.721311	NaN	3.285	0.1852034	0.1739369	0.1852034	3.285	0.1241348	0.1844253	0.1241348	3.285	0.1317767	0.6398109	0.1317767	3.285	0.1145554	0.1813621	0.1145554	3.285	0.0804909	0.4361916	0.0804909	3.285	0.0852439	0.5401461	0.0852439	3.285	0.100505	2.167296	NaN	3.285	0.0798424	2.768471	NaN	3.285	0.1837783	1.742515	NaN	3.285	0.0867472	0.1780262	0.0867472	3.285	0.1578574
3.3000002	0.0773792	2.374068	NaN	3.3000002	0.2241022	1.727864	NaN	3.3000002	0.1715061	0.1954713	0.1715061	3.3000002	0.1139225	0.1797649	0.1139225	3.3000002	0.1110916	0.6549763	0.1110916	3.3000002	0.1121093	0.1811527	0.1121093	3.3000002	0.0743243	0.3883228	0.0743243	3.3000002	0.0785317	0.4699113	0.0785317	3.3000002	0.1186761	2.412976	NaN	3.3000002	0.0962429	2.819084	NaN	3.3000002	0.163954	1.678759	NaN	3.3000002	0.0902086	0.1952485	0.0902086	3.3000002	0.1592041
3.315	0.0419715	2.335566	NaN	3.315	0.2196746	1.763472	NaN	3.315	0.1889161	0.19894	0.1889161	3.315	0.1061922	0.1760777	0.1061922	3.315	0.124558	0.6970983	0.124558	3.315	0.1126234	0.1892753	0.1126234	3.315	0.1135291	0.3244496	0.1135291	3.315	0.0768618	0.5324917	0.0768618	3.315	0.0725273	2.293698	NaN	3.315	0.107353	2.774561	NaN	3.315	0.1693423	1.853655	NaN	3.315	0.111926	0.1787556	0.111926	3.315	0.1870592
3.3300002	0.0482273	2.393211	NaN	3.3300002	0.2141733	1.755987	NaN	3.3300002	0.1863323	0.1880372	0.1863323	3.3300002	0.1009406	0.1743592	0.1009406	3.3300002	0.1314222	0.6373399	0.1314222	3.3300002	0.1116427	0.1826712	0.1116427	3.3300002	0.072007	0.4243699	0.072007	3.3300002	0.1151962	0.5728872	0.1151962	3.3300002	0.1092811	1.980463	NaN	3.3300002	0.1083186	2.762672	NaN	3.3300002	0.172644	1.881819	NaN	3.3300002	0.1063446	0.1694608	0.1063446	3.3300002	0.1481425
3.3450003	0.0764135	2.34509	NaN	3.3450003	0.1719949	1.820676	NaN	3.3450003	0.1562814	0.1671944	0.1562814	3.3450003	0.1159827	0.1782172	0.1159827	3.3450003	0.1163917	0.6500247	0.1163917	3.3450003	0.0938282	0.1852138	0.0938282	3.3450003	0.0847366	0.3955156	0.0847366	3.3450003	0.1451885	0.3990462	0.1451885	3.3450003	0.0979216	1.931241	NaN	3.3450003	0.0794956	2.740235	NaN	3.3450003	0.1709513	1.939816	NaN	3.3450003	0.1129474	0.1716565	0.1129474	3.3450003	0.1732862
3.3600001	0.1020653	2.238729	NaN	3.3600001	0.1707058	1.847183	NaN	3.3600001	0.157092	0.1718049	0.157092	3.3600001	0.141879	0.1783627	0.141879	3.3600001	0.1439291	0.5683927	0.1439291	3.3600001	0.0796883	0.178199	0.0796883	3.3600001	0.0792472	0.5027296	0.0792472	3.3600001	0.1427971	0.4258983	0.1427971	3.3600001	0.0822092	1.953082	NaN	3.3600001	0.1038031	2.719148	NaN	3.3600001	0.1559802	1.9733	NaN	3.3600001	0.0892674	0.1776966	0.0892674	3.3600001	0.1715792
3.3750002	0.1060893	2.416183	NaN	3.3750002	0.1777858	1.807857	NaN	3.3750002	0.1701709	0.1661506	0.1701709	3.3750002	0.1130848	0.1849883	0.1130848	3.3750002	0.1282969	0.5571654	0.1282969	3.3750002	0.1009236	0.1899273	0.1009236	3.3750002	0.0824403	0.4918897	0.0824403	3.3750002	0.0760093	0.6047277	0.0760093	3.3750002	0.0829755	2.003531	NaN	3.3750002	0.0675388	2.558723	NaN	3.3750002	0.1692325	1.9829	NaN	3.3750002	0.0886589	0.1918842	0.0886589	3.3750002	0.1445431
3.39	0.1078689	2.394314	NaN	3.39	0.158137	1.955888	NaN	3.39	0.1476122	0.1892566	0.1476122	3.39	0.133805	0.1838059	0.133805	3.39	0.1260197	0.6571111	0.1260197	3.39	0.0814146	0.1864925	0.0814146	3.39	0.1093165	0.4210229	0.1093165	3.39	0.0900737	0.5504408	0.0900737	3.39	0.0896797	2.15726	NaN	3.39	0.0935939	2.519102	NaN	3.39	0.1605713	2.051666	NaN	3.39	0.0890393	0.1812158	0.0890393	3.39	0.1563703
3.4050002	0.0749732	2.269334	NaN	3.4050002	0.1730042	2.287873	NaN	3.4050002	0.1622875	0.1770564	0.1622875	3.4050002	0.1335782	0.177389	0.1335782	3.4050002	0.1196252	0.5632575	0.1196252	3.4050002	0.0992718	0.1900063	0.0992718	3.4050002	0.0848617	0.358692	0.0848617	3.4050002	0.0784772	0.5545071	0.0784772	3.4050002	0.1105479	2.042753	NaN	3.4050002	0.1063138	2.317302	NaN	3.4050002	0.1764498	2.1513	NaN	3.4050002	0.0745658	0.1710227	0.0745658	3.4050002	0.1623864
3.42	0.0805014	2.336745	NaN	3.42	0.1761533	2.297544	NaN	3.42	0.1853199	0.174525	0.1853199	3.42	0.1371178	0.1731053	0.1371178	3.42	0.1359346	0.7213029	0.1359346	3.42	0.0903005	0.1841277	0.0903005	3.42	0.1013656	0.4848396	0.1013656	3.42	0.0926299	0.6007863	0.0926299	3.42	0.0940946	2.017427	NaN	3.42	0.1122416	2.360534	NaN	3.42	0.1940183	2.24241	NaN	3.42	0.095399	0.172076	0.095399	3.42	0.1353963
3.4350002	0.1376835	2.482565	NaN	3.4350002	0.1853341	2.327196	NaN	3.4350002	0.1863346	0.1862393	0.1863346	3.4350002	0.1107351	0.1755763	0.1107351	3.4350002	0.1419624	0.614778	0.1419624	3.4350002	0.1138357	0.1862304	0.1138357	3.4350002	0.0906488	0.4234298	0.0906488	3.4350002	0.0638677	0.593908	0.0638677	3.4350002	0.0706943	2.145397	NaN	3.4350002	0.0866266	2.435864	NaN	3.4350002	0.195888	2.151698	NaN	3.4350002	0.0953491	0.1699917	0.0953491	3.4350002	0.0840182
3.45	0.1493894	2.493813	NaN	3.45	0.1738929	2.398829	NaN	3.45	0.19619	0.1764483	0.19619	3.45	0.1120246	0.1821197	0.1120246	3.45	0.1361299	0.6912894	0.1361299	3.45	0.1149589	0.1911962	0.1149589	3.45	0.0689634	0.3913944	0.0689634	3.45	0.0691588	0.6153136	0.0691588	3.45	0.0875846	2.13622	NaN	3.45	0.09082	2.460482	NaN	3.45	0.2020846	2.235157	NaN	3.45	0.105886	0.1839717	0.105886	3.45	0.1006184
3.4650002	0.1364667	2.47156	NaN	3.4650002	0.1736959	2.364521	NaN	3.4650002	0.1984323	0.1684071	0.1984323	3.4650002	0.110093	0.1842109	0.110093	3.4650002	0.1395159	0.6934969	0.1395159	3.4650002	0.0993584	0.197695	0.0993584	3.4650002	0.1153769	0.4130913	0.1153769	3.4650002	0.0691849	0.5825675	0.0691849	3.4650002	0.083361	2.053203	NaN	3.4650002	0.1011613	2.467705	NaN	3.4650002	0.1912426	2.47819	NaN	3.4650002	0.082283	0.191842	0.082283	3.4650002	0.135207
3.4800003	0.1444987	2.535242	NaN	3.4800003	0.1771034	2.412748	NaN	3.4800003	0.211134	0.1741897	0.211134	3.4800003	0.1116712	0.1890606	0.1116712	3.4800003	0.1181692	0.766364	0.1181692	3.4800003	0.1082505	0.1959487	0.1082505	3.4800003	0.0958484	0.399307	0.0958484	3.4800003	0.0690018	0.5716482	0.0690018	3.4800003	0.0945582	2.093822	NaN	3.4800003	0.0964952	2.295236	NaN	3.4800003	0.1610587	2.318939	NaN	3.4800003	0.0931627	0.1752974	0.0931627	3.4800003	0.1506688
3.4950001	0.1423955	2.724171	NaN	3.4950001	0.1638842	2.612577	NaN	3.4950001	0.2196916	0.1930519	0.2196916	3.4950001	0.1137625	0.1777927	0.1137625	3.4950001	0.1152411	0.761767	0.1152411	3.4950001	0.1012379	0.2156754	0.1012379	3.4950001	0.0624109	0.3397578	0.0624109	3.4950001	0.0757368	0.5367352	0.0757368	3.4950001	0.1061802	2.217948	NaN	3.4950001	0.1173647	2.378895	NaN	3.4950001	0.1626821	2.373143	NaN	3.4950001	0.0705313	0.1797956	0.0705313	3.4950001	0.1810482
3.5100002	0.1039959	2.75227	NaN	3.5100002	0.1703053	2.673252	NaN	3.5100002	0.2018684	0.1752968	0.2018684	3.5100002	0.1229012	0.1847776	0.1229012	3.5100002	0.1264078	0.8080854	0.1264078	3.5100002	0.0917462	0.1969482	0.0917462	3.5100002	0.0725803	0.3374337	0.0725803	3.5100002	0.1028959	0.4309947	0.1028959	3.5100002	0.0970787	2.276994	NaN	3.5100002	0.0831001	2.263611	NaN	3.5100002	0.1536237	2.368984	NaN	3.5100002	0.095995	0.1775409	0.095995	3.5100002	0.0950777
3.525	0.1001134	2.870534	NaN	3.525	0.2033416	2.641858	NaN	3.525	0.1835233	0.1786083	0.1835233	3.525	0.1023055	0.1827838	0.1023055	3.525	0.1233446	0.8752977	0.1233446	3.525	0.1017878	0.2303594	0.1017878	3.525	0.0806024	0.4312976	0.0806024	3.525	0.0819136	0.4580028	0.0819136	3.525	0.0815661	2.063202	NaN	3.525	0.0709911	2.385966	NaN	3.525	0.1636562	2.543656	NaN	3.525	0.0955845	0.1881533	0.0955845	3.525	0.0801858
3.5400002	0.0811273	2.821786	NaN	3.5400002	0.1989132	2.681852	NaN	3.5400002	0.1644631	0.1694226	0.1644631	3.5400002	0.1145856	0.179437	0.1145856	3.5400002	0.1158072	0.7990662	0.1158072	3.5400002	0.1216845	0.191912	0.1216845	3.5400002	0.0717915	0.4045625	0.0717915	3.5400002	0.0642398	0.4309374	0.0642398	3.5400002	0.0577149	2.16853	NaN	3.5400002	0.0881177	2.370011	NaN	3.5400002	0.1456694	2.419469	NaN	3.5400002	0.1172996	0.1721795	0.1172996	3.5400002	0.0841459
3.555	0.1197478	2.615626	NaN	3.555	0.1692041	2.69144	NaN	3.555	0.1404865	0.1773357	0.1404865	3.555	0.1250981	0.1848642	0.1250981	3.555	0.1267187	0.6661374	0.1267187	3.555	0.1272712	0.1860466	0.1272712	3.555	0.0910252	0.4022543	0.0910252	3.555	0.0556905	0.5365514	0.0556905	3.555	0.0662132	2.350153	NaN	3.555	0.0823628	2.326516	NaN	3.555	0.1476882	2.297016	NaN	3.555	0.0971555	0.19524	0.0971555	3.555	0.1313162
3.5700002	0.1152031	2.530977	NaN	3.5700002	0.1688206	2.52551	NaN	3.5700002	0.1088735	0.1984412	0.1088735	3.5700002	0.1190094	0.1827594	0.1190094	3.5700002	0.1399547	0.5760264	0.1399547	3.5700002	0.1078948	0.1789582	0.1078948	3.5700002	0.0920972	0.4167871	0.0920972	3.5700002	0.0575109	0.5676194	0.0575109	3.5700002	0.0816992	2.396446	NaN	3.5700002	0.0949022	2.362771	NaN	3.5700002	0.1488079	2.330347	NaN	3.5700002	0.0862559	0.183975	0.0862559	3.5700002	0.1351609
3.5850003	0.0974716	2.51848	NaN	3.5850003	0.1758407	2.378167	NaN	3.5850003	0.1250573	0.1993615	0.1250573	3.5850003	0.1267204	0.1814715	0.1267204	3.5850003	0.1055336	0.4996141	0.1055336	3.5850003	0.085976	0.2236293	0.085976	3.5850003	0.0810455	0.3189743	0.0810455	3.5850003	0.0714455	0.4956942	0.0714455	3.5850003	0.0722375	2.402793	NaN	3.5850003	0.0928188	2.246234	NaN	3.5850003	0.1615925	2.366158	NaN	3.5850003	0.0994328	0.1789096	0.0994328	3.5850003	0.1228967
3.6000001	0.0915453	2.585815	NaN	3.6000001	0.1755185	2.444154	NaN	3.6000001	0.1567833	0.1721511	0.1567833	3.6000001	0.1289627	0.1746463	0.1289627	3.6000001	0.1225234	0.6242123	0.1225234	3.6000001	0.1259572	0.1895068	0.1259572	3.6000001	0.0828217	0.2811772	0.0828217	3.6000001	0.0842455	0.5159985	0.0842455	3.6000001	0.0578447	2.423657	NaN	3.6000001	0.0941315	2.265189	NaN	3.6000001	0.1747998	2.400593	NaN	3.6000001	0.0897658	0.178744	0.0897658	3.6000001	0.1459237
3.6150002	0.1002682	2.604259	NaN	3.6150002	0.1976761	2.475203	NaN	3.6150002	0.1670173	0.169956	0.1670173	3.6150002	0.1099605	0.1686925	0.1099605	3.6150002	0.1335087	0.5510808	0.1335087	3.6150002	0.1297466	0.1875265	0.1297466	3.6150002	0.1084768	0.1826121	0.1084768	3.6150002	0.0973817	0.5243165	0.0973817	3.6150002	0.0719688	2.499193	NaN	3.6150002	0.0883454	2.301614	NaN	3.6150002	0.1230467	2.342151	NaN	3.6150002	0.1030389	0.184843	0.1030389	3.6150002	0.1779388
3.63	0.1304031	2.58971	NaN	3.63	0.1666753	2.709291	NaN	3.63	0.1517994	0.1774517	0.1517994	3.63	0.1283861	0.1804007	0.1283861	3.63	0.1116729	0.5619974	0.1116729	3.63	0.1207787	0.1866967	0.1207787	3.63	0.0919907	0.1853638	0.0919907	3.63	0.095429	0.6334733	0.095429	3.63	0.0682756	2.404209	NaN	3.63	0.0816219	2.39904	NaN	3.63	0.1731701	2.502971	NaN	3.63	0.1044828	0.166894	0.1044828	3.63	0.1672804
3.6450002	0.1251263	2.568981	NaN	3.6450002	0.2108833	2.571072	NaN	3.6450002	0.1452893	0.1776543	0.1452893	3.6450002	0.1157059	0.1806586	0.1157059	3.6450002	0.116761	0.5502216	0.116761	3.6450002	0.0964392	0.1845496	0.0964392	3.6450002	0.1089027	0.1727464	0.1089027	3.6450002	0.0609554	0.5925023	0.0609554	3.6450002	0.0794417	2.462355	NaN	3.6450002	0.072168	2.441788	NaN	3.6450002	0.1907538	2.432465	NaN	3.6450002	0.0968286	0.1776115	0.0968286	3.6450002	0.1677027
3.66	0.1266913	2.679135	NaN	3.66	0.1878863	2.298852	NaN	3.66	0.1238091	0.169838	0.1238091	3.66	0.1181699	0.1789091	0.1181699	3.66	0.1072169	0.7279133	0.1072169	3.66	0.1123932	0.1860918	0.1123932	3.66	0.1036897	0.1759514	0.1036897	3.66	0.0631513	0.5694259	0.0631513	3.66	0.0741979	2.424	NaN	3.66	0.1053024	2.269686	NaN	3.66	0.2000072	2.434632	NaN	3.66	0.1108349	0.1855969	0.1108349	3.66	0.1422223
3.6750002	0.1373757	2.64801	NaN	3.6750002	0.1813087	2.32635	NaN	3.6750002	0.174351	0.1748313	0.174351	3.6750002	0.1181513	0.1769842	0.1181513	3.6750002	0.1201418	0.5088598	0.1201418	3.6750002	0.0993255	0.1759309	0.0993255	3.6750002	0.090873	0.1818366	0.090873	3.6750002	0.0913871	0.5922456	0.0913871	3.6750002	0.0981185	2.276576	NaN	3.6750002	0.0772652	2.332935	NaN	3.6750002	0.1629214	2.480563	NaN	3.6750002	0.1086319	0.1819043	0.1086319	3.6750002	0.1553026
3.69	0.150604	2.627755	NaN	3.69	0.1955023	2.291247	NaN	3.69	0.1610736	0.174046	0.1610736	3.69	0.1226572	0.1932843	0.1226572	3.69	0.1180818	0.4698013	0.1180818	3.69	0.1183068	0.1829233	0.1183068	3.69	0.0889989	0.1882462	0.0889989	3.69	0.1122839	0.4108912	0.1122839	3.69	0.096221	2.280099	NaN	3.69	0.0682824	2.379503	NaN	3.69	0.1832921	2.495323	NaN	3.69	0.1113739	0.1778827	0.1113739	3.69	0.1486133
3.7050002	0.1513541	2.746275	NaN	3.7050002	0.1825809	2.020846	NaN	3.7050002	0.1486125	0.1910523	0.1486125	3.7050002	0.111182	0.1837487	0.111182	3.7050002	0.1321108	0.4175237	0.1321108	3.7050002	0.1068951	0.1813345	0.1068951	3.7050002	0.0916144	0.1925161	0.0916144	3.7050002	0.1325041	0.3553043	0.1325041	3.7050002	0.0887379	2.150447	NaN	3.7050002	0.0692224	2.333015	NaN	3.7050002	0.1551704	2.265973	NaN	3.7050002	0.10524	0.1685911	0.10524	3.7050002	0.1553787
3.7200003	0.1419356	2.557766	NaN	3.7200003	0.1781197	1.979234	NaN	3.7200003	0.1827495	0.1867216	0.1827495	3.7200003	0.1285817	0.1659169	0.1285817	3.7200003	0.1083803	0.4580275	0.1083803	3.7200003	0.1052715	0.1949156	0.1052715	3.7200003	0.0875396	0.1774132	0.0875396	3.7200003	0.1656293	0.4017016	0.1656293	3.7200003	0.12545	2.158593	NaN	3.7200003	0.1094907	2.060168	NaN	3.7200003	0.1529447	2.301597	NaN	3.7200003	0.0948689	0.1768257	0.0948689	3.7200003	0.152222
3.7350001	0.1372579	2.676242	NaN	3.7350001	0.1793693	2.14517	NaN	3.7350001	0.1795345	0.1961964	0.1795345	3.7350001	0.1127116	0.1816022	0.1127116	3.7350001	0.1097058	0.4042845	0.1097058	3.7350001	0.1024496	0.1871957	0.1024496	3.7350001	0.0823005	0.1676631	0.0823005	3.7350001	0.1403204	0.3761604	0.1403204	3.7350001	0.1043039	2.457281	NaN	3.7350001	0.1132525	2.051602	NaN	3.7350001	0.1545187	2.336609	NaN	3.7350001	0.0784857	0.1772469	0.0784857	3.7350001	0.1466166
3.7500002	0.1246426	2.633004	NaN	3.7500002	0.1838677	2.297193	NaN	3.7500002	0.18732	0.184789	0.18732	3.7500002	0.1214662	0.1727757	0.1214662	3.7500002	0.1188881	0.3592073	0.1188881	3.7500002	0.1050285	0.2002528	0.1050285	3.7500002	0.0916754	0.1850029	0.0916754	3.7500002	0.1350577	0.2033911	0.1350577	3.7500002	0.0801377	2.354015	NaN	3.7500002	0.1039889	1.798581	NaN	3.7500002	0.1644633	2.358048	NaN	3.7500002	0.0942292	0.1685169	0.0942292	3.7500002	0.1149074
3.765	0.1338345	2.637206	NaN	3.765	0.1873849	2.384702	NaN	3.765	0.1934043	0.1958927	0.1934043	3.765	0.1360614	0.170196	0.1360614	3.765	0.1107984	0.3759176	0.1107984	3.765	0.0980151	0.1925381	0.0980151	3.765	0.0739437	0.3199883	0.0739437	3.765	0.1189044	0.188677	0.1189044	3.765	0.0790083	2.309498	NaN	3.765	0.0924754	1.904537	NaN	3.765	0.1594547	2.443296	NaN	3.765	0.0807567	0.1811542	0.0807567	3.765	0.1252238
3.7800002	0.1223976	2.71094	NaN	3.7800002	0.1846167	2.32761	NaN	3.7800002	0.1871885	0.1833822	0.1871885	3.7800002	0.129128	0.1826579	0.129128	3.7800002	0.1364239	0.4416197	0.1364239	3.7800002	0.1101502	0.1838602	0.1101502	3.7800002	0.0746988	0.2517856	0.0746988	3.7800002	0.1240018	0.188988	0.1240018	3.7800002	0.0851655	2.398831	NaN	3.7800002	0.0778239	2.13724	NaN	3.7800002	0.1514313	2.304825	NaN	3.7800002	0.0767515	0.172987	0.0767515	3.7800002	0.1507105
3.795	0.1455877	2.839466	NaN	3.795	0.1467943	2.27667	NaN	3.795	0.1895321	0.1706751	0.1895321	3.795	0.1300013	0.179376	0.1300013	3.795	0.1085749	0.5720599	0.1085749	3.795	0.1080281	0.1847912	0.1080281	3.795	0.0634236	0.2116167	0.0634236	3.795	0.1371384	0.19447	0.1371384	3.795	0.1004453	2.272059	NaN	3.795	0.1127447	2.01873	NaN	3.795	0.158006	2.18729	NaN	3.795	0.0665807	0.1860287	0.0665807	3.795	0.168238
3.8100002	0.1232001	2.845941	NaN	3.8100002	0.1454555	2.082698	NaN	3.8100002	0.1998958	0.1817087	0.1998958	3.8100002	0.1158601	0.1883034	0.1158601	3.8100002	0.1473638	0.5585771	0.1473638	3.8100002	0.1163375	0.1749834	0.1163375	3.8100002	0.0814726	0.3737732	0.0814726	3.8100002	0.123122	0.1795944	0.123122	3.8100002	0.1256749	2.241995	NaN	3.8100002	0.0842563	2.23529	NaN	3.8100002	0.1646581	2.124327	NaN	3.8100002	0.0649624	0.1640377	0.0649624	3.8100002	0.2008645
3.8250003	0.1265313	2.762708	NaN	3.8250003	0.174444	2.043677	NaN	3.8250003	0.1953883	0.1703555	0.1953883	3.8250003	0.1207654	0.1740083	0.1207654	3.8250003	0.1310717	0.6391354	0.1310717	3.8250003	0.1013309	0.1894558	0.1013309	3.8250003	0.109699	0.3183041	0.109699	3.8250003	0.1225195	0.2024091	0.1225195	3.8250003	0.0984185	2.256712	NaN	3.8250003	0.0978612	1.984005	NaN	3.8250003	0.1518048	1.873002	NaN	3.8250003	0.0748522	0.1603059	0.0748522	3.8250003	0.217254
3.8400002	0.114101	2.772484	NaN	3.8400002	0.1932176	2.236142	NaN	3.8400002	0.2016634	0.1852458	0.2016634	3.8400002	0.1370254	0.1727368	0.1370254	3.8400002	0.1192328	0.5724062	0.1192328	3.8400002	0.0985851	0.1906764	0.0985851	3.8400002	0.0956258	0.1756657	0.0956258	3.8400002	0.1194405	0.2217721	0.1194405	3.8400002	0.1123031	2.288337	NaN	3.8400002	0.0964814	2.058647	NaN	3.8400002	0.157793	1.565501	NaN	3.8400002	0.0690733	0.1796391	0.0690733	3.8400002	0.233112
3.8550003	0.117746	2.807006	NaN	3.8550003	0.1805217	2.215389	NaN	3.8550003	0.1530721	0.1824307	0.1530721	3.8550003	0.1335367	0.18181	0.1335367	3.8550003	0.1272338	0.5782501	0.1272338	3.8550003	0.1055509	0.1810446	0.1055509	3.8550003	0.107617	0.1748417	0.107617	3.8550003	0.1181356	0.1842742	0.1181356	3.8550003	0.125226	1.955519	NaN	3.8550003	0.1252753	2.027956	NaN	3.8550003	0.1552982	1.664001	NaN	3.8550003	0.076452	0.1812034	0.076452	3.8550003	0.1742593
3.8700001	0.1443763	2.774184	NaN	3.8700001	0.1411062	2.398652	NaN	3.8700001	0.1900236	0.1820689	0.1900236	3.8700001	0.1251552	0.1749691	0.1251552	3.8700001	0.1479391	0.3719867	0.1479391	3.8700001	0.1060553	0.1854696	0.1060553	3.8700001	0.0647978	0.1914319	0.0647978	3.8700001	0.1453198	0.1885904	0.1453198	3.8700001	0.1052616	2.06159	NaN	3.8700001	0.1130651	1.932328	NaN	3.8700001	0.1516019	1.768322	NaN	3.8700001	0.0718914	0.1989177	0.0718914	3.8700001	0.1731145
3.8850002	0.1191435	2.908495	NaN	3.8850002	0.1877917	2.430808	NaN	3.8850002	0.1825129	0.1757669	0.1825129	3.8850002	0.1187731	0.1817245	0.1187731	3.8850002	0.132122	0.4040867	0.132122	3.8850002	0.1028006	0.2127418	0.1028006	3.8850002	0.0755302	0.1857305	0.0755302	3.8850002	0.1071242	0.1878972	0.1071242	3.8850002	0.0968454	1.81274	NaN	3.8850002	0.1099558	1.875559	NaN	3.8850002	0.1328186	1.903374	NaN	3.8850002	0.0961133	0.1798289	0.0961133	3.8850002	0.16514
3.9	0.1349114	2.991617	NaN	3.9	0.1404817	2.257004	NaN	3.9	0.2114826	0.2074994	0.2114826	3.9	0.1233518	0.1890851	0.1233518	3.9	0.1209479	0.3844101	0.1209479	3.9	0.1221172	0.1912186	0.1221172	3.9	0.1142369	0.1972318	0.1142369	3.9	0.1213377	0.1901718	0.1213377	3.9	0.1410024	1.78034	NaN	3.9	0.0781219	2.144865	NaN	3.9	0.1081801	1.5565	NaN	3.9	0.0873266	0.1644825	0.0873266	3.9	0.1834593
3.9150002	0.1206035	2.977642	NaN	3.9150002	0.1437893	2.105827	NaN	3.9150002	0.2031865	0.1772794	0.2031865	3.9150002	0.1273367	0.178517	0.1273367	3.9150002	0.1367875	0.348696	0.1367875	3.9150002	0.1030814	0.182932	0.1030814	3.9150002	0.0848539	0.1863499	0.0848539	3.9150002	0.1367003	0.1751904	0.1367003	3.9150002	0.1150675	1.689911	NaN	3.9150002	0.0843846	1.783863	NaN	3.9150002	0.1275457	1.361776	NaN	3.9150002	0.0933945	0.1660022	0.0933945	3.9150002	0.1228122
3.9300003	0.1215546	2.962583	NaN	3.9300003	0.1751837	2.380844	NaN	3.9300003	0.1656502	0.1817966	0.1656502	3.9300003	0.1369513	0.1847883	0.1369513	3.9300003	0.1175831	0.2020124	0.1175831	3.9300003	0.1090343	0.1766239	0.1090343	3.9300003	0.0939637	0.212538	0.0939637	3.9300003	0.1193546	0.1891154	0.1193546	3.9300003	0.0989405	1.803705	NaN	3.9300003	0.080907	1.720618	NaN	3.9300003	0.155777	1.551604	NaN	3.9300003	0.085512	0.1730899	0.085512	3.9300003	0.1256838
3.9450002	0.1128511	2.796828	NaN	3.9450002	0.1725053	2.168876	NaN	3.9450002	0.1803459	0.1724297	0.1803459	3.9450002	0.1269542	0.1767328	0.1269542	3.9450002	0.1104049	0.1975268	0.1104049	3.9450002	0.1149679	0.21534	0.1149679	3.9450002	0.0818837	0.1973296	0.0818837	3.9450002	0.1222009	0.1849794	0.1222009	3.9450002	0.1003709	1.515395	NaN	3.9450002	0.0660512	1.715861	NaN	3.9450002	0.1539865	1.560093	NaN	3.9450002	0.0865541	0.1801604	0.0865541	3.9450002	0.1832113
3.9600003	0.119539	2.466847	NaN	3.9600003	0.1690667	2.003677	NaN	3.9600003	0.1533018	0.189045	0.1533018	3.9600003	0.1154009	0.1748704	0.1154009	3.9600003	0.1214438	0.1982774	0.1214438	3.9600003	0.1194001	0.1962963	0.1194001	3.9600003	0.0981156	0.1979048	0.0981156	3.9600003	0.137485	0.1937658	0.137485	3.9600003	0.1173405	1.50269	NaN	3.9600003	0.0549052	2.079397	NaN	3.9600003	0.169614	1.615154	NaN	3.9600003	0.096765	0.200418	0.096765	3.9600003	0.1511714
3.9750001	0.1495994	2.624286	NaN	3.9750001	0.1678136	2.079902	NaN	3.9750001	0.1755062	0.172157	0.1755062	3.9750001	0.1242156	0.1769928	0.1242156	3.9750001	0.1222442	0.1967357	0.1222442	3.9750001	0.133085	0.194194	0.133085	3.9750001	0.0562024	0.1842589	0.0562024	3.9750001	0.1185386	0.1956116	0.1185386	3.9750001	0.1048542	1.416755	NaN	3.9750001	0.0486103	2.172643	NaN	3.9750001	0.1969257	1.657762	NaN	3.9750001	0.0544532	0.1660021	0.0544532	3.9750001	0.1763791
3.9900002	0.1289848	2.409957	NaN	3.9900002	0.1467181	1.90724	NaN	3.9900002	0.1752886	0.1858657	0.1752886	3.9900002	0.1303623	0.1656962	0.1303623	3.9900002	0.1109551	0.2069326	0.1109551	3.9900002	0.1143814	0.1886799	0.1143814	3.9900002	0.0649679	0.2102426	0.0649679	3.9900002	0.1183017	0.1801149	0.1183017	3.9900002	0.1126199	1.477217	NaN	3.9900002	0.0978837	2.05048	NaN	3.9900002	0.1740896	1.71208	NaN	3.9900002	0.0460717	0.1706192	0.0460717	3.9900002	0.1763575
4.005	0.1349028	2.531726	NaN	4.005	0.1407264	1.911075	NaN	4.005	0.1905466	0.1957604	0.1905466	4.005	0.1368658	0.1788314	0.1368658	4.005	0.117823	0.2177546	0.117823	4.005	0.1181046	0.1774444	0.1181046	4.005	0.0659754	0.1958273	0.0659754	4.005	0.1219762	0.1907469	0.1219762	4.005	0.1409285	1.508299	NaN	4.005	0.0614193	2.245064	NaN	4.005	0.20306	1.722493	NaN	4.005	0.0313726	0.1823333	0.0313726	4.005	0.1169849
4.02	0.1568051	2.542387	NaN	4.02	0.1959322	1.947806	NaN	4.02	0.1838698	0.1659038	0.1838698	4.02	0.1345805	0.1827673	0.1345805	4.02	0.1219775	0.1833088	0.1219775	4.02	0.113432	0.1982251	0.113432	4.02	0.0766328	0.2014363	0.0766328	4.02	0.1134054	0.1879561	0.1134054	4.02	0.1130196	1.651433	NaN	4.02	0.0704872	2.086273	NaN	4.02	0.1309825	1.727939	NaN	4.02	0.0634969	0.1767411	0.0634969	4.02	0.0584185
4.0350003	0.1483888	2.728632	NaN	4.0350003	0.1582548	1.895017	NaN	4.0350003	0.2099988	0.1817387	0.2099988	4.0350003	0.116913	0.1764936	0.116913	4.0350003	0.143137	0.1980755	0.143137	4.0350003	0.1087643	0.187863	0.1087643	4.0350003	0.0658163	0.2005043	0.0658163	4.0350003	0.1207836	0.1691984	0.1207836	4.0350003	0.1015281	1.670026	NaN	4.0350003	0.0517497	2.049407	NaN	4.0350003	0.1747747	1.593163	NaN	4.0350003	0.0478419	0.187516	0.0478419	4.0350003	0.0317703
4.05	0.1521364	2.702059	NaN	4.05	0.1779999	1.924048	NaN	4.05	0.2016105	0.1847861	0.2016105	4.05	0.1354871	0.1769685	0.1354871	4.05	0.1156499	0.200823	0.1156499	4.05	0.1234744	0.1912711	0.1234744	4.05	0.0713749	0.1893934	0.0713749	4.05	0.10729	0.1914554	0.10729	4.05	0.1189583	1.554561	NaN	4.05	0.0378142	2.18985	NaN	4.05	0.2112363	1.614543	NaN	4.05	0.0860157	0.1966412	0.0860157	4.05	0.0376037
4.065	0.1599438	2.903241	NaN	4.065	0.1688347	1.747763	NaN	4.065	0.1926829	0.1794492	0.1926829	4.065	0.1192676	0.1814177	0.1192676	4.065	0.1191306	0.1844723	0.1191306	4.065	0.1193289	0.1888936	0.1193289	4.065	0.0692362	0.183463	0.0692362	4.065	0.1224755	0.1899247	0.1224755	4.065	0.1115595	1.454689	NaN	4.065	0.076133	1.999637	NaN	4.065	0.1753194	1.546222	NaN	4.065	0.0712479	0.1702517	0.0712479	4.065	0.0630015
4.0800004	0.1529739	2.764807	NaN	4.0800004	0.1636394	1.606192	NaN	4.0800004	0.1934965	0.1816425	0.1934965	4.0800004	0.1185258	0.1891876	0.1185258	4.0800004	0.1298572	0.2511773	0.1298572	4.0800004	0.1102617	0.1768029	0.1102617	4.0800004	0.0706708	0.1931764	0.0706708	4.0800004	0.1126479	0.1863676	0.1126479	4.0800004	0.1282678	1.58178	NaN	4.0800004	0.0699707	2.128869	NaN	4.0800004	0.1720253	1.517949	NaN	4.0800004	0.0984161	0.1804994	0.0984161	4.0800004	0.0539465
4.0950003	0.1532836	2.893492	NaN	4.0950003	0.1397142	1.763843	NaN	4.0950003	0.2061064	0.192403	0.2061064	4.0950003	0.118247	0.1808175	0.118247	4.0950003	0.1267196	0.2132112	0.1267196	4.0950003	0.1056881	0.1775641	0.1056881	4.0950003	0.0692861	0.1923833	0.0692861	4.0950003	0.1107291	0.1790717	0.1107291	4.0950003	0.1129812	1.502948	NaN	4.0950003	0.026724	1.858078	NaN	4.0950003	0.2012841	1.305627	NaN	4.0950003	0.0832695	0.2158082	0.0832695	4.0950003	0.0465098
4.11	0.1398899	2.924014	NaN	4.11	0.1309028	1.811315	NaN	4.11	0.2062146	0.1766493	0.2062146	4.11	0.1090286	0.1807655	0.1090286	4.11	0.1247756	0.1982247	0.1247756	4.11	0.1250581	0.1727666	0.1250581	4.11	0.0901888	0.1990227	0.0901888	4.11	0.1300854	0.1817485	0.1300854	4.11	0.0869777	1.586659	NaN	4.11	0.0413809	1.987061	NaN	4.11	0.1811855	1.335133	NaN	4.11	0.0764164	0.185125	0.0764164	4.11	0.0610875
4.125	0.1183313	2.909405	NaN	4.125	0.1601129	2.006346	NaN	4.125	0.1944681	0.1833519	0.1944681	4.125	0.1113629	0.1847345	0.1113629	4.125	0.1378182	0.2145412	0.1378182	4.125	0.1099003	0.2037248	0.1099003	4.125	0.0903116	0.2056247	0.0903116	4.125	0.1074516	0.1915047	0.1074516	4.125	0.0904646	1.862564	NaN	4.125	0.0517895	1.88083	NaN	4.125	0.1784892	1.64302	NaN	4.125	0.0660075	0.1855412	0.0660075	4.125	0.0562664
4.1400003	0.1577032	2.929574	NaN	4.1400003	0.1869382	2.186997	NaN	4.1400003	0.2220128	0.177691	0.2220128	4.1400003	0.1315731	0.1745973	0.1315731	4.1400003	0.151688	0.1924083	0.151688	4.1400003	0.1139855	0.1831159	0.1139855	4.1400003	0.0760529	0.1785146	0.0760529	4.1400003	0.1173064	0.1917414	0.1173064	4.1400003	0.0962243	1.743033	NaN	4.1400003	0.0625001	2.091695	NaN	4.1400003	0.1871878	1.611303	NaN	4.1400003	0.0686852	0.1764896	0.0686852	4.1400003	0.0255117
4.155	0.117889	2.872395	NaN	4.155	0.191856	2.156057	NaN	4.155	0.242497	0.1851731	0.242497	4.155	0.1333672	0.1767698	0.1333672	4.155	0.1377851	0.2127109	0.1377851	4.155	0.1079963	0.1852301	0.1079963	4.155	0.0701782	0.1944216	0.0701782	4.155	0.1133319	0.1826022	0.1133319	4.155	0.090887	1.715944	NaN	4.155	0.0365396	2.106999	NaN	4.155	0.1893309	1.648496	NaN	4.155	0.0895544	0.1793761	0.0895544	4.155	0.0322676
4.17	0.1216253	2.83837	NaN	4.17	0.1909477	2.197244	NaN	4.17	0.1887461	0.1885258	0.1887461	4.17	0.1250755	0.1684417	0.1250755	4.17	0.1426806	0.2355121	0.1426806	4.17	0.1346069	0.1784923	0.1346069	4.17	0.0560818	0.1879185	0.0560818	4.17	0.1322621	0.1848717	0.1322621	4.17	0.0582651	1.554812	NaN	4.17	0.0538457	2.006818	NaN	4.17	0.1877469	1.854208	NaN	4.17	0.0736511	0.1739229	0.0736511	4.17	0.0607483
4.1850004	0.1117268	2.830464	NaN	4.1850004	0.1794772	2.024107	NaN	4.1850004	0.1897856	0.1849054	0.1897856	4.1850004	0.1259704	0.1704178	0.1259704	4.1850004	0.1654404	0.1853996	0.1654404	4.1850004	0.1311307	0.1735735	0.1311307	4.1850004	0.0712047	0.1806059	0.0712047	4.1850004	0.1214365	0.1808916	0.1214365	4.1850004	0.0789482	1.693645	NaN	4.1850004	0.067268	2.018291	NaN	4.1850004	0.1505911	1.761069	NaN	4.1850004	0.081737	0.1782786	0.081737	4.1850004	0.0590103
4.2000003	0.1093026	2.657023	NaN	4.2000003	0.1819591	2.009028	NaN	4.2000003	0.1931446	0.1776343	0.1931446	4.2000003	0.1330372	0.1761005	0.1330372	4.2000003	0.167816	0.1834123	0.167816	4.2000003	0.1223484	0.1905949	0.1223484	4.2000003	0.081112	0.178275	0.081112	4.2000003	0.0997314	0.19176	0.0997314	4.2000003	0.0749789	1.922026	NaN	4.2000003	0.0931911	1.816232	NaN	4.2000003	0.1746039	1.818336	NaN	4.2000003	0.0772718	0.2079864	0.0772718	4.2000003	0.0735803
4.215	0.111879	2.777567	NaN	4.215	0.1853369	2.118461	NaN	4.215	0.2049944	0.1963949	0.2049944	4.215	0.1306447	0.1829128	0.1306447	4.215	0.1507468	0.2466191	0.1507468	4.215	0.1148453	0.1769737	0.1148453	4.215	0.0939818	0.188104	0.0939818	4.215	0.1225992	0.1831876	0.1225992	4.215	0.0751746	1.990188	NaN	4.215	0.0766435	1.957344	NaN	4.215	0.1598551	2.138422	NaN	4.215	0.0897034	0.1887843	0.0897034	4.215	0.1031185
4.23	0.1211545	2.731734	NaN	4.23	0.1883143	2.014488	NaN	4.23	0.2024943	0.1827594	0.2024943	4.23	0.1384169	0.1798679	0.1384169	4.23	0.1325503	0.2058663	0.1325503	4.23	0.1064302	0.183991	0.1064302	4.23	0.0957134	0.1805514	0.0957134	4.23	0.1169058	0.2036415	0.1169058	4.23	0.053776	2.169477	NaN	4.23	0.0641869	2.045295	NaN	4.23	0.1818537	2.423866	NaN	4.23	0.0986169	0.1803056	0.0986169	4.23	0.1388715
4.2450004	0.1139024	2.696952	NaN	4.2450004	0.1863008	1.754118	NaN	4.2450004	0.1848382	0.2154274	0.1848382	4.2450004	0.1247067	0.1757924	0.1247067	4.2450004	0.1337416	0.191638	0.1337416	4.2450004	0.0824097	0.1755856	0.0824097	4.2450004	0.09841	0.241708	0.09841	4.2450004	0.1319173	0.2081099	0.1319173	4.2450004	0.0581702	1.917232	NaN	4.2450004	0.1080827	2.049438	NaN	4.2450004	0.1896478	2.497231	NaN	4.2450004	0.1129635	0.1866292	0.1129635	4.2450004	0.1034029
4.26	0.1149025	2.449936	NaN	4.26	0.1823751	1.461928	NaN	4.26	0.1875044	0.1850243	0.1875044	4.26	0.1275299	0.1773352	0.1275299	4.26	0.1277498	0.2064223	0.1277498	4.26	0.0967181	0.1836108	0.0967181	4.26	0.0899777	0.3397602	0.0899777	4.26	0.1288482	0.174471	0.1288482	4.26	0.0851544	2.049883	NaN	4.26	0.1093719	1.971509	NaN	4.26	0.1816117	2.487346	NaN	4.26	0.1007812	0.1803925	0.1007812	4.26	0.1217514
4.275	0.1374591	2.406961	NaN	4.275	0.1599358	1.560525	NaN	4.275	0.2157241	0.1920466	0.2157241	4.275	0.1298366	0.1810012	0.1298366	4.275	0.1298004	0.1941804	0.1298004	4.275	0.0911773	0.1827453	0.0911773	4.275	0.0786427	0.2756002	0.0786427	4.275	0.1294399	0.1835257	0.1294399	4.275	0.0912324	1.729118	NaN	4.275	0.0954502	1.818252	NaN	4.275	0.1622606	2.589895	NaN	4.275	0.0782712	0.1860581	0.0782712	4.275	0.1026698
4.2900004	0.1252191	2.691674	NaN	4.2900004	0.1280173	1.538921	NaN	4.2900004	0.1794984	0.1837907	0.1794984	4.2900004	0.1132772	0.1743622	0.1132772	4.2900004	0.1363545	0.2075788	0.1363545	4.2900004	0.1002576	0.1888852	0.1002576	4.2900004	0.0966691	0.2571946	0.0966691	4.2900004	0.1322562	0.2075801	0.1322562	4.2900004	0.0778719	1.755056	NaN	4.2900004	0.0985082	1.685779	NaN	4.2900004	0.1498688	2.653626	NaN	4.2900004	0.0781457	0.1842597	0.0781457	4.2900004	0.1062698
4.3050003	0.1651353	2.858172	NaN	4.3050003	0.1321621	1.820676	NaN	4.3050003	0.1937134	0.1769631	0.1937134	4.3050003	0.1351912	0.1915807	0.1351912	4.3050003	0.1365427	0.1892748	0.1365427	4.3050003	0.106856	0.195141	0.106856	4.3050003	0.0964141	0.1717014	0.0964141	4.3050003	0.1422272	0.1943564	0.1422272	4.3050003	0.0810901	1.672434	NaN	4.3050003	0.0868357	1.819875	NaN	4.3050003	0.1545928	2.386943	NaN	4.3050003	0.0902636	0.1761456	0.0902636	4.3050003	0.1139194
4.32	0.1320189	2.930676	NaN	4.32	0.1731111	2.015273	NaN	4.32	0.179801	0.1909164	0.179801	4.32	0.1398157	0.1834924	0.1398157	4.32	0.1391246	0.1862414	0.1391246	4.32	0.0769065	0.1907383	0.0769065	4.32	0.0814574	0.2155542	0.0814574	4.32	0.151601	0.2314767	0.151601	4.32	0.0734961	1.713516	NaN	4.32	0.1310416	1.496012	NaN	4.32	0.1556636	2.420289	NaN	4.32	0.0785624	0.1850867	0.0785624	4.32	0.1349473
4.335	0.1413319	2.931002	NaN	4.335	0.1725678	1.916007	NaN	4.335	0.1676989	0.1843205	0.1676989	4.335	0.143213	0.1752923	0.143213	4.335	0.111027	0.2097572	0.111027	4.335	0.106881	0.1674578	0.106881	4.335	0.0880423	0.1951253	0.0880423	4.335	0.13249	0.2133918	0.13249	4.335	0.0600195	1.566972	NaN	4.335	0.1074974	1.349639	NaN	4.335	0.1630118	2.428624	NaN	4.335	0.0706048	0.1756762	0.0706048	4.335	0.1270988
4.3500004	0.1304583	2.769186	NaN	4.3500004	0.1491469	1.973691	NaN	4.3500004	0.1664572	0.20905	0.1664572	4.3500004	0.1314678	0.1842075	0.1314678	4.3500004	0.1355962	0.2187441	0.1355962	4.3500004	0.0913359	0.1915869	0.0913359	4.3500004	0.0690377	0.1843451	0.0690377	4.3500004	0.107108	0.2027952	0.107108	4.3500004	0.0822888	1.472579	NaN	4.3500004	0.1084523	1.253575	NaN	4.3500004	0.1697805	2.578131	NaN	4.3500004	0.0883259	0.2031392	0.0883259	4.3500004	0.1691242
4.3650002	0.1274889	2.449816	NaN	4.3650002	0.1371461	1.927785	NaN	4.3650002	0.1821543	0.1845562	0.1821543	4.3650002	0.1361392	0.1836692	0.1361392	4.3650002	0.1110685	0.2117783	0.1110685	4.3650002	0.1026526	0.1833644	0.1026526	4.3650002	0.105426	0.1961488	0.105426	4.3650002	0.1241579	0.2020048	0.1241579	4.3650002	0.0651031	1.597223	NaN	4.3650002	0.0921999	1.383519	NaN	4.3650002	0.171141	2.773684	NaN	4.3650002	0.077714	0.1785243	0.077714	4.3650002	0.121527
4.38	0.1236947	2.70561	NaN	4.38	0.1035827	2.235518	NaN	4.38	0.1722167	0.1761932	0.1722167	4.38	0.1345032	0.1771397	0.1345032	4.38	0.1267509	0.1671826	0.1267509	4.38	0.0971247	0.1930111	0.0971247	4.38	0.089464	0.1838766	0.089464	4.38	0.1075729	0.1937391	0.1075729	4.38	0.0346803	1.788422	NaN	4.38	0.0960575	1.494477	NaN	4.38	0.1841556	2.70153	NaN	4.38	0.0862441	0.1763318	0.0862441	4.38	0.0895293
4.395	0.14078	2.521033	NaN	4.395	0.109553	2.461245	NaN	4.395	0.1866329	0.1732082	0.1866329	4.395	0.1393168	0.1775522	0.1393168	4.395	0.1378766	0.1890346	0.1378766	4.395	0.0955103	0.1853242	0.0955103	4.395	0.0960963	0.1905577	0.0960963	4.395	0.1104465	0.2048846	0.1104465	4.395	0.0434219	1.630885	NaN	4.395	0.0918378	1.383105	NaN	4.395	0.1618949	2.665552	NaN	4.395	0.0828062	0.1762294	0.0828062	4.395	0.098735
4.4100003	0.1374759	2.589242	NaN	4.4100003	0.0765271	2.539221	NaN	4.4100003	0.1276241	0.1779466	0.1276241	4.4100003	0.1119726	0.1748488	0.1119726	4.4100003	0.113497	0.1904968	0.113497	4.4100003	0.1054422	0.1839189	0.1054422	4.4100003	0.0905324	0.2039327	0.0905324	4.4100003	0.0961526	0.1847986	0.0961526	4.4100003	0.0472974	1.568359	NaN	4.4100003	0.1018875	1.538148	NaN	4.4100003	0.1738331	2.495693	NaN	4.4100003	0.075899	0.1813479	0.075899	4.4100003	0.0784416
4.425	0.1348114	2.707129	NaN	4.425	0.0930174	2.561033	NaN	4.425	0.1583283	0.1659939	0.1583283	4.425	0.1294997	0.1746814	0.1294997	4.425	0.1450726	0.2007438	0.1450726	4.425	0.1023785	0.1890025	0.1023785	4.425	0.0970702	0.2057761	0.0970702	4.425	0.1155251	0.1833263	0.1155251	4.425	0.075422	1.58272	NaN	4.425	0.0613869	1.372814	NaN	4.425	0.1948669	2.529863	NaN	4.425	0.0769121	0.1807664	0.0769121	4.425	0.071221
4.44	0.118408	2.595137	NaN	4.44	0.1029276	2.542586	NaN	4.44	0.1469331	0.1859757	0.1469331	4.44	0.1250505	0.1768732	0.1250505	4.44	0.150097	0.1812345	0.150097	4.44	0.1206763	0.1980539	0.1206763	4.44	0.0950989	0.1752717	0.0950989	4.44	0.1161329	0.1832139	0.1161329	4.44	0.0878509	1.431758	NaN	4.44	0.0917914	1.311903	NaN	4.44	0.1868388	2.435447	NaN	4.44	0.0737292	0.189527	0.0737292	4.44	0.0555474
4.4550004	0.1220619	2.726558	NaN	4.4550004	0.1380461	2.473805	NaN	4.4550004	0.1753536	0.1835481	0.1753536	4.4550004	0.1210273	0.1716566	0.1210273	4.4550004	0.1427284	0.1944095	0.1427284	4.4550004	0.1182491	0.1939326	0.1182491	4.4550004	0.0649479	0.1781387	0.0649479	4.4550004	0.10654	0.1734515	0.10654	4.4550004	0.064945	1.659882	NaN	4.4550004	0.0833273	1.133246	NaN	4.4550004	0.1934351	2.419532	NaN	4.4550004	0.0914143	0.1800227	0.0914143	4.4550004	0.0852272
4.4700003	0.1213044	2.595858	NaN	4.4700003	0.1489729	2.511371	NaN	4.4700003	0.1505292	0.1750485	0.1505292	4.4700003	0.1332213	0.1680325	0.1332213	4.4700003	0.1398648	0.197264	0.1398648	4.4700003	0.0943551	0.2011139	0.0943551	4.4700003	0.0755931	0.1801309	0.0755931	4.4700003	0.1178038	0.1916376	0.1178038	4.4700003	0.0884411	1.383999	NaN	4.4700003	0.0296672	1.558634	NaN	4.4700003	0.1907921	2.616539	NaN	4.4700003	0.0777579	0.201471	0.0777579	4.4700003	0.0593491
4.485	0.1323018	2.770353	NaN	4.485	0.1383079	2.679949	NaN	4.485	0.1577523	0.1841329	0.1577523	4.485	0.1333913	0.181795	0.1333913	4.485	0.142363	0.1714292	0.142363	4.485	0.1052259	0.1866476	0.1052259	4.485	0.0877557	0.1912145	0.0877557	4.485	0.0992011	0.1913153	0.0992011	4.485	0.0692458	1.365145	NaN	4.485	0.0249752	1.420504	NaN	4.485	0.2040626	2.539385	NaN	4.485	0.0860493	0.1922041	0.0860493	4.485	0.0449285
4.5	0.148881	2.543935	NaN	4.5	0.124336	2.639677	NaN	4.5	0.1610235	0.1851969	0.1610235	4.5	0.1213259	0.1737686	0.1213259	4.5	0.1422563	0.1881726	0.1422563	4.5	0.0831357	0.1842092	0.0831357	4.5	0.0855601	0.1840832	0.0855601	4.5	0.1074187	0.2122371	0.1074187	4.5	0.0776642	1.530595	NaN	4.5	0.0422026	1.480657	NaN	4.5	0.1945447	2.481599	NaN	4.5	0.0954367	0.2016198	0.0954367	4.5	0.063618
4.5150003	0.129363	2.549341	NaN	4.5150003	0.1203279	2.377968	NaN	4.5150003	0.1970542	0.189929	0.1970542	4.5150003	0.1450613	0.1877459	0.1450613	4.5150003	0.1004069	0.1948795	0.1004069	4.5150003	0.0769595	0.1808042	0.0769595	4.5150003	0.0989483	0.1876049	0.0989483	4.5150003	0.1227178	0.1698217	0.1227178	4.5150003	0.0602639	1.861275	NaN	4.5150003	0.0723565	1.452598	NaN	4.5150003	0.2055217	2.615481	NaN	4.5150003	0.0905437	0.1810457	0.0905437	4.5150003	0.0842606
4.53	0.1295866	2.633265	NaN	4.53	0.102678	2.427675	NaN	4.53	0.1970496	0.1831009	0.1970496	4.53	0.1240373	0.1701818	0.1240373	4.53	0.1264075	0.1959871	0.1264075	4.53	0.0794403	0.1799599	0.0794403	4.53	0.0903794	0.1716066	0.0903794	4.53	0.1123547	0.2123282	0.1123547	4.53	0.0827205	1.562568	NaN	4.53	0.0507452	1.23515	NaN	4.53	0.1791108	2.679119	NaN	4.53	0.0907485	0.1786337	0.0907485	4.53	0.1103141
4.545	0.1237595	2.6046	NaN	4.545	0.174603	2.518466	NaN	4.545	0.1949834	0.1828824	0.1949834	4.545	0.1325512	0.1852884	0.1325512	4.545	0.1433665	0.1962396	0.1433665	4.545	0.0868251	0.1785643	0.0868251	4.545	0.1082587	0.1684138	0.1082587	4.545	0.1150871	0.1887592	0.1150871	4.545	0.1112662	1.602154	NaN	4.545	0.0540492	1.416774	NaN	4.545	0.1943658	2.547513	NaN	4.545	0.0778391	0.1859334	0.0778391	4.545	0.0893802
4.5600004	0.121315	2.373935	NaN	4.5600004	0.1387001	2.526925	NaN	4.5600004	0.1908018	0.1781854	0.1908018	4.5600004	0.1168004	0.179074	0.1168004	4.5600004	0.1224531	0.1952077	0.1224531	4.5600004	0.1094055	0.2032479	0.1094055	4.5600004	0.0831077	0.1746331	0.0831077	4.5600004	0.1068218	0.1882502	0.1068218	4.5600004	0.1527987	1.457984	NaN	4.5600004	0.0418916	1.412417	NaN	4.5600004	0.198655	2.50391	NaN	4.5600004	0.0981505	0.1724796	0.0981505	4.5600004	0.0652849
4.5750003	0.1129449	2.368957	NaN	4.5750003	0.0966621	2.45328	NaN	4.5750003	0.1870464	0.181684	0.1870464	4.5750003	0.1450525	0.1775865	0.1450525	4.5750003	0.1408475	0.1900423	0.1408475	4.5750003	0.105448	0.2037424	0.105448	4.5750003	0.1120887	0.1865977	0.1120887	4.5750003	0.1232857	0.1893558	0.1232857	4.5750003	0.1526736	1.332952	NaN	4.5750003	0.0747512	1.325608	NaN	4.5750003	0.1909081	2.55085	NaN	4.5750003	0.0780885	0.1811546	0.0780885	4.5750003	0.0336473
4.59	0.1222419	2.41083	NaN	4.59	0.0985971	2.592899	NaN	4.59	0.1922635	0.1856584	0.1922635	4.59	0.1256864	0.1740202	0.1256864	4.59	0.1390671	0.1739969	0.1390671	4.59	0.1142531	0.1867006	0.1142531	4.59	0.1050203	0.1817963	0.1050203	4.59	0.1329524	0.182916	0.1329524	4.59	0.1606799	1.425688	NaN	4.59	0.052392	1.365273	NaN	4.59	0.1998086	2.643464	NaN	4.59	0.0863222	0.1852902	0.0863222	4.59	0.0521481
4.605	0.1350086	2.561502	NaN	4.605	0.1044227	2.67916	NaN	4.605	0.1796758	0.1706956	0.1796758	4.605	0.1221617	0.1800949	0.1221617	4.605	0.1240316	0.1933156	0.1240316	4.605	0.0914733	0.1858703	0.0914733	4.605	0.1012719	0.1918312	0.1012719	4.605	0.133227	0.1928082	0.133227	4.605	0.1532366	1.27135	NaN	4.605	0.0643093	1.36324	NaN	4.605	0.1753919	2.568892	NaN	4.605	0.089843	0.2016754	0.089843	4.605	0.0496357
4.6200004	0.1412661	2.487619	NaN	4.6200004	0.1165138	2.602148	NaN	4.6200004	0.1861809	0.1735656	0.1861809	4.6200004	0.1189631	0.1675554	0.1189631	4.6200004	0.1267851	0.2064869	0.1267851	4.6200004	0.0911588	0.1956034	0.0911588	4.6200004	0.0979717	0.1888417	0.0979717	4.6200004	0.1219489	0.1757721	0.1219489	4.6200004	0.1088324	1.321032	NaN	4.6200004	0.1134809	1.709625	NaN	4.6200004	0.1745437	2.405204	NaN	4.6200004	0.0771685	0.1711256	0.0771685	4.6200004	0.0532604
4.635	0.1277682	2.249171	NaN	4.635	0.1425368	2.443358	NaN	4.635	0.1794526	0.181284	0.1794526	4.635	0.1244585	0.1752451	0.1244585	4.635	0.1073094	0.1800803	0.1073094	4.635	0.0879272	0.1724431	0.0879272	4.635	0.0934349	0.1782566	0.0934349	4.635	0.1371915	0.1870969	0.1371915	4.635	0.1028086	1.237259	NaN	4.635	0.1168884	1.751639	NaN	4.635	0.1779961	2.309573	NaN	4.635	0.0896212	0.1936989	0.0896212	4.635	0.0482259
4.65	0.1266673	2.490038	NaN	4.65	0.2001816	2.160092	NaN	4.65	0.1760298	0.1706049	0.1760298	4.65	0.1413716	0.1730929	0.1413716	4.65	0.135742	0.1890236	0.135742	4.65	0.0955755	0.1808233	0.0955755	4.65	0.0878744	0.1792955	0.0878744	4.65	0.1773914	0.19289	0.1773914	4.65	0.1002729	1.376803	NaN	4.65	0.0974171	1.580224	NaN	4.65	0.1675623	2.340554	NaN	4.65	0.0839566	0.1857347	0.0839566	4.65	0.0277849
4.6650004	0.1160925	2.351553	NaN	4.6650004	0.1844562	2.106878	NaN	4.6650004	0.2030479	0.1903522	0.2030479	4.6650004	0.1246879	0.1791492	0.1246879	4.6650004	0.143442	0.1986102	0.143442	4.6650004	0.0842739	0.1796662	0.0842739	4.6650004	0.0782017	0.1755208	0.0782017	4.6650004	0.1386604	0.1707143	0.1386604	4.6650004	0.0706479	1.538895	NaN	4.6650004	0.0921662	1.645895	NaN	4.6650004	0.1662506	2.643545	NaN	4.6650004	0.0746108	0.1915176	0.0746108	4.6650004	0.0271664
4.6800003	0.1451706	2.255346	NaN	4.6800003	0.1730238	2.092029	NaN	4.6800003	0.1816414	0.182291	0.1816414	4.6800003	0.132945	0.1797132	0.132945	4.6800003	0.1346573	0.188608	0.1346573	4.6800003	0.0869509	0.1905235	0.0869509	4.6800003	0.1064218	0.1786498	0.1064218	4.6800003	0.1620476	0.2018154	0.1620476	4.6800003	0.0963071	1.420755	NaN	4.6800003	0.1099975	1.519238	NaN	4.6800003	0.1563084	2.676257	NaN	4.6800003	0.0614747	0.1728676	0.0614747	4.6800003	0.0394383
4.695	0.1373512	2.265328	NaN	4.695	0.1563295	2.204697	NaN	4.695	0.2029229	0.1818792	0.2029229	4.695	0.1259124	0.1850661	0.1259124	4.695	0.1349254	0.20575	0.1349254	4.695	0.1026877	0.186781	0.1026877	4.695	0.1009189	0.1871047	0.1009189	4.695	0.1348878	0.182602	0.1348878	4.695	0.119453	1.264089	NaN	4.695	0.0887565	1.556206	NaN	4.695	0.146969	2.534163	NaN	4.695	0.0576917	0.1777844	0.0576917	4.695	0.0574794
4.71	0.1356906	2.371302	NaN	4.71	0.1682342	2.305354	NaN	4.71	0.2130214	0.1802474	0.2130214	4.71	0.1109473	0.1813683	0.1109473	4.71	0.1282845	0.1940024	0.1282845	4.71	0.0756575	0.1886146	0.0756575	4.71	0.0919306	0.179802	0.0919306	4.71	0.1046036	0.1792044	0.1046036	4.71	0.1291683	1.267784	NaN	4.71	0.087982	1.566281	NaN	4.71	0.1627115	2.46945	NaN	4.71	0.0742797	0.1747659	0.0742797	4.71	0.0930115
4.7250004	0.1295418	2.448977	NaN	4.7250004	0.193897	2.308351	NaN	4.7250004	0.1889526	0.1873234	0.1889526	4.7250004	0.1071938	0.1802519	0.1071938	4.7250004	0.1335617	0.1867487	0.1335617	4.7250004	0.0736898	0.1827547	0.0736898	4.7250004	0.0829442	0.171283	0.0829442	4.7250004	0.1116598	0.1923764	0.1116598	4.7250004	0.1040787	1.307676	NaN	4.7250004	0.1071206	1.429898	NaN	4.7250004	0.138909	2.666182	NaN	4.7250004	0.0717293	0.1937198	0.0717293	4.7250004	0.0618186
4.7400002	0.132898	2.22878	NaN	4.7400002	0.1907555	2.376804	NaN	4.7400002	0.2178429	0.1853887	0.2178429	4.7400002	0.1202875	0.1667657	0.1202875	4.7400002	0.1339645	0.2014848	0.1339645	4.7400002	0.0924448	0.1879554	0.0924448	4.7400002	0.1031368	0.1775664	0.1031368	4.7400002	0.1047612	0.2004639	0.1047612	4.7400002	0.1249065	1.421465	NaN	4.7400002	0.1232847	1.55141	NaN	4.7400002	0.1095463	2.641809	NaN	4.7400002	0.0716347	0.183188	0.0716347	4.7400002	0.0463373
4.755	0.1156231	2.330837	NaN	4.755	0.1830865	2.120745	NaN	4.755	0.2051748	0.1837553	0.2051748	4.755	0.1160979	0.1953419	0.1160979	4.755	0.1361995	0.1919373	0.1361995	4.755	0.1028684	0.1835884	0.1028684	4.755	0.0965009	0.1781425	0.0965009	4.755	0.1030566	0.1775308	0.1030566	4.755	0.1196771	1.347391	NaN	4.755	0.1215535	1.393569	NaN	4.755	0.1294518	2.564024	NaN	4.755	0.0867101	0.1814674	0.0867101	4.755	0.0340047
4.7700005	0.1236126	2.322487	NaN	4.7700005	0.1787734	2.433619	NaN	4.7700005	0.1986323	0.1704962	0.1986323	4.7700005	0.1249638	0.1789354	0.1249638	4.7700005	0.1409676	0.186529	0.1409676	4.7700005	0.1039434	0.2066878	0.1039434	4.7700005	0.1116415	0.1961666	0.1116415	4.7700005	0.111837	0.1746893	0.111837	4.7700005	0.1136026	1.228418	NaN	4.7700005	0.1276579	1.522982	NaN	4.7700005	0.1414544	2.754	NaN	4.7700005	0.088175	0.1936717	0.088175	4.7700005	0.0374736
4.7850003	0.1371161	2.438787	NaN	4.7850003	0.1882697	2.557622	NaN	4.7850003	0.1856769	0.1741638	0.1856769	4.7850003	0.1218779	0.1834038	0.1218779	4.7850003	0.1218661	0.1890554	0.1218661	4.7850003	0.1085603	0.1889884	0.1085603	4.7850003	0.1193064	0.1780286	0.1193064	4.7850003	0.1131462	0.1797968	0.1131462	4.7850003	0.1136071	1.375533	NaN	4.7850003	0.1094471	1.503832	NaN	4.7850003	0.1130507	2.787566	NaN	4.7850003	0.1009499	0.1757701	0.1009499	4.7850003	0.0392519
4.8	0.1219844	2.477784	NaN	4.8	0.1980641	2.365241	NaN	4.8	0.1977275	0.1723893	0.1977275	4.8	0.1197039	0.1796199	0.1197039	4.8	0.1226107	0.2060997	0.1226107	4.8	0.0940627	0.1962735	0.0940627	4.8	0.1150754	0.1855382	0.1150754	4.8	0.1056181	0.194793	0.1056181	4.8	0.1174957	1.320153	NaN	4.8	0.1089336	1.533704	NaN	4.8	0.0847878	2.609391	NaN	4.8	0.1132084	0.2117502	0.1132084	4.8	0.0579947
4.815	0.1263862	2.509806	NaN	4.815	0.1960837	2.217754	NaN	4.815	0.2158161	0.1723107	0.2158161	4.815	0.1266116	0.1874512	0.1266116	4.815	0.1336847	0.1978031	0.1336847	4.815	0.123242	0.1751635	0.123242	4.815	0.1136192	0.1797589	0.1136192	4.815	0.1007182	0.1825179	0.1007182	4.815	0.1254264	1.378482	NaN	4.815	0.0948585	1.526196	NaN	4.815	0.0702832	2.650807	NaN	4.815	0.0962853	0.1929704	0.0962853	4.815	0.0411669
4.8300004	0.1217855	2.519515	NaN	4.8300004	0.1953084	2.211226	NaN	4.8300004	0.1920564	0.1763546	0.1920564	4.8300004	0.1086265	0.1831499	0.1086265	4.8300004	0.1275911	0.1792481	0.1275911	4.8300004	0.1154449	0.1820428	0.1154449	4.8300004	0.1245859	0.175395	0.1245859	4.8300004	0.122393	0.1922116	0.122393	4.8300004	0.1124472	1.686808	NaN	4.8300004	0.0936732	1.471692	NaN	4.8300004	0.0766849	2.506402	NaN	4.8300004	0.0847462	0.1850264	0.0847462	4.8300004	0.056272
4.8450003	0.1123091	2.569144	NaN	4.8450003	0.1895398	2.352914	NaN	4.8450003	0.1642584	0.1794825	0.1642584	4.8450003	0.1196208	0.172015	0.1196208	4.8450003	0.132438	0.2091198	0.132438	4.8450003	0.1194757	0.1855991	0.1194757	4.8450003	0.1370852	0.1756916	0.1370852	4.8450003	0.0799117	0.1786454	0.0799117	4.8450003	0.0831861	1.778753	NaN	4.8450003	0.0934892	1.585882	NaN	4.8450003	0.0990252	2.762156	NaN	4.8450003	0.1041626	0.2090052	0.1041626	4.8450003	0.0586038
4.86	0.1247279	2.453327	NaN	4.86	0.1441646	2.356712	NaN	4.86	0.1726668	0.1790809	0.1726668	4.86	0.1332465	0.1889709	0.1332465	4.86	0.1312374	0.1856179	0.1312374	4.86	0.1101755	0.1919198	0.1101755	4.86	0.1306575	0.1668036	0.1306575	4.86	0.0904789	0.1826653	0.0904789	4.86	0.0602448	1.542248	NaN	4.86	0.0522183	1.448263	NaN	4.86	0.1278122	2.409192	NaN	4.86	0.1216237	0.2042392	0.1216237	4.86	0.0661063
4.875	0.1159927	2.485607	NaN	4.875	0.1463501	2.300803	NaN	4.875	0.1622723	0.2168711	0.1622723	4.875	0.1208791	0.1734868	0.1208791	4.875	0.1369535	0.1859275	0.1369535	4.875	0.1049219	0.1955331	0.1049219	4.875	0.1420445	0.1758444	0.1420445	4.875	0.0941257	0.1921743	0.0941257	4.875	0.0388422	1.413377	NaN	4.875	0.0863321	1.633668	NaN	4.875	0.1098122	2.316318	NaN	4.875	0.1260402	0.1832931	0.1260402	4.875	0.0570781
4.8900003	0.1242409	2.465278	NaN	4.8900003	0.173684	2.250551	NaN	4.8900003	0.1452495	0.1707015	0.1452495	4.8900003	0.1210406	0.1805896	0.1210406	4.8900003	0.133302	0.2027041	0.133302	4.8900003	0.1112957	0.1797365	0.1112957	4.8900003	0.1204719	0.1752898	0.1204719	4.8900003	0.0870257	0.1775845	0.0870257	4.8900003	0.0307857	1.574153	NaN	4.8900003	0.0727791	1.726341	NaN	4.8900003	0.1422882	2.074328	NaN	4.8900003	0.1302621	0.1795773	0.1302621	4.8900003	0.0648294
4.905	0.1268128	2.626886	NaN	4.905	0.1779575	2.374014	NaN	4.905	0.1861374	0.1737641	0.1861374	4.905	0.128149	0.1838316	0.128149	4.905	0.1395946	0.1986178	0.1395946	4.905	0.114035	0.1768949	0.114035	4.905	0.110818	0.176377	0.110818	4.905	0.1001284	0.1786527	0.1001284	4.905	0.0343851	1.463538	NaN	4.905	0.0804348	1.899879	NaN	4.905	0.2060609	2.120769	NaN	4.905	0.1329367	0.1715764	0.1329367	4.905	0.1202195
4.92	0.1458165	2.578754	NaN	4.92	0.1909816	2.53706	NaN	4.92	0.1468676	0.1768873	0.1468676	4.92	0.1269446	0.1690007	0.1269446	4.92	0.1440865	0.1785189	0.1440865	4.92	0.1065233	0.1956333	0.1065233	4.92	0.1237126	0.1876006	0.1237126	4.92	0.1016474	0.187497	0.1016474	4.92	0.0353042	1.34837	NaN	4.92	0.065522	1.859945	NaN	4.92	0.1619003	1.928706	NaN	4.92	0.1312066	0.1792392	0.1312066	4.92	0.1207417
4.9350004	0.1373906	2.648366	NaN	4.9350004	0.1422224	2.707974	NaN	4.9350004	0.1457943	0.1848593	0.1457943	4.9350004	0.1183643	0.1774289	0.1183643	4.9350004	0.1500466	0.1817337	0.1500466	4.9350004	0.1220205	0.2063558	0.1220205	4.9350004	0.122704	0.187548	0.122704	4.9350004	0.0934409	0.1745272	0.0934409	4.9350004	0.0351492	1.461974	NaN	4.9350004	0.0752813	1.845633	NaN	4.9350004	0.1631483	1.761503	NaN	4.9350004	0.1286316	0.1860103	0.1286316	4.9350004	0.1084254
4.9500003	0.1237296	2.653618	NaN	4.9500003	0.1743141	2.706823	NaN	4.9500003	0.1522419	0.1749	0.1522419	4.9500003	0.1288581	0.1779721	0.1288581	4.9500003	0.1436257	0.2056161	0.1436257	4.9500003	0.1081316	0.1776984	0.1081316	4.9500003	0.1060917	0.1707234	0.1060917	4.9500003	0.0913767	0.1830584	0.0913767	4.9500003	0.0267144	1.566271	NaN	4.9500003	0.0823028	1.773356	NaN	4.9500003	0.1728354	1.873679	NaN	4.9500003	0.1032224	0.1812907	0.1032224	4.9500003	0.1332452
4.965	0.1315548	2.58541	NaN	4.965	0.1691684	2.559312	NaN	4.965	0.1910715	0.1815655	0.1910715	4.965	0.1164477	0.1816161	0.1164477	4.965	0.1277709	0.2098238	0.1277709	4.965	0.1200609	0.1819472	0.1200609	4.965	0.0909306	0.188031	0.0909306	4.965	0.0975323	0.1817678	0.0975323	4.965	0.0233667	1.475737	NaN	4.965	0.0668825	1.720293	NaN	4.965	0.183567	1.881861	NaN	4.965	0.1026055	0.1698822	0.1026055	4.965	0.1592802
4.98	0.1229117	2.530739	NaN	4.98	0.1464746	2.529289	NaN	4.98	0.1853678	0.166397	0.1853678	4.98	0.1335015	0.1724282	0.1335015	4.98	0.1511552	0.1837526	0.1511552	4.98	0.1246064	0.1797053	0.1246064	4.98	0.1097366	0.1766518	0.1097366	4.98	0.0916814	0.197086	0.0916814	4.98	0.0385035	1.512593	NaN	4.98	0.0763692	1.786466	NaN	4.98	0.1856365	1.829659	NaN	4.98	0.1176859	0.1727366	0.1176859	4.98	0.1013756
4.9950004	0.1145632	2.482239	NaN	4.9950004	0.1261696	2.626077	NaN	4.9950004	0.1849246	0.174026	0.1849246	4.9950004	0.123671	0.176368	0.123671	4.9950004	0.1448627	0.1949924	0.1448627	4.9950004	0.114314	0.1780786	0.114314	4.9950004	0.1206356	0.168873	0.1206356	4.9950004	0.1047018	0.1987672	0.1047018	4.9950004	0.0348513	1.414576	NaN	4.9950004	0.0603724	1.784205	NaN	4.9950004	0.1948036	1.973875	NaN	4.9950004	0.1085054	0.2059032	0.1085054	4.9950004	0.0965856
5.01	0.1285705	2.396896	NaN	5.01	0.1715125	2.649858	NaN	5.01	0.1786313	0.1900553	0.1786313	5.01	0.1250362	0.1746538	0.1250362	5.01	0.1497543	0.1808676	0.1497543	5.01	0.1074188	0.1805329	0.1074188	5.01	0.1350167	0.1771693	0.1350167	5.01	0.1116016	0.1881105	0.1116016	5.01	0.0339719	1.514656	NaN	5.01	0.0887984	1.943712	NaN	5.01	0.1778115	2.320222	NaN	5.01	0.0925356	0.1969948	0.0925356	5.01	0.1039112
5.025	0.1321971	2.233323	NaN	5.025	0.1817274	2.733734	NaN	5.025	0.1851598	0.1947459	0.1851598	5.025	0.1352376	0.1798597	0.1352376	5.025	0.1167639	0.1937501	0.1167639	5.025	0.0980826	0.2074506	0.0980826	5.025	0.0976476	0.1818847	0.0976476	5.025	0.0967248	0.1946477	0.0967248	5.025	0.0455327	1.57735	NaN	5.025	0.090806	1.565128	NaN	5.025	0.1706084	1.896814	NaN	5.025	0.0778567	0.1746074	0.0778567	5.025	0.1355561
5.0400004	0.1237275	2.356021	NaN	5.0400004	0.1129091	2.604975	NaN	5.0400004	0.1702659	0.1745106	0.1702659	5.0400004	0.125141	0.1902475	0.125141	5.0400004	0.126822	0.1824633	0.126822	5.0400004	0.1196516	0.1843172	0.1196516	5.0400004	0.1012089	0.17521	0.1012089	5.0400004	0.0962711	0.1806302	0.0962711	5.0400004	0.0427505	1.569637	NaN	5.0400004	0.065293	1.534524	NaN	5.0400004	0.1637583	1.705608	NaN	5.0400004	0.0961719	0.1705786	0.0961719	5.0400004	0.1436878
5.0550003	0.127415	2.440814	NaN	5.0550003	0.1563669	2.506577	NaN	5.0550003	0.2057973	0.1649269	0.2057973	5.0550003	0.1297468	0.1735436	0.1297468	5.0550003	0.1304318	0.1801475	0.1304318	5.0550003	0.1140088	0.18761	0.1140088	5.0550003	0.1041493	0.1709947	0.1041493	5.0550003	0.1079324	0.193094	0.1079324	5.0550003	0.0334163	1.3678	NaN	5.0550003	0.0362444	1.472818	NaN	5.0550003	0.1848084	1.60208	NaN	5.0550003	0.1122411	0.1794256	0.1122411	5.0550003	0.1211636
5.07	0.1257658	2.434404	NaN	5.07	0.1316577	2.428374	NaN	5.07	0.1849383	0.1726789	0.1849383	5.07	0.1326495	0.1771693	0.1326495	5.07	0.1151209	0.1741091	0.1151209	5.07	0.1264026	0.1985932	0.1264026	5.07	0.0983043	0.1869184	0.0983043	5.07	0.1101594	0.182465	0.1101594	5.07	0.0783481	1.370729	NaN	5.07	0.0583391	1.627292	NaN	5.07	0.1877099	1.736992	NaN	5.07	0.1087832	0.1772668	0.1087832	5.07	0.114502
5.085	0.1135205	2.581102	NaN	5.085	0.16697	2.397424	NaN	5.085	0.1960595	0.1603401	0.1960595	5.085	0.1254664	0.1921059	0.1254664	5.085	0.1267548	0.1767709	0.1267548	5.085	0.1315456	0.1814881	0.1315456	5.085	0.1113129	0.1758203	0.1113129	5.085	0.1008551	0.18001	0.1008551	5.085	0.0659201	1.528934	NaN	5.085	0.0550358	1.655416	NaN	5.085	0.1795908	1.691	NaN	5.085	0.1017663	0.1815418	0.1017663	5.085	0.0998903
5.1000004	0.1245999	2.535675	NaN	5.1000004	0.1600748	2.387524	NaN	5.1000004	0.2023843	0.1749142	0.2023843	5.1000004	0.1259512	0.1876139	0.1259512	5.1000004	0.12994	0.194242	0.12994	5.1000004	0.1288562	0.1890211	0.1288562	5.1000004	0.1042891	0.176189	0.1042891	5.1000004	0.103099	0.1826902	0.103099	5.1000004	0.0519983	1.48754	NaN	5.1000004	0.0895051	1.45414	NaN	5.1000004	0.1861454	1.88989	NaN	5.1000004	0.1174417	0.1764193	0.1174417	5.1000004	0.1035167
5.1150002	0.1279376	2.376574	NaN	5.1150002	0.1668246	2.394623	NaN	5.1150002	0.1775188	0.2059369	0.1775188	5.1150002	0.1240011	0.1946112	0.1240011	5.1150002	0.1264139	0.1836352	0.1264139	5.1150002	0.1188004	0.1848485	0.1188004	5.1150002	0.1066386	0.1854148	0.1066386	5.1150002	0.0956976	0.1970711	0.0956976	5.1150002	0.0870743	1.525803	NaN	5.1150002	0.1156269	1.51481	NaN	5.1150002	0.1868294	1.792255	NaN	5.1150002	0.1064883	0.1823908	0.1064883	5.1150002	0.1425026
5.13	0.1257569	2.244231	NaN	5.13	0.162463	2.317024	NaN	5.13	0.1669756	0.1773866	0.1669756	5.13	0.1297332	0.1796428	0.1297332	5.13	0.1203217	0.1863891	0.1203217	5.13	0.1344	0.1938515	0.1344	5.13	0.1269244	0.1819705	0.1269244	5.13	0.0918431	0.1876574	0.0918431	5.13	0.0657738	1.513128	NaN	5.13	0.0966233	1.350211	NaN	5.13	0.1924605	1.868125	NaN	5.13	0.0971346	0.1897966	0.0971346	5.13	0.1232392
5.1450005	0.1240824	2.634218	NaN	5.1450005	0.1630149	2.388112	NaN	5.1450005	0.1932265	0.1854401	0.1932265	5.1450005	0.1176816	0.1728888	0.1176816	5.1450005	0.1332302	0.1711257	0.1332302	5.1450005	0.1273845	0.1803195	0.1273845	5.1450005	0.0968152	0.1857577	0.0968152	5.1450005	0.0994943	0.1851114	0.0994943	5.1450005	0.0566053	1.443581	NaN	5.1450005	0.1459333	1.258256	NaN	5.1450005	0.1985327	1.864765	NaN	5.1450005	0.1164966	0.1759928	0.1164966	5.1450005	0.153117
5.1600003	0.1187032	2.734473	NaN	5.1600003	0.1838226	2.609614	NaN	5.1600003	0.1966338	0.1688875	0.1966338	5.1600003	0.1246548	0.1812758	0.1246548	5.1600003	0.1433934	0.1910026	0.1433934	5.1600003	0.1295815	0.1760994	0.1295815	5.1600003	0.1045736	0.1848572	0.1045736	5.1600003	0.0741922	0.1816267	0.0741922	5.1600003	0.0724641	1.43662	NaN	5.1600003	0.1225189	1.380967	NaN	5.1600003	0.1863424	1.920278	NaN	5.1600003	0.0991207	0.1790145	0.0991207	5.1600003	0.1321177
5.175	0.120675	2.649915	NaN	5.175	0.1667681	2.314359	NaN	5.175	0.1774527	0.1772034	0.1774527	5.175	0.1305516	0.1747398	0.1305516	5.175	0.1394305	0.1876938	0.1394305	5.175	0.1259628	0.16932	0.1259628	5.175	0.091406	0.1935682	0.091406	5.175	0.0986944	0.1743923	0.0986944	5.175	0.075519	1.42673	NaN	5.175	0.1437502	1.241735	NaN	5.175	0.1858659	1.890442	NaN	5.175	0.0990247	0.1862887	0.0990247	5.175	0.1257876
5.19	0.1096319	2.424363	NaN	5.19	0.1694458	2.197254	NaN	5.19	0.1755013	0.1798664	0.1755013	5.19	0.1106107	0.1705734	0.1106107	5.19	0.143321	0.2030246	0.143321	5.19	0.1266385	0.1929697	0.1266385	5.19	0.1090391	0.1726211	0.1090391	5.19	0.1060878	0.1706575	0.1060878	5.19	0.0478556	1.358307	NaN	5.19	0.1334178	1.205696	NaN	5.19	0.1873509	1.912478	NaN	5.19	0.0871419	0.1831113	0.0871419	5.19	0.1031372
5.2050004	0.1132079	2.593572	NaN	5.2050004	0.1485718	2.252414	NaN	5.2050004	0.1729683	0.184613	0.1729683	5.2050004	0.1307599	0.1642356	0.1307599	5.2050004	0.1233657	0.1838588	0.1233657	5.2050004	0.129374	0.173164	0.129374	5.2050004	0.1252417	0.1887203	0.1252417	5.2050004	0.1030873	0.1838902	0.1030873	5.2050004	0.0576752	1.308119	NaN	5.2050004	0.1206372	1.135353	NaN	5.2050004	0.1561797	1.998173	NaN	5.2050004	0.0929674	0.1730374	0.0929674	5.2050004	0.1287989
5.2200003	0.1273514	2.488386	NaN	5.2200003	0.1621228	2.330841	NaN	5.2200003	0.1860968	0.1774315	0.1860968	5.2200003	0.1236747	0.1727356	0.1236747	5.2200003	0.128642	0.1843607	0.128642	5.2200003	0.1158184	0.1737352	0.1158184	5.2200003	0.1288012	0.1935328	0.1288012	5.2200003	0.1036353	0.170044	0.1036353	5.2200003	0.060967	1.29343	NaN	5.2200003	0.128113	1.308242	NaN	5.2200003	0.1609959	1.793183	NaN	5.2200003	0.0997611	0.1865413	0.0997611	5.2200003	0.1534286
5.235	0.1416533	2.684792	NaN	5.235	0.1637644	2.279609	NaN	5.235	0.1669814	0.1778003	0.1669814	5.235	0.129817	0.1698385	0.129817	5.235	0.1170618	0.1849163	0.1170618	5.235	0.1252308	0.1733896	0.1252308	5.235	0.1286372	0.1808092	0.1286372	5.235	0.1112417	0.1884939	0.1112417	5.235	0.0523781	1.247138	NaN	5.235	0.1181372	1.297806	NaN	5.235	0.1669534	1.560579	NaN	5.235	0.107284	0.180254	0.107284	5.235	0.1322196
5.2500005	0.1256626	2.646435	NaN	5.2500005	0.1245589	2.309197	NaN	5.2500005	0.1718356	0.1693873	0.1718356	5.2500005	0.1382571	0.1839431	0.1382571	5.2500005	0.121351	0.1824005	0.121351	5.2500005	0.1242308	0.1834351	0.1242308	5.2500005	0.1091098	0.1928403	0.1091098	5.2500005	0.0979496	0.1770504	0.0979496	5.2500005	0.0581692	1.361907	NaN	5.2500005	0.1334437	1.29614	NaN	5.2500005	0.1642824	1.787346	NaN	5.2500005	0.1086179	0.1811901	0.1086179	5.2500005	0.150277
5.2650003	0.1273185	2.657161	NaN	5.2650003	0.1231999	2.142137	NaN	5.2650003	0.175869	0.1712952	0.175869	5.2650003	0.1201027	0.1733466	0.1201027	5.2650003	0.1125346	0.1857793	0.1125346	5.2650003	0.1125889	0.1817513	0.1125889	5.2650003	0.1140017	0.1754959	0.1140017	5.2650003	0.0988861	0.1676746	0.0988861	5.2650003	0.0796671	1.401618	NaN	5.2650003	0.1164049	1.457028	NaN	5.2650003	0.2043014	1.846606	NaN	5.2650003	0.0836659	0.1843835	0.0836659	5.2650003	0.123128
5.28	0.1197289	2.477914	NaN	5.28	0.1272597	2.114609	NaN	5.28	0.1475216	0.1866898	0.1475216	5.28	0.1140929	0.1749968	0.1140929	5.28	0.1096888	0.180139	0.1096888	5.28	0.1347289	0.1703498	0.1347289	5.28	0.131649	0.178527	0.131649	5.28	0.1223475	0.1853458	0.1223475	5.28	0.0834831	1.236845	NaN	5.28	0.0947503	1.455302	NaN	5.28	0.1735137	1.951474	NaN	5.28	0.0980353	0.1814942	0.0980353	5.28	0.1558637
5.295	0.1425026	2.493855	NaN	5.295	0.1159524	2.326818	NaN	5.295	0.168089	0.1862067	0.168089	5.295	0.1226887	0.1795805	0.1226887	5.295	0.1282541	0.1725717	0.1282541	5.295	0.1105188	0.1749853	0.1105188	5.295	0.1339675	0.1743003	0.1339675	5.295	0.1327924	0.1920689	0.1327924	5.295	0.0612017	1.071714	NaN	5.295	0.108738	1.515647	NaN	5.295	0.1741149	1.915354	NaN	5.295	0.1181448	0.2063386	0.1181448	5.295	0.1447275
5.3100004	0.1206603	2.500783	NaN	5.3100004	0.1541246	2.42717	NaN	5.3100004	0.1748365	0.197813	0.1748365	5.3100004	0.1365551	0.1645037	0.1365551	5.3100004	0.1186189	0.1828664	0.1186189	5.3100004	0.1012904	0.1911508	0.1012904	5.3100004	0.1168373	0.1754741	0.1168373	5.3100004	0.1355012	0.1873042	0.1355012	5.3100004	0.0623317	0.9718491	0.0623317	5.3100004	0.1388379	1.525103	NaN	5.3100004	0.1744514	1.865798	NaN	5.3100004	0.1243207	0.1763997	0.1243207	5.3100004	0.1056711
5.3250003	0.1201652	2.47369	NaN	5.3250003	0.1899844	2.39137	NaN	5.3250003	0.1719088	0.1865558	0.1719088	5.3250003	0.1219033	0.173372	0.1219033	5.3250003	0.1274448	0.1801582	0.1274448	5.3250003	0.1237039	0.1742981	0.1237039	5.3250003	0.1034236	0.1985537	0.1034236	5.3250003	0.1442447	0.1844307	0.1442447	5.3250003	0.0274084	0.7708239	0.0274084	5.3250003	0.1151735	1.374141	NaN	5.3250003	0.1623183	1.701926	NaN	5.3250003	0.138991	0.1855208	0.138991	5.3250003	0.1324911
5.34	0.1217575	2.421795	NaN	5.34	0.1774691	1.993384	NaN	5.34	0.1833214	0.2051996	0.1833214	5.34	0.1223183	0.1777935	0.1223183	5.34	0.1158167	0.1920703	0.1158167	5.34	0.1061976	0.1688837	0.1061976	5.34	0.1129598	0.1986621	0.1129598	5.34	0.1447799	0.1852028	0.1447799	5.34	0.0562648	0.8236228	0.0562648	5.34	0.1363418	1.364035	NaN	5.34	0.1454676	1.687565	NaN	5.34	0.139191	0.174499	0.139191	5.34	0.1101209
5.355	0.1192512	2.41896	NaN	5.355	0.1864663	1.941357	NaN	5.355	0.1584022	0.1768474	0.1584022	5.355	0.1347536	0.1779789	0.1347536	5.355	0.1306925	0.1772994	0.1306925	5.355	0.1209674	0.2013753	0.1209674	5.355	0.1346973	0.1875563	0.1346973	5.355	0.1534052	0.209426	0.1534052	5.355	0.0347613	1.007945	NaN	5.355	0.1226328	1.31772	NaN	5.355	0.143216	1.677531	NaN	5.355	0.1308121	0.1810738	0.1308121	5.355	0.0877787
5.3700004	0.1306676	2.378531	NaN	5.3700004	0.2057495	2.205882	NaN	5.3700004	0.1671582	0.1976284	0.1671582	5.3700004	0.1415249	0.1733918	0.1415249	5.3700004	0.1226009	0.1872056	0.1226009	5.3700004	0.1153007	0.1801637	0.1153007	5.3700004	0.1169026	0.1881824	0.1169026	5.3700004	0.1476101	0.201929	0.1476101	5.3700004	0.0378728	1.066517	NaN	5.3700004	0.1312356	1.305593	NaN	5.3700004	0.1866231	1.870916	NaN	5.3700004	0.0946835	0.1846055	0.0946835	5.3700004	0.1132899
5.385	0.1256092	2.238284	NaN	5.385	0.1742058	2.222626	NaN	5.385	0.1582885	0.1814773	0.1582885	5.385	0.1339562	0.1806726	0.1339562	5.385	0.1173908	0.1736028	0.1173908	5.385	0.1165805	0.1881896	0.1165805	5.385	0.1134209	0.1855575	0.1134209	5.385	0.1379105	0.1784587	0.1379105	5.385	0.0336338	1.218062	NaN	5.385	0.1368066	1.286231	NaN	5.385	0.1284043	1.935538	NaN	5.385	0.1144469	0.1859475	0.1144469	5.385	0.0785296
5.4	0.1240222	2.526763	NaN	5.4	0.1834057	1.943894	NaN	5.4	0.1586526	0.1741404	0.1586526	5.4	0.1366337	0.1801162	0.1366337	5.4	0.1176536	0.1844264	0.1176536	5.4	0.1081008	0.1877284	0.1081008	5.4	0.1049631	0.1912001	0.1049631	5.4	0.1457369	0.1892601	0.1457369	5.4	0.03015	1.123299	NaN	5.4	0.1343263	1.24334	NaN	5.4	0.169578	2.082306	NaN	5.4	0.1254246	0.1778877	0.1254246	5.4	0.1449576
5.4150004	0.1329837	2.590085	NaN	5.4150004	0.2006669	2.262416	NaN	5.4150004	0.1579086	0.1607388	0.1579086	5.4150004	0.1178855	0.1708893	0.1178855	5.4150004	0.1326095	0.1822111	0.1326095	5.4150004	0.1130014	0.1715741	0.1130014	5.4150004	0.1205807	0.1828949	0.1205807	5.4150004	0.146693	0.1975768	0.146693	5.4150004	0.0627965	1.00223	NaN	5.4150004	0.099991	1.225961	NaN	5.4150004	0.1701808	1.934677	NaN	5.4150004	0.0925971	0.1972807	0.0925971	5.4150004	0.113945
5.4300003	0.1275388	2.683424	NaN	5.4300003	0.1972237	2.033758	NaN	5.4300003	0.1780007	0.1749543	0.1780007	5.4300003	0.1188291	0.172991	0.1188291	5.4300003	0.1287657	0.1810416	0.1287657	5.4300003	0.09812	0.1900622	0.09812	5.4300003	0.0891857	0.1943689	0.0891857	5.4300003	0.1108855	0.2000877	0.1108855	5.4300003	0.0673639	1.021934	NaN	5.4300003	0.0997493	1.391058	NaN	5.4300003	0.1774928	1.82724	NaN	5.4300003	0.0814002	0.1804508	0.0814002	5.4300003	0.0831983
5.445	0.1239541	2.70121	NaN	5.445	0.1573021	2.104298	NaN	5.445	0.1635201	0.1657166	0.1635201	5.445	0.1039233	0.1681605	0.1039233	5.445	0.1193887	0.1895337	0.1193887	5.445	0.0978825	0.169888	0.0978825	5.445	0.0941749	0.1774879	0.0941749	5.445	0.1081819	0.180022	0.1081819	5.445	0.0898606	0.860142	0.0898606	5.445	0.083243	1.397703	NaN	5.445	0.1704337	2.018494	NaN	5.445	0.0730903	0.179814	0.0730903	5.445	0.1185957
5.46	0.1235571	2.740325	NaN	5.46	0.1768247	1.979964	NaN	5.46	0.1825878	0.1831532	0.1825878	5.46	0.1258735	0.1739287	0.1258735	5.46	0.1269233	0.1986582	0.1269233	5.46	0.1080612	0.1803558	0.1080612	5.46	0.0761704	0.1784648	0.0761704	5.46	0.1296508	0.1868535	0.1296508	5.46	0.1442294	0.8625485	0.1442294	5.46	0.1105641	1.528694	NaN	5.46	0.1364537	1.910345	NaN	5.46	0.0752362	0.1841189	0.0752362	5.46	0.139604
5.4750004	0.1278334	2.650023	NaN	5.4750004	0.1805013	2.043157	NaN	5.4750004	0.1795069	0.1867643	0.1795069	5.4750004	0.1243058	0.1735573	0.1243058	5.4750004	0.1129046	0.1841032	0.1129046	5.4750004	0.1074632	0.1857932	0.1074632	5.4750004	0.0966542	0.1775664	0.0966542	5.4750004	0.1314355	0.1760251	0.1314355	5.4750004	0.0758965	0.8710558	0.0758965	5.4750004	0.1225089	1.617166	NaN	5.4750004	0.2024223	1.944209	NaN	5.4750004	0.0983169	0.1900966	0.0983169	5.4750004	0.1005874
5.4900002	0.1234541	2.605202	NaN	5.4900002	0.1999662	2.097005	NaN	5.4900002	0.1766161	0.1724355	0.1766161	5.4900002	0.1189348	0.1739737	0.1189348	5.4900002	0.1212215	0.1851593	0.1212215	5.4900002	0.1074484	0.1751198	0.1074484	5.4900002	0.084201	0.1782694	0.084201	5.4900002	0.1275285	0.1810255	0.1275285	5.4900002	0.096847	0.5923384	0.096847	5.4900002	0.1131011	1.476152	NaN	5.4900002	0.1599453	1.989497	NaN	5.4900002	0.1054486	0.1802429	0.1054486	5.4900002	0.092557
5.505	0.1560127	2.641144	NaN	5.505	0.1909964	1.981631	NaN	5.505	0.1796635	0.1732628	0.1796635	5.505	0.1133711	0.1748798	0.1133711	5.505	0.1381236	0.1802054	0.1381236	5.505	0.1093642	0.1861898	0.1093642	5.505	0.0689516	0.1756252	0.0689516	5.505	0.1179137	0.1805292	0.1179137	5.505	0.0526161	0.6055409	0.0526161	5.505	0.1180583	1.391264	NaN	5.505	0.1749029	1.761472	NaN	5.505	0.0938459	0.1756223	0.0938459	5.505	0.1374249
5.5200005	0.1684866	2.623065	NaN	5.5200005	0.1943407	2.08879	NaN	5.5200005	0.1874666	0.2008705	0.1874666	5.5200005	0.1275595	0.1874563	0.1275595	5.5200005	0.1405404	0.1808119	0.1405404	5.5200005	0.1159246	0.1907988	0.1159246	5.5200005	0.1473958	0.1959152	0.1473958	5.5200005	0.1162281	0.174722	0.1162281	5.5200005	0.0529884	0.7047476	0.0529884	5.5200005	0.1222076	1.337214	NaN	5.5200005	0.1541207	1.86218	NaN	5.5200005	0.1016614	0.1685082	0.1016614	5.5200005	0.1424141
5.5350003	0.1647139	2.604843	NaN	5.5350003	0.18512	2.080753	NaN	5.5350003	0.1663689	0.1775305	0.1663689	5.5350003	0.1155832	0.1793201	0.1155832	5.5350003	0.1311148	0.1931477	0.1311148	5.5350003	0.108525	0.1782189	0.108525	5.5350003	0.0843145	0.1844745	0.0843145	5.5350003	0.1377078	0.1848021	0.1377078	5.5350003	0.0666716	0.7686149	0.0666716	5.5350003	0.09511	1.372902	NaN	5.5350003	0.1467579	1.635124	NaN	5.5350003	0.1260215	0.1747826	0.1260215	5.5350003	0.1197385
5.55	0.1519655	2.382857	NaN	5.55	0.2076656	1.807775	NaN	5.55	0.1846169	0.1893727	0.1846169	5.55	0.1181679	0.1766368	0.1181679	5.55	0.1300251	0.1826694	0.1300251	5.55	0.1214584	0.1807804	0.1214584	5.55	0.1083354	0.1974205	0.1083354	5.55	0.1366369	0.1853	0.1366369	5.55	0.0486912	0.8246002	0.0486912	5.55	0.109795	1.240375	NaN	5.55	0.1633721	1.418023	NaN	5.55	0.0774405	0.1758746	0.0774405	5.55	0.1449742
5.565	0.1456662	2.313751	NaN	5.565	0.160531	1.732734	NaN	5.565	0.1760762	0.1818407	0.1760762	5.565	0.1212085	0.1790304	0.1212085	5.565	0.1156162	0.1963697	0.1156162	5.565	0.129913	0.191225	0.129913	5.565	0.0857043	0.1944817	0.0857043	5.565	0.132465	0.1885918	0.132465	5.565	0.0795856	1.042436	NaN	5.565	0.0869162	1.417083	NaN	5.565	0.174893	1.529442	NaN	5.565	0.0898197	0.1787175	0.0898197	5.565	0.1219542
5.5800004	0.1265979	2.431944	NaN	5.5800004	0.1859839	1.635234	NaN	5.5800004	0.1743012	0.2013903	0.1743012	5.5800004	0.1158052	0.1714132	0.1158052	5.5800004	0.1211429	0.1947951	0.1211429	5.5800004	0.1206043	0.179574	0.1206043	5.5800004	0.0922518	0.214172	0.0922518	5.5800004	0.1307694	0.1852334	0.1307694	5.5800004	0.1031252	0.9298635	0.1031252	5.5800004	0.1311135	1.157111	NaN	5.5800004	0.1350659	1.497453	NaN	5.5800004	0.0930616	0.1704923	0.0930616	5.5800004	0.137114
5.5950003	0.1258332	2.305458	NaN	5.5950003	0.2096709	1.682369	NaN	5.5950003	0.1739085	0.1789358	0.1739085	5.5950003	0.1242415	0.1745193	0.1242415	5.5950003	0.1141267	0.1711725	0.1141267	5.5950003	0.1230971	0.1982895	0.1230971	5.5950003	0.0784921	0.1885609	0.0784921	5.5950003	0.1300573	0.1796385	0.1300573	5.5950003	0.0936189	0.7854313	0.0936189	5.5950003	0.1266677	1.136989	NaN	5.5950003	0.1425219	1.531393	NaN	5.5950003	0.0882283	0.174037	0.0882283	5.5950003	0.1372889
5.61	0.125189	2.433444	NaN	5.61	0.2118899	1.542969	NaN	5.61	0.1821203	0.1803138	0.1821203	5.61	0.1189344	0.1853629	0.1189344	5.61	0.1244407	0.1870831	0.1244407	5.61	0.118524	0.1754243	0.118524	5.61	0.0824963	0.1912794	0.0824963	5.61	0.1305236	0.1877202	0.1305236	5.61	0.0922527	0.7512669	0.0922527	5.61	0.1067799	0.9772591	0.1067799	5.61	0.1525203	1.598722	NaN	5.61	0.0931717	0.1954748	0.0931717	5.61	0.1044243
5.6250005	0.122844	2.382313	NaN	5.6250005	0.2110027	1.662099	NaN	5.6250005	0.1589391	0.1721862	0.1589391	5.6250005	0.1194196	0.1869605	0.1194196	5.6250005	0.137234	0.1749313	0.137234	5.6250005	0.1330932	0.1877362	0.1330932	5.6250005	0.0843879	0.17294	0.0843879	5.6250005	0.1419937	0.17168	0.1419937	5.6250005	0.0735151	0.8476651	0.0735151	5.6250005	0.1012326	0.8789924	0.1012326	5.6250005	0.1670777	1.561866	NaN	5.6250005	0.1077088	0.173992	0.1077088	5.6250005	0.0999715
5.6400003	0.1162229	2.454109	NaN	5.6400003	0.2027184	1.540195	NaN	5.6400003	0.1524813	0.1742499	0.1524813	5.6400003	0.122227	0.1734771	0.122227	5.6400003	0.1355853	0.190171	0.1355853	5.6400003	0.1132131	0.1913355	0.1132131	5.6400003	0.0841803	0.1941708	0.0841803	5.6400003	0.1187261	0.1670168	0.1187261	5.6400003	0.1294454	0.8901383	0.1294454	5.6400003	0.1152874	0.861017	0.1152874	5.6400003	0.1569676	1.572593	NaN	5.6400003	0.0968075	0.2110312	0.0968075	5.6400003	0.1220989
5.655	0.1321281	2.451123	NaN	5.655	0.2012986	1.536867	NaN	5.655	0.1662438	0.1699234	0.1662438	5.655	0.1076344	0.1723754	0.1076344	5.655	0.1500611	0.2079954	0.1500611	5.655	0.1133925	0.1806313	0.1133925	5.655	0.1144447	0.1792314	0.1144447	5.655	0.1241918	0.1768249	0.1241918	5.655	0.119855	1.169789	NaN	5.655	0.066857	0.7789751	0.066857	5.655	0.1550574	1.359789	NaN	5.655	0.1079548	0.1889286	0.1079548	5.655	0.1153171
5.67	0.1433111	2.532675	NaN	5.67	0.1907769	1.438972	NaN	5.67	0.1713705	0.1821154	0.1713705	5.67	0.1113965	0.1799765	0.1113965	5.67	0.1558608	0.1909476	0.1558608	5.67	0.1163065	0.174716	0.1163065	5.67	0.0694399	0.1955051	0.0694399	5.67	0.1167189	0.1821672	0.1167189	5.67	0.1005748	1.151087	NaN	5.67	0.1252588	0.8414207	0.1252588	5.67	0.1434672	1.372402	NaN	5.67	0.1046315	0.1870665	0.1046315	5.67	0.1331063
5.6850004	0.1366717	2.555501	NaN	5.6850004	0.1728157	1.278944	NaN	5.6850004	0.1777518	0.2155832	0.1777518	5.6850004	0.107231	0.1845844	0.107231	5.6850004	0.1445407	0.2039462	0.1445407	5.6850004	0.1105298	0.1780131	0.1105298	5.6850004	0.0752536	0.2380811	0.0752536	5.6850004	0.1238603	0.1817216	0.1238603	5.6850004	0.1031907	1.143577	NaN	5.6850004	0.1065772	0.6047886	0.1065772	5.6850004	0.1652741	1.365405	NaN	5.6850004	0.0962347	0.1806857	0.0962347	5.6850004	0.1604127
5.7000003	0.1299608	2.583263	NaN	5.7000003	0.1872556	1.252795	NaN	5.7000003	0.1614289	0.1889711	0.1614289	5.7000003	0.1141365	0.1736427	0.1141365	5.7000003	0.1433778	0.2145924	0.1433778	5.7000003	0.1259534	0.1912691	0.1259534	5.7000003	0.0534826	0.1851216	0.0534826	5.7000003	0.1218457	0.1788082	0.1218457	5.7000003	0.0828036	1.359148	NaN	5.7000003	0.061718	0.7897502	0.061718	5.7000003	0.1461844	1.509686	NaN	5.7000003	0.0899614	0.1872518	0.0899614	5.7000003	0.1557262
5.715	0.1184712	2.60101	NaN	5.715	0.1739299	1.165817	NaN	5.715	0.1649686	0.1908089	0.1649686	5.715	0.1220577	0.1771543	0.1220577	5.715	0.1237055	0.1921303	0.1237055	5.715	0.1159819	0.1764069	0.1159819	5.715	0.0696916	0.1891216	0.0696916	5.715	0.126093	0.1751435	0.126093	5.715	0.0948343	1.29929	NaN	5.715	0.0611653	0.6486084	0.0611653	5.715	0.1492531	1.165683	NaN	5.715	0.107891	0.1897641	0.107891	5.715	0.1411808
5.7300005	0.120092	2.553185	NaN	5.7300005	0.1786489	1.303135	NaN	5.7300005	0.1580949	0.2003248	0.1580949	5.7300005	0.1311915	0.1823811	0.1311915	5.7300005	0.1327684	0.1958829	0.1327684	5.7300005	0.1008944	0.1858072	0.1008944	5.7300005	0.1065323	0.2014046	0.1065323	5.7300005	0.1281203	0.1740045	0.1281203	5.7300005	0.0907088	1.156267	NaN	5.7300005	0.0444167	0.5880339	0.0444167	5.7300005	0.168407	1.245612	NaN	5.7300005	0.1195465	0.1778899	0.1195465	5.7300005	0.1171181
5.7450004	0.1190097	2.597881	NaN	5.7450004	0.1588664	1.35818	NaN	5.7450004	0.1542778	0.196675	0.1542778	5.7450004	0.1270154	0.1906924	0.1270154	5.7450004	0.1298258	0.1971271	0.1298258	5.7450004	0.0989777	0.208393	0.0989777	5.7450004	0.1017439	0.1903369	0.1017439	5.7450004	0.1322541	0.1752074	0.1322541	5.7450004	0.1034749	1.325294	NaN	5.7450004	0.0392938	0.5849804	0.0392938	5.7450004	0.172461	1.18085	NaN	5.7450004	0.1451281	0.1795751	0.1451281	5.7450004	0.1401738
5.76	0.1205644	2.604402	NaN	5.76	0.1879223	1.55471	NaN	5.76	0.1684248	0.1739513	0.1684248	5.76	0.1319571	0.1881093	0.1319571	5.76	0.1486147	0.1776401	0.1486147	5.76	0.1334963	0.1989605	0.1334963	5.76	0.1200661	0.1918177	0.1200661	5.76	0.1250233	0.1721251	0.1250233	5.76	0.0998315	1.261496	NaN	5.76	0.0694763	0.5407671	0.0694763	5.76	0.1708686	1.107177	NaN	5.76	0.1369935	0.1853596	0.1369935	5.76	0.097468
5.775	0.127441	2.497134	NaN	5.775	0.1571578	1.422081	NaN	5.775	0.1736496	0.1724559	0.1736496	5.775	0.1110205	0.1769885	0.1110205	5.775	0.1510726	0.2238613	0.1510726	5.775	0.1108532	0.1893158	0.1108532	5.775	0.0938041	0.1846987	0.0938041	5.775	0.1096024	0.1718796	0.1096024	5.775	0.0931825	1.205523	NaN	5.775	0.0365948	0.6573081	0.0365948	5.775	0.1712794	1.102882	NaN	5.775	0.1359459	0.1835053	0.1359459	5.775	0.1121787
5.7900004	0.1165601	2.459903	NaN	5.7900004	0.1722546	1.403251	NaN	5.7900004	0.178159	0.2022473	0.178159	5.7900004	0.1189212	0.18402	0.1189212	5.7900004	0.144741	0.213012	0.144741	5.7900004	0.1224857	0.1798299	0.1224857	5.7900004	0.1125214	0.18444	0.1125214	5.7900004	0.1288993	0.1809812	0.1288993	5.7900004	0.0837296	1.363498	NaN	5.7900004	0.0638382	0.7353551	0.0638382	5.7900004	0.158392	1.204285	NaN	5.7900004	0.1345403	0.1893796	0.1345403	5.7900004	0.0893672
5.8050003	0.1327573	2.316234	NaN	5.8050003	0.2077295	1.400146	NaN	5.8050003	0.1975215	0.1762386	0.1975215	5.8050003	0.1007158	0.1761421	0.1007158	5.8050003	0.1337327	0.189241	0.1337327	5.8050003	0.1087095	0.192874	0.1087095	5.8050003	0.091453	0.1880485	0.091453	5.8050003	0.1212064	0.1827195	0.1212064	5.8050003	0.0736072	1.34361	NaN	5.8050003	0.0623719	0.6439633	0.0623719	5.8050003	0.1630814	1.188302	NaN	5.8050003	0.1530331	0.1942302	0.1530331	5.8050003	0.0833147
5.82	0.1401753	2.420015	NaN	5.82	0.1888235	1.214343	NaN	5.82	0.2019633	0.1745941	0.2019633	5.82	0.112368	0.1762999	0.112368	5.82	0.1370886	0.1877389	0.1370886	5.82	0.1059826	0.199969	0.1059826	5.82	0.0667596	0.1876907	0.0667596	5.82	0.1175093	0.1785429	0.1175093	5.82	0.0701866	1.281854	NaN	5.82	0.0804662	0.6149514	0.0804662	5.82	0.1785321	1.223625	NaN	5.82	0.1454253	0.1929859	0.1454253	5.82	0.0698832
5.8350005	0.1534314	2.349604	NaN	5.8350005	0.1811852	1.227891	NaN	5.8350005	0.1806921	0.1762185	0.1806921	5.8350005	0.1130626	0.170571	0.1130626	5.8350005	0.1407247	0.1890289	0.1407247	5.8350005	0.1046165	0.1950654	0.1046165	5.8350005	0.0679403	0.1812215	0.0679403	5.8350005	0.1114678	0.1728354	0.1114678	5.8350005	0.1079244	1.337967	NaN	5.8350005	0.0645176	0.6068358	0.0645176	5.8350005	0.1865099	1.474301	NaN	5.8350005	0.1176268	0.1907339	0.1176268	5.8350005	0.062187
5.8500004	0.1437119	2.439196	NaN	5.8500004	0.1856566	1.218945	NaN	5.8500004	0.178708	0.1769432	0.178708	5.8500004	0.1171549	0.1807796	0.1171549	5.8500004	0.1347743	0.179212	0.1347743	5.8500004	0.1100538	0.1990637	0.1100538	5.8500004	0.0836095	0.196977	0.0836095	5.8500004	0.1293664	0.1824731	0.1293664	5.8500004	0.1057095	1.258467	NaN	5.8500004	0.1117028	0.6393138	0.1117028	5.8500004	0.1156346	1.370894	NaN	5.8500004	0.1291163	0.1984064	0.1291163	5.8500004	0.0923595
5.8650002	0.1536318	2.417484	NaN	5.8650002	0.161611	1.092625	NaN	5.8650002	0.1895742	0.1710675	0.1895742	5.8650002	0.1109995	0.1752578	0.1109995	5.8650002	0.1277155	0.2069857	0.1277155	5.8650002	0.1124396	0.1892119	0.1124396	5.8650002	0.1054315	0.1842538	0.1054315	5.8650002	0.0940741	0.1814477	0.0940741	5.8650002	0.1032966	1.465635	NaN	5.8650002	0.1129152	0.6043062	0.1129152	5.8650002	0.1496846	1.261867	NaN	5.8650002	0.1311946	0.1759429	0.1311946	5.8650002	0.1389838
5.88	0.1508219	2.528778	NaN	5.88	0.1468469	1.525208	NaN	5.88	0.1889706	0.1645631	0.1889706	5.88	0.1020788	0.1949227	0.1020788	5.88	0.1384739	0.203475	0.1384739	5.88	0.111725	0.1903133	0.111725	5.88	0.0758071	0.1866792	0.0758071	5.88	0.1116507	0.1690498	0.1116507	5.88	0.0816715	1.478812	NaN	5.88	0.0818717	0.6832926	0.0818717	5.88	0.1680848	1.207054	NaN	5.88	0.1322963	0.1794223	0.1322963	5.88	0.1567333
5.8950005	0.1324127	2.597253	NaN	5.8950005	0.1902487	1.595656	NaN	5.8950005	0.1587138	0.1911047	0.1587138	5.8950005	0.1107515	0.1784757	0.1107515	5.8950005	0.1303041	0.195553	0.1303041	5.8950005	0.0996043	0.1717717	0.0996043	5.8950005	0.084151	0.1869496	0.084151	5.8950005	0.1276442	0.1694103	0.1276442	5.8950005	0.1208982	1.109968	NaN	5.8950005	0.0561929	0.5881332	0.0561929	5.8950005	0.1802309	0.94761	0.1802309	5.8950005	0.141473	0.1771809	0.141473	5.8950005	0.127939
5.9100003	0.1290009	2.641761	NaN	5.9100003	0.1753797	1.709169	NaN	5.9100003	0.1840778	0.1853888	0.1840778	5.9100003	0.1355781	0.17613	0.1355781	5.9100003	0.139434	0.1801611	0.139434	5.9100003	0.1016626	0.2046997	0.1016626	5.9100003	0.0657481	0.1785105	0.0657481	5.9100003	0.1294325	0.181385	0.1294325	5.9100003	0.1083596	1.113743	NaN	5.9100003	0.0468198	0.5785795	0.0468198	5.9100003	0.1772143	0.8078078	0.1772143	5.9100003	0.1783024	0.174411	0.1783024	5.9100003	0.152468
5.925	0.1247026	2.611279	NaN	5.925	0.1870154	1.766007	NaN	5.925	0.1889487	0.1873097	0.1889487	5.925	0.1271914	0.1704845	0.1271914	5.925	0.1447615	0.1881491	0.1447615	5.925	0.0952817	0.1868864	0.0952817	5.925	0.083475	0.1916684	0.083475	5.925	0.12916	0.1867386	0.12916	5.925	0.1147836	1.351135	NaN	5.925	0.0422481	0.5648274	0.0422481	5.925	0.1658332	0.7821798	0.1658332	5.925	0.1747661	0.1786273	0.1747661	5.925	0.1353534
5.94	0.1195764	2.632537	NaN	5.94	0.1739327	1.619668	NaN	5.94	0.19772	0.1836436	0.19772	5.94	0.1289171	0.1690389	0.1289171	5.94	0.1433905	0.2086577	0.1433905	5.94	0.1010586	0.1917583	0.1010586	5.94	0.0920495	0.1862189	0.0920495	5.94	0.123019	0.174061	0.123019	5.94	0.1027546	1.23262	NaN	5.94	0.0356599	0.508538	0.0356599	5.94	0.1803374	0.7224327	0.1803374	5.94	0.1748685	0.1772553	0.1748685	5.94	0.07907
5.9550004	0.1317938	2.532918	NaN	5.9550004	0.2043371	1.700073	NaN	5.9550004	0.1872797	0.1720494	0.1872797	5.9550004	0.1252148	0.1846523	0.1252148	5.9550004	0.1256792	0.1778764	0.1256792	5.9550004	0.1136085	0.1919031	0.1136085	5.9550004	0.0900948	0.1765063	0.0900948	5.9550004	0.1198313	0.1917518	0.1198313	5.9550004	0.1159048	1.17381	NaN	5.9550004	0.0380446	0.5314828	0.0380446	5.9550004	0.1584675	0.8002088	0.1584675	5.9550004	0.1718693	0.1699199	0.1718693	5.9550004	0.1039477
5.9700003	0.1349934	2.274335	NaN	5.9700003	0.2013696	1.485164	NaN	5.9700003	0.196037	0.2030223	0.196037	5.9700003	0.1194291	0.1693684	0.1194291	5.9700003	0.1294132	0.1821812	0.1294132	5.9700003	0.1198366	0.18786	0.1198366	5.9700003	0.0989054	0.1764219	0.0989054	5.9700003	0.1303539	0.1721445	0.1303539	5.9700003	0.1110841	1.130821	NaN	5.9700003	0.0365505	0.5824398	0.0365505	5.9700003	0.1889284	0.9448232	0.1889284	5.9700003	0.1557287	0.1825245	0.1557287	5.9700003	0.1098307
5.985	0.1397488	2.175244	NaN	5.985	0.1971424	1.576301	NaN	5.985	0.1708176	0.1645141	0.1708176	5.985	0.132268	0.1821038	0.132268	5.985	0.1338163	0.1842256	0.1338163	5.985	0.1089864	0.1890921	0.1089864	5.985	0.0696947	0.197116	0.0696947	5.985	0.1341077	0.1899673	0.1341077	5.985	0.1242039	0.8934395	0.1242039	5.985	0.0486967	0.7584057	0.0486967	5.985	0.2030199	0.7984505	0.2030199	5.985	0.1661518	0.1744373	0.1661518	5.985	0.0761397
6.0000005	0.1057399	1.960602	NaN	6.0000005	0.2277337	1.449852	NaN	6.0000005	0.1715353	0.1776007	0.1715353	6.0000005	0.1262663	0.1773438	0.1262663	6.0000005	0.1240742	0.1870988	0.1240742	6.0000005	0.1172579	0.1691889	0.1172579	6.0000005	0.0671345	0.186957	0.0671345	6.0000005	0.1332338	0.1746466	0.1332338	6.0000005	0.0908723	0.9542247	0.0908723	6.0000005	0.0479762	0.8341036	0.0479762	6.0000005	0.1846567	0.8259989	0.1846567	6.0000005	0.1471239	0.1933946	0.1471239	6.0000005	0.0852222
6.0150003	0.124265	2.197106	NaN	6.0150003	0.2022961	1.554007	NaN	6.0150003	0.161598	0.1942189	0.161598	6.0150003	0.1193427	0.181008	0.1193427	6.0150003	0.1189908	0.1943526	0.1189908	6.0150003	0.1046834	0.1897048	0.1046834	6.0150003	0.0596249	0.2042955	0.0596249	6.0150003	0.1244315	0.1871265	0.1244315	6.0150003	0.0702776	0.9262143	0.0702776	6.0150003	0.0824948	0.9512202	0.0824948	6.0150003	0.1946296	0.8185378	0.1946296	6.0150003	0.1543962	0.1911766	0.1543962	6.0150003	0.069802
6.03	0.1220901	2.128933	NaN	6.03	0.1733299	1.607633	NaN	6.03	0.1643641	0.1820878	0.1643641	6.03	0.1147326	0.1939432	0.1147326	6.03	0.1127611	0.2034748	0.1127611	6.03	0.0985119	0.1819603	0.0985119	6.03	0.0500388	0.1841498	0.0500388	6.03	0.1151819	0.2078543	0.1151819	6.03	0.0883338	0.8368376	0.0883338	6.03	0.1057932	0.8431098	0.1057932	6.03	0.1651681	0.8908185	0.1651681	6.03	0.1551261	0.1799325	0.1551261	6.03	0.0489455
6.045	0.1341821	2.266716	NaN	6.045	0.1705513	1.93536	NaN	6.045	0.1344148	0.1896314	0.1344148	6.045	0.1174546	0.1805601	0.1174546	6.045	0.1156697	0.18747	0.1156697	6.045	0.1145716	0.1796359	0.1145716	6.045	0.0587754	0.206396	0.0587754	6.045	0.1183327	0.1983685	0.1183327	6.045	0.1008345	0.9241411	0.1008345	6.045	0.0856334	0.6665832	0.0856334	6.045	0.1636724	0.6201524	0.1636724	6.045	0.1569225	0.1713085	0.1569225	6.045	0.0739704
6.0600004	0.1202558	2.231402	NaN	6.0600004	0.1754886	1.687022	NaN	6.0600004	0.169169	0.1737732	0.169169	6.0600004	0.1187769	0.1830573	0.1187769	6.0600004	0.1227473	0.1823019	0.1227473	6.0600004	0.0945195	0.1917326	0.0945195	6.0600004	0.0669829	0.1897842	0.0669829	6.0600004	0.1203256	0.1900439	0.1203256	6.0600004	0.1449569	0.9561517	0.1449569	6.0600004	0.0987168	0.6209389	0.0987168	6.0600004	0.1832561	0.7376139	0.1832561	6.0600004	0.1640335	0.1756649	0.1640335	6.0600004	0.0758614
6.0750003	0.1138242	2.227293	NaN	6.0750003	0.1707726	1.607704	NaN	6.0750003	0.1599283	0.1942678	0.1599283	6.0750003	0.1125809	0.1830713	0.1125809	6.0750003	0.1126311	0.1787453	0.1126311	6.0750003	0.0942262	0.194328	0.0942262	6.0750003	0.0588135	0.181587	0.0588135	6.0750003	0.1271689	0.1870015	0.1271689	6.0750003	0.1252556	1.048669	NaN	6.0750003	0.094107	0.7333772	0.094107	6.0750003	0.1833687	0.5707909	0.1833687	6.0750003	0.1550138	0.1809847	0.1550138	6.0750003	0.1088793
6.09	0.1159499	2.255376	NaN	6.09	0.1952147	1.714686	NaN	6.09	0.1685316	0.1959847	0.1685316	6.09	0.1163463	0.1882662	0.1163463	6.09	0.1253848	0.1900397	0.1253848	6.09	0.1306946	0.1867621	0.1306946	6.09	0.0529623	0.193987	0.0529623	6.09	0.114739	0.1823627	0.114739	6.09	0.1262828	1.274551	NaN	6.09	0.0866892	0.6162313	0.0866892	6.09	0.1818107	0.6442182	0.1818107	6.09	0.1574291	0.1827329	0.1574291	6.09	0.0820734
6.1050005	0.1150115	2.23986	NaN	6.1050005	0.2047125	1.752807	NaN	6.1050005	0.1787698	0.1980351	0.1787698	6.1050005	0.1343988	0.1729827	0.1343988	6.1050005	0.1165554	0.3959632	0.1165554	6.1050005	0.1155925	0.1982097	0.1155925	6.1050005	0.0364116	0.1915538	0.0364116	6.1050005	0.1159164	0.1848417	0.1159164	6.1050005	0.148077	1.07886	NaN	6.1050005	0.1045121	0.378345	0.1045121	6.1050005	0.2178672	0.7050063	0.2178672	6.1050005	0.1570452	0.1778114	0.1570452	6.1050005	0.086903
6.1200004	0.1275513	2.319757	NaN	6.1200004	0.1787089	1.80883	NaN	6.1200004	0.155068	0.1944453	0.155068	6.1200004	0.1262851	0.1749182	0.1262851	6.1200004	0.1120936	0.4125177	0.1120936	6.1200004	0.1029684	0.1778311	0.1029684	6.1200004	0.0282076	0.1990569	0.0282076	6.1200004	0.0994107	0.1927878	0.0994107	6.1200004	0.1084969	1.0623	NaN	6.1200004	0.1109677	0.4327377	0.1109677	6.1200004	0.22188	0.8163196	0.22188	6.1200004	0.1629665	0.1917001	0.1629665	6.1200004	0.0576835
6.135	0.1099132	2.119971	NaN	6.135	0.1710385	2.178284	NaN	6.135	0.1527588	0.1975806	0.1527588	6.135	0.1303912	0.174494	0.1303912	6.135	0.1282756	0.3851766	0.1282756	6.135	0.1237803	0.1831986	0.1237803	6.135	0.0282581	0.1824636	0.0282581	6.135	0.125364	0.1829887	0.125364	6.135	0.1273008	1.173536	NaN	6.135	0.067554	0.4560274	0.067554	6.135	0.1729905	1.104875	NaN	6.135	0.1655047	0.1750508	0.1655047	6.135	0.0701684
6.15	0.1459826	2.193516	NaN	6.15	0.192509	2.097926	NaN	6.15	0.160989	0.183513	0.160989	6.15	0.1222868	0.1782869	0.1222868	6.15	0.1287913	0.2451305	0.1287913	6.15	0.1214671	0.1857755	0.1214671	6.15	0.0673946	0.1828427	0.0673946	6.15	0.1207475	0.1879126	0.1207475	6.15	0.1314629	1.095457	NaN	6.15	0.1060876	0.621733	0.1060876	6.15	0.1761868	1.11886	NaN	6.15	0.1547444	0.1770222	0.1547444	6.15	0.0788784
6.1650004	0.1109135	2.127213	NaN	6.1650004	0.1817652	2.174363	NaN	6.1650004	0.1673008	0.2053023	0.1673008	6.1650004	0.1393822	0.176581	0.1393822	6.1650004	0.1379237	0.216901	0.1379237	6.1650004	0.0989802	0.207225	0.0989802	6.1650004	0.0524552	0.1863844	0.0524552	6.1650004	0.1205737	0.1998601	0.1205737	6.1650004	0.1071363	1.013809	NaN	6.1650004	0.0843699	0.5493734	0.0843699	6.1650004	0.2117658	1.110815	NaN	6.1650004	0.1637291	0.1848056	0.1637291	6.1650004	0.0799273
6.1800003	0.1243151	1.784212	NaN	6.1800003	0.1866724	2.29079	NaN	6.1800003	0.1548554	0.1831231	0.1548554	6.1800003	0.1240421	0.1767363	0.1240421	6.1800003	0.142402	0.196634	0.142402	6.1800003	0.1090525	0.1754773	0.1090525	6.1800003	0.0708311	0.1683322	0.0708311	6.1800003	0.122913	0.1809884	0.122913	6.1800003	0.1335697	0.8756198	0.1335697	6.1800003	0.079453	0.6960843	0.079453	6.1800003	0.1838396	1.149682	NaN	6.1800003	0.1649756	0.1846243	0.1649756	6.1800003	0.1062433
6.195	0.1345339	1.923959	NaN	6.195	0.2042054	2.261103	NaN	6.195	0.1563279	0.2007661	0.1563279	6.195	0.135413	0.1774707	0.135413	6.195	0.1344675	0.2102689	0.1344675	6.195	0.1163809	0.1831619	0.1163809	6.195	0.0751618	0.1757757	0.0751618	6.195	0.1273841	0.1825149	0.1273841	6.195	0.1138596	0.9352865	0.1138596	6.195	0.0472081	0.582633	0.0472081	6.195	0.1957517	1.340742	NaN	6.195	0.1433769	0.1877443	0.1433769	6.195	0.1055068
6.2100005	0.1401942	2.009001	NaN	6.2100005	0.1800165	2.2405	NaN	6.2100005	0.1758129	0.1753883	0.1758129	6.2100005	0.1244921	0.1848571	0.1244921	6.2100005	0.1191937	0.1910211	0.1191937	6.2100005	0.1077981	0.1924665	0.1077981	6.2100005	0.0558937	0.1862229	0.0558937	6.2100005	0.1106671	0.191266	0.1106671	6.2100005	0.107855	1.18524	NaN	6.2100005	0.0826268	0.6452861	0.0826268	6.2100005	0.1900479	1.236336	NaN	6.2100005	0.1731348	0.1770802	0.1731348	6.2100005	0.1076261
6.2250004	0.1297865	1.956464	NaN	6.2250004	0.1595984	2.305151	NaN	6.2250004	0.1578165	0.1965173	0.1578165	6.2250004	0.1106861	0.1800452	0.1106861	6.2250004	0.1233168	0.2162726	0.1233168	6.2250004	0.1204333	0.1795184	0.1204333	6.2250004	0.0531404	0.1809332	0.0531404	6.2250004	0.1167476	0.1840789	0.1167476	6.2250004	0.0923407	1.089942	NaN	6.2250004	0.0969743	0.6684924	0.0969743	6.2250004	0.1809759	1.150347	NaN	6.2250004	0.1450501	0.1826402	0.1450501	6.2250004	0.0829094
6.2400002	0.1151138	1.838705	NaN	6.2400002	0.2074596	2.34732	NaN	6.2400002	0.1595463	0.1823542	0.1595463	6.2400002	0.1057447	0.1673939	0.1057447	6.2400002	0.1340137	0.1990126	0.1340137	6.2400002	0.1193983	0.191008	0.1193983	6.2400002	0.043145	0.1874275	0.043145	6.2400002	0.1230114	0.178071	0.1230114	6.2400002	0.0906363	0.9758009	0.0906363	6.2400002	0.1027624	0.5674759	0.1027624	6.2400002	0.190678	1.109073	NaN	6.2400002	0.1512595	0.1895407	0.1512595	6.2400002	0.0608216
6.255	0.1280037	1.769701	NaN	6.255	0.1977627	2.324483	NaN	6.255	0.1367728	0.1966876	0.1367728	6.255	0.113128	0.1770475	0.113128	6.255	0.123311	0.1884993	0.123311	6.255	0.1309821	0.1919018	0.1309821	6.255	0.052305	0.1757511	0.052305	6.255	0.1103772	0.1829025	0.1103772	6.255	0.0723089	0.9270285	0.0723089	6.255	0.1141145	0.4156225	0.1141145	6.255	0.178293	1.332346	NaN	6.255	0.1222799	0.1764856	0.1222799	6.255	0.0852913
6.2700005	0.1387296	1.810905	NaN	6.2700005	0.2051316	2.448764	NaN	6.2700005	0.1918694	0.2134974	0.1918694	6.2700005	0.1219645	0.184095	0.1219645	6.2700005	0.1377856	0.2273194	0.1377856	6.2700005	0.1241997	0.1915237	0.1241997	6.2700005	0.0673639	0.1911028	0.0673639	6.2700005	0.1254247	0.1815225	0.1254247	6.2700005	0.0885833	1.019369	NaN	6.2700005	0.090641	0.5122842	0.090641	6.2700005	0.2068538	1.193987	NaN	6.2700005	0.1249417	0.1728546	0.1249417	6.2700005	0.0683701
6.2850003	0.1425631	1.73795	NaN	6.2850003	0.2293488	2.394771	NaN	6.2850003	0.1840223	0.1909661	0.1840223	6.2850003	0.1151332	0.1829329	0.1151332	6.2850003	0.1185092	0.195701	0.1185092	6.2850003	0.1400909	0.2327714	0.1400909	6.2850003	0.0666067	0.180509	0.0666067	6.2850003	0.1234135	0.1932313	0.1234135	6.2850003	0.0985866	0.8067147	0.0985866	6.2850003	0.0970523	0.6117262	0.0970523	6.2850003	0.1868554	1.299738	NaN	6.2850003	0.1226152	0.1796074	0.1226152	6.2850003	0.0698194
6.3	0.1543497	1.709504	NaN	6.3	0.2297721	2.301543	NaN	6.3	0.181549	0.184285	0.181549	6.3	0.111304	0.1748073	0.111304	6.3	0.1181085	0.199394	0.1181085	6.3	0.1321979	0.1952657	0.1321979	6.3	0.0521133	0.1941505	0.0521133	6.3	0.1337445	0.1797098	0.1337445	6.3	0.1051111	0.9583015	0.1051111	6.3	0.0668984	0.4552988	0.0668984	6.3	0.170823	1.459372	NaN	6.3	0.1538106	0.1880843	0.1538106	6.3	0.0617647
6.3150005	0.1713962	1.647744	NaN	6.3150005	0.2068221	2.350054	NaN	6.3150005	0.1837948	0.1916927	0.1837948	6.3150005	0.1235351	0.1713298	0.1235351	6.3150005	0.1248743	0.2162706	0.1248743	6.3150005	0.1323142	0.2087151	0.1323142	6.3150005	0.0718495	0.1929019	0.0718495	6.3150005	0.1277365	0.1892531	0.1277365	6.3150005	0.1154548	0.8373967	0.1154548	6.3150005	0.0731798	0.3962499	0.0731798	6.3150005	0.1844016	1.348831	NaN	6.3150005	0.169119	0.1746332	0.169119	6.3150005	0.0914799
6.3300004	0.136657	1.669111	NaN	6.3300004	0.2089493	2.259389	NaN	6.3300004	0.1977931	0.2001423	0.1977931	6.3300004	0.126857	0.180347	0.126857	6.3300004	0.1276992	0.2136725	0.1276992	6.3300004	0.1159774	0.1899552	0.1159774	6.3300004	0.0777176	0.2003436	0.0777176	6.3300004	0.1248636	0.1797818	0.1248636	6.3300004	0.1064681	0.7808975	0.1064681	6.3300004	0.0704693	0.4811622	0.0704693	6.3300004	0.1694702	1.450141	NaN	6.3300004	0.1560894	0.1718751	0.1560894	6.3300004	0.0925023
6.3450003	0.1317063	1.842387	NaN	6.3450003	0.1951545	2.350276	NaN	6.3450003	0.1723526	0.1929375	0.1723526	6.3450003	0.1279281	0.1857252	0.1279281	6.3450003	0.1153043	0.2309007	0.1153043	6.3450003	0.1328504	0.1894545	0.1328504	6.3450003	0.0685958	0.1972687	0.0685958	6.3450003	0.1221219	0.205518	0.1221219	6.3450003	0.1079426	0.9509979	0.1079426	6.3450003	0.0823098	0.3990901	0.0823098	6.3450003	0.1491267	1.554198	NaN	6.3450003	0.1556254	0.1825665	0.1556254	6.3450003	0.0697855
6.36	0.1499753	1.767271	NaN	6.36	0.1745706	2.509757	NaN	6.36	0.1400749	0.2123653	0.1400749	6.36	0.125116	0.1757002	0.125116	6.36	0.1350016	0.2310761	0.1350016	6.36	0.1083443	0.1801632	0.1083443	6.36	0.0464107	0.1962235	0.0464107	6.36	0.1197514	0.1816636	0.1197514	6.36	0.0967062	0.9173585	0.0967062	6.36	0.1035196	0.4280677	0.1035196	6.36	0.2179305	1.313646	NaN	6.36	0.158804	0.1825756	0.158804	6.36	0.0776859
6.3750005	0.1320801	1.911129	NaN	6.3750005	0.1977128	2.472086	NaN	6.3750005	0.1557671	0.1759458	0.1557671	6.3750005	0.1264202	0.1745877	0.1264202	6.3750005	0.1179279	0.2212009	0.1179279	6.3750005	0.1230958	0.1949062	0.1230958	6.3750005	0.0604036	0.1853796	0.0604036	6.3750005	0.1105226	0.1857549	0.1105226	6.3750005	0.109632	0.9122469	0.109632	6.3750005	0.1261435	0.4159252	0.1261435	6.3750005	0.1864958	1.246044	NaN	6.3750005	0.1603666	0.1752211	0.1603666	6.3750005	0.092345
6.3900003	0.135318	1.78929	NaN	6.3900003	0.1811183	2.53517	NaN	6.3900003	0.1494913	0.2242342	0.1494913	6.3900003	0.1475817	0.1784492	0.1475817	6.3900003	0.1205678	0.1941908	0.1205678	6.3900003	0.1065942	0.176836	0.1065942	6.3900003	0.044607	0.1954762	0.044607	6.3900003	0.0966335	0.1838059	0.0966335	6.3900003	0.0850399	0.9136861	0.0850399	6.3900003	0.0972385	0.4916404	0.0972385	6.3900003	0.1726729	1.223376	NaN	6.3900003	0.171254	0.1691511	0.171254	6.3900003	0.1005988
6.405	0.1474187	1.851905	NaN	6.405	0.1958415	2.551181	NaN	6.405	0.1457386	0.1825324	0.1457386	6.405	0.1236389	0.1804604	0.1236389	6.405	0.1322173	0.1977751	0.1322173	6.405	0.1190506	0.1958173	0.1190506	6.405	0.0529189	0.1679856	0.0529189	6.405	0.1249147	0.1858504	0.1249147	6.405	0.1126258	1.035729	NaN	6.405	0.0783872	0.643719	0.0783872	6.405	0.2123945	1.162331	NaN	6.405	0.1370631	0.1795866	0.1370631	6.405	0.0923736
6.42	0.1377994	1.941909	NaN	6.42	0.1924842	2.476528	NaN	6.42	0.1467025	0.1709884	0.1467025	6.42	0.124502	0.1801118	0.124502	6.42	0.1278917	0.2281467	0.1278917	6.42	0.116203	0.1815829	0.116203	6.42	0.0801525	0.1862833	0.0801525	6.42	0.1031416	0.1870052	0.1031416	6.42	0.0907933	0.752783	0.0907933	6.42	0.0581341	0.6141549	0.0581341	6.42	0.2031564	0.9785483	0.2031564	6.42	0.1473305	0.1743343	0.1473305	6.42	0.1020268
6.4350004	0.1279848	2.029422	NaN	6.4350004	0.1783357	2.552872	NaN	6.4350004	0.1618751	0.1955327	0.1618751	6.4350004	0.1293936	0.1900877	0.1293936	6.4350004	0.1236564	0.1913349	0.1236564	6.4350004	0.1164563	0.1836667	0.1164563	6.4350004	0.0666709	0.1939612	0.0666709	6.4350004	0.1142911	0.1839442	0.1142911	6.4350004	0.0824169	0.8576682	0.0824169	6.4350004	0.0827137	0.523643	0.0827137	6.4350004	0.2170564	0.9135293	0.2170564	6.4350004	0.1618378	0.1637969	0.1618378	6.4350004	0.1061305
6.4500003	0.1234435	2.125663	NaN	6.4500003	0.1825707	2.640726	NaN	6.4500003	0.2029553	0.1834256	0.2029553	6.4500003	0.124182	0.1819146	0.124182	6.4500003	0.1282664	0.1847833	0.1282664	6.4500003	0.1007409	0.1799509	0.1007409	6.4500003	0.0513721	0.2072018	0.0513721	6.4500003	0.1228013	0.1818522	0.1228013	6.4500003	0.1176438	0.9381396	0.1176438	6.4500003	0.063453	0.4803548	0.063453	6.4500003	0.2377645	1.042732	NaN	6.4500003	0.1604653	0.1806111	0.1604653	6.4500003	0.0859298
6.465	0.0991011	1.874353	NaN	6.465	0.1781102	2.631375	NaN	6.465	0.1839069	0.178533	0.1839069	6.465	0.1172876	0.1798293	0.1172876	6.465	0.1221777	0.2069036	0.1221777	6.465	0.1035981	0.1841077	0.1035981	6.465	0.0455488	0.1811086	0.0455488	6.465	0.1139132	0.1764906	0.1139132	6.465	0.0899799	0.8563581	0.0899799	6.465	0.0575689	0.6450596	0.0575689	6.465	0.1889041	0.9623024	0.1889041	6.465	0.1659776	0.1675245	0.1659776	6.465	0.0960222
6.4800005	0.1334306	1.821533	NaN	6.4800005	0.1663844	2.568357	NaN	6.4800005	0.1779559	0.1670749	0.1779559	6.4800005	0.1447162	0.1690937	0.1447162	6.4800005	0.1202862	0.2159771	0.1202862	6.4800005	0.1029914	0.1868411	0.1029914	6.4800005	0.0662897	0.1859401	0.0662897	6.4800005	0.1107295	0.172213	0.1107295	6.4800005	0.0954542	0.9934396	0.0954542	6.4800005	0.0444114	0.6773778	0.0444114	6.4800005	0.2262924	1.144375	NaN	6.4800005	0.1380053	0.1917628	0.1380053	6.4800005	0.0878482
6.4950004	0.1218491	1.559428	NaN	6.4950004	0.1644854	2.587308	NaN	6.4950004	0.1816674	0.1738418	0.1816674	6.4950004	0.1349107	0.1658116	0.1349107	6.4950004	0.1263656	0.2244058	0.1263656	6.4950004	0.1044272	0.1746091	0.1044272	6.4950004	0.0832803	0.1869334	0.0832803	6.4950004	0.1166264	0.180399	0.1166264	6.4950004	0.0891136	0.8956993	0.0891136	6.4950004	0.0499407	0.7140294	0.0499407	6.4950004	0.2008176	1.275004	NaN	6.4950004	0.1712305	0.1919932	0.1712305	6.4950004	0.1183112
6.51	0.1226398	1.60666	NaN	6.51	0.1838916	2.578151	NaN	6.51	0.1636373	0.1744392	0.1636373	6.51	0.1328864	0.1762104	0.1328864	6.51	0.1171142	0.3014895	0.1171142	6.51	0.1116985	0.1863996	0.1116985	6.51	0.0833379	0.1999064	0.0833379	6.51	0.1124059	0.1798032	0.1124059	6.51	0.1234341	0.8755422	0.1234341	6.51	0.090057	0.6401211	0.090057	6.51	0.2041581	1.273793	NaN	6.51	0.1291385	0.1847197	0.1291385	6.51	0.0957393
6.525	0.1295643	1.650669	NaN	6.525	0.1752624	2.532079	NaN	6.525	0.1885582	0.180014	0.1885582	6.525	0.1277215	0.1773118	0.1277215	6.525	0.1291403	0.1911858	0.1291403	6.525	0.1398097	0.2067403	0.1398097	6.525	0.0768904	0.2044173	0.0768904	6.525	0.1118268	0.1919775	0.1118268	6.525	0.1123154	0.963837	0.1123154	6.525	0.1277542	0.6041351	0.1277542	6.525	0.191825	1.232593	NaN	6.525	0.1305583	0.1983011	0.1305583	6.525	0.0802017
6.5400004	0.1212502	1.902465	NaN	6.5400004	0.1505585	2.741285	NaN	6.5400004	0.1654391	0.1730262	0.1654391	6.5400004	0.1150375	0.1823194	0.1150375	6.5400004	0.1277762	0.2267927	0.1277762	6.5400004	0.1339681	0.206035	0.1339681	6.5400004	0.0809441	0.1900282	0.0809441	6.5400004	0.1142441	0.1780776	0.1142441	6.5400004	0.1237436	0.7929158	0.1237436	6.5400004	0.0801533	0.5328068	0.0801533	6.5400004	0.22201	1.143483	NaN	6.5400004	0.1360627	0.1819179	0.1360627	6.5400004	0.1079349
6.5550003	0.1286649	1.828194	NaN	6.5550003	0.1786212	2.746166	NaN	6.5550003	0.1827768	0.1741122	0.1827768	6.5550003	0.1283693	0.1794766	0.1283693	6.5550003	0.1350442	0.2073499	0.1350442	6.5550003	0.1260976	0.1803425	0.1260976	6.5550003	0.1043434	0.1822672	0.1043434	6.5550003	0.1180811	0.1958562	0.1180811	6.5550003	0.1378525	0.8000183	0.1378525	6.5550003	0.0962949	0.4411906	0.0962949	6.5550003	0.1786408	1.139624	NaN	6.5550003	0.1255932	0.1832421	0.1255932	6.5550003	0.0861705
6.57	0.1349678	1.991901	NaN	6.57	0.1988022	2.741873	NaN	6.57	0.1811168	0.1732428	0.1811168	6.57	0.1336868	0.1851199	0.1336868	6.57	0.1113831	0.2027242	0.1113831	6.57	0.1533969	0.1755989	0.1533969	6.57	0.0891996	0.1956232	0.0891996	6.57	0.1167787	0.1753901	0.1167787	6.57	0.1396677	0.8842269	0.1396677	6.57	0.1058052	0.4216707	0.1058052	6.57	0.1565043	1.206485	NaN	6.57	0.111404	0.1825406	0.111404	6.57	0.0935567
6.5850005	0.1320254	1.770972	NaN	6.5850005	0.1816868	2.746761	NaN	6.5850005	0.1809171	0.1723107	0.1809171	6.5850005	0.1252922	0.1859432	0.1252922	6.5850005	0.1114452	0.1865853	0.1114452	6.5850005	0.159441	0.191642	0.159441	6.5850005	0.0915173	0.178151	0.0915173	6.5850005	0.1099403	0.1851656	0.1099403	6.5850005	0.1413847	0.8592573	0.1413847	6.5850005	0.0737087	0.4128367	0.0737087	6.5850005	0.1750595	1.137094	NaN	6.5850005	0.13152	0.1787382	0.13152	6.5850005	0.1249604
6.6000004	0.1326119	1.77112	NaN	6.6000004	0.1768277	2.538735	NaN	6.6000004	0.1736996	0.1595149	0.1736996	6.6000004	0.1312614	0.1835136	0.1312614	6.6000004	0.1139992	0.2004744	0.1139992	6.6000004	0.1335935	0.1912178	0.1335935	6.6000004	0.1035306	0.1710617	0.1035306	6.6000004	0.1209307	0.1812939	0.1209307	6.6000004	0.1276937	0.8809532	0.1276937	6.6000004	0.097864	0.5460523	0.097864	6.6000004	0.249236	1.048126	NaN	6.6000004	0.1292667	0.1770774	0.1292667	6.6000004	0.1042578
6.6150002	0.1401836	1.75634	NaN	6.6150002	0.1849494	2.534283	NaN	6.6150002	0.1609196	0.1900341	0.1609196	6.6150002	0.1330333	0.1844207	0.1330333	6.6150002	0.1158282	0.2055383	0.1158282	6.6150002	0.1253963	0.1836893	0.1253963	6.6150002	0.0787209	0.1773558	0.0787209	6.6150002	0.1149634	0.1842406	0.1149634	6.6150002	0.1441676	0.8117753	0.1441676	6.6150002	0.1119752	0.4738958	0.1119752	6.6150002	0.2048621	0.9863338	0.2048621	6.6150002	0.1546366	0.1769042	0.1546366	6.6150002	0.1136043
6.63	0.1393045	1.771441	NaN	6.63	0.18139	2.622685	NaN	6.63	0.1850744	0.1784238	0.1850744	6.63	0.1370057	0.17657	0.1370057	6.63	0.1278822	0.1861695	0.1278822	6.63	0.1328461	0.2026124	0.1328461	6.63	0.0937671	0.2167804	0.0937671	6.63	0.1221955	0.1797962	0.1221955	6.63	0.1150263	0.8798649	0.1150263	6.63	0.0684072	0.4446726	0.0684072	6.63	0.2116016	1.094253	NaN	6.63	0.133467	0.1724155	0.133467	6.63	0.0993223
6.6450005	0.1185991	1.753683	NaN	6.6450005	0.177644	2.609291	NaN	6.6450005	0.1758516	0.1768105	0.1758516	6.6450005	0.1339548	0.1890462	0.1339548	6.6450005	0.092139	0.1941498	0.092139	6.6450005	0.1485508	0.1731571	0.1485508	6.6450005	0.1075712	0.1978649	0.1075712	6.6450005	0.1072531	0.1809091	0.1072531	6.6450005	0.1095084	1.150319	NaN	6.6450005	0.0820482	0.4233459	0.0820482	6.6450005	0.205672	1.265211	NaN	6.6450005	0.152834	0.188853	0.152834	6.6450005	0.1078478
6.6600003	0.1363885	1.759862	NaN	6.6600003	0.1792585	2.44051	NaN	6.6600003	0.1742639	0.1823567	0.1742639	6.6600003	0.1259034	0.1910784	0.1259034	6.6600003	0.1200235	0.2159099	0.1200235	6.6600003	0.1403263	0.190526	0.1403263	6.6600003	0.091581	0.1838187	0.091581	6.6600003	0.1201781	0.1948193	0.1201781	6.6600003	0.1261162	1.222387	NaN	6.6600003	0.0636189	0.3566145	0.0636189	6.6600003	0.2217944	1.173079	NaN	6.6600003	0.1391194	0.1916121	0.1391194	6.6600003	0.1023387
6.675	0.1327073	1.947495	NaN	6.675	0.1544013	2.396785	NaN	6.675	0.1792879	0.1739712	0.1792879	6.675	0.139245	0.1877826	0.139245	6.675	0.1258031	0.1901943	0.1258031	6.675	0.1403148	0.1769955	0.1403148	6.675	0.0818396	0.1959521	0.0818396	6.675	0.0979287	0.192041	0.0979287	6.675	0.1186753	0.9254725	0.1186753	6.675	0.0717235	0.3411245	0.0717235	6.675	0.2017909	1.245407	NaN	6.675	0.1153422	0.1731334	0.1153422	6.675	0.0852294
6.6900005	0.1392149	1.724743	NaN	6.6900005	0.1550637	2.302825	NaN	6.6900005	0.1684151	0.1797805	0.1684151	6.6900005	0.143739	0.1819424	0.143739	6.6900005	0.1151772	0.181519	0.1151772	6.6900005	0.1421729	0.1749176	0.1421729	6.6900005	0.0700304	0.2026244	0.0700304	6.6900005	0.1159361	0.1790843	0.1159361	6.6900005	0.1062641	0.8228197	0.1062641	6.6900005	0.0471372	0.4745834	0.0471372	6.6900005	0.2099336	1.411359	NaN	6.6900005	0.1165053	0.1797042	0.1165053	6.6900005	0.0860188
6.7050004	0.1525666	1.716494	NaN	6.7050004	0.1881497	2.144559	NaN	6.7050004	0.1614475	0.1920962	0.1614475	6.7050004	0.143533	0.1873497	0.143533	6.7050004	0.1241879	0.1920991	0.1241879	6.7050004	0.1284869	0.1860685	0.1284869	6.7050004	0.0697192	0.2022701	0.0697192	6.7050004	0.1249278	0.1853448	0.1249278	6.7050004	0.0619352	1.095243	NaN	6.7050004	0.0989559	0.411908	0.0989559	6.7050004	0.2174578	1.489409	NaN	6.7050004	0.1200961	0.1782044	0.1200961	6.7050004	0.081092
6.7200003	0.1302872	1.806078	NaN	6.7200003	0.193291	2.235135	NaN	6.7200003	0.1837003	0.1632483	0.1837003	6.7200003	0.1687318	0.1912114	0.1687318	6.7200003	0.1227917	0.1950667	0.1227917	6.7200003	0.1374229	0.1920105	0.1374229	6.7200003	0.0830079	0.1839492	0.0830079	6.7200003	0.1130127	0.1757514	0.1130127	6.7200003	0.0832212	1.035195	NaN	6.7200003	0.0713039	0.4309675	0.0713039	6.7200003	0.2077881	1.375105	NaN	6.7200003	0.112553	0.192154	0.112553	6.7200003	0.1147846
6.735	0.1333639	2.059366	NaN	6.735	0.170276	2.392935	NaN	6.735	0.1761783	0.1867537	0.1761783	6.735	0.1530492	0.1694208	0.1530492	6.735	0.1224511	0.1913741	0.1224511	6.735	0.1417468	0.1836109	0.1417468	6.735	0.068547	0.1837054	0.068547	6.735	0.1126481	0.1766495	0.1126481	6.735	0.0811712	1.161484	NaN	6.735	0.0813175	0.4478048	0.0813175	6.735	0.2132384	1.496765	NaN	6.735	0.1137312	0.1749304	0.1137312	6.735	0.122791
6.7500005	0.1328051	1.900977	NaN	6.7500005	0.1942611	2.305088	NaN	6.7500005	0.1458143	0.1859408	0.1458143	6.7500005	0.116716	0.1781707	0.116716	6.7500005	0.1219974	0.2085447	0.1219974	6.7500005	0.1487579	0.1946333	0.1487579	6.7500005	0.0833332	0.1931106	0.0833332	6.7500005	0.1046996	0.1750869	0.1046996	6.7500005	0.1048321	1.0173	NaN	6.7500005	0.1209238	0.3906419	0.1209238	6.7500005	0.2243049	1.355217	NaN	6.7500005	0.1258088	0.1821278	0.1258088	6.7500005	0.1024974
6.7650003	0.1159506	1.709298	NaN	6.7650003	0.1761143	2.179565	NaN	6.7650003	0.177086	0.1815405	0.177086	6.7650003	0.1344553	0.185654	0.1344553	6.7650003	0.1168482	0.2021926	0.1168482	6.7650003	0.1418179	0.191288	0.1418179	6.7650003	0.0940858	0.1880591	0.0940858	6.7650003	0.1138915	0.1839511	0.1138915	6.7650003	0.0749585	1.047537	NaN	6.7650003	0.1078893	0.3915037	0.1078893	6.7650003	0.2363035	1.344619	NaN	6.7650003	0.1312371	0.1719054	0.1312371	6.7650003	0.1294527
6.78	0.1168809	1.779231	NaN	6.78	0.1703023	2.19885	NaN	6.78	0.2139409	0.1708039	0.2139409	6.78	0.1285149	0.1738022	0.1285149	6.78	0.125974	0.2033443	0.125974	6.78	0.1590749	0.2130758	0.1590749	6.78	0.0888451	0.1998106	0.0888451	6.78	0.1233304	0.1798659	0.1233304	6.78	0.116631	1.005197	NaN	6.78	0.1069255	0.3788788	0.1069255	6.78	0.2001767	1.694357	NaN	6.78	0.1251392	0.1811703	0.1251392	6.78	0.1144701
6.7950006	0.1052109	1.824229	NaN	6.7950006	0.1965596	2.194139	NaN	6.7950006	0.2009734	0.1598907	0.2009734	6.7950006	0.1149863	0.1811186	0.1149863	6.7950006	0.1222072	0.1843256	0.1222072	6.7950006	0.1352921	0.180837	0.1352921	6.7950006	0.0535529	0.1931248	0.0535529	6.7950006	0.119656	0.1837557	0.119656	6.7950006	0.1131302	0.9221033	0.1131302	6.7950006	0.1117963	0.4009702	0.1117963	6.7950006	0.1773642	1.955246	NaN	6.7950006	0.1340026	0.1654398	0.1340026	6.7950006	0.0824406
6.8100004	0.1080506	1.694947	NaN	6.8100004	0.189369	2.294073	NaN	6.8100004	0.2048314	0.1733927	0.2048314	6.8100004	0.1120754	0.1818927	0.1120754	6.8100004	0.1206594	0.1954405	0.1206594	6.8100004	0.1226377	0.1817498	0.1226377	6.8100004	0.0682729	0.1823714	0.0682729	6.8100004	0.1267558	0.1860186	0.1267558	6.8100004	0.0942734	0.9843561	0.0942734	6.8100004	0.0897074	0.3839059	0.0897074	6.8100004	0.1779837	1.809837	NaN	6.8100004	0.1440299	0.1732382	0.1440299	6.8100004	0.0863603
6.8250003	0.1182277	1.647303	NaN	6.8250003	0.1856114	2.321524	NaN	6.8250003	0.204777	0.1776567	0.204777	6.8250003	0.1477339	0.1697498	0.1477339	6.8250003	0.1120329	0.1734066	0.1120329	6.8250003	0.1062025	0.1784666	0.1062025	6.8250003	0.0489811	0.1966949	0.0489811	6.8250003	0.1200305	0.1837211	0.1200305	6.8250003	0.1070831	0.9232233	0.1070831	6.8250003	0.111614	0.3645902	0.111614	6.8250003	0.1960046	1.832208	NaN	6.8250003	0.1350503	0.1747422	0.1350503	6.8250003	0.0738914
6.84	0.1311515	1.673098	NaN	6.84	0.1959817	2.310635	NaN	6.84	0.2114966	0.1872669	0.2114966	6.84	0.1205028	0.1758892	0.1205028	6.84	0.1220129	0.1955118	0.1220129	6.84	0.1216618	0.1839931	0.1216618	6.84	0.0609901	0.1868638	0.0609901	6.84	0.1003791	0.1765886	0.1003791	6.84	0.1170015	0.9158154	0.1170015	6.84	0.0996443	0.3840651	0.0996443	6.84	0.1950292	1.97563	NaN	6.84	0.1424612	0.1851394	0.1424612	6.84	0.0583107
6.8550005	0.122237	1.693844	NaN	6.8550005	0.1789641	2.30259	NaN	6.8550005	0.1994241	0.1833494	0.1994241	6.8550005	0.1339892	0.1775269	0.1339892	6.8550005	0.1304391	0.182836	0.1304391	6.8550005	0.1182475	0.1787352	0.1182475	6.8550005	0.0583971	0.1820439	0.0583971	6.8550005	0.1157518	0.1786763	0.1157518	6.8550005	0.1130266	0.8670256	0.1130266	6.8550005	0.0755374	0.3345008	0.0755374	6.8550005	0.2039492	1.958907	NaN	6.8550005	0.1314398	0.1893681	0.1314398	6.8550005	0.0599526
6.8700004	0.122551	1.386836	NaN	6.8700004	0.1800393	2.218695	NaN	6.8700004	0.2110196	0.1878991	0.2110196	6.8700004	0.1374665	0.1731326	0.1374665	6.8700004	0.1210153	0.1904047	0.1210153	6.8700004	0.1191366	0.1902757	0.1191366	6.8700004	0.0618457	0.176637	0.0618457	6.8700004	0.1183443	0.1804858	0.1183443	6.8700004	0.0821441	0.979942	0.0821441	6.8700004	0.0893249	0.4116287	0.0893249	6.8700004	0.1655664	2.100972	NaN	6.8700004	0.1533246	0.1731674	0.1533246	6.8700004	0.0673366
6.885	0.1188203	1.35032	NaN	6.885	0.1709163	2.341799	NaN	6.885	0.190283	0.1660302	0.190283	6.885	0.1264892	0.1835989	0.1264892	6.885	0.1186965	0.1885023	0.1186965	6.885	0.1247629	0.1999389	0.1247629	6.885	0.1168792	0.1890173	0.1168792	6.885	0.106113	0.1867982	0.106113	6.885	0.0962729	1.047628	NaN	6.885	0.100549	0.4098304	0.100549	6.885	0.1355518	1.99385	NaN	6.885	0.1293123	0.1864263	0.1293123	6.885	0.0566676
6.9	0.1289956	1.340619	NaN	6.9	0.1830463	2.449132	NaN	6.9	0.16569	0.1784657	0.16569	6.9	0.1341062	0.1827947	0.1341062	6.9	0.1135994	0.1939717	0.1135994	6.9	0.1021151	0.1895139	0.1021151	6.9	0.1215038	0.199894	0.1215038	6.9	0.122902	0.1865365	0.122902	6.9	0.117117	1.060117	NaN	6.9	0.0860646	0.4312247	0.0860646	6.9	0.1395584	2.363935	NaN	6.9	0.1010007	0.178467	0.1010007	6.9	0.0681312
6.9150004	0.117101	1.557489	NaN	6.9150004	0.1925193	2.573925	NaN	6.9150004	0.1391343	0.1665322	0.1391343	6.9150004	0.1355166	0.1771113	0.1355166	6.9150004	0.1180225	0.1934633	0.1180225	6.9150004	0.1488058	0.1857762	0.1488058	6.9150004	0.0601161	0.1874624	0.0601161	6.9150004	0.1108047	0.1844913	0.1108047	6.9150004	0.0806853	1.224635	NaN	6.9150004	0.1076116	0.3954619	0.1076116	6.9150004	0.1604357	2.571721	NaN	6.9150004	0.1377268	0.1726926	0.1377268	6.9150004	0.0733966
6.9300003	0.120585	1.232053	NaN	6.9300003	0.1745828	2.771157	NaN	6.9300003	0.1631991	0.1763351	0.1631991	6.9300003	0.1364058	0.1809096	0.1364058	6.9300003	0.1169699	0.1775109	0.1169699	6.9300003	0.0758586	0.1931868	0.0758586	6.9300003	0.0769211	0.187013	0.0769211	6.9300003	0.1025209	0.1914137	0.1025209	6.9300003	0.061743	1.177202	NaN	6.9300003	0.1266324	0.4161512	0.1266324	6.9300003	0.1299393	2.480599	NaN	6.9300003	0.1210484	0.1843439	0.1210484	6.9300003	0.0959119
6.945	0.1156164	1.423414	NaN	6.945	0.1412367	2.649779	NaN	6.945	0.1492941	0.1759347	0.1492941	6.945	0.1327123	0.1838969	0.1327123	6.945	0.1208699	0.2163722	0.1208699	6.945	0.1076664	0.2014464	0.1076664	6.945	0.0640705	0.2063459	0.0640705	6.945	0.11992	0.1890083	0.11992	6.945	0.037937	0.9979058	0.037937	6.945	0.0785203	0.4697766	0.0785203	6.945	0.1578909	2.423778	NaN	6.945	0.12184	0.1786786	0.12184	6.945	0.1346613
6.9600005	0.13453	1.360055	NaN	6.9600005	0.1737049	2.565402	NaN	6.9600005	0.1403714	0.1785525	0.1403714	6.9600005	0.1218639	0.1726846	0.1218639	6.9600005	0.1156912	0.2011296	0.1156912	6.9600005	0.1055317	0.1953541	0.1055317	6.9600005	0.0346975	0.1812708	0.0346975	6.9600005	0.1061174	0.1882442	0.1061174	6.9600005	0.0353976	0.9270188	0.0353976	6.9600005	0.1132604	0.3978579	0.1132604	6.9600005	0.1598295	2.269164	NaN	6.9600005	0.1002939	0.1847399	0.1002939	6.9600005	0.1026283
6.9750004	0.1142313	1.399421	NaN	6.9750004	0.163693	2.493528	NaN	6.9750004	0.1643144	0.1681844	0.1643144	6.9750004	0.1336558	0.1726305	0.1336558	6.9750004	0.1234795	0.2140348	0.1234795	6.9750004	0.0738429	0.186608	0.0738429	6.9750004	0.0397572	0.1859767	0.0397572	6.9750004	0.1213913	0.1898296	0.1213913	6.9750004	0.0382854	0.9356391	0.0382854	6.9750004	0.1175086	0.4117437	0.1175086	6.9750004	0.15218	2.23326	NaN	6.9750004	0.1162507	0.1798998	0.1162507	6.9750004	0.1704354
6.9900002	0.1225254	1.194678	NaN	6.9900002	0.1968917	2.425021	NaN	6.9900002	0.1853409	0.1659485	0.1853409	6.9900002	0.1088893	0.1772777	0.1088893	6.9900002	0.1117195	0.1980655	0.1117195	6.9900002	0.0752205	0.1865231	0.0752205	6.9900002	0.0419163	0.1855803	0.0419163	6.9900002	0.1149596	0.1868514	0.1149596	6.9900002	0.0697443	0.9431366	0.0697443	6.9900002	0.0916656	0.3924804	0.0916656	6.9900002	0.1739185	2.039475	NaN	6.9900002	0.1009234	0.1830649	0.1009234	6.9900002	0.1596164
7.005	0.1315225	1.098226	NaN	7.005	0.1564986	2.389793	NaN	7.005	0.1820535	0.1812926	0.1820535	7.005	0.117147	0.18486	0.117147	7.005	0.1239738	0.1919735	0.1239738	7.005	0.0875584	0.1826278	0.0875584	7.005	0.0517925	0.2007123	0.0517925	7.005	0.1138164	0.1774399	0.1138164	7.005	0.0486781	1.004376	NaN	7.005	0.086108	0.3729638	0.086108	7.005	0.1548449	2.053164	NaN	7.005	0.1052338	0.1720005	0.1052338	7.005	0.1134372
7.0200005	0.1300613	1.199106	NaN	7.0200005	0.159019	2.537093	NaN	7.0200005	0.1624799	0.1836816	0.1624799	7.0200005	0.1118051	0.1747418	0.1118051	7.0200005	0.1187923	0.182792	0.1187923	7.0200005	0.0910329	0.2087769	0.0910329	7.0200005	0.0410779	0.1845579	0.0410779	7.0200005	0.1211895	0.1758475	0.1211895	7.0200005	0.039797	0.9699528	0.039797	7.0200005	0.0456721	0.3375677	0.0456721	7.0200005	0.1750375	1.974148	NaN	7.0200005	0.1093456	0.1688203	0.1093456	7.0200005	0.1098621
7.0350003	0.1101826	1.331035	NaN	7.0350003	0.1752604	2.386034	NaN	7.0350003	0.1788509	0.1738071	0.1788509	7.0350003	0.1340655	0.1719703	0.1340655	7.0350003	0.1347893	0.1929508	0.1347893	7.0350003	0.1157985	0.1858639	0.1157985	7.0350003	0.0563852	0.1948882	0.0563852	7.0350003	0.1243549	0.1849998	0.1243549	7.0350003	0.0284187	1.046356	NaN	7.0350003	0.1119997	0.3805418	0.1119997	7.0350003	0.169801	1.897958	NaN	7.0350003	0.1010552	0.193758	0.1010552	7.0350003	0.1030741
7.05	0.1233948	1.409006	NaN	7.05	0.1592592	2.797926	NaN	7.05	0.1640218	0.1699971	0.1640218	7.05	0.1304377	0.1809239	0.1304377	7.05	0.1377665	0.1805495	0.1377665	7.05	0.1193309	0.1865425	0.1193309	7.05	0.0427014	0.1999392	0.0427014	7.05	0.1072876	0.2063629	0.1072876	7.05	0.0491263	0.9274784	0.0491263	7.05	0.0771086	0.3721612	0.0771086	7.05	0.1766103	1.839703	NaN	7.05	0.0971476	0.1750896	0.0971476	7.05	0.1641855
7.0650005	0.1165422	1.562525	NaN	7.0650005	0.150051	2.7356	NaN	7.0650005	0.2036569	0.1763348	0.2036569	7.0650005	0.113598	0.1747028	0.113598	7.0650005	0.1270669	0.1863464	0.1270669	7.0650005	0.0909895	0.1957429	0.0909895	7.0650005	0.0408029	0.2086566	0.0408029	7.0650005	0.1030591	0.1820731	0.1030591	7.0650005	0.0658055	0.8525144	0.0658055	7.0650005	0.0718462	0.3872466	0.0718462	7.0650005	0.1299378	1.911177	NaN	7.0650005	0.1078707	0.182138	0.1078707	7.0650005	0.1693949
7.0800004	0.1413911	1.692072	NaN	7.0800004	0.1323179	2.558148	NaN	7.0800004	0.1725657	0.170599	0.1725657	7.0800004	0.1344918	0.1798794	0.1344918	7.0800004	0.1256695	0.1977596	0.1256695	7.0800004	0.1275603	0.1990348	0.1275603	7.0800004	0.0294321	0.1698036	0.0294321	7.0800004	0.110154	0.1879597	0.110154	7.0800004	0.052607	1.057876	NaN	7.0800004	0.0692955	0.3834006	0.0692955	7.0800004	0.1828897	1.740484	NaN	7.0800004	0.1117475	0.185091	0.1117475	7.0800004	0.17425
7.0950003	0.1231689	1.667958	NaN	7.0950003	0.1449875	2.587273	NaN	7.0950003	0.1877975	0.1671109	0.1877975	7.0950003	0.1382923	0.1881653	0.1382923	7.0950003	0.1244071	0.1996347	0.1244071	7.0950003	0.1074906	0.1752986	0.1074906	7.0950003	0.0560164	0.1839094	0.0560164	7.0950003	0.1201278	0.1930933	0.1201278	7.0950003	0.0193048	1.166209	NaN	7.0950003	0.0818176	0.3930827	0.0818176	7.0950003	0.1546063	1.770125	NaN	7.0950003	0.1115505	0.1804258	0.1115505	7.0950003	0.1768077
7.11	0.1403418	1.655509	NaN	7.11	0.1469918	2.687762	NaN	7.11	0.1770574	0.1876434	0.1770574	7.11	0.1209957	0.1795955	0.1209957	7.11	0.1197696	0.2006841	0.1197696	7.11	0.1235281	0.2011179	0.1235281	7.11	0.0381351	0.1930048	0.0381351	7.11	0.1251903	0.1795266	0.1251903	7.11	0.0596691	1.368076	NaN	7.11	0.0714962	0.3785353	0.0714962	7.11	0.1583763	1.86268	NaN	7.11	0.0999978	0.1815956	0.0999978	7.11	0.1748799
7.1250005	0.1534233	1.601399	NaN	7.1250005	0.1539208	2.664352	NaN	7.1250005	0.1935423	0.166943	0.1935423	7.1250005	0.1197339	0.1773235	0.1197339	7.1250005	0.1211577	0.2029656	0.1211577	7.1250005	0.1176731	0.1829668	0.1176731	7.1250005	0.0406516	0.1820318	0.0406516	7.1250005	0.1080704	0.1886884	0.1080704	7.1250005	0.0361547	1.26132	NaN	7.1250005	0.0651192	0.3843828	0.0651192	7.1250005	0.1550455	1.741058	NaN	7.1250005	0.1084324	0.1753518	0.1084324	7.1250005	0.1711472
7.1400003	0.1331183	1.585451	NaN	7.1400003	0.1588813	2.738497	NaN	7.1400003	0.1735751	0.1802803	0.1735751	7.1400003	0.115892	0.1748014	0.115892	7.1400003	0.114168	0.1837417	0.114168	7.1400003	0.1058403	0.1964761	0.1058403	7.1400003	0.0404925	0.1751034	0.0404925	7.1400003	0.1079418	0.1944572	0.1079418	7.1400003	0.0319617	1.411556	NaN	7.1400003	0.0621846	0.3789525	0.0621846	7.1400003	0.1640621	1.461169	NaN	7.1400003	0.1035544	0.1784291	0.1035544	7.1400003	0.1684668
7.155	0.128685	1.723236	NaN	7.155	0.1600267	2.670424	NaN	7.155	0.1997072	0.1727745	0.1997072	7.155	0.1210602	0.1753501	0.1210602	7.155	0.1102039	0.1848271	0.1102039	7.155	0.1197433	0.2058685	0.1197433	7.155	0.1018281	0.2006708	0.1018281	7.155	0.1193955	0.1783565	0.1193955	7.155	0.0460833	1.464059	NaN	7.155	0.0715749	0.4186338	0.0715749	7.155	0.1352445	1.619784	NaN	7.155	0.1335723	0.1743712	0.1335723	7.155	0.167454
7.1700006	0.1186648	1.661958	NaN	7.1700006	0.1770503	2.635285	NaN	7.1700006	0.1951472	0.1824637	0.1951472	7.1700006	0.1226288	0.1727321	0.1226288	7.1700006	0.0995843	0.191661	0.0995843	7.1700006	0.1066944	0.2254913	0.1066944	7.1700006	0.0511055	0.1820016	0.0511055	7.1700006	0.1429342	0.1824007	0.1429342	7.1700006	0.0304117	1.393926	NaN	7.1700006	0.0779198	0.328722	0.0779198	7.1700006	0.1564622	1.759532	NaN	7.1700006	0.1161211	0.1821256	0.1161211	7.1700006	0.2016283
7.1850004	0.1209454	1.504836	NaN	7.1850004	0.1782199	2.479241	NaN	7.1850004	0.1776359	0.1850271	0.1776359	7.1850004	0.1252732	0.1683871	0.1252732	7.1850004	0.1221033	0.2003495	0.1221033	7.1850004	0.1176462	0.1856675	0.1176462	7.1850004	0.0540076	0.1972179	0.0540076	7.1850004	0.1145371	0.1889223	0.1145371	7.1850004	0.0676428	1.434756	NaN	7.1850004	0.1181188	0.4227255	0.1181188	7.1850004	0.1262476	1.822347	NaN	7.1850004	0.1145411	0.1715257	0.1145411	7.1850004	0.1949697
7.2000003	0.1182996	1.653891	NaN	7.2000003	0.1926658	2.626538	NaN	7.2000003	0.1901442	0.1818378	0.1901442	7.2000003	0.1245735	0.1718423	0.1245735	7.2000003	0.1063196	0.1954735	0.1063196	7.2000003	0.0877106	0.2055588	0.0877106	7.2000003	0.0787376	0.1830127	0.0787376	7.2000003	0.1204376	0.1836061	0.1204376	7.2000003	0.0703489	1.415412	NaN	7.2000003	0.0984468	0.4880634	0.0984468	7.2000003	0.1244605	1.547716	NaN	7.2000003	0.1164216	0.1831898	0.1164216	7.2000003	0.1938991
7.215	0.1275373	1.596667	NaN	7.215	0.1944042	2.569554	NaN	7.215	0.1917328	0.221644	0.1917328	7.215	0.1218142	0.1792258	0.1218142	7.215	0.1135207	0.1898923	0.1135207	7.215	0.0982135	0.1944847	0.0982135	7.215	0.0806808	0.1827371	0.0806808	7.215	0.1048365	0.1927923	0.1048365	7.215	0.0528496	1.369947	NaN	7.215	0.119769	0.3939379	0.119769	7.215	0.1907222	1.41762	NaN	7.215	0.1176955	0.1745385	0.1176955	7.215	0.178187
7.2300005	0.1218047	1.624062	NaN	7.2300005	0.1979198	2.789224	NaN	7.2300005	0.1646838	0.1961073	0.1646838	7.2300005	0.1294422	0.1903544	0.1294422	7.2300005	0.1156487	0.198852	0.1156487	7.2300005	0.0894067	0.1802106	0.0894067	7.2300005	0.0551038	0.1867182	0.0551038	7.2300005	0.122443	0.1791304	0.122443	7.2300005	0.0649437	1.297136	NaN	7.2300005	0.1249435	0.3367327	0.1249435	7.2300005	0.1782956	1.553276	NaN	7.2300005	0.1189428	0.1769556	0.1189428	7.2300005	0.208034
7.2450004	0.1320301	1.516484	NaN	7.2450004	0.1867437	2.658803	NaN	7.2450004	0.1862321	0.2274335	0.1862321	7.2450004	0.1254552	0.186011	0.1254552	7.2450004	0.139487	0.1905729	0.139487	7.2450004	0.0997031	0.3064927	0.0997031	7.2450004	0.0359555	0.1745321	0.0359555	7.2450004	0.1200918	0.1764049	0.1200918	7.2450004	0.0697758	1.444296	NaN	7.2450004	0.130924	0.3844035	0.130924	7.2450004	0.1785699	1.568485	NaN	7.2450004	0.1279025	0.1866122	0.1279025	7.2450004	0.1567034
7.26	0.1425923	1.479835	NaN	7.26	0.1867356	2.369486	NaN	7.26	0.1782544	0.2215965	0.1782544	7.26	0.123414	0.1760914	0.123414	7.26	0.1531816	0.2124287	0.1531816	7.26	0.0932168	0.3471293	0.0932168	7.26	0.0312781	0.1836289	0.0312781	7.26	0.1076775	0.1854639	0.1076775	7.26	0.0492248	1.553984	NaN	7.26	0.1284267	0.3727652	0.1284267	7.26	0.182317	1.559653	NaN	7.26	0.1200241	0.1683462	0.1200241	7.26	0.183511
7.2750006	0.1402356	1.44577	NaN	7.2750006	0.1838382	2.41222	NaN	7.2750006	0.1822142	0.1759376	0.1822142	7.2750006	0.1294005	0.1809848	0.1294005	7.2750006	0.1137464	0.1995845	0.1137464	7.2750006	0.1028832	0.3210899	0.1028832	7.2750006	0.0403365	0.1839781	0.0403365	7.2750006	0.1148776	0.1928121	0.1148776	7.2750006	0.0726981	1.428711	NaN	7.2750006	0.1105119	0.3925417	0.1105119	7.2750006	0.1726921	1.831213	NaN	7.2750006	0.1223097	0.184465	0.1223097	7.2750006	0.1518703
7.2900004	0.1490356	1.370418	NaN	7.2900004	0.1970912	2.345237	NaN	7.2900004	0.1839702	0.2031009	0.1839702	7.2900004	0.1238044	0.1773443	0.1238044	7.2900004	0.1165228	0.1809561	0.1165228	7.2900004	0.1024152	0.3562146	0.1024152	7.2900004	0.0371323	0.1971079	0.0371323	7.2900004	0.1178784	0.1696374	0.1178784	7.2900004	0.0673698	1.565785	NaN	7.2900004	0.0892242	0.3723145	0.0892242	7.2900004	0.1482508	1.630905	NaN	7.2900004	0.1299135	0.1709479	0.1299135	7.2900004	0.1956526
7.3050003	0.1426754	1.34313	NaN	7.3050003	0.213997	2.234736	NaN	7.3050003	0.2017033	0.1633951	0.2017033	7.3050003	0.1395792	0.1665951	0.1395792	7.3050003	0.1143867	0.1876861	0.1143867	7.3050003	0.135517	0.3439356	0.135517	7.3050003	0.050579	0.1916205	0.050579	7.3050003	0.1262518	0.1688758	0.1262518	7.3050003	0.103341	1.632482	NaN	7.3050003	0.0947464	0.3677565	0.0947464	7.3050003	0.1648029	1.650163	NaN	7.3050003	0.1146037	0.1789552	0.1146037	7.3050003	0.1949007
7.32	0.1454004	1.355349	NaN	7.32	0.2029228	2.163089	NaN	7.32	0.172786	0.2162174	0.172786	7.32	0.1226513	0.1820536	0.1226513	7.32	0.1236446	0.18419	0.1236446	7.32	0.1064724	0.3215184	0.1064724	7.32	0.0361564	0.1845744	0.0361564	7.32	0.1180271	0.187461	0.1180271	7.32	0.0889786	1.712132	NaN	7.32	0.1062464	0.4400297	0.1062464	7.32	0.1475434	1.918453	NaN	7.32	0.1271746	0.1846342	0.1271746	7.32	0.1678399
7.3350005	0.1254911	1.214465	NaN	7.3350005	0.2315591	2.252768	NaN	7.3350005	0.2001385	0.1838724	0.2001385	7.3350005	0.1268807	0.172278	0.1268807	7.3350005	0.1110745	0.1881647	0.1110745	7.3350005	0.1237418	0.3252647	0.1237418	7.3350005	0.0526579	0.177953	0.0526579	7.3350005	0.116221	0.1805668	0.116221	7.3350005	0.0826017	1.771266	NaN	7.3350005	0.1050596	0.3858339	0.1050596	7.3350005	0.1699452	1.89527	NaN	7.3350005	0.1209458	0.172904	0.1209458	7.3350005	0.2168872
7.3500004	0.1200042	1.218754	NaN	7.3500004	0.1937594	2.562561	NaN	7.3500004	0.220889	0.1704201	0.220889	7.3500004	0.111948	0.1778976	0.111948	7.3500004	0.1209892	0.1983207	0.1209892	7.3500004	0.1177199	0.3532915	0.1177199	7.3500004	0.0367971	0.1886771	0.0367971	7.3500004	0.1057907	0.1896728	0.1057907	7.3500004	0.0583054	1.731687	NaN	7.3500004	0.1041858	0.4163208	0.1041858	7.3500004	0.1585454	1.791628	NaN	7.3500004	0.1516977	0.1764693	0.1516977	7.3500004	0.1869255
7.3650002	0.1157861	1.079256	NaN	7.3650002	0.1816808	2.170482	NaN	7.3650002	0.208775	0.1746368	0.208775	7.3650002	0.1340528	0.1785268	0.1340528	7.3650002	0.1254592	0.198942	0.1254592	7.3650002	0.1087205	0.336733	0.1087205	7.3650002	0.0394015	0.1981585	0.0394015	7.3650002	0.1091843	0.1720676	0.1091843	7.3650002	0.0710645	1.864955	NaN	7.3650002	0.1199085	0.4159086	0.1199085	7.3650002	0.1756442	1.637542	NaN	7.3650002	0.1375529	0.1871479	0.1375529	7.3650002	0.1910713
7.38	0.1234641	1.411981	NaN	7.38	0.2035672	1.950526	NaN	7.38	0.2195036	0.1784853	0.2195036	7.38	0.1185662	0.1770191	0.1185662	7.38	0.1271008	0.1812321	0.1271008	7.38	0.1013102	0.3141516	0.1013102	7.38	0.0373887	0.2104358	0.0373887	7.38	0.1167671	0.189124	0.1167671	7.38	0.0623251	2.033624	NaN	7.38	0.1350282	0.3512467	0.1350282	7.38	0.1431952	1.71689	NaN	7.38	0.1459947	0.1737852	0.1459947	7.38	0.1815925
7.3950005	0.1298728	1.661758	NaN	7.3950005	0.2038231	2.008253	NaN	7.3950005	0.1896461	0.1689349	0.1896461	7.3950005	0.1216935	0.1771425	0.1216935	7.3950005	0.1303144	0.1810276	0.1303144	7.3950005	0.12604	0.3803996	0.12604	7.3950005	0.047978	0.1785354	0.047978	7.3950005	0.1063219	0.1802521	0.1063219	7.3950005	0.041639	1.88254	NaN	7.3950005	0.1263018	0.4090011	0.1263018	7.3950005	0.183854	1.821681	NaN	7.3950005	0.1461651	0.1729919	0.1461651	7.3950005	0.1937428
7.4100003	0.1284036	1.707345	NaN	7.4100003	0.1863479	2.341808	NaN	7.4100003	0.2115615	0.1841576	0.2115615	7.4100003	0.122203	0.171712	0.122203	7.4100003	0.1224271	0.1891824	0.1224271	7.4100003	0.1302276	0.3112257	0.1302276	7.4100003	0.0696307	0.1717569	0.0696307	7.4100003	0.1176334	0.1835567	0.1176334	7.4100003	0.0684511	1.658748	NaN	7.4100003	0.1024347	0.3835649	0.1024347	7.4100003	0.1750519	1.781062	NaN	7.4100003	0.1308506	0.1781438	0.1308506	7.4100003	0.1931551
7.425	0.1316765	1.681409	NaN	7.425	0.2056441	2.310398	NaN	7.425	0.1866031	0.1836795	0.1866031	7.425	0.1246558	0.1715182	0.1246558	7.425	0.1229103	0.2017178	0.1229103	7.425	0.1125791	0.3388959	0.1125791	7.425	0.0927766	0.1700496	0.0927766	7.425	0.1139777	0.1884346	0.1139777	7.425	0.0419336	1.82988	NaN	7.425	0.109689	0.3993196	0.109689	7.425	0.1966595	1.624846	NaN	7.425	0.1405517	0.1731349	0.1405517	7.425	0.1663878
7.4400005	0.1418391	1.907037	NaN	7.4400005	0.2039588	2.166624	NaN	7.4400005	0.1742536	0.1849892	0.1742536	7.4400005	0.118064	0.1840847	0.118064	7.4400005	0.122806	0.1794464	0.122806	7.4400005	0.1114999	0.3967822	0.1114999	7.4400005	0.0595006	0.1895791	0.0595006	7.4400005	0.1069323	0.1833107	0.1069323	7.4400005	0.0462143	1.850846	NaN	7.4400005	0.1287718	0.4091673	0.1287718	7.4400005	0.1853507	1.833684	NaN	7.4400005	0.1384967	0.1641959	0.1384967	7.4400005	0.1612241
7.4550004	0.1350718	1.890355	NaN	7.4550004	0.1990319	2.203934	NaN	7.4550004	0.1853721	0.1884995	0.1853721	7.4550004	0.1329984	0.1871765	0.1329984	7.4550004	0.1254578	0.1876831	0.1254578	7.4550004	0.1112043	0.3670049	0.1112043	7.4550004	0.0401037	0.179453	0.0401037	7.4550004	0.1147827	0.1930191	0.1147827	7.4550004	0.0700373	1.94201	NaN	7.4550004	0.1158135	0.370722	0.1158135	7.4550004	0.1806352	1.399592	NaN	7.4550004	0.1535467	0.1814976	0.1535467	7.4550004	0.1553224
7.4700003	0.1380618	1.929506	NaN	7.4700003	0.1928531	2.217603	NaN	7.4700003	0.1996959	0.1951845	0.1996959	7.4700003	0.1209003	0.1776995	0.1209003	7.4700003	0.1232975	0.2062282	0.1232975	7.4700003	0.1079013	0.3204576	0.1079013	7.4700003	0.0386498	0.1799293	0.0386498	7.4700003	0.1127945	0.1845408	0.1127945	7.4700003	0.0623651	1.996729	NaN	7.4700003	0.1135695	0.3913643	0.1135695	7.4700003	0.1562193	1.478163	NaN	7.4700003	0.1456819	0.1802949	0.1456819	7.4700003	0.1528277
7.485	0.1317322	1.843553	NaN	7.485	0.2402942	2.469252	NaN	7.485	0.2208166	0.1756729	0.2208166	7.485	0.120637	0.1769085	0.120637	7.485	0.1132669	0.1853563	0.1132669	7.485	0.1056094	0.2879396	0.1056094	7.485	0.0397189	0.181898	0.0397189	7.485	0.1159445	0.1784246	0.1159445	7.485	0.0760146	2.147246	NaN	7.485	0.1166363	0.3603067	0.1166363	7.485	0.1520316	1.160035	NaN	7.485	0.1157615	0.1858469	0.1157615	7.485	0.15544
7.5000005	0.1296457	1.871552	NaN	7.5000005	0.2122496	2.556252	NaN	7.5000005	0.1806472	0.216834	0.1806472	7.5000005	0.1302116	0.1700866	0.1302116	7.5000005	0.1272562	0.2008336	0.1272562	7.5000005	0.1045748	0.3274936	0.1045748	7.5000005	0.0361655	0.1837608	0.0361655	7.5000005	0.1130408	0.1754189	0.1130408	7.5000005	0.0920998	2.053156	NaN	7.5000005	0.1359235	0.4093275	0.1359235	7.5000005	0.1382519	1.20522	NaN	7.5000005	0.1039258	0.1789256	0.1039258	7.5000005	0.1340267
7.5150003	0.1185769	1.756621	NaN	7.5150003	0.2096229	2.590867	NaN	7.5150003	0.2049133	0.1788658	0.2049133	7.5150003	0.128444	0.1670659	0.128444	7.5150003	0.1249934	0.1964306	0.1249934	7.5150003	0.1170781	0.3593342	0.1170781	7.5150003	0.0422294	0.1829008	0.0422294	7.5150003	0.1309632	0.1831002	0.1309632	7.5150003	0.0959087	1.866372	NaN	7.5150003	0.1503934	0.3428557	0.1503934	7.5150003	0.127843	1.342887	NaN	7.5150003	0.1232734	0.1828055	0.1232734	7.5150003	0.1337301
7.53	0.1236105	1.795274	NaN	7.53	0.2222025	2.58735	NaN	7.53	0.1917538	0.1845777	0.1917538	7.53	0.1285733	0.1799717	0.1285733	7.53	0.1199264	0.198764	0.1199264	7.53	0.1035929	0.2959118	0.1035929	7.53	0.0569071	0.2015437	0.0569071	7.53	0.109007	0.1763911	0.109007	7.53	0.1007382	1.969591	NaN	7.53	0.1179817	0.4122593	0.1179817	7.53	0.1548936	1.276352	NaN	7.53	0.131429	0.1772007	0.131429	7.53	0.1662272
7.5450006	0.1418524	1.851608	NaN	7.5450006	0.1932238	2.789194	NaN	7.5450006	0.1846111	0.1695966	0.1846111	7.5450006	0.131201	0.1740557	0.131201	7.5450006	0.1253191	0.1957191	0.1253191	7.5450006	0.1132091	0.2894809	0.1132091	7.5450006	0.0477359	0.1988771	0.0477359	7.5450006	0.11657	0.1794122	0.11657	7.5450006	0.0985416	1.944964	NaN	7.5450006	0.1021723	0.3988658	0.1021723	7.5450006	0.1923327	1.286619	NaN	7.5450006	0.1345818	0.1809601	0.1345818	7.5450006	0.1799041
7.5600004	0.140062	1.879332	NaN	7.5600004	0.2035827	2.816156	NaN	7.5600004	0.1625093	0.1789443	0.1625093	7.5600004	0.1244868	0.1788845	0.1244868	7.5600004	0.1265725	0.1807624	0.1265725	7.5600004	0.1279981	0.3577184	0.1279981	7.5600004	0.0657115	0.185866	0.0657115	7.5600004	0.1395025	0.1778397	0.1395025	7.5600004	0.115313	2.139874	NaN	7.5600004	0.1359017	0.5774911	0.1359017	7.5600004	0.1484888	1.120366	NaN	7.5600004	0.1422357	0.1785872	0.1422357	7.5600004	0.1968807
7.5750003	0.1451899	1.724246	NaN	7.5750003	0.1785591	2.742049	NaN	7.5750003	0.159576	0.1780615	0.159576	7.5750003	0.1262251	0.1776329	0.1262251	7.5750003	0.1065877	0.1822112	0.1065877	7.5750003	0.1233723	0.3392667	0.1233723	7.5750003	0.0542143	0.1758466	0.0542143	7.5750003	0.1270124	0.1840889	0.1270124	7.5750003	0.1023876	2.041569	NaN	7.5750003	0.1215296	0.5336902	0.1215296	7.5750003	0.1525219	1.192578	NaN	7.5750003	0.1462367	0.1889224	0.1462367	7.5750003	0.1787584
7.59	0.1530807	1.768815	NaN	7.59	0.2061748	2.715785	NaN	7.59	0.1822181	0.1679374	0.1822181	7.59	0.1396847	0.1852247	0.1396847	7.59	0.1341493	0.1952664	0.1341493	7.59	0.1209616	0.3276847	0.1209616	7.59	0.1041053	0.1845378	0.1041053	7.59	0.1306783	0.1864048	0.1306783	7.59	0.1059372	2.196705	NaN	7.59	0.061269	0.5987937	0.061269	7.59	0.1559127	1.094149	NaN	7.59	0.1457676	0.1872721	0.1457676	7.59	0.1622632
7.6050005	0.1421311	1.778342	NaN	7.6050005	0.1685654	2.739146	NaN	7.6050005	0.1808629	0.1820276	0.1808629	7.6050005	0.1363118	0.1939275	0.1363118	7.6050005	0.1244102	0.1903578	0.1244102	7.6050005	0.1139657	0.3478672	0.1139657	7.6050005	0.0856178	0.1937852	0.0856178	7.6050005	0.1422998	0.1826867	0.1422998	7.6050005	0.1008702	2.391936	NaN	7.6050005	0.0768914	0.5235359	0.0768914	7.6050005	0.1522611	1.156489	NaN	7.6050005	0.1395939	0.1855124	0.1395939	7.6050005	0.2058192
7.6200004	0.1192253	1.494364	NaN	7.6200004	0.1814209	2.695626	NaN	7.6200004	0.2016282	0.1821895	0.2016282	7.6200004	0.142152	0.1766082	0.142152	7.6200004	0.1137789	0.1758864	0.1137789	7.6200004	0.1148057	0.3554951	0.1148057	7.6200004	0.0746848	0.1733425	0.0746848	7.6200004	0.1279495	0.1769723	0.1279495	7.6200004	0.0829408	2.29486	NaN	7.6200004	0.0846812	0.5471327	0.0846812	7.6200004	0.1536518	1.227071	NaN	7.6200004	0.1578901	0.1736176	0.1578901	7.6200004	0.1841946
7.635	0.1206411	1.951944	NaN	7.635	0.192724	2.78262	NaN	7.635	0.1811848	0.1779495	0.1811848	7.635	0.1452961	0.1813979	0.1452961	7.635	0.1257479	0.1783591	0.1257479	7.635	0.1041532	0.3104457	0.1041532	7.635	0.0924902	0.18357	0.0924902	7.635	0.1442281	0.1882937	0.1442281	7.635	0.056662	2.469013	NaN	7.635	0.0928757	0.4465927	0.0928757	7.635	0.1579155	1.032096	NaN	7.635	0.1656714	0.1819989	0.1656714	7.635	0.1980806
7.6500006	0.1411276	1.903575	NaN	7.6500006	0.1817205	2.727506	NaN	7.6500006	0.1889738	0.1772341	0.1889738	7.6500006	0.1261934	0.1724185	0.1261934	7.6500006	0.1309591	0.1895335	0.1309591	7.6500006	0.0911485	0.3240698	0.0911485	7.6500006	0.0584097	0.1757927	0.0584097	7.6500006	0.1375907	0.181755	0.1375907	7.6500006	0.0698926	2.653657	NaN	7.6500006	0.0719931	0.4638492	0.0719931	7.6500006	0.2004123	1.002366	NaN	7.6500006	0.1423985	0.1875937	0.1423985	7.6500006	0.1657726
7.6650004	0.1484292	1.922568	NaN	7.6650004	0.179828	2.797668	NaN	7.6650004	0.2247102	0.1752567	0.2247102	7.6650004	0.132149	0.1965081	0.132149	7.6650004	0.1199398	0.1944864	0.1199398	7.6650004	0.1027933	0.3366429	0.1027933	7.6650004	0.0483416	0.1921534	0.0483416	7.6650004	0.1301333	0.1739238	0.1301333	7.6650004	0.0572217	2.629636	NaN	7.6650004	0.0839499	0.438428	0.0839499	7.6650004	0.1761913	1.064495	NaN	7.6650004	0.1457394	0.185867	0.1457394	7.6650004	0.1800105
7.6800003	0.1415895	2.374203	NaN	7.6800003	0.1916207	2.981045	NaN	7.6800003	0.214105	0.1796274	0.214105	7.6800003	0.1308258	0.1709126	0.1308258	7.6800003	0.1023166	0.1946304	0.1023166	7.6800003	0.0951199	0.3534221	0.0951199	7.6800003	0.0533644	0.1848197	0.0533644	7.6800003	0.1433425	0.1835614	0.1433425	7.6800003	0.0692738	2.529706	NaN	7.6800003	0.143947	0.556153	0.143947	7.6800003	0.1678279	0.9665496	0.1678279	7.6800003	0.1334508	0.1837793	0.1334508	7.6800003	0.1632849
7.695	0.1410578	2.273523	NaN	7.695	0.1903201	2.863158	NaN	7.695	0.2001196	0.1842281	0.2001196	7.695	0.1395981	0.1845223	0.1395981	7.695	0.1201966	0.1755478	0.1201966	7.695	0.1051523	0.3200263	0.1051523	7.695	0.0793471	0.1886507	0.0793471	7.695	0.1281194	0.1809372	0.1281194	7.695	0.0986282	2.398102	NaN	7.695	0.0521733	0.458862	0.0521733	7.695	0.1381872	0.9321771	0.1381872	7.695	0.1320667	0.1863902	0.1320667	7.695	0.1684317
7.7100005	0.1648023	2.371509	NaN	7.7100005	0.1883172	2.594386	NaN	7.7100005	0.1867859	0.1749798	0.1867859	7.7100005	0.1443716	0.1889692	0.1443716	7.7100005	0.1099277	0.1821951	0.1099277	7.7100005	0.1115971	0.3371912	0.1115971	7.7100005	0.0987338	0.184397	0.0987338	7.7100005	0.1399198	0.1922759	0.1399198	7.7100005	0.0876856	2.531489	NaN	7.7100005	0.0929454	0.4931661	0.0929454	7.7100005	0.1499141	1.006796	NaN	7.7100005	0.1326352	0.1912467	0.1326352	7.7100005	0.1733844
7.7250004	0.1535827	2.407891	NaN	7.7250004	0.1860517	2.921467	NaN	7.7250004	0.1795934	0.193083	0.1795934	7.7250004	0.1237187	0.1819949	0.1237187	7.7250004	0.1297885	0.1883454	0.1297885	7.7250004	0.1042389	0.3759579	0.1042389	7.7250004	0.0904496	0.1818613	0.0904496	7.7250004	0.1330444	0.1921356	0.1330444	7.7250004	0.1218233	2.547745	NaN	7.7250004	0.1101673	0.4131365	0.1101673	7.7250004	0.1299772	0.9782894	0.1299772	7.7250004	0.0895141	0.1775381	0.0895141	7.7250004	0.196035
7.7400002	0.1403	2.273098	NaN	7.7400002	0.186853	2.940212	NaN	7.7400002	0.1804903	0.1871414	0.1804903	7.7400002	0.1174647	0.1723938	0.1174647	7.7400002	0.1266494	0.1944553	0.1266494	7.7400002	0.0988139	0.2958779	0.0988139	7.7400002	0.0729904	0.1745894	0.0729904	7.7400002	0.1370269	0.1860874	0.1370269	7.7400002	0.111348	2.686582	NaN	7.7400002	0.129363	0.4068035	0.129363	7.7400002	0.18235	1.203912	NaN	7.7400002	0.1114212	0.1795721	0.1114212	7.7400002	0.1877864
7.7550006	0.1506718	2.251018	NaN	7.7550006	0.180333	2.890494	NaN	7.7550006	0.1701207	0.1829806	0.1701207	7.7550006	0.126522	0.1758064	0.126522	7.7550006	0.1326485	0.1996222	0.1326485	7.7550006	0.0971704	0.3195344	0.0971704	7.7550006	0.0939256	0.178481	0.0939256	7.7550006	0.1368542	0.1808428	0.1368542	7.7550006	0.0940881	2.613049	NaN	7.7550006	0.1456584	0.4015183	0.1456584	7.7550006	0.1719146	1.137792	NaN	7.7550006	0.1269434	0.1962118	0.1269434	7.7550006	0.1891736
7.7700005	0.1613643	2.144288	NaN	7.7700005	0.1835827	2.795882	NaN	7.7700005	0.1986077	0.1644657	0.1986077	7.7700005	0.1187782	0.1840548	0.1187782	7.7700005	0.1464956	0.195082	0.1464956	7.7700005	0.1017324	0.3733332	0.1017324	7.7700005	0.1135287	0.1798988	0.1135287	7.7700005	0.1314561	0.1871612	0.1314561	7.7700005	0.1018128	2.527348	NaN	7.7700005	0.1179691	0.3827974	0.1179691	7.7700005	0.165533	1.215685	NaN	7.7700005	0.1554578	0.1737263	0.1554578	7.7700005	0.1951423
7.7850003	0.1374043	2.198737	NaN	7.7850003	0.1813447	2.661024	NaN	7.7850003	0.1924023	0.172734	0.1924023	7.7850003	0.1549981	0.1732154	0.1549981	7.7850003	0.1320782	0.183153	0.1320782	7.7850003	0.0982798	0.3490236	0.0982798	7.7850003	0.1001958	0.1831122	0.1001958	7.7850003	0.13327	0.1861066	0.13327	7.7850003	0.1364783	2.549298	NaN	7.7850003	0.1119397	0.4555756	0.1119397	7.7850003	0.1510894	1.144047	NaN	7.7850003	0.1256687	0.1736214	0.1256687	7.7850003	0.2093019
7.8	0.1439389	2.003173	NaN	7.8	0.1972878	2.294551	NaN	7.8	0.1740472	0.1930881	0.1740472	7.8	0.1247573	0.1782374	0.1247573	7.8	0.116339	0.2070122	0.116339	7.8	0.1078149	0.3593373	0.1078149	7.8	0.0768889	0.1895524	0.0768889	7.8	0.1420902	0.1835412	0.1420902	7.8	0.1032034	2.498814	NaN	7.8	0.1258277	0.4524789	0.1258277	7.8	0.1522318	1.31026	NaN	7.8	0.1185136	0.1719093	0.1185136	7.8	0.1735813
7.8150005	0.162106	2.175821	NaN	7.8150005	0.199592	2.26344	NaN	7.8150005	0.1830284	0.1787904	0.1830284	7.8150005	0.1235991	0.1764325	0.1235991	7.8150005	0.1163476	0.1797467	0.1163476	7.8150005	0.1171407	0.3698838	0.1171407	7.8150005	0.0577881	0.1812961	0.0577881	7.8150005	0.1374412	0.2016986	0.1374412	7.8150005	0.0914521	2.523535	NaN	7.8150005	0.1337896	0.4051246	0.1337896	7.8150005	0.1615129	1.346682	NaN	7.8150005	0.1173952	0.1689257	0.1173952	7.8150005	0.1657988
7.8300004	0.1537067	2.182612	NaN	7.8300004	0.1677159	2.508644	NaN	7.8300004	0.1840175	0.1915751	0.1840175	7.8300004	0.1251307	0.1753565	0.1251307	7.8300004	0.1287415	0.2054458	0.1287415	7.8300004	0.1220585	0.3492335	0.1220585	7.8300004	0.0636136	0.1872947	0.0636136	7.8300004	0.1329114	0.1729583	0.1329114	7.8300004	0.0775471	2.275074	NaN	7.8300004	0.1186473	0.368208	0.1186473	7.8300004	0.1582307	1.22903	NaN	7.8300004	0.1124771	0.1710412	0.1124771	7.8300004	0.2167897
7.8450003	0.1843451	2.102984	NaN	7.8450003	0.169661	2.448336	NaN	7.8450003	0.1621978	0.1736143	0.1621978	7.8450003	0.1338548	0.1709146	0.1338548	7.8450003	0.121436	0.188409	0.121436	7.8450003	0.127042	0.3432424	0.127042	7.8450003	0.0537072	0.2004068	0.0537072	7.8450003	0.1351228	0.17745	0.1351228	7.8450003	0.1160807	2.104719	NaN	7.8450003	0.1382579	0.4222333	0.1382579	7.8450003	0.1853482	1.270474	NaN	7.8450003	0.1308307	0.1756735	0.1308307	7.8450003	0.2067164
7.8600006	0.1590213	2.293937	NaN	7.8600006	0.1619778	2.339013	NaN	7.8600006	0.1883506	0.1776316	0.1883506	7.8600006	0.1344927	0.1743656	0.1344927	7.8600006	0.1225131	0.1951026	0.1225131	7.8600006	0.1250057	0.3451351	0.1250057	7.8600006	0.0875448	0.1862372	0.0875448	7.8600006	0.1324076	0.1902092	0.1324076	7.8600006	0.081644	2.197809	NaN	7.8600006	0.1277696	0.3999065	0.1277696	7.8600006	0.1716213	1.08133	NaN	7.8600006	0.1008584	0.1848023	0.1008584	7.8600006	0.2116266
7.8750005	0.1489667	2.082175	NaN	7.8750005	0.1614013	2.467895	NaN	7.8750005	0.1946122	0.1782978	0.1946122	7.8750005	0.1248436	0.18002	0.1248436	7.8750005	0.1182512	0.1874597	0.1182512	7.8750005	0.0976464	0.3688726	0.0976464	7.8750005	0.107997	0.1842343	0.107997	7.8750005	0.1506952	0.18256	0.1506952	7.8750005	0.0676747	1.98549	NaN	7.8750005	0.0842128	0.5245358	0.0842128	7.8750005	0.2007049	1.262617	NaN	7.8750005	0.1074217	0.1675503	0.1074217	7.8750005	0.1849649
7.8900003	0.1375533	1.752426	NaN	7.8900003	0.1666691	2.587925	NaN	7.8900003	0.1934106	0.1703437	0.1934106	7.8900003	0.1207629	0.1793876	0.1207629	7.8900003	0.1134952	0.2014173	0.1134952	7.8900003	0.1036693	0.277253	0.1036693	7.8900003	0.08983	0.1923943	0.08983	7.8900003	0.1339308	0.1787011	0.1339308	7.8900003	0.0871119	1.809682	NaN	7.8900003	0.0901489	0.512326	0.0901489	7.8900003	0.1760667	1.044602	NaN	7.8900003	0.1235918	0.1799565	0.1235918	7.8900003	0.2150441
7.905	0.1529164	1.589858	NaN	7.905	0.1963504	2.329728	NaN	7.905	0.1764958	0.1764115	0.1764958	7.905	0.1246239	0.1702748	0.1246239	7.905	0.1326625	0.1889578	0.1326625	7.905	0.0997346	0.3176213	0.0997346	7.905	0.1069878	0.2073848	0.1069878	7.905	0.1317905	0.1730707	0.1317905	7.905	0.0724396	1.783	NaN	7.905	0.0963269	0.4505319	0.0963269	7.905	0.2188361	1.228416	NaN	7.905	0.1021954	0.1844827	0.1021954	7.905	0.2022931
7.9200006	0.1533779	1.815552	NaN	7.9200006	0.1831556	2.274762	NaN	7.9200006	0.1878144	0.1778118	0.1878144	7.9200006	0.1275625	0.1853507	0.1275625	7.9200006	0.1300931	0.1830734	0.1300931	7.9200006	0.0880218	0.2972851	0.0880218	7.9200006	0.09778	0.1714529	0.09778	7.9200006	0.1151501	0.1737042	0.1151501	7.9200006	0.1203607	1.867335	NaN	7.9200006	0.1227049	0.4237746	0.1227049	7.9200006	0.1887361	1.02931	NaN	7.9200006	0.1023826	0.1743556	0.1023826	7.9200006	0.2158693
7.9350004	0.1599553	1.707742	NaN	7.9350004	0.183018	2.347787	NaN	7.9350004	0.1540979	0.171263	0.1540979	7.9350004	0.1248199	0.1679932	0.1248199	7.9350004	0.1192715	0.1836436	0.1192715	7.9350004	0.0971866	0.3743486	0.0971866	7.9350004	0.0848088	0.1871185	0.0848088	7.9350004	0.1032323	0.1790154	0.1032323	7.9350004	0.0874402	1.888136	NaN	7.9350004	0.1259061	0.4002649	0.1259061	7.9350004	0.2196856	0.9203053	0.2196856	7.9350004	0.1127773	0.1861564	0.1127773	7.9350004	0.1994672
7.9500003	0.1718195	1.396963	NaN	7.9500003	0.2166175	2.733552	NaN	7.9500003	0.1745199	0.1816755	0.1745199	7.9500003	0.1284865	0.1974342	0.1284865	7.9500003	0.1291072	0.1943527	0.1291072	7.9500003	0.1173287	0.2245309	0.1173287	7.9500003	0.0939758	0.1777654	0.0939758	7.9500003	0.1091495	0.1714068	0.1091495	7.9500003	0.0391447	1.953646	NaN	7.9500003	0.1052605	0.3876159	0.1052605	7.9500003	0.2033114	0.9897375	0.2033114	7.9500003	0.1131648	0.1795379	0.1131648	7.9500003	0.2017071
7.965	0.1284337	1.257584	NaN	7.965	0.192047	2.669009	NaN	7.965	0.1706287	0.1702615	0.1706287	7.965	0.1124135	0.1815725	0.1124135	7.965	0.1256462	0.2030001	0.1256462	7.965	0.1160771	0.1777942	0.1160771	7.965	0.0927142	0.1824266	0.0927142	7.965	0.1209328	0.1764898	0.1209328	7.965	0.0531204	1.638035	NaN	7.965	0.1053744	0.4275568	0.1053744	7.965	0.2118799	0.8678538	0.2118799	7.965	0.1126186	0.1762871	0.1126186	7.965	0.20002
7.9800005	0.1184179	1.075388	NaN	7.9800005	0.1846141	2.638387	NaN	7.9800005	0.1819085	0.1655356	0.1819085	7.9800005	0.1250487	0.1752924	0.1250487	7.9800005	0.1335888	0.2104305	0.1335888	7.9800005	0.1147853	0.2034705	0.1147853	7.9800005	0.0829079	0.1832496	0.0829079	7.9800005	0.1126926	0.1784465	0.1126926	7.9800005	0.0445577	1.701215	NaN	7.9800005	0.0924492	0.417982	0.0924492	7.9800005	0.209081	0.841356	0.209081	7.9800005	0.0869097	0.1905521	0.0869097	7.9800005	0.2013479
7.9950004	0.1597784	0.9834822	0.1597784	7.9950004	0.1786815	2.507354	NaN	7.9950004	0.1840098	0.181838	0.1840098	7.9950004	0.1332276	0.1817183	0.1332276	7.9950004	0.142771	0.1830544	0.142771	7.9950004	0.1192215	0.1944357	0.1192215	7.9950004	0.0813491	0.2741333	0.0813491	7.9950004	0.1179715	0.1811797	0.1179715	7.9950004	0.0405401	1.611679	NaN	7.9950004	0.0829709	0.4409142	0.0829709	7.9950004	0.1946719	0.7893605	0.1946719	7.9950004	0.1079765	0.1695651	0.1079765	7.9950004	0.1866925
8.01	0.1563584	0.9928085	0.1563584	8.01	0.1975105	2.368594	NaN	8.01	0.1958478	0.2053362	0.1958478	8.01	0.1333545	0.1756809	0.1333545	8.01	0.1348125	0.1900604	0.1348125	8.01	0.1268435	0.2205354	0.1268435	8.01	0.0970626	0.1824997	0.0970626	8.01	0.119369	0.1651483	0.119369	8.01	0.0517811	1.610591	NaN	8.01	0.1044942	0.3950743	0.1044942	8.01	0.1854579	0.8684711	0.1854579	8.01	0.1064393	0.1900298	0.1064393	8.01	0.1982319
8.025001	0.1656045	1.125452	NaN	8.025001	0.1802636	2.352437	NaN	8.025001	0.1785928	0.201224	0.1785928	8.025001	0.1165851	0.1768794	0.1165851	8.025001	0.1365792	0.1905725	0.1365792	8.025001	0.1003409	0.1788374	0.1003409	8.025001	0.0993343	0.1930395	0.0993343	8.025001	0.1149269	0.1816125	0.1149269	8.025001	0.0409597	1.578185	NaN	8.025001	0.1202105	0.4091514	0.1202105	8.025001	0.1740827	0.91644	0.1740827	8.025001	0.1228873	0.1828369	0.1228873	8.025001	0.1735123
8.04	0.149041	1.367593	NaN	8.04	0.1928491	2.31797	NaN	8.04	0.1712783	0.1741295	0.1712783	8.04	0.1305251	0.1783304	0.1305251	8.04	0.1355056	0.1885604	0.1355056	8.04	0.1238542	0.2012979	0.1238542	8.04	0.0605826	0.1921429	0.0605826	8.04	0.1176815	0.172472	0.1176815	8.04	0.0373845	1.519317	NaN	8.04	0.0836283	0.3750388	0.0836283	8.04	0.1839472	0.8614715	0.1839472	8.04	0.1050332	0.1850759	0.1050332	8.04	0.1543698
8.055	0.1465673	1.156869	NaN	8.055	0.1779835	2.365323	NaN	8.055	0.1840346	0.1770478	0.1840346	8.055	0.1272581	0.1894391	0.1272581	8.055	0.1181721	0.1774934	0.1181721	8.055	0.1326365	0.1895369	0.1326365	8.055	0.0798767	0.1948273	0.0798767	8.055	0.1157343	0.1774455	0.1157343	8.055	0.0746618	1.341232	NaN	8.055	0.0751441	0.3924805	0.0751441	8.055	0.1885469	0.9515995	0.1885469	8.055	0.1245639	0.170954	0.1245639	8.055	0.1468938
8.070001	0.1435625	1.162207	NaN	8.070001	0.1813692	2.189456	NaN	8.070001	0.2057633	0.1768192	0.2057633	8.070001	0.1251052	0.1759321	0.1251052	8.070001	0.1232119	0.1899394	0.1232119	8.070001	0.1236999	0.1732766	0.1236999	8.070001	0.0973095	0.1827097	0.0973095	8.070001	0.1144937	0.1708482	0.1144937	8.070001	0.0576641	1.461725	NaN	8.070001	0.0647878	0.4264048	0.0647878	8.070001	0.1856481	0.8373684	0.1856481	8.070001	0.1225799	0.1643569	0.1225799	8.070001	0.1697006
8.085	0.1642583	1.017474	NaN	8.085	0.171546	2.180978	NaN	8.085	0.1931904	0.1766664	0.1931904	8.085	0.1206834	0.178914	0.1206834	8.085	0.1210459	0.1834608	0.1210459	8.085	0.129842	0.1822117	0.129842	8.085	0.0840464	0.1876912	0.0840464	8.085	0.1361534	0.1768275	0.1361534	8.085	0.0547007	1.320175	NaN	8.085	0.0607529	0.3896946	0.0607529	8.085	0.1810787	1.008702	NaN	8.085	0.1183392	0.176158	0.1183392	8.085	0.1867963
8.1	0.1537612	1.092722	NaN	8.1	0.2032532	2.066776	NaN	8.1	0.1925775	0.1750201	0.1925775	8.1	0.1245068	0.182021	0.1245068	8.1	0.1457972	0.1877522	0.1457972	8.1	0.1174477	0.192295	0.1174477	8.1	0.104902	0.1906575	0.104902	8.1	0.1206908	0.1784799	0.1206908	8.1	0.0795732	1.517821	NaN	8.1	0.0857925	0.4117583	0.0857925	8.1	0.176207	1.177595	NaN	8.1	0.120544	0.1951491	0.120544	8.1	0.1758912
8.115001	0.1305197	0.9433336	0.1305197	8.115001	0.1922768	2.115651	NaN	8.115001	0.1836613	0.1767597	0.1836613	8.115001	0.1217143	0.170373	0.1217143	8.115001	0.1315346	0.1767425	0.1315346	8.115001	0.1090536	0.1820058	0.1090536	8.115001	0.1169173	0.1891845	0.1169173	8.115001	0.1159725	0.1696142	0.1159725	8.115001	0.0741966	1.685523	NaN	8.115001	0.0734476	0.2017176	0.0734476	8.115001	0.185644	1.262779	NaN	8.115001	0.1130758	0.1852802	0.1130758	8.115001	0.164092
8.13	0.1540271	0.8676763	0.1540271	8.13	0.1864618	2.28507	NaN	8.13	0.2041129	0.1729565	0.2041129	8.13	0.1224791	0.1799679	0.1224791	8.13	0.1188419	0.1871631	0.1188419	8.13	0.1145662	0.2028071	0.1145662	8.13	0.1002379	0.1796755	0.1002379	8.13	0.1179843	0.1757981	0.1179843	8.13	0.0665691	1.650421	NaN	8.13	0.0783049	0.2036515	0.0783049	8.13	0.1706219	1.289479	NaN	8.13	0.1398539	0.1693185	0.1398539	8.13	0.1643508
8.145	0.124046	1.067242	NaN	8.145	0.1686756	2.713661	NaN	8.145	0.1783557	0.2176836	0.1783557	8.145	0.1265292	0.1762586	0.1265292	8.145	0.1346546	0.1914002	0.1346546	8.145	0.1257651	0.1931176	0.1257651	8.145	0.1092861	0.200486	0.1092861	8.145	0.1357331	0.1761967	0.1357331	8.145	0.0608018	1.864339	NaN	8.145	0.0897548	0.1764823	0.0897548	8.145	0.185315	1.138155	NaN	8.145	0.1189654	0.1761214	0.1189654	8.145	0.1428396
8.160001	0.1180522	1.1326	NaN	8.160001	0.1703682	2.602843	NaN	8.160001	0.1806115	0.1979019	0.1806115	8.160001	0.1283943	0.1811709	0.1283943	8.160001	0.1309694	0.1810222	0.1309694	8.160001	0.1181844	0.2198427	0.1181844	8.160001	0.1070385	0.1880968	0.1070385	8.160001	0.1292587	0.1655015	0.1292587	8.160001	0.0725566	1.879994	NaN	8.160001	0.1252082	0.1977825	0.1252082	8.160001	0.2019846	0.9463877	0.2019846	8.160001	0.1088641	0.1641454	0.1088641	8.160001	0.1534505
8.175	0.1334027	1.348853	NaN	8.175	0.131251	2.763486	NaN	8.175	0.1988266	0.1921197	0.1988266	8.175	0.1180469	0.1713833	0.1180469	8.175	0.1218948	0.1991231	0.1218948	8.175	0.1265132	0.2032165	0.1265132	8.175	0.0977682	0.191411	0.0977682	8.175	0.1297028	0.1554359	0.1297028	8.175	0.0932127	2.133254	NaN	8.175	0.1358351	0.189684	0.1358351	8.175	0.1820684	1.158892	NaN	8.175	0.0913141	0.1748831	0.0913141	8.175	0.1589075
8.190001	0.1171181	1.663107	NaN	8.190001	0.1399368	2.725778	NaN	8.190001	0.1777233	0.1795913	0.1777233	8.190001	0.125049	0.1870794	0.125049	8.190001	0.1221986	0.1940359	0.1221986	8.190001	0.1218346	0.1872822	0.1218346	8.190001	0.0786882	0.1806224	0.0786882	8.190001	0.1356428	0.1761045	0.1356428	8.190001	0.0787347	1.967551	NaN	8.190001	0.1048232	0.191094	0.1048232	8.190001	0.1837801	1.231225	NaN	8.190001	0.0918309	0.1646901	0.0918309	8.190001	0.1583246
8.205	0.0872687	1.724301	NaN	8.205	0.152939	2.528831	NaN	8.205	0.1921851	0.1759007	0.1921851	8.205	0.123863	0.1846613	0.123863	8.205	0.1204624	0.184946	0.1204624	8.205	0.1120768	0.1850779	0.1120768	8.205	0.0918665	0.1954067	0.0918665	8.205	0.1125732	0.1791783	0.1125732	8.205	0.0861412	2.136278	NaN	8.205	0.1217448	0.1805186	0.1217448	8.205	0.1742734	1.231072	NaN	8.205	0.1032579	0.1631218	0.1032579	8.205	0.1827596
8.22	0.1060929	1.81461	NaN	8.22	0.1683682	2.400885	NaN	8.22	0.1950811	0.1783172	0.1950811	8.22	0.1175388	0.1780314	0.1175388	8.22	0.1268086	0.1846864	0.1268086	8.22	0.1162753	0.2065024	0.1162753	8.22	0.094339	0.1934957	0.094339	8.22	0.1230056	0.1711382	0.1230056	8.22	0.0873071	2.131741	NaN	8.22	0.1307869	0.2010222	0.1307869	8.22	0.1731608	1.185468	NaN	8.22	0.0862044	0.169385	0.0862044	8.22	0.1757187
8.235001	0.1264109	1.732792	NaN	8.235001	0.1948792	2.499967	NaN	8.235001	0.2049475	0.1699207	0.2049475	8.235001	0.1346148	0.175715	0.1346148	8.235001	0.1300159	0.185715	0.1300159	8.235001	0.1130122	0.2047056	0.1130122	8.235001	0.084065	0.1813935	0.084065	8.235001	0.1215947	0.1786342	0.1215947	8.235001	0.1143678	2.194321	NaN	8.235001	0.1391339	0.1797249	0.1391339	8.235001	0.1820208	1.072027	NaN	8.235001	0.0841287	0.1757224	0.0841287	8.235001	0.2036159
8.25	0.1091605	1.857762	NaN	8.25	0.1802926	2.632263	NaN	8.25	0.1967614	0.1895496	0.1967614	8.25	0.1180598	0.1794379	0.1180598	8.25	0.1161679	0.2123653	0.1161679	8.25	0.1133703	0.1785312	0.1133703	8.25	0.0983107	0.1882988	0.0983107	8.25	0.1241384	0.1681645	0.1241384	8.25	0.125867	1.8688	NaN	8.25	0.1180588	0.1875767	0.1180588	8.25	0.1587691	1.017535	NaN	8.25	0.0715936	0.1699814	0.0715936	8.25	0.1817328
8.265	0.1112645	1.849815	NaN	8.265	0.1721776	2.528889	NaN	8.265	0.1844748	0.194928	0.1844748	8.265	0.124623	0.1766888	0.124623	8.265	0.1149576	0.1912201	0.1149576	8.265	0.1117683	0.1917183	0.1117683	8.265	0.1146688	0.1858398	0.1146688	8.265	0.1078958	0.1791741	0.1078958	8.265	0.1610732	2.050662	NaN	8.265	0.1601998	0.1780028	0.1601998	8.265	0.1257879	0.8752151	0.1257879	8.265	0.0984448	0.1910201	0.0984448	8.265	0.1861938
8.280001	0.1294905	1.860134	NaN	8.280001	0.1767709	2.529708	NaN	8.280001	0.185798	0.1749542	0.185798	8.280001	0.1194009	0.1870575	0.1194009	8.280001	0.1177244	0.1813422	0.1177244	8.280001	0.1217814	0.2209606	0.1217814	8.280001	0.0835574	0.1800034	0.0835574	8.280001	0.1169281	0.1678212	0.1169281	8.280001	0.1267097	1.973417	NaN	8.280001	0.1045511	0.2085139	0.1045511	8.280001	0.1913748	1.062686	NaN	8.280001	0.0935791	0.1814673	0.0935791	8.280001	0.1563076
8.295	0.1227501	1.531165	NaN	8.295	0.1675013	2.599402	NaN	8.295	0.1830599	0.1778568	0.1830599	8.295	0.118834	0.1805376	0.118834	8.295	0.12585	0.1858279	0.12585	8.295	0.1129326	0.1933814	0.1129326	8.295	0.0981595	0.1811028	0.0981595	8.295	0.1089059	0.1742048	0.1089059	8.295	0.1345493	2.050009	NaN	8.295	0.1305119	0.1899762	0.1305119	8.295	0.1526647	1.024481	NaN	8.295	0.1025978	0.1770781	0.1025978	8.295	0.1675878
8.31	0.1203246	1.72214	NaN	8.31	0.1873109	2.697511	NaN	8.31	0.1806875	0.177733	0.1806875	8.31	0.1282867	0.1721763	0.1282867	8.31	0.1198307	0.1879312	0.1198307	8.31	0.1229966	0.2135337	0.1229966	8.31	0.0827147	0.2004214	0.0827147	8.31	0.1199887	0.1742046	0.1199887	8.31	0.1481263	2.176332	NaN	8.31	0.1426787	0.1946535	0.1426787	8.31	0.1839153	1.187575	NaN	8.31	0.0774428	0.1740997	0.0774428	8.31	0.1823997
8.325001	0.1245397	1.457919	NaN	8.325001	0.191875	2.681388	NaN	8.325001	0.2147848	0.1718746	0.2147848	8.325001	0.1212475	0.1685129	0.1212475	8.325001	0.1280292	0.1947435	0.1280292	8.325001	0.1225211	0.1910777	0.1225211	8.325001	0.1124978	0.1852205	0.1124978	8.325001	0.119604	0.1744511	0.119604	8.325001	0.149843	2.133022	NaN	8.325001	0.2006079	0.18561	0.2006079	8.325001	0.1732528	1.23551	NaN	8.325001	0.105213	0.1679528	0.105213	8.325001	0.1539552
8.34	0.1081468	1.563952	NaN	8.34	0.2084854	2.473784	NaN	8.34	0.2015945	0.1880983	0.2015945	8.34	0.1302162	0.1819331	0.1302162	8.34	0.1351837	0.1999948	0.1351837	8.34	0.1151722	0.1902881	0.1151722	8.34	0.0908098	0.1896474	0.0908098	8.34	0.1169313	0.1773308	0.1169313	8.34	0.1268877	2.102238	NaN	8.34	0.187152	0.1771015	0.187152	8.34	0.1401638	1.216769	NaN	8.34	0.1223968	0.1684307	0.1223968	8.34	0.173155
8.3550005	0.1284581	1.382807	NaN	8.3550005	0.1865021	2.399042	NaN	8.3550005	0.2034173	0.1640577	0.2034173	8.3550005	0.1355557	0.1847014	0.1355557	8.3550005	0.125308	0.1807902	0.125308	8.3550005	0.123316	0.1928588	0.123316	8.3550005	0.0898005	0.1849398	0.0898005	8.3550005	0.1200685	0.1802938	0.1200685	8.3550005	0.1513484	2.200328	NaN	8.3550005	0.1978061	0.1967892	0.1978061	8.3550005	0.136606	1.149547	NaN	8.3550005	0.1332086	0.1803278	0.1332086	8.3550005	0.1656886
8.370001	0.1282417	1.351766	NaN	8.370001	0.2044758	2.565867	NaN	8.370001	0.182322	0.1682912	0.182322	8.370001	0.1308235	0.1837081	0.1308235	8.370001	0.1255228	0.1829236	0.1255228	8.370001	0.1045109	0.1768082	0.1045109	8.370001	0.0761379	0.1932815	0.0761379	8.370001	0.121038	0.1876337	0.121038	8.370001	0.1324877	2.082006	NaN	8.370001	0.1680432	0.3051457	0.1680432	8.370001	0.1669052	1.039665	NaN	8.370001	0.1345649	0.1742271	0.1345649	8.370001	0.1565239
8.385	0.1347719	1.139616	NaN	8.385	0.1501729	2.468637	NaN	8.385	0.1756065	0.181301	0.1756065	8.385	0.1195188	0.1886537	0.1195188	8.385	0.1313512	0.1854456	0.1313512	8.385	0.1239787	0.1937179	0.1239787	8.385	0.0843097	0.2075296	0.0843097	8.385	0.117414	0.1829261	0.117414	8.385	0.1504886	2.356148	NaN	8.385	0.1817512	0.1984794	0.1817512	8.385	0.1436888	1.13017	NaN	8.385	0.1270403	0.1836904	0.1270403	8.385	0.1299797
8.400001	0.1314026	1.04391	NaN	8.400001	0.1621757	2.561069	NaN	8.400001	0.1769283	0.1784181	0.1769283	8.400001	0.1254385	0.1867648	0.1254385	8.400001	0.1274262	0.1811379	0.1274262	8.400001	0.1152889	0.2296189	0.1152889	8.400001	0.0731637	0.1885155	0.0731637	8.400001	0.1211312	0.1815877	0.1211312	8.400001	0.1273556	2.073117	NaN	8.400001	0.1654805	0.1802468	0.1654805	8.400001	0.2105181	1.145853	NaN	8.400001	0.1404237	0.1698882	0.1404237	8.400001	0.1138018
8.415	0.1250045	0.8324907	0.1250045	8.415	0.1749748	2.582205	NaN	8.415	0.1737492	0.1868395	0.1737492	8.415	0.1223817	0.1851697	0.1223817	8.415	0.1285028	0.1933494	0.1285028	8.415	0.0951262	0.1942036	0.0951262	8.415	0.0930497	0.1912125	0.0930497	8.415	0.1023877	0.1764738	0.1023877	8.415	0.0658267	1.926969	NaN	8.415	0.1862983	0.1937244	0.1862983	8.415	0.1752686	1.088183	NaN	8.415	0.1318155	0.1856075	0.1318155	8.415	0.0779009
8.43	0.1257992	0.9279846	0.1257992	8.43	0.1639626	2.579601	NaN	8.43	0.17974	0.1669909	0.17974	8.43	0.1159692	0.1887648	0.1159692	8.43	0.1252969	0.1812676	0.1252969	8.43	0.0965815	0.2068231	0.0965815	8.43	0.0864424	0.1793587	0.0864424	8.43	0.1163429	0.1835983	0.1163429	8.43	0.0830184	1.878939	NaN	8.43	0.2106819	0.2155944	0.2106819	8.43	0.1722834	1.135157	NaN	8.43	0.1322802	0.1763809	0.1322802	8.43	0.1007652
8.445001	0.1308239	1.099061	NaN	8.445001	0.1973551	2.610366	NaN	8.445001	0.1868573	0.1958899	0.1868573	8.445001	0.0961237	0.1818182	0.0961237	8.445001	0.123705	0.1702878	0.123705	8.445001	0.0949934	0.1989545	0.0949934	8.445001	0.0417131	0.1670499	0.0417131	8.445001	0.1164288	0.1676701	0.1164288	8.445001	0.0751684	1.886735	NaN	8.445001	0.2194853	0.1906882	0.2194853	8.445001	0.1565024	1.11724	NaN	8.445001	0.1457012	0.1752142	0.1457012	8.445001	0.1375709
8.46	0.1236721	1.130799	NaN	8.46	0.2248072	2.536095	NaN	8.46	0.1464146	0.1748973	0.1464146	8.46	0.1090376	0.1803061	0.1090376	8.46	0.1209271	0.187995	0.1209271	8.46	0.0875182	0.1846166	0.0875182	8.46	0.0642238	0.1870665	0.0642238	8.46	0.1190106	0.1871976	0.1190106	8.46	0.0399159	1.756843	NaN	8.46	0.2286657	0.2004892	0.2286657	8.46	0.1795743	1.109597	NaN	8.46	0.1278262	0.1721818	0.1278262	8.46	0.1377822
8.475	0.1324774	1.066661	NaN	8.475	0.1800607	2.522802	NaN	8.475	0.169859	0.1761307	0.169859	8.475	0.1212026	0.1750391	0.1212026	8.475	0.1193669	0.1812431	0.1193669	8.475	0.0713854	0.2426772	0.0713854	8.475	0.0598191	0.1827053	0.0598191	8.475	0.1261743	0.1804591	0.1261743	8.475	0.0408646	1.588722	NaN	8.475	0.2468679	0.1701822	0.2468679	8.475	0.1994363	1.043824	NaN	8.475	0.1210167	0.1705442	0.1210167	8.475	0.1196314
8.490001	0.1286436	0.9483743	0.1286436	8.490001	0.1765565	2.193806	NaN	8.490001	0.1651821	0.1809863	0.1651821	8.490001	0.122287	0.1802375	0.122287	8.490001	0.1294466	0.1907036	0.1294466	8.490001	0.0880462	0.2188325	0.0880462	8.490001	0.068272	0.1985274	0.068272	8.490001	0.1213812	0.1760651	0.1213812	8.490001	0.0378333	1.470748	NaN	8.490001	0.2187211	0.2144856	0.2187211	8.490001	0.1871489	0.9229108	0.1871489	8.490001	0.1253221	0.175473	0.1253221	8.490001	0.090214
8.505	0.1134609	0.8048801	0.1134609	8.505	0.1810206	2.311854	NaN	8.505	0.178124	0.1639299	0.178124	8.505	0.1339574	0.1825864	0.1339574	8.505	0.1252211	0.1806047	0.1252211	8.505	0.0718914	0.1801536	0.0718914	8.505	0.0847811	0.1903119	0.0847811	8.505	0.1139792	0.1702136	0.1139792	8.505	0.061418	1.408951	NaN	8.505	0.2386403	0.1889709	0.2386403	8.505	0.19872	0.9878182	0.19872	8.505	0.1128223	0.1702891	0.1128223	8.505	0.1010733
8.52	0.1236184	0.7653373	0.1236184	8.52	0.1951336	2.389088	NaN	8.52	0.2167382	0.1637589	0.2167382	8.52	0.1239932	0.1761885	0.1239932	8.52	0.1251187	0.1850002	0.1251187	8.52	0.0564188	0.2035839	0.0564188	8.52	0.0538158	0.1899808	0.0538158	8.52	0.1122629	0.172608	0.1122629	8.52	0.0560142	1.384999	NaN	8.52	0.2438201	0.1738679	0.2438201	8.52	0.1961389	0.7859495	0.1961389	8.52	0.1334487	0.1803309	0.1334487	8.52	0.1627529
8.535001	0.1426232	0.740515	0.1426232	8.535001	0.2063889	2.15581	NaN	8.535001	0.1897586	0.179293	0.1897586	8.535001	0.1256914	0.1775834	0.1256914	8.535001	0.1235507	0.1978208	0.1235507	8.535001	0.0599979	0.1949747	0.0599979	8.535001	0.0648806	0.1793841	0.0648806	8.535001	0.1169048	0.1814388	0.1169048	8.535001	0.0525509	1.314528	NaN	8.535001	0.2137488	0.1756958	0.2137488	8.535001	0.1466319	0.8788232	0.1466319	8.535001	0.1413422	0.1777711	0.1413422	8.535001	0.1471301
8.55	0.1211003	0.7371877	0.1211003	8.55	0.2021778	2.460906	NaN	8.55	0.1977452	0.1808037	0.1977452	8.55	0.1276083	0.1742302	0.1276083	8.55	0.1250679	0.1894066	0.1250679	8.55	0.0919974	0.3554073	0.0919974	8.55	0.0564455	0.1867766	0.0564455	8.55	0.1040388	0.1741741	0.1040388	8.55	0.0780127	1.646847	NaN	8.55	0.2567306	0.1978738	0.2567306	8.55	0.1549942	0.8121261	0.1549942	8.55	0.1431213	0.1791863	0.1431213	8.55	0.1455249
8.565001	0.1370685	0.8140458	0.1370685	8.565001	0.1875894	2.55432	NaN	8.565001	0.19229	0.1660871	0.19229	8.565001	0.1234042	0.1890034	0.1234042	8.565001	0.1167479	0.2061773	0.1167479	8.565001	0.066623	0.3059329	0.066623	8.565001	0.0597367	0.1906259	0.0597367	8.565001	0.1264016	0.1877165	0.1264016	8.565001	0.097782	1.770859	NaN	8.565001	0.2640731	0.181309	0.2640731	8.565001	0.1442702	1.001472	NaN	8.565001	0.1416382	0.1686571	0.1416382	8.565001	0.1459983
8.580001	0.134352	0.8607779	0.134352	8.580001	0.1997418	2.598373	NaN	8.580001	0.210779	0.1858116	0.210779	8.580001	0.1275039	0.1765463	0.1275039	8.580001	0.1089744	0.1890448	0.1089744	8.580001	0.0778781	0.2446762	0.0778781	8.580001	0.0559123	0.173847	0.0559123	8.580001	0.1256616	0.1852938	0.1256616	8.580001	0.118034	1.737869	NaN	8.580001	0.2365274	0.1703818	0.2365274	8.580001	0.1765389	1.18551	NaN	8.580001	0.1489124	0.1893917	0.1489124	8.580001	0.1934816
8.595	0.1335388	0.8453982	0.1335388	8.595	0.2308839	2.518654	NaN	8.595	0.1833601	0.186561	0.1833601	8.595	0.1229141	0.1760117	0.1229141	8.595	0.1379525	0.1716828	0.1379525	8.595	0.0884003	0.1832623	0.0884003	8.595	0.0690401	0.1857684	0.0690401	8.595	0.1132083	0.1861209	0.1132083	8.595	0.11325	1.900588	NaN	8.595	0.2309171	0.1773306	0.2309171	8.595	0.1643217	1.017494	NaN	8.595	0.1500129	0.1784596	0.1500129	8.595	0.1497395
8.610001	0.1379883	0.8091238	0.1379883	8.610001	0.2010312	2.555632	NaN	8.610001	0.191063	0.181287	0.191063	8.610001	0.1170104	0.1825437	0.1170104	8.610001	0.1243996	0.1779802	0.1243996	8.610001	0.0803228	0.1871278	0.0803228	8.610001	0.0870275	0.1835351	0.0870275	8.610001	0.1170151	0.1758754	0.1170151	8.610001	0.121237	1.800821	NaN	8.610001	0.2132531	0.1748629	0.2132531	8.610001	0.1509263	1.027331	NaN	8.610001	0.1514895	0.1798917	0.1514895	8.610001	0.172414
8.625	0.1353028	0.8951367	0.1353028	8.625	0.1968271	2.456505	NaN	8.625	0.1847919	0.1793462	0.1847919	8.625	0.1391945	0.173805	0.1391945	8.625	0.1418748	0.2037868	0.1418748	8.625	0.0890075	0.1859682	0.0890075	8.625	0.0868156	0.1844048	0.0868156	8.625	0.1175351	0.1773778	0.1175351	8.625	0.1126131	1.863027	NaN	8.625	0.2228461	0.1802388	0.2228461	8.625	0.1605678	0.8329212	0.1605678	8.625	0.1243603	0.1769774	0.1243603	8.625	0.1676213
8.64	0.1489342	0.83178	0.1489342	8.64	0.2250212	2.654194	NaN	8.64	0.1912664	0.1846238	0.1912664	8.64	0.1277999	0.1793564	0.1277999	8.64	0.132466	0.1883136	0.132466	8.64	0.0938262	0.3345004	0.0938262	8.64	0.0544063	0.182044	0.0544063	8.64	0.1134095	0.1821719	0.1134095	8.64	0.1008627	1.71394	NaN	8.64	0.2225483	0.1791813	0.2225483	8.64	0.1468945	0.6213166	0.1468945	8.64	0.1266036	0.1710532	0.1266036	8.64	0.1791332
8.655001	0.132556	0.9574727	0.132556	8.655001	0.216781	2.770813	NaN	8.655001	0.1758215	0.176074	0.1758215	8.655001	0.1265359	0.1729533	0.1265359	8.655001	0.124373	0.1805495	0.124373	8.655001	0.0908781	0.1986402	0.0908781	8.655001	0.0857466	0.1729984	0.0857466	8.655001	0.124777	0.1821446	0.124777	8.655001	0.1307522	1.672282	NaN	8.655001	0.2181306	0.2024575	0.2181306	8.655001	0.1910657	0.8075202	0.1910657	8.655001	0.1519725	0.1825993	0.1519725	8.655001	0.1888779
8.67	0.1280075	1.055211	NaN	8.67	0.197381	2.630193	NaN	8.67	0.1689572	0.1860698	0.1689572	8.67	0.1358436	0.169976	0.1358436	8.67	0.1168888	0.1891297	0.1168888	8.67	0.0947874	0.3224323	0.0947874	8.67	0.0764207	0.1936451	0.0764207	8.67	0.111314	0.1789473	0.111314	8.67	0.1126601	1.856885	NaN	8.67	0.2078189	0.1905731	0.2078189	8.67	0.2009399	0.8491089	0.2009399	8.67	0.1602438	0.1622286	0.1602438	8.67	0.1574243
8.685	0.1468131	1.253014	NaN	8.685	0.2042036	2.520741	NaN	8.685	0.1979488	0.1912303	0.1979488	8.685	0.1198104	0.1792147	0.1198104	8.685	0.128741	0.186521	0.128741	8.685	0.1150166	0.2455637	0.1150166	8.685	0.0447503	0.1795469	0.0447503	8.685	0.1128512	0.1823527	0.1128512	8.685	0.1132527	1.814194	NaN	8.685	0.1998696	0.2037472	0.1998696	8.685	0.1723212	0.9822682	0.1723212	8.685	0.1566189	0.166456	0.1566189	8.685	0.201434
8.700001	0.1276055	1.343669	NaN	8.700001	0.2266553	2.540858	NaN	8.700001	0.1933044	0.1728641	0.1933044	8.700001	0.1180303	0.1790714	0.1180303	8.700001	0.125133	0.190528	0.125133	8.700001	0.1120736	0.21288	0.1120736	8.700001	0.0598969	0.1836039	0.0598969	8.700001	0.1110653	0.1765206	0.1110653	8.700001	0.1179975	1.719496	NaN	8.700001	0.197672	0.180679	0.197672	8.700001	0.1738346	0.9351762	0.1738346	8.700001	0.1603169	0.1781608	0.1603169	8.700001	0.2324616
8.715	0.1384601	1.337184	NaN	8.715	0.235664	2.582106	NaN	8.715	0.1750495	0.1919038	0.1750495	8.715	0.1268477	0.184302	0.1268477	8.715	0.1332992	0.2025195	0.1332992	8.715	0.0909108	0.1995528	0.0909108	8.715	0.0469845	0.1944379	0.0469845	8.715	0.1053077	0.1740568	0.1053077	8.715	0.1604263	1.645523	NaN	8.715	0.1641572	0.1786981	0.1641572	8.715	0.148399	0.9302583	0.148399	8.715	0.1322071	0.1676079	0.1322071	8.715	0.207584
8.7300005	0.1193272	1.364699	NaN	8.7300005	0.1860385	2.428489	NaN	8.7300005	0.1934389	0.1763775	0.1934389	8.7300005	0.1304039	0.1807969	0.1304039	8.7300005	0.1356689	0.2025905	0.1356689	8.7300005	0.0831696	0.2017139	0.0831696	8.7300005	0.0293937	0.1915062	0.0293937	8.7300005	0.1107536	0.179162	0.1107536	8.7300005	0.1370665	1.641386	NaN	8.7300005	0.1767236	0.1717497	0.1767236	8.7300005	0.1266881	0.7630987	0.1266881	8.7300005	0.1724807	0.1725235	0.1724807	8.7300005	0.2006864
8.745001	0.1235832	1.373126	NaN	8.745001	0.1795649	2.511564	NaN	8.745001	0.1571671	0.1706019	0.1571671	8.745001	0.1327001	0.1803365	0.1327001	8.745001	0.1198194	0.1911989	0.1198194	8.745001	0.1016755	0.1741275	0.1016755	8.745001	0.0445633	0.1799663	0.0445633	8.745001	0.1239984	0.1727031	0.1239984	8.745001	0.1168049	1.624108	NaN	8.745001	0.161953	0.168098	0.161953	8.745001	0.1295771	0.7641467	0.1295771	8.745001	0.1350149	0.1713919	0.1350149	8.745001	0.2214937
8.76	0.1362592	1.372216	NaN	8.76	0.201481	2.351647	NaN	8.76	0.1742517	0.1780197	0.1742517	8.76	0.1300863	0.1744803	0.1300863	8.76	0.1304563	0.1836029	0.1304563	8.76	0.101764	0.1812067	0.101764	8.76	0.0326963	0.1818239	0.0326963	8.76	0.1089061	0.1860926	0.1089061	8.76	0.0842794	1.559795	NaN	8.76	0.18985	0.1931967	0.18985	8.76	0.1271124	0.7249115	0.1271124	8.76	0.1106029	0.1822732	0.1106029	8.76	0.2319411
8.775001	0.1257399	1.174648	NaN	8.775001	0.2087771	2.238929	NaN	8.775001	0.1636192	0.1804466	0.1636192	8.775001	0.1320342	0.1833443	0.1320342	8.775001	0.1232038	0.1921146	0.1232038	8.775001	0.0948433	0.1860543	0.0948433	8.775001	0.0446182	0.1834774	0.0446182	8.775001	0.1187309	0.196517	0.1187309	8.775001	0.1076682	1.688338	NaN	8.775001	0.1634462	0.1677646	0.1634462	8.775001	0.1387311	0.5748191	0.1387311	8.775001	0.137659	0.1731167	0.137659	8.775001	0.1997859
8.79	0.1198614	1.192604	NaN	8.79	0.1979292	2.303929	NaN	8.79	0.1930179	0.1818926	0.1930179	8.79	0.1230851	0.1800391	0.1230851	8.79	0.1258053	0.1906361	0.1258053	8.79	0.0975106	0.1890915	0.0975106	8.79	0.0585325	0.1749547	0.0585325	8.79	0.1151778	0.1928447	0.1151778	8.79	0.0956479	1.422723	NaN	8.79	0.1645799	0.1883322	0.1645799	8.79	0.1348983	0.7106766	0.1348983	8.79	0.1375849	0.167921	0.1375849	8.79	0.1870181
8.805	0.1281984	1.270601	NaN	8.805	0.1762465	2.272499	NaN	8.805	0.1784501	0.1873552	0.1784501	8.805	0.1197171	0.1795147	0.1197171	8.805	0.1317909	0.2000626	0.1317909	8.805	0.1180381	0.1743437	0.1180381	8.805	0.0693779	0.1783517	0.0693779	8.805	0.1111634	0.1859172	0.1111634	8.805	0.0752636	1.420243	NaN	8.805	0.1478866	0.2005418	0.1478866	8.805	0.1360308	0.5411813	0.1360308	8.805	0.1288393	0.1737962	0.1288393	8.805	0.1383005
8.820001	0.1214756	1.245347	NaN	8.820001	0.1857795	2.211181	NaN	8.820001	0.1822471	0.1831121	0.1822471	8.820001	0.1277278	0.1766447	0.1277278	8.820001	0.1347274	0.1855258	0.1347274	8.820001	0.1280294	0.210769	0.1280294	8.820001	0.0529421	0.1714194	0.0529421	8.820001	0.119285	0.1782955	0.119285	8.820001	0.0999541	1.228414	NaN	8.820001	0.2110165	0.1734965	0.2110165	8.820001	0.1387345	0.5892784	0.1387345	8.820001	0.1512856	0.1751251	0.1512856	8.820001	0.1445403
8.835	0.1258568	1.307797	NaN	8.835	0.1618924	2.14294	NaN	8.835	0.1726889	0.1859058	0.1726889	8.835	0.1163013	0.1786933	0.1163013	8.835	0.124839	0.1803662	0.124839	8.835	0.0966238	0.2204863	0.0966238	8.835	0.0410177	0.1997758	0.0410177	8.835	0.1165386	0.1836282	0.1165386	8.835	0.0691315	1.156828	NaN	8.835	0.2144054	0.1957293	0.2144054	8.835	0.169197	0.531204	0.169197	8.835	0.1445541	0.1651003	0.1445541	8.835	0.1330416
8.85	0.1253484	1.324449	NaN	8.85	0.188828	2.051812	NaN	8.85	0.1622226	0.1907065	0.1622226	8.85	0.1185336	0.1824534	0.1185336	8.85	0.1211721	0.193018	0.1211721	8.85	0.0967458	0.2073149	0.0967458	8.85	0.0550253	0.1781371	0.0550253	8.85	0.1120182	0.2123623	0.1120182	8.85	0.0799721	1.009136	NaN	8.85	0.2265432	0.1804439	0.2265432	8.85	0.1566236	0.5601172	0.1566236	8.85	0.134596	0.1833391	0.134596	8.85	0.1492529
8.865001	0.1268242	1.179801	NaN	8.865001	0.1932578	2.038419	NaN	8.865001	0.1908831	0.1740518	0.1908831	8.865001	0.1280431	0.1941297	0.1280431	8.865001	0.1164068	0.1877977	0.1164068	8.865001	0.1028786	0.1833493	0.1028786	8.865001	0.0574508	0.1777252	0.0574508	8.865001	0.1110161	0.1933746	0.1110161	8.865001	0.0916618	1.033012	NaN	8.865001	0.2095257	0.1830628	0.2095257	8.865001	0.177083	0.62304	0.177083	8.865001	0.1372963	0.1840071	0.1372963	8.865001	0.157953
8.88	0.1225358	1.295809	NaN	8.88	0.1745891	2.03868	NaN	8.88	0.1689519	0.1671108	0.1689519	8.88	0.1257536	0.1701351	0.1257536	8.88	0.1195478	0.1808895	0.1195478	8.88	0.0944665	0.1839611	0.0944665	8.88	0.0665105	0.1784739	0.0665105	8.88	0.1133057	0.179676	0.1133057	8.88	0.0998173	1.137257	NaN	8.88	0.209127	0.175431	0.209127	8.88	0.1772323	0.6884589	0.1772323	8.88	0.1390066	0.177432	0.1390066	8.88	0.1529991
8.895	0.1323726	1.390046	NaN	8.895	0.1987588	2.056281	NaN	8.895	0.1385571	0.1790503	0.1385571	8.895	0.1287193	0.1701376	0.1287193	8.895	0.1196244	0.1762413	0.1196244	8.895	0.1080316	0.2133605	0.1080316	8.895	0.0773295	0.1937883	0.0773295	8.895	0.1185616	0.1748629	0.1185616	8.895	0.1102696	1.226711	NaN	8.895	0.2185585	0.180194	0.2185585	8.895	0.1708873	0.8161434	0.1708873	8.895	0.1273301	0.1768775	0.1273301	8.895	0.1687397
8.910001	0.1252177	1.525532	NaN	8.910001	0.186219	2.098641	NaN	8.910001	0.1528263	0.1732804	0.1528263	8.910001	0.1333352	0.1811458	0.1333352	8.910001	0.1267593	0.1809838	0.1267593	8.910001	0.1056642	0.1928906	0.1056642	8.910001	0.063039	0.1731877	0.063039	8.910001	0.1112722	0.1878972	0.1112722	8.910001	0.1341206	1.246145	NaN	8.910001	0.2028352	0.1792062	0.2028352	8.910001	0.1776373	0.789157	0.1776373	8.910001	0.1291887	0.1733793	0.1291887	8.910001	0.1544123
8.925	0.1175646	1.517254	NaN	8.925	0.1811581	2.152449	NaN	8.925	0.1804402	0.1785386	0.1804402	8.925	0.1423617	0.1873212	0.1423617	8.925	0.1192826	0.1883505	0.1192826	8.925	0.1016426	0.1839973	0.1016426	8.925	0.0705342	0.1852652	0.0705342	8.925	0.1041206	0.1921695	0.1041206	8.925	0.0896449	1.382339	NaN	8.925	0.2131444	0.1682649	0.2131444	8.925	0.1724616	0.9131128	0.1724616	8.925	0.1329134	0.1687858	0.1329134	8.925	0.1733705
8.940001	0.1226916	1.606835	NaN	8.940001	0.2046713	2.032988	NaN	8.940001	0.1937385	0.186239	0.1937385	8.940001	0.1359358	0.1845263	0.1359358	8.940001	0.1190578	0.1860808	0.1190578	8.940001	0.0964267	0.1721154	0.0964267	8.940001	0.0317101	0.1659583	0.0317101	8.940001	0.1113215	0.184085	0.1113215	8.940001	0.0939727	1.312169	NaN	8.940001	0.2073817	0.175704	0.2073817	8.940001	0.1695958	0.7145383	0.1695958	8.940001	0.1494086	0.1777297	0.1494086	8.940001	0.1573516
8.955001	0.1275947	1.66721	NaN	8.955001	0.1863201	1.962719	NaN	8.955001	0.1783556	0.1952074	0.1783556	8.955001	0.1260658	0.1821973	0.1260658	8.955001	0.1180655	0.185863	0.1180655	8.955001	0.1120642	0.1766227	0.1120642	8.955001	0.0297487	0.1767854	0.0297487	8.955001	0.1181057	0.1906923	0.1181057	8.955001	0.1019436	1.29921	NaN	8.955001	0.2084367	0.1879496	0.2084367	8.955001	0.1293073	0.7476023	0.1293073	8.955001	0.134013	0.1825519	0.134013	8.955001	0.1643188
8.97	0.1264023	1.749472	NaN	8.97	0.1839457	1.935705	NaN	8.97	0.1834743	0.1772738	0.1834743	8.97	0.1230842	0.1752486	0.1230842	8.97	0.1105794	0.1961681	0.1105794	8.97	0.0956859	0.1759386	0.0956859	8.97	0.0429669	0.1806065	0.0429669	8.97	0.1239828	0.1749404	0.1239828	8.97	0.1201015	1.216594	NaN	8.97	0.2064247	0.1700031	0.2064247	8.97	0.149233	0.8239341	0.149233	8.97	0.1456198	0.1824793	0.1456198	8.97	0.1506167
8.985001	0.1298119	1.448463	NaN	8.985001	0.1892034	1.603889	NaN	8.985001	0.1826993	0.1882578	0.1826993	8.985001	0.123428	0.1755326	0.123428	8.985001	0.1175841	0.2031971	0.1175841	8.985001	0.1068698	0.1939047	0.1068698	8.985001	0.054061	0.1826312	0.054061	8.985001	0.1092763	0.1790262	0.1092763	8.985001	0.144248	1.326128	NaN	8.985001	0.1917178	0.1917786	0.1917178	8.985001	0.1923518	0.8514104	0.1923518	8.985001	0.128757	0.1847614	0.128757	8.985001	0.1589967
9.0	0.1127219	1.279969	NaN	9.0	0.2051157	1.638722	NaN	9.0	0.1732894	0.1983331	0.1732894	9.0	0.1266651	0.1846425	0.1266651	9.0	0.1258155	0.1832731	0.1258155	9.0	0.1005134	0.1790732	0.1005134	9.0	0.0719762	0.1929772	0.0719762	9.0	0.1034343	0.1895831	0.1034343	9.0	0.1074501	1.377485	NaN	9.0	0.2191431	0.1749829	0.2191431	9.0	0.1658331	0.8647468	0.1658331	9.0	0.1503699	0.1720223	0.1503699	9.0	0.153094
9.015	0.1199902	1.337187	NaN	9.015	0.1923157	1.670744	NaN	9.015	0.177066	0.1772063	0.177066	9.015	0.1311921	0.1752809	0.1311921	9.015	0.1161829	0.1829698	0.1161829	9.015	0.0874717	0.1712128	0.0874717	9.015	0.0733129	0.1785735	0.0733129	9.015	0.1124419	0.1840545	0.1124419	9.015	0.1092013	1.450143	NaN	9.015	0.1903217	0.1681278	0.1903217	9.015	0.1420654	0.92409	0.1420654	9.015	0.1548973	0.1801292	0.1548973	9.015	0.1529055
9.030001	0.120739	1.442154	NaN	9.030001	0.2022833	1.967377	NaN	9.030001	0.1625312	0.1883003	0.1625312	9.030001	0.1225257	0.1799244	0.1225257	9.030001	0.1265504	0.1782387	0.1265504	9.030001	0.1085959	0.1898723	0.1085959	9.030001	0.0737709	0.1862804	0.0737709	9.030001	0.1100617	0.178126	0.1100617	9.030001	0.0803107	1.401286	NaN	9.030001	0.2621619	0.1758753	0.2621619	9.030001	0.1446805	0.9487305	0.1446805	9.030001	0.1487513	0.1677176	0.1487513	9.030001	0.163635
9.045	0.1308558	1.458866	NaN	9.045	0.2536113	1.987023	NaN	9.045	0.1639327	0.1846538	0.1639327	9.045	0.1228279	0.1737984	0.1228279	9.045	0.1246168	0.2036003	0.1246168	9.045	0.1032785	0.178104	0.1032785	9.045	0.0614589	0.1798553	0.0614589	9.045	0.1245391	0.1837987	0.1245391	9.045	0.1073792	1.473876	NaN	9.045	0.256954	0.1809089	0.256954	9.045	0.1315016	0.9248791	0.1315016	9.045	0.1384656	0.2017293	0.1384656	9.045	0.1695939
9.06	0.1339556	1.509668	NaN	9.06	0.2641234	2.227585	NaN	9.06	0.161246	0.2035242	0.161246	9.06	0.1397773	0.193418	0.1397773	9.06	0.1202161	0.1827599	0.1202161	9.06	0.0991453	0.1789789	0.0991453	9.06	0.0939396	0.1714964	0.0939396	9.06	0.1029172	0.1909525	0.1029172	9.06	0.1042241	1.424308	NaN	9.06	0.2763822	0.1763999	0.2763822	9.06	0.1627855	0.7324337	0.1627855	9.06	0.1517129	0.1802716	0.1517129	9.06	0.1495849
9.075001	0.1246407	1.134235	NaN	9.075001	0.1819097	2.225839	NaN	9.075001	0.1728445	0.1816287	0.1728445	9.075001	0.1273597	0.1703406	0.1273597	9.075001	0.1198868	0.1737065	0.1198868	9.075001	0.1091747	0.1799116	0.1091747	9.075001	0.0627941	0.1715649	0.0627941	9.075001	0.1219842	0.1869058	0.1219842	9.075001	0.1095695	1.368434	NaN	9.075001	0.2849872	0.2019382	0.2849872	9.075001	0.1421708	0.7629027	0.1421708	9.075001	0.1482527	0.1746304	0.1482527	9.075001	0.1712249
9.09	0.1250106	1.149749	NaN	9.09	0.178239	2.274433	NaN	9.09	0.1648504	0.196939	0.1648504	9.09	0.1406135	0.1772795	0.1406135	9.09	0.1191685	0.2068161	0.1191685	9.09	0.1058322	0.1715954	0.1058322	9.09	0.0617185	0.1809161	0.0617185	9.09	0.1310268	0.1870732	0.1310268	9.09	0.1030538	1.461115	NaN	9.09	0.2691033	0.2017177	0.2691033	9.09	0.1520803	0.7715203	0.1520803	9.09	0.1465084	0.1795691	0.1465084	9.09	0.1646856
9.1050005	0.1430355	1.054937	NaN	9.1050005	0.1845097	2.185784	NaN	9.1050005	0.1331546	0.178264	0.1331546	9.1050005	0.1266367	0.180089	0.1266367	9.1050005	0.1136826	0.2202864	0.1136826	9.1050005	0.0986127	0.1837058	0.0986127	9.1050005	0.0578513	0.1700422	0.0578513	9.1050005	0.1337084	0.18405	0.1337084	9.1050005	0.0686013	1.27973	NaN	9.1050005	0.2412854	0.1957424	0.2412854	9.1050005	0.1482764	0.8458753	0.1482764	9.1050005	0.1436733	0.1828317	0.1436733	9.1050005	0.1583877
9.120001	0.1318028	0.9527819	0.1318028	9.120001	0.1795444	1.96554	NaN	9.120001	0.1488427	0.1883984	0.1488427	9.120001	0.1262443	0.1945295	0.1262443	9.120001	0.1127176	0.2340702	0.1127176	9.120001	0.1268101	0.1742603	0.1268101	9.120001	0.061418	0.1725193	0.061418	9.120001	0.1640001	0.1796645	0.1640001	9.120001	0.1066245	1.3945	NaN	9.120001	0.1694126	0.1783259	0.1694126	9.120001	0.1361611	0.7410195	0.1361611	9.120001	0.134717	0.1778991	0.134717	9.120001	0.1694041
9.135	0.1311391	0.7282678	0.1311391	9.135	0.1828474	1.985224	NaN	9.135	0.1654602	0.1866065	0.1654602	9.135	0.1319802	0.1809676	0.1319802	9.135	0.1309133	0.2096141	0.1309133	9.135	0.1022838	0.1778789	0.1022838	9.135	0.0717555	0.1731206	0.0717555	9.135	0.1580591	0.1766179	0.1580591	9.135	0.1118238	1.474777	NaN	9.135	0.2078267	0.1769918	0.2078267	9.135	0.1201399	0.911073	0.1201399	9.135	0.1299711	0.1810222	0.1299711	9.135	0.1462718
9.150001	0.1381933	0.8413759	0.1381933	9.150001	0.168297	1.867782	NaN	9.150001	0.1824262	0.1842983	0.1824262	9.150001	0.1154831	0.1881046	0.1154831	9.150001	0.1114268	0.1892751	0.1114268	9.150001	0.1063868	0.2031694	0.1063868	9.150001	0.0464415	0.1873025	0.0464415	9.150001	0.1542737	0.1820643	0.1542737	9.150001	0.1150112	1.483855	NaN	9.150001	0.1860261	0.1746942	0.1860261	9.150001	0.1644452	0.9331122	0.1644452	9.150001	0.146425	0.1749828	0.146425	9.150001	0.1505529
9.165	0.1224829	0.7194368	0.1224829	9.165	0.1717602	2.011672	NaN	9.165	0.1844521	0.1823211	0.1844521	9.165	0.1208862	0.1824015	0.1208862	9.165	0.123126	0.1888706	0.123126	9.165	0.1005808	0.1894285	0.1005808	9.165	0.0438979	0.1784036	0.0438979	9.165	0.1673495	0.1827318	0.1673495	9.165	0.1206251	1.360922	NaN	9.165	0.1820713	0.1810717	0.1820713	9.165	0.2143901	0.9339299	0.2143901	9.165	0.1474179	0.1868391	0.1474179	9.165	0.1447434
9.18	0.1336471	0.6513365	0.1336471	9.18	0.1754828	1.993484	NaN	9.18	0.1746784	0.1630735	0.1746784	9.18	0.1153057	0.1813167	0.1153057	9.18	0.113329	0.187566	0.113329	9.18	0.1084563	0.1713575	0.1084563	9.18	0.0653871	0.1888361	0.0653871	9.18	0.1646111	0.1848773	0.1646111	9.18	0.1163843	1.429442	NaN	9.18	0.1852637	0.1938942	0.1852637	9.18	0.1754969	0.871216	0.1754969	9.18	0.1299179	0.1803143	0.1299179	9.18	0.1565402
9.195001	0.1406256	0.791162	0.1406256	9.195001	0.1608502	1.995487	NaN	9.195001	0.1670133	0.1751171	0.1670133	9.195001	0.1365682	0.1766942	0.1365682	9.195001	0.1265541	0.185844	0.1265541	9.195001	0.11273	0.1796755	0.11273	9.195001	0.0493415	0.1773337	0.0493415	9.195001	0.1641796	0.1815016	0.1641796	9.195001	0.1008254	1.332123	NaN	9.195001	0.1987537	0.1820607	0.1987537	9.195001	0.1511577	0.8782808	0.1511577	9.195001	0.1201484	0.1792482	0.1201484	9.195001	0.1507562
9.21	0.1207512	0.7073932	0.1207512	9.21	0.1678402	1.708745	NaN	9.21	0.1515326	0.180704	0.1515326	9.21	0.1259812	0.1777746	0.1259812	9.21	0.1334121	0.1870667	0.1334121	9.21	0.1270785	0.1965848	0.1270785	9.21	0.0775695	0.1829758	0.0775695	9.21	0.175019	0.1877365	0.175019	9.21	0.1144832	1.323056	NaN	9.21	0.1536468	0.1902079	0.1536468	9.21	0.2067095	0.8176264	0.2067095	9.21	0.1460107	0.1822298	0.1460107	9.21	0.1661729
9.225	0.147075	0.8371148	0.147075	9.225	0.1795906	1.708415	NaN	9.225	0.1641902	0.1668233	0.1641902	9.225	0.1195687	0.1866132	0.1195687	9.225	0.1242825	0.1930185	0.1242825	9.225	0.1148926	0.1880296	0.1148926	9.225	0.0614788	0.1969927	0.0614788	9.225	0.167503	0.1774366	0.167503	9.225	0.0937009	1.426976	NaN	9.225	0.1843567	0.1870909	0.1843567	9.225	0.1835735	0.9110137	0.1835735	9.225	0.1369685	0.1766534	0.1369685	9.225	0.1860597
9.240001	0.1446319	0.6418786	0.1446319	9.240001	0.1687576	1.671422	NaN	9.240001	0.1520025	0.1874992	0.1520025	9.240001	0.1223357	0.1808748	0.1223357	9.240001	0.1218067	0.1949409	0.1218067	9.240001	0.1067179	0.1895131	0.1067179	9.240001	0.0376516	0.1821545	0.0376516	9.240001	0.1420852	0.1775549	0.1420852	9.240001	0.1026437	1.25504	NaN	9.240001	0.1980115	0.170235	0.1980115	9.240001	0.160838	0.9443025	0.160838	9.240001	0.1653617	0.180549	0.1653617	9.240001	0.16701
9.255	0.1468532	0.6041233	0.1468532	9.255	0.1800439	1.713947	NaN	9.255	0.198473	0.1775555	0.198473	9.255	0.1280308	0.1834518	0.1280308	9.255	0.116973	0.1825954	0.116973	9.255	0.1062125	0.188372	0.1062125	9.255	0.0462531	0.1933257	0.0462531	9.255	0.1372421	0.1941303	0.1372421	9.255	0.0588794	1.14859	NaN	9.255	0.1937462	0.1799138	0.1937462	9.255	0.1426068	0.8541232	0.1426068	9.255	0.1577246	0.1807459	0.1577246	9.255	0.1700701
9.27	0.1398838	0.5025791	0.1398838	9.27	0.1521864	1.935399	NaN	9.27	0.1764375	0.1820878	0.1764375	9.27	0.1297923	0.1888854	0.1297923	9.27	0.1169958	0.1916923	0.1169958	9.27	0.0986338	0.1873962	0.0986338	9.27	0.0542259	0.1886984	0.0542259	9.27	0.1292863	0.1782606	0.1292863	9.27	0.0578541	1.226878	NaN	9.27	0.1827337	0.1963621	0.1827337	9.27	0.1293442	0.8504923	0.1293442	9.27	0.1484722	0.1793188	0.1484722	9.27	0.1650401
9.285001	0.1300536	0.3584912	0.1300536	9.285001	0.1876462	2.062932	NaN	9.285001	0.1922667	0.1792736	0.1922667	9.285001	0.1264904	0.1810431	0.1264904	9.285001	0.1303144	0.1780368	0.1303144	9.285001	0.0983987	0.1824767	0.0983987	9.285001	0.0655598	0.1919296	0.0655598	9.285001	0.1345362	0.1848179	0.1345362	9.285001	0.0406248	1.21826	NaN	9.285001	0.2005689	0.1994845	0.2005689	9.285001	0.1471084	1.063753	NaN	9.285001	0.1376	0.1708712	0.1376	9.285001	0.1671786
9.3	0.1392962	0.4184352	0.1392962	9.3	0.1727666	2.06759	NaN	9.3	0.1773207	0.1872032	0.1773207	9.3	0.1053855	0.1797767	0.1053855	9.3	0.1204023	0.1937474	0.1204023	9.3	0.1024856	0.1743121	0.1024856	9.3	0.0470226	0.1881611	0.0470226	9.3	0.119136	0.1723636	0.119136	9.3	0.0566475	1.057811	NaN	9.3	0.2017729	0.1849623	0.2017729	9.3	0.1593686	0.9296562	0.1593686	9.3	0.1418706	0.1698838	0.1418706	9.3	0.1621132
9.315001	0.1355478	0.3894315	0.1355478	9.315001	0.180698	1.821277	NaN	9.315001	0.1802473	0.167717	0.1802473	9.315001	0.115216	0.1797019	0.115216	9.315001	0.1136578	0.1877901	0.1136578	9.315001	0.1085223	0.1780277	0.1085223	9.315001	0.0794482	0.1764154	0.0794482	9.315001	0.1441101	0.1856512	0.1441101	9.315001	0.0803909	0.8444765	0.0803909	9.315001	0.1645683	0.1854531	0.1645683	9.315001	0.1501903	1.082233	NaN	9.315001	0.1303724	0.1674631	0.1303724	9.315001	0.1559091
9.330001	0.116253	0.3873009	0.116253	9.330001	0.1784679	2.049285	NaN	9.330001	0.1779284	0.1871066	0.1779284	9.330001	0.1329578	0.1822108	0.1329578	9.330001	0.1208618	0.189412	0.1208618	9.330001	0.1097751	0.1839602	0.1097751	9.330001	0.0316892	0.1826423	0.0316892	9.330001	0.1319109	0.1827174	0.1319109	9.330001	0.1003449	0.846715	0.1003449	9.330001	0.1794257	0.1796914	0.1794257	9.330001	0.1349772	1.077293	NaN	9.330001	0.1099113	0.1795236	0.1099113	9.330001	0.1556776
9.345	0.1415335	0.4516325	0.1415335	9.345	0.2074438	2.207509	NaN	9.345	0.1621895	0.1826747	0.1621895	9.345	0.1317713	0.1724083	0.1317713	9.345	0.119165	0.1961785	0.119165	9.345	0.1128928	0.176532	0.1128928	9.345	0.0426864	0.1790509	0.0426864	9.345	0.1344323	0.1808163	0.1344323	9.345	0.0931242	0.8915974	0.0931242	9.345	0.1926356	0.1845373	0.1926356	9.345	0.151876	1.011819	NaN	9.345	0.1156532	0.1735142	0.1156532	9.345	0.1698572
9.360001	0.1350068	0.540933	0.1350068	9.360001	0.1915769	2.160819	NaN	9.360001	0.1862279	0.1997849	0.1862279	9.360001	0.130103	0.182219	0.130103	9.360001	0.1196577	0.1744965	0.1196577	9.360001	0.0965751	0.1694342	0.0965751	9.360001	0.0621295	0.1779057	0.0621295	9.360001	0.1268596	0.2005242	0.1268596	9.360001	0.1046525	0.8180544	0.1046525	9.360001	0.204109	0.1888944	0.204109	9.360001	0.1349986	0.9497396	0.1349986	9.360001	0.1176295	0.1708599	0.1176295	9.360001	0.1822827
9.375	0.1343819	0.6135454	0.1343819	9.375	0.1905042	1.829404	NaN	9.375	0.1821919	0.1941264	0.1821919	9.375	0.1264017	0.1844645	0.1264017	9.375	0.1208924	0.179722	0.1208924	9.375	0.1153451	0.1712749	0.1153451	9.375	0.0666559	0.1747944	0.0666559	9.375	0.1305845	0.1940116	0.1305845	9.375	0.0828245	0.7194114	0.0828245	9.375	0.2233881	0.1729334	0.2233881	9.375	0.1432739	1.10505	NaN	9.375	0.1210027	0.189737	0.1210027	9.375	0.1649132
9.39	0.1359865	0.7410285	0.1359865	9.39	0.1754008	1.823203	NaN	9.39	0.1653356	0.1777104	0.1653356	9.39	0.1256564	0.1759107	0.1256564	9.39	0.1232552	0.1830628	0.1232552	9.39	0.1118942	0.1797385	0.1118942	9.39	0.1091139	0.1875352	0.1091139	9.39	0.1440066	0.192972	0.1440066	9.39	0.0757201	0.7559083	0.0757201	9.39	0.2208734	0.184556	0.2208734	9.39	0.1704589	1.448567	NaN	9.39	0.1195369	0.1760629	0.1195369	9.39	0.1638357
9.405001	0.1352716	0.7479335	0.1352716	9.405001	0.2094093	1.830727	NaN	9.405001	0.1668759	0.1828252	0.1668759	9.405001	0.119987	0.1780626	0.119987	9.405001	0.1171114	0.1849622	0.1171114	9.405001	0.1185854	0.1873402	0.1185854	9.405001	0.1090324	0.191711	0.1090324	9.405001	0.1341941	0.187813	0.1341941	9.405001	0.0928478	0.771462	0.0928478	9.405001	0.2058194	0.1904469	0.2058194	9.405001	0.1705742	1.230474	NaN	9.405001	0.127861	0.1692527	0.127861	9.405001	0.1782513
9.42	0.1218555	0.5477747	0.1218555	9.42	0.1782301	2.04287	NaN	9.42	0.1811307	0.1796247	0.1811307	9.42	0.123541	0.1824872	0.123541	9.42	0.1146711	0.1947152	0.1146711	9.42	0.1170731	0.1874616	0.1170731	9.42	0.1168654	0.1877977	0.1168654	9.42	0.1229316	0.1736644	0.1229316	9.42	0.0534127	0.8763705	0.0534127	9.42	0.2340979	0.1944273	0.2340979	9.42	0.1438537	1.207126	NaN	9.42	0.1136901	0.173531	0.1136901	9.42	0.1762169
9.435	0.1093676	0.7553173	0.1093676	9.435	0.1971375	2.033568	NaN	9.435	0.1859391	0.1965961	0.1859391	9.435	0.1273079	0.1812513	0.1273079	9.435	0.1191368	0.1837225	0.1191368	9.435	0.1175572	0.1745349	0.1175572	9.435	0.1042556	0.1858818	0.1042556	9.435	0.1257533	0.198496	0.1257533	9.435	0.0529931	0.7934228	0.0529931	9.435	0.2111343	0.1931915	0.2111343	9.435	0.1379718	1.112245	NaN	9.435	0.1178611	0.1712123	0.1178611	9.435	0.1733236
9.450001	0.1300808	0.7117425	0.1300808	9.450001	0.2077283	1.950102	NaN	9.450001	0.1903927	0.1826199	0.1903927	9.450001	0.1276509	0.185196	0.1276509	9.450001	0.1253415	0.1798306	0.1253415	9.450001	0.1131195	0.1807863	0.1131195	9.450001	0.1066269	0.1898539	0.1066269	9.450001	0.1435968	0.1768528	0.1435968	9.450001	0.0784092	0.5274336	0.0784092	9.450001	0.238108	0.1799834	0.238108	9.450001	0.1374984	1.360639	NaN	9.450001	0.1170914	0.1873446	0.1170914	9.450001	0.2001207
9.465	0.1257547	0.6553635	0.1257547	9.465	0.1739274	2.150611	NaN	9.465	0.1619062	0.1861131	0.1619062	9.465	0.1221538	0.175267	0.1221538	9.465	0.1234149	0.1933444	0.1234149	9.465	0.1091236	0.1730064	0.1091236	9.465	0.0603981	0.1979365	0.0603981	9.465	0.1317876	0.1876678	0.1317876	9.465	0.0977854	0.4022912	0.0977854	9.465	0.2275834	0.1813669	0.2275834	9.465	0.1749622	1.348375	NaN	9.465	0.1194988	0.1712426	0.1194988	9.465	0.1752499
9.4800005	0.1229085	0.6284023	0.1229085	9.4800005	0.2074334	2.253114	NaN	9.4800005	0.1569276	0.1649301	0.1569276	9.4800005	0.1307255	0.1796202	0.1307255	9.4800005	0.1258327	0.1961734	0.1258327	9.4800005	0.1077169	0.1972225	0.1077169	9.4800005	0.0807013	0.198579	0.0807013	9.4800005	0.1192708	0.1904707	0.1192708	9.4800005	0.0840159	0.3757779	0.0840159	9.4800005	0.2193958	0.1913006	0.2193958	9.4800005	0.198724	1.283248	NaN	9.4800005	0.135564	0.1709095	0.135564	9.4800005	0.201809
9.495001	0.1444331	0.5736352	0.1444331	9.495001	0.2106383	2.232119	NaN	9.495001	0.146109	0.1853105	0.146109	9.495001	0.1272951	0.1737968	0.1272951	9.495001	0.1174836	0.1780171	0.1174836	9.495001	0.1053682	0.1805017	0.1053682	9.495001	0.0753731	0.2044533	0.0753731	9.495001	0.1119426	0.1782836	0.1119426	9.495001	0.074644	0.4198057	0.074644	9.495001	0.2167976	0.1792932	0.2167976	9.495001	0.1739822	1.372652	NaN	9.495001	0.113141	0.182802	0.113141	9.495001	0.2135634
9.51	0.1363814	0.5928112	0.1363814	9.51	0.2118481	2.043876	NaN	9.51	0.1442906	0.1905413	0.1442906	9.51	0.1294418	0.1839423	0.1294418	9.51	0.1223346	0.1868423	0.1223346	9.51	0.1006193	0.1802693	0.1006193	9.51	0.0727044	0.1837797	0.0727044	9.51	0.1164356	0.1816802	0.1164356	9.51	0.0631653	0.3812429	0.0631653	9.51	0.1837832	0.1810139	0.1837832	9.51	0.1707174	1.276667	NaN	9.51	0.1144309	0.1802574	0.1144309	9.51	0.183961
9.525001	0.1163631	0.5476295	0.1163631	9.525001	0.2062065	2.132305	NaN	9.525001	0.1606707	0.1919737	0.1606707	9.525001	0.1262786	0.1849001	0.1262786	9.525001	0.1262632	0.1892087	0.1262632	9.525001	0.108302	0.181661	0.108302	9.525001	0.0806295	0.1861072	0.0806295	9.525001	0.1106065	0.1851363	0.1106065	9.525001	0.0668492	0.444556	0.0668492	9.525001	0.1910835	0.1946513	0.1910835	9.525001	0.1806389	1.305063	NaN	9.525001	0.1318094	0.1714784	0.1318094	9.525001	0.1886214
9.540001	0.129994	0.6122385	0.129994	9.540001	0.1788951	2.29719	NaN	9.540001	0.1916201	0.1820715	0.1916201	9.540001	0.1392747	0.1827813	0.1392747	9.540001	0.1175228	0.1833272	0.1175228	9.540001	0.1231976	0.1788305	0.1231976	9.540001	0.0965645	0.193977	0.0965645	9.540001	0.1313805	0.1867523	0.1313805	9.540001	0.0797658	0.7674172	0.0797658	9.540001	0.1953904	0.1772258	0.1953904	9.540001	0.1754548	1.225312	NaN	9.540001	0.1232193	0.1771939	0.1232193	9.540001	0.167314
9.555	0.1410034	0.6411273	0.1410034	9.555	0.1801532	2.312658	NaN	9.555	0.2012988	0.1798805	0.2012988	9.555	0.1306318	0.1685142	0.1306318	9.555	0.1248171	0.2011123	0.1248171	9.555	0.1085956	0.1795068	0.1085956	9.555	0.0890441	0.1761683	0.0890441	9.555	0.1251974	0.1979451	0.1251974	9.555	0.0537879	0.669594	0.0537879	9.555	0.2034482	0.1761163	0.2034482	9.555	0.2146105	1.02438	NaN	9.555	0.13592	0.1745462	0.13592	9.555	0.1773652
9.570001	0.1366473	0.8419106	0.1366473	9.570001	0.1941782	2.211141	NaN	9.570001	0.1755793	0.1910443	0.1755793	9.570001	0.1342906	0.1820773	0.1342906	9.570001	0.126557	0.1963008	0.126557	9.570001	0.1085355	0.1939189	0.1085355	9.570001	0.0937449	0.1784431	0.0937449	9.570001	0.1248836	0.1920089	0.1248836	9.570001	0.0538522	0.6466981	0.0538522	9.570001	0.1813326	0.1936105	0.1813326	9.570001	0.2119497	0.7803598	0.2119497	9.570001	0.1270339	0.1761335	0.1270339	9.570001	0.1695647
9.585	0.1574036	0.8421839	0.1574036	9.585	0.1653789	2.155231	NaN	9.585	0.1884606	0.1712806	0.1884606	9.585	0.1297076	0.1850188	0.1297076	9.585	0.1193492	0.1772737	0.1193492	9.585	0.0953618	0.1921262	0.0953618	9.585	0.0854254	0.1950475	0.0854254	9.585	0.1234962	0.1792814	0.1234962	9.585	0.0950751	0.6842514	0.0950751	9.585	0.2048144	0.1920521	0.2048144	9.585	0.1904478	0.7532139	0.1904478	9.585	0.1209368	0.1825718	0.1209368	9.585	0.1713391
9.6	0.1463277	0.539368	0.1463277	9.6	0.1743573	2.261122	NaN	9.6	0.1895268	0.1842959	0.1895268	9.6	0.1376765	0.1842675	0.1376765	9.6	0.1254725	0.1896602	0.1254725	9.6	0.1175894	0.2070518	0.1175894	9.6	0.0868259	0.184801	0.0868259	9.6	0.1109335	0.1839072	0.1109335	9.6	0.0862353	0.6065717	0.0862353	9.6	0.214191	0.1802747	0.214191	9.6	0.1849949	0.8528972	0.1849949	9.6	0.1312673	0.1770325	0.1312673	9.6	0.1719337
9.615001	0.167659	0.6475045	0.167659	9.615001	0.1680824	2.25515	NaN	9.615001	0.1837495	0.1861559	0.1837495	9.615001	0.1267056	0.1854784	0.1267056	9.615001	0.1281483	0.1985498	0.1281483	9.615001	0.1233433	0.1738632	0.1233433	9.615001	0.0884608	0.1749206	0.0884608	9.615001	0.1102059	0.1836118	0.1102059	9.615001	0.0890164	0.6155089	0.0890164	9.615001	0.2297049	0.1820579	0.2297049	9.615001	0.1920493	0.8486372	0.1920493	9.615001	0.1330265	0.1735577	0.1330265	9.615001	0.1819962
9.63	0.134603	0.7364116	0.134603	9.63	0.1574242	2.435846	NaN	9.63	0.1714157	0.1754451	0.1714157	9.63	0.1251008	0.1749331	0.1251008	9.63	0.1284123	0.2177199	0.1284123	9.63	0.0784569	0.1797481	0.0784569	9.63	0.0783584	0.1778575	0.0783584	9.63	0.1122037	0.1676861	0.1122037	9.63	0.1124474	0.625055	0.1124474	9.63	0.2445008	0.1990129	0.2445008	9.63	0.2199027	0.8994249	0.2199027	9.63	0.1283151	0.1887643	0.1283151	9.63	0.1803662
9.645	0.1207749	0.870948	0.1207749	9.645	0.1948114	2.202548	NaN	9.645	0.1590553	0.1710497	0.1590553	9.645	0.1297522	0.1853535	0.1297522	9.645	0.1226136	0.1834392	0.1226136	9.645	0.0873165	0.1843133	0.0873165	9.645	0.1061648	0.1822063	0.1061648	9.645	0.1013237	0.193575	0.1013237	9.645	0.1218483	0.6603256	0.1218483	9.645	0.260894	0.1840244	0.260894	9.645	0.2148575	1.080482	NaN	9.645	0.123551	0.176253	0.123551	9.645	0.2108146
9.660001	0.1347863	0.7858843	0.1347863	9.660001	0.183485	2.217242	NaN	9.660001	0.1819669	0.1798751	0.1819669	9.660001	0.1371774	0.1788199	0.1371774	9.660001	0.1201928	0.212511	0.1201928	9.660001	0.1001319	0.1793521	0.1001319	9.660001	0.0702544	0.1735013	0.0702544	9.660001	0.113568	0.1822298	0.113568	9.660001	0.0986343	0.5900745	0.0986343	9.660001	0.2725031	0.1898973	0.2725031	9.660001	0.1776984	0.871811	0.1776984	9.660001	0.1210669	0.1692529	0.1210669	9.660001	0.1864756
9.675	0.1214835	0.6104777	0.1214835	9.675	0.1987317	2.333054	NaN	9.675	0.1921198	0.1907985	0.1921198	9.675	0.1133623	0.1786824	0.1133623	9.675	0.1167035	0.1984291	0.1167035	9.675	0.0904755	0.1680818	0.0904755	9.675	0.0895079	0.1942344	0.0895079	9.675	0.1022667	0.1718056	0.1022667	9.675	0.0955898	0.5150408	0.0955898	9.675	0.2495244	0.1771609	0.2495244	9.675	0.1777216	1.001758	NaN	9.675	0.1273382	0.1821409	0.1273382	9.675	0.2087411
9.690001	0.1075868	0.9361629	0.1075868	9.690001	0.1957914	2.244108	NaN	9.690001	0.1842384	0.195783	0.1842384	9.690001	0.1186294	0.1739927	0.1186294	9.690001	0.1171281	0.1871819	0.1171281	9.690001	0.0903919	0.1777345	0.0903919	9.690001	0.064613	0.1831051	0.064613	9.690001	0.1099189	0.1861102	0.1099189	9.690001	0.0979843	0.5506386	0.0979843	9.690001	0.2083695	0.1666285	0.2083695	9.690001	0.192332	1.065767	NaN	9.690001	0.1192417	0.1789456	0.1192417	9.690001	0.2035325
9.705001	0.1207967	0.8268065	0.1207967	9.705001	0.1909497	2.340108	NaN	9.705001	0.1994356	0.1820876	0.1994356	9.705001	0.1169147	0.1711304	0.1169147	9.705001	0.1171595	0.191089	0.1171595	9.705001	0.0869969	0.1742721	0.0869969	9.705001	0.0914609	0.1842155	0.0914609	9.705001	0.1061304	0.1824747	0.1061304	9.705001	0.0913751	0.6466538	0.0913751	9.705001	0.2399123	0.2253039	0.2399123	9.705001	0.2022784	1.060952	NaN	9.705001	0.1210215	0.1776506	0.1210215	9.705001	0.1957804
9.72	0.1194341	0.918673	0.1194341	9.72	0.197905	2.369786	NaN	9.72	0.2123098	0.1974031	0.2123098	9.72	0.1281142	0.1710028	0.1281142	9.72	0.1182132	0.2101739	0.1182132	9.72	0.0815187	0.188976	0.0815187	9.72	0.0604692	0.1824026	0.0604692	9.72	0.1074409	0.1792807	0.1074409	9.72	0.1165566	0.6208907	0.1165566	9.72	0.2585712	0.2061093	0.2585712	9.72	0.1905148	1.015844	NaN	9.72	0.1081311	0.1851262	0.1081311	9.72	0.1855996
9.735001	0.1078183	1.078271	NaN	9.735001	0.1677275	2.410975	NaN	9.735001	0.2027054	0.1721222	0.2027054	9.735001	0.1230393	0.1719398	0.1230393	9.735001	0.1238707	0.1833304	0.1238707	9.735001	0.0791275	0.168441	0.0791275	9.735001	0.053685	0.1835217	0.053685	9.735001	0.1127022	0.1771237	0.1127022	9.735001	0.1173825	0.6333463	0.1173825	9.735001	0.2808799	0.2022916	0.2808799	9.735001	0.2035685	0.8038607	0.2035685	9.735001	0.1233335	0.1831465	0.1233335	9.735001	0.2045303
9.75	0.12547	0.8645808	0.12547	9.75	0.1339383	2.400206	NaN	9.75	0.1807621	0.1873873	0.1807621	9.75	0.1227482	0.1825007	0.1227482	9.75	0.1250195	0.1835674	0.1250195	9.75	0.1152593	0.1716035	0.1152593	9.75	0.0794542	0.1812816	0.0794542	9.75	0.1231934	0.18041	0.1231934	9.75	0.1332537	0.6024662	0.1332537	9.75	0.2766261	0.178983	0.2766261	9.75	0.1977309	0.7826629	0.1977309	9.75	0.118885	0.1731355	0.118885	9.75	0.2143356
9.765	0.1152522	1.105921	NaN	9.765	0.178782	2.320902	NaN	9.765	0.1819474	0.1866977	0.1819474	9.765	0.129087	0.1754306	0.129087	9.765	0.1200604	0.1957423	0.1200604	9.765	0.1017134	0.1845337	0.1017134	9.765	0.0910468	0.1843352	0.0910468	9.765	0.117532	0.1822307	0.117532	9.765	0.1305348	0.6150674	0.1305348	9.765	0.2734914	0.1868503	0.2734914	9.765	0.166532	0.9152973	0.166532	9.765	0.1214186	0.1661167	0.1214186	9.765	0.2144551
9.780001	0.1213938	1.013839	NaN	9.780001	0.146183	2.383229	NaN	9.780001	0.1904615	0.1752966	0.1904615	9.780001	0.1307641	0.1786517	0.1307641	9.780001	0.1121453	0.1810111	0.1121453	9.780001	0.0809958	0.1943857	0.0809958	9.780001	0.0744068	0.1868153	0.0744068	9.780001	0.119116	0.1838876	0.119116	9.780001	0.1308646	0.6412663	0.1308646	9.780001	0.2760119	0.1828005	0.2760119	9.780001	0.1665156	0.8722571	0.1665156	9.780001	0.1144982	0.1798555	0.1144982	9.780001	0.2035273
9.795	0.1117219	1.133841	NaN	9.795	0.1466762	2.421754	NaN	9.795	0.1951863	0.1991304	0.1951863	9.795	0.1230156	0.1804307	0.1230156	9.795	0.1249803	0.2121177	0.1249803	9.795	0.0900529	0.1821602	0.0900529	9.795	0.0627869	0.1822886	0.0627869	9.795	0.111753	0.1785047	0.111753	9.795	0.1280238	0.6579074	0.1280238	9.795	0.2473761	0.1868609	0.2473761	9.795	0.1912062	0.7968249	0.1912062	9.795	0.1210173	0.1786003	0.1210173	9.795	0.2037364
9.81	0.143967	0.9427968	0.143967	9.81	0.171338	2.362447	NaN	9.81	0.1985863	0.1960332	0.1985863	9.81	0.1308844	0.1917752	0.1308844	9.81	0.1275176	0.172997	0.1275176	9.81	0.0691785	0.2018745	0.0691785	9.81	0.0761787	0.183189	0.0761787	9.81	0.1203161	0.1788355	0.1203161	9.81	0.1205801	0.8493561	0.1205801	9.81	0.2518802	0.1849055	0.2518802	9.81	0.1888743	0.7096509	0.1888743	9.81	0.1199085	0.1977416	0.1199085	9.81	0.1939142
9.825001	0.1310898	1.011511	NaN	9.825001	0.1713305	2.137728	NaN	9.825001	0.2046821	0.1854239	0.2046821	9.825001	0.1339794	0.1788803	0.1339794	9.825001	0.1337276	0.1981569	0.1337276	9.825001	0.0640519	0.1953956	0.0640519	9.825001	0.0532476	0.1843059	0.0532476	9.825001	0.1218934	0.1786935	0.1218934	9.825001	0.1240901	0.9370575	0.1240901	9.825001	0.2674462	0.1880929	0.2674462	9.825001	0.1999433	0.7724611	0.1999433	9.825001	0.1164441	0.1941423	0.1164441	9.825001	0.2163259
9.84	0.1355208	1.09993	NaN	9.84	0.1492022	2.160294	NaN	9.84	0.2016512	0.1844613	0.2016512	9.84	0.1297394	0.173363	0.1297394	9.84	0.118852	0.1927278	0.118852	9.84	0.0690508	0.1811102	0.0690508	9.84	0.0814339	0.1890704	0.0814339	9.84	0.1126386	0.1777858	0.1126386	9.84	0.1306463	1.027602	NaN	9.84	0.2113352	0.1837415	0.2113352	9.84	0.1952273	0.6792504	0.1952273	9.84	0.1238363	0.1798633	0.1238363	9.84	0.1912533
9.8550005	0.1085105	1.193714	NaN	9.8550005	0.1602281	2.0649	NaN	9.8550005	0.1877967	0.1732797	0.1877967	9.8550005	0.1407956	0.1892262	0.1407956	9.8550005	0.1199522	0.1859411	0.1199522	9.8550005	0.0553041	0.1759403	0.0553041	9.8550005	0.0488324	0.1842572	0.0488324	9.8550005	0.1206107	0.1811784	0.1206107	9.8550005	0.1031835	0.9145901	0.1031835	9.8550005	0.2188776	0.1852296	0.2188776	9.8550005	0.1950033	0.7309371	0.1950033	9.8550005	0.1162372	0.1878468	0.1162372	9.8550005	0.1766128
9.870001	0.1337544	1.111315	NaN	9.870001	0.1777181	2.11759	NaN	9.870001	0.1960206	0.1833302	0.1960206	9.870001	0.1196777	0.1892342	0.1196777	9.870001	0.1214476	0.1811685	0.1214476	9.870001	0.0876911	0.3039272	0.0876911	9.870001	0.0865537	0.188287	0.0865537	9.870001	0.1263485	0.1847378	0.1263485	9.870001	0.1159723	0.9692651	0.1159723	9.870001	0.2155483	0.1793574	0.2155483	9.870001	0.2055227	0.4884372	0.2055227	9.870001	0.1289606	0.1877913	0.1289606	9.870001	0.1825251
9.885	0.137548	1.253358	NaN	9.885	0.1839121	1.939598	NaN	9.885	0.2001765	0.1844587	0.2001765	9.885	0.1211842	0.1757963	0.1211842	9.885	0.1149248	0.1809477	0.1149248	9.885	0.0789549	0.3177201	0.0789549	9.885	0.0839646	0.1775217	0.0839646	9.885	0.1288227	0.1870364	0.1288227	9.885	0.1108403	0.876202	0.1108403	9.885	0.1994118	0.1900998	0.1994118	9.885	0.178766	0.5604158	0.178766	9.885	0.1114197	0.1896755	0.1114197	9.885	0.1853898
9.900001	0.1435959	1.317493	NaN	9.900001	0.1796079	1.933891	NaN	9.900001	0.192222	0.1753453	0.192222	9.900001	0.141112	0.18059	0.141112	9.900001	0.11387	0.1878803	0.11387	9.900001	0.0621657	0.405557	0.0621657	9.900001	0.0853827	0.1850029	0.0853827	9.900001	0.1168574	0.1878478	0.1168574	9.900001	0.1062809	0.9658214	0.1062809	9.900001	0.194993	0.1796805	0.194993	9.900001	0.1834729	0.5794914	0.1834729	9.900001	0.1219381	0.183787	0.1219381	9.900001	0.1743968
9.915001	0.1424935	1.41184	NaN	9.915001	0.1808316	1.892308	NaN	9.915001	0.1838431	0.1821128	0.1838431	9.915001	0.1300852	0.1960849	0.1300852	9.915001	0.1246048	0.1779691	0.1246048	9.915001	0.0745705	0.1872831	0.0745705	9.915001	0.0703848	0.1846666	0.0703848	9.915001	0.1112929	0.1771151	0.1112929	9.915001	0.117331	1.066129	NaN	9.915001	0.1823439	0.1919844	0.1823439	9.915001	0.191739	0.563372	0.191739	9.915001	0.1083279	0.1920335	0.1083279	9.915001	0.1658493
9.93	0.1539114	1.587229	NaN	9.93	0.1319081	1.699756	NaN	9.93	0.1745719	0.1676127	0.1745719	9.93	0.126687	0.1773029	0.126687	9.93	0.1282482	0.1784461	0.1282482	9.93	0.0425558	0.1801565	0.0425558	9.93	0.0520885	0.1873467	0.0520885	9.93	0.113191	0.1763469	0.113191	9.93	0.1019632	0.9552144	0.1019632	9.93	0.1850526	0.1925746	0.1850526	9.93	0.2144438	0.6662537	0.2144438	9.93	0.1218619	0.1811457	0.1218619	9.93	0.1641301
9.945001	0.1369152	1.513795	NaN	9.945001	0.1207908	1.756889	NaN	9.945001	0.1619377	0.202514	0.1619377	9.945001	0.1175607	0.1762446	0.1175607	9.945001	0.1297651	0.1881063	0.1297651	9.945001	0.0668047	0.2021013	0.0668047	9.945001	0.0723122	0.1701864	0.0723122	9.945001	0.1274023	0.1748478	0.1274023	9.945001	0.116862	1.07093	NaN	9.945001	0.2148492	0.1895123	0.2148492	9.945001	0.2182992	0.8339869	0.2182992	9.945001	0.1065734	0.17999	0.1065734	9.945001	0.1652625
9.96	0.1396656	1.310083	NaN	9.96	0.1863207	1.878044	NaN	9.96	0.1696567	0.1688611	0.1696567	9.96	0.1253597	0.1874433	0.1253597	9.96	0.1268849	0.1927718	0.1268849	9.96	0.1182834	0.1958048	0.1182834	9.96	0.0928998	0.1891634	0.0928998	9.96	0.1138427	0.1881295	0.1138427	9.96	0.1207131	0.9694953	0.1207131	9.96	0.2005321	0.1946816	0.2005321	9.96	0.2238012	0.671455	0.2238012	9.96	0.1263771	0.1765483	0.1263771	9.96	0.1693548
9.975	0.1224078	1.373324	NaN	9.975	0.1650088	1.844066	NaN	9.975	0.1759415	0.1834391	0.1759415	9.975	0.1203855	0.1796524	0.1203855	9.975	0.1217122	0.1916377	0.1217122	9.975	0.1298035	0.1852461	0.1298035	9.975	0.0585171	0.1850275	0.0585171	9.975	0.1202777	0.1851526	0.1202777	9.975	0.0983132	0.9338891	0.0983132	9.975	0.2046577	0.1958214	0.2046577	9.975	0.202758	0.8179695	0.202758	9.975	0.1295863	0.172369	0.1295863	9.975	0.1471419
9.990001	0.1403497	1.264418	NaN	9.990001	0.1190331	1.786464	NaN	9.990001	0.1838908	0.191682	0.1838908	9.990001	0.1294479	0.1837265	0.1294479	9.990001	0.1297943	0.1876511	0.1297943	9.990001	0.1087282	0.169818	0.1087282	9.990001	0.0626137	0.191315	0.0626137	9.990001	0.1191292	0.1764006	0.1191292	9.990001	0.1011594	0.8462091	0.1011594	9.990001	0.2075962	0.1854429	0.2075962	9.990001	0.192187	0.8072726	0.192187	9.990001	0.1319744	0.1866934	0.1319744	9.990001	0.187702
10.005	0.1663355	1.52167	NaN	10.005	0.1264796	1.899008	NaN	10.005	0.1796094	0.1748171	0.1796094	10.005	0.1259889	0.1761456	0.1259889	10.005	0.1387957	0.1747598	0.1387957	10.005	0.1058123	0.1888477	0.1058123	10.005	0.0623396	0.1850599	0.0623396	10.005	0.1158459	0.1871581	0.1158459	10.005	0.0912519	0.9471918	0.0912519	10.005	0.1969993	0.210383	0.1969993	10.005	0.1979955	0.7528662	0.1979955	10.005	0.097749	0.1788426	0.097749	10.005	0.1902233
10.02	0.1142297	1.576691	NaN	10.02	0.1490393	1.734874	NaN	10.02	0.1624092	0.1746769	0.1624092	10.02	0.1176324	0.1824914	0.1176324	10.02	0.1283142	0.1828386	0.1283142	10.02	0.1003636	0.188652	0.1003636	10.02	0.0717913	0.1733292	0.0717913	10.02	0.1056124	0.1874491	0.1056124	10.02	0.1027972	0.9149821	0.1027972	10.02	0.2114539	0.1912566	0.2114539	10.02	0.1811635	0.6707773	0.1811635	10.02	0.1089846	0.1739955	0.1089846	10.02	0.1730942
10.035001	0.1109142	1.522145	NaN	10.035001	0.1506469	1.867191	NaN	10.035001	0.1647073	0.1736259	0.1647073	10.035001	0.1300081	0.1787039	0.1300081	10.035001	0.1234324	0.175926	0.1234324	10.035001	0.1053763	0.1757594	0.1053763	10.035001	0.0633284	0.2000135	0.0633284	10.035001	0.1165821	0.175294	0.1165821	10.035001	0.1310613	0.8019347	0.1310613	10.035001	0.1961251	0.1888996	0.1961251	10.035001	0.1816669	0.6155623	0.1816669	10.035001	0.1156512	0.1785208	0.1156512	10.035001	0.1831822
10.05	0.1356679	1.402143	NaN	10.05	0.1598039	1.831477	NaN	10.05	0.1567024	0.2005866	0.1567024	10.05	0.1301817	0.1707123	0.1301817	10.05	0.1232329	0.1761504	0.1232329	10.05	0.1108864	0.2032027	0.1108864	10.05	0.0612145	0.1925557	0.0612145	10.05	0.1218193	0.1757834	0.1218193	10.05	0.0895208	0.9709283	0.0895208	10.05	0.1737281	0.1759349	0.1737281	10.05	0.1688154	0.5847524	0.1688154	10.05	0.1216699	0.1708696	0.1216699	10.05	0.1471831
10.065001	0.1239029	1.367116	NaN	10.065001	0.1789969	1.771143	NaN	10.065001	0.1668104	0.1834939	0.1668104	10.065001	0.1363006	0.1746296	0.1363006	10.065001	0.1264459	0.1826772	0.1264459	10.065001	0.0927966	0.1937748	0.0927966	10.065001	0.0811934	0.1918921	0.0811934	10.065001	0.1170583	0.1803768	0.1170583	10.065001	0.0923349	0.8548237	0.0923349	10.065001	0.1658573	0.177226	0.1658573	10.065001	0.166212	0.5532935	0.166212	10.065001	0.1114023	0.1726161	0.1114023	10.065001	0.1716319
10.080001	0.1061755	1.453704	NaN	10.080001	0.1748607	1.923146	NaN	10.080001	0.1623866	0.175923	0.1623866	10.080001	0.1371196	0.1829126	0.1371196	10.080001	0.1287601	0.1907093	0.1287601	10.080001	0.0796477	0.1798841	0.0796477	10.080001	0.0984901	0.1906905	0.0984901	10.080001	0.1275698	0.1879681	0.1275698	10.080001	0.0949227	1.523687	NaN	10.080001	0.154496	0.1868099	0.154496	10.080001	0.1917036	0.4337156	0.1917036	10.080001	0.1147904	0.1673825	0.1147904	10.080001	0.1595757
10.095	0.1309083	1.397946	NaN	10.095	0.1684232	1.967561	NaN	10.095	0.1799162	0.16957	0.1799162	10.095	0.1153369	0.1832366	0.1153369	10.095	0.1162952	0.1743415	0.1162952	10.095	0.0814087	0.1875486	0.0814087	10.095	0.0997337	0.1766084	0.0997337	10.095	0.0998899	0.1882504	0.0998899	10.095	0.0775588	1.249405	NaN	10.095	0.1949731	0.1977725	0.1949731	10.095	0.188592	0.3751625	0.188592	10.095	0.126673	0.179701	0.126673	10.095	0.1700131
10.110001	0.1335225	1.46169	NaN	10.110001	0.1978538	1.915394	NaN	10.110001	0.1685929	0.1841249	0.1685929	10.110001	0.1390039	0.1690018	0.1390039	10.110001	0.1198567	0.1929274	0.1198567	10.110001	0.0727828	0.2015952	0.0727828	10.110001	0.0889075	0.1735664	0.0889075	10.110001	0.1076703	0.1750166	0.1076703	10.110001	0.0747859	1.393007	NaN	10.110001	0.1604964	0.1954123	0.1604964	10.110001	0.190126	0.3814251	0.190126	10.110001	0.1190802	0.1955503	0.1190802	10.110001	0.1670025
10.125001	0.1196824	1.714352	NaN	10.125001	0.1585194	1.913088	NaN	10.125001	0.1839012	0.1760708	0.1839012	10.125001	0.1342141	0.1686385	0.1342141	10.125001	0.1307003	0.1827185	0.1307003	10.125001	0.0715706	0.1672872	0.0715706	10.125001	0.1068291	0.1860325	0.1068291	10.125001	0.1210258	0.1854592	0.1210258	10.125001	0.0589639	1.261825	NaN	10.125001	0.1388554	0.1782303	0.1388554	10.125001	0.1618755	0.4241767	0.1618755	10.125001	0.1250734	0.1899031	0.1250734	10.125001	0.2031796
10.14	0.1311767	1.756884	NaN	10.14	0.1829088	1.920835	NaN	10.14	0.1475233	0.1817554	0.1475233	10.14	0.1174493	0.1783836	0.1174493	10.14	0.1273364	0.188791	0.1273364	10.14	0.102428	0.2055798	0.102428	10.14	0.104294	0.1868312	0.104294	10.14	0.1172091	0.1806576	0.1172091	10.14	0.0779641	1.04956	NaN	10.14	0.160326	0.190966	0.160326	10.14	0.1562793	0.4085426	0.1562793	10.14	0.1133869	0.1682978	0.1133869	10.14	0.1596408
10.155001	0.1280569	1.562087	NaN	10.155001	0.1777866	2.126419	NaN	10.155001	0.1649583	0.1821564	0.1649583	10.155001	0.1224307	0.1835894	0.1224307	10.155001	0.1338966	0.191361	0.1338966	10.155001	0.0849734	0.1904499	0.0849734	10.155001	0.1097774	0.1734474	0.1097774	10.155001	0.1291222	0.1638651	0.1291222	10.155001	0.0662785	1.254465	NaN	10.155001	0.149118	0.1862526	0.149118	10.155001	0.161952	0.4179413	0.161952	10.155001	0.1145371	0.1725134	0.1145371	10.155001	0.1545062
10.17	0.1201767	1.674407	NaN	10.17	0.1831003	2.032907	NaN	10.17	0.1644714	0.1836329	0.1644714	10.17	0.1308986	0.1841282	0.1308986	10.17	0.123843	0.1763914	0.123843	10.17	0.0868605	0.1979203	0.0868605	10.17	0.1206051	0.1965081	0.1206051	10.17	0.1150187	0.2031556	0.1150187	10.17	0.0578054	1.163355	NaN	10.17	0.1371829	0.1864136	0.1371829	10.17	0.1696587	0.4801355	0.1696587	10.17	0.1258798	0.1748722	0.1258798	10.17	0.1644935
10.185	0.123916	1.704578	NaN	10.185	0.1661137	2.158406	NaN	10.185	0.128432	0.1755139	0.128432	10.185	0.1322066	0.1705511	0.1322066	10.185	0.1145043	0.1881782	0.1145043	10.185	0.1035765	0.1848485	0.1035765	10.185	0.1297736	0.185261	0.1297736	10.185	0.1183565	0.1728838	0.1183565	10.185	0.0737242	1.442791	NaN	10.185	0.1810288	0.1994545	0.1810288	10.185	0.2172028	0.5126137	0.2172028	10.185	0.1156941	0.1773718	0.1156941	10.185	0.1645977
10.200001	0.1165717	1.574611	NaN	10.200001	0.1879925	2.393879	NaN	10.200001	0.1661732	0.1792652	0.1661732	10.200001	0.1334461	0.184121	0.1334461	10.200001	0.1252223	0.194435	0.1252223	10.200001	0.0876231	0.2101006	0.0876231	10.200001	0.1234109	0.1802503	0.1234109	10.200001	0.1244982	0.1777194	0.1244982	10.200001	0.0667985	1.482425	NaN	10.200001	0.1259579	0.1862846	0.1259579	10.200001	0.1625767	0.47965	0.1625767	10.200001	0.1146789	0.1682872	0.1146789	10.200001	0.1527377
10.215	0.1365162	1.491423	NaN	10.215	0.188542	2.002831	NaN	10.215	0.1467817	0.1819533	0.1467817	10.215	0.1217196	0.1741403	0.1217196	10.215	0.1201918	0.18681	0.1201918	10.215	0.0878078	0.1861226	0.0878078	10.215	0.1257276	0.1887039	0.1257276	10.215	0.1253142	0.190016	0.1253142	10.215	0.0440827	1.540403	NaN	10.215	0.1412791	0.214035	0.1412791	10.215	0.2063203	0.3761196	0.2063203	10.215	0.1096242	0.1946207	0.1096242	10.215	0.162958
10.2300005	0.1245515	1.507384	NaN	10.2300005	0.1583974	1.947136	NaN	10.2300005	0.1438005	0.173266	0.1438005	10.2300005	0.1338238	0.1709448	0.1338238	10.2300005	0.1192965	0.1817332	0.1192965	10.2300005	0.071352	0.1826147	0.071352	10.2300005	0.1133808	0.1937391	0.1133808	10.2300005	0.1157126	0.1885049	0.1157126	10.2300005	0.0591288	1.49098	NaN	10.2300005	0.1402729	0.1819254	0.1402729	10.2300005	0.1918371	0.7273211	0.1918371	10.2300005	0.1031323	0.1874686	0.1031323	10.2300005	0.1799952
10.245001	0.127434	1.674476	NaN	10.245001	0.1790105	1.779151	NaN	10.245001	0.150008	0.1779047	0.150008	10.245001	0.1097715	0.1803496	0.1097715	10.245001	0.1113215	0.1821344	0.1113215	10.245001	0.0949603	0.1841982	0.0949603	10.245001	0.1230612	0.1890785	0.1230612	10.245001	0.1351421	0.1781246	0.1351421	10.245001	0.066948	1.454549	NaN	10.245001	0.1305328	0.1759347	0.1305328	10.245001	0.1984048	0.7332076	0.1984048	10.245001	0.1183684	0.1731953	0.1183684	10.245001	0.16174
10.26	0.1340308	1.513961	NaN	10.26	0.1834197	1.715785	NaN	10.26	0.1866562	0.1810357	0.1866562	10.26	0.1341814	0.1804828	0.1341814	10.26	0.1282067	0.184551	0.1282067	10.26	0.0865754	0.2027955	0.0865754	10.26	0.1302938	0.1883666	0.1302938	10.26	0.1233333	0.1877829	0.1233333	10.26	0.0561881	1.471648	NaN	10.26	0.1468288	0.1976409	0.1468288	10.26	0.17153	0.8123484	0.17153	10.26	0.1191011	0.1811433	0.1191011	10.26	0.1558067
10.275001	0.1187564	1.585085	NaN	10.275001	0.1732128	1.520911	NaN	10.275001	0.1829837	0.1736262	0.1829837	10.275001	0.1454136	0.1756551	0.1454136	10.275001	0.124988	0.1947588	0.124988	10.275001	0.0476256	0.2081663	0.0476256	10.275001	0.1198366	0.206383	0.1198366	10.275001	0.1232152	0.1963086	0.1232152	10.275001	0.0782225	1.432793	NaN	10.275001	0.1482538	0.182113	0.1482538	10.275001	0.1625979	0.9773712	0.1625979	10.275001	0.1271797	0.1795591	0.1271797	10.275001	0.1332485
10.290001	0.1274092	1.654719	NaN	10.290001	0.1769778	1.640975	NaN	10.290001	0.1698381	0.1816867	0.1698381	10.290001	0.1366609	0.1811229	0.1366609	10.290001	0.1348535	0.1898684	0.1348535	10.290001	0.0487244	0.1910992	0.0487244	10.290001	0.1217074	0.1841669	0.1217074	10.290001	0.1324552	0.1825399	0.1324552	10.290001	0.0758971	1.278313	NaN	10.290001	0.1614074	0.1846432	0.1614074	10.290001	0.1917622	0.8269035	0.1917622	10.290001	0.1035925	0.1722172	0.1035925	10.290001	0.1510014
10.305	0.145434	1.67528	NaN	10.305	0.1544532	1.432556	NaN	10.305	0.182742	0.1838481	0.182742	10.305	0.1304503	0.174762	0.1304503	10.305	0.1324855	0.1702614	0.1324855	10.305	0.0795525	0.2049336	0.0795525	10.305	0.124369	0.2036398	0.124369	10.305	0.1162103	0.1858108	0.1162103	10.305	0.0638098	1.525462	NaN	10.305	0.1537708	0.1830494	0.1537708	10.305	0.1760969	0.8173249	0.1760969	10.305	0.1111296	0.1688166	0.1111296	10.305	0.1606421
10.320001	0.1368642	1.523715	NaN	10.320001	0.1601519	1.277866	NaN	10.320001	0.1758516	0.1755222	0.1758516	10.320001	0.1315099	0.1784843	0.1315099	10.320001	0.128119	0.1999152	0.128119	10.320001	0.0459793	0.1873454	0.0459793	10.320001	0.1177245	0.2008659	0.1177245	10.320001	0.1275965	0.1735265	0.1275965	10.320001	0.0502571	1.546008	NaN	10.320001	0.1588281	0.1828279	0.1588281	10.320001	0.1937901	0.9350129	0.1937901	10.320001	0.1170689	0.1762072	0.1170689	10.320001	0.1599551
10.335	0.1314617	1.446936	NaN	10.335	0.1881196	1.352368	NaN	10.335	0.1696467	0.1704962	0.1696467	10.335	0.1229764	0.1699586	0.1229764	10.335	0.1120972	0.2048562	0.1120972	10.335	0.0427371	0.1898568	0.0427371	10.335	0.1358445	0.1965008	0.1358445	10.335	0.1197389	0.1777515	0.1197389	10.335	0.1073669	1.559049	NaN	10.335	0.1314791	0.1760371	0.1314791	10.335	0.1782102	1.015225	NaN	10.335	0.1075116	0.195769	0.1075116	10.335	0.1407811
10.35	0.1352362	1.586751	NaN	10.35	0.181016	1.425368	NaN	10.35	0.1890167	0.1937888	0.1890167	10.35	0.1293211	0.1856253	0.1293211	10.35	0.116416	0.201946	0.116416	10.35	0.0425036	0.1848308	0.0425036	10.35	0.1230443	0.1876898	0.1230443	10.35	0.1138057	0.1801636	0.1138057	10.35	0.0613946	1.407603	NaN	10.35	0.114093	0.2352895	0.114093	10.35	0.1962285	0.890394	0.1962285	10.35	0.1238634	0.1807285	0.1238634	10.35	0.1695213
10.365001	0.1315989	1.544802	NaN	10.365001	0.1740245	1.542949	NaN	10.365001	0.1898357	0.1849701	0.1898357	10.365001	0.13475	0.1823246	0.13475	10.365001	0.1228815	0.1947668	0.1228815	10.365001	0.0518834	0.1990734	0.0518834	10.365001	0.1112922	0.2004355	0.1112922	10.365001	0.1200097	0.19319	0.1200097	10.365001	0.0858235	1.387526	NaN	10.365001	0.1703013	0.180258	0.1703013	10.365001	0.179662	0.9372142	0.179662	10.365001	0.1181863	0.1731328	0.1181863	10.365001	0.1551099
10.38	0.1319485	1.562992	NaN	10.38	0.1840989	1.526415	NaN	10.38	0.1773995	0.1913163	0.1773995	10.38	0.1307953	0.1665771	0.1307953	10.38	0.1282796	0.1750055	0.1282796	10.38	0.0457723	0.1722737	0.0457723	10.38	0.1281385	0.1872346	0.1281385	10.38	0.1056876	0.1720662	0.1056876	10.38	0.0664643	1.313056	NaN	10.38	0.1653622	0.1759149	0.1653622	10.38	0.1890469	0.9075168	0.1890469	10.38	0.1217504	0.1715583	0.1217504	10.38	0.1367516
10.395	0.1378812	1.507296	NaN	10.395	0.1757696	1.646211	NaN	10.395	0.153608	0.1761478	0.153608	10.395	0.1336398	0.1796411	0.1336398	10.395	0.1166182	0.2003621	0.1166182	10.395	0.0342657	0.2079986	0.0342657	10.395	0.1150207	0.1965345	0.1150207	10.395	0.1148598	0.1708279	0.1148598	10.395	0.0565751	1.1953	NaN	10.395	0.1539247	0.1983761	0.1539247	10.395	0.168131	0.8796036	0.168131	10.395	0.1092916	0.1744784	0.1092916	10.395	0.164959
10.410001	0.1142078	1.579008	NaN	10.410001	0.1510014	1.547909	NaN	10.410001	0.1634478	0.1719712	0.1634478	10.410001	0.1298752	0.1670909	0.1298752	10.410001	0.1179698	0.1862983	0.1179698	10.410001	0.0362542	0.1777524	0.0362542	10.410001	0.1233753	0.1961054	0.1233753	10.410001	0.1214431	0.194282	0.1214431	10.410001	0.0693967	1.392488	NaN	10.410001	0.1897776	0.1862312	0.1897776	10.410001	0.165594	0.8505515	0.165594	10.410001	0.1295991	0.1859729	0.1295991	10.410001	0.1677894
10.425	0.1189697	1.464351	NaN	10.425	0.1986153	1.705226	NaN	10.425	0.1610111	0.1787009	0.1610111	10.425	0.1312047	0.1789465	0.1312047	10.425	0.1172203	0.1850269	0.1172203	10.425	0.0423556	0.1866204	0.0423556	10.425	0.1450365	0.1846413	0.1450365	10.425	0.1081592	0.1822867	0.1081592	10.425	0.0759219	1.260229	NaN	10.425	0.203654	0.1799387	0.203654	10.425	0.1820906	0.6413865	0.1820906	10.425	0.1038261	0.1825162	0.1038261	10.425	0.1573571
10.440001	0.1134327	1.404349	NaN	10.440001	0.1906416	1.812206	NaN	10.440001	0.1717693	0.1784098	0.1717693	10.440001	0.12861	0.1763448	0.12861	10.440001	0.1107126	0.170012	0.1107126	10.440001	0.0643908	0.1827306	0.0643908	10.440001	0.1164672	0.1919202	0.1164672	10.440001	0.1157531	0.1954212	0.1157531	10.440001	0.0398199	1.24843	NaN	10.440001	0.2125118	0.1782944	0.2125118	10.440001	0.1817611	0.8248962	0.1817611	10.440001	0.1188433	0.2035905	0.1188433	10.440001	0.1595589
10.455001	0.1343167	1.513203	NaN	10.455001	0.1893368	1.785679	NaN	10.455001	0.1811801	0.1908325	0.1811801	10.455001	0.118202	0.1891781	0.118202	10.455001	0.116591	0.1870263	0.116591	10.455001	0.0470558	0.1924009	0.0470558	10.455001	0.1159584	0.1898901	0.1159584	10.455001	0.1258153	0.1869114	0.1258153	10.455001	0.0599884	1.386164	NaN	10.455001	0.2130717	0.1861988	0.2130717	10.455001	0.1885356	0.795844	0.1885356	10.455001	0.1152231	0.1883868	0.1152231	10.455001	0.1624459
10.47	0.1224216	1.669397	NaN	10.47	0.172492	1.645358	NaN	10.47	0.1723838	0.1806239	0.1723838	10.47	0.1235492	0.1727779	0.1235492	10.47	0.1208495	0.1809394	0.1208495	10.47	0.0524871	0.180554	0.0524871	10.47	0.1152354	0.2205362	0.1152354	10.47	0.127123	0.1943636	0.127123	10.47	0.0719597	1.246503	NaN	10.47	0.2264237	0.2048657	0.2264237	10.47	0.1955297	0.8135785	0.1955297	10.47	0.1345353	0.1903764	0.1345353	10.47	0.1720904
10.485001	0.133654	1.546889	NaN	10.485001	0.1823577	1.280772	NaN	10.485001	0.1443393	0.1722961	0.1443393	10.485001	0.1264688	0.1718446	0.1264688	10.485001	0.1249316	0.1811686	0.1249316	10.485001	0.0569435	0.173265	0.0569435	10.485001	0.1308465	0.1770194	0.1308465	10.485001	0.1140864	0.1899484	0.1140864	10.485001	0.0181201	1.213198	NaN	10.485001	0.2154371	0.1723658	0.2154371	10.485001	0.2006354	0.7934695	0.2006354	10.485001	0.1156071	0.1927558	0.1156071	10.485001	0.1719185
10.500001	0.1342127	1.475707	NaN	10.500001	0.1570945	1.422266	NaN	10.500001	0.1660522	0.1830548	0.1660522	10.500001	0.1309908	0.1718925	0.1309908	10.500001	0.1300744	0.1929897	0.1300744	10.500001	0.062072	0.1815532	0.062072	10.500001	0.1189911	0.1849455	0.1189911	10.500001	0.1098198	0.1886994	0.1098198	10.500001	0.0530853	1.153445	NaN	10.500001	0.2199122	0.1931372	0.2199122	10.500001	0.1858276	0.7583067	0.1858276	10.500001	0.1193484	0.178724	0.1193484	10.500001	0.1647236
10.515	0.1210274	1.51481	NaN	10.515	0.1516525	1.347047	NaN	10.515	0.1666943	0.1767087	0.1666943	10.515	0.1247903	0.1730924	0.1247903	10.515	0.1215967	0.1972459	0.1215967	10.515	0.0485351	0.1876121	0.0485351	10.515	0.116101	0.1871313	0.116101	10.515	0.1145666	0.177877	0.1145666	10.515	0.064842	1.175321	NaN	10.515	0.2156345	0.2042548	0.2156345	10.515	0.1661278	0.7904986	0.1661278	10.515	0.1260633	0.1821285	0.1260633	10.515	0.1328563
10.530001	0.1349345	1.532702	NaN	10.530001	0.1586617	1.480413	NaN	10.530001	0.1741827	0.1757669	0.1741827	10.530001	0.1223852	0.1762169	0.1223852	10.530001	0.1256607	0.2138482	0.1256607	10.530001	0.0576768	0.1841921	0.0576768	10.530001	0.134449	0.1819224	0.134449	10.530001	0.1146001	0.1865479	0.1146001	10.530001	0.0542988	1.404841	NaN	10.530001	0.1862632	0.1763945	0.1862632	10.530001	0.1626527	0.6725371	0.1626527	10.530001	0.1079508	0.1691615	0.1079508	10.530001	0.1847828
10.545	0.1511877	1.466577	NaN	10.545	0.1775609	1.422057	NaN	10.545	0.1637671	0.1750716	0.1637671	10.545	0.1239765	0.1861923	0.1239765	10.545	0.1280103	0.1923901	0.1280103	10.545	0.072258	0.1798006	0.072258	10.545	0.1074555	0.1722497	0.1074555	10.545	0.1149708	0.1947218	0.1149708	10.545	0.0409146	1.393088	NaN	10.545	0.2321194	0.1906122	0.2321194	10.545	0.1775066	0.6198096	0.1775066	10.545	0.1181473	0.1727501	0.1181473	10.545	0.167928
10.56	0.1404406	1.662811	NaN	10.56	0.1697295	1.564645	NaN	10.56	0.1671976	0.1934579	0.1671976	10.56	0.1213864	0.1725191	0.1213864	10.56	0.1338048	0.1772342	0.1338048	10.56	0.0512248	0.1811676	0.0512248	10.56	0.1164837	0.1819069	0.1164837	10.56	0.115428	0.1730136	0.115428	10.56	0.0610953	1.264495	NaN	10.56	0.2197507	0.1925749	0.2197507	10.56	0.1867614	0.3651768	0.1867614	10.56	0.1346121	0.1709798	0.1346121	10.56	0.158944
10.575001	0.1328463	1.397441	NaN	10.575001	0.1680261	1.723083	NaN	10.575001	0.179807	0.1868207	0.179807	10.575001	0.1369141	0.1717458	0.1369141	10.575001	0.1320753	0.1804741	0.1320753	10.575001	0.0515169	0.1745233	0.0515169	10.575001	0.1084862	0.1714515	0.1084862	10.575001	0.1058715	0.2010084	0.1058715	10.575001	0.0640351	1.300661	NaN	10.575001	0.2223454	0.1911522	0.2223454	10.575001	0.145837	0.427371	0.145837	10.575001	0.1226293	0.1771405	0.1226293	10.575001	0.1820724
10.59	0.115817	1.24906	NaN	10.59	0.209043	1.627459	NaN	10.59	0.1678796	0.1860267	0.1678796	10.59	0.1297948	0.1837268	0.1297948	10.59	0.1320983	0.1991331	0.1320983	10.59	0.055205	0.1980862	0.055205	10.59	0.1102537	0.1849068	0.1102537	10.59	0.1045544	0.1834846	0.1045544	10.59	0.0746881	1.160658	NaN	10.59	0.2357158	0.1828251	0.2357158	10.59	0.1488565	0.3768525	0.1488565	10.59	0.1337348	0.1712348	0.1337348	10.59	0.1693135
10.6050005	0.1150005	1.151318	NaN	10.6050005	0.1846829	1.558335	NaN	10.6050005	0.1784104	0.1811795	0.1784104	10.6050005	0.1230481	0.1730917	0.1230481	10.6050005	0.1228515	0.2050997	0.1228515	10.6050005	0.0580238	0.1903984	0.0580238	10.6050005	0.1201368	0.1827595	0.1201368	10.6050005	0.1206555	0.1817768	0.1206555	10.6050005	0.071517	0.9907161	0.071517	10.6050005	0.2136696	0.1756986	0.2136696	10.6050005	0.1562065	0.4994577	0.1562065	10.6050005	0.1276503	0.1783579	0.1276503	10.6050005	0.1497394
10.620001	0.1324999	1.177116	NaN	10.620001	0.1791287	1.614361	NaN	10.620001	0.1721399	0.1730781	0.1721399	10.620001	0.1285663	0.1861068	0.1285663	10.620001	0.1299417	0.1817551	0.1299417	10.620001	0.0599353	0.1733592	0.0599353	10.620001	0.1130066	0.1768961	0.1130066	10.620001	0.1202811	0.181484	0.1202811	10.620001	0.0603237	1.08372	NaN	10.620001	0.2332294	0.1868717	0.2332294	10.620001	0.1671644	0.4403113	0.1671644	10.620001	0.1108817	0.1769312	0.1108817	10.620001	0.1357423
10.635	0.1287276	1.129478	NaN	10.635	0.1702099	1.643823	NaN	10.635	0.1665556	0.1905885	0.1665556	10.635	0.1127448	0.1803282	0.1127448	10.635	0.1185609	0.1791477	0.1185609	10.635	0.0575885	0.1822842	0.0575885	10.635	0.1157821	0.1881953	0.1157821	10.635	0.1191218	0.1740361	0.1191218	10.635	0.0730155	1.195289	NaN	10.635	0.2068482	0.1897311	0.2068482	10.635	0.1558237	0.4841933	0.1558237	10.635	0.1174762	0.1882241	0.1174762	10.635	0.1748767
10.650001	0.1174911	0.9960944	0.1174911	10.650001	0.1708955	1.494694	NaN	10.650001	0.1566294	0.2020394	0.1566294	10.650001	0.1278156	0.1851258	0.1278156	10.650001	0.1140815	0.1776544	0.1140815	10.650001	0.0486425	0.1878152	0.0486425	10.650001	0.1106755	0.1963242	0.1106755	10.650001	0.117404	0.1797194	0.117404	10.650001	0.0773873	1.198211	NaN	10.650001	0.2454211	0.1644143	0.2454211	10.650001	0.138136	0.5201728	0.138136	10.650001	0.1184976	0.1831425	0.1184976	10.650001	0.1613039
10.665001	0.1312537	1.006799	NaN	10.665001	0.1481705	1.607366	NaN	10.665001	0.1834299	0.1876195	0.1834299	10.665001	0.1261456	0.1843826	0.1261456	10.665001	0.1279744	0.1899736	0.1279744	10.665001	0.0434836	0.1931013	0.0434836	10.665001	0.1285503	0.1950736	0.1285503	10.665001	0.1295973	0.1803078	0.1295973	10.665001	0.0732148	1.108003	NaN	10.665001	0.2230822	0.1748284	0.2230822	10.665001	0.1533656	0.3659711	0.1533656	10.665001	0.1251113	0.1926371	0.1251113	10.665001	0.183979
10.68	0.1320206	1.016554	NaN	10.68	0.1773583	1.677109	NaN	10.68	0.1559702	0.1891162	0.1559702	10.68	0.1299327	0.1848054	0.1299327	10.68	0.1215919	0.186242	0.1215919	10.68	0.0534652	0.1940777	0.0534652	10.68	0.1179124	0.1860842	0.1179124	10.68	0.1274159	0.1790106	0.1274159	10.68	0.0565449	1.20056	NaN	10.68	0.2296772	0.2098597	0.2296772	10.68	0.1433393	0.4107918	0.1433393	10.68	0.1291625	0.1808067	0.1291625	10.68	0.1737038
10.695001	0.1234336	0.8098653	0.1234336	10.695001	0.1570372	1.594886	NaN	10.695001	0.1353528	0.1933649	0.1353528	10.695001	0.1247283	0.1856596	0.1247283	10.695001	0.1295583	0.1872828	0.1295583	10.695001	0.0602198	0.1806001	0.0602198	10.695001	0.1131844	0.1839198	0.1131844	10.695001	0.119264	0.1808772	0.119264	10.695001	0.044367	0.9813954	0.044367	10.695001	0.2391939	0.1885153	0.2391939	10.695001	0.1111367	0.3935502	0.1111367	10.695001	0.124397	0.1864019	0.124397	10.695001	0.1794108
10.71	0.1213689	0.8081867	0.1213689	10.71	0.1769388	1.426989	NaN	10.71	0.1636844	0.2025564	0.1636844	10.71	0.1251898	0.1847092	0.1251898	10.71	0.1235635	0.1954202	0.1235635	10.71	0.0645972	0.1852105	0.0645972	10.71	0.1233187	0.1868928	0.1233187	10.71	0.1247889	0.1773393	0.1247889	10.71	0.0563858	1.022588	NaN	10.71	0.2326182	0.1763888	0.2326182	10.71	0.1736131	0.3959374	0.1736131	10.71	0.1526352	0.1756991	0.1526352	10.71	0.1823392
10.725	0.1180978	0.7265404	0.1180978	10.725	0.173583	1.360629	NaN	10.725	0.1537574	0.1831966	0.1537574	10.725	0.1253805	0.1754702	0.1253805	10.725	0.132239	0.1870504	0.132239	10.725	0.0739676	0.2024372	0.0739676	10.725	0.1322992	0.1946464	0.1322992	10.725	0.1238517	0.1863429	0.1238517	10.725	0.0915857	0.7175574	0.0915857	10.725	0.2297475	0.1870264	0.2297475	10.725	0.1560646	0.3967	0.1560646	10.725	0.1389867	0.1909824	0.1389867	10.725	0.1884988
10.740001	0.1286039	0.647511	0.1286039	10.740001	0.1873986	1.322984	NaN	10.740001	0.1639767	0.1978309	0.1639767	10.740001	0.1383938	0.1808829	0.1383938	10.740001	0.1254067	0.1992136	0.1254067	10.740001	0.1006056	0.1819629	0.1006056	10.740001	0.1262219	0.1923535	0.1262219	10.740001	0.1071624	0.1811645	0.1071624	10.740001	0.0602736	0.8378976	0.0602736	10.740001	0.2320058	0.2119104	0.2320058	10.740001	0.1370286	0.4026234	0.1370286	10.740001	0.1239622	0.1749737	0.1239622	10.740001	0.1664825
10.755	0.1096185	0.6633555	0.1096185	10.755	0.1815029	1.577488	NaN	10.755	0.1761155	0.2051219	0.1761155	10.755	0.1294668	0.168554	0.1294668	10.755	0.1303219	0.1818159	0.1303219	10.755	0.09281	0.2014501	0.09281	10.755	0.1218412	0.1804089	0.1218412	10.755	0.126441	0.176075	0.126441	10.755	0.0627962	0.8380419	0.0627962	10.755	0.2419747	0.1769998	0.2419747	10.755	0.1570639	0.3902209	0.1570639	10.755	0.1139384	0.1721224	0.1139384	10.755	0.1755861
10.77	0.1275579	0.6541324	0.1275579	10.77	0.1845561	1.75952	NaN	10.77	0.1548719	0.1853348	0.1548719	10.77	0.1284679	0.1820834	0.1284679	10.77	0.13703	0.175696	0.13703	10.77	0.0760516	0.1943457	0.0760516	10.77	0.1223713	0.1716953	0.1223713	10.77	0.1046597	0.1688369	0.1046597	10.77	0.0758204	0.7925996	0.0758204	10.77	0.2055221	0.1651032	0.2055221	10.77	0.1590815	0.4135869	0.1590815	10.77	0.1221136	0.1787415	0.1221136	10.77	0.1891973
10.785001	0.125163	0.8128279	0.125163	10.785001	0.1852318	1.568399	NaN	10.785001	0.1691926	0.1811215	0.1691926	10.785001	0.1341918	0.1765965	0.1341918	10.785001	0.123225	0.184296	0.123225	10.785001	0.076021	0.1814309	0.076021	10.785001	0.1248398	0.1753922	0.1248398	10.785001	0.1139381	0.1775	0.1139381	10.785001	0.0842107	0.8975157	0.0842107	10.785001	0.2300819	0.1711434	0.2300819	10.785001	0.1704468	0.3868635	0.1704468	10.785001	0.1151632	0.1832888	0.1151632	10.785001	0.1866149
10.8	0.1075519	0.7410432	0.1075519	10.8	0.1850805	1.678955	NaN	10.8	0.1463644	0.1808481	0.1463644	10.8	0.1264149	0.1797093	0.1264149	10.8	0.1287128	0.187822	0.1287128	10.8	0.080797	0.1756496	0.080797	10.8	0.1275355	0.1714752	0.1275355	10.8	0.1393522	0.1836276	0.1393522	10.8	0.0734296	0.8529936	0.0734296	10.8	0.2222442	0.1780704	0.2222442	10.8	0.1203517	0.437896	0.1203517	10.8	0.1255698	0.1756891	0.1255698	10.8	0.200894
10.815001	0.131631	0.8809734	0.131631	10.815001	0.1766624	1.675009	NaN	10.815001	0.1662664	0.1800362	0.1662664	10.815001	0.1308902	0.1790024	0.1308902	10.815001	0.1259002	0.1918356	0.1259002	10.815001	0.0703414	0.1785652	0.0703414	10.815001	0.1106433	0.1879715	0.1106433	10.815001	0.1270739	0.184185	0.1270739	10.815001	0.0546552	0.8041003	0.0546552	10.815001	0.2267638	0.1749999	0.2267638	10.815001	0.1589704	0.3939134	0.1589704	10.815001	0.1256943	0.1813265	0.1256943	10.815001	0.1836315
10.830001	0.1020991	0.8119828	0.1020991	10.830001	0.1884372	1.692926	NaN	10.830001	0.1624473	0.1798468	0.1624473	10.830001	0.1264259	0.1816705	0.1264259	10.830001	0.1196575	0.1967053	0.1196575	10.830001	0.0723204	0.2007633	0.0723204	10.830001	0.1130403	0.2044749	0.1130403	10.830001	0.1157176	0.1956066	0.1157176	10.830001	0.0864869	0.6419268	0.0864869	10.830001	0.2359042	0.1933855	0.2359042	10.830001	0.166705	0.5375084	0.166705	10.830001	0.1145925	0.1880475	0.1145925	10.830001	0.1885626
10.845	0.1175129	0.8793414	0.1175129	10.845	0.1721646	1.713664	NaN	10.845	0.1636624	0.185833	0.1636624	10.845	0.1336736	0.1891055	0.1336736	10.845	0.1201381	0.1915041	0.1201381	10.845	0.0522352	0.1822919	0.0522352	10.845	0.1072927	0.1861386	0.1072927	10.845	0.1164587	0.1801977	0.1164587	10.845	0.0569594	0.5569845	0.0569594	10.845	0.2003393	0.180233	0.2003393	10.845	0.1527478	0.6115144	0.1527478	10.845	0.1218983	0.1852867	0.1218983	10.845	0.2069454
10.860001	0.1237621	0.9527963	0.1237621	10.860001	0.1877972	1.965982	NaN	10.860001	0.1545871	0.1798251	0.1545871	10.860001	0.1416527	0.1795473	0.1416527	10.860001	0.1236168	0.1881117	0.1236168	10.860001	0.0681045	0.1820498	0.0681045	10.860001	0.1101269	0.1869113	0.1101269	10.860001	0.1142653	0.1866415	0.1142653	10.860001	0.0529836	0.6475925	0.0529836	10.860001	0.2467249	0.1808591	0.2467249	10.860001	0.1413283	0.5179333	0.1413283	10.860001	0.1280201	0.1929311	0.1280201	10.860001	0.1743856
10.875001	0.1203322	0.7408037	0.1203322	10.875001	0.1548335	2.107903	NaN	10.875001	0.1608944	0.1841356	0.1608944	10.875001	0.1349111	0.1739736	0.1349111	10.875001	0.130564	0.175855	0.130564	10.875001	0.0606349	0.1945246	0.0606349	10.875001	0.1115286	0.1726572	0.1115286	10.875001	0.1206232	0.2011612	0.1206232	10.875001	0.0357498	0.8646178	0.0357498	10.875001	0.2314658	0.1880717	0.2314658	10.875001	0.1580115	0.5420721	0.1580115	10.875001	0.1084489	0.1778469	0.1084489	10.875001	0.1864068
10.89	0.1104119	0.7430889	0.1104119	10.89	0.1450882	1.969812	NaN	10.89	0.165262	0.1787764	0.165262	10.89	0.1399525	0.1975477	0.1399525	10.89	0.1277183	0.1768078	0.1277183	10.89	0.0524908	0.1778743	0.0524908	10.89	0.1304315	0.184419	0.1304315	10.89	0.1241715	0.1713066	0.1241715	10.89	0.0243497	0.9272032	0.0243497	10.89	0.2370615	0.1848624	0.2370615	10.89	0.1486754	0.5713672	0.1486754	10.89	0.125705	0.1853867	0.125705	10.89	0.1802426
10.905001	0.1193916	0.7989013	0.1193916	10.905001	0.1574062	2.046321	NaN	10.905001	0.1432997	0.1959616	0.1432997	10.905001	0.1344614	0.1932106	0.1344614	10.905001	0.1291474	0.1858846	0.1291474	10.905001	0.0624377	0.1769662	0.0624377	10.905001	0.1317133	0.1825888	0.1317133	10.905001	0.1191995	0.165991	0.1191995	10.905001	0.0229096	1.01447	NaN	10.905001	0.2184013	0.2668968	0.2184013	10.905001	0.1591505	0.5355157	0.1591505	10.905001	0.1172014	0.1800451	0.1172014	10.905001	0.1791266
10.92	0.1120931	0.7340791	0.1120931	10.92	0.1900925	1.86206	NaN	10.92	0.1495095	0.189845	0.1495095	10.92	0.1268991	0.1828629	0.1268991	10.92	0.1291187	0.1766182	0.1291187	10.92	0.052087	0.1853695	0.052087	10.92	0.1129235	0.1874411	0.1129235	10.92	0.115611	0.1804397	0.115611	10.92	0.0539006	1.199846	NaN	10.92	0.2181027	0.1760993	0.2181027	10.92	0.1643431	0.5497673	0.1643431	10.92	0.1264062	0.1812959	0.1264062	10.92	0.1986377
10.935	0.1307806	0.7336187	0.1307806	10.935	0.1741978	1.873873	NaN	10.935	0.158151	0.1703115	0.158151	10.935	0.1192754	0.1692759	0.1192754	10.935	0.1338282	0.1773808	0.1338282	10.935	0.0733799	0.1849196	0.0733799	10.935	0.1345273	0.1819934	0.1345273	10.935	0.1167827	0.1801032	0.1167827	10.935	0.0409209	0.9625555	0.0409209	10.935	0.2017025	0.1655806	0.2017025	10.935	0.1647336	0.5696179	0.1647336	10.935	0.118195	0.1692017	0.118195	10.935	0.1651556
10.950001	0.1319845	0.7331776	0.1319845	10.950001	0.1592106	1.709092	NaN	10.950001	0.1572871	0.1978031	0.1572871	10.950001	0.113202	0.1883146	0.113202	10.950001	0.1330449	0.1946534	0.1330449	10.950001	0.0694298	0.1842358	0.0694298	10.950001	0.1211393	0.1890815	0.1211393	10.950001	0.1137782	0.1723671	0.1137782	10.950001	0.0871102	1.275673	NaN	10.950001	0.2243397	0.1916794	0.2243397	10.950001	0.1673571	0.5362661	0.1673571	10.950001	0.122484	0.169007	0.122484	10.950001	0.1650678
10.965	0.1317951	0.8448326	0.1317951	10.965	0.1925922	1.742427	NaN	10.965	0.1419419	0.1743386	0.1419419	10.965	0.1229145	0.1718889	0.1229145	10.965	0.114881	0.1841902	0.114881	10.965	0.101034	0.1780405	0.101034	10.965	0.1249705	0.1919073	0.1249705	10.965	0.1196711	0.1867946	0.1196711	10.965	0.0756754	1.120876	NaN	10.965	0.2185496	0.1906861	0.2185496	10.965	0.1773523	0.6735755	0.1773523	10.965	0.1316958	0.1822115	0.1316958	10.965	0.1748499
10.9800005	0.1336034	0.8610168	0.1336034	10.9800005	0.1701304	1.728048	NaN	10.9800005	0.1634627	0.1972765	0.1634627	10.9800005	0.1334434	0.1765737	0.1334434	10.9800005	0.1316831	0.1986508	0.1316831	10.9800005	0.0517748	0.1908636	0.0517748	10.9800005	0.1104485	0.2018273	0.1104485	10.9800005	0.1273009	0.1883725	0.1273009	10.9800005	0.0791202	1.360933	NaN	10.9800005	0.2687199	0.1980226	0.2687199	10.9800005	0.1525831	0.831964	0.1525831	10.9800005	0.1097457	0.1729497	0.1097457	10.9800005	0.1880928
10.995001	0.1320894	0.8965989	0.1320894	10.995001	0.1890559	1.752799	NaN	10.995001	0.1783722	0.1786254	0.1783722	10.995001	0.1340399	0.1773216	0.1340399	10.995001	0.1239861	0.1918831	0.1239861	10.995001	0.0451673	0.1860948	0.0451673	10.995001	0.1221771	0.2131249	0.1221771	10.995001	0.1220342	0.1811276	0.1220342	10.995001	0.0648751	1.022138	NaN	10.995001	0.2204756	0.1916793	0.2204756	10.995001	0.1289544	0.6520784	0.1289544	10.995001	0.126678	0.177707	0.126678	10.995001	0.189916
11.01	0.147056	1.034602	NaN	11.01	0.1786913	1.731331	NaN	11.01	0.1346626	0.19639	0.1346626	11.01	0.1365847	0.1834133	0.1365847	11.01	0.1130711	0.1842309	0.1130711	11.01	0.0568557	0.2100387	0.0568557	11.01	0.0850338	0.1896243	0.0850338	11.01	0.1199341	0.1885065	0.1199341	11.01	0.0570199	0.9732955	0.0570199	11.01	0.1897974	0.2027904	0.1897974	11.01	0.1638628	0.6818952	0.1638628	11.01	0.1166324	0.18273	0.1166324	11.01	0.197443
11.025001	0.1566387	0.8586231	0.1566387	11.025001	0.1806445	1.824605	NaN	11.025001	0.1416459	0.1821428	0.1416459	11.025001	0.1202569	0.1970307	0.1202569	11.025001	0.1248652	0.1802748	0.1248652	11.025001	0.0433404	0.2017436	0.0433404	11.025001	0.1114992	0.1947446	0.1114992	11.025001	0.1263967	0.1814985	0.1263967	11.025001	0.0601359	1.091761	NaN	11.025001	0.1685562	0.1908245	0.1685562	11.025001	0.1586995	0.7631817	0.1586995	11.025001	0.1273537	0.1818256	0.1273537	11.025001	0.2017479
11.040001	0.1686069	0.8137131	0.1686069	11.040001	0.1825885	1.817073	NaN	11.040001	0.1721566	0.1769351	0.1721566	11.040001	0.1276599	0.1872132	0.1276599	11.040001	0.1321104	0.194643	0.1321104	11.040001	0.0489893	0.1872208	0.0489893	11.040001	0.103041	0.1846571	0.103041	11.040001	0.1186504	0.1731182	0.1186504	11.040001	0.0682389	1.078641	NaN	11.040001	0.1834026	0.1784992	0.1834026	11.040001	0.1879216	0.8153808	0.1879216	11.040001	0.1100073	0.1904901	0.1100073	11.040001	0.1595662
11.055	0.1419485	0.6989291	0.1419485	11.055	0.1385539	1.846062	NaN	11.055	0.1666825	0.194201	0.1666825	11.055	0.1276198	0.1828388	0.1276198	11.055	0.1202038	0.1836215	0.1202038	11.055	0.0481315	0.1878234	0.0481315	11.055	0.1296039	0.1900952	0.1296039	11.055	0.1081861	0.200844	0.1081861	11.055	0.0773854	1.017826	NaN	11.055	0.1955028	0.1647632	0.1955028	11.055	0.168212	0.9611191	0.168212	11.055	0.1300344	0.1831633	0.1300344	11.055	0.1874943
11.070001	0.1539762	0.6027487	0.1539762	11.070001	0.1914904	1.957377	NaN	11.070001	0.1390638	0.1893934	0.1390638	11.070001	0.1257277	0.1821507	0.1257277	11.070001	0.1212444	0.1773441	0.1212444	11.070001	0.0563445	0.1798684	0.0563445	11.070001	0.1073496	0.1833296	0.1073496	11.070001	0.1227921	0.1727844	0.1227921	11.070001	0.0671043	0.9318154	0.0671043	11.070001	0.2122517	0.1888411	0.2122517	11.070001	0.1918865	0.8422356	0.1918865	11.070001	0.1106444	0.1706425	0.1106444	11.070001	0.1631318
11.085001	0.1278409	0.7835839	0.1278409	11.085001	0.149077	2.161597	NaN	11.085001	0.174721	0.1786757	0.174721	11.085001	0.1193566	0.1811288	0.1193566	11.085001	0.1209098	0.1778036	0.1209098	11.085001	0.0566564	0.192777	0.0566564	11.085001	0.1173066	0.1942777	0.1173066	11.085001	0.1162002	0.1831169	0.1162002	11.085001	0.0675935	0.9501587	0.0675935	11.085001	0.165777	0.1852299	0.165777	11.085001	0.1819592	0.896841	0.1819592	11.085001	0.1066895	0.172431	0.1066895	11.085001	0.197772
11.1	0.1273606	0.8182847	0.1273606	11.1	0.144616	1.921761	NaN	11.1	0.1649326	0.2198796	0.1649326	11.1	0.1354696	0.1803627	0.1354696	11.1	0.1293319	0.1791673	0.1293319	11.1	0.0549779	0.17086	0.0549779	11.1	0.1163801	0.1872315	0.1163801	11.1	0.1153821	0.1921805	0.1153821	11.1	0.0908055	0.9744213	0.0908055	11.1	0.1612627	0.1954533	0.1612627	11.1	0.1629499	0.7808033	0.1629499	11.1	0.1209209	0.1783611	0.1209209	11.1	0.1820106
11.115001	0.1426112	0.7802485	0.1426112	11.115001	0.1785073	1.903744	NaN	11.115001	0.160492	0.1854454	0.160492	11.115001	0.1364982	0.1696156	0.1364982	11.115001	0.105931	0.1798252	0.105931	11.115001	0.0428072	0.1941561	0.0428072	11.115001	0.1105077	0.1854613	0.1105077	11.115001	0.1220807	0.1900854	0.1220807	11.115001	0.097911	0.7511276	0.097911	11.115001	0.1437608	0.2123864	0.1437608	11.115001	0.1537326	0.7670239	0.1537326	11.115001	0.1164971	0.1788592	0.1164971	11.115001	0.1843276
11.13	0.1374133	0.9064296	0.1374133	11.13	0.2008569	1.971192	NaN	11.13	0.1669384	0.1850623	0.1669384	11.13	0.1233854	0.1729699	0.1233854	11.13	0.1216691	0.1860698	0.1216691	11.13	0.0741176	0.1913305	0.0741176	11.13	0.1108551	0.1992149	0.1108551	11.13	0.1565676	0.1800704	0.1565676	11.13	0.0684401	0.9126459	0.0684401	11.13	0.1705159	0.1894675	0.1705159	11.13	0.159668	0.7640704	0.159668	11.13	0.1182327	0.1683362	0.1182327	11.13	0.1745676
11.145	0.154786	1.055172	NaN	11.145	0.1913498	1.635559	NaN	11.145	0.1481912	0.1757526	0.1481912	11.145	0.1145766	0.177492	0.1145766	11.145	0.1162466	0.1819041	0.1162466	11.145	0.0806853	0.1696658	0.0806853	11.145	0.116391	0.1807015	0.116391	11.145	0.1335532	0.179472	0.1335532	11.145	0.0785205	0.9357975	0.0785205	11.145	0.1490095	0.2007334	0.1490095	11.145	0.2102934	0.7090506	0.2102934	11.145	0.1044913	0.1688007	0.1044913	11.145	0.1595812
11.160001	0.1309568	0.8322174	0.1309568	11.160001	0.1881526	1.662346	NaN	11.160001	0.1684229	0.1886796	0.1684229	11.160001	0.1341253	0.1759382	0.1341253	11.160001	0.1151007	0.182806	0.1151007	11.160001	0.1076321	0.2553461	0.1076321	11.160001	0.1062897	0.1985276	0.1062897	11.160001	0.1398863	0.1841556	0.1398863	11.160001	0.0506713	0.9280847	0.0506713	11.160001	0.1928806	0.1795187	0.1928806	11.160001	0.1944342	0.7043587	0.1944342	11.160001	0.1353961	0.1733844	0.1353961	11.160001	0.1470023
11.175	0.1363258	1.009026	NaN	11.175	0.184953	1.737591	NaN	11.175	0.1712724	0.1896657	0.1712724	11.175	0.1323965	0.1826422	0.1323965	11.175	0.1246639	0.1975576	0.1246639	11.175	0.1062205	0.1869323	0.1062205	11.175	0.1093715	0.1825901	0.1093715	11.175	0.1510187	0.1629892	0.1510187	11.175	0.136221	0.9203901	0.136221	11.175	0.209959	0.1738305	0.209959	11.175	0.2066003	0.7261416	0.2066003	11.175	0.1145105	0.1825597	0.1145105	11.175	0.1667462
11.190001	0.1670119	0.8498433	0.1670119	11.190001	0.1867295	1.748634	NaN	11.190001	0.1803763	0.1814413	0.1803763	11.190001	0.1210239	0.1826308	0.1210239	11.190001	0.1180734	0.1851326	0.1180734	11.190001	0.0900438	0.2047845	0.0900438	11.190001	0.0996973	0.1915193	0.0996973	11.190001	0.1533192	0.1900701	0.1533192	11.190001	0.0827224	0.759416	0.0827224	11.190001	0.1969525	0.2363598	0.1969525	11.190001	0.186202	0.8014228	0.186202	11.190001	0.1158834	0.1792458	0.1158834	11.190001	0.1890464
11.205001	0.134961	0.7108706	0.134961	11.205001	0.1849999	1.669398	NaN	11.205001	0.163956	0.1886954	0.163956	11.205001	0.143301	0.1761544	0.143301	11.205001	0.1214228	0.197226	0.1214228	11.205001	0.0998116	0.2011745	0.0998116	11.205001	0.0964225	0.1797735	0.0964225	11.205001	0.1497515	0.1870798	0.1497515	11.205001	0.0870314	0.9333092	0.0870314	11.205001	0.1309875	0.3194827	0.1309875	11.205001	0.2159563	0.7605327	0.2159563	11.205001	0.1178099	0.1637409	0.1178099	11.205001	0.1858309
11.22	0.1516814	0.6286213	0.1516814	11.22	0.171586	1.687004	NaN	11.22	0.1774626	0.1696761	0.1774626	11.22	0.1259573	0.1700543	0.1259573	11.22	0.1334628	0.1828582	0.1334628	11.22	0.099139	0.1843166	0.099139	11.22	0.107876	0.1812971	0.107876	11.22	0.1547312	0.1778983	0.1547312	11.22	0.0915167	0.772718	0.0915167	11.22	0.1376029	0.1995117	0.1376029	11.22	0.156799	0.7215883	0.156799	11.22	0.120837	0.1700548	0.120837	11.22	0.1815863
11.235001	0.1434445	0.693105	0.1434445	11.235001	0.1669274	1.540587	NaN	11.235001	0.1853066	0.1896865	0.1853066	11.235001	0.1190278	0.1697223	0.1190278	11.235001	0.1332261	0.1817361	0.1332261	11.235001	0.1130141	0.1900989	0.1130141	11.235001	0.1011983	0.1698337	0.1011983	11.235001	0.1272226	0.192189	0.1272226	11.235001	0.0758013	0.9221941	0.0758013	11.235001	0.1438258	0.3011464	0.1438258	11.235001	0.1878845	0.642518	0.1878845	11.235001	0.1142457	0.185195	0.1142457	11.235001	0.189951
11.250001	0.1429786	0.6414497	0.1429786	11.250001	0.1547852	1.586047	NaN	11.250001	0.1896912	0.177969	0.1896912	11.250001	0.1295078	0.1866482	0.1295078	11.250001	0.1386877	0.1750486	0.1386877	11.250001	0.1323501	0.1984211	0.1323501	11.250001	0.1277926	0.1838385	0.1277926	11.250001	0.1240971	0.1814271	0.1240971	11.250001	0.0813757	0.9150774	0.0813757	11.250001	0.1504655	0.3088916	0.1504655	11.250001	0.2123145	0.5425901	0.2123145	11.250001	0.1322934	0.1911362	0.1322934	11.250001	0.1953606
11.265	0.1353427	0.9176785	0.1353427	11.265	0.1764847	1.607027	NaN	11.265	0.1709912	0.1799499	0.1709912	11.265	0.1327074	0.1766172	0.1327074	11.265	0.1239973	0.2046729	0.1239973	11.265	0.113091	0.2163946	0.113091	11.265	0.1241584	0.1873896	0.1241584	11.265	0.1343633	0.1839932	0.1343633	11.265	0.0769946	0.7542233	0.0769946	11.265	0.1521994	0.3097883	0.1521994	11.265	0.2086163	0.7220333	0.2086163	11.265	0.1185484	0.189348	0.1185484	11.265	0.1857831
11.280001	0.1490807	0.9103636	0.1490807	11.280001	0.1551288	1.550551	NaN	11.280001	0.1623314	0.1854591	0.1623314	11.280001	0.1234544	0.1795659	0.1234544	11.280001	0.1223911	0.1840681	0.1223911	11.280001	0.0938221	0.2005939	0.0938221	11.280001	0.1340604	0.1758444	0.1340604	11.280001	0.1335019	0.1723816	0.1335019	11.280001	0.0746059	0.6755545	0.0746059	11.280001	0.1827262	0.334103	0.1827262	11.280001	0.1979687	0.5320321	0.1979687	11.280001	0.1118665	0.1788575	0.1118665	11.280001	0.1852255
11.295	0.1355071	1.094657	NaN	11.295	0.1192198	1.613019	NaN	11.295	0.1639851	0.1983857	0.1639851	11.295	0.121962	0.1934038	0.121962	11.295	0.1238338	0.1788656	0.1238338	11.295	0.0811883	0.227768	0.0811883	11.295	0.1301564	0.1954286	0.1301564	11.295	0.1199913	0.1819804	0.1199913	11.295	0.0545256	0.6432295	0.0545256	11.295	0.1713992	0.2363834	0.1713992	11.295	0.228894	0.6044986	0.228894	11.295	0.1182034	0.1916327	0.1182034	11.295	0.1876493
11.31	0.1318447	0.8340868	0.1318447	11.31	0.1107216	1.504983	NaN	11.31	0.1629668	0.1749743	0.1629668	11.31	0.1232226	0.1785113	0.1232226	11.31	0.1253887	0.195885	0.1253887	11.31	0.1257574	0.2467449	0.1257574	11.31	0.123792	0.1843774	0.123792	11.31	0.1143703	0.1870465	0.1143703	11.31	0.0921535	0.6369953	0.0921535	11.31	0.1781963	0.1949104	0.1781963	11.31	0.2269259	0.6840829	0.2269259	11.31	0.1269434	0.1803219	0.1269434	11.31	0.1575829
11.325001	0.146614	0.8977805	0.146614	11.325001	0.1675376	1.542531	NaN	11.325001	0.198481	0.1728295	0.198481	11.325001	0.1183211	0.1747034	0.1183211	11.325001	0.1241345	0.1911359	0.1241345	11.325001	0.132974	0.1972952	0.132974	11.325001	0.139342	0.1722377	0.139342	11.325001	0.1302817	0.1779274	0.1302817	11.325001	0.0749308	0.8523446	0.0749308	11.325001	0.1731247	0.1842715	0.1731247	11.325001	0.2235777	0.5834768	0.2235777	11.325001	0.1193299	0.1835849	0.1193299	11.325001	0.1648534
11.34	0.1402297	0.809186	0.1402297	11.34	0.1288127	1.362814	NaN	11.34	0.1887888	0.2085524	0.1887888	11.34	0.1248739	0.1826555	0.1248739	11.34	0.116416	0.2110686	0.116416	11.34	0.1295978	0.1956141	0.1295978	11.34	0.0992754	0.183215	0.0992754	11.34	0.1177827	0.1830739	0.1177827	11.34	0.0968304	0.8099313	0.0968304	11.34	0.1867531	0.1813448	0.1867531	11.34	0.2094983	0.5422697	0.2094983	11.34	0.1290151	0.1831423	0.1290151	11.34	0.198893
11.3550005	0.1475363	0.7357256	0.1475363	11.3550005	0.1540386	1.588284	NaN	11.3550005	0.1691924	0.1862983	0.1691924	11.3550005	0.1189238	0.1819257	0.1189238	11.3550005	0.1337736	0.1977905	0.1337736	11.3550005	0.1276959	0.1887229	0.1276959	11.3550005	0.1257863	0.1918022	0.1257863	11.3550005	0.1215315	0.1900628	0.1215315	11.3550005	0.091471	0.8848622	0.091471	11.3550005	0.214018	0.1896472	0.214018	11.3550005	0.1933086	0.5768511	0.1933086	11.3550005	0.1187194	0.18228	0.1187194	11.3550005	0.2072236
11.370001	0.1099267	0.8460203	0.1099267	11.370001	0.160753	1.480926	NaN	11.370001	0.1736517	0.183788	0.1736517	11.370001	0.1263507	0.1865002	0.1263507	11.370001	0.1271873	0.1835157	0.1271873	11.370001	0.1232403	0.1817058	0.1232403	11.370001	0.1104246	0.1780155	0.1104246	11.370001	0.136196	0.1828322	0.136196	11.370001	0.0643878	0.8822615	0.0643878	11.370001	0.2103841	0.1800719	0.2103841	11.370001	0.2046093	0.5101068	0.2046093	11.370001	0.1120787	0.171387	0.1120787	11.370001	0.1880063
11.385	0.1098036	0.80364	0.1098036	11.385	0.1463255	1.364069	NaN	11.385	0.1917243	0.2046755	0.1917243	11.385	0.1191492	0.1755997	0.1191492	11.385	0.1201519	0.1886004	0.1201519	11.385	0.1210232	0.195677	0.1210232	11.385	0.1191761	0.2315715	0.1191761	11.385	0.1303588	0.1807086	0.1303588	11.385	0.0608721	0.9564947	0.0608721	11.385	0.2302635	0.1842257	0.2302635	11.385	0.1898188	0.50935	0.1898188	11.385	0.0971731	0.1792325	0.0971731	11.385	0.1778353
11.400001	0.1021537	0.7717673	0.1021537	11.400001	0.1445808	1.431362	NaN	11.400001	0.2029134	0.184353	0.2029134	11.400001	0.129571	0.1795108	0.129571	11.400001	0.1329828	0.1880586	0.1329828	11.400001	0.1212609	0.1852078	0.1212609	11.400001	0.1062402	0.1781984	0.1062402	11.400001	0.1147188	0.1867431	0.1147188	11.400001	0.0666624	0.8877578	0.0666624	11.400001	0.2776142	0.1874273	0.2776142	11.400001	0.2100347	0.5154289	0.2100347	11.400001	0.1162971	0.1835684	0.1162971	11.400001	0.1640447
11.415001	0.0966461	0.7988322	0.0966461	11.415001	0.1557615	1.558849	NaN	11.415001	0.1802249	0.1986428	0.1802249	11.415001	0.1243599	0.1743416	0.1243599	11.415001	0.1269972	0.1761163	0.1269972	11.415001	0.1256729	0.1846322	0.1256729	11.415001	0.1162869	0.1861845	0.1162869	11.415001	0.1288693	0.1803566	0.1288693	11.415001	0.0413555	0.9291359	0.0413555	11.415001	0.2555592	0.1861853	0.2555592	11.415001	0.1824322	0.3822487	0.1824322	11.415001	0.1213737	0.1736918	0.1213737	11.415001	0.1795689
11.43	0.1135953	0.80413	0.1135953	11.43	0.1824464	1.385245	NaN	11.43	0.1903125	0.1654871	0.1903125	11.43	0.1098807	0.1782782	0.1098807	11.43	0.1288164	0.2012482	0.1288164	11.43	0.1203671	0.2019482	0.1203671	11.43	0.1256959	0.1720912	0.1256959	11.43	0.1368918	0.1932763	0.1368918	11.43	0.0371731	1.176599	NaN	11.43	0.2449563	0.2383986	0.2449563	11.43	0.17948	0.5560412	0.17948	11.43	0.116793	0.1859148	0.116793	11.43	0.1929754
11.445001	0.1093188	0.8033339	0.1093188	11.445001	0.1512409	1.730869	NaN	11.445001	0.18675	0.1803273	0.18675	11.445001	0.1103487	0.1740293	0.1103487	11.445001	0.1371385	0.1726757	0.1371385	11.445001	0.1035886	0.1902903	0.1035886	11.445001	0.1028279	0.1665549	0.1028279	11.445001	0.1297533	0.1703122	0.1297533	11.445001	0.0847387	1.150647	NaN	11.445001	0.2219654	0.1829809	0.2219654	11.445001	0.1481561	0.5425736	0.1481561	11.445001	0.1026348	0.1758832	0.1026348	11.445001	0.1752724
11.460001	0.1033049	0.8764279	0.1033049	11.460001	0.1724118	1.718745	NaN	11.460001	0.1700396	0.1839862	0.1700396	11.460001	0.1213376	0.1776094	0.1213376	11.460001	0.124444	0.2170853	0.124444	11.460001	0.0730709	0.1899313	0.0730709	11.460001	0.1142969	0.1723267	0.1142969	11.460001	0.1168648	0.1861593	0.1168648	11.460001	0.0559352	1.336257	NaN	11.460001	0.2442301	0.1871256	0.2442301	11.460001	0.1722168	0.4896885	0.1722168	11.460001	0.1175553	0.184206	0.1175553	11.460001	0.2081441
11.475	0.1148659	0.7957603	0.1148659	11.475	0.1650293	1.597815	NaN	11.475	0.1691394	0.1864027	0.1691394	11.475	0.1212361	0.1663705	0.1212361	11.475	0.1149522	0.1892775	0.1149522	11.475	0.096421	0.176843	0.096421	11.475	0.1294453	0.1869836	0.1294453	11.475	0.1334796	0.1835135	0.1334796	11.475	0.0658057	1.43212	NaN	11.475	0.1890809	0.1923355	0.1890809	11.475	0.2066805	0.4304625	0.2066805	11.475	0.1163192	0.1871518	0.1163192	11.475	0.2036879
11.490001	0.1385902	0.8509027	0.1385902	11.490001	0.163287	1.68924	NaN	11.490001	0.1721179	0.1840352	0.1721179	11.490001	0.1185506	0.18044	0.1185506	11.490001	0.1323085	0.1973472	0.1323085	11.490001	0.1042468	0.2315021	0.1042468	11.490001	0.1283349	0.1920288	0.1283349	11.490001	0.135223	0.1756749	0.135223	11.490001	0.1003638	1.36308	NaN	11.490001	0.2127123	0.1836846	0.2127123	11.490001	0.1866406	0.4978244	0.1866406	11.490001	0.1151394	0.1765771	0.1151394	11.490001	0.1985369
11.505	0.109399	0.7256589	0.109399	11.505	0.1646446	1.582752	NaN	11.505	0.148323	0.1793712	0.148323	11.505	0.1389297	0.1741869	0.1389297	11.505	0.1318611	0.1975498	0.1318611	11.505	0.0950273	0.1673476	0.0950273	11.505	0.1056117	0.1676676	0.1056117	11.505	0.1219462	0.1812019	0.1219462	11.505	0.1211492	1.242226	NaN	11.505	0.1944449	0.2439609	0.1944449	11.505	0.1879177	0.5095354	0.1879177	11.505	0.1126644	0.1726007	0.1126644	11.505	0.1785612
11.52	0.0939856	0.8644188	0.0939856	11.52	0.1968625	1.650329	NaN	11.52	0.1546681	0.1892009	0.1546681	11.52	0.1365653	0.1718132	0.1365653	11.52	0.1246893	0.1937111	0.1246893	11.52	0.0923178	0.1892794	0.0923178	11.52	0.1177472	0.1983618	0.1177472	11.52	0.1110544	0.1758775	0.1110544	11.52	0.081016	1.186902	NaN	11.52	0.2125544	0.2100928	0.2125544	11.52	0.1922808	0.5224904	0.1922808	11.52	0.1108348	0.178181	0.1108348	11.52	0.2044218
11.535001	0.0942581	0.7347853	0.0942581	11.535001	0.149034	1.657057	NaN	11.535001	0.1397419	0.1827237	0.1397419	11.535001	0.1282016	0.1779287	0.1282016	11.535001	0.1369603	0.1794045	0.1369603	11.535001	0.0873542	0.1723405	0.0873542	11.535001	0.1190139	0.1773871	0.1190139	11.535001	0.1408595	0.2023542	0.1408595	11.535001	0.1107172	1.399136	NaN	11.535001	0.2303527	0.2724058	0.2303527	11.535001	0.2230842	0.4450104	0.2230842	11.535001	0.1283078	0.1795748	0.1283078	11.535001	0.1595386
11.55	0.1337016	0.7897952	0.1337016	11.55	0.1763112	1.706241	NaN	11.55	0.1598831	0.1730839	0.1598831	11.55	0.1263975	0.1858747	0.1263975	11.55	0.1226275	0.1859407	0.1226275	11.55	0.1041807	0.1815029	0.1041807	11.55	0.1059548	0.1827767	0.1059548	11.55	0.1282186	0.187192	0.1282186	11.55	0.096792	1.312471	NaN	11.55	0.2411092	0.1900659	0.2411092	11.55	0.2003591	0.4802551	0.2003591	11.55	0.1111597	0.1842093	0.1111597	11.55	0.1527442
11.565001	0.1249865	0.6363527	0.1249865	11.565001	0.159592	1.761497	NaN	11.565001	0.1779488	0.177837	0.1779488	11.565001	0.1390271	0.1792639	0.1390271	11.565001	0.122861	0.185443	0.122861	11.565001	0.1005431	0.1796894	0.1005431	11.565001	0.1193325	0.182439	0.1193325	11.565001	0.1262279	0.2035367	0.1262279	11.565001	0.0987395	1.226307	NaN	11.565001	0.2413512	0.1869062	0.2413512	11.565001	0.1484965	0.5277045	0.1484965	11.565001	0.1105123	0.1824809	0.1105123	11.565001	0.143042
11.580001	0.1280261	0.6520277	0.1280261	11.580001	0.1613125	1.686099	NaN	11.580001	0.175779	0.1834175	0.175779	11.580001	0.1271312	0.1781969	0.1271312	11.580001	0.1608215	0.1938193	0.1608215	11.580001	0.0915116	0.1862503	0.0915116	11.580001	0.1093783	0.1945488	0.1093783	11.580001	0.130666	0.1854348	0.130666	11.580001	0.0910913	1.043671	NaN	11.580001	0.2213212	0.1860483	0.2213212	11.580001	0.1606808	0.5412623	0.1606808	11.580001	0.1132287	0.1690891	0.1132287	11.580001	0.1605431
11.595	0.1263351	0.6267653	0.1263351	11.595	0.1588644	1.630757	NaN	11.595	0.1557873	0.1837171	0.1557873	11.595	0.1089917	0.1705395	0.1089917	11.595	0.1405141	0.179583	0.1405141	11.595	0.1316573	0.178708	0.1316573	11.595	0.113392	0.1878628	0.113392	11.595	0.1191109	0.180987	0.1191109	11.595	0.0812498	1.218577	NaN	11.595	0.2251175	0.1830055	0.2251175	11.595	0.1863166	0.5136008	0.1863166	11.595	0.1142902	0.1737451	0.1142902	11.595	0.1929673
11.610001	0.1214595	0.79533	0.1214595	11.610001	0.1678184	1.984844	NaN	11.610001	0.1834103	0.2211356	0.1834103	11.610001	0.136755	0.1745995	0.136755	11.610001	0.1182127	0.1837744	0.1182127	11.610001	0.1073096	0.1847734	0.1073096	11.610001	0.1149854	0.1832466	0.1149854	11.610001	0.1360906	0.1883133	0.1360906	11.610001	0.0920957	1.052959	NaN	11.610001	0.1869776	0.1753798	0.1869776	11.610001	0.1729585	0.5794395	0.1729585	11.610001	0.1148277	0.1875922	0.1148277	11.610001	0.175022
11.625001	0.1356078	0.6275232	0.1356078	11.625001	0.1487531	1.982511	NaN	11.625001	0.175007	0.1843718	0.175007	11.625001	0.1259573	0.1843782	0.1259573	11.625001	0.13215	0.1878538	0.13215	11.625001	0.1470293	0.1761787	0.1470293	11.625001	0.1103185	0.2032623	0.1103185	11.625001	0.130375	0.1871495	0.130375	11.625001	0.1439753	0.8853624	0.1439753	11.625001	0.235706	0.1723776	0.235706	11.625001	0.1562007	0.5188015	0.1562007	11.625001	0.1170338	0.1749649	0.1170338	11.625001	0.1966009
11.64	0.140102	0.5990487	0.140102	11.64	0.1688524	1.93637	NaN	11.64	0.1742055	0.1702615	0.1742055	11.64	0.1260082	0.1851329	0.1260082	11.64	0.1271687	0.1776205	0.1271687	11.64	0.1114746	0.1687603	0.1114746	11.64	0.1109399	0.1817174	0.1109399	11.64	0.1361656	0.1835932	0.1361656	11.64	0.1375707	0.7742095	0.1375707	11.64	0.2441217	0.1739022	0.2441217	11.64	0.1605406	0.5086391	0.1605406	11.64	0.1227393	0.187506	0.1227393	11.64	0.1779973
11.655001	0.1494541	0.7287483	0.1494541	11.655001	0.1416243	1.943594	NaN	11.655001	0.1710903	0.1984969	0.1710903	11.655001	0.1337146	0.17705	0.1337146	11.655001	0.1197135	0.183491	0.1197135	11.655001	0.1034705	0.1780367	0.1034705	11.655001	0.1207654	0.1915051	0.1207654	11.655001	0.1294048	0.1849858	0.1294048	11.655001	0.1305776	0.8618057	0.1305776	11.655001	0.2292308	0.1729275	0.2292308	11.655001	0.1500018	0.3574984	0.1500018	11.655001	0.1227933	0.1832576	0.1227933	11.655001	0.1906869
11.670001	0.1693562	0.5753357	0.1693562	11.670001	0.1586174	1.940335	NaN	11.670001	0.1442975	0.1735685	0.1442975	11.670001	0.1255417	0.1803558	0.1255417	11.670001	0.1220698	0.1897106	0.1220698	11.670001	0.1081695	0.1965465	0.1081695	11.670001	0.11588	0.1786012	0.11588	11.670001	0.1298792	0.1762986	0.1298792	11.670001	0.0848103	0.7901298	0.0848103	11.670001	0.2460688	0.1821592	0.2460688	11.670001	0.1448306	0.4072848	0.1448306	11.670001	0.119002	0.1965342	0.119002	11.670001	0.203095
11.685	0.1418984	0.6880035	0.1418984	11.685	0.1901201	1.948857	NaN	11.685	0.1792353	0.1971471	0.1792353	11.685	0.1198455	0.1747755	0.1198455	11.685	0.1170318	0.1908663	0.1170318	11.685	0.0518316	0.194781	0.0518316	11.685	0.1269615	0.1791062	0.1269615	11.685	0.1282947	0.1721342	0.1282947	11.685	0.130225	0.9952535	0.130225	11.685	0.2362759	0.218298	0.2362759	11.685	0.1477846	0.4087127	0.1477846	11.685	0.1107057	0.1882827	0.1107057	11.685	0.2092861
11.700001	0.1351541	0.6316368	0.1351541	11.700001	0.1848855	1.863406	NaN	11.700001	0.1641381	0.1878431	0.1641381	11.700001	0.1221119	0.1708562	0.1221119	11.700001	0.1259821	0.1938041	0.1259821	11.700001	0.0749575	0.2047999	0.0749575	11.700001	0.1142371	0.1740472	0.1142371	11.700001	0.1181513	0.1852295	0.1181513	11.700001	0.1139313	0.8247815	0.1139313	11.700001	0.2431041	0.202005	0.2431041	11.700001	0.1463275	0.4010245	0.1463275	11.700001	0.1317037	0.1879509	0.1317037	11.700001	0.1963513
11.715	0.1210879	0.6922526	0.1210879	11.715	0.1785277	1.743956	NaN	11.715	0.1662832	0.1919534	0.1662832	11.715	0.1373725	0.1869573	0.1373725	11.715	0.1269814	0.1938321	0.1269814	11.715	0.0819109	0.2214262	0.0819109	11.715	0.1013632	0.1874442	0.1013632	11.715	0.1122099	0.1792214	0.1122099	11.715	0.1019665	0.9022494	0.1019665	11.715	0.2714522	0.2065766	0.2714522	11.715	0.1577188	0.5048928	0.1577188	11.715	0.1168686	0.1741182	0.1168686	11.715	0.202048
11.7300005	0.1105403	0.5939707	0.1105403	11.7300005	0.1823966	1.617421	NaN	11.7300005	0.1253832	0.1909631	0.1253832	11.7300005	0.1288603	0.1877618	0.1288603	11.7300005	0.1254775	0.1829697	0.1254775	11.7300005	0.0658976	0.2883575	0.0658976	11.7300005	0.1192875	0.1870801	0.1192875	11.7300005	0.1223887	0.167455	0.1223887	11.7300005	0.1296533	1.032753	NaN	11.7300005	0.2592146	0.1891587	0.2592146	11.7300005	0.1655378	0.5867246	0.1655378	11.7300005	0.1402797	0.1898032	0.1402797	11.7300005	0.2163828
11.745001	0.1292173	0.4161597	0.1292173	11.745001	0.2041475	1.540521	NaN	11.745001	0.1517911	0.1993338	0.1517911	11.745001	0.1243917	0.1709062	0.1243917	11.745001	0.1282457	0.1768898	0.1282457	11.745001	0.1027506	0.2206393	0.1027506	11.745001	0.1101749	0.1795159	0.1101749	11.745001	0.1220678	0.1752949	0.1220678	11.745001	0.0794081	0.9615018	0.0794081	11.745001	0.2805305	0.2181581	0.2805305	11.745001	0.1452727	0.6119385	0.1452727	11.745001	0.1312699	0.1982127	0.1312699	11.745001	0.2304652
11.76	0.1359701	0.446316	0.1359701	11.76	0.188205	1.478583	NaN	11.76	0.1422638	0.2030986	0.1422638	11.76	0.1215662	0.182925	0.1215662	11.76	0.1262965	0.1844835	0.1262965	11.76	0.1086758	0.1938755	0.1086758	11.76	0.1146244	0.179426	0.1146244	11.76	0.1162945	0.1957916	0.1162945	11.76	0.0760778	0.9488646	0.0760778	11.76	0.2428178	0.1992131	0.2428178	11.76	0.1321575	0.4012554	0.1321575	11.76	0.1141141	0.1960947	0.1141141	11.76	0.2070986
11.775001	0.1475729	0.3811249	0.1475729	11.775001	0.1899238	1.484699	NaN	11.775001	0.1661836	0.1776571	0.1661836	11.775001	0.1353431	0.1748466	0.1353431	11.775001	0.1193241	0.203089	0.1193241	11.775001	0.0921521	0.2080807	0.0921521	11.775001	0.098431	0.1783825	0.098431	11.775001	0.1264554	0.2000806	0.1264554	11.775001	0.0837759	0.8095438	0.0837759	11.775001	0.2149915	0.2069541	0.2149915	11.775001	0.1421974	0.3997813	0.1421974	11.775001	0.1077007	0.1966574	0.1077007	11.775001	0.241201
11.790001	0.1417127	0.3767239	0.1417127	11.790001	0.1889529	1.487528	NaN	11.790001	0.1463954	0.1842391	0.1463954	11.790001	0.1227525	0.1765666	0.1227525	11.790001	0.1218937	0.1771016	0.1218937	11.790001	0.0957295	0.1918103	0.0957295	11.790001	0.1337662	0.1830679	0.1337662	11.790001	0.1178179	0.1947889	0.1178179	11.790001	0.0835783	1.008746	NaN	11.790001	0.2333663	0.1686477	0.2333663	11.790001	0.1649425	0.5148332	0.1649425	11.790001	0.1135682	0.1893529	0.1135682	11.790001	0.2361423
11.805	0.1717469	0.4054884	0.1717469	11.805	0.1917627	1.688306	NaN	11.805	0.1734833	0.2082161	0.1734833	11.805	0.1282018	0.1745211	0.1282018	11.805	0.1257195	0.1866364	0.1257195	11.805	0.1201674	0.1961045	0.1201674	11.805	0.1190835	0.1883402	0.1190835	11.805	0.1195553	0.1759596	0.1195553	11.805	0.0773714	0.9588063	0.0773714	11.805	0.2136896	0.1706636	0.2136896	11.805	0.1648799	0.5529573	0.1648799	11.805	0.1171274	0.1806339	0.1171274	11.805	0.1843299
11.820001	0.1515624	0.3724273	0.1515624	11.820001	0.1761905	1.792236	NaN	11.820001	0.1693727	0.1989396	0.1693727	11.820001	0.115065	0.1814452	0.115065	11.820001	0.1248411	0.1884968	0.1248411	11.820001	0.1099847	0.1806469	0.1099847	11.820001	0.1083571	0.1777481	0.1083571	11.820001	0.1308905	0.1893724	0.1308905	11.820001	0.1213345	0.9941636	0.1213345	11.820001	0.1815818	0.1908246	0.1815818	11.820001	0.1834268	0.5143158	0.1834268	11.820001	0.1145032	0.1818828	0.1145032	11.820001	0.1984031
11.835001	0.1484876	0.3661556	0.1484876	11.835001	0.1783208	1.706129	NaN	11.835001	0.1646289	0.2121462	0.1646289	11.835001	0.131667	0.1879001	0.131667	11.835001	0.129861	0.1785077	0.129861	11.835001	0.1006744	0.2032509	0.1006744	11.835001	0.1001921	0.1934414	0.1001921	11.835001	0.1227601	0.1759077	0.1227601	11.835001	0.1272802	1.017394	NaN	11.835001	0.1622392	0.1735515	0.1622392	11.835001	0.1918668	0.467582	0.1918668	11.835001	0.1160309	0.1700453	0.1160309	11.835001	0.1834599
11.85	0.1265665	0.3688116	0.1265665	11.85	0.1688332	1.740787	NaN	11.85	0.1739336	0.1892434	0.1739336	11.85	0.1144183	0.1695332	0.1144183	11.85	0.1189647	0.1836765	0.1189647	11.85	0.0940626	0.1920198	0.0940626	11.85	0.104283	0.1887993	0.104283	11.85	0.1308839	0.1832441	0.1308839	11.85	0.0936453	1.028359	NaN	11.85	0.1601046	0.1885233	0.1601046	11.85	0.1724126	0.5010589	0.1724126	11.85	0.1284326	0.1941718	0.1284326	11.85	0.2053345
11.865001	0.1456013	0.4006119	0.1456013	11.865001	0.1885008	1.81672	NaN	11.865001	0.1614324	0.168416	0.1614324	11.865001	0.1260164	0.1741934	0.1260164	11.865001	0.1179991	0.1749171	0.1179991	11.865001	0.0932977	0.18462	0.0932977	11.865001	0.1306673	0.1845957	0.1306673	11.865001	0.1337995	0.1875828	0.1337995	11.865001	0.0831589	1.175797	NaN	11.865001	0.1754998	0.1776767	0.1754998	11.865001	0.1939594	0.4564581	0.1939594	11.865001	0.1075445	0.1839088	0.1075445	11.865001	0.2117726
11.88	0.1519997	0.3711024	0.1519997	11.88	0.1759133	1.888003	NaN	11.88	0.1541847	0.1759204	0.1541847	11.88	0.1214187	0.1766555	0.1214187	11.88	0.1273206	0.1876966	0.1273206	11.88	0.0946847	0.2160641	0.0946847	11.88	0.1082396	0.1874437	0.1082396	11.88	0.1414207	0.1942813	0.1414207	11.88	0.1122919	1.053658	NaN	11.88	0.1540455	0.1741896	0.1540455	11.88	0.198321	0.4145106	0.198321	11.88	0.1245043	0.1820326	0.1245043	11.88	0.1805472
11.895	0.1607645	0.3440132	0.1607645	11.895	0.1908816	1.772928	NaN	11.895	0.1777597	0.1908638	0.1777597	11.895	0.1183809	0.1894765	0.1183809	11.895	0.1266143	0.1782018	0.1266143	11.895	0.1371519	0.2632751	0.1371519	11.895	0.113006	0.183595	0.113006	11.895	0.1318609	0.180428	0.1318609	11.895	0.1098563	1.156222	NaN	11.895	0.1626199	0.1772627	0.1626199	11.895	0.1977069	0.5143873	0.1977069	11.895	0.1074051	0.1890518	0.1074051	11.895	0.2016535
11.910001	0.141745	0.1966166	0.141745	11.910001	0.1691126	1.635522	NaN	11.910001	0.1746822	0.1792791	0.1746822	11.910001	0.125111	0.1779392	0.125111	11.910001	0.1312011	0.1986855	0.1312011	11.910001	0.1144976	0.1834812	0.1144976	11.910001	0.1134244	0.1934583	0.1134244	11.910001	0.1268221	0.1744071	0.1268221	11.910001	0.0854769	1.082401	NaN	11.910001	0.1622843	0.1790754	0.1622843	11.910001	0.1797646	0.3704173	0.1797646	11.910001	0.1184823	0.1999998	0.1184823	11.910001	0.190361
11.925	0.1432034	0.1731963	0.1432034	11.925	0.1876232	1.718705	NaN	11.925	0.1500229	0.184589	0.1500229	11.925	0.1156461	0.1828561	0.1156461	11.925	0.1382947	0.1893569	0.1382947	11.925	0.1096779	0.1997538	0.1096779	11.925	0.1206979	0.1824337	0.1206979	11.925	0.1337264	0.1840698	0.1337264	11.925	0.0328896	1.176766	NaN	11.925	0.1788816	0.1763438	0.1788816	11.925	0.1713679	0.5400922	0.1713679	11.925	0.1232385	0.179902	0.1232385	11.925	0.2178438
11.940001	0.1626342	0.1769801	0.1626342	11.940001	0.1669196	1.66195	NaN	11.940001	0.1873235	0.1917345	0.1873235	11.940001	0.1126691	0.1720282	0.1126691	11.940001	0.1276267	0.1779046	0.1276267	11.940001	0.1327066	0.2112868	0.1327066	11.940001	0.1254399	0.1912974	0.1254399	11.940001	0.1391293	0.1753238	0.1391293	11.940001	0.0309382	1.163724	NaN	11.940001	0.1645699	0.1897524	0.1645699	11.940001	0.1996878	0.558263	0.1996878	11.940001	0.1156855	0.177792	0.1156855	11.940001	0.1811177
11.955001	0.179847	0.1837173	0.179847	11.955001	0.1932707	1.827338	NaN	11.955001	0.1724742	0.1844018	0.1724742	11.955001	0.1179148	0.1782173	0.1179148	11.955001	0.1260659	0.1862391	0.1260659	11.955001	0.1459978	0.2074522	0.1459978	11.955001	0.1160893	0.1873043	0.1160893	11.955001	0.1206211	0.1672575	0.1206211	11.955001	0.0529413	1.002032	NaN	11.955001	0.1367357	0.182543	0.1367357	11.955001	0.1945411	0.4766423	0.1945411	11.955001	0.11466	0.1836407	0.11466	11.955001	0.1983512
11.97	0.15648	0.2441312	0.15648	11.97	0.2136043	1.587831	NaN	11.97	0.18493	0.1984666	0.18493	11.97	0.1343484	0.1823663	0.1343484	11.97	0.1251976	0.1931792	0.1251976	11.97	0.159422	0.1919052	0.159422	11.97	0.116474	0.1819935	0.116474	11.97	0.128444	0.1721541	0.128444	11.97	0.0560532	0.8894075	0.0560532	11.97	0.0931649	0.1884942	0.0931649	11.97	0.1852851	0.3872003	0.1852851	11.97	0.1156629	0.1907103	0.1156629	11.97	0.1905063
11.985001	0.1470043	0.1782217	0.1470043	11.985001	0.2022909	1.800954	NaN	11.985001	0.1808749	0.1674787	0.1808749	11.985001	0.1318802	0.1753599	0.1318802	11.985001	0.1387462	0.1985874	0.1387462	11.985001	0.1753188	0.1868674	0.1753188	11.985001	0.1151889	0.1923797	0.1151889	11.985001	0.1286584	0.1704236	0.1286584	11.985001	0.0559132	0.976739	0.0559132	11.985001	0.1025282	0.1786195	0.1025282	11.985001	0.1787869	0.3265102	0.1787869	11.985001	0.1228721	0.1774696	0.1228721	11.985001	0.2150762
12.000001	0.1367239	0.196115	0.1367239	12.000001	0.1838976	1.743526	NaN	12.000001	0.1654322	0.1809336	0.1654322	12.000001	0.1260372	0.1746935	0.1260372	12.000001	0.1329421	0.191575	0.1329421	12.000001	0.1452231	0.1903669	0.1452231	12.000001	0.1263895	0.184458	0.1263895	12.000001	0.123283	0.1784149	0.123283	12.000001	0.0840504	1.074859	NaN	12.000001	0.1225701	0.1742669	0.1225701	12.000001	0.1620805	0.4685214	0.1620805	12.000001	0.1274801	0.1830377	0.1274801	12.000001	0.1911747
12.015	0.1356279	0.2208666	0.1356279	12.015	0.1657944	1.668097	NaN	12.015	0.1830145	0.1933239	0.1830145	12.015	0.118596	0.1836259	0.118596	12.015	0.1132605	0.1696262	0.1132605	12.015	0.0786646	0.2046088	0.0786646	12.015	0.1234624	0.2054674	0.1234624	12.015	0.1338534	0.1857901	0.1338534	12.015	0.0795204	0.9227721	0.0795204	12.015	0.1579792	0.1846456	0.1579792	12.015	0.1673799	0.5483039	0.1673799	12.015	0.1248514	0.1884214	0.1248514	12.015	0.2040753
12.030001	0.153283	0.1862334	0.153283	12.030001	0.141903	1.42531	NaN	12.030001	0.1639349	0.1974767	0.1639349	12.030001	0.134046	0.1858136	0.134046	12.030001	0.1253183	0.1876404	0.1253183	12.030001	0.0749099	0.1872831	0.0749099	12.030001	0.1142735	0.1858381	0.1142735	12.030001	0.1156489	0.1747991	0.1156489	12.030001	0.0972504	0.9769934	0.0972504	12.030001	0.1790251	0.1791926	0.1790251	12.030001	0.1697333	0.5442851	0.1697333	12.030001	0.1169385	0.164816	0.1169385	12.030001	0.2054628
12.045001	0.1262944	0.1878592	0.1262944	12.045001	0.1796505	1.756981	NaN	12.045001	0.1588585	0.1868343	0.1588585	12.045001	0.1313427	0.1776197	0.1313427	12.045001	0.1231693	0.1767484	0.1231693	12.045001	0.1035136	0.2044656	0.1035136	12.045001	0.1224483	0.2040172	0.1224483	12.045001	0.1178897	0.1788869	0.1178897	12.045001	0.0978063	0.8089802	0.0978063	12.045001	0.1948009	0.1903946	0.1948009	12.045001	0.1627652	0.50775	0.1627652	12.045001	0.1364659	0.175344	0.1364659	12.045001	0.1896392
12.06	0.1249054	0.1840108	0.1249054	12.06	0.2217401	1.844477	NaN	12.06	0.1611241	0.1890636	0.1611241	12.06	0.1226079	0.186047	0.1226079	12.06	0.1264903	0.1820577	0.1264903	12.06	0.0682635	0.178804	0.0682635	12.06	0.1117437	0.1925663	0.1117437	12.06	0.1272945	0.1785876	0.1272945	12.06	0.1076575	0.9702996	0.1076575	12.06	0.209094	0.1819369	0.209094	12.06	0.1648724	0.4721746	0.1648724	12.06	0.1383923	0.1721214	0.1383923	12.06	0.1817163
12.075001	0.1425089	0.1721078	0.1425089	12.075001	0.1788961	1.75734	NaN	12.075001	0.1620509	0.1969416	0.1620509	12.075001	0.1275519	0.1680437	0.1275519	12.075001	0.1402427	0.1977197	0.1402427	12.075001	0.1217658	0.1864642	0.1217658	12.075001	0.1225405	0.1834993	0.1225405	12.075001	0.1243446	0.1768038	0.1243446	12.075001	0.1226532	0.8728209	0.1226532	12.075001	0.1701574	0.2103661	0.1701574	12.075001	0.1652229	0.3689783	0.1652229	12.075001	0.1280943	0.1804034	0.1280943	12.075001	0.180659
12.09	0.136393	0.2092986	0.136393	12.09	0.1701003	1.598277	NaN	12.09	0.1575705	0.1932124	0.1575705	12.09	0.1239897	0.1877311	0.1239897	12.09	0.1214956	0.1982624	0.1214956	12.09	0.0846796	0.1916577	0.0846796	12.09	0.1250495	0.1940074	0.1250495	12.09	0.1389648	0.1814404	0.1389648	12.09	0.1019983	0.8260335	0.1019983	12.09	0.1775663	0.1889549	0.1775663	12.09	0.1652462	0.387223	0.1652462	12.09	0.1257687	0.1987769	0.1257687	12.09	0.1995268
12.1050005	0.139278	0.1909086	0.139278	12.1050005	0.1845592	1.726234	NaN	12.1050005	0.171881	0.1855209	0.171881	12.1050005	0.1214378	0.1630936	0.1214378	12.1050005	0.1154769	0.1873636	0.1154769	12.1050005	0.1062459	0.2250673	0.1062459	12.1050005	0.1290421	0.1860558	0.1290421	12.1050005	0.1187477	0.1808336	0.1187477	12.1050005	0.1325421	0.9154599	0.1325421	12.1050005	0.1777005	0.1723659	0.1777005	12.1050005	0.1600042	0.5727348	0.1600042	12.1050005	0.1265594	0.1770063	0.1265594	12.1050005	0.1881249
12.120001	0.1431718	0.1863035	0.1431718	12.120001	0.2089084	1.649063	NaN	12.120001	0.1761926	0.1925305	0.1761926	12.120001	0.1148315	0.1678369	0.1148315	12.120001	0.1240924	0.1809367	0.1240924	12.120001	0.1036233	0.1762092	0.1036233	12.120001	0.1177836	0.1917302	0.1177836	12.120001	0.1257803	0.1810348	0.1257803	12.120001	0.1478624	0.913546	0.1478624	12.120001	0.1982976	0.1770479	0.1982976	12.120001	0.1813258	0.6430809	0.1813258	12.120001	0.1376787	0.1706588	0.1376787	12.120001	0.2121668
12.135	0.1509145	0.1940852	0.1509145	12.135	0.1894226	1.655361	NaN	12.135	0.188117	0.188016	0.188117	12.135	0.1327814	0.1833355	0.1327814	12.135	0.126868	0.1887511	0.126868	12.135	0.1042407	0.1898744	0.1042407	12.135	0.1303102	0.2008934	0.1303102	12.135	0.141395	0.1763013	0.141395	12.135	0.0821232	0.8606819	0.0821232	12.135	0.2056375	0.16934	0.2056375	12.135	0.1835359	0.6603477	0.1835359	12.135	0.1301401	0.1781084	0.1301401	12.135	0.2250021
12.150001	0.1520335	0.1951895	0.1520335	12.150001	0.2225213	1.654131	NaN	12.150001	0.1888507	0.1800084	0.1888507	12.150001	0.1221238	0.1742906	0.1221238	12.150001	0.1130131	0.1902339	0.1130131	12.150001	0.1229846	0.1929599	0.1229846	12.150001	0.1255826	0.1775464	0.1255826	12.150001	0.1313535	0.1792255	0.1313535	12.150001	0.0633534	0.6146291	0.0633534	12.150001	0.1961775	0.1786449	0.1961775	12.150001	0.1582855	0.5978972	0.1582855	12.150001	0.1246411	0.164954	0.1246411	12.150001	0.2590526
12.165001	0.1574601	0.202398	0.1574601	12.165001	0.227836	1.619601	NaN	12.165001	0.1866266	0.1785302	0.1866266	12.165001	0.1333317	0.1744259	0.1333317	12.165001	0.1240672	0.2082404	0.1240672	12.165001	0.130903	0.1861851	0.130903	12.165001	0.1240717	0.191104	0.1240717	12.165001	0.133796	0.1822568	0.133796	12.165001	0.0791888	0.642095	0.0791888	12.165001	0.193576	0.1676961	0.193576	12.165001	0.1398282	0.715755	0.1398282	12.165001	0.1226692	0.1660867	0.1226692	12.165001	0.2455352
12.18	0.162501	0.187334	0.162501	12.18	0.2122778	1.476635	NaN	12.18	0.2037587	0.1746883	0.2037587	12.18	0.1427661	0.1693498	0.1427661	12.18	0.1366766	0.187867	0.1366766	12.18	0.1302124	0.1949362	0.1302124	12.18	0.1233413	0.2083828	0.1233413	12.18	0.1301529	0.1819832	0.1301529	12.18	0.073737	0.6775943	0.073737	12.18	0.2267229	0.1661926	0.2267229	12.18	0.1539019	0.5480667	0.1539019	12.18	0.1252784	0.1742803	0.1252784	12.18	0.2451401
12.195001	0.1386912	0.2017277	0.1386912	12.195001	0.1964179	1.387087	NaN	12.195001	0.1807482	0.1784851	0.1807482	12.195001	0.1177614	0.1741776	0.1177614	12.195001	0.0994989	0.1765078	0.0994989	12.195001	0.1285052	0.2135646	0.1285052	12.195001	0.1239023	0.1817422	0.1239023	12.195001	0.1277659	0.1905187	0.1277659	12.195001	0.1209991	0.809018	0.1209991	12.195001	0.2022931	0.1780114	0.2022931	12.195001	0.1808005	0.5848092	0.1808005	12.195001	0.1400893	0.1813789	0.1400893	12.195001	0.1964778
12.210001	0.1574789	0.1903735	0.1574789	12.210001	0.176343	1.411099	NaN	12.210001	0.1519805	0.1811465	0.1519805	12.210001	0.1354761	0.1632721	0.1354761	12.210001	0.128356	0.1840704	0.128356	12.210001	0.0837685	0.1965076	0.0837685	12.210001	0.1144757	0.1836805	0.1144757	12.210001	0.1409863	0.1799291	0.1409863	12.210001	0.1178579	0.8858249	0.1178579	12.210001	0.2204529	0.1641981	0.2204529	12.210001	0.170217	0.7603872	0.170217	12.210001	0.1377021	0.1796549	0.1377021	12.210001	0.1780414
12.225	0.1552915	0.192909	0.1552915	12.225	0.1565061	1.543799	NaN	12.225	0.1652211	0.1941829	0.1652211	12.225	0.1166866	0.1758667	0.1166866	12.225	0.1215998	0.1844584	0.1215998	12.225	0.0829097	0.1722456	0.0829097	12.225	0.1264088	0.1750147	0.1264088	12.225	0.1121064	0.1867698	0.1121064	12.225	0.0858034	0.7054822	0.0858034	12.225	0.2076643	0.1968805	0.2076643	12.225	0.1716316	0.6938883	0.1716316	12.225	0.1254596	0.1910969	0.1254596	12.225	0.1803699
12.240001	0.1493338	0.1947845	0.1493338	12.240001	0.1747128	1.400404	NaN	12.240001	0.1759783	0.1919217	0.1759783	12.240001	0.1202895	0.177223	0.1202895	12.240001	0.1286667	0.1837035	0.1286667	12.240001	0.1352298	0.2066216	0.1352298	12.240001	0.1252279	0.186378	0.1252279	12.240001	0.1300298	0.1750246	0.1300298	12.240001	0.0603226	0.7929267	0.0603226	12.240001	0.2291787	0.2047463	0.2291787	12.240001	0.1772399	0.4942579	0.1772399	12.240001	0.1094562	0.1779081	0.1094562	12.240001	0.1750151
12.255	0.1486139	0.2025265	0.1486139	12.255	0.1862543	1.124219	NaN	12.255	0.1827945	0.1853969	0.1827945	12.255	0.1167756	0.1787541	0.1167756	12.255	0.1286674	0.1785302	0.1286674	12.255	0.1057923	0.2176132	0.1057923	12.255	0.135014	0.1781024	0.135014	12.255	0.1314774	0.1892831	0.1314774	12.255	0.0653226	0.7585787	0.0653226	12.255	0.2496234	0.1760281	0.2496234	12.255	0.1704364	0.6925628	0.1704364	12.255	0.1085678	0.1637884	0.1085678	12.255	0.1933749
12.27	0.1381954	0.2209389	0.1381954	12.27	0.1751826	1.012171	NaN	12.27	0.1967929	0.1799694	0.1967929	12.27	0.1301699	0.1817908	0.1301699	12.27	0.1257303	0.1983055	0.1257303	12.27	0.0829313	0.2128624	0.0829313	12.27	0.1207801	0.1742894	0.1207801	12.27	0.1297642	0.187046	0.1297642	12.27	0.0750125	0.5710942	0.0750125	12.27	0.217133	0.1976083	0.217133	12.27	0.1429762	0.6962147	0.1429762	12.27	0.1089841	0.1802954	0.1089841	12.27	0.1699215
12.285001	0.1446185	0.1815849	0.1446185	12.285001	0.1919702	0.7503031	0.1919702	12.285001	0.1680728	0.1810497	0.1680728	12.285001	0.1214316	0.1715385	0.1214316	12.285001	0.1207301	0.1752658	0.1207301	12.285001	0.0943987	0.2231727	0.0943987	12.285001	0.1291582	0.1889518	0.1291582	12.285001	0.1303659	0.1688312	0.1303659	12.285001	0.1347457	0.6401065	0.1347457	12.285001	0.2323759	0.2060097	0.2323759	12.285001	0.1494722	0.7853224	0.1494722	12.285001	0.1083618	0.1772846	0.1083618	12.285001	0.1905671
12.3	0.1359238	0.2033938	0.1359238	12.3	0.1722162	0.9300917	0.1722162	12.3	0.1806921	0.1729566	0.1806921	12.3	0.1310668	0.1749849	0.1310668	12.3	0.1076003	0.1829563	0.1076003	12.3	0.0596904	0.2406927	0.0596904	12.3	0.1197732	0.1844718	0.1197732	12.3	0.1246105	0.1829099	0.1246105	12.3	0.0981825	0.6063547	0.0981825	12.3	0.2446239	0.188037	0.2446239	12.3	0.1092791	0.8878907	0.1092791	12.3	0.1030312	0.1854567	0.1030312	12.3	0.2032657
12.315001	0.1423924	0.1955966	0.1423924	12.315001	0.1838975	0.826745	0.1838975	12.315001	0.1890016	0.1927642	0.1890016	12.315001	0.1227342	0.1775276	0.1227342	12.315001	0.1173531	0.1998147	0.1173531	12.315001	0.0582069	0.1829003	0.0582069	12.315001	0.1335892	0.1817395	0.1335892	12.315001	0.1433572	0.1802286	0.1433572	12.315001	0.0785817	0.509636	0.0785817	12.315001	0.2285134	0.178958	0.2285134	12.315001	0.1643321	0.9302419	0.1643321	12.315001	0.1069062	0.2090544	0.1069062	12.315001	0.2085933
12.330001	0.1500117	0.1985904	0.1500117	12.330001	0.2110831	0.97473	0.2110831	12.330001	0.1655409	0.1723047	0.1655409	12.330001	0.124699	0.1781997	0.124699	12.330001	0.113882	0.21631	0.113882	12.330001	0.0655442	0.1984718	0.0655442	12.330001	0.1245714	0.1799293	0.1245714	12.330001	0.12856	0.1800473	0.12856	12.330001	0.1112899	0.5446565	0.1112899	12.330001	0.2572622	0.1842337	0.2572622	12.330001	0.1727773	0.9782848	0.1727773	12.330001	0.1166092	0.2007316	0.1166092	12.330001	0.205125
12.345	0.1320296	0.2211516	0.1320296	12.345	0.1873987	1.056383	NaN	12.345	0.1946936	0.1716685	0.1946936	12.345	0.1360673	0.1899503	0.1360673	12.345	0.1075997	0.1746366	0.1075997	12.345	0.0648628	0.2097345	0.0648628	12.345	0.1182131	0.1981735	0.1182131	12.345	0.1058972	0.1941587	0.1058972	12.345	0.1085965	0.6325965	0.1085965	12.345	0.229995	0.1819559	0.229995	12.345	0.1380138	0.8037138	0.1380138	12.345	0.1158401	0.1722069	0.1158401	12.345	0.2084287
12.360001	0.154603	0.1728498	0.154603	12.360001	0.1829793	0.991948	0.1829793	12.360001	0.1681117	0.1776909	0.1681117	12.360001	0.1221327	0.1708346	0.1221327	12.360001	0.1238081	0.1808863	0.1238081	12.360001	0.053581	0.2049689	0.053581	12.360001	0.130248	0.1876723	0.130248	12.360001	0.1068361	0.1772835	0.1068361	12.360001	0.1105519	0.5805222	0.1105519	12.360001	0.225205	0.170953	0.225205	12.360001	0.1548441	0.6872878	0.1548441	12.360001	0.1152292	0.1835028	0.1152292	12.360001	0.2149473
12.375001	0.1408987	0.1926994	0.1408987	12.375001	0.1915665	1.104894	NaN	12.375001	0.1794518	0.192681	0.1794518	12.375001	0.1294131	0.1793089	0.1294131	12.375001	0.1246526	0.2029134	0.1246526	12.375001	0.0646131	0.1932794	0.0646131	12.375001	0.1302188	0.1830832	0.1302188	12.375001	0.1104703	0.1726952	0.1104703	12.375001	0.1163881	0.5898762	0.1163881	12.375001	0.2167794	0.1873553	0.2167794	12.375001	0.2053145	0.8031742	0.2053145	12.375001	0.1085236	0.1778222	0.1085236	12.375001	0.2199264
12.39	0.1239165	0.1867536	0.1239165	12.39	0.1964916	1.136325	NaN	12.39	0.1873638	0.1758352	0.1873638	12.39	0.1201325	0.1776934	0.1201325	12.39	0.1400129	0.1860779	0.1400129	12.39	0.0697684	0.1947515	0.0697684	12.39	0.1229807	0.1911258	0.1229807	12.39	0.1075263	0.177708	0.1075263	12.39	0.1146113	0.5828078	0.1146113	12.39	0.2329464	0.1695465	0.2329464	12.39	0.1845182	0.8241051	0.1845182	12.39	0.0889172	0.1718528	0.0889172	12.39	0.2316738
12.405001	0.1233887	0.1800223	0.1233887	12.405001	0.188367	1.390898	NaN	12.405001	0.175497	0.1994495	0.175497	12.405001	0.1262782	0.1663524	0.1262782	12.405001	0.1478755	0.1826693	0.1478755	12.405001	0.0788631	0.2128919	0.0788631	12.405001	0.130183	0.2047423	0.130183	12.405001	0.1132888	0.1840031	0.1132888	12.405001	0.0786484	0.6686537	0.0786484	12.405001	0.2446487	0.1744306	0.2446487	12.405001	0.213516	0.9077663	0.213516	12.405001	0.127309	0.177346	0.127309	12.405001	0.2096869
12.420001	0.1276751	0.1806073	0.1276751	12.420001	0.1958795	1.287067	NaN	12.420001	0.1755359	0.1859408	0.1755359	12.420001	0.1317495	0.1687315	0.1317495	12.420001	0.1317828	0.1887912	0.1317828	12.420001	0.1276939	0.1978354	0.1276939	12.420001	0.1187013	0.1920494	0.1187013	12.420001	0.1123214	0.1937535	0.1123214	12.420001	0.1020832	0.5990312	0.1020832	12.420001	0.2438479	0.1746224	0.2438479	12.420001	0.2070047	0.6704988	0.2070047	12.420001	0.1216527	0.1891543	0.1216527	12.420001	0.2043848
12.435	0.1223724	0.2065092	0.1223724	12.435	0.1865635	1.105122	NaN	12.435	0.1797118	0.1790696	0.1797118	12.435	0.1332041	0.1823653	0.1332041	12.435	0.1259027	0.1790698	0.1259027	12.435	0.1380065	0.2070678	0.1380065	12.435	0.140669	0.1885992	0.140669	12.435	0.1098517	0.1859312	0.1098517	12.435	0.0782431	0.585452	0.0782431	12.435	0.2240474	0.17563	0.2240474	12.435	0.1868653	0.5835395	0.1868653	12.435	0.1235591	0.1890722	0.1235591	12.435	0.2118729
12.450001	0.1119119	0.2126804	0.1119119	12.450001	0.2087864	1.082557	NaN	12.450001	0.1559978	0.1894043	0.1559978	12.450001	0.126306	0.1742147	0.126306	12.450001	0.1235892	0.1973854	0.1235892	12.450001	0.1355393	0.1863552	0.1355393	12.450001	0.1263085	0.231648	0.1263085	12.450001	0.111255	0.1774935	0.111255	12.450001	0.110262	0.4766351	0.110262	12.450001	0.1807914	0.1647972	0.1807914	12.450001	0.1928215	0.6846446	0.1928215	12.450001	0.1214153	0.1861196	0.1214153	12.450001	0.21199
12.465	0.1209814	0.2085881	0.1209814	12.465	0.1841469	1.215405	NaN	12.465	0.1870821	0.1747629	0.1870821	12.465	0.124432	0.1833983	0.124432	12.465	0.1154937	0.1786221	0.1154937	12.465	0.1309929	0.1865285	0.1309929	12.465	0.1431799	0.1893809	0.1431799	12.465	0.1170474	0.2015475	0.1170474	12.465	0.0704822	0.5236087	0.0704822	12.465	0.194104	0.1853054	0.194104	12.465	0.1850306	0.7224257	0.1850306	12.465	0.1128188	0.1846273	0.1128188	12.465	0.1945819
12.4800005	0.1167959	0.1943118	0.1167959	12.4800005	0.1846107	1.574486	NaN	12.4800005	0.1722299	0.1846185	0.1722299	12.4800005	0.1325632	0.1815019	0.1325632	12.4800005	0.1157789	0.1794353	0.1157789	12.4800005	0.1166313	0.1878402	0.1166313	12.4800005	0.1238014	0.1934602	0.1238014	12.4800005	0.1225021	0.1782616	0.1225021	12.4800005	0.0620665	0.4835742	0.0620665	12.4800005	0.19966	0.1739682	0.19966	12.4800005	0.1278658	0.6185743	0.1278658	12.4800005	0.1044922	0.1740541	0.1044922	12.4800005	0.2181382
12.495001	0.1078702	0.2020248	0.1078702	12.495001	0.1753675	1.587415	NaN	12.495001	0.148051	0.1857793	0.148051	12.495001	0.1393104	0.1749316	0.1393104	12.495001	0.1223456	0.1914913	0.1223456	12.495001	0.1527615	0.2064448	0.1527615	12.495001	0.1522125	0.1913758	0.1522125	12.495001	0.107925	0.1817453	0.107925	12.495001	0.0732438	0.4527406	0.0732438	12.495001	0.2145546	0.1735047	0.2145546	12.495001	0.0979127	0.4062488	0.0979127	12.495001	0.1200626	0.1889463	0.1200626	12.495001	0.2081438
12.51	0.1110538	0.2045555	0.1110538	12.51	0.1738192	2.062928	NaN	12.51	0.1966776	0.1751402	0.1966776	12.51	0.1182704	0.1711465	0.1182704	12.51	0.1210896	0.1790896	0.1210896	12.51	0.1488028	0.1976649	0.1488028	12.51	0.1397753	0.1792301	0.1397753	12.51	0.1225045	0.1752247	0.1225045	12.51	0.0524148	0.4580699	0.0524148	12.51	0.1751994	0.1812347	0.1751994	12.51	0.0920447	0.4075012	0.0920447	12.51	0.1376193	0.1864202	0.1376193	12.51	0.1937935
12.525001	0.1189788	0.2005272	0.1189788	12.525001	0.2035627	1.884306	NaN	12.525001	0.1689847	0.1702528	0.1689847	12.525001	0.1115458	0.179698	0.1115458	12.525001	0.1281784	0.1752997	0.1281784	12.525001	0.1308278	0.2397351	0.1308278	12.525001	0.1317759	0.1838848	0.1317759	12.525001	0.1158222	0.1928096	0.1158222	12.525001	0.0753506	0.4115493	0.0753506	12.525001	0.1932951	0.1900683	0.1932951	12.525001	0.0962736	0.4008441	0.0962736	12.525001	0.1431491	0.1743889	0.1431491	12.525001	0.1973163
12.540001	0.1174977	0.1858224	0.1174977	12.540001	0.1781986	1.8211	NaN	12.540001	0.1862457	0.1804162	0.1862457	12.540001	0.1229804	0.1750258	0.1229804	12.540001	0.1194853	0.1881437	0.1194853	12.540001	0.1481535	0.1806278	0.1481535	12.540001	0.1478998	0.1861349	0.1478998	12.540001	0.1319398	0.1881728	0.1319398	12.540001	0.0676123	0.3811113	0.0676123	12.540001	0.2112484	0.177361	0.2112484	12.540001	0.1180945	0.4074669	0.1180945	12.540001	0.1380629	0.1820705	0.1380629	12.540001	0.2028323
12.555	0.1196123	0.1744646	0.1196123	12.555	0.1858572	1.886293	NaN	12.555	0.1859217	0.1754166	0.1859217	12.555	0.1204393	0.1826204	0.1204393	12.555	0.1173935	0.173176	0.1173935	12.555	0.1434223	0.1849241	0.1434223	12.555	0.1260871	0.1748636	0.1260871	12.555	0.1100374	0.1894555	0.1100374	12.555	0.0957191	0.4229575	0.0957191	12.555	0.1853701	0.1821786	0.1853701	12.555	0.1010391	0.5026279	0.1010391	12.555	0.1385798	0.1825969	0.1385798	12.555	0.2223251
12.570001	0.1198265	0.1995143	0.1198265	12.570001	0.2007457	1.571415	NaN	12.570001	0.1924151	0.1848082	0.1924151	12.570001	0.1249192	0.173656	0.1249192	12.570001	0.1428984	0.189024	0.1428984	12.570001	0.160782	0.1921758	0.160782	12.570001	0.1420555	0.1817464	0.1420555	12.570001	0.1183932	0.1806564	0.1183932	12.570001	0.0719872	0.41559	0.0719872	12.570001	0.2051792	0.1821126	0.2051792	12.570001	0.1360553	0.4678162	0.1360553	12.570001	0.1275694	0.1926264	0.1275694	12.570001	0.2446282
12.585001	0.1273569	0.1850919	0.1273569	12.585001	0.1771273	1.584518	NaN	12.585001	0.1847104	0.1884753	0.1847104	12.585001	0.1226001	0.1823471	0.1226001	12.585001	0.1277685	0.1839268	0.1277685	12.585001	0.1591434	0.173405	0.1591434	12.585001	0.1351735	0.183507	0.1351735	12.585001	0.1091883	0.1770754	0.1091883	12.585001	0.0729961	0.3752882	0.0729961	12.585001	0.1960704	0.2086357	0.1960704	12.585001	0.1600083	0.4575652	0.1600083	12.585001	0.1205294	0.1790126	0.1205294	12.585001	0.1954854
12.6	0.1184885	0.1853673	0.1184885	12.6	0.1910153	1.53901	NaN	12.6	0.1798527	0.1732801	0.1798527	12.6	0.1253055	0.1747666	0.1253055	12.6	0.1430646	0.1861911	0.1430646	12.6	0.1611253	0.1929333	0.1611253	12.6	0.1242032	0.1898346	0.1242032	12.6	0.1045701	0.1781978	0.1045701	12.6	0.0345642	0.2930446	0.0345642	12.6	0.1998513	0.1862738	0.1998513	12.6	0.1672103	0.4217656	0.1672103	12.6	0.1200485	0.1771459	0.1200485	12.6	0.2033903
12.615001	0.1403079	0.2109883	0.1403079	12.615001	0.1688074	1.469047	NaN	12.615001	0.1836846	0.1887508	0.1836846	12.615001	0.1397979	0.1805893	0.1397979	12.615001	0.1406109	0.1922659	0.1406109	12.615001	0.1688375	0.1784829	0.1688375	12.615001	0.1420991	0.1846779	0.1420991	12.615001	0.0981108	0.1772117	0.0981108	12.615001	0.0386415	0.2001	0.0386415	12.615001	0.1967394	0.1856099	0.1967394	12.615001	0.1884756	0.4527314	0.1884756	12.615001	0.1215518	0.1731526	0.1215518	12.615001	0.2006271
12.630001	0.1401961	0.1915329	0.1401961	12.630001	0.1765614	1.427592	NaN	12.630001	0.1688708	0.191387	0.1688708	12.630001	0.1250196	0.1975232	0.1250196	12.630001	0.1396061	0.1786842	0.1396061	12.630001	0.1472515	0.3429425	0.1472515	12.630001	0.122436	0.1897447	0.122436	12.630001	0.1083751	0.1917415	0.1083751	12.630001	0.0603488	0.3274477	0.0603488	12.630001	0.1975828	0.1825267	0.1975828	12.630001	0.1996863	0.5233297	0.1996863	12.630001	0.111538	0.183855	0.111538	12.630001	0.2052321
12.645	0.1219503	0.1846566	0.1219503	12.645	0.1915346	1.166241	NaN	12.645	0.1937328	0.1730115	0.1937328	12.645	0.1377393	0.1808895	0.1377393	12.645	0.1354583	0.1883319	0.1354583	12.645	0.1725877	0.1771932	0.1725877	12.645	0.1459278	0.2028036	0.1459278	12.645	0.1145081	0.1766886	0.1145081	12.645	0.0490822	0.1955657	0.0490822	12.645	0.16802	0.2068066	0.16802	12.645	0.1674611	0.6827034	0.1674611	12.645	0.1136296	0.1840522	0.1136296	12.645	0.2341997
12.660001	0.1229627	0.1762753	0.1229627	12.660001	0.132952	1.22353	NaN	12.660001	0.1938498	0.1748229	0.1938498	12.660001	0.1301205	0.1805681	0.1301205	12.660001	0.1422778	0.2112396	0.1422778	12.660001	0.1685503	0.1844505	0.1685503	12.660001	0.1485803	0.1830808	0.1485803	12.660001	0.0981617	0.1802563	0.0981617	12.660001	0.061961	0.2294707	0.061961	12.660001	0.2010257	0.1878428	0.2010257	12.660001	0.189447	0.7268488	0.189447	12.660001	0.1190412	0.1727923	0.1190412	12.660001	0.2220791
12.675	0.1249107	0.1918412	0.1249107	12.675	0.1444342	1.154801	NaN	12.675	0.1910188	0.1844398	0.1910188	12.675	0.1329089	0.1746765	0.1329089	12.675	0.1323479	0.1775697	0.1323479	12.675	0.1643978	0.191832	0.1643978	12.675	0.1340895	0.2038931	0.1340895	12.675	0.1180361	0.187487	0.1180361	12.675	0.069021	0.2099473	0.069021	12.675	0.1926547	0.1891796	0.1926547	12.675	0.1867066	0.6942255	0.1867066	12.675	0.1163075	0.1712529	0.1163075	12.675	0.2444626
12.690001	0.1197461	0.1790892	0.1197461	12.690001	0.1144655	1.391778	NaN	12.690001	0.1745823	0.1880691	0.1745823	12.690001	0.1391469	0.17425	0.1391469	12.690001	0.1441134	0.1820879	0.1441134	12.690001	0.1608224	0.215261	0.1608224	12.690001	0.1258488	0.1802051	0.1258488	12.690001	0.11169	0.1948416	0.11169	12.690001	0.0912484	0.2047118	0.0912484	12.690001	0.1887744	0.1835863	0.1887744	12.690001	0.2158409	0.5882321	0.2158409	12.690001	0.1228856	0.1791773	0.1228856	12.690001	0.2401226
12.705001	0.1115548	0.1825624	0.1115548	12.705001	0.1659427	1.303209	NaN	12.705001	0.1790826	0.1803578	0.1790826	12.705001	0.1211439	0.1740455	0.1211439	12.705001	0.1367648	0.1817636	0.1367648	12.705001	0.1644581	0.1906895	0.1644581	12.705001	0.100345	0.1925967	0.100345	12.705001	0.1205452	0.1920096	0.1205452	12.705001	0.1262702	0.207338	0.1262702	12.705001	0.157418	0.1902863	0.157418	12.705001	0.2115708	0.5778878	0.2115708	12.705001	0.1273973	0.1718497	0.1273973	12.705001	0.2335131
12.72	0.1083088	0.1983607	0.1083088	12.72	0.1956634	1.459658	NaN	12.72	0.1833021	0.1832541	0.1833021	12.72	0.1282689	0.1822779	0.1282689	12.72	0.1419071	0.1876856	0.1419071	12.72	0.1747372	0.195776	0.1747372	12.72	0.1422885	0.1992072	0.1422885	12.72	0.1216202	0.1828531	0.1216202	12.72	0.0992301	0.19774	0.0992301	12.72	0.1748785	0.1814967	0.1748785	12.72	0.2126075	0.5729188	0.2126075	12.72	0.1328319	0.1786178	0.1328319	12.72	0.1975119
12.735001	0.1082139	0.1799055	0.1082139	12.735001	0.1953403	1.450334	NaN	12.735001	0.1839978	0.187875	0.1839978	12.735001	0.1066219	0.1903999	0.1066219	12.735001	0.1366407	0.183382	0.1366407	12.735001	0.1585535	0.1857218	0.1585535	12.735001	0.1352991	0.1915612	0.1352991	12.735001	0.1268258	0.1854379	0.1268258	12.735001	0.0913176	0.216282	0.0913176	12.735001	0.1874942	0.1898317	0.1874942	12.735001	0.2136107	0.540855	0.2136107	12.735001	0.1290586	0.1855747	0.1290586	12.735001	0.2135042
12.750001	0.1325587	0.1776824	0.1325587	12.750001	0.203287	1.54006	NaN	12.750001	0.1814854	0.1888702	0.1814854	12.750001	0.1238869	0.1886366	0.1238869	12.750001	0.152994	0.1871389	0.152994	12.750001	0.1708605	0.2351349	0.1708605	12.750001	0.1247789	0.1772974	0.1247789	12.750001	0.1279004	0.1892916	0.1279004	12.750001	0.0658432	0.288799	0.0658432	12.750001	0.1983576	0.1870989	0.1983576	12.750001	0.196451	0.5004697	0.196451	12.750001	0.1199115	0.1890914	0.1199115	12.750001	0.2145041
12.765	0.116902	0.1701441	0.116902	12.765	0.1850691	1.517603	NaN	12.765	0.170015	0.1765357	0.170015	12.765	0.1317715	0.1845864	0.1317715	12.765	0.1431008	0.184114	0.1431008	12.765	0.1814806	0.2358972	0.1814806	12.765	0.1412788	0.1878451	0.1412788	12.765	0.1199239	0.1743263	0.1199239	12.765	0.0740247	0.1856663	0.0740247	12.765	0.1609841	0.1833604	0.1609841	12.765	0.2183959	0.5740295	0.2183959	12.765	0.1136329	0.1757743	0.1136329	12.765	0.2375036
12.780001	0.1156236	0.1779215	0.1156236	12.780001	0.1810204	1.446837	NaN	12.780001	0.1687364	0.1862391	0.1687364	12.780001	0.1243105	0.1826152	0.1243105	12.780001	0.1554241	0.1885443	0.1554241	12.780001	0.1895782	0.1848855	0.1895782	12.780001	0.1320492	0.18765	0.1320492	12.780001	0.115182	0.1945581	0.115182	12.780001	0.0703543	0.1926575	0.0703543	12.780001	0.1965289	0.1965834	0.1965289	12.780001	0.187935	0.5375612	0.187935	12.780001	0.1189462	0.1939055	0.1189462	12.780001	0.2057993
12.795001	0.1169903	0.1824746	0.1169903	12.795001	0.1772144	1.336257	NaN	12.795001	0.1577354	0.183551	0.1577354	12.795001	0.1280166	0.1810827	0.1280166	12.795001	0.1571831	0.1863038	0.1571831	12.795001	0.1868725	0.1931174	0.1868725	12.795001	0.1510803	0.1851429	0.1510803	12.795001	0.1360109	0.1782749	0.1360109	12.795001	0.0753197	0.1876429	0.0753197	12.795001	0.2200986	0.1767172	0.2200986	12.795001	0.1745655	0.4124183	0.1745655	12.795001	0.1150285	0.1882829	0.1150285	12.795001	0.2158486
12.81	0.1075423	0.1767853	0.1075423	12.81	0.1788474	1.251094	NaN	12.81	0.1364987	0.1820358	0.1364987	12.81	0.1250906	0.1777573	0.1250906	12.81	0.1413115	0.1921718	0.1413115	12.81	0.1633534	0.2064606	0.1633534	12.81	0.1480505	0.1904854	0.1480505	12.81	0.1343721	0.1907211	0.1343721	12.81	0.0766804	0.1743587	0.0766804	12.81	0.2219838	0.1789665	0.2219838	12.81	0.1935098	0.4293543	0.1935098	12.81	0.1200704	0.179408	0.1200704	12.81	0.2396462
12.825001	0.1316812	0.1861049	0.1316812	12.825001	0.1658823	1.170158	NaN	12.825001	0.1431897	0.1844912	0.1431897	12.825001	0.124497	0.1759118	0.124497	12.825001	0.1374811	0.1809919	0.1374811	12.825001	0.1766984	0.220705	0.1766984	12.825001	0.1214027	0.1949615	0.1214027	12.825001	0.1264768	0.1774086	0.1264768	12.825001	0.0588216	0.1823071	0.0588216	12.825001	0.2006001	0.1748912	0.2006001	12.825001	0.1812275	0.3160397	0.1812275	12.825001	0.1277572	0.1941597	0.1277572	12.825001	0.192248
12.84	0.1331771	0.1835157	0.1331771	12.84	0.1754385	1.387604	NaN	12.84	0.177555	0.1824526	0.177555	12.84	0.1341878	0.1736511	0.1341878	12.84	0.1444858	0.2035926	0.1444858	12.84	0.1748717	0.2318487	0.1748717	12.84	0.1357678	0.1764012	0.1357678	12.84	0.1474552	0.1756713	0.1474552	12.84	0.043612	0.1844154	0.043612	12.84	0.1945475	0.1839811	0.1945475	12.84	0.2047374	0.3385925	0.2047374	12.84	0.1128587	0.1858835	0.1128587	12.84	0.1908491
12.8550005	0.1392383	0.1760057	0.1392383	12.8550005	0.1792202	1.492617	NaN	12.8550005	0.1797848	0.1880344	0.1797848	12.8550005	0.11162	0.1749274	0.11162	12.8550005	0.1473634	0.1975197	0.1473634	12.8550005	0.1693264	0.1900235	0.1693264	12.8550005	0.1535108	0.1842995	0.1535108	12.8550005	0.1450837	0.1793243	0.1450837	12.8550005	0.0461309	0.179137	0.0461309	12.8550005	0.2041812	0.1803356	0.2041812	12.8550005	0.1809223	0.3853348	0.1809223	12.8550005	0.1060747	0.1813747	0.1060747	12.8550005	0.2098193
12.870001	0.1198337	0.1837009	0.1198337	12.870001	0.1962646	1.480261	NaN	12.870001	0.1756878	0.1862119	0.1756878	12.870001	0.1298963	0.1911921	0.1298963	12.870001	0.1284297	0.1794271	0.1284297	12.870001	0.174891	0.1959609	0.174891	12.870001	0.1316628	0.2046005	0.1316628	12.870001	0.1448971	0.1926718	0.1448971	12.870001	0.075629	0.1897736	0.075629	12.870001	0.1992819	0.1753312	0.1992819	12.870001	0.1817186	0.3611689	0.1817186	12.870001	0.1265378	0.1783935	0.1265378	12.870001	0.1946238
12.885	0.1130745	0.19384	0.1130745	12.885	0.1591483	1.333838	NaN	12.885	0.1851284	0.1969185	0.1851284	12.885	0.120871	0.1791809	0.120871	12.885	0.149207	0.1911074	0.149207	12.885	0.1846539	0.2112478	0.1846539	12.885	0.1205909	0.1734952	0.1205909	12.885	0.1449877	0.1901489	0.1449877	12.885	0.0682664	0.2002623	0.0682664	12.885	0.2000202	0.1843531	0.2000202	12.885	0.1948654	0.4552692	0.1948654	12.885	0.1100917	0.1748587	0.1100917	12.885	0.2128213
12.900001	0.1391784	0.1728844	0.1391784	12.900001	0.1883969	1.191793	NaN	12.900001	0.1760035	0.1920288	0.1760035	12.900001	0.1324857	0.1740239	0.1324857	12.900001	0.1422253	0.1625112	0.1422253	12.900001	0.1699291	0.1842051	0.1699291	12.900001	0.1242613	0.1790623	0.1242613	12.900001	0.1444965	0.1690311	0.1444965	12.900001	0.0898263	0.1835591	0.0898263	12.900001	0.1945121	0.1757527	0.1945121	12.900001	0.1834719	0.3641866	0.1834719	12.900001	0.1276927	0.1902596	0.1276927	12.900001	0.2339335
12.915001	0.1216578	0.183145	0.1216578	12.915001	0.1706937	1.163356	NaN	12.915001	0.1809341	0.1775893	0.1809341	12.915001	0.1247647	0.1698802	0.1247647	12.915001	0.1490878	0.1834637	0.1490878	12.915001	0.1944356	0.1764135	0.1944356	12.915001	0.1203662	0.1981756	0.1203662	12.915001	0.1399861	0.1814599	0.1399861	12.915001	0.1075241	0.1931347	0.1075241	12.915001	0.2169831	0.1838803	0.2169831	12.915001	0.1729319	0.3215884	0.1729319	12.915001	0.1231305	0.1612952	0.1231305	12.915001	0.210214
12.93	0.1153487	0.2111708	0.1153487	12.93	0.163339	1.349918	NaN	12.93	0.1803982	0.1704876	0.1803982	12.93	0.1225144	0.1778362	0.1225144	12.93	0.1546664	0.1840271	0.1546664	12.93	0.1748891	0.2144542	0.1748891	12.93	0.1330291	0.1861228	0.1330291	12.93	0.1328061	0.1861821	0.1328061	12.93	0.0766272	0.1839784	0.0766272	12.93	0.2347267	0.1742987	0.2347267	12.93	0.1804668	0.3181067	0.1804668	12.93	0.1164314	0.1838496	0.1164314	12.93	0.2119388
12.945001	0.1310052	0.1935768	0.1310052	12.945001	0.1847416	1.332658	NaN	12.945001	0.1605117	0.1713157	0.1605117	12.945001	0.1274396	0.1822945	0.1274396	12.945001	0.1424089	0.1753994	0.1424089	12.945001	0.1998727	0.2042158	0.1998727	12.945001	0.1251056	0.1806175	0.1251056	12.945001	0.1244516	0.1954913	0.1244516	12.945001	0.0654488	0.1763264	0.0654488	12.945001	0.2315908	0.1690739	0.2315908	12.945001	0.1996059	0.3775184	0.1996059	12.945001	0.1250303	0.1910963	0.1250303	12.945001	0.2209269
12.960001	0.1282555	0.2034579	0.1282555	12.960001	0.1798858	1.322926	NaN	12.960001	0.1656618	0.1964969	0.1656618	12.960001	0.1244601	0.1864439	0.1244601	12.960001	0.1398399	0.1938198	0.1398399	12.960001	0.198072	0.1893928	0.198072	12.960001	0.133536	0.1842057	0.133536	12.960001	0.1237088	0.1828251	0.1237088	12.960001	0.0816355	0.1828771	0.0816355	12.960001	0.1973487	0.1767853	0.1973487	12.960001	0.1892086	0.3572295	0.1892086	12.960001	0.1140662	0.1738967	0.1140662	12.960001	0.2224261
12.975	0.1251423	0.1875527	0.1251423	12.975	0.1624248	1.284557	NaN	12.975	0.1667182	0.1834559	0.1667182	12.975	0.122104	0.1796392	0.122104	12.975	0.1499566	0.2086458	0.1499566	12.975	0.1783012	0.1776198	0.1783012	12.975	0.1398518	0.2837107	0.1398518	12.975	0.1235406	0.1861122	0.1235406	12.975	0.1044941	0.1960256	0.1044941	12.975	0.2119328	0.1707951	0.2119328	12.975	0.1919398	0.2456236	0.1919398	12.975	0.1251741	0.1860604	0.1251741	12.975	0.2042004
12.990001	0.1268268	0.1942191	0.1268268	12.990001	0.1674873	1.572086	NaN	12.990001	0.1777884	0.1948279	0.1777884	12.990001	0.1286047	0.1771211	0.1286047	12.990001	0.1421669	0.1947746	0.1421669	12.990001	0.1714285	0.1846716	0.1714285	12.990001	0.132923	0.1866609	0.132923	12.990001	0.1166831	0.1908415	0.1166831	12.990001	0.0851228	0.1819613	0.0851228	12.990001	0.2249363	0.1767653	0.2249363	12.990001	0.2055557	0.2855821	0.2055557	12.990001	0.1239804	0.1814074	0.1239804	12.990001	0.20963
13.005001	0.1402385	0.1843936	0.1402385	13.005001	0.1862965	1.604624	NaN	13.005001	0.1663034	0.1915336	0.1663034	13.005001	0.130319	0.1858679	0.130319	13.005001	0.1541039	0.1923953	0.1541039	13.005001	0.1842406	0.1826148	0.1842406	13.005001	0.1277369	0.1863026	0.1277369	13.005001	0.1217355	0.1780274	0.1217355	13.005001	0.0915073	0.2020619	0.0915073	13.005001	0.2308177	0.1779916	0.2308177	13.005001	0.1841241	0.3042403	0.1841241	13.005001	0.1213347	0.1795768	0.1213347	13.005001	0.1845274
13.02	0.1467483	0.2072222	0.1467483	13.02	0.1931315	1.939212	NaN	13.02	0.1639066	0.1860615	0.1639066	13.02	0.1302108	0.1755268	0.1302108	13.02	0.1328805	0.183022	0.1328805	13.02	0.1702712	0.2102753	0.1702712	13.02	0.130556	0.2057006	0.130556	13.02	0.123332	0.1729188	0.123332	13.02	0.1022642	0.1868422	0.1022642	13.02	0.2502725	0.176983	0.2502725	13.02	0.1851857	0.2781889	0.1851857	13.02	0.1171471	0.185567	0.1171471	13.02	0.2101837
13.035001	0.1219708	0.1713389	0.1219708	13.035001	0.1856343	1.945549	NaN	13.035001	0.1775347	0.1755535	0.1775347	13.035001	0.1270117	0.1782183	0.1270117	13.035001	0.1463399	0.175957	0.1463399	13.035001	0.171759	0.1859958	0.171759	13.035001	0.1182519	0.1939448	0.1182519	13.035001	0.1280422	0.1799094	0.1280422	13.035001	0.1059031	0.2083843	0.1059031	13.035001	0.2261228	0.1741523	0.2261228	13.035001	0.2047464	0.3372684	0.2047464	13.035001	0.1203976	0.1907171	0.1203976	13.035001	0.2163622
13.05	0.1274484	0.1821676	0.1274484	13.05	0.1924852	2.096092	NaN	13.05	0.1806202	0.1949691	0.1806202	13.05	0.1358376	0.1880586	0.1358376	13.05	0.1395936	0.1908299	0.1395936	13.05	0.1632507	0.1925607	0.1632507	13.05	0.1262333	0.2352105	0.1262333	13.05	0.1381612	0.2132739	0.1381612	13.05	0.127868	0.194777	0.127868	13.05	0.2055982	0.1752428	0.2055982	13.05	0.1897692	0.3832556	0.1897692	13.05	0.1175599	0.1842536	0.1175599	13.05	0.2263257
13.065001	0.118004	0.1727251	0.118004	13.065001	0.1815154	1.941672	NaN	13.065001	0.1579063	0.1839048	0.1579063	13.065001	0.1386296	0.1747843	0.1386296	13.065001	0.1473107	0.1780366	0.1473107	13.065001	0.1519814	0.1879233	0.1519814	13.065001	0.1077874	0.1915473	0.1077874	13.065001	0.1363488	0.193417	0.1363488	13.065001	0.1075089	0.1933751	0.1075089	13.065001	0.1820456	0.1862633	0.1820456	13.065001	0.1909245	0.3478921	0.1909245	13.065001	0.1256569	0.1627973	0.1256569	13.065001	0.2088614
13.080001	0.1115976	0.1944662	0.1115976	13.080001	0.2160987	1.562799	NaN	13.080001	0.1787948	0.1824556	0.1787948	13.080001	0.1243891	0.1753466	0.1243891	13.080001	0.1559447	0.1769155	0.1559447	13.080001	0.1637936	0.2300091	0.1637936	13.080001	0.1426053	0.1789019	0.1426053	13.080001	0.1128237	0.1991239	0.1128237	13.080001	0.0829803	0.2095926	0.0829803	13.080001	0.1964818	0.184239	0.1964818	13.080001	0.1839015	0.393483	0.1839015	13.080001	0.1187842	0.1864463	0.1187842	13.080001	0.2058282
13.095	0.124134	0.178003	0.124134	13.095	0.2052484	1.574137	NaN	13.095	0.1646186	0.1991309	0.1646186	13.095	0.1234605	0.1833527	0.1234605	13.095	0.1533886	0.1971114	0.1533886	13.095	0.1492804	0.2154197	0.1492804	13.095	0.1211844	0.1920317	0.1211844	13.095	0.1236186	0.1901932	0.1236186	13.095	0.072596	0.1992665	0.072596	13.095	0.164501	0.172864	0.164501	13.095	0.1999964	0.3870876	0.1999964	13.095	0.1136947	0.1880745	0.1136947	13.095	0.2126813
13.110001	0.136389	0.1736924	0.136389	13.110001	0.2236232	1.495388	NaN	13.110001	0.1817334	0.1887035	0.1817334	13.110001	0.1165497	0.1803197	0.1165497	13.110001	0.1553986	0.1985674	0.1553986	13.110001	0.1641351	0.2361486	0.1641351	13.110001	0.1183638	0.1733341	0.1183638	13.110001	0.1269462	0.1928396	0.1269462	13.110001	0.0543377	0.1787007	0.0543377	13.110001	0.164241	0.1746083	0.164241	13.110001	0.2004202	0.3339193	0.2004202	13.110001	0.1396036	0.1770051	0.1396036	13.110001	0.2058726
13.125001	0.1455416	0.1814442	0.1455416	13.125001	0.2456086	1.689318	NaN	13.125001	0.1799156	0.1855747	0.1799156	13.125001	0.1262504	0.1693189	0.1262504	13.125001	0.1469718	0.1830326	0.1469718	13.125001	0.2100189	0.3125509	0.2100189	13.125001	0.1229298	0.2209515	0.1229298	13.125001	0.1307683	0.1765742	0.1307683	13.125001	0.081114	0.1951434	0.081114	13.125001	0.1878199	0.1937343	0.1878199	13.125001	0.20926	0.3716058	0.20926	13.125001	0.1251126	0.1775503	0.1251126	13.125001	0.2175735
13.14	0.1229647	0.1928987	0.1229647	13.14	0.1795019	1.439337	NaN	13.14	0.1800096	0.1784486	0.1800096	13.14	0.1235844	0.1742149	0.1235844	13.14	0.1663834	0.2080265	0.1663834	13.14	0.1848465	0.3427193	0.1848465	13.14	0.1239045	0.1910773	0.1239045	13.14	0.1282051	0.1931449	0.1282051	13.14	0.0870441	0.1924392	0.0870441	13.14	0.1811319	0.1749572	0.1811319	13.14	0.2059557	0.3506992	0.2059557	13.14	0.1367039	0.1761499	0.1367039	13.14	0.1950355
13.155001	0.1198547	0.18937	0.1198547	13.155001	0.172564	1.51928	NaN	13.155001	0.1751581	0.2024992	0.1751581	13.155001	0.1360526	0.1812294	0.1360526	13.155001	0.1361848	0.1864269	0.1361848	13.155001	0.1842757	0.2800609	0.1842757	13.155001	0.1127555	0.1866379	0.1127555	13.155001	0.1130444	0.1801266	0.1130444	13.155001	0.0826783	0.1873767	0.0826783	13.155001	0.1432921	0.189053	0.1432921	13.155001	0.2029261	0.3565682	0.2029261	13.155001	0.1256659	0.1840427	0.1256659	13.155001	0.2137918
13.170001	0.1583296	0.2060047	0.1583296	13.170001	0.1880966	1.595242	NaN	13.170001	0.1893223	0.1820824	0.1893223	13.170001	0.1175735	0.1917038	0.1175735	13.170001	0.1475208	0.2190114	0.1475208	13.170001	0.1787158	0.305181	0.1787158	13.170001	0.1123634	0.1811219	0.1123634	13.170001	0.1188719	0.1812559	0.1188719	13.170001	0.0888338	0.1849757	0.0888338	13.170001	0.1382397	0.1824337	0.1382397	13.170001	0.2012972	0.3242066	0.2012972	13.170001	0.1312692	0.1697775	0.1312692	13.170001	0.2124777
13.185	0.1277049	0.2017868	0.1277049	13.185	0.1935609	1.586264	NaN	13.185	0.1797362	0.1834147	0.1797362	13.185	0.1419513	0.1899991	0.1419513	13.185	0.14629	0.1945356	0.14629	13.185	0.152491	0.2531122	0.152491	13.185	0.1327774	0.1961707	0.1327774	13.185	0.1249104	0.1791971	0.1249104	13.185	0.0592311	0.1828139	0.0592311	13.185	0.1437144	0.1778652	0.1437144	13.185	0.1807088	0.4019367	0.1807088	13.185	0.1163676	0.1765789	0.1163676	13.185	0.2208465
13.200001	0.1269152	0.1948872	0.1269152	13.200001	0.188232	1.566823	NaN	13.200001	0.1822082	0.1887988	0.1822082	13.200001	0.1220824	0.1752942	0.1220824	13.200001	0.1354942	0.1845319	0.1354942	13.200001	0.1866223	0.2986353	0.1866223	13.200001	0.1232294	0.2013469	0.1232294	13.200001	0.1248872	0.1867836	0.1248872	13.200001	0.0713778	0.1967892	0.0713778	13.200001	0.1888416	0.1681219	0.1888416	13.200001	0.1812514	0.3104398	0.1812514	13.200001	0.1198785	0.1662927	0.1198785	13.200001	0.1997542
13.215	0.1125858	0.1913346	0.1125858	13.215	0.1983567	1.332361	NaN	13.215	0.1816032	0.1714205	0.1816032	13.215	0.1361169	0.1731171	0.1361169	13.215	0.1448403	0.1794798	0.1448403	13.215	0.1463527	0.3150677	0.1463527	13.215	0.115508	0.1788091	0.115508	13.215	0.1315903	0.1833998	0.1315903	13.215	0.0598299	0.1807929	0.0598299	13.215	0.1934761	0.1764228	0.1934761	13.215	0.1880792	0.3488694	0.1880792	13.215	0.1227311	0.1849483	0.1227311	13.215	0.2119394
13.2300005	0.114784	0.1922107	0.114784	13.2300005	0.1821026	1.346532	NaN	13.2300005	0.1822114	0.1970001	0.1822114	13.2300005	0.1221795	0.171904	0.1221795	13.2300005	0.1483926	0.1926763	0.1483926	13.2300005	0.1605499	0.3257599	0.1605499	13.2300005	0.1243622	0.1827453	0.1243622	13.2300005	0.1274331	0.1742615	0.1274331	13.2300005	0.0756546	0.1815215	0.0756546	13.2300005	0.1715732	0.1803721	0.1715732	13.2300005	0.19532	0.3445267	0.19532	13.2300005	0.1202305	0.1689166	0.1202305	13.2300005	0.2101064
13.245001	0.1184458	0.1918957	0.1184458	13.245001	0.1814061	1.2561	NaN	13.245001	0.195104	0.1813117	0.195104	13.245001	0.1281375	0.1867641	0.1281375	13.245001	0.1326167	0.1739337	0.1326167	13.245001	0.1641066	0.294428	0.1641066	13.245001	0.1356536	0.1832516	0.1356536	13.245001	0.135188	0.1913962	0.135188	13.245001	0.0550605	0.2011591	0.0550605	13.245001	0.167699	0.1817416	0.167699	13.245001	0.173133	0.3659208	0.173133	13.245001	0.1119715	0.1786385	0.1119715	13.245001	0.2109056
13.26	0.1228289	0.1897206	0.1228289	13.26	0.211375	1.178747	NaN	13.26	0.184099	0.1845373	0.184099	13.26	0.115285	0.1734201	0.115285	13.26	0.1441196	0.1820929	0.1441196	13.26	0.1628832	0.2228159	0.1628832	13.26	0.1328055	0.2062014	0.1328055	13.26	0.1271976	0.1810866	0.1271976	13.26	0.0773188	0.1902869	0.0773188	13.26	0.190734	0.1725715	0.190734	13.26	0.1787719	0.3537921	0.1787719	13.26	0.1265754	0.1772034	0.1265754	13.26	0.2013172
13.275001	0.1166033	0.1771019	0.1166033	13.275001	0.1996465	1.295701	NaN	13.275001	0.1823454	0.1830571	0.1823454	13.275001	0.1241243	0.1826075	0.1241243	13.275001	0.139749	0.1802	0.139749	13.275001	0.1661833	0.2891628	0.1661833	13.275001	0.1143187	0.2253745	0.1143187	13.275001	0.1349145	0.1821295	0.1349145	13.275001	0.0828057	0.2029631	0.0828057	13.275001	0.1902506	0.1925255	0.1902506	13.275001	0.1515116	0.3651477	0.1515116	13.275001	0.1241656	0.1824836	0.1241656	13.275001	0.2170472
13.290001	0.1158302	0.1855022	0.1158302	13.290001	0.1855048	1.128368	NaN	13.290001	0.1545532	0.1781065	0.1545532	13.290001	0.1315951	0.1841537	0.1315951	13.290001	0.14455	0.2050854	0.14455	13.290001	0.1650211	0.3484088	0.1650211	13.290001	0.1169009	0.1966785	0.1169009	13.290001	0.1219963	0.1813289	0.1219963	13.290001	0.0691864	0.1947742	0.0691864	13.290001	0.1730843	0.169142	0.1730843	13.290001	0.1819746	0.343687	0.1819746	13.290001	0.1265852	0.1797402	0.1265852	13.290001	0.2116508
13.305	0.1035923	0.193021	0.1035923	13.305	0.1919774	1.38568	NaN	13.305	0.1694497	0.1808451	0.1694497	13.305	0.1215808	0.181617	0.1215808	13.305	0.1440619	0.184098	0.1440619	13.305	0.1719904	0.2915248	0.1719904	13.305	0.1193587	0.1972907	0.1193587	13.305	0.1401822	0.1774067	0.1401822	13.305	0.070218	0.2019309	0.070218	13.305	0.2234693	0.1780705	0.2234693	13.305	0.1634368	0.3874146	0.1634368	13.305	0.1113761	0.1767695	0.1113761	13.305	0.2138287
13.320001	0.1173973	0.1855859	0.1173973	13.320001	0.170306	1.528841	NaN	13.320001	0.1641854	0.1900107	0.1641854	13.320001	0.1321334	0.1764584	0.1321334	13.320001	0.140052	0.1732454	0.140052	13.320001	0.167602	0.2564546	0.167602	13.320001	0.1343433	0.2052431	0.1343433	13.320001	0.1361003	0.1706709	0.1361003	13.320001	0.1067442	0.1739455	0.1067442	13.320001	0.1933065	0.2038578	0.1933065	13.320001	0.1528328	0.3313775	0.1528328	13.320001	0.1295008	0.1698541	0.1295008	13.320001	0.1816173
13.335001	0.1168977	0.1987235	0.1168977	13.335001	0.1965866	1.447513	NaN	13.335001	0.1979643	0.1764456	0.1979643	13.335001	0.1037922	0.1894699	0.1037922	13.335001	0.1429064	0.1821237	0.1429064	13.335001	0.1601426	0.2692089	0.1601426	13.335001	0.1204278	0.175016	0.1204278	13.335001	0.1250925	0.1802462	0.1250925	13.335001	0.1174527	0.1834065	0.1174527	13.335001	0.178672	0.1940386	0.178672	13.335001	0.1621091	0.3392731	0.1621091	13.335001	0.115107	0.178455	0.115107	13.335001	0.2125849
13.35	0.1175848	0.1917105	0.1175848	13.35	0.1891897	1.602456	NaN	13.35	0.1834971	0.187211	0.1834971	13.35	0.1339605	0.1786221	0.1339605	13.35	0.1389339	0.172838	0.1389339	13.35	0.1869051	0.3255069	0.1869051	13.35	0.1345478	0.178612	0.1345478	13.35	0.1213622	0.17432	0.1213622	13.35	0.0841155	0.1715663	0.0841155	13.35	0.1657331	0.1941394	0.1657331	13.35	0.1542526	0.3253569	0.1542526	13.35	0.1073397	0.1830263	0.1073397	13.35	0.2144242
13.365001	0.1203575	0.1852917	0.1203575	13.365001	0.1755446	1.641752	NaN	13.365001	0.1747472	0.1873419	0.1747472	13.365001	0.1213017	0.1651893	0.1213017	13.365001	0.1418916	0.194551	0.1418916	13.365001	0.1826979	0.2649847	0.1826979	13.365001	0.1249784	0.1870946	0.1249784	13.365001	0.124715	0.1817444	0.124715	13.365001	0.0524022	0.1782724	0.0524022	13.365001	0.1820297	0.1780872	0.1820297	13.365001	0.1627799	0.4068673	0.1627799	13.365001	0.1285602	0.1877675	0.1285602	13.365001	0.2038559
[truncated: 2,442 more rows]
[truncated: 202 more columns]
