# Supplementary material for: KRSR and RGD Adsorption on TiO2 and Influence of Ion Concentration: A Molecular Dynamics Study
Source: Biomolecules. 2026 Feb 23;16(2):336. doi: 10.3390/biom16020336 (PMC12938479; doi:10.3390/biom16020336)
Supplement: Supplementary file 1 [file biomolecules-16-00336-s001.zip › Supplementary data/data/RGD/12Na12Cl/mindist.xvg]

# This file was created Tue Aug 19 14:49:07 2025
# Created by:
#                     :-) GROMACS - gmx mindist, 2023.2 (-:
# 
# Executable:   /usr/local/gromacs/bin/gmx
# Data prefix:  /usr/local/gromacs
# Working dir:  /mnt/d/Cache/Blanka/Everything Linux/Titán/RGD
# Command line:
#   gmx mindist -s 12Na12Cl_1/md/md.tpr -f 12Na12Cl_1/md/md_noPBC.xtc -od 12Na12Cl_1/md/mindist.xvg -tu ns -on numcont.xvg
# gmx mindist is part of G R O M A C S:
#
# God Rules Over Mankind, Animals, Cosmos and Such
#
@    title "Minimum Distance"
@    xaxis  label "Time (ns)"
@    yaxis  label "Distance (nm)"
@TYPE xy
@ view 0.15, 0.15, 0.75, 0.85
@ legend on
@ legend box on
@ legend loctype view
@ legend 0.78, 0.8
@ legend length 2
@ s0 legend "Protein-TI"
0.000000e+00  2.141702e+00
1.500000e-02  2.000155e+00
3.000000e-02  2.065206e+00
4.500000e-02  2.223485e+00
6.000000e-02  2.213444e+00
7.500000e-02  2.132462e+00
9.000000e-02  2.045809e+00
1.050000e-01  1.995504e+00
1.200000e-01  1.974143e+00
1.350000e-01  2.048215e+00
1.500000e-01  2.114244e+00
1.650000e-01  2.044476e+00
1.800000e-01  2.036353e+00
1.950000e-01  2.181179e+00
2.100000e-01  1.977243e+00
2.250000e-01  2.042581e+00
2.400000e-01  2.179951e+00
2.550000e-01  2.014937e+00
2.700000e-01  1.784900e+00
2.850000e-01  1.893292e+00
3.000000e-01  1.682122e+00
3.150000e-01  1.735238e+00
3.300000e-01  1.617357e+00
3.450000e-01  1.555647e+00
3.600000e-01  1.563200e+00
3.750000e-01  1.685630e+00
3.900000e-01  1.593385e+00
4.050000e-01  1.394728e+00
4.200000e-01  1.627039e+00
4.350000e-01  1.712064e+00
4.500000e-01  1.495782e+00
4.650000e-01  1.642027e+00
4.800000e-01  1.541739e+00
4.950000e-01  1.548093e+00
5.100001e-01  1.429415e+00
5.250000e-01  1.401680e+00
5.400000e-01  1.667853e+00
5.550000e-01  1.493132e+00
5.700001e-01  1.516191e+00
5.850000e-01  1.556216e+00
6.000000e-01  1.617569e+00
6.150000e-01  1.493615e+00
6.300001e-01  1.424100e+00
6.450000e-01  1.093783e+00
6.600000e-01  1.248310e+00
6.750000e-01  1.117811e+00
6.900001e-01  1.212875e+00
7.050000e-01  1.651425e+00
7.200000e-01  1.744018e+00
7.350000e-01  1.685639e+00
7.500001e-01  1.348514e+00
7.650000e-01  1.399183e+00
7.800000e-01  1.519777e+00
7.950000e-01  1.574500e+00
8.100001e-01  1.677094e+00
8.250000e-01  1.611525e+00
8.400000e-01  1.668081e+00
8.550000e-01  1.561004e+00
8.700001e-01  1.365867e+00
8.850001e-01  1.403231e+00
9.000000e-01  1.376764e+00
9.150000e-01  1.176861e+00
9.300001e-01  1.123078e+00
9.450001e-01  1.219746e+00
9.600000e-01  1.294029e+00
9.750000e-01  1.354522e+00
9.900001e-01  1.153011e+00
1.005000e+00  1.260607e+00
1.020000e+00  1.367960e+00
1.035000e+00  1.522851e+00
1.050000e+00  1.539883e+00
1.065000e+00  1.359177e+00
1.080000e+00  1.421265e+00
1.095000e+00  1.404926e+00
1.110000e+00  1.507650e+00
1.125000e+00  1.295795e+00
1.140000e+00  1.427171e+00
1.155000e+00  1.216530e+00
1.170000e+00  9.895684e-01
1.185000e+00  1.035081e+00
1.200000e+00  1.055928e+00
1.215000e+00  9.519335e-01
1.230000e+00  1.035549e+00
1.245000e+00  9.316941e-01
1.260000e+00  1.003704e+00
1.275000e+00  9.888298e-01
1.290000e+00  8.175153e-01
1.305000e+00  7.876515e-01
1.320000e+00  9.163684e-01
1.335000e+00  8.782220e-01
1.350000e+00  8.294706e-01
1.365000e+00  7.580378e-01
1.380000e+00  8.271748e-01
1.395000e+00  7.183429e-01
1.410000e+00  6.199270e-01
1.425000e+00  5.901796e-01
1.440000e+00  6.612781e-01
1.455000e+00  6.742272e-01
1.470000e+00  6.902998e-01
1.485000e+00  6.403224e-01
1.500000e+00  6.663420e-01
1.515000e+00  6.469129e-01
1.530000e+00  6.891416e-01
1.545000e+00  6.535116e-01
1.560000e+00  8.380170e-01
1.575000e+00  8.465421e-01
1.590000e+00  8.732284e-01
1.605000e+00  8.428082e-01
1.620000e+00  6.203552e-01
1.635000e+00  5.640429e-01
1.650000e+00  7.078964e-01
1.665000e+00  7.490696e-01
1.680000e+00  8.269442e-01
1.695000e+00  8.006561e-01
1.710000e+00  9.578305e-01
1.725000e+00  7.811619e-01
1.740000e+00  5.716512e-01
1.755000e+00  6.159050e-01
1.770000e+00  4.959960e-01
1.785000e+00  6.023063e-01
1.800000e+00  5.160224e-01
1.815000e+00  4.312360e-01
1.830000e+00  4.253024e-01
1.845000e+00  5.117594e-01
1.860000e+00  5.058329e-01
1.875000e+00  5.356885e-01
1.890000e+00  5.568230e-01
1.905000e+00  5.662391e-01
1.920000e+00  6.558403e-01
1.935000e+00  5.649164e-01
1.950000e+00  4.454186e-01
1.965000e+00  4.225422e-01
1.980000e+00  3.775471e-01
1.995000e+00  3.779476e-01
2.010000e+00  3.751048e-01
2.025000e+00  3.781700e-01
2.040000e+00  4.074737e-01
2.055000e+00  4.982208e-01
2.070000e+00  4.247428e-01
2.085000e+00  4.308822e-01
2.100000e+00  2.991396e-01
2.115000e+00  4.284122e-01
2.130000e+00  3.164027e-01
2.145000e+00  3.198829e-01
2.160000e+00  4.055167e-01
2.175000e+00  3.956299e-01
2.190000e+00  4.222592e-01
2.205000e+00  4.127654e-01
2.220000e+00  4.158611e-01
2.235000e+00  4.331578e-01
2.250000e+00  4.280441e-01
2.265000e+00  3.889701e-01
2.280000e+00  3.905663e-01
2.295000e+00  4.488444e-01
2.310000e+00  4.164130e-01
2.325000e+00  4.203839e-01
2.340000e+00  3.786697e-01
2.355000e+00  4.177631e-01
2.370000e+00  4.422695e-01
2.385000e+00  4.100147e-01
2.400000e+00  3.946618e-01
2.415000e+00  3.944526e-01
2.430000e+00  4.028488e-01
2.445000e+00  3.938029e-01
2.460000e+00  3.999799e-01
2.475000e+00  3.912736e-01
2.490000e+00  4.003898e-01
2.505000e+00  4.063314e-01
2.520000e+00  4.309638e-01
2.535000e+00  4.004567e-01
2.550000e+00  3.737451e-01
2.565000e+00  3.982041e-01
2.580000e+00  3.774191e-01
2.595000e+00  4.170051e-01
2.610000e+00  4.122773e-01
2.625000e+00  4.449096e-01
2.640000e+00  4.127351e-01
2.655000e+00  4.346958e-01
2.670000e+00  3.974175e-01
2.685000e+00  3.887233e-01
2.700000e+00  3.986931e-01
2.715000e+00  4.214940e-01
2.730000e+00  4.416928e-01
2.745000e+00  4.474594e-01
2.760000e+00  3.820074e-01
2.775000e+00  4.253776e-01
2.790000e+00  3.875997e-01
2.805000e+00  3.938134e-01
2.820000e+00  4.073662e-01
2.835000e+00  4.139568e-01
2.850000e+00  4.306354e-01
2.865000e+00  4.277498e-01
2.880000e+00  4.090431e-01
2.895000e+00  4.210516e-01
2.910000e+00  3.909644e-01
2.925000e+00  4.156950e-01
2.940000e+00  3.987029e-01
2.955000e+00  3.953030e-01
2.970000e+00  3.975684e-01
2.985000e+00  3.920710e-01
3.000000e+00  4.185348e-01
3.015000e+00  3.957438e-01
3.030000e+00  4.034901e-01
3.045000e+00  3.739544e-01
3.060000e+00  4.189267e-01
3.075000e+00  4.023827e-01
3.090000e+00  3.724260e-01
3.105000e+00  4.036334e-01
3.120000e+00  3.614850e-01
3.135000e+00  4.067082e-01
3.150000e+00  4.089495e-01
3.165000e+00  4.173596e-01
3.180000e+00  4.047369e-01
3.195000e+00  4.049254e-01
3.210000e+00  3.815368e-01
3.225000e+00  3.375388e-01
3.240000e+00  3.616571e-01
3.255000e+00  3.689805e-01
3.270000e+00  3.880807e-01
3.285000e+00  4.043153e-01
3.300000e+00  4.266587e-01
3.315000e+00  4.247290e-01
3.330000e+00  4.128848e-01
3.345000e+00  4.208818e-01
3.360000e+00  4.258012e-01
3.375000e+00  3.899961e-01
3.390000e+00  4.140274e-01
3.405000e+00  3.682545e-01
3.420000e+00  3.810903e-01
3.435000e+00  3.783818e-01
3.450000e+00  3.774604e-01
3.465000e+00  3.926123e-01
3.480000e+00  3.896672e-01
3.495000e+00  3.900734e-01
3.510000e+00  3.997644e-01
3.525000e+00  4.098547e-01
3.540000e+00  4.295391e-01
3.555000e+00  3.727263e-01
3.570000e+00  4.100094e-01
3.585000e+00  4.060002e-01
3.600000e+00  3.756900e-01
3.615000e+00  3.892399e-01
3.630000e+00  3.883214e-01
3.645000e+00  3.998549e-01
3.660000e+00  3.983743e-01
3.675000e+00  3.814752e-01
3.690000e+00  3.532248e-01
3.705000e+00  4.101949e-01
3.720000e+00  3.705431e-01
3.735000e+00  3.840725e-01
3.750000e+00  4.067447e-01
3.765000e+00  3.965396e-01
3.780000e+00  4.096857e-01
3.795000e+00  3.896575e-01
3.810000e+00  3.919241e-01
3.825000e+00  4.181268e-01
3.840000e+00  3.641053e-01
3.855000e+00  3.561007e-01
3.870000e+00  3.765954e-01
3.885000e+00  3.559978e-01
3.900000e+00  3.638272e-01
3.915000e+00  2.771702e-01
3.930000e+00  4.150561e-01
3.945000e+00  4.102989e-01
3.960000e+00  4.043474e-01
3.975000e+00  4.135065e-01
3.990000e+00  3.706158e-01
4.005000e+00  3.813372e-01
4.020000e+00  3.718583e-01
4.035000e+00  4.224579e-01
4.050000e+00  4.165139e-01
4.065000e+00  3.803497e-01
4.080000e+00  3.603820e-01
4.095000e+00  4.120548e-01
4.110000e+00  3.799703e-01
4.125000e+00  3.978628e-01
4.140000e+00  3.884432e-01
4.155000e+00  4.218758e-01
4.170000e+00  3.791693e-01
4.185000e+00  3.975117e-01
4.200000e+00  4.037616e-01
4.215000e+00  3.983359e-01
4.230000e+00  3.763395e-01
4.245000e+00  3.853180e-01
4.260000e+00  3.873703e-01
4.275000e+00  3.802118e-01
4.290000e+00  3.374162e-01
4.305000e+00  4.078950e-01
4.320000e+00  4.140117e-01
4.335000e+00  4.037064e-01
4.350000e+00  3.893968e-01
4.365000e+00  3.951936e-01
4.380000e+00  4.100505e-01
4.395000e+00  3.681624e-01
4.410000e+00  3.700872e-01
4.425000e+00  3.916772e-01
4.440000e+00  4.145799e-01
4.455000e+00  3.932098e-01
4.470000e+00  4.030379e-01
4.485000e+00  3.990020e-01
4.500000e+00  3.878724e-01
4.515000e+00  3.850098e-01
4.530000e+00  4.097475e-01
4.545000e+00  4.034857e-01
4.560000e+00  4.028349e-01
4.575000e+00  3.893745e-01
4.590000e+00  4.096628e-01
4.605000e+00  4.005184e-01
4.620000e+00  3.904101e-01
4.635000e+00  4.047764e-01
4.650000e+00  4.020903e-01
4.665000e+00  3.861370e-01
4.680000e+00  3.916616e-01
4.695000e+00  4.050761e-01
4.710000e+00  3.612489e-01
4.725000e+00  4.086128e-01
4.740000e+00  2.969843e-01
4.755000e+00  3.044724e-01
4.770000e+00  4.137231e-01
4.785000e+00  3.903531e-01
4.800000e+00  2.938434e-01
4.815000e+00  4.135596e-01
4.830000e+00  3.394594e-01
4.845000e+00  3.593529e-01
4.860000e+00  4.073597e-01
4.875000e+00  3.817575e-01
4.890000e+00  4.074732e-01
4.905000e+00  3.865570e-01
4.920000e+00  4.087418e-01
4.935000e+00  3.643083e-01
4.950000e+00  3.932625e-01
4.965000e+00  3.873977e-01
4.980000e+00  3.800660e-01
4.995000e+00  4.093090e-01
5.010000e+00  4.058107e-01
5.025000e+00  3.757729e-01
5.040000e+00  3.812087e-01
5.055000e+00  3.890134e-01
5.070000e+00  3.874443e-01
5.085000e+00  3.573724e-01
5.100000e+00  4.036945e-01
5.115000e+00  3.797189e-01
5.130000e+00  3.886094e-01
5.145000e+00  4.012408e-01
5.160000e+00  3.127807e-01
5.175000e+00  4.111384e-01
5.190000e+00  4.176148e-01
5.205000e+00  3.812148e-01
5.220000e+00  3.524490e-01
5.235000e+00  3.974059e-01
5.250000e+00  3.997688e-01
5.265000e+00  3.925780e-01
5.280000e+00  4.014446e-01
5.295000e+00  4.029749e-01
5.310000e+00  3.977466e-01
5.325000e+00  3.717407e-01
5.340000e+00  3.806964e-01
5.355000e+00  4.034328e-01
5.370000e+00  4.335172e-01
5.385000e+00  3.169371e-01
5.400000e+00  3.770298e-01
5.415000e+00  3.565323e-01
5.430000e+00  3.617051e-01
5.445000e+00  3.996715e-01
5.460000e+00  3.975859e-01
5.475000e+00  4.334206e-01
5.490000e+00  3.771418e-01
5.505000e+00  4.122865e-01
5.520000e+00  3.995555e-01
5.535000e+00  3.404190e-01
5.550000e+00  2.718310e-01
5.565000e+00  3.793208e-01
5.580000e+00  3.288095e-01
5.595000e+00  4.016434e-01
5.610000e+00  3.526329e-01
5.625000e+00  3.749608e-01
5.640000e+00  3.621236e-01
5.655000e+00  3.088783e-01
5.670000e+00  3.369783e-01
5.685000e+00  3.431393e-01
5.700000e+00  2.641042e-01
5.715000e+00  2.863371e-01
5.730000e+00  3.829372e-01
5.745000e+00  3.609757e-01
5.760000e+00  3.817067e-01
5.775000e+00  3.401660e-01
5.790000e+00  3.509257e-01
5.805000e+00  3.688027e-01
5.820000e+00  4.152285e-01
5.835001e+00  3.284796e-01
5.850000e+00  3.396891e-01
5.865000e+00  2.991330e-01
5.880000e+00  3.331300e-01
5.895000e+00  4.006377e-01
5.910000e+00  3.921238e-01
5.925000e+00  3.758670e-01
5.940000e+00  3.963403e-01
5.955000e+00  3.882194e-01
5.970000e+00  3.179158e-01
5.985000e+00  3.806873e-01
6.000000e+00  2.800976e-01
6.015000e+00  3.195867e-01
6.030000e+00  3.569103e-01
6.045000e+00  3.845074e-01
6.060000e+00  3.309715e-01
6.075000e+00  3.499774e-01
6.090000e+00  3.779185e-01
6.105000e+00  3.682774e-01
6.120000e+00  3.086228e-01
6.135000e+00  4.115919e-01
6.150000e+00  3.754172e-01
6.165000e+00  3.463420e-01
6.180000e+00  3.594241e-01
6.195000e+00  3.720537e-01
6.210001e+00  3.621738e-01
6.225000e+00  3.802583e-01
6.240000e+00  4.103945e-01
6.255000e+00  4.093682e-01
6.270000e+00  3.773513e-01
6.285000e+00  3.752785e-01
6.300000e+00  3.844186e-01
6.315001e+00  3.823561e-01
6.330000e+00  4.165684e-01
6.345000e+00  4.220293e-01
6.360000e+00  4.101200e-01
6.375000e+00  3.797541e-01
6.390000e+00  3.997319e-01
6.405000e+00  3.965110e-01
6.420000e+00  3.532997e-01
6.435000e+00  4.119638e-01
6.450000e+00  4.353291e-01
6.465000e+00  4.174725e-01
6.480000e+00  4.318354e-01
6.495000e+00  4.088238e-01
6.510000e+00  3.956516e-01
6.525000e+00  4.131636e-01
6.540000e+00  4.102667e-01
6.555000e+00  3.965982e-01
6.570000e+00  4.026917e-01
6.585001e+00  3.967463e-01
6.600000e+00  4.116439e-01
6.615000e+00  4.121805e-01
6.630000e+00  4.027178e-01
6.645000e+00  4.043748e-01
6.660000e+00  3.979666e-01
6.675000e+00  4.212786e-01
6.690001e+00  4.252344e-01
6.705000e+00  4.128029e-01
6.720000e+00  4.230150e-01
6.735000e+00  4.012676e-01
6.750000e+00  4.065128e-01
6.765000e+00  4.054453e-01
6.780000e+00  4.120058e-01
6.795001e+00  4.034439e-01
6.810000e+00  3.910940e-01
6.825000e+00  3.371771e-01
6.840000e+00  3.458633e-01
6.855000e+00  3.909455e-01
6.870000e+00  3.951653e-01
6.885000e+00  4.184552e-01
6.900000e+00  3.997290e-01
6.915000e+00  4.033378e-01
6.930000e+00  4.151677e-01
6.945000e+00  4.241509e-01
6.960001e+00  4.028473e-01
6.975000e+00  4.016529e-01
6.990000e+00  4.035971e-01
7.005000e+00  4.261008e-01
7.020000e+00  4.014889e-01
7.035000e+00  4.098932e-01
7.050000e+00  4.002499e-01
7.065001e+00  4.281277e-01
7.080000e+00  3.898370e-01
7.095000e+00  4.143384e-01
7.110000e+00  4.098121e-01
7.125000e+00  4.072302e-01
7.140000e+00  3.551423e-01
7.155000e+00  4.077791e-01
7.170001e+00  4.105486e-01
7.185000e+00  3.956603e-01
7.200000e+00  4.016953e-01
7.215000e+00  4.118889e-01
7.230000e+00  3.968199e-01
7.245000e+00  3.465686e-01
7.260000e+00  3.606810e-01
7.275001e+00  4.049872e-01
7.290000e+00  3.833980e-01
7.305000e+00  4.169663e-01
7.320000e+00  4.126557e-01
7.335001e+00  4.070307e-01
7.350000e+00  4.211532e-01
7.365000e+00  4.112776e-01
7.380000e+00  4.118367e-01
7.395000e+00  3.728274e-01
7.410000e+00  3.858459e-01
7.425000e+00  3.873956e-01
7.440001e+00  3.829421e-01
7.455000e+00  4.374792e-01
7.470000e+00  3.982805e-01
7.485000e+00  4.118578e-01
7.500000e+00  4.138892e-01
7.515000e+00  4.008738e-01
7.530000e+00  4.053035e-01
7.545001e+00  4.079730e-01
7.560000e+00  4.120789e-01
7.575000e+00  3.804168e-01
7.590000e+00  3.993798e-01
7.605000e+00  3.954972e-01
7.620000e+00  4.327181e-01
7.635000e+00  4.291624e-01
7.650001e+00  4.069312e-01
7.665000e+00  3.796181e-01
7.680000e+00  4.040039e-01
7.695000e+00  3.889870e-01
7.710001e+00  4.104278e-01
7.725000e+00  4.167576e-01
7.740000e+00  4.199707e-01
7.755001e+00  4.036946e-01
7.770000e+00  4.296723e-01
7.785000e+00  4.112916e-01
7.800000e+00  3.846621e-01
7.815001e+00  4.263113e-01
7.830000e+00  4.213658e-01
7.845000e+00  3.954730e-01
7.860001e+00  4.056243e-01
7.875000e+00  4.226407e-01
7.890000e+00  3.995888e-01
7.905000e+00  3.858933e-01
7.920001e+00  4.211146e-01
7.935000e+00  4.514542e-01
7.950000e+00  3.817993e-01
7.965000e+00  3.426440e-01
7.980000e+00  3.437973e-01
7.995000e+00  3.146099e-01
8.010000e+00  3.891052e-01
8.025001e+00  3.222866e-01
8.040000e+00  3.975492e-01
8.055000e+00  4.074069e-01
8.070001e+00  3.979137e-01
8.085000e+00  3.838430e-01
8.100000e+00  3.681187e-01
8.115001e+00  3.676515e-01
8.130000e+00  2.795260e-01
8.145000e+00  2.599074e-01
8.160001e+00  2.831636e-01
8.175000e+00  2.952605e-01
8.190001e+00  4.127643e-01
8.205000e+00  4.150809e-01
8.220000e+00  3.845742e-01
8.235001e+00  3.922034e-01
8.250000e+00  3.742700e-01
8.265000e+00  3.859579e-01
8.280001e+00  3.261192e-01
8.295000e+00  4.165376e-01
8.310000e+00  3.816839e-01
8.325001e+00  3.541144e-01
8.340000e+00  3.969974e-01
8.355000e+00  3.647771e-01
8.370001e+00  4.155308e-01
8.385000e+00  4.013868e-01
8.400001e+00  4.004675e-01
8.415000e+00  4.265305e-01
8.430000e+00  4.010596e-01
8.445001e+00  3.571390e-01
8.460000e+00  3.707208e-01
8.475000e+00  3.775917e-01
8.490001e+00  3.949032e-01
8.505000e+00  3.928269e-01
8.520000e+00  3.648270e-01
8.535001e+00  4.105479e-01
8.550000e+00  4.087477e-01
8.565001e+00  3.841758e-01
8.580001e+00  4.059857e-01
8.595000e+00  4.216996e-01
8.610001e+00  4.227840e-01
8.625000e+00  3.009439e-01
8.640000e+00  2.983953e-01
8.655001e+00  3.555066e-01
8.670000e+00  3.774380e-01
8.685000e+00  4.155242e-01
8.700001e+00  3.898224e-01
8.715000e+00  3.986188e-01
8.730000e+00  4.005879e-01
8.745001e+00  4.173604e-01
8.760000e+00  3.609235e-01
8.775001e+00  3.941735e-01
8.790000e+00  4.113120e-01
8.805000e+00  4.016626e-01
8.820001e+00  3.695452e-01
8.835000e+00  4.052359e-01
8.850000e+00  3.988874e-01
8.865001e+00  4.128936e-01
8.880000e+00  3.794439e-01
8.895000e+00  4.026606e-01
8.910001e+00  3.963303e-01
8.925000e+00  3.057997e-01
8.940001e+00  3.047331e-01
8.955001e+00  3.001062e-01
8.970000e+00  2.983445e-01
8.985001e+00  3.857456e-01
9.000000e+00  3.677649e-01
9.015000e+00  3.639168e-01
9.030001e+00  4.357842e-01
9.045000e+00  3.937179e-01
9.060000e+00  3.919890e-01
9.075001e+00  3.850642e-01
9.090000e+00  4.109332e-01
9.105000e+00  3.603744e-01
9.120001e+00  4.083049e-01
9.135000e+00  3.884423e-01
9.150001e+00  3.825925e-01
9.165000e+00  3.939515e-01
9.180000e+00  4.116941e-01
9.195001e+00  4.157733e-01
9.210000e+00  3.899052e-01
9.225000e+00  4.174716e-01
9.240001e+00  3.891812e-01
9.255000e+00  3.711296e-01
9.270000e+00  4.131036e-01
9.285001e+00  4.027220e-01
9.300000e+00  3.992261e-01
9.315001e+00  3.952740e-01
9.330001e+00  3.884272e-01
9.345000e+00  3.780977e-01
9.360001e+00  4.199572e-01
9.375000e+00  4.109241e-01
9.390000e+00  3.884406e-01
9.405001e+00  4.283496e-01
9.420000e+00  3.868938e-01
9.435000e+00  4.052266e-01
9.450001e+00  3.884773e-01
9.465000e+00  4.150730e-01
9.480000e+00  3.641531e-01
9.495001e+00  3.842256e-01
9.510000e+00  3.816082e-01
9.525001e+00  3.911154e-01
9.540001e+00  3.832753e-01
9.555000e+00  4.125814e-01
9.570001e+00  3.945681e-01
9.585000e+00  3.934755e-01
9.600000e+00  4.042794e-01
9.615001e+00  3.697509e-01
9.630000e+00  3.960389e-01
9.645000e+00  3.805823e-01
9.660001e+00  4.061863e-01
9.675000e+00  3.973027e-01
9.690001e+00  4.054248e-01
9.705001e+00  4.121789e-01
9.720000e+00  4.012858e-01
9.735001e+00  4.140114e-01
9.750000e+00  4.006835e-01
9.765000e+00  4.264313e-01
9.780001e+00  4.114839e-01
9.795000e+00  3.944760e-01
9.810000e+00  4.131637e-01
9.825001e+00  3.830656e-01
9.840000e+00  3.661843e-01
9.855000e+00  3.875284e-01
9.870001e+00  4.186167e-01
9.885000e+00  3.996669e-01
9.900001e+00  3.961098e-01
9.915001e+00  3.905590e-01
9.930000e+00  3.929455e-01
9.945001e+00  3.740340e-01
9.960000e+00  3.870679e-01
9.975000e+00  4.029306e-01
9.990001e+00  3.681152e-01
1.000500e+01  3.830334e-01
1.002000e+01  3.959501e-01
1.003500e+01  3.724368e-01
1.005000e+01  3.685447e-01
1.006500e+01  3.812666e-01
1.008000e+01  3.637879e-01
1.009500e+01  3.646148e-01
1.011000e+01  3.783533e-01
1.012500e+01  3.899552e-01
1.014000e+01  3.873308e-01
1.015500e+01  3.227620e-01
1.017000e+01  3.852822e-01
1.018500e+01  3.940041e-01
1.020000e+01  4.127595e-01
1.021500e+01  3.722337e-01
1.023000e+01  4.002976e-01
1.024500e+01  3.698496e-01
1.026000e+01  4.141819e-01
1.027500e+01  4.196577e-01
1.029000e+01  4.157934e-01
1.030500e+01  4.074492e-01
1.032000e+01  4.084706e-01
1.033500e+01  4.111147e-01
1.035000e+01  3.856753e-01
1.036500e+01  4.154968e-01
1.038000e+01  3.930618e-01
1.039500e+01  4.037566e-01
1.041000e+01  4.017165e-01
1.042500e+01  3.985405e-01
1.044000e+01  4.039433e-01
1.045500e+01  4.447053e-01
1.047000e+01  4.178845e-01
1.048500e+01  4.251159e-01
1.050000e+01  4.015515e-01
1.051500e+01  4.050215e-01
1.053000e+01  4.241603e-01
1.054500e+01  3.903737e-01
1.056000e+01  4.165216e-01
1.057500e+01  4.230748e-01
1.059000e+01  4.059985e-01
1.060500e+01  3.872177e-01
1.062000e+01  4.170362e-01
1.063500e+01  4.153781e-01
1.065000e+01  3.934636e-01
1.066500e+01  4.053342e-01
1.068000e+01  3.640281e-01
1.069500e+01  4.133735e-01
1.071000e+01  4.210102e-01
1.072500e+01  3.870883e-01
1.074000e+01  4.232465e-01
1.075500e+01  4.023762e-01
1.077000e+01  4.383341e-01
1.078500e+01  4.486364e-01
1.080000e+01  4.027961e-01
1.081500e+01  4.013464e-01
1.083000e+01  4.356121e-01
1.084500e+01  3.967296e-01
1.086000e+01  4.110475e-01
1.087500e+01  4.354736e-01
1.089000e+01  4.069504e-01
1.090500e+01  4.226609e-01
1.092000e+01  4.011307e-01
1.093500e+01  3.838757e-01
1.095000e+01  4.296372e-01
1.096500e+01  4.160217e-01
1.098000e+01  4.381894e-01
1.099500e+01  4.204337e-01
1.101000e+01  3.850850e-01
1.102500e+01  4.147708e-01
1.104000e+01  4.122994e-01
1.105500e+01  4.370199e-01
1.107000e+01  4.250869e-01
1.108500e+01  3.751327e-01
1.110000e+01  4.084280e-01
1.111500e+01  3.884860e-01
1.113000e+01  4.116706e-01
1.114500e+01  4.033588e-01
1.116000e+01  3.829251e-01
1.117500e+01  3.912467e-01
1.119000e+01  4.294723e-01
1.120500e+01  3.853056e-01
1.122000e+01  3.962270e-01
1.123500e+01  4.174636e-01
1.125000e+01  4.117308e-01
1.126500e+01  4.058073e-01
1.128000e+01  4.300998e-01
1.129500e+01  3.710878e-01
1.131000e+01  4.007310e-01
1.132500e+01  3.963800e-01
1.134000e+01  4.344264e-01
1.135500e+01  4.126142e-01
1.137000e+01  4.104032e-01
1.138500e+01  4.021159e-01
1.140000e+01  4.008797e-01
1.141500e+01  4.134145e-01
1.143000e+01  4.120954e-01
1.144500e+01  4.198382e-01
1.146000e+01  3.931783e-01
1.147500e+01  4.046704e-01
1.149000e+01  4.066029e-01
1.150500e+01  4.275752e-01
1.152000e+01  4.026965e-01
1.153500e+01  3.850073e-01
1.155000e+01  4.107867e-01
1.156500e+01  3.937072e-01
1.158000e+01  4.035032e-01
1.159500e+01  4.173948e-01
1.161000e+01  3.921971e-01
1.162500e+01  4.030248e-01
1.164000e+01  3.831868e-01
1.165500e+01  3.940889e-01
1.167000e+01  4.051316e-01
1.168500e+01  3.892903e-01
1.170000e+01  3.983912e-01
1.171500e+01  3.966271e-01
1.173000e+01  3.941068e-01
1.174500e+01  3.999132e-01
1.176000e+01  4.121099e-01
1.177500e+01  3.983153e-01
1.179000e+01  3.790889e-01
1.180500e+01  4.215111e-01
1.182000e+01  4.180053e-01
1.183500e+01  4.211024e-01
1.185000e+01  3.998954e-01
1.186500e+01  3.740526e-01
1.188000e+01  3.644603e-01
1.189500e+01  3.983459e-01
1.191000e+01  4.294832e-01
1.192500e+01  3.923804e-01
1.194000e+01  4.129314e-01
1.195500e+01  3.984088e-01
1.197000e+01  4.064773e-01
1.198500e+01  4.273159e-01
1.200000e+01  3.888605e-01
1.201500e+01  3.982413e-01
1.203000e+01  3.874830e-01
1.204500e+01  3.892305e-01
1.206000e+01  4.031331e-01
1.207500e+01  4.087400e-01
1.209000e+01  4.194570e-01
1.210500e+01  3.938017e-01
1.212000e+01  4.169356e-01
1.213500e+01  4.131824e-01
1.215000e+01  3.892384e-01
1.216500e+01  4.318548e-01
1.218000e+01  3.720942e-01
1.219500e+01  3.802436e-01
1.221000e+01  3.909177e-01
1.222500e+01  4.125574e-01
1.224000e+01  4.209966e-01
1.225500e+01  3.954564e-01
1.227000e+01  4.085647e-01
1.228500e+01  4.203632e-01
1.230000e+01  3.807414e-01
1.231500e+01  4.329552e-01
1.233000e+01  3.926208e-01
1.234500e+01  4.208488e-01
1.236000e+01  4.319896e-01
1.237500e+01  4.182696e-01
1.239000e+01  4.228736e-01
1.240500e+01  3.711859e-01
1.242000e+01  3.974540e-01
1.243500e+01  3.933853e-01
1.245000e+01  3.943584e-01
1.246500e+01  4.130251e-01
1.248000e+01  4.113407e-01
1.249500e+01  4.204503e-01
1.251000e+01  4.153808e-01
1.252500e+01  4.155431e-01
1.254000e+01  4.051815e-01
1.255500e+01  4.176838e-01
1.257000e+01  4.023620e-01
1.258500e+01  4.056392e-01
1.260000e+01  4.022694e-01
1.261500e+01  4.223841e-01
1.263000e+01  4.353268e-01
1.264500e+01  4.228065e-01
1.266000e+01  4.122747e-01
1.267500e+01  4.116826e-01
1.269000e+01  4.160266e-01
1.270500e+01  3.957256e-01
1.272000e+01  4.064593e-01
1.273500e+01  4.140050e-01
1.275000e+01  4.236725e-01
1.276500e+01  4.174723e-01
1.278000e+01  4.078457e-01
1.279500e+01  4.369997e-01
1.281000e+01  4.031306e-01
1.282500e+01  4.111368e-01
1.284000e+01  4.324934e-01
1.285500e+01  4.086092e-01
1.287000e+01  4.536405e-01
1.288500e+01  3.416350e-01
1.290000e+01  4.111676e-01
1.291500e+01  3.692878e-01
1.293000e+01  4.227211e-01
1.294500e+01  3.871795e-01
1.296000e+01  4.236726e-01
1.297500e+01  4.264569e-01
1.299000e+01  4.002053e-01
1.300500e+01  3.917378e-01
1.302000e+01  3.781459e-01
1.303500e+01  3.994810e-01
1.305000e+01  3.624730e-01
1.306500e+01  4.205954e-01
1.308000e+01  4.189878e-01
1.309500e+01  3.818868e-01
1.311000e+01  4.190678e-01
1.312500e+01  4.247918e-01
1.314000e+01  4.552000e-01
1.315500e+01  3.765528e-01
1.317000e+01  4.098343e-01
1.318500e+01  3.916850e-01
1.320000e+01  3.629115e-01
1.321500e+01  3.886019e-01
1.323000e+01  3.804826e-01
1.324500e+01  3.319358e-01
1.326000e+01  3.896360e-01
1.327500e+01  2.765705e-01
1.329000e+01  3.202921e-01
1.330500e+01  3.921181e-01
1.332000e+01  3.510779e-01
1.333500e+01  3.577350e-01
1.335000e+01  3.643040e-01
1.336500e+01  3.927763e-01
1.338000e+01  3.679013e-01
1.339500e+01  3.686682e-01
1.341000e+01  4.217038e-01
1.342500e+01  4.155241e-01
1.344000e+01  3.698126e-01
1.345500e+01  3.990035e-01
1.347000e+01  4.139794e-01
1.348500e+01  6.009728e-01
1.350000e+01  6.632030e-01
1.351500e+01  6.914266e-01
1.353000e+01  7.895150e-01
1.354500e+01  7.160482e-01
1.356000e+01  6.348335e-01
1.357500e+01  6.197245e-01
1.359000e+01  6.988881e-01
1.360500e+01  7.992721e-01
1.362000e+01  7.233607e-01
1.363500e+01  7.878073e-01
1.365000e+01  8.153821e-01
1.366500e+01  7.007915e-01
1.368000e+01  7.595121e-01
1.369500e+01  6.697822e-01
1.371000e+01  5.930083e-01
1.372500e+01  5.747662e-01
1.374000e+01  4.582353e-01
1.375500e+01  4.530126e-01
1.377000e+01  4.258497e-01
1.378500e+01  4.840538e-01
1.380000e+01  4.884365e-01
1.381500e+01  6.158906e-01
1.383000e+01  6.832156e-01
1.384500e+01  6.933658e-01
1.386000e+01  6.115469e-01
1.387500e+01  5.531955e-01
1.389000e+01  5.848032e-01
1.390500e+01  6.356540e-01
1.392000e+01  6.446535e-01
1.393500e+01  4.745999e-01
1.395000e+01  4.402209e-01
1.396500e+01  4.353479e-01
1.398000e+01  4.394925e-01
1.399500e+01  4.508718e-01
1.401000e+01  4.215271e-01
1.402500e+01  4.587529e-01
1.404000e+01  4.046853e-01
1.405500e+01  3.963538e-01
1.407000e+01  4.637136e-01
1.408500e+01  4.433501e-01
1.410000e+01  4.343740e-01
1.411500e+01  4.269525e-01
1.413000e+01  3.245388e-01
1.414500e+01  4.386187e-01
1.416000e+01  5.133191e-01
1.417500e+01  4.244863e-01
1.419000e+01  3.998635e-01
1.420500e+01  4.181556e-01
1.422000e+01  4.729230e-01
1.423500e+01  3.639099e-01
1.425000e+01  3.288426e-01
1.426500e+01  3.996621e-01
1.428000e+01  3.565941e-01
1.429500e+01  2.132732e-01
1.431000e+01  2.137541e-01
1.432500e+01  2.224481e-01
1.434000e+01  2.158306e-01
1.435500e+01  2.229674e-01
1.437000e+01  2.204988e-01
1.438500e+01  2.300082e-01
1.440000e+01  2.244725e-01
1.441500e+01  2.221624e-01
1.443000e+01  2.316380e-01
1.444500e+01  2.234211e-01
1.446000e+01  2.152124e-01
1.447500e+01  2.269516e-01
1.449000e+01  2.267476e-01
1.450500e+01  2.246063e-01
1.452000e+01  2.265157e-01
1.453500e+01  2.247782e-01
1.455000e+01  2.172014e-01
1.456500e+01  2.335896e-01
1.458000e+01  2.241891e-01
1.459500e+01  2.268445e-01
1.461000e+01  2.168983e-01
1.462500e+01  2.205007e-01
1.464000e+01  2.265476e-01
1.465500e+01  2.264721e-01
1.467000e+01  2.235212e-01
1.468500e+01  2.254053e-01
1.470000e+01  2.149071e-01
1.471500e+01  2.183270e-01
1.473000e+01  2.146201e-01
1.474500e+01  2.254163e-01
1.476000e+01  2.274574e-01
1.477500e+01  2.226676e-01
1.479000e+01  2.274016e-01
1.480500e+01  2.227105e-01
1.482000e+01  2.251119e-01
1.483500e+01  2.143561e-01
1.485000e+01  2.244315e-01
1.486500e+01  2.148888e-01
1.488000e+01  2.222156e-01
1.489500e+01  2.285516e-01
1.491000e+01  2.169584e-01
1.492500e+01  2.206337e-01
1.494000e+01  2.162885e-01
1.495500e+01  2.222165e-01
1.497000e+01  2.247133e-01
1.498500e+01  2.238210e-01
1.500000e+01  2.229555e-01
1.501500e+01  2.207606e-01
1.503000e+01  2.121102e-01
1.504500e+01  2.194188e-01
1.506000e+01  2.124527e-01
1.507500e+01  2.287083e-01
1.509000e+01  2.210205e-01
1.510500e+01  2.182333e-01
1.512000e+01  2.172515e-01
1.513500e+01  2.285663e-01
1.515000e+01  2.223611e-01
1.516500e+01  2.197215e-01
1.518000e+01  2.239962e-01
1.519500e+01  2.268244e-01
1.521000e+01  2.133416e-01
1.522500e+01  2.289928e-01
1.524000e+01  2.229450e-01
1.525500e+01  2.155043e-01
1.527000e+01  2.227845e-01
1.528500e+01  2.199168e-01
1.530000e+01  2.155612e-01
1.531500e+01  2.123341e-01
1.533000e+01  2.227396e-01
1.534500e+01  2.190817e-01
1.536000e+01  2.252637e-01
1.537500e+01  2.140471e-01
1.539000e+01  2.144259e-01
1.540500e+01  2.221760e-01
1.542000e+01  2.201781e-01
1.543500e+01  2.208692e-01
1.545000e+01  2.222999e-01
1.546500e+01  2.185734e-01
1.548000e+01  2.222758e-01
1.549500e+01  2.211191e-01
1.551000e+01  2.092848e-01
1.552500e+01  2.237258e-01
1.554000e+01  2.153569e-01
1.555500e+01  2.220750e-01
1.557000e+01  2.263981e-01
1.558500e+01  2.248919e-01
1.560000e+01  2.126521e-01
1.561500e+01  2.168130e-01
1.563000e+01  2.256933e-01
1.564500e+01  2.185833e-01
1.566000e+01  2.131593e-01
1.567500e+01  2.104395e-01
1.569000e+01  2.254821e-01
1.570500e+01  2.200781e-01
1.572000e+01  2.223596e-01
1.573500e+01  2.241007e-01
1.575000e+01  2.260531e-01
1.576500e+01  2.129713e-01
1.578000e+01  2.204675e-01
1.579500e+01  2.234612e-01
1.581000e+01  2.190268e-01
1.582500e+01  2.189355e-01
1.584000e+01  2.320951e-01
1.585500e+01  2.231485e-01
1.587000e+01  2.214437e-01
1.588500e+01  2.171061e-01
1.590000e+01  2.214562e-01
1.591500e+01  2.301453e-01
1.593000e+01  2.152279e-01
1.594500e+01  2.296032e-01
1.596000e+01  2.237338e-01
1.597500e+01  2.179469e-01
1.599000e+01  2.177923e-01
1.600500e+01  2.270656e-01
1.602000e+01  2.218965e-01
1.603500e+01  2.280623e-01
1.605000e+01  2.180685e-01
1.606500e+01  2.153427e-01
1.608000e+01  2.167054e-01
1.609500e+01  2.256628e-01
1.611000e+01  2.142100e-01
1.612500e+01  2.251807e-01
1.614000e+01  2.262445e-01
1.615500e+01  2.221968e-01
1.617000e+01  2.142894e-01
1.618500e+01  2.258817e-01
1.620000e+01  2.133167e-01
1.621500e+01  2.203160e-01
1.623000e+01  2.158529e-01
1.624500e+01  2.206245e-01
1.626000e+01  2.310100e-01
1.627500e+01  2.136985e-01
1.629000e+01  2.286779e-01
1.630500e+01  2.141307e-01
1.632000e+01  2.273274e-01
1.633500e+01  2.241288e-01
1.635000e+01  2.301664e-01
1.636500e+01  2.195098e-01
1.638000e+01  2.224720e-01
1.639500e+01  2.211798e-01
1.641000e+01  2.184686e-01
1.642500e+01  2.255971e-01
1.644000e+01  2.197604e-01
1.645500e+01  2.191969e-01
1.647000e+01  2.215421e-01
1.648500e+01  2.279833e-01
1.650000e+01  2.069931e-01
1.651500e+01  2.101608e-01
1.653000e+01  2.214521e-01
1.654500e+01  2.260576e-01
1.656000e+01  2.294892e-01
1.657500e+01  2.157408e-01
1.659000e+01  2.192525e-01
1.660500e+01  2.267114e-01
1.662000e+01  2.203339e-01
1.663500e+01  2.249599e-01
1.665000e+01  2.254311e-01
1.666500e+01  2.145661e-01
1.668000e+01  2.208618e-01
1.669500e+01  2.055098e-01
1.671000e+01  2.195400e-01
1.672500e+01  2.185269e-01
1.674000e+01  2.204341e-01
1.675500e+01  2.233040e-01
1.677000e+01  2.284065e-01
1.678500e+01  2.211958e-01
1.680000e+01  2.170110e-01
1.681500e+01  2.259842e-01
1.683000e+01  2.205292e-01
1.684500e+01  2.108482e-01
1.686000e+01  2.144710e-01
1.687500e+01  2.140142e-01
1.689000e+01  2.250791e-01
1.690500e+01  2.208823e-01
1.692000e+01  2.305880e-01
1.693500e+01  2.113611e-01
1.695000e+01  2.184548e-01
1.696500e+01  2.308687e-01
1.698000e+01  2.161274e-01
1.699500e+01  2.231531e-01
1.701000e+01  2.352056e-01
1.702500e+01  2.134233e-01
1.704000e+01  2.181995e-01
1.705500e+01  2.188680e-01
1.707000e+01  2.239262e-01
1.708500e+01  2.219513e-01
1.710000e+01  2.235952e-01
1.711500e+01  2.227114e-01
1.713000e+01  2.219914e-01
1.714500e+01  2.197976e-01
1.716000e+01  2.146604e-01
1.717500e+01  2.221731e-01
1.719000e+01  2.170552e-01
1.720500e+01  2.231636e-01
1.722000e+01  2.238664e-01
1.723500e+01  2.193266e-01
1.725000e+01  2.232193e-01
1.726500e+01  2.140951e-01
1.728000e+01  2.200831e-01
1.729500e+01  2.144875e-01
1.731000e+01  2.272498e-01
1.732500e+01  2.247109e-01
1.734000e+01  2.181064e-01
1.735500e+01  2.244538e-01
1.737000e+01  2.222817e-01
1.738500e+01  2.248896e-01
1.740000e+01  2.189331e-01
1.741500e+01  2.291947e-01
1.743000e+01  2.247206e-01
1.744500e+01  2.178613e-01
1.746000e+01  2.190363e-01
1.747500e+01  2.164356e-01
1.749000e+01  2.167207e-01
1.750500e+01  2.270139e-01
1.752000e+01  2.290211e-01
1.753500e+01  2.255873e-01
1.755000e+01  2.250569e-01
1.756500e+01  2.185696e-01
1.758000e+01  2.136455e-01
1.759500e+01  2.275700e-01
1.761000e+01  2.203295e-01
1.762500e+01  2.165969e-01
1.764000e+01  2.304871e-01
1.765500e+01  2.154213e-01
1.767000e+01  2.144090e-01
1.768500e+01  2.138018e-01
1.770000e+01  2.271795e-01
1.771500e+01  2.183420e-01
1.773000e+01  2.170622e-01
1.774500e+01  2.163859e-01
1.776000e+01  2.242779e-01
1.777500e+01  2.201470e-01
1.779000e+01  2.236522e-01
1.780500e+01  2.207759e-01
1.782000e+01  2.144019e-01
1.783500e+01  2.176292e-01
1.785000e+01  2.227029e-01
1.786500e+01  2.200123e-01
1.788000e+01  2.184595e-01
1.789500e+01  2.163344e-01
1.791000e+01  2.163340e-01
1.792500e+01  2.106996e-01
1.794000e+01  2.171541e-01
1.795500e+01  2.168172e-01
1.797000e+01  2.182973e-01
1.798500e+01  2.214787e-01
1.800000e+01  2.179087e-01
1.801500e+01  2.283713e-01
1.803000e+01  2.163228e-01
1.804500e+01  2.223177e-01
1.806000e+01  2.265230e-01
1.807500e+01  2.116809e-01
1.809000e+01  2.177212e-01
1.810500e+01  2.201555e-01
1.812000e+01  2.254785e-01
1.813500e+01  2.291545e-01
1.815000e+01  2.295669e-01
1.816500e+01  2.079180e-01
1.818000e+01  2.204460e-01
1.819500e+01  2.328271e-01
1.821000e+01  2.157928e-01
1.822500e+01  2.201492e-01
1.824000e+01  2.231772e-01
1.825500e+01  2.146787e-01
1.827000e+01  2.237416e-01
1.828500e+01  2.223921e-01
1.830000e+01  2.189421e-01
1.831500e+01  2.212842e-01
1.833000e+01  2.095322e-01
1.834500e+01  2.192223e-01
1.836000e+01  2.145466e-01
1.837500e+01  2.245682e-01
1.839000e+01  2.222826e-01
1.840500e+01  2.194107e-01
1.842000e+01  2.254758e-01
1.843500e+01  2.083927e-01
1.845000e+01  2.307953e-01
1.846500e+01  2.168009e-01
1.848000e+01  2.280502e-01
1.849500e+01  2.196193e-01
1.851000e+01  2.120568e-01
1.852500e+01  2.207632e-01
1.854000e+01  2.161522e-01
1.855500e+01  2.175839e-01
1.857000e+01  2.146886e-01
1.858500e+01  2.170684e-01
1.860000e+01  2.149889e-01
1.861500e+01  2.163840e-01
1.863000e+01  2.247689e-01
1.864500e+01  2.198260e-01
1.866000e+01  2.263325e-01
1.867500e+01  2.174422e-01
1.869000e+01  2.204234e-01
1.870500e+01  2.191746e-01
1.872000e+01  2.134862e-01
1.873500e+01  2.203724e-01
1.875000e+01  2.205097e-01
1.876500e+01  2.137777e-01
1.878000e+01  2.162163e-01
1.879500e+01  2.131932e-01
1.881000e+01  2.311749e-01
1.882500e+01  2.127948e-01
1.884000e+01  2.175363e-01
1.885500e+01  2.162604e-01
1.887000e+01  2.164328e-01
1.888500e+01  2.225152e-01
1.890000e+01  2.126506e-01
1.891500e+01  2.255184e-01
1.893000e+01  2.252279e-01
1.894500e+01  2.315901e-01
1.896000e+01  2.161589e-01
1.897500e+01  2.199191e-01
1.899000e+01  2.205197e-01
1.900500e+01  2.205818e-01
1.902000e+01  2.163762e-01
1.903500e+01  2.155173e-01
1.905000e+01  2.223218e-01
1.906500e+01  2.218186e-01
1.908000e+01  2.279504e-01
1.909500e+01  2.266655e-01
1.911000e+01  2.243554e-01
1.912500e+01  2.250495e-01
1.914000e+01  2.159314e-01
1.915500e+01  2.240557e-01
1.917000e+01  2.283868e-01
1.918500e+01  2.220554e-01
1.920000e+01  2.156529e-01
1.921500e+01  2.222931e-01
1.923000e+01  2.225424e-01
1.924500e+01  2.318486e-01
1.926000e+01  2.176226e-01
1.927500e+01  2.136228e-01
1.929000e+01  2.200363e-01
1.930500e+01  2.251811e-01
1.932000e+01  2.229660e-01
1.933500e+01  2.242825e-01
1.935000e+01  2.193478e-01
1.936500e+01  2.221339e-01
1.938000e+01  2.213295e-01
1.939500e+01  2.211130e-01
1.941000e+01  2.253268e-01
1.942500e+01  2.270849e-01
1.944000e+01  2.239400e-01
1.945500e+01  2.255465e-01
1.947000e+01  2.236431e-01
1.948500e+01  2.232600e-01
1.950000e+01  2.245565e-01
1.951500e+01  2.175138e-01
1.953000e+01  2.240132e-01
1.954500e+01  2.221347e-01
1.956000e+01  2.124211e-01
1.957500e+01  2.203124e-01
1.959000e+01  2.169987e-01
1.960500e+01  2.218690e-01
1.962000e+01  2.249375e-01
1.963500e+01  2.300534e-01
1.965000e+01  2.203471e-01
1.966500e+01  2.175995e-01
1.968000e+01  2.161045e-01
1.969500e+01  2.224755e-01
1.971000e+01  2.228067e-01
1.972500e+01  2.148700e-01
1.974000e+01  2.128125e-01
1.975500e+01  2.210884e-01
1.977000e+01  2.127371e-01
1.978500e+01  2.142006e-01
1.980000e+01  2.235837e-01
1.981500e+01  2.208383e-01
1.983000e+01  2.169228e-01
1.984500e+01  2.197252e-01
1.986000e+01  2.151563e-01
1.987500e+01  2.227567e-01
1.989000e+01  2.155711e-01
1.990500e+01  2.121786e-01
1.992000e+01  2.227778e-01
1.993500e+01  2.208870e-01
1.995000e+01  2.194953e-01
1.996500e+01  2.148630e-01
1.998000e+01  2.295223e-01
1.999500e+01  2.197009e-01
2.001000e+01  2.196770e-01
2.002500e+01  2.229747e-01
2.004000e+01  2.190793e-01
2.005500e+01  2.218846e-01
2.007000e+01  2.236893e-01
2.008500e+01  2.315368e-01
2.010000e+01  2.213484e-01
2.011500e+01  2.136622e-01
2.013000e+01  2.298600e-01
2.014500e+01  2.124359e-01
2.016000e+01  2.263325e-01
2.017500e+01  2.222584e-01
2.019000e+01  2.238867e-01
2.020500e+01  2.215275e-01
2.022000e+01  2.313168e-01
2.023500e+01  2.245495e-01
2.025000e+01  2.233825e-01
2.026500e+01  2.227024e-01
2.028000e+01  2.168045e-01
2.029500e+01  2.192668e-01
2.031000e+01  2.223694e-01
2.032500e+01  2.245173e-01
2.034000e+01  2.171561e-01
2.035500e+01  2.220835e-01
2.037000e+01  2.165716e-01
2.038500e+01  2.188224e-01
2.040000e+01  2.226419e-01
2.041500e+01  2.204422e-01
2.043000e+01  2.239991e-01
2.044500e+01  2.212044e-01
2.046000e+01  2.150804e-01
2.047500e+01  2.269351e-01
2.049000e+01  2.177062e-01
2.050500e+01  2.280489e-01
2.052000e+01  2.186499e-01
2.053500e+01  2.211482e-01
2.055000e+01  2.152202e-01
2.056500e+01  2.215756e-01
2.058000e+01  2.161312e-01
2.059500e+01  2.128974e-01
2.061000e+01  2.299067e-01
2.062500e+01  2.152354e-01
2.064000e+01  2.132009e-01
2.065500e+01  2.146965e-01
2.067000e+01  2.248714e-01
2.068500e+01  2.249093e-01
2.070000e+01  2.201943e-01
2.071500e+01  2.146737e-01
2.073000e+01  2.135091e-01
2.074500e+01  2.167249e-01
2.076000e+01  2.120164e-01
2.077500e+01  2.193264e-01
2.079000e+01  2.178892e-01
2.080500e+01  2.257489e-01
2.082000e+01  2.246607e-01
2.083500e+01  2.236091e-01
2.085000e+01  2.190613e-01
2.086500e+01  2.220716e-01
2.088000e+01  2.162232e-01
2.089500e+01  2.105013e-01
2.091000e+01  2.133050e-01
2.092500e+01  2.171080e-01
2.094000e+01  2.134395e-01
2.095500e+01  2.203760e-01
2.097000e+01  2.330041e-01
2.098500e+01  2.306956e-01
2.100000e+01  2.163416e-01
2.101500e+01  2.140151e-01
2.103000e+01  2.221555e-01
2.104500e+01  2.206961e-01
2.106000e+01  2.203230e-01
2.107500e+01  2.264823e-01
2.109000e+01  2.184998e-01
2.110500e+01  2.135712e-01
2.112000e+01  2.090819e-01
2.113500e+01  2.113832e-01
2.115000e+01  2.181415e-01
2.116500e+01  2.215227e-01
2.118000e+01  2.248042e-01
2.119500e+01  2.231747e-01
2.121000e+01  2.195275e-01
2.122500e+01  2.205513e-01
2.124000e+01  2.208239e-01
2.125500e+01  2.170969e-01
2.127000e+01  2.130781e-01
2.128500e+01  2.201367e-01
2.130000e+01  2.252444e-01
2.131500e+01  2.159409e-01
2.133000e+01  2.226153e-01
2.134500e+01  2.244091e-01
2.136000e+01  2.154334e-01
2.137500e+01  2.119584e-01
2.139000e+01  2.256721e-01
2.140500e+01  2.228600e-01
2.142000e+01  2.145905e-01
2.143500e+01  2.139354e-01
2.145000e+01  2.163918e-01
2.146500e+01  2.196414e-01
2.148000e+01  2.202319e-01
2.149500e+01  2.264429e-01
2.151000e+01  2.284607e-01
2.152500e+01  2.292666e-01
2.154000e+01  2.235248e-01
2.155500e+01  2.198804e-01
2.157000e+01  2.135580e-01
2.158500e+01  2.191247e-01
2.160000e+01  2.260312e-01
2.161500e+01  2.188084e-01
2.163000e+01  2.104383e-01
2.164500e+01  2.229965e-01
2.166000e+01  2.231715e-01
2.167500e+01  2.209950e-01
2.169000e+01  2.161266e-01
2.170500e+01  2.116932e-01
2.172000e+01  2.257345e-01
2.173500e+01  2.253475e-01
2.175000e+01  2.156108e-01
2.176500e+01  2.139839e-01
2.178000e+01  2.195384e-01
2.179500e+01  2.112286e-01
2.181000e+01  2.101202e-01
2.182500e+01  2.174595e-01
2.184000e+01  2.278125e-01
2.185500e+01  2.198257e-01
2.187000e+01  2.174343e-01
2.188500e+01  2.063480e-01
2.190000e+01  2.227751e-01
2.191500e+01  2.148886e-01
2.193000e+01  2.179775e-01
2.194500e+01  2.248909e-01
2.196000e+01  2.227635e-01
2.197500e+01  2.176985e-01
2.199000e+01  2.142340e-01
2.200500e+01  2.227399e-01
2.202000e+01  2.201118e-01
2.203500e+01  2.287433e-01
2.205000e+01  2.203903e-01
2.206500e+01  2.169043e-01
2.208000e+01  2.236638e-01
2.209500e+01  2.133361e-01
2.211000e+01  2.311779e-01
2.212500e+01  2.250827e-01
2.214000e+01  2.244286e-01
2.215500e+01  2.219421e-01
2.217000e+01  2.215847e-01
2.218500e+01  2.154106e-01
2.220000e+01  2.113806e-01
2.221500e+01  2.213390e-01
2.223000e+01  2.205943e-01
2.224500e+01  2.223246e-01
2.226000e+01  2.250545e-01
2.227500e+01  2.209470e-01
2.229000e+01  2.232988e-01
2.230500e+01  2.150311e-01
2.232000e+01  2.199432e-01
2.233500e+01  2.249680e-01
2.235000e+01  2.221630e-01
2.236500e+01  2.325458e-01
2.238000e+01  2.242832e-01
2.239500e+01  2.196509e-01
2.241000e+01  2.227799e-01
2.242500e+01  2.252081e-01
2.244000e+01  2.224567e-01
2.245500e+01  2.217424e-01
2.247000e+01  2.300629e-01
2.248500e+01  2.156490e-01
2.250000e+01  2.259122e-01
2.251500e+01  2.201426e-01
2.253000e+01  2.173449e-01
2.254500e+01  2.323535e-01
2.256000e+01  2.255244e-01
2.257500e+01  2.134949e-01
2.259000e+01  2.219410e-01
2.260500e+01  2.216700e-01
2.262000e+01  2.230212e-01
2.263500e+01  2.143570e-01
2.265000e+01  2.154579e-01
2.266500e+01  2.141372e-01
2.268000e+01  2.231424e-01
2.269500e+01  2.084637e-01
2.271000e+01  2.093899e-01
2.272500e+01  2.147049e-01
2.274000e+01  2.218202e-01
2.275500e+01  2.191993e-01
2.277000e+01  2.176178e-01
2.278500e+01  2.206703e-01
2.280000e+01  2.202546e-01
2.281500e+01  2.167971e-01
2.283000e+01  2.146199e-01
2.284500e+01  2.105611e-01
2.286000e+01  2.180913e-01
2.287500e+01  2.323354e-01
2.289000e+01  2.178488e-01
2.290500e+01  2.188817e-01
2.292000e+01  2.213064e-01
2.293500e+01  2.220361e-01
2.295000e+01  2.103546e-01
2.296500e+01  2.216422e-01
2.298000e+01  2.237570e-01
2.299500e+01  2.150037e-01
2.301000e+01  2.171395e-01
2.302500e+01  2.154592e-01
2.304000e+01  2.200975e-01
2.305500e+01  2.194171e-01
2.307000e+01  2.234731e-01
2.308500e+01  2.243848e-01
2.310000e+01  2.143898e-01
2.311500e+01  2.206145e-01
2.313000e+01  2.298228e-01
2.314500e+01  2.215367e-01
2.316000e+01  2.214799e-01
2.317500e+01  2.310186e-01
2.319000e+01  2.215433e-01
2.320500e+01  2.289120e-01
2.322000e+01  2.177840e-01
2.323500e+01  2.186828e-01
2.325000e+01  2.258449e-01
2.326500e+01  2.213080e-01
2.328000e+01  2.359073e-01
2.329500e+01  2.236188e-01
2.331000e+01  2.240860e-01
2.332500e+01  2.194652e-01
2.334000e+01  2.286254e-01
2.335500e+01  2.334941e-01
2.337000e+01  2.292227e-01
2.338500e+01  2.271159e-01
2.340000e+01  2.219967e-01
2.341500e+01  2.203079e-01
2.343000e+01  2.250332e-01
2.344500e+01  2.127003e-01
2.346000e+01  2.199257e-01
2.347500e+01  2.254231e-01
2.349000e+01  2.197456e-01
2.350500e+01  2.227936e-01
2.352000e+01  2.159858e-01
2.353500e+01  2.217205e-01
2.355000e+01  2.226038e-01
2.356500e+01  2.229766e-01
2.358000e+01  2.275385e-01
2.359500e+01  2.144081e-01
2.361000e+01  2.134228e-01
2.362500e+01  2.174458e-01
2.364000e+01  2.212882e-01
2.365500e+01  2.265985e-01
2.367000e+01  2.185767e-01
2.368500e+01  2.210404e-01
2.370000e+01  2.246244e-01
2.371500e+01  2.154036e-01
2.373000e+01  2.193711e-01
2.374500e+01  2.180224e-01
2.376000e+01  2.212192e-01
2.377500e+01  2.230927e-01
2.379000e+01  2.184720e-01
2.380500e+01  2.208332e-01
2.382000e+01  2.185660e-01
2.383500e+01  2.178134e-01
2.385000e+01  2.246771e-01
2.386500e+01  2.191409e-01
2.388000e+01  2.203514e-01
2.389500e+01  2.213337e-01
2.391000e+01  2.198228e-01
2.392500e+01  2.186543e-01
2.394000e+01  2.229065e-01
2.395500e+01  2.211531e-01
2.397000e+01  2.245365e-01
2.398500e+01  2.169626e-01
2.400000e+01  2.111627e-01
2.401500e+01  2.216333e-01
2.403000e+01  2.176747e-01
2.404500e+01  2.167262e-01
2.406000e+01  2.164897e-01
2.407500e+01  2.206479e-01
2.409000e+01  2.237638e-01
2.410500e+01  2.191144e-01
2.412000e+01  2.244111e-01
2.413500e+01  2.184770e-01
2.415000e+01  2.266592e-01
2.416500e+01  2.083016e-01
2.418000e+01  2.343810e-01
2.419500e+01  2.196902e-01
2.421000e+01  2.151058e-01
2.422500e+01  2.187468e-01
2.424000e+01  2.242380e-01
2.425500e+01  2.175380e-01
2.427000e+01  2.261993e-01
2.428500e+01  2.262888e-01
2.430000e+01  2.213986e-01
2.431500e+01  2.146960e-01
2.433000e+01  2.212837e-01
2.434500e+01  2.157744e-01
2.436000e+01  2.276007e-01
2.437500e+01  2.174207e-01
2.439000e+01  2.152537e-01
2.440500e+01  2.236997e-01
2.442000e+01  2.139786e-01
2.443500e+01  2.260977e-01
2.445000e+01  2.239967e-01
2.446500e+01  2.218388e-01
2.448000e+01  2.139666e-01
2.449500e+01  2.263062e-01
2.451000e+01  2.196409e-01
2.452500e+01  2.226191e-01
2.454000e+01  2.292717e-01
2.455500e+01  2.238574e-01
2.457000e+01  2.258621e-01
2.458500e+01  2.309537e-01
2.460000e+01  2.214930e-01
2.461500e+01  2.153889e-01
2.463000e+01  2.138445e-01
2.464500e+01  2.406929e-01
2.466000e+01  2.236165e-01
2.467500e+01  2.167287e-01
2.469000e+01  2.160360e-01
2.470500e+01  2.212413e-01
2.472000e+01  2.237022e-01
2.473500e+01  2.142904e-01
2.475000e+01  2.130964e-01
2.476500e+01  2.142492e-01
2.478000e+01  2.215019e-01
2.479500e+01  2.215896e-01
2.481000e+01  2.227853e-01
2.482500e+01  2.228111e-01
2.484000e+01  2.171607e-01
2.485500e+01  2.254726e-01
2.487000e+01  2.225318e-01
2.488500e+01  2.254895e-01
2.490000e+01  2.244366e-01
2.491500e+01  2.277238e-01
2.493000e+01  2.140436e-01
2.494500e+01  2.166458e-01
2.496000e+01  2.277194e-01
2.497500e+01  2.085013e-01
2.499000e+01  2.161146e-01
2.500500e+01  2.297783e-01
2.502000e+01  2.202803e-01
2.503500e+01  2.209032e-01
2.505000e+01  2.247006e-01
2.506500e+01  2.143905e-01
2.508000e+01  2.181854e-01
2.509500e+01  2.205845e-01
2.511000e+01  2.233953e-01
2.512500e+01  2.175102e-01
2.514000e+01  2.178233e-01
2.515500e+01  2.120161e-01
2.517000e+01  2.209094e-01
2.518500e+01  2.324388e-01
2.520000e+01  2.258422e-01
2.521500e+01  2.286931e-01
2.523000e+01  2.248838e-01
2.524500e+01  2.189707e-01
2.526000e+01  2.293107e-01
2.527500e+01  2.142878e-01
2.529000e+01  2.244810e-01
2.530500e+01  2.228650e-01
2.532000e+01  2.286510e-01
2.533500e+01  2.242129e-01
2.535000e+01  2.176937e-01
2.536500e+01  2.292082e-01
2.538000e+01  2.111226e-01
2.539500e+01  2.159397e-01
2.541000e+01  2.223283e-01
2.542500e+01  2.317912e-01
2.544000e+01  2.131342e-01
2.545500e+01  2.278851e-01
2.547000e+01  2.238648e-01
2.548500e+01  2.247813e-01
2.550000e+01  2.273264e-01
2.551500e+01  2.206418e-01
2.553000e+01  2.205037e-01
2.554500e+01  2.223982e-01
2.556000e+01  2.112308e-01
2.557500e+01  2.254141e-01
2.559000e+01  2.173993e-01
2.560500e+01  2.145305e-01
2.562000e+01  2.151229e-01
2.563500e+01  2.178774e-01
2.565000e+01  2.182782e-01
2.566500e+01  2.194137e-01
2.568000e+01  2.197379e-01
2.569500e+01  2.170400e-01
2.571000e+01  2.201059e-01
2.572500e+01  2.209594e-01
2.574000e+01  2.220653e-01
2.575500e+01  2.132988e-01
2.577000e+01  2.179444e-01
2.578500e+01  2.164294e-01
2.580000e+01  2.245718e-01
2.581500e+01  2.154800e-01
2.583000e+01  2.214717e-01
2.584500e+01  2.261893e-01
2.586000e+01  2.150737e-01
2.587500e+01  2.266892e-01
2.589000e+01  2.256715e-01
2.590500e+01  2.158195e-01
2.592000e+01  2.267139e-01
2.593500e+01  2.190335e-01
2.595000e+01  2.250873e-01
2.596500e+01  2.274647e-01
2.598000e+01  2.200130e-01
2.599500e+01  2.174078e-01
2.601000e+01  2.187769e-01
2.602500e+01  2.177238e-01
2.604000e+01  2.144227e-01
2.605500e+01  2.271766e-01
2.607000e+01  2.130216e-01
2.608500e+01  2.259087e-01
2.610000e+01  2.091080e-01
2.611500e+01  2.209300e-01
2.613000e+01  2.109396e-01
2.614500e+01  2.196218e-01
2.616000e+01  2.152285e-01
2.617500e+01  2.215977e-01
2.619000e+01  2.357152e-01
2.620500e+01  2.191578e-01
2.622000e+01  2.214236e-01
2.623500e+01  2.145457e-01
2.625000e+01  2.285507e-01
2.626500e+01  2.140403e-01
2.628000e+01  2.160321e-01
2.629500e+01  2.079997e-01
2.631000e+01  2.196753e-01
2.632500e+01  2.195981e-01
2.634000e+01  2.157377e-01
2.635500e+01  2.204144e-01
2.637000e+01  2.208469e-01
2.638500e+01  2.174503e-01
2.640000e+01  2.194895e-01
2.641500e+01  2.246909e-01
2.643000e+01  2.242670e-01
2.644500e+01  2.234095e-01
2.646000e+01  2.209689e-01
2.647500e+01  2.165501e-01
2.649000e+01  2.270076e-01
2.650500e+01  2.131544e-01
2.652000e+01  2.280627e-01
2.653500e+01  2.329613e-01
2.655000e+01  2.122253e-01
2.656500e+01  2.204504e-01
2.658000e+01  2.234797e-01
2.659500e+01  2.273372e-01
2.661000e+01  2.191859e-01
2.662500e+01  2.249062e-01
2.664000e+01  2.191609e-01
2.665500e+01  2.175448e-01
2.667000e+01  2.254323e-01
2.668500e+01  2.165982e-01
2.670000e+01  2.235048e-01
2.671500e+01  2.173293e-01
2.673000e+01  2.208612e-01
2.674500e+01  2.219150e-01
2.676000e+01  2.170802e-01
2.677500e+01  2.286226e-01
2.679000e+01  2.179898e-01
2.680500e+01  2.157197e-01
2.682000e+01  2.134443e-01
2.683500e+01  2.252271e-01
2.685000e+01  2.255293e-01
2.686500e+01  2.170689e-01
2.688000e+01  2.249905e-01
2.689500e+01  2.213898e-01
2.691000e+01  2.077904e-01
2.692500e+01  2.236428e-01
2.694000e+01  2.158127e-01
2.695500e+01  2.252802e-01
2.697000e+01  2.248356e-01
2.698500e+01  2.182838e-01
2.700000e+01  2.251664e-01
2.701500e+01  2.259886e-01
2.703000e+01  2.203382e-01
2.704500e+01  2.209234e-01
2.706000e+01  2.170778e-01
2.707500e+01  2.227489e-01
2.709000e+01  2.116519e-01
2.710500e+01  2.284022e-01
2.712000e+01  2.151552e-01
2.713500e+01  2.234707e-01
2.715000e+01  2.199658e-01
2.716500e+01  2.188384e-01
2.718000e+01  2.193161e-01
2.719500e+01  2.166062e-01
2.721000e+01  2.201185e-01
2.722500e+01  2.187854e-01
2.724000e+01  2.157821e-01
2.725500e+01  2.211850e-01
2.727000e+01  2.276431e-01
2.728500e+01  2.121478e-01
2.730000e+01  2.153645e-01
2.731500e+01  2.169551e-01
2.733000e+01  2.257546e-01
2.734500e+01  2.244643e-01
2.736000e+01  2.184394e-01
2.737500e+01  2.166004e-01
2.739000e+01  2.112862e-01
2.740500e+01  2.224868e-01
2.742000e+01  2.279887e-01
2.743500e+01  2.177135e-01
2.745000e+01  2.199656e-01
2.746500e+01  2.260005e-01
2.748000e+01  2.210246e-01
2.749500e+01  2.182300e-01
2.751000e+01  2.231913e-01
2.752500e+01  2.195675e-01
2.754000e+01  2.239922e-01
2.755500e+01  2.212171e-01
2.757000e+01  2.221121e-01
2.758500e+01  2.151084e-01
2.760000e+01  2.204100e-01
2.761500e+01  2.222525e-01
2.763000e+01  2.218016e-01
2.764500e+01  2.323131e-01
2.766000e+01  2.192020e-01
2.767500e+01  2.220474e-01
2.769000e+01  2.242097e-01
2.770500e+01  2.348574e-01
2.772000e+01  2.233576e-01
2.773500e+01  2.271594e-01
2.775000e+01  2.183212e-01
2.776500e+01  2.283836e-01
2.778000e+01  2.142974e-01
2.779500e+01  2.282665e-01
2.781000e+01  2.196142e-01
2.782500e+01  2.167468e-01
2.784000e+01  2.150951e-01
2.785500e+01  2.149840e-01
2.787000e+01  2.237066e-01
2.788500e+01  2.195713e-01
2.790000e+01  2.147057e-01
2.791500e+01  2.070430e-01
2.793000e+01  2.188305e-01
2.794500e+01  2.255576e-01
2.796000e+01  2.256422e-01
2.797500e+01  2.159687e-01
2.799000e+01  2.159970e-01
2.800500e+01  2.267962e-01
2.802000e+01  2.215855e-01
2.803500e+01  2.130963e-01
2.805000e+01  2.183153e-01
2.806500e+01  2.212223e-01
2.808000e+01  2.198754e-01
2.809500e+01  2.179059e-01
2.811000e+01  2.271623e-01
2.812500e+01  2.153722e-01
2.814000e+01  2.203330e-01
2.815500e+01  2.216625e-01
2.817000e+01  2.344311e-01
2.818500e+01  2.095210e-01
2.820000e+01  2.173470e-01
2.821500e+01  2.190152e-01
2.823000e+01  2.306029e-01
2.824500e+01  2.244218e-01
2.826000e+01  2.032104e-01
2.827500e+01  2.254971e-01
2.829000e+01  2.125706e-01
2.830500e+01  2.204453e-01
2.832000e+01  2.332488e-01
2.833500e+01  2.160814e-01
2.835000e+01  2.283189e-01
2.836500e+01  2.205466e-01
2.838000e+01  2.262019e-01
2.839500e+01  2.197493e-01
2.841000e+01  2.179827e-01
2.842500e+01  2.194116e-01
2.844000e+01  2.239553e-01
2.845500e+01  2.137035e-01
2.847000e+01  2.279932e-01
2.848500e+01  2.138816e-01
2.850000e+01  2.245134e-01
2.851500e+01  2.194734e-01
2.853000e+01  2.155737e-01
2.854500e+01  2.174231e-01
2.856000e+01  2.219975e-01
2.857500e+01  2.371814e-01
2.859000e+01  2.223544e-01
2.860500e+01  2.190344e-01
2.862000e+01  2.252411e-01
2.863500e+01  2.281062e-01
2.865000e+01  2.185368e-01
2.866500e+01  2.333515e-01
2.868000e+01  2.200869e-01
2.869500e+01  2.201706e-01
2.871000e+01  2.224051e-01
2.872500e+01  2.126360e-01
2.874000e+01  2.239282e-01
2.875500e+01  2.154289e-01
2.877000e+01  2.220465e-01
2.878500e+01  2.074220e-01
2.880000e+01  2.285656e-01
2.881500e+01  2.300912e-01
2.883000e+01  2.239630e-01
2.884500e+01  2.106168e-01
2.886000e+01  2.207120e-01
2.887500e+01  2.234110e-01
2.889000e+01  2.234666e-01
2.890500e+01  2.161874e-01
2.892000e+01  2.189855e-01
2.893500e+01  2.220240e-01
2.895000e+01  2.268603e-01
2.896500e+01  2.223986e-01
2.898000e+01  2.253001e-01
2.899500e+01  2.126940e-01
2.901000e+01  2.248618e-01
2.902500e+01  2.120733e-01
2.904000e+01  2.120598e-01
2.905500e+01  2.259801e-01
2.907000e+01  2.248381e-01
2.908500e+01  2.206656e-01
2.910000e+01  2.119369e-01
2.911500e+01  2.180664e-01
2.913000e+01  2.244023e-01
2.914500e+01  2.216039e-01
2.916000e+01  2.210203e-01
2.917500e+01  2.182254e-01
2.919000e+01  2.146502e-01
2.920500e+01  2.202512e-01
2.922000e+01  2.132744e-01
2.923500e+01  2.200913e-01
2.925000e+01  2.163494e-01
2.926500e+01  2.299487e-01
2.928000e+01  2.112126e-01
2.929500e+01  2.222380e-01
2.931000e+01  2.183371e-01
2.932500e+01  2.223210e-01
2.934000e+01  2.251818e-01
2.935500e+01  2.203007e-01
2.937000e+01  2.134589e-01
2.938500e+01  2.287829e-01
2.940000e+01  2.320224e-01
2.941500e+01  2.312355e-01
2.943000e+01  2.204557e-01
2.944500e+01  2.129920e-01
2.946000e+01  2.132375e-01
2.947500e+01  2.100966e-01
2.949000e+01  2.221704e-01
2.950500e+01  2.189703e-01
2.952000e+01  2.287506e-01
2.953500e+01  2.188433e-01
2.955000e+01  2.166884e-01
2.956500e+01  2.272559e-01
2.958000e+01  2.165101e-01
2.959500e+01  2.220827e-01
2.961000e+01  2.217782e-01
2.962500e+01  2.156244e-01
2.964000e+01  2.165046e-01
2.965500e+01  2.204872e-01
2.967000e+01  2.254402e-01
2.968500e+01  2.241537e-01
2.970000e+01  2.133600e-01
2.971500e+01  2.193345e-01
2.973000e+01  2.174031e-01
2.974500e+01  2.199137e-01
2.976000e+01  2.275529e-01
2.977500e+01  2.181811e-01
2.979000e+01  2.178812e-01
2.980500e+01  2.182977e-01
2.982000e+01  2.150643e-01
2.983500e+01  2.204327e-01
2.985000e+01  2.172495e-01
2.986500e+01  2.205167e-01
2.988000e+01  2.240541e-01
2.989500e+01  2.192933e-01
2.991000e+01  2.209074e-01
2.992500e+01  2.253768e-01
2.994000e+01  2.100408e-01
2.995500e+01  2.165802e-01
2.997000e+01  2.172151e-01
2.998500e+01  2.161331e-01
3.000000e+01  2.220264e-01
3.001500e+01  2.266078e-01
3.003000e+01  2.167580e-01
3.004500e+01  2.314116e-01
3.006000e+01  2.215950e-01
3.007500e+01  2.151880e-01
3.009000e+01  2.216974e-01
3.010500e+01  2.149140e-01
3.012000e+01  2.111522e-01
3.013500e+01  2.187429e-01
3.015000e+01  2.218053e-01
3.016500e+01  2.178094e-01
3.018000e+01  2.258800e-01
3.019500e+01  2.104207e-01
3.021000e+01  2.170830e-01
3.022500e+01  2.224390e-01
3.024000e+01  2.152282e-01
3.025500e+01  2.158290e-01
3.027000e+01  2.141610e-01
3.028500e+01  2.196391e-01
3.030000e+01  2.222400e-01
3.031500e+01  2.205629e-01
3.033000e+01  2.187248e-01
3.034500e+01  2.270686e-01
3.036000e+01  2.127964e-01
3.037500e+01  2.323750e-01
3.039000e+01  2.105744e-01
3.040500e+01  2.187286e-01
3.042000e+01  2.232970e-01
3.043500e+01  2.180345e-01
3.045000e+01  2.339628e-01
3.046500e+01  2.197027e-01
3.048000e+01  2.208979e-01
3.049500e+01  2.200296e-01
3.051000e+01  2.155490e-01
3.052500e+01  2.227955e-01
3.054000e+01  2.181975e-01
3.055500e+01  2.196539e-01
3.057000e+01  2.228891e-01
3.058500e+01  2.137190e-01
3.060000e+01  2.212713e-01
3.061500e+01  2.239613e-01
3.063000e+01  2.239437e-01
3.064500e+01  2.231771e-01
3.066000e+01  2.308795e-01
3.067500e+01  2.249669e-01
3.069000e+01  2.140124e-01
3.070500e+01  2.194283e-01
3.072000e+01  2.193995e-01
3.073500e+01  2.185732e-01
3.075000e+01  2.112524e-01
3.076500e+01  2.110530e-01
3.078000e+01  2.244406e-01
3.079500e+01  2.091613e-01
3.081000e+01  2.178790e-01
3.082500e+01  2.292399e-01
3.084000e+01  2.247892e-01
3.085500e+01  2.200732e-01
3.087000e+01  2.102680e-01
3.088500e+01  2.291075e-01
3.090000e+01  2.215559e-01
3.091500e+01  2.232467e-01
3.093000e+01  2.280442e-01
3.094500e+01  2.274663e-01
3.096000e+01  2.174214e-01
3.097500e+01  2.158869e-01
3.099000e+01  2.181921e-01
3.100500e+01  2.185585e-01
3.102000e+01  2.218326e-01
3.103500e+01  2.179985e-01
3.105000e+01  2.262336e-01
3.106500e+01  2.201583e-01
3.108000e+01  2.191276e-01
3.109500e+01  2.163759e-01
3.111000e+01  2.268553e-01
3.112500e+01  2.204322e-01
3.114000e+01  2.162942e-01
3.115500e+01  2.178100e-01
3.117000e+01  2.228217e-01
3.118500e+01  2.238656e-01
3.120000e+01  2.177617e-01
3.121500e+01  2.271596e-01
3.123000e+01  2.149831e-01
3.124500e+01  2.210043e-01
3.126000e+01  2.205301e-01
3.127500e+01  2.330441e-01
3.129000e+01  2.150257e-01
3.130500e+01  2.283040e-01
3.132000e+01  2.182269e-01
3.133500e+01  2.282387e-01
3.135000e+01  2.227797e-01
3.136500e+01  2.275689e-01
3.138000e+01  2.154290e-01
3.139500e+01  2.249104e-01
3.141000e+01  2.343286e-01
3.142500e+01  2.184508e-01
3.144000e+01  2.214695e-01
3.145500e+01  2.123838e-01
3.147000e+01  2.226086e-01
3.148500e+01  2.233570e-01
3.150000e+01  2.171269e-01
3.151500e+01  2.218651e-01
3.153000e+01  2.130715e-01
3.154500e+01  2.191670e-01
3.156000e+01  2.199999e-01
3.157500e+01  2.136195e-01
3.159000e+01  2.184856e-01
3.160500e+01  2.230174e-01
3.162000e+01  2.153291e-01
3.163500e+01  2.226765e-01
3.165000e+01  2.154254e-01
3.166500e+01  2.151727e-01
3.168000e+01  2.169928e-01
3.169500e+01  2.247139e-01
3.171000e+01  2.115113e-01
3.172500e+01  2.162520e-01
3.174000e+01  2.269780e-01
3.175500e+01  2.277312e-01
3.177000e+01  2.224895e-01
3.178500e+01  2.217545e-01
3.180000e+01  2.102796e-01
3.181500e+01  2.255289e-01
3.183000e+01  2.258324e-01
3.184500e+01  2.154587e-01
3.186000e+01  2.310653e-01
3.187500e+01  2.177076e-01
3.189000e+01  2.253342e-01
3.190500e+01  2.280201e-01
3.192000e+01  2.200693e-01
3.193500e+01  2.206772e-01
3.195000e+01  2.160418e-01
3.196500e+01  2.189847e-01
3.198000e+01  2.197906e-01
3.199500e+01  2.135990e-01
3.201000e+01  2.148538e-01
3.202500e+01  2.231389e-01
3.204000e+01  2.252070e-01
3.205500e+01  2.131914e-01
3.207000e+01  2.274698e-01
3.208500e+01  2.148377e-01
3.210000e+01  2.200883e-01
3.211500e+01  2.153534e-01
3.213000e+01  2.163195e-01
3.214500e+01  2.148716e-01
3.216000e+01  2.184500e-01
3.217500e+01  2.174680e-01
3.219000e+01  2.163291e-01
3.220500e+01  2.145722e-01
3.222000e+01  2.202289e-01
3.223500e+01  2.233445e-01
3.225000e+01  2.215193e-01
3.226500e+01  2.199536e-01
3.228000e+01  2.233935e-01
3.229500e+01  2.264608e-01
3.231000e+01  2.276819e-01
3.232500e+01  2.169140e-01
3.234000e+01  2.192027e-01
3.235500e+01  2.245526e-01
3.237000e+01  2.157426e-01
3.238500e+01  2.107601e-01
3.240000e+01  2.176601e-01
3.241500e+01  2.215055e-01
3.243000e+01  2.148337e-01
3.244500e+01  2.183090e-01
3.246000e+01  2.156148e-01
3.247500e+01  2.243535e-01
3.249000e+01  2.195981e-01
3.250500e+01  2.208259e-01
3.252000e+01  2.185041e-01
3.253500e+01  2.219462e-01
3.255000e+01  2.125309e-01
3.256500e+01  2.263221e-01
3.258000e+01  2.177334e-01
3.259500e+01  2.128379e-01
3.261000e+01  2.053124e-01
3.262500e+01  2.168059e-01
3.264000e+01  2.165892e-01
3.265500e+01  2.210301e-01
3.267000e+01  2.174083e-01
3.268500e+01  2.215466e-01
3.270000e+01  2.261598e-01
3.271500e+01  2.138660e-01
3.273000e+01  2.174591e-01
3.274500e+01  2.248829e-01
3.276000e+01  2.288926e-01
3.277500e+01  2.151292e-01
3.279000e+01  2.185345e-01
3.280500e+01  2.128239e-01
3.282000e+01  2.231158e-01
3.283500e+01  2.194281e-01
3.285000e+01  2.186661e-01
3.286500e+01  2.167398e-01
3.288000e+01  2.137135e-01
3.289500e+01  2.220672e-01
3.291000e+01  2.229449e-01
3.292500e+01  2.167890e-01
3.294000e+01  2.241803e-01
3.295500e+01  2.281017e-01
3.297000e+01  2.156875e-01
3.298500e+01  2.158952e-01
3.300000e+01  2.217474e-01
3.301500e+01  2.160611e-01
3.303000e+01  2.195862e-01
3.304500e+01  2.251281e-01
3.306000e+01  2.195772e-01
3.307500e+01  2.232384e-01
3.309000e+01  2.302290e-01
3.310500e+01  2.266106e-01
3.312000e+01  2.088275e-01
3.313500e+01  2.131981e-01
3.315000e+01  2.197700e-01
3.316500e+01  2.144967e-01
3.318000e+01  2.172999e-01
3.319500e+01  2.226301e-01
3.321000e+01  2.105730e-01
3.322500e+01  2.140545e-01
3.324000e+01  2.196101e-01
3.325500e+01  2.117857e-01
3.327000e+01  2.238497e-01
3.328500e+01  2.237614e-01
3.330000e+01  2.112042e-01
3.331500e+01  2.257225e-01
3.333000e+01  2.239949e-01
3.334500e+01  2.158911e-01
3.336000e+01  2.262785e-01
3.337500e+01  2.234904e-01
3.339000e+01  2.192426e-01
3.340500e+01  2.246898e-01
3.342000e+01  2.221003e-01
3.343500e+01  2.157402e-01
3.345000e+01  2.195196e-01
3.346500e+01  2.132637e-01
3.348000e+01  2.268046e-01
3.349500e+01  2.252936e-01
3.351000e+01  2.165506e-01
3.352500e+01  2.206867e-01
3.354000e+01  2.224135e-01
3.355500e+01  2.284501e-01
3.357000e+01  2.228566e-01
3.358500e+01  2.138998e-01
3.360000e+01  2.162098e-01
3.361500e+01  2.269831e-01
3.363000e+01  2.274547e-01
3.364500e+01  2.144394e-01
3.366000e+01  2.193150e-01
3.367500e+01  2.202523e-01
3.369000e+01  2.331761e-01
3.370500e+01  2.122360e-01
3.372000e+01  2.188497e-01
3.373500e+01  2.181092e-01
3.375000e+01  2.242429e-01
3.376500e+01  2.180890e-01
3.378000e+01  2.151473e-01
3.379500e+01  2.249150e-01
3.381000e+01  2.229680e-01
3.382500e+01  2.188169e-01
3.384000e+01  2.120930e-01
3.385500e+01  2.161056e-01
3.387000e+01  2.240876e-01
3.388500e+01  2.289132e-01
3.390000e+01  2.208548e-01
3.391500e+01  2.242652e-01
3.393000e+01  2.083277e-01
3.394500e+01  2.103724e-01
3.396000e+01  2.262145e-01
3.397500e+01  2.274418e-01
3.399000e+01  2.173433e-01
3.400500e+01  2.267212e-01
3.402000e+01  2.183871e-01
3.403500e+01  2.207568e-01
3.405000e+01  2.139068e-01
3.406500e+01  2.267372e-01
3.408000e+01  2.221939e-01
3.409500e+01  2.235008e-01
3.411000e+01  2.182514e-01
3.412500e+01  2.191608e-01
3.414000e+01  2.280907e-01
3.415500e+01  2.173834e-01
3.417000e+01  2.246285e-01
3.418500e+01  2.100078e-01
3.420000e+01  2.263744e-01
3.421500e+01  2.271044e-01
3.423000e+01  2.172968e-01
3.424500e+01  2.177114e-01
3.426000e+01  2.280473e-01
3.427500e+01  2.175519e-01
3.429000e+01  2.195560e-01
3.430500e+01  2.137852e-01
3.432000e+01  2.268244e-01
3.433500e+01  2.168703e-01
3.435000e+01  2.165949e-01
3.436500e+01  2.153526e-01
3.438000e+01  2.178342e-01
3.439500e+01  2.247217e-01
3.441000e+01  2.235505e-01
3.442500e+01  2.125320e-01
3.444000e+01  2.135789e-01
3.445500e+01  2.294677e-01
3.447000e+01  2.224608e-01
3.448500e+01  2.150465e-01
3.450000e+01  2.155879e-01
3.451500e+01  2.175175e-01
3.453000e+01  2.386073e-01
3.454500e+01  2.214943e-01
3.456000e+01  2.277536e-01
3.457500e+01  2.181350e-01
3.459000e+01  2.128068e-01
3.460500e+01  2.202576e-01
3.462000e+01  2.279659e-01
3.463500e+01  2.172179e-01
3.465000e+01  2.240304e-01
3.466500e+01  2.200812e-01
3.468000e+01  2.223372e-01
3.469500e+01  2.298263e-01
3.471000e+01  2.178380e-01
3.472500e+01  2.199711e-01
3.474000e+01  2.232483e-01
3.475500e+01  2.266838e-01
3.477000e+01  2.164406e-01
3.478500e+01  2.219418e-01
3.480000e+01  2.210343e-01
3.481500e+01  2.112588e-01
3.483000e+01  2.225733e-01
3.484500e+01  2.176814e-01
3.486000e+01  2.230414e-01
3.487500e+01  2.238956e-01
3.489000e+01  2.187898e-01
3.490500e+01  2.146256e-01
3.492000e+01  2.196177e-01
3.493500e+01  2.187388e-01
3.495000e+01  2.195424e-01
3.496500e+01  2.213077e-01
3.498000e+01  2.326539e-01
3.499500e+01  2.181461e-01
3.501000e+01  2.124670e-01
3.502500e+01  2.112881e-01
3.504000e+01  2.155433e-01
3.505500e+01  2.186589e-01
3.507000e+01  2.192705e-01
3.508500e+01  2.192041e-01
3.510000e+01  2.104975e-01
3.511500e+01  2.166795e-01
3.513000e+01  2.167313e-01
3.514500e+01  2.174461e-01
3.516000e+01  2.179625e-01
3.517500e+01  2.182824e-01
3.519000e+01  2.215448e-01
3.520500e+01  2.182282e-01
3.522000e+01  2.134054e-01
3.523500e+01  2.188007e-01
3.525000e+01  2.094595e-01
3.526500e+01  2.206826e-01
3.528000e+01  2.201388e-01
3.529500e+01  2.155766e-01
3.531000e+01  2.245412e-01
3.532500e+01  2.187900e-01
3.534000e+01  2.199282e-01
3.535500e+01  2.273792e-01
3.537000e+01  2.203088e-01
3.538500e+01  2.264272e-01
3.540000e+01  2.247329e-01
3.541500e+01  2.217072e-01
3.543000e+01  2.215683e-01
3.544500e+01  2.217702e-01
3.546000e+01  2.159259e-01
3.547500e+01  2.165136e-01
3.549000e+01  2.190975e-01
3.550500e+01  2.257073e-01
3.552000e+01  2.216180e-01
3.553500e+01  2.214562e-01
3.555000e+01  2.190827e-01
3.556500e+01  2.166831e-01
3.558000e+01  2.224173e-01
3.559500e+01  2.199070e-01
3.561000e+01  2.246834e-01
3.562500e+01  2.216127e-01
3.564000e+01  2.125670e-01
3.565500e+01  2.186680e-01
3.567000e+01  2.218228e-01
3.568500e+01  2.271403e-01
3.570000e+01  2.241641e-01
3.571500e+01  2.248503e-01
3.573000e+01  2.186526e-01
3.574500e+01  2.126567e-01
3.576000e+01  2.219771e-01
3.577500e+01  2.167521e-01
3.579000e+01  2.246026e-01
3.580500e+01  2.155030e-01
3.582000e+01  2.234351e-01
3.583500e+01  2.166039e-01
3.585000e+01  2.111711e-01
3.586500e+01  2.157068e-01
3.588000e+01  2.134105e-01
3.589500e+01  2.089306e-01
3.591000e+01  2.220589e-01
3.592500e+01  2.110818e-01
3.594000e+01  2.231128e-01
3.595500e+01  2.201438e-01
3.597000e+01  2.136591e-01
3.598500e+01  2.391062e-01
3.600000e+01  2.183277e-01
3.601500e+01  2.224984e-01
3.603000e+01  2.182762e-01
3.604500e+01  2.163061e-01
3.606000e+01  2.242961e-01
3.607500e+01  2.212720e-01
3.609000e+01  2.241150e-01
3.610500e+01  2.246373e-01
3.612000e+01  2.189582e-01
3.613500e+01  2.245885e-01
3.615000e+01  2.160589e-01
3.616500e+01  2.252225e-01
3.618000e+01  2.195100e-01
3.619500e+01  2.246290e-01
3.621000e+01  2.214653e-01
3.622500e+01  2.199487e-01
3.624000e+01  2.206910e-01
3.625500e+01  2.085843e-01
3.627000e+01  2.202507e-01
3.628500e+01  2.129194e-01
3.630000e+01  2.245066e-01
3.631500e+01  2.185379e-01
3.633000e+01  2.231967e-01
3.634500e+01  2.244046e-01
3.636000e+01  2.262447e-01
3.637500e+01  2.145757e-01
3.639000e+01  2.153607e-01
3.640500e+01  2.294692e-01
3.642000e+01  2.083821e-01
3.643500e+01  2.112268e-01
3.645000e+01  2.107594e-01
3.646500e+01  2.151052e-01
3.648000e+01  2.261624e-01
3.649500e+01  2.111348e-01
3.651000e+01  2.274786e-01
3.652500e+01  2.182755e-01
3.654000e+01  2.166477e-01
3.655500e+01  2.167163e-01
3.657000e+01  2.130549e-01
3.658500e+01  2.230892e-01
3.660000e+01  2.224218e-01
3.661500e+01  2.232151e-01
3.663000e+01  2.232809e-01
3.664500e+01  2.151727e-01
3.666000e+01  2.145464e-01
3.667500e+01  2.149231e-01
3.669000e+01  2.139017e-01
3.670500e+01  2.129919e-01
3.672000e+01  2.212688e-01
3.673500e+01  2.224510e-01
3.675000e+01  2.210231e-01
3.676500e+01  2.147733e-01
3.678000e+01  2.177173e-01
3.679500e+01  2.175107e-01
3.681000e+01  2.199239e-01
3.682500e+01  2.162049e-01
3.684000e+01  2.212984e-01
3.685500e+01  2.124013e-01
3.687000e+01  2.084211e-01
3.688500e+01  2.147134e-01
3.690000e+01  2.189873e-01
3.691500e+01  2.157960e-01
3.693000e+01  2.265667e-01
3.694500e+01  2.276070e-01
3.696000e+01  2.321994e-01
3.697500e+01  2.135939e-01
3.699000e+01  2.218744e-01
3.700500e+01  2.184289e-01
3.702000e+01  2.171790e-01
3.703500e+01  2.169523e-01
3.705000e+01  2.201257e-01
3.706500e+01  2.239313e-01
3.708000e+01  2.186797e-01
3.709500e+01  2.065981e-01
3.711000e+01  2.276442e-01
3.712500e+01  2.220360e-01
3.714000e+01  2.093190e-01
3.715500e+01  2.115180e-01
3.717000e+01  2.191345e-01
3.718500e+01  2.261622e-01
3.720000e+01  2.120782e-01
3.721500e+01  2.197813e-01
3.723000e+01  2.206280e-01
3.724500e+01  2.251395e-01
3.726000e+01  2.138005e-01
3.727500e+01  2.212296e-01
3.729000e+01  2.162948e-01
3.730500e+01  2.279039e-01
3.732000e+01  2.254623e-01
3.733500e+01  2.131968e-01
3.735000e+01  2.181234e-01
3.736500e+01  2.146609e-01
3.738000e+01  2.234410e-01
3.739500e+01  2.209455e-01
3.741000e+01  2.119678e-01
3.742500e+01  2.187535e-01
3.744000e+01  2.202208e-01
3.745500e+01  2.211218e-01
3.747000e+01  2.240928e-01
3.748500e+01  2.171043e-01
3.750000e+01  2.197012e-01
3.751500e+01  2.123234e-01
3.753000e+01  2.104320e-01
3.754500e+01  2.144471e-01
3.756000e+01  2.164551e-01
3.757500e+01  2.195267e-01
3.759000e+01  2.187162e-01
3.760500e+01  2.178965e-01
3.762000e+01  2.237922e-01
3.763500e+01  2.174020e-01
3.765000e+01  2.140599e-01
3.766500e+01  2.135790e-01
3.768000e+01  2.178390e-01
3.769500e+01  2.191250e-01
3.771000e+01  2.225302e-01
3.772500e+01  2.224613e-01
3.774000e+01  2.170321e-01
3.775500e+01  2.222256e-01
3.777000e+01  2.207059e-01
3.778500e+01  2.193718e-01
3.780000e+01  2.163052e-01
3.781500e+01  2.204771e-01
3.783000e+01  2.279813e-01
3.784500e+01  2.198123e-01
3.786000e+01  2.133080e-01
3.787500e+01  2.222078e-01
3.789000e+01  2.202372e-01
3.790500e+01  2.241190e-01
3.792000e+01  2.217694e-01
3.793500e+01  2.182037e-01
3.795000e+01  2.284040e-01
3.796500e+01  2.085321e-01
3.798000e+01  2.150859e-01
3.799500e+01  2.180801e-01
3.801000e+01  2.146593e-01
3.802500e+01  2.084936e-01
3.804000e+01  2.139634e-01
3.805500e+01  2.140256e-01
3.807000e+01  2.156713e-01
3.808500e+01  2.190945e-01
3.810000e+01  2.221987e-01
3.811500e+01  2.305350e-01
3.813000e+01  2.233905e-01
3.814500e+01  2.186678e-01
3.816000e+01  2.220232e-01
3.817500e+01  2.199621e-01
3.819000e+01  2.121386e-01
3.820500e+01  2.242263e-01
3.822000e+01  2.173352e-01
3.823500e+01  2.200338e-01
3.825000e+01  2.173521e-01
3.826500e+01  2.103827e-01
3.828000e+01  2.251101e-01
3.829500e+01  2.198379e-01
3.831000e+01  2.162052e-01
3.832500e+01  2.143957e-01
3.834000e+01  2.246056e-01
3.835500e+01  2.251525e-01
3.837000e+01  2.119752e-01
3.838500e+01  2.262293e-01
3.840000e+01  2.131322e-01
3.841500e+01  2.216128e-01
3.843000e+01  2.239639e-01
3.844500e+01  2.206480e-01
3.846000e+01  2.141888e-01
3.847500e+01  2.170627e-01
3.849000e+01  2.120671e-01
3.850500e+01  2.166646e-01
3.852000e+01  2.257089e-01
3.853500e+01  2.227672e-01
3.855000e+01  2.251918e-01
3.856500e+01  2.143497e-01
3.858000e+01  2.183999e-01
3.859500e+01  2.233304e-01
3.861000e+01  2.076710e-01
3.862500e+01  2.192151e-01
3.864000e+01  2.231564e-01
3.865500e+01  2.213064e-01
3.867000e+01  2.245412e-01
3.868500e+01  2.306546e-01
3.870000e+01  2.195295e-01
3.871500e+01  2.332598e-01
3.873000e+01  2.194062e-01
3.874500e+01  2.242192e-01
3.876000e+01  2.221120e-01
3.877500e+01  2.147301e-01
3.879000e+01  2.128891e-01
3.880500e+01  2.187540e-01
3.882000e+01  2.141586e-01
3.883500e+01  2.196975e-01
3.885000e+01  2.166987e-01
3.886500e+01  2.121767e-01
3.888000e+01  2.199888e-01
3.889500e+01  2.260990e-01
3.891000e+01  2.078363e-01
3.892500e+01  2.147531e-01
3.894000e+01  2.084850e-01
3.895500e+01  2.192338e-01
3.897000e+01  2.261335e-01
3.898500e+01  2.181543e-01
3.900000e+01  2.195198e-01
3.901500e+01  2.222194e-01
3.903000e+01  2.234019e-01
3.904500e+01  2.095925e-01
3.906000e+01  2.190842e-01
3.907500e+01  2.179950e-01
3.909000e+01  2.218250e-01
3.910500e+01  2.289112e-01
3.912000e+01  2.213854e-01
3.913500e+01  2.261665e-01
3.915000e+01  2.100976e-01
3.916500e+01  2.161225e-01
3.918000e+01  2.187430e-01
3.919500e+01  2.134317e-01
3.921000e+01  2.238775e-01
3.922500e+01  2.151129e-01
3.924000e+01  2.202105e-01
3.925500e+01  2.142498e-01
3.927000e+01  2.222833e-01
3.928500e+01  2.130436e-01
3.930000e+01  2.214709e-01
3.931500e+01  2.164122e-01
3.933000e+01  2.128159e-01
3.934500e+01  2.321891e-01
3.936000e+01  2.237313e-01
3.937500e+01  2.218432e-01
3.939000e+01  2.209471e-01
3.940500e+01  2.168611e-01
3.942000e+01  2.093103e-01
3.943500e+01  2.187733e-01
3.945000e+01  2.151670e-01
3.946500e+01  2.129736e-01
3.948000e+01  2.224176e-01
3.949500e+01  2.153246e-01
3.951000e+01  2.077382e-01
3.952500e+01  2.212731e-01
3.954000e+01  2.115976e-01
3.955500e+01  2.215556e-01
3.957000e+01  2.293457e-01
3.958500e+01  2.084281e-01
3.960000e+01  2.215712e-01
3.961500e+01  2.199588e-01
3.963000e+01  2.195502e-01
3.964500e+01  2.170165e-01
3.966000e+01  2.129038e-01
3.967500e+01  2.159069e-01
3.969000e+01  2.123335e-01
3.970500e+01  2.257130e-01
3.972000e+01  2.073729e-01
3.973500e+01  2.221896e-01
3.975000e+01  2.095601e-01
3.976500e+01  2.205470e-01
3.978000e+01  2.139107e-01
3.979500e+01  2.310341e-01
3.981000e+01  2.238961e-01
3.982500e+01  2.287632e-01
3.984000e+01  2.170646e-01
3.985500e+01  2.273310e-01
3.987000e+01  2.145657e-01
3.988500e+01  2.178822e-01
3.990000e+01  2.210943e-01
3.991500e+01  2.100518e-01
3.993000e+01  2.245101e-01
3.994500e+01  2.187912e-01
3.996000e+01  2.191983e-01
3.997500e+01  2.241856e-01
3.999000e+01  2.144586e-01
4.000500e+01  2.169860e-01
4.002000e+01  2.140053e-01
4.003500e+01  2.200116e-01
4.005000e+01  2.157376e-01
4.006500e+01  2.163714e-01
4.008000e+01  2.123751e-01
4.009500e+01  2.268223e-01
4.011000e+01  2.281985e-01
4.012500e+01  2.141364e-01
4.014000e+01  2.171443e-01
4.015500e+01  2.232397e-01
4.017000e+01  2.174841e-01
4.018500e+01  2.148034e-01
4.020000e+01  2.213576e-01
4.021500e+01  2.190973e-01
4.023000e+01  2.169183e-01
4.024500e+01  2.062525e-01
4.026000e+01  2.217178e-01
4.027500e+01  2.144665e-01
4.029000e+01  2.227305e-01
4.030500e+01  2.143693e-01
4.032000e+01  2.169381e-01
4.033500e+01  2.244762e-01
4.035000e+01  2.309214e-01
4.036500e+01  2.169747e-01
4.038000e+01  2.148054e-01
4.039500e+01  2.175752e-01
4.041000e+01  2.235707e-01
4.042500e+01  2.153342e-01
4.044000e+01  2.239686e-01
4.045500e+01  2.084490e-01
4.047000e+01  2.233031e-01
4.048500e+01  2.145231e-01
4.050000e+01  2.222521e-01
4.051500e+01  2.171405e-01
4.053000e+01  2.287133e-01
4.054500e+01  2.230520e-01
4.056000e+01  2.144356e-01
4.057500e+01  2.221349e-01
4.059000e+01  2.366208e-01
4.060500e+01  2.231836e-01
4.062000e+01  2.226407e-01
4.063500e+01  2.285768e-01
4.065000e+01  2.156757e-01
4.066500e+01  2.159042e-01
4.068000e+01  2.189159e-01
4.069500e+01  2.244532e-01
4.071000e+01  2.207075e-01
4.072500e+01  2.229042e-01
4.074000e+01  2.308245e-01
4.075500e+01  2.270676e-01
4.077000e+01  2.115385e-01
4.078500e+01  2.257206e-01
4.080000e+01  2.175076e-01
4.081500e+01  2.173031e-01
4.083000e+01  2.213090e-01
4.084500e+01  2.073466e-01
4.086000e+01  2.239737e-01
4.087500e+01  2.101260e-01
4.089000e+01  2.198541e-01
4.090500e+01  2.131062e-01
4.092000e+01  2.161463e-01
4.093500e+01  2.155195e-01
4.095000e+01  2.165953e-01
4.096500e+01  2.134941e-01
4.098000e+01  2.148943e-01
4.099500e+01  2.185874e-01
4.101000e+01  2.214186e-01
4.102500e+01  2.253017e-01
4.104000e+01  2.246030e-01
4.105500e+01  2.168695e-01
4.107000e+01  2.262491e-01
4.108500e+01  2.120882e-01
4.110000e+01  2.143198e-01
4.111500e+01  2.128870e-01
4.113000e+01  2.229223e-01
4.114500e+01  2.177615e-01
4.116000e+01  2.218143e-01
4.117500e+01  2.136877e-01
4.119000e+01  2.175763e-01
4.120500e+01  2.250237e-01
4.122000e+01  2.236038e-01
4.123500e+01  2.278726e-01
4.125000e+01  2.094616e-01
4.126500e+01  2.216470e-01
4.128000e+01  2.188533e-01
4.129500e+01  2.133549e-01
4.131000e+01  2.248017e-01
4.132500e+01  2.159778e-01
4.134000e+01  2.144560e-01
4.135500e+01  2.173710e-01
4.137000e+01  2.226166e-01
4.138500e+01  2.256473e-01
4.140000e+01  2.215436e-01
4.141500e+01  2.154246e-01
4.143000e+01  2.191341e-01
4.144500e+01  2.132638e-01
4.146000e+01  2.183046e-01
4.147500e+01  2.137368e-01
4.149000e+01  2.172107e-01
4.150500e+01  2.131301e-01
4.152000e+01  2.250967e-01
4.153500e+01  2.134052e-01
4.155000e+01  2.227556e-01
4.156500e+01  2.125393e-01
4.158000e+01  2.187846e-01
4.159500e+01  2.192458e-01
4.161000e+01  1.804665e-01
4.162500e+01  1.782493e-01
4.164000e+01  1.926778e-01
4.165500e+01  1.804466e-01
4.167000e+01  1.844100e-01
4.168500e+01  1.799752e-01
4.170000e+01  1.796571e-01
4.171500e+01  1.720317e-01
4.173000e+01  1.814030e-01
4.174500e+01  1.771320e-01
4.176000e+01  1.839274e-01
4.177500e+01  1.811309e-01
4.179000e+01  1.769104e-01
4.180500e+01  1.864040e-01
4.182000e+01  1.926564e-01
4.183500e+01  1.976796e-01
4.185000e+01  1.761388e-01
4.186500e+01  1.861660e-01
4.188000e+01  2.115535e-01
4.189500e+01  1.994553e-01
4.191000e+01  1.967058e-01
4.192500e+01  1.746144e-01
4.194000e+01  1.855036e-01
4.195500e+01  1.851582e-01
4.197000e+01  1.998821e-01
4.198500e+01  1.826350e-01
4.200000e+01  1.801616e-01
4.201500e+01  1.650938e-01
4.203000e+01  1.915392e-01
4.204500e+01  1.751605e-01
4.206000e+01  2.120699e-01
4.207500e+01  1.800663e-01
4.209000e+01  1.844110e-01
4.210500e+01  1.740883e-01
4.212000e+01  1.971042e-01
4.213500e+01  1.978570e-01
4.215000e+01  1.895861e-01
4.216500e+01  1.829274e-01
4.218000e+01  1.782013e-01
4.219500e+01  1.992161e-01
4.221000e+01  2.027263e-01
4.222500e+01  1.849182e-01
4.224000e+01  1.988821e-01
4.225500e+01  1.979627e-01
4.227000e+01  1.861058e-01
4.228500e+01  1.796333e-01
4.230000e+01  1.899128e-01
4.231500e+01  1.815401e-01
4.233000e+01  1.844696e-01
4.234500e+01  2.053112e-01
4.236000e+01  2.091224e-01
4.237500e+01  1.791424e-01
4.239000e+01  1.843857e-01
4.240500e+01  1.742708e-01
4.242000e+01  1.758597e-01
4.243500e+01  2.076820e-01
4.245000e+01  1.901283e-01
4.246500e+01  1.903604e-01
4.248000e+01  1.823478e-01
4.249500e+01  1.732653e-01
4.251000e+01  1.701573e-01
4.252500e+01  1.901685e-01
4.254000e+01  1.968621e-01
4.255500e+01  1.806221e-01
4.257000e+01  2.137774e-01
4.258500e+01  1.717614e-01
4.260000e+01  1.777015e-01
4.261500e+01  1.749478e-01
4.263000e+01  1.896335e-01
4.264500e+01  2.167764e-01
4.266000e+01  1.857869e-01
4.267500e+01  1.909809e-01
4.269000e+01  1.889123e-01
4.270500e+01  2.114531e-01
4.272000e+01  1.922808e-01
4.273500e+01  1.829143e-01
4.275000e+01  1.863339e-01
4.276500e+01  1.815198e-01
4.278000e+01  2.044875e-01
4.279500e+01  2.219989e-01
4.281000e+01  1.925764e-01
4.282500e+01  1.963648e-01
4.284000e+01  1.964189e-01
4.285500e+01  1.778372e-01
4.287000e+01  1.830142e-01
4.288500e+01  1.977131e-01
4.290000e+01  2.036123e-01
4.291500e+01  1.957943e-01
4.293000e+01  2.142666e-01
4.294500e+01  2.128645e-01
4.296000e+01  1.869506e-01
4.297500e+01  1.938641e-01
4.299000e+01  2.037686e-01
4.300500e+01  2.027021e-01
4.302000e+01  1.739695e-01
4.303500e+01  2.210009e-01
4.305000e+01  1.907860e-01
4.306500e+01  2.164870e-01
4.308000e+01  2.041338e-01
4.309500e+01  1.691970e-01
4.311000e+01  1.824904e-01
4.312500e+01  1.848568e-01
4.314000e+01  2.003495e-01
4.315500e+01  1.862440e-01
4.317000e+01  1.854687e-01
4.318500e+01  1.897860e-01
4.320000e+01  1.976309e-01
4.321500e+01  1.764435e-01
4.323000e+01  1.877539e-01
4.324500e+01  1.875372e-01
4.326000e+01  1.906186e-01
4.327500e+01  2.142572e-01
4.329000e+01  1.787766e-01
4.330500e+01  2.052317e-01
4.332000e+01  2.080700e-01
4.333500e+01  2.156329e-01
4.335000e+01  1.937135e-01
4.336500e+01  1.968790e-01
4.338000e+01  2.057730e-01
4.339500e+01  2.038095e-01
4.341000e+01  2.085887e-01
4.342500e+01  1.832023e-01
4.344000e+01  2.022493e-01
4.345500e+01  1.881660e-01
4.347000e+01  2.084582e-01
4.348500e+01  2.017114e-01
4.350000e+01  1.991830e-01
4.351500e+01  2.069644e-01
4.353000e+01  1.931007e-01
4.354500e+01  2.108401e-01
4.356000e+01  1.992677e-01
4.357500e+01  1.801476e-01
4.359000e+01  2.145967e-01
4.360500e+01  1.751271e-01
4.362000e+01  2.074474e-01
4.363500e+01  1.836787e-01
4.365000e+01  1.864669e-01
4.366500e+01  1.818329e-01
4.368000e+01  1.882058e-01
4.369500e+01  1.925271e-01
4.371000e+01  1.738874e-01
4.372500e+01  1.879998e-01
4.374000e+01  1.846225e-01
4.375500e+01  2.104748e-01
4.377000e+01  1.970677e-01
4.378500e+01  1.854091e-01
4.380000e+01  2.151980e-01
4.381500e+01  1.899682e-01
4.383000e+01  1.763205e-01
4.384500e+01  1.707353e-01
4.386000e+01  2.127659e-01
4.387500e+01  1.959538e-01
4.389000e+01  1.950074e-01
4.390500e+01  1.840625e-01
4.392000e+01  1.847205e-01
4.393500e+01  1.848177e-01
4.395000e+01  1.699559e-01
4.396500e+01  1.776374e-01
4.398000e+01  1.833199e-01
4.399500e+01  2.140723e-01
4.401000e+01  1.794361e-01
4.402500e+01  1.843206e-01
4.404000e+01  1.746751e-01
4.405500e+01  1.879951e-01
4.407000e+01  1.841214e-01
4.408500e+01  2.016457e-01
4.410000e+01  2.158132e-01
4.411500e+01  2.018639e-01
4.413000e+01  2.051920e-01
4.414500e+01  1.710113e-01
4.416000e+01  1.695292e-01
4.417500e+01  2.040713e-01
4.419000e+01  1.832481e-01
4.420500e+01  1.828221e-01
4.422000e+01  1.841711e-01
4.423500e+01  2.088263e-01
4.425000e+01  1.870606e-01
4.426500e+01  1.663462e-01
4.428000e+01  1.799884e-01
4.429500e+01  1.981400e-01
4.431000e+01  1.955967e-01
4.432500e+01  1.803677e-01
4.434000e+01  2.052854e-01
4.435500e+01  1.852534e-01
4.437000e+01  2.024462e-01
4.438500e+01  1.913246e-01
4.440000e+01  1.857335e-01
4.441500e+01  2.001996e-01
4.443000e+01  1.973184e-01
4.444500e+01  1.937692e-01
4.446000e+01  2.100882e-01
4.447500e+01  1.937186e-01
4.449000e+01  1.767532e-01
4.450500e+01  1.761959e-01
4.452000e+01  1.786110e-01
4.453500e+01  2.096894e-01
4.455000e+01  1.868301e-01
4.456500e+01  1.828723e-01
4.458000e+01  2.119435e-01
4.459500e+01  1.874759e-01
4.461000e+01  2.062223e-01
4.462500e+01  1.902153e-01
4.464000e+01  1.958962e-01
4.465500e+01  1.846480e-01
4.467000e+01  1.932512e-01
4.468500e+01  2.172534e-01
4.470000e+01  1.891904e-01
4.471500e+01  2.011089e-01
4.473000e+01  1.858704e-01
4.474500e+01  1.950029e-01
4.476000e+01  2.012551e-01
4.477500e+01  2.058019e-01
4.479000e+01  1.696313e-01
4.480500e+01  2.006364e-01
4.482000e+01  2.010612e-01
4.483500e+01  1.815692e-01
4.485000e+01  1.924838e-01
4.486500e+01  2.174241e-01
4.488000e+01  1.748577e-01
4.489500e+01  1.751143e-01
4.491000e+01  2.008663e-01
4.492500e+01  2.084551e-01
4.494000e+01  1.794439e-01
4.495500e+01  1.917479e-01
4.497000e+01  1.794344e-01
4.498500e+01  2.072172e-01
4.500000e+01  1.820888e-01
4.501500e+01  2.036837e-01
4.503000e+01  1.890163e-01
4.504500e+01  2.091520e-01
4.506000e+01  1.875677e-01
4.507500e+01  2.133044e-01
4.509000e+01  2.036976e-01
4.510500e+01  1.834992e-01
4.512000e+01  1.815379e-01
4.513500e+01  1.802404e-01
4.515000e+01  1.988499e-01
4.516500e+01  1.800952e-01
4.518000e+01  1.999530e-01
4.519500e+01  1.812895e-01
4.521000e+01  1.807702e-01
4.522500e+01  2.185720e-01
4.524000e+01  1.983602e-01
4.525500e+01  2.045712e-01
4.527000e+01  1.956659e-01
4.528500e+01  1.895163e-01
4.530000e+01  1.954820e-01
4.531500e+01  1.741804e-01
4.533000e+01  1.949708e-01
4.534500e+01  2.084848e-01
4.536000e+01  1.890157e-01
4.537500e+01  2.070448e-01
4.539000e+01  1.804167e-01
4.540500e+01  2.043734e-01
4.542000e+01  1.872018e-01
4.543500e+01  1.799522e-01
4.545000e+01  1.897277e-01
4.546500e+01  1.973669e-01
4.548000e+01  1.938512e-01
4.549500e+01  1.699409e-01
4.551000e+01  1.833010e-01
4.552500e+01  2.027189e-01
4.554000e+01  1.729143e-01
4.555500e+01  1.871206e-01
4.557000e+01  1.990676e-01
4.558500e+01  1.820848e-01
4.560000e+01  1.788007e-01
4.561500e+01  1.794032e-01
4.563000e+01  1.942134e-01
4.564500e+01  1.848974e-01
4.566000e+01  1.877998e-01
4.567500e+01  1.779003e-01
4.569000e+01  1.813023e-01
4.570500e+01  1.809705e-01
4.572000e+01  1.838827e-01
4.573500e+01  1.901351e-01
4.575000e+01  1.913317e-01
4.576500e+01  1.714489e-01
4.578000e+01  1.823191e-01
4.579500e+01  1.918047e-01
4.581000e+01  1.980243e-01
4.582500e+01  1.934251e-01
4.584000e+01  1.855122e-01
4.585500e+01  1.864821e-01
4.587000e+01  2.002790e-01
4.588500e+01  2.121031e-01
4.590000e+01  2.167608e-01
4.591500e+01  2.219096e-01
4.593000e+01  2.153318e-01
4.594500e+01  2.142259e-01
4.596000e+01  2.183400e-01
4.597500e+01  2.208275e-01
4.599000e+01  2.110848e-01
4.600500e+01  2.133339e-01
4.602000e+01  2.254461e-01
4.603500e+01  2.151357e-01
4.605000e+01  2.134241e-01
4.606500e+01  2.140252e-01
4.608000e+01  2.208765e-01
4.609500e+01  2.255199e-01
4.611000e+01  2.178643e-01
4.612500e+01  2.088017e-01
4.614000e+01  2.144704e-01
4.615500e+01  2.284388e-01
4.617000e+01  2.199283e-01
4.618500e+01  2.137170e-01
4.620000e+01  2.080714e-01
4.621500e+01  2.168155e-01
4.623000e+01  2.201551e-01
4.624500e+01  2.155295e-01
4.626000e+01  2.214950e-01
4.627500e+01  2.168392e-01
4.629000e+01  2.149442e-01
4.630500e+01  2.150442e-01
4.632000e+01  2.200550e-01
4.633500e+01  2.199659e-01
4.635000e+01  2.262979e-01
4.636500e+01  2.201391e-01
4.638000e+01  2.223382e-01
4.639500e+01  2.200201e-01
4.641000e+01  2.167023e-01
4.642500e+01  2.188273e-01
4.644000e+01  2.191810e-01
4.645500e+01  2.307411e-01
4.647000e+01  2.184792e-01
4.648500e+01  2.186849e-01
4.650000e+01  2.154593e-01
4.651500e+01  2.142743e-01
4.653000e+01  2.156410e-01
4.654500e+01  2.269790e-01
4.656000e+01  2.316882e-01
4.657500e+01  2.173802e-01
4.659000e+01  2.257814e-01
4.660500e+01  2.207276e-01
4.662000e+01  2.224701e-01
4.663500e+01  2.177431e-01
4.665000e+01  2.129671e-01
4.666500e+01  2.188294e-01
4.668000e+01  2.100140e-01
4.669500e+01  2.186755e-01
4.671000e+01  2.207264e-01
4.672500e+01  2.139045e-01
4.674000e+01  2.183983e-01
4.675500e+01  2.175523e-01
4.677000e+01  2.274593e-01
4.678500e+01  2.217623e-01
4.680000e+01  2.163297e-01
4.681500e+01  2.268906e-01
4.683000e+01  2.187776e-01
4.684500e+01  2.219341e-01
4.686000e+01  2.183256e-01
4.687500e+01  2.239325e-01
4.689000e+01  2.227472e-01
4.690500e+01  2.092119e-01
4.692000e+01  2.150028e-01
4.693500e+01  2.212914e-01
4.695000e+01  2.155247e-01
4.696500e+01  2.226571e-01
4.698000e+01  2.165607e-01
4.699500e+01  2.237296e-01
4.701000e+01  2.157235e-01
4.702500e+01  2.324937e-01
4.704000e+01  2.165878e-01
4.705500e+01  2.216462e-01
4.707000e+01  2.152180e-01
4.708500e+01  2.182430e-01
4.710000e+01  2.191816e-01
4.711500e+01  2.185968e-01
4.713000e+01  2.208975e-01
4.714500e+01  2.124655e-01
4.716000e+01  2.186501e-01
4.717500e+01  2.162110e-01
4.719000e+01  2.193017e-01
4.720500e+01  2.156908e-01
4.722000e+01  2.099257e-01
4.723500e+01  2.202205e-01
4.725000e+01  2.179872e-01
4.726500e+01  2.219782e-01
4.728000e+01  2.110783e-01
4.729500e+01  2.408965e-01
4.731000e+01  2.240292e-01
4.732500e+01  2.125821e-01
4.734000e+01  2.217373e-01
4.735500e+01  2.257988e-01
4.737000e+01  2.136677e-01
4.738500e+01  2.246470e-01
4.740000e+01  2.162850e-01
4.741500e+01  2.125529e-01
4.743000e+01  2.255219e-01
4.744500e+01  2.178210e-01
4.746000e+01  2.246523e-01
4.747500e+01  2.134106e-01
4.749000e+01  2.270874e-01
4.750500e+01  2.233299e-01
4.752000e+01  2.236459e-01
4.753500e+01  2.226910e-01
4.755000e+01  2.097729e-01
4.756500e+01  2.169233e-01
4.758000e+01  2.118446e-01
4.759500e+01  2.175848e-01
4.761000e+01  2.069759e-01
4.762500e+01  2.112794e-01
4.764000e+01  2.321721e-01
4.765500e+01  2.119807e-01
4.767000e+01  2.229994e-01
4.768500e+01  2.080396e-01
4.770000e+01  2.189182e-01
4.771500e+01  2.106148e-01
4.773000e+01  2.115254e-01
4.774500e+01  2.194670e-01
4.776000e+01  2.106971e-01
4.777500e+01  2.227583e-01
4.779000e+01  2.137112e-01
4.780500e+01  2.126992e-01
4.782000e+01  2.168340e-01
4.783500e+01  2.145005e-01
4.785000e+01  2.193765e-01
4.786500e+01  2.169052e-01
4.788000e+01  2.155345e-01
4.789500e+01  2.174969e-01
4.791000e+01  2.122233e-01
4.792500e+01  2.184789e-01
4.794000e+01  2.197068e-01
4.795500e+01  2.188388e-01
4.797000e+01  2.153073e-01
4.798500e+01  2.196833e-01
4.800000e+01  2.252856e-01
4.801500e+01  2.240509e-01
4.803000e+01  2.169865e-01
4.804500e+01  2.250246e-01
4.806000e+01  2.088789e-01
4.807500e+01  2.194559e-01
4.809000e+01  2.144374e-01
4.810500e+01  2.144129e-01
4.812000e+01  2.179675e-01
4.813500e+01  2.382673e-01
4.815000e+01  2.205023e-01
4.816500e+01  2.214340e-01
4.818000e+01  2.152960e-01
4.819500e+01  2.091037e-01
4.821000e+01  2.180912e-01
4.822500e+01  2.149420e-01
4.824000e+01  2.118618e-01
4.825500e+01  2.179842e-01
4.827000e+01  2.144528e-01
4.828500e+01  2.158794e-01
4.830000e+01  2.088343e-01
4.831500e+01  2.217629e-01
4.833000e+01  2.192041e-01
4.834500e+01  2.229748e-01
4.836000e+01  2.217143e-01
4.837500e+01  2.247682e-01
4.839000e+01  2.165127e-01
4.840500e+01  2.128341e-01
4.842000e+01  2.192585e-01
4.843500e+01  2.142578e-01
4.845000e+01  2.174220e-01
4.846500e+01  2.172310e-01
4.848000e+01  2.169848e-01
4.849500e+01  2.176301e-01
4.851000e+01  2.234793e-01
4.852500e+01  2.149776e-01
4.854000e+01  2.179498e-01
4.855500e+01  2.141211e-01
4.857000e+01  2.144977e-01
4.858500e+01  2.128273e-01
4.860000e+01  2.165823e-01
4.861500e+01  2.142423e-01
4.863000e+01  2.163632e-01
4.864500e+01  2.257505e-01
4.866000e+01  2.149191e-01
4.867500e+01  2.114008e-01
4.869000e+01  2.294757e-01
4.870500e+01  2.207529e-01
4.872000e+01  2.165184e-01
4.873500e+01  2.137569e-01
4.875000e+01  2.179562e-01
4.876500e+01  2.154758e-01
4.878000e+01  2.162534e-01
4.879500e+01  2.142026e-01
4.881000e+01  2.122839e-01
4.882500e+01  2.244507e-01
4.884000e+01  2.132738e-01
4.885500e+01  2.083509e-01
4.887000e+01  2.221747e-01
4.888500e+01  2.256496e-01
4.890000e+01  2.164118e-01
4.891500e+01  2.106213e-01
4.893000e+01  2.100169e-01
4.894500e+01  2.097293e-01
4.896000e+01  2.186689e-01
4.897500e+01  2.185372e-01
4.899000e+01  2.181633e-01
4.900500e+01  2.146575e-01
4.902000e+01  2.249818e-01
4.903500e+01  2.151979e-01
4.905000e+01  2.167625e-01
4.906500e+01  2.299168e-01
4.908000e+01  2.164163e-01
4.909500e+01  2.130768e-01
4.911000e+01  2.137277e-01
4.912500e+01  2.072021e-01
4.914000e+01  2.210978e-01
4.915500e+01  2.157368e-01
4.917000e+01  2.194855e-01
4.918500e+01  2.136378e-01
4.920000e+01  2.150477e-01
4.921500e+01  2.121593e-01
4.923000e+01  2.124645e-01
4.924500e+01  2.211542e-01
4.926000e+01  2.187102e-01
4.927500e+01  2.213048e-01
4.929000e+01  2.115582e-01
4.930500e+01  2.222847e-01
4.932000e+01  2.293355e-01
4.933500e+01  2.119639e-01
4.935000e+01  2.131134e-01
4.936500e+01  2.151481e-01
4.938000e+01  2.223615e-01
4.939500e+01  2.176312e-01
4.941000e+01  2.072551e-01
4.942500e+01  2.123206e-01
4.944000e+01  2.246888e-01
4.945500e+01  2.225396e-01
4.947000e+01  2.150494e-01
4.948500e+01  2.221547e-01
4.950000e+01  2.157054e-01
4.951500e+01  2.118881e-01
4.953000e+01  2.165148e-01
4.954500e+01  2.238601e-01
4.956000e+01  2.158331e-01
4.957500e+01  2.113693e-01
4.959000e+01  2.132409e-01
4.960500e+01  2.237485e-01
4.962000e+01  2.129073e-01
4.963500e+01  2.231883e-01
4.965000e+01  2.228244e-01
4.966500e+01  2.163466e-01
4.968000e+01  2.229261e-01
4.969500e+01  2.177231e-01
4.971000e+01  2.212701e-01
4.972500e+01  2.184507e-01
4.974000e+01  2.244689e-01
4.975500e+01  2.218434e-01
4.977000e+01  2.112232e-01
4.978500e+01  2.153886e-01
4.980000e+01  2.205448e-01
4.981500e+01  2.090127e-01
4.983000e+01  2.180741e-01
4.984500e+01  2.255565e-01
4.986000e+01  2.235283e-01
4.987500e+01  2.310713e-01
4.989000e+01  2.152739e-01
4.990500e+01  2.094046e-01
4.992000e+01  2.210883e-01
4.993500e+01  2.200341e-01
4.995000e+01  2.167242e-01
4.996500e+01  2.158082e-01
4.998000e+01  2.210954e-01
4.999500e+01  2.289966e-01
