# Supplementary material for: KRSR and RGD Adsorption on TiO2 and Influence of Ion Concentration: A Molecular Dynamics Study
Source: Biomolecules. 2026 Feb 23;16(2):336. doi: 10.3390/biom16020336 (PMC12938479; doi:10.3390/biom16020336)
Supplement: Supplementary file 1 [file biomolecules-16-00336-s001.zip › Supplementary data/data/RGD/12Na12Cl/rmsd.xvg]

# This file was created Tue Aug 19 14:54:57 2025
# Created by:
#                       :-) GROMACS - gmx rms, 2023.2 (-:
# 
# Executable:   /usr/local/gromacs/bin/gmx
# Data prefix:  /usr/local/gromacs
# Working dir:  /mnt/d/Cache/Blanka/Everything Linux/Titán/RGD
# Command line:
#   gmx rms -s 12Na12Cl_1/md/md.tpr -f 12Na12Cl_1/md/md_noPBC.xtc -o 12Na12Cl_1/md/rmsd.xvg -tu ns
# gmx rms is part of G R O M A C S:
#
# GROningen MAchine for Chemical Simulation
#
@    title "RMSD"
@    xaxis  label "Time (ns)"
@    yaxis  label "RMSD (nm)"
@TYPE xy
@ subtitle "Backbone after lsq fit to Backbone"
   0.0000000    0.0000015
   0.0150000    0.0501563
   0.0300000    0.0476154
   0.0450000    0.0611144
   0.0600000    0.0456404
   0.0750000    0.0525272
   0.0900000    0.0333677
   0.1050000    0.0315150
   0.1200000    0.0856086
   0.1350000    0.0320055
   0.1500000    0.0317576
   0.1650000    0.0189160
   0.1800000    0.0244272
   0.1950000    0.0154752
   0.2100000    0.0463499
   0.2250000    0.0261353
   0.2400000    0.0370242
   0.2550000    0.0308604
   0.2700000    0.0240579
   0.2850000    0.0370689
   0.3000000    0.0550577
   0.3150000    0.0439996
   0.3300000    0.0357815
   0.3450000    0.0435435
   0.3600000    0.0439230
   0.3750000    0.0394973
   0.3900000    0.0447859
   0.4050000    0.0400173
   0.4200000    0.0476184
   0.4350000    0.0317418
   0.4500000    0.0264582
   0.4650000    0.0322633
   0.4800000    0.0603496
   0.4950000    0.0688955
   0.5100001    0.0387564
   0.5250000    0.0556498
   0.5400000    0.0642440
   0.5550000    0.0717468
   0.5700001    0.0930535
   0.5850000    0.1098070
   0.6000000    0.1368281
   0.6150000    0.1277773
   0.6300001    0.1120094
   0.6450000    0.0892274
   0.6600000    0.0573979
   0.6750000    0.0473476
   0.6900001    0.0373053
   0.7050000    0.0291237
   0.7200000    0.0401109
   0.7350000    0.0444734
   0.7500001    0.0425321
   0.7650000    0.0474258
   0.7800000    0.0477299
   0.7950000    0.0488916
   0.8100001    0.0463114
   0.8250000    0.0372135
   0.8400000    0.0410896
   0.8550000    0.0504110
   0.8700001    0.0363662
   0.8850001    0.0492351
   0.9000000    0.0547246
   0.9150000    0.0493295
   0.9300001    0.0571989
   0.9450001    0.0571414
   0.9600000    0.0551947
   0.9750000    0.0614572
   0.9900001    0.0662540
   1.0050000    0.0474447
   1.0200001    0.0518534
   1.0350001    0.0617511
   1.0500001    0.0581308
   1.0650001    0.0616764
   1.0800000    0.0720882
   1.0950000    0.0613425
   1.1100000    0.0797277
   1.1250000    0.0725514
   1.1400001    0.0802897
   1.1550001    0.0722512
   1.1700001    0.0812580
   1.1850001    0.0848294
   1.2000000    0.0955456
   1.2150000    0.0693292
   1.2300000    0.0588446
   1.2450000    0.0566346
   1.2600001    0.0651570
   1.2750001    0.0673526
   1.2900001    0.0591575
   1.3050001    0.0354639
   1.3200001    0.0477710
   1.3350000    0.0581795
   1.3500000    0.0607893
   1.3650000    0.0479110
   1.3800001    0.0670312
   1.3950001    0.0665193
   1.4100001    0.0612286
   1.4250001    0.0545609
   1.4400001    0.0544350
   1.4550000    0.0750491
   1.4700000    0.0846826
   1.4850000    0.0485819
   1.5000001    0.0438898
   1.5150001    0.0628726
   1.5300001    0.0598869
   1.5450001    0.0536379
   1.5600001    0.0664099
   1.5750000    0.0664533
   1.5900000    0.0551751
   1.6050000    0.0637128
   1.6200001    0.0611402
   1.6350001    0.0403535
   1.6500001    0.0543617
   1.6650001    0.0590261
   1.6800001    0.0584941
   1.6950001    0.0612734
   1.7100000    0.0615487
   1.7250000    0.0642980
   1.7400001    0.0670258
   1.7550001    0.0693396
   1.7700001    0.0670554
   1.7850001    0.0724245
   1.8000001    0.0741847
   1.8150001    0.0457432
   1.8300000    0.0615386
   1.8450000    0.0404006
   1.8600001    0.0324885
   1.8750001    0.0546332
   1.8900001    0.0467167
   1.9050001    0.0615154
   1.9200001    0.0643251
   1.9350001    0.0515699
   1.9500000    0.0656440
   1.9650002    0.0661914
   1.9800001    0.0444077
   1.9950001    0.0416450
   2.0100000    0.0640558
   2.0250001    0.0545814
   2.0400002    0.0377215
   2.0550001    0.0673308
   2.0700002    0.0614564
   2.0850000    0.0619665
   2.1000001    0.0704218
   2.1150000    0.0887839
   2.1300001    0.0658806
   2.1450002    0.0681369
   2.1600001    0.0609073
   2.1750002    0.0543859
   2.1900001    0.0710415
   2.2050002    0.0584050
   2.2200000    0.0590734
   2.2350001    0.0737546
   2.2500000    0.0625971
   2.2650001    0.0808798
   2.2800002    0.0963214
   2.2950001    0.0680247
   2.3100002    0.0527280
   2.3250000    0.0575912
   2.3400002    0.0458703
   2.3550000    0.0641085
   2.3700001    0.0642904
   2.3850002    0.0765338
   2.4000001    0.0850158
   2.4150002    0.1119423
   2.4300001    0.0998640
   2.4450002    0.0855978
   2.4600000    0.0905171
   2.4750001    0.0728543
   2.4900000    0.0567152
   2.5050001    0.0721454
   2.5200002    0.0865755
   2.5350001    0.0596809
   2.5500002    0.0706821
   2.5650001    0.0461540
   2.5800002    0.0696734
   2.5950000    0.0532712
   2.6100001    0.0690986
   2.6250002    0.0552169
   2.6400001    0.0455546
   2.6550002    0.0461863
   2.6700001    0.0413006
   2.6850002    0.0589453
   2.7000000    0.0495074
   2.7150002    0.0550704
   2.7300000    0.0740747
   2.7450001    0.0636167
   2.7600002    0.0669825
   2.7750001    0.0595849
   2.7900002    0.0666546
   2.8050001    0.0603772
   2.8200002    0.0596413
   2.8350000    0.0539149
   2.8500001    0.0551057
   2.8650002    0.0596850
   2.8800001    0.0556972
   2.8950002    0.0382278
   2.9100001    0.0449979
   2.9250002    0.0429797
   2.9400001    0.0613162
   2.9550002    0.0644122
   2.9700000    0.0703420
   2.9850001    0.0583271
   3.0000002    0.0470139
   3.0150001    0.0595454
   3.0300002    0.0543687
   3.0450001    0.0431829
   3.0600002    0.0573892
   3.0750000    0.0566111
   3.0900002    0.0620663
   3.1050003    0.0344255
   3.1200001    0.0523043
   3.1350002    0.0504974
   3.1500001    0.0536935
   3.1650002    0.0576695
   3.1800001    0.0672474
   3.1950002    0.0534075
   3.2100000    0.0514924
   3.2250001    0.0627916
   3.2400002    0.0665279
   3.2550001    0.0530862
   3.2700002    0.0605244
   3.2850001    0.0465611
   3.3000002    0.0501146
   3.3150001    0.0656654
   3.3300002    0.0923912
   3.3450003    0.1249855
   3.3600001    0.1028960
   3.3750002    0.1301614
   3.3900001    0.1215813
   3.4050002    0.1130589
   3.4200001    0.0999245
   3.4350002    0.0912816
   3.4500000    0.1054118
   3.4650002    0.0897417
   3.4800003    0.0945345
   3.4950001    0.1129549
   3.5100002    0.1031202
   3.5250001    0.0834158
   3.5400002    0.0902551
   3.5550001    0.0995597
   3.5700002    0.0792602
   3.5850003    0.0753858
   3.6000001    0.0645019
   3.6150002    0.0686712
   3.6300001    0.0750583
   3.6450002    0.0809482
   3.6600001    0.0845893
   3.6750002    0.0709238
   3.6900001    0.0493489
   3.7050002    0.0534534
   3.7200003    0.0570091
   3.7350001    0.0782867
   3.7500002    0.0791652
   3.7650001    0.0821408
   3.7800002    0.0721748
   3.7950001    0.0879660
   3.8100002    0.0959068
   3.8250003    0.0858301
   3.8400002    0.0913009
   3.8550003    0.0844147
   3.8700001    0.0921676
   3.8850002    0.0905391
   3.9000001    0.1038851
   3.9150002    0.1279350
   3.9300003    0.1325425
   3.9450002    0.1353842
   3.9600003    0.1363864
   3.9750001    0.1353611
   3.9900002    0.1298038
   4.0050001    0.1390839
   4.0200000    0.1276157
   4.0350003    0.1307878
   4.0500002    0.1312167
   4.0650001    0.1315884
   4.0800004    0.1251452
   4.0950003    0.1240380
   4.1100001    0.1265908
   4.1250000    0.1322489
   4.1400003    0.1153147
   4.1550002    0.1274239
   4.1700001    0.1287072
   4.1850004    0.1234522
   4.2000003    0.1306738
   4.2150002    0.1052421
   4.2300000    0.0973334
   4.2450004    0.1360126
   4.2600002    0.1209306
   4.2750001    0.1085978
   4.2900004    0.1252213
   4.3050003    0.0925258
   4.3200002    0.1397029
   4.3350000    0.1240297
   4.3500004    0.1334258
   4.3650002    0.1246059
   4.3800001    0.1296769
   4.3950000    0.1062744
   4.4100003    0.1356309
   4.4250002    0.0931880
   4.4400001    0.1032079
   4.4550004    0.0993323
   4.4700003    0.1115915
   4.4850001    0.1207198
   4.5000000    0.1249781
   4.5150003    0.1049578
   4.5300002    0.1058712
   4.5450001    0.1343535
   4.5600004    0.1410358
   4.5750003    0.1343123
   4.5900002    0.1218432
   4.6050000    0.1398227
   4.6200004    0.1345573
   4.6350002    0.1393907
   4.6500001    0.1291660
   4.6650004    0.1235555
   4.6800003    0.1361776
   4.6950002    0.1081084
   4.7100000    0.0984563
   4.7250004    0.1151017
   4.7400002    0.1124991
   4.7550001    0.1093122
   4.7700005    0.1367410
   4.7850003    0.1190842
   4.8000002    0.1311835
   4.8150001    0.1301215
   4.8300004    0.1360194
   4.8450003    0.1285157
   4.8600001    0.1346158
   4.8750000    0.1253015
   4.8900003    0.1349249
   4.9050002    0.1332600
   4.9200001    0.1296528
   4.9350004    0.1274747
   4.9500003    0.1005222
   4.9650002    0.1055842
   4.9800000    0.1094963
   4.9950004    0.1112648
   5.0100002    0.1005761
   5.0250001    0.1023115
   5.0400004    0.1049739
   5.0550003    0.1302292
   5.0700002    0.1297137
   5.0850000    0.1378629
   5.1000004    0.1404156
   5.1150002    0.1278090
   5.1300001    0.1301647
   5.1450005    0.1360794
   5.1600003    0.1244770
   5.1750002    0.1324345
   5.1900001    0.1366531
   5.2050004    0.1358391
   5.2200003    0.1301990
   5.2350001    0.1340448
   5.2500005    0.1292996
   5.2650003    0.1253732
   5.2800002    0.1378923
   5.2950001    0.1377680
   5.3100004    0.1294794
   5.3250003    0.1042177
   5.3400002    0.1150093
   5.3550000    0.1052038
   5.3700004    0.1156077
   5.3850002    0.1390665
   5.4000001    0.1314634
   5.4150004    0.1409784
   5.4300003    0.1361570
   5.4450002    0.1334091
   5.4600000    0.1285344
   5.4750004    0.1348641
   5.4900002    0.1320166
   5.5050001    0.1320228
   5.5200005    0.1385515
   5.5350003    0.1324894
   5.5500002    0.1290722
   5.5650001    0.1304068
   5.5800004    0.1302181
   5.5950003    0.1249340
   5.6100001    0.1271309
   5.6250005    0.1126614
   5.6400003    0.1310811
   5.6550002    0.1380678
   5.6700001    0.0956057
   5.6850004    0.1007323
   5.7000003    0.1006485
   5.7150002    0.0968262
   5.7300005    0.0943617
   5.7450004    0.1144143
   5.7600002    0.1116291
   5.7750001    0.1201049
   5.7900004    0.1103627
   5.8050003    0.1006728
   5.8200002    0.1156582
   5.8350005    0.1146492
   5.8500004    0.1064478
   5.8650002    0.1253275
   5.8800001    0.1126099
   5.8950005    0.1312554
   5.9100003    0.1263647
   5.9250002    0.1352704
   5.9400001    0.1296766
   5.9550004    0.1335658
   5.9700003    0.1329208
   5.9850001    0.1337253
   6.0000005    0.1307783
   6.0150003    0.1308181
   6.0300002    0.1365718
   6.0450001    0.1334890
   6.0600004    0.1346075
   6.0750003    0.1303817
   6.0900002    0.1289341
   6.1050005    0.1325195
   6.1200004    0.1358087
   6.1350002    0.1293771
   6.1500001    0.1282354
   6.1650004    0.1365529
   6.1800003    0.1322567
   6.1950002    0.1270836
   6.2100005    0.1280942
   6.2250004    0.1352246
   6.2400002    0.1338823
   6.2550001    0.1384235
   6.2700005    0.1224815
   6.2850003    0.1338517
   6.3000002    0.1293689
   6.3150005    0.1099274
   6.3300004    0.1361547
   6.3450003    0.1290911
   6.3600001    0.1258940
   6.3750005    0.1277363
   6.3900003    0.1331912
   6.4050002    0.1411048
   6.4200001    0.1336805
   6.4350004    0.1271899
   6.4500003    0.1372906
   6.4650002    0.1298615
   6.4800005    0.1288185
   6.4950004    0.1280814
   6.5100002    0.1368761
   6.5250001    0.1252008
   6.5400004    0.1249491
   6.5550003    0.1386998
   6.5700002    0.1301492
   6.5850005    0.1361122
   6.6000004    0.1409218
   6.6150002    0.1313163
   6.6300001    0.1274991
   6.6450005    0.1315141
   6.6600003    0.1321954
   6.6750002    0.1281632
   6.6900005    0.1306350
   6.7050004    0.1309719
   6.7200003    0.1341481
   6.7350001    0.1234279
   6.7500005    0.1312670
   6.7650003    0.1390711
   6.7800002    0.1312926
   6.7950006    0.1411721
   6.8100004    0.1350806
   6.8250003    0.1277990
   6.8400002    0.1299645
   6.8550005    0.1286979
   6.8700004    0.1378919
   6.8850002    0.1283148
   6.9000001    0.1284209
   6.9150004    0.1357189
   6.9300003    0.1358430
   6.9450002    0.1255074
   6.9600005    0.1293859
   6.9750004    0.1303197
   6.9900002    0.1226075
   7.0050001    0.1216753
   7.0200005    0.1222021
   7.0350003    0.1271688
   7.0500002    0.1307348
   7.0650005    0.1203114
   7.0800004    0.1289106
   7.0950003    0.1238012
   7.1100001    0.1358560
   7.1250005    0.1312482
   7.1400003    0.1318250
   7.1550002    0.1311088
   7.1700006    0.1045839
   7.1850004    0.1203251
   7.2000003    0.1137288
   7.2150002    0.1348073
   7.2300005    0.1178532
   7.2450004    0.1224377
   7.2600002    0.1188401
   7.2750006    0.1120548
   7.2900004    0.1208462
   7.3050003    0.1251107
   7.3200002    0.1190487
   7.3350005    0.1204544
   7.3500004    0.1200385
   7.3650002    0.1074411
   7.3800001    0.1262922
   7.3950005    0.1220466
   7.4100003    0.1234877
   7.4250002    0.1259113
   7.4400005    0.1344323
   7.4550004    0.1284257
   7.4700003    0.1365572
   7.4850001    0.1282372
   7.5000005    0.1274046
   7.5150003    0.1324800
   7.5300002    0.1313642
   7.5450006    0.1306674
   7.5600004    0.1267949
   7.5750003    0.1306486
   7.5900002    0.1245969
   7.6050005    0.1338649
   7.6200004    0.1303974
   7.6350002    0.1253836
   7.6500006    0.1286093
   7.6650004    0.1285014
   7.6800003    0.1267777
   7.6950002    0.1354698
   7.7100005    0.1275253
   7.7250004    0.1300319
   7.7400002    0.1333183
   7.7550006    0.1317526
   7.7700005    0.1288250
   7.7850003    0.1215203
   7.8000002    0.1318719
   7.8150005    0.1372064
   7.8300004    0.1259063
   7.8450003    0.1288399
   7.8600006    0.1292637
   7.8750005    0.1338183
   7.8900003    0.1361127
   7.9050002    0.1444699
   7.9200006    0.1313362
   7.9350004    0.1255392
   7.9500003    0.1308721
   7.9650002    0.1113978
   7.9800005    0.1142410
   7.9950004    0.1116851
   8.0100002    0.1119695
   8.0250006    0.1018096
   8.0400000    0.1050828
   8.0550003    0.1159616
   8.0700006    0.1378601
   8.0850000    0.1307536
   8.1000004    0.1292639
   8.1150007    0.1331221
   8.1300001    0.1308786
   8.1450005    0.1339895
   8.1600008    0.1317297
   8.1750002    0.1250513
   8.1900005    0.1343351
   8.2049999    0.1337933
   8.2200003    0.1266141
   8.2350006    0.1397406
   8.2500000    0.1335053
   8.2650003    0.1244671
   8.2800007    0.1233882
   8.2950001    0.1326346
   8.3100004    0.1291040
   8.3250008    0.1341743
   8.3400002    0.1332950
   8.3550005    0.1329292
   8.3700008    0.1307446
   8.3850002    0.1249838
   8.4000006    0.1298093
   8.4150000    0.1289076
   8.4300003    0.1313861
   8.4450006    0.1241966
   8.4600000    0.1127039
   8.4750004    0.1004281
   8.4900007    0.0893304
   8.5050001    0.0973007
   8.5200005    0.1132415
   8.5350008    0.1078471
   8.5500002    0.1047805
   8.5650005    0.1170848
   8.5800009    0.1188262
   8.5950003    0.1109519
   8.6100006    0.1175315
   8.6250000    0.1485938
   8.6400003    0.1281374
   8.6550007    0.1246935
   8.6700001    0.1305518
   8.6850004    0.1069297
   8.7000008    0.0987190
   8.7150002    0.1050815
   8.7300005    0.1262086
   8.7450008    0.1318690
   8.7600002    0.1343839
   8.7750006    0.1270968
   8.7900000    0.1235892
   8.8050003    0.1340158
   8.8200006    0.1306225
   8.8350000    0.1305527
   8.8500004    0.1164129
   8.8650007    0.1249410
   8.8800001    0.1427852
   8.8950005    0.1286304
   8.9100008    0.1224377
   8.9250002    0.1228395
   8.9400005    0.1325964
   8.9550009    0.1318383
   8.9700003    0.1270531
   8.9850006    0.1209834
   9.0000000    0.1191234
   9.0150003    0.1277107
   9.0300007    0.1328427
   9.0450001    0.1322253
   9.0600004    0.1286187
   9.0750008    0.1282116
   9.0900002    0.1282807
   9.1050005    0.1290194
   9.1200008    0.1270963
   9.1350002    0.1268952
   9.1500006    0.1292553
   9.1650000    0.1371508
   9.1800003    0.1384699
   9.1950006    0.1357072
   9.2100000    0.1370907
   9.2250004    0.1380144
   9.2400007    0.1321867
   9.2550001    0.1236391
   9.2700005    0.1278683
   9.2850008    0.1283008
   9.3000002    0.1173662
   9.3150005    0.1342573
   9.3300009    0.1229855
   9.3450003    0.1332541
   9.3600006    0.1333515
   9.3750000    0.1274542
   9.3900003    0.1154286
   9.4050007    0.1265420
   9.4200001    0.1302101
   9.4350004    0.1299598
   9.4500008    0.1288281
   9.4650002    0.1343577
   9.4800005    0.1324703
   9.4950008    0.1262559
   9.5100002    0.1351824
   9.5250006    0.1313007
   9.5400009    0.1245032
   9.5550003    0.1229666
   9.5700006    0.1364655
   9.5850000    0.1236252
   9.6000004    0.1318163
   9.6150007    0.1310317
   9.6300001    0.1245824
   9.6450005    0.1070690
   9.6600008    0.1002716
   9.6750002    0.1016840
   9.6900005    0.1290953
   9.7050009    0.1342244
   9.7200003    0.1288125
   9.7350006    0.1236408
   9.7500000    0.1202893
   9.7650003    0.1234390
   9.7800007    0.1278302
   9.7950001    0.1300937
   9.8100004    0.1222432
   9.8250008    0.1264524
   9.8400002    0.1309938
   9.8550005    0.1109555
   9.8700008    0.1272092
   9.8850002    0.1334255
   9.9000006    0.1307064
   9.9150009    0.1312213
   9.9300003    0.1291818
   9.9450006    0.1369400
   9.9600000    0.1318656
   9.9750004    0.1343909
   9.9900007    0.1328235
  10.0050001    0.1408461
  10.0200005    0.1207966
  10.0350008    0.1281961
  10.0500002    0.1331699
  10.0650005    0.1311118
  10.0800009    0.1275549
  10.0950003    0.1252872
  10.1100006    0.1306511
  10.1250010    0.1312804
  10.1400003    0.1272070
  10.1550007    0.1109588
  10.1700001    0.0986810
  10.1850004    0.1099522
  10.2000008    0.1326030
  10.2150002    0.1017819
  10.2300005    0.0980500
  10.2450008    0.1204248
  10.2600002    0.1100348
  10.2750006    0.1091763
  10.2900009    0.1243759
  10.3050003    0.1274355
  10.3200006    0.1289334
  10.3350000    0.1260230
  10.3500004    0.1264653
  10.3650007    0.1262685
  10.3800001    0.1233384
  10.3950005    0.1380806
  10.4100008    0.1303295
  10.4250002    0.0964245
  10.4400005    0.0923611
  10.4550009    0.0796795
  10.4700003    0.1056945
  10.4850006    0.1049034
  10.5000010    0.1025767
  10.5150003    0.0979878
  10.5300007    0.1138649
  10.5450001    0.1092234
  10.5600004    0.1048080
  10.5750008    0.0889457
  10.5900002    0.1041591
  10.6050005    0.1085632
  10.6200008    0.1115266
  10.6350002    0.1258416
  10.6500006    0.1268662
  10.6650009    0.1244665
  10.6800003    0.1242495
  10.6950006    0.1082351
  10.7100000    0.1143395
  10.7250004    0.0976129
  10.7400007    0.0937934
  10.7550001    0.1064701
  10.7700005    0.1234620
  10.7850008    0.1203070
  10.8000002    0.1334618
  10.8150005    0.1272554
  10.8300009    0.1218116
  10.8450003    0.1285103
  10.8600006    0.1307455
  10.8750010    0.1476242
  10.8900003    0.1325392
  10.9050007    0.1338360
  10.9200001    0.1381028
  10.9350004    0.1328897
  10.9500008    0.1263122
  10.9650002    0.1312606
  10.9800005    0.1322731
  10.9950008    0.1310363
  11.0100002    0.1336052
  11.0250006    0.1279088
  11.0400009    0.1349249
  11.0550003    0.1304140
  11.0700006    0.1355698
  11.0850010    0.1353467
  11.1000004    0.1318627
  11.1150007    0.1307629
  11.1300001    0.1315073
  11.1450005    0.1291065
  11.1600008    0.1320259
  11.1750002    0.1326885
  11.1900005    0.1249220
  11.2050009    0.1305526
  11.2200003    0.1274480
  11.2350006    0.1319793
  11.2500010    0.1224097
  11.2650003    0.1111438
  11.2800007    0.1325129
  11.2950001    0.1335602
  11.3100004    0.1300337
  11.3250008    0.1292848
  11.3400002    0.1344025
  11.3550005    0.1332360
  11.3700008    0.1416049
  11.3850002    0.1215544
  11.4000006    0.1285462
  11.4150009    0.1312329
  11.4300003    0.1336841
  11.4450006    0.1306351
  11.4600010    0.1338125
  11.4750004    0.1336022
  11.4900007    0.1297719
  11.5050001    0.1353026
  11.5200005    0.1414000
  11.5350008    0.1466911
  11.5500002    0.1340031
  11.5650005    0.1321720
  11.5800009    0.1392126
  11.5950003    0.1216940
  11.6100006    0.1360852
  11.6250010    0.1337660
  11.6400003    0.1252237
  11.6550007    0.1324076
  11.6700010    0.1376019
  11.6850004    0.1307309
  11.7000008    0.1326613
  11.7150002    0.1375248
  11.7300005    0.1305464
  11.7450008    0.1275733
  11.7600002    0.1278075
  11.7750006    0.1006643
  11.7900009    0.1208447
  11.8050003    0.1275919
  11.8200006    0.1068018
  11.8350010    0.0952277
  11.8500004    0.1093473
  11.8650007    0.1094781
  11.8800001    0.1049094
  11.8950005    0.1052294
  11.9100008    0.1124080
  11.9250002    0.1251001
  11.9400005    0.1127121
  11.9550009    0.1082866
  11.9700003    0.1329140
  11.9850006    0.1111937
  12.0000010    0.1072144
  12.0150003    0.1275119
  12.0300007    0.1398694
  12.0450010    0.1287909
  12.0600004    0.1335219
  12.0750008    0.1333887
  12.0900002    0.1329156
  12.1050005    0.1386413
  12.1200008    0.1363335
  12.1350002    0.1174670
  12.1500006    0.1252976
  12.1650009    0.1360785
  12.1800003    0.1325098
  12.1950006    0.1328643
  12.2100010    0.1281663
  12.2250004    0.1306517
  12.2400007    0.1381251
  12.2550001    0.1299858
  12.2700005    0.1307658
  12.2850008    0.1127307
  12.3000002    0.1272992
  12.3150005    0.1297813
  12.3300009    0.1375323
  12.3450003    0.1277249
  12.3600006    0.1366079
  12.3750010    0.1325813
  12.3900003    0.1387832
  12.4050007    0.1368317
  12.4200010    0.1410062
  12.4350004    0.1518004
  12.4500008    0.1515593
  12.4650002    0.1435504
  12.4800005    0.1403330
  12.4950008    0.1321150
  12.5100002    0.1170305
  12.5250006    0.1297547
  12.5400009    0.1281554
  12.5550003    0.1217647
  12.5700006    0.1400972
  12.5850010    0.1361877
  12.6000004    0.1120640
  12.6150007    0.0976474
  12.6300011    0.1306886
  12.6450005    0.1289836
  12.6600008    0.1000323
  12.6750002    0.1326025
  12.6900005    0.1285986
  12.7050009    0.1138251
  12.7200003    0.1152935
  12.7350006    0.1292016
  12.7500010    0.1298304
  12.7650003    0.1287603
  12.7800007    0.1349731
  12.7950010    0.1344202
  12.8100004    0.1298616
  12.8250008    0.1338037
  12.8400002    0.1324425
  12.8550005    0.1368486
  12.8700008    0.1275544
  12.8850002    0.1205048
  12.9000006    0.1302226
  12.9150009    0.1369902
  12.9300003    0.1266363
  12.9450006    0.1230382
  12.9600010    0.1365152
  12.9750004    0.1289869
  12.9900007    0.1260879
  13.0050011    0.1327733
  13.0200005    0.1317486
  13.0350008    0.1288724
  13.0500002    0.1249476
  13.0650005    0.1318214
  13.0800009    0.1230533
  13.0950003    0.1333400
  13.1100006    0.1326296
  13.1250010    0.1238600
  13.1400003    0.1260358
  13.1550007    0.1312314
  13.1700010    0.1273666
  13.1850004    0.1339270
  13.2000008    0.1320457
  13.2150002    0.1081075
  13.2300005    0.1174383
  13.2450008    0.0956682
  13.2600002    0.1285031
  13.2750006    0.1358783
  13.2900009    0.1196198
  13.3050003    0.1271347
  13.3200006    0.1201765
  13.3350010    0.1222696
  13.3500004    0.1235378
  13.3650007    0.1225968
  13.3800011    0.1330665
  13.3950005    0.1275920
  13.4100008    0.1250483
  13.4250002    0.1322498
  13.4400005    0.1205237
  13.4550009    0.1318712
  13.4700003    0.1365491
  13.4850006    0.1383622
  13.5000010    0.1288331
  13.5150003    0.1286812
  13.5300007    0.1302835
  13.5450010    0.1348006
  13.5600004    0.1436401
  13.5750008    0.1326577
  13.5900011    0.1213504
  13.6050005    0.1255576
  13.6200008    0.1282709
  13.6350002    0.1252556
  13.6500006    0.1322074
  13.6650009    0.0851882
  13.6800003    0.1109477
  13.6950006    0.1032330
  13.7100010    0.1302989
  13.7250004    0.1138512
  13.7400007    0.0975609
  13.7550011    0.1295309
  13.7700005    0.1310813
  13.7850008    0.1326622
  13.8000002    0.1316422
  13.8150005    0.1261320
  13.8300009    0.1258287
  13.8450003    0.1337081
  13.8600006    0.1355683
  13.8750010    0.1277984
  13.8900003    0.1345387
  13.9050007    0.1201360
  13.9200010    0.1360063
  13.9350004    0.1349370
  13.9500008    0.1349018
  13.9650011    0.1291674
  13.9800005    0.1298161
  13.9950008    0.1067037
  14.0100002    0.1171620
  14.0250006    0.1111357
  14.0400009    0.1333515
  14.0550003    0.1275305
  14.0700006    0.1304754
  14.0850010    0.1257299
  14.1000004    0.1366100
  14.1150007    0.1368713
  14.1300011    0.1305884
  14.1450005    0.1331064
  14.1600008    0.1222240
  14.1750011    0.1295374
  14.1900005    0.1366656
  14.2050009    0.1253411
  14.2200003    0.1256760
  14.2350006    0.1349707
  14.2500010    0.1363039
  14.2650003    0.1296168
  14.2800007    0.1285048
  14.2950010    0.0972145
  14.3100004    0.1000234
  14.3250008    0.1232252
  14.3400011    0.1320747
  14.3550005    0.1293787
  14.3700008    0.1292958
  14.3850002    0.1264387
  14.4000006    0.1286353
  14.4150009    0.1089906
  14.4300003    0.1056926
  14.4450006    0.0911875
  14.4600010    0.0942813
  14.4750004    0.1357369
  14.4900007    0.1323631
  14.5050011    0.1385001
  14.5200005    0.1292913
  14.5350008    0.1278118
  14.5500011    0.1386944
  14.5650005    0.1316310
  14.5800009    0.1328495
  14.5950003    0.0984816
  14.6100006    0.0961173
  14.6250010    0.0926690
  14.6400003    0.1056219
  14.6550007    0.1111254
  14.6700010    0.1127965
  14.6850004    0.1276041
  14.7000008    0.1359310
  14.7150011    0.1053344
  14.7300005    0.1260076
  14.7450008    0.1331599
  14.7600002    0.1299754
  14.7750006    0.1307048
  14.7900009    0.1301541
  14.8050003    0.1183853
  14.8200006    0.1192071
  14.8350010    0.1254488
  14.8500004    0.1022980
  14.8650007    0.0959683
  14.8800011    0.0969262
  14.8950005    0.1087864
  14.9100008    0.0785313
  14.9250011    0.0998730
  14.9400005    0.0720867
  14.9550009    0.0923634
  14.9700003    0.1048504
  14.9850006    0.0942549
  15.0000010    0.0999296
  15.0150003    0.0953999
  15.0300007    0.1084753
  15.0450010    0.1049186
  15.0600004    0.0946145
  15.0750008    0.0937363
  15.0900011    0.1080876
  15.1050005    0.1044199
  15.1200008    0.0987287
  15.1350012    0.0831422
  15.1500006    0.0879090
  15.1650009    0.0984080
  15.1800003    0.0891106
  15.1950006    0.1013724
  15.2100010    0.0957476
  15.2250004    0.1010164
  15.2400007    0.1024044
  15.2550011    0.1009556
  15.2700005    0.1331000
  15.2850008    0.1371205
  15.3000011    0.1295662
  15.3150005    0.1311692
  15.3300009    0.1308549
  15.3450003    0.1315445
  15.3600006    0.1292733
  15.3750010    0.1349316
  15.3900003    0.1272872
  15.4050007    0.1357646
  15.4200010    0.1281673
  15.4350004    0.1303840
  15.4500008    0.1285983
  15.4650011    0.0964393
  15.4800005    0.1003237
  15.4950008    0.1005307
  15.5100012    0.1012240
  15.5250006    0.1312159
  15.5400009    0.0962783
  15.5550003    0.1236879
  15.5700006    0.1325698
  15.5850010    0.1261999
  15.6000004    0.1294920
  15.6150007    0.1249303
  15.6300011    0.1038165
  15.6450005    0.1291702
  15.6600008    0.1190852
  15.6750011    0.1032486
  15.6900005    0.0844239
  15.7050009    0.0934496
  15.7200012    0.0895795
  15.7350006    0.0986955
  15.7500010    0.0808344
  15.7650003    0.0555983
  15.7800007    0.0667826
  15.7950010    0.0555543
  15.8100004    0.0602203
  15.8250008    0.0814134
  15.8400011    0.0872801
  15.8550005    0.1006251
  15.8700008    0.0998012
  15.8850012    0.1018998
  15.9000006    0.1101467
  15.9150009    0.1068517
  15.9300003    0.1286838
  15.9450006    0.1281226
  15.9600010    0.1213609
  15.9750004    0.1195563
  15.9900007    0.1158412
  16.0050011    0.1369118
  16.0200005    0.1271665
  16.0349998    0.1263231
  16.0500011    0.1317543
  16.0650005    0.1284963
  16.0799999    0.1294951
  16.0950012    0.1305100
  16.1100006    0.1069400
  16.1250000    0.1003960
  16.1400013    0.1074029
  16.1550007    0.0988798
  16.1700001    0.1077596
  16.1850014    0.0978134
  16.2000008    0.1205604
  16.2150002    0.0926722
  16.2300014    0.1018914
  16.2450008    0.1073175
  16.2600002    0.1055327
  16.2750015    0.1092945
  16.2900009    0.1328313
  16.3050003    0.1371247
  16.3200016    0.1327534
  16.3350010    0.1190926
  16.3500004    0.0968816
  16.3650017    0.1155376
  16.3800011    0.1101468
  16.3950005    0.1126211
  16.4099998    0.0911269
  16.4250011    0.0886577
  16.4400005    0.0821564
  16.4549999    0.1262432
  16.4700012    0.1292486
  16.4850006    0.1334107
  16.5000000    0.1170983
  16.5150013    0.1022587
  16.5300007    0.0955041
  16.5450001    0.1153591
  16.5600014    0.0968649
  16.5750008    0.1091742
  16.5900002    0.1109281
  16.6050014    0.0940678
  16.6200008    0.1023721
  16.6350002    0.1022778
  16.6500015    0.1334800
  16.6650009    0.1049666
  16.6800003    0.0936442
  16.6950016    0.1030296
  16.7100010    0.1106501
  16.7250004    0.0934499
  16.7400017    0.0964988
  16.7550011    0.1100749
  16.7700005    0.1083870
  16.7849998    0.1310140
  16.8000011    0.1077921
  16.8150005    0.1286638
  16.8299999    0.1336525
  16.8450012    0.1313930
  16.8600006    0.1423059
  16.8750000    0.1258994
  16.8900013    0.0969876
  16.9050007    0.0836861
  16.9200001    0.1004624
  16.9350014    0.1169881
  16.9500008    0.0992771
  16.9650002    0.1156986
  16.9800014    0.1080552
  16.9950008    0.1309262
  17.0100002    0.1356351
  17.0250015    0.1302661
  17.0400009    0.1364745
  17.0550003    0.1050624
  17.0700016    0.1073191
  17.0850010    0.1367035
  17.1000004    0.1278000
  17.1150017    0.1346368
  17.1300011    0.1330887
  17.1450005    0.1270553
  17.1600018    0.1251148
  17.1750011    0.1311121
  17.1900005    0.1312464
  17.2049999    0.1353486
  17.2200012    0.1269391
  17.2350006    0.1396944
  17.2500000    0.1266001
  17.2650013    0.1166650
  17.2800007    0.1054757
  17.2950001    0.1055120
  17.3100014    0.0986412
  17.3250008    0.1332704
  17.3400002    0.1269530
  17.3550014    0.1299037
  17.3700008    0.1295757
  17.3850002    0.1243900
  17.4000015    0.1294602
  17.4150009    0.1317328
  17.4300003    0.1009387
  17.4450016    0.1119127
  17.4600010    0.1315001
  17.4750004    0.1304668
  17.4900017    0.1323705
  17.5050011    0.1270205
  17.5200005    0.1320911
  17.5350018    0.1451522
  17.5500011    0.1331076
  17.5650005    0.1336691
  17.5799999    0.1361140
  17.5950012    0.1211824
  17.6100006    0.1387625
  17.6250000    0.1339249
  17.6400013    0.1282074
  17.6550007    0.1361573
  17.6700001    0.1250567
  17.6850014    0.1282234
  17.7000008    0.1304048
  17.7150002    0.1286739
  17.7300014    0.1273082
  17.7450008    0.1107134
  17.7600002    0.1102393
  17.7750015    0.1315339
  17.7900009    0.1365311
  17.8050003    0.1390851
  17.8200016    0.1266823
  17.8350010    0.1362981
  17.8500004    0.1120145
  17.8650017    0.1073293
  17.8800011    0.1036504
  17.8950005    0.0962344
  17.9100018    0.1066043
  17.9250011    0.1073489
  17.9400005    0.1306207
  17.9549999    0.1332831
  17.9700012    0.1308223
  17.9850006    0.1238587
  18.0000000    0.1282461
  18.0150013    0.1285751
  18.0300007    0.1288020
  18.0450001    0.1296738
  18.0600014    0.1200010
  18.0750008    0.1058113
  18.0900002    0.1160488
  18.1050014    0.1042578
  18.1200008    0.1062763
  18.1350002    0.1002534
  18.1500015    0.1062718
  18.1650009    0.0985166
  18.1800003    0.0822757
  18.1950016    0.0821526
  18.2100010    0.1145609
  18.2250004    0.1160936
  18.2400017    0.0946713
  18.2550011    0.1102328
  18.2700005    0.0935977
  18.2850018    0.1054905
  18.3000011    0.1291848
  18.3150005    0.1366621
  18.3299999    0.1296365
  18.3450012    0.1235498
  18.3600006    0.1364848
  18.3750000    0.1290534
  18.3900013    0.1350983
  18.4050007    0.1307266
  18.4200001    0.1314864
  18.4350014    0.1375338
  18.4500008    0.1430524
  18.4650002    0.1334952
  18.4800014    0.1156812
  18.4950008    0.1374556
  18.5100002    0.0973640
  18.5250015    0.0895186
  18.5400009    0.1051291
  18.5550003    0.1016881
  18.5700016    0.0967278
  18.5850010    0.1068176
  18.6000004    0.0965555
  18.6150017    0.0935771
  18.6300011    0.1055510
  18.6450005    0.1003734
  18.6600018    0.1186394
  18.6750011    0.1121818
  18.6900005    0.0964861
  18.7050018    0.1096898
  18.7200012    0.0928480
  18.7350006    0.1079540
  18.7500000    0.1359817
  18.7650013    0.1055002
  18.7800007    0.0997207
  18.7950001    0.1089959
  18.8100014    0.0962369
  18.8250008    0.1035962
  18.8400002    0.0998344
  18.8550014    0.0938304
  18.8700008    0.1171669
  18.8850002    0.1085237
  18.9000015    0.0982903
  18.9150009    0.1097654
  18.9300003    0.1031006
  18.9450016    0.1170588
  18.9600010    0.1250584
  18.9750004    0.1205537
  18.9900017    0.1335108
  19.0050011    0.1200666
  19.0200005    0.0992924
  19.0350018    0.0966434
  19.0500011    0.0954938
  19.0650005    0.0877526
  19.0800018    0.0858551
  19.0950012    0.0858026
  19.1100006    0.0939378
  19.1250000    0.0948421
  19.1400013    0.0992514
  19.1550007    0.1021022
  19.1700001    0.0868070
  19.1850014    0.1011152
  19.2000008    0.0930995
  19.2150002    0.0984569
  19.2300014    0.1260628
  19.2450008    0.0963427
  19.2600002    0.0869753
  19.2750015    0.0870437
  19.2900009    0.0981338
  19.3050003    0.0860343
  19.3200016    0.0869491
  19.3350010    0.0763048
  19.3500004    0.1153280
  19.3650017    0.1037009
  19.3800011    0.1011246
  19.3950005    0.1086869
  19.4100018    0.1110010
  19.4250011    0.1003309
  19.4400005    0.0988646
  19.4550018    0.1057944
  19.4700012    0.1041722
  19.4850006    0.1052297
  19.5000000    0.1112458
  19.5150013    0.1105604
  19.5300007    0.1204120
  19.5450001    0.1130691
  19.5600014    0.1259877
  19.5750008    0.1306279
  19.5900002    0.1293328
  19.6050014    0.1274849
  19.6200008    0.1326855
  19.6350002    0.1347854
  19.6500015    0.1323799
  19.6650009    0.1349833
  19.6800003    0.1290024
  19.6950016    0.1233383
  19.7100010    0.1291218
  19.7250004    0.1284956
  19.7400017    0.1235892
  19.7550011    0.1258098
  19.7700005    0.1285754
  19.7850018    0.1307804
  19.8000011    0.1349723
  19.8150005    0.1265612
  19.8300018    0.1422451
  19.8450012    0.0975617
  19.8600006    0.1265215
  19.8750000    0.1041764
  19.8900013    0.1426585
  19.9050007    0.1328685
  19.9200001    0.1362496
  19.9350014    0.1304511
  19.9500008    0.1288307
  19.9650002    0.1186360
  19.9800014    0.1287439
  19.9950008    0.1364807
  20.0100002    0.1211549
  20.0250015    0.1005412
  20.0400009    0.1036125
  20.0550003    0.1012894
  20.0700016    0.0951595
  20.0850010    0.0843416
  20.1000004    0.1081720
  20.1150017    0.0945090
  20.1300011    0.1088540
  20.1450005    0.0966066
  20.1600018    0.0885529
  20.1750011    0.1023000
  20.1900005    0.1040191
  20.2050018    0.0863164
  20.2200012    0.0807610
  20.2350006    0.0781845
  20.2500019    0.0784809
  20.2650013    0.1215788
  20.2800007    0.1147679
  20.2950001    0.1028439
  20.3100014    0.1020190
  20.3250008    0.1124701
  20.3400002    0.1014517
  20.3550014    0.1030697
  20.3700008    0.1300308
  20.3850002    0.1398069
  20.4000015    0.1326411
  20.4150009    0.1334996
  20.4300003    0.1342236
  20.4450016    0.1297673
  20.4600010    0.1277206
  20.4750004    0.1434833
  20.4900017    0.1285437
  20.5050011    0.1211551
  20.5200005    0.1286932
  20.5350018    0.1402919
  20.5500011    0.1360744
  20.5650005    0.1137906
  20.5800018    0.1289054
  20.5950012    0.1013119
  20.6100006    0.0967670
  20.6250019    0.0989145
  20.6400013    0.0887679
  20.6550007    0.1271810
  20.6700001    0.0979005
  20.6850014    0.1306245
  20.7000008    0.1356825
  20.7150002    0.1088093
  20.7300014    0.1336551
  20.7450008    0.0906592
  20.7600002    0.1346207
  20.7750015    0.1320146
  20.7900009    0.1034410
  20.8050003    0.1024878
  20.8200016    0.1070900
  20.8350010    0.0959537
  20.8500004    0.1106772
  20.8650017    0.0894891
  20.8800011    0.1122864
  20.8950005    0.1202136
  20.9100018    0.1158679
  20.9250011    0.1233860
  20.9400005    0.1063438
  20.9550018    0.0995825
  20.9700012    0.0890381
  20.9850006    0.1287626
  21.0000019    0.1289833
  21.0150013    0.1053153
  21.0300007    0.0960559
  21.0450001    0.1082179
  21.0600014    0.1077945
  21.0750008    0.1324121
  21.0900002    0.1435082
  21.1050014    0.1008076
  21.1200008    0.0886172
  21.1350002    0.1093800
  21.1500015    0.1101233
  21.1650009    0.1037980
  21.1800003    0.0983877
  21.1950016    0.0992007
  21.2100010    0.1157988
  21.2250004    0.0994248
  21.2400017    0.1107596
  21.2550011    0.1221156
  21.2700005    0.1109686
  21.2850018    0.1263241
  21.3000011    0.0957876
  21.3150005    0.1009104
  21.3300018    0.1018169
  21.3450012    0.0883553
  21.3600006    0.0779735
  21.3750019    0.0865201
  21.3900013    0.0980189
  21.4050007    0.1172622
  21.4200001    0.1039893
  21.4350014    0.0851925
  21.4500008    0.1111818
  21.4650002    0.1024978
  21.4800014    0.0860373
  21.4950008    0.1040198
  21.5100002    0.0980078
  21.5250015    0.1009529
  21.5400009    0.0823029
  21.5550003    0.0736078
  21.5700016    0.0920042
  21.5850010    0.1072177
  21.6000004    0.1019127
  21.6150017    0.1153035
  21.6300011    0.0998200
  21.6450005    0.1223636
  21.6600018    0.1308527
  21.6750011    0.1245435
  21.6900005    0.1060240
  21.7050018    0.0964630
  21.7200012    0.1257165
  21.7350006    0.1296607
  21.7500019    0.1344544
  21.7650013    0.1274532
  21.7800007    0.1308114
  21.7950020    0.1315407
  21.8100014    0.1429049
  21.8250008    0.1326003
  21.8400002    0.1217352
  21.8550014    0.1151521
  21.8700008    0.1034573
  21.8850002    0.1177573
  21.9000015    0.1238316
  21.9150009    0.1265245
  21.9300003    0.1200604
  21.9450016    0.1199585
  21.9600010    0.1063324
  21.9750004    0.1116703
  21.9900017    0.0926212
  22.0050011    0.1096228
  22.0200005    0.1171694
  22.0350018    0.1168521
  22.0500011    0.1048322
  22.0650005    0.1095377
  22.0800018    0.0998209
  22.0950012    0.1062349
  22.1100006    0.1057860
  22.1250019    0.0891209
  22.1400013    0.1100034
  22.1550007    0.1023693
  22.1700020    0.1041018
  22.1850014    0.1064809
  22.2000008    0.0973664
  22.2150002    0.1077647
  22.2300014    0.0943526
  22.2450008    0.1052827
  22.2600002    0.1060416
  22.2750015    0.1090020
  22.2900009    0.1056134
  22.3050003    0.1194416
  22.3200016    0.1099601
  22.3350010    0.0973729
  22.3500004    0.1000954
  22.3650017    0.1091708
  22.3800011    0.1293011
  22.3950005    0.1120622
  22.4100018    0.0974042
  22.4250011    0.1019347
  22.4400005    0.1014842
  22.4550018    0.1178229
  22.4700012    0.1169410
  22.4850006    0.0963692
  22.5000019    0.1256168
  22.5150013    0.1010731
  22.5300007    0.1077393
  22.5450020    0.0999033
  22.5600014    0.1131601
  22.5750008    0.1023323
  22.5900002    0.1155806
  22.6050014    0.1060257
  22.6200008    0.1013404
  22.6350002    0.1090719
  22.6500015    0.1042497
  22.6650009    0.1024443
  22.6800003    0.1165093
  22.6950016    0.1111805
  22.7100010    0.1157383
  22.7250004    0.1107941
  22.7400017    0.1261310
  22.7550011    0.1174739
  22.7700005    0.1152604
  22.7850018    0.1075566
  22.8000011    0.1245567
  22.8150005    0.1103387
  22.8300018    0.1139482
  22.8450012    0.1100675
  22.8600006    0.1066973
  22.8750019    0.1336327
  22.8900013    0.1201387
  22.9050007    0.1134057
  22.9200020    0.1259794
  22.9350014    0.1180201
  22.9500008    0.1108385
  22.9650002    0.1142017
  22.9800014    0.1206544
  22.9950008    0.0961757
  23.0100002    0.1076484
  23.0250015    0.1032025
  23.0400009    0.0927177
  23.0550003    0.1344853
  23.0700016    0.1334911
  23.0850010    0.1300377
  23.1000004    0.1302184
  23.1150017    0.1094065
  23.1300011    0.1007243
  23.1450005    0.1264577
  23.1600018    0.1137355
  23.1750011    0.1296071
  23.1900005    0.1349145
  23.2050018    0.1315517
  23.2200012    0.1289814
  23.2350006    0.1293171
  23.2500019    0.1333312
  23.2650013    0.1389679
  23.2800007    0.1363388
  23.2950020    0.1272174
  23.3100014    0.0964973
  23.3250008    0.1289544
  23.3400021    0.1229464
  23.3550014    0.1131785
  23.3700008    0.1105407
  23.3850002    0.1165261
  23.4000015    0.1082877
  23.4150009    0.1148450
  23.4300003    0.1130926
  23.4450016    0.0973393
  23.4600010    0.0830613
  23.4750004    0.1012147
  23.4900017    0.0976624
  23.5050011    0.1196430
  23.5200005    0.1160239
  23.5350018    0.1289593
  23.5500011    0.1238118
  23.5650005    0.1110563
  23.5800018    0.1157759
  23.5950012    0.1067770
  23.6100006    0.1136102
  23.6250019    0.1188908
  23.6400013    0.1188483
  23.6550007    0.1271557
  23.6700020    0.1395013
  23.6850014    0.1242958
  23.7000008    0.1292633
  23.7150021    0.1311182
  23.7300014    0.1251219
  23.7450008    0.1302832
  23.7600002    0.1303685
  23.7750015    0.1326475
  23.7900009    0.1050264
  23.8050003    0.1015922
  23.8200016    0.0941231
  23.8350010    0.1076370
  23.8500004    0.1112636
  23.8650017    0.1003375
  23.8800011    0.1014103
  23.8950005    0.1274539
  23.9100018    0.1275057
  23.9250011    0.1292363
  23.9400005    0.1247082
  23.9550018    0.1236048
  23.9700012    0.1374058
  23.9850006    0.1278026
  24.0000019    0.1381272
  24.0150013    0.1378169
  24.0300007    0.1400726
  24.0450020    0.1264471
  24.0600014    0.1255766
  24.0750008    0.1324014
  24.0900021    0.1367359
  24.1050014    0.1346049
  24.1200008    0.1301142
  24.1350002    0.1389237
  24.1500015    0.1266160
  24.1650009    0.1312856
  24.1800003    0.1293273
  24.1950016    0.1402144
  24.2100010    0.1474914
  24.2250004    0.1352854
  24.2400017    0.1338755
  24.2550011    0.1357156
  24.2700005    0.1272248
  24.2850018    0.1280319
  24.3000011    0.1282801
  24.3150005    0.1329617
  24.3300018    0.1383064
  24.3450012    0.1338736
  24.3600006    0.1340951
  24.3750019    0.1372249
  24.3900013    0.1332176
  24.4050007    0.1341061
  24.4200020    0.1263856
  24.4350014    0.1295759
  24.4500008    0.1247824
  24.4650021    0.1376461
  24.4800014    0.1133874
  24.4950008    0.0951394
  24.5100002    0.1115481
  24.5250015    0.1102508
  24.5400009    0.1055834
  24.5550003    0.1244856
  24.5700016    0.1333760
  24.5850010    0.1298376
  24.6000004    0.1282627
  24.6150017    0.1327659
  24.6300011    0.1350976
  24.6450005    0.1274100
  24.6600018    0.1155346
  24.6750011    0.1153759
  24.6900005    0.1021128
  24.7050018    0.1076079
  24.7200012    0.1107493
  24.7350006    0.1136794
  24.7500019    0.1298708
  24.7650013    0.1207651
  24.7800007    0.1067718
  24.7950020    0.1065111
  24.8100014    0.1144408
  24.8250008    0.1080929
  24.8400021    0.1100513
  24.8550014    0.1363494
  24.8700008    0.1319410
  24.8850002    0.1333108
  24.9000015    0.1361769
  24.9150009    0.1292928
  24.9300003    0.1255845
  24.9450016    0.1271358
  24.9600010    0.1254687
  24.9750004    0.1341100
  24.9900017    0.1295150
  25.0050011    0.1297929
  25.0200005    0.1259361
  25.0350018    0.1346326
  25.0500011    0.1287430
  25.0650005    0.1291540
  25.0800018    0.1217139
  25.0950012    0.1263960
  25.1100006    0.1382939
  25.1250019    0.1365306
  25.1400013    0.1210055
  25.1550007    0.1332590
  25.1700020    0.1279837
  25.1850014    0.1339243
  25.2000008    0.1268186
  25.2150021    0.1360278
  25.2300014    0.1359959
  25.2450008    0.1343665
  25.2600021    0.1410807
  25.2750015    0.1326304
  25.2900009    0.1416689
  25.3050003    0.1329214
  25.3200016    0.1311370
  25.3350010    0.1317404
  25.3500004    0.1290145
  25.3650017    0.1271433
  25.3800011    0.1278755
  25.3950005    0.1285065
  25.4100018    0.1264321
  25.4250011    0.1406125
  25.4400005    0.1328857
  25.4550018    0.1329618
  25.4700012    0.1251411
  25.4850006    0.1041795
  25.5000019    0.0935615
  25.5150013    0.0922181
  25.5300007    0.1175042
  25.5450020    0.1352793
  25.5600014    0.1285382
  25.5750008    0.1365027
  25.5900021    0.1189336
  25.6050014    0.1010971
  25.6200008    0.1038753
  25.6350021    0.1277767
  25.6500015    0.1344510
  25.6650009    0.1248840
  25.6800003    0.1298171
  25.6950016    0.1247989
  25.7100010    0.1253666
  25.7250004    0.1300658
  25.7400017    0.1373403
  25.7550011    0.1269516
  25.7700005    0.1303635
  25.7850018    0.1278835
  25.8000011    0.1346612
  25.8150005    0.1303555
  25.8300018    0.1386117
  25.8450012    0.1326875
  25.8600006    0.1338921
  25.8750019    0.1352718
  25.8900013    0.1282611
  25.9050007    0.1356281
  25.9200020    0.1230484
  25.9350014    0.1344036
  25.9500008    0.1303272
  25.9650021    0.1237206
  25.9800014    0.1282890
  25.9950008    0.1343934
  26.0100021    0.1351195
  26.0250015    0.1277044
  26.0400009    0.1329481
  26.0550003    0.1313087
  26.0700016    0.1306520
  26.0850010    0.1291181
  26.1000004    0.1184579
  26.1150017    0.1304736
  26.1300011    0.1318494
  26.1450005    0.1357320
  26.1600018    0.1242051
  26.1750011    0.1303534
  26.1900005    0.1358804
  26.2050018    0.1291713
  26.2200012    0.1377130
  26.2350006    0.1349598
  26.2500019    0.1278103
  26.2650013    0.1296957
  26.2800007    0.1348099
  26.2950020    0.1261781
  26.3100014    0.1281994
  26.3250008    0.1320440
  26.3400021    0.1333962
  26.3550014    0.1251384
  26.3700008    0.1259371
  26.3850021    0.1315819
  26.4000015    0.1345606
  26.4150009    0.1357700
  26.4300003    0.1240575
  26.4450016    0.1294728
  26.4600010    0.1287659
  26.4750004    0.1325920
  26.4900017    0.1286075
  26.5050011    0.1365806
  26.5200005    0.1366399
  26.5350018    0.1318774
  26.5500011    0.1263623
  26.5650005    0.1385409
  26.5800018    0.1303326
  26.5950012    0.1366807
  26.6100006    0.1306269
  26.6250019    0.1379020
  26.6400013    0.1291191
  26.6550007    0.1358658
  26.6700020    0.1296314
  26.6850014    0.1285374
  26.7000008    0.1385642
  26.7150021    0.1293380
  26.7300014    0.1280467
  26.7450008    0.1359487
  26.7600021    0.1439277
  26.7750015    0.1325559
  26.7900009    0.1383406
  26.8050022    0.1250259
  26.8200016    0.1319221
  26.8350010    0.1267972
  26.8500004    0.1299699
  26.8650017    0.1371009
  26.8800011    0.1365777
  26.8950005    0.1397593
  26.9100018    0.1239243
  26.9250011    0.1242404
  26.9400005    0.1304279
  26.9550018    0.1327057
  26.9700012    0.1301879
  26.9850006    0.1269268
  27.0000019    0.1388447
  27.0150013    0.1080867
  27.0300007    0.1083061
  27.0450020    0.1316708
  27.0600014    0.1313169
  27.0750008    0.1266686
  27.0900021    0.1268063
  27.1050014    0.1257971
  27.1200008    0.1230990
  27.1350021    0.1294928
  27.1500015    0.1338820
  27.1650009    0.1346999
  27.1800022    0.1079542
  27.1950016    0.1240524
  27.2100010    0.1355723
  27.2250004    0.1115682
  27.2400017    0.1045417
  27.2550011    0.1039796
  27.2700005    0.1179008
  27.2850018    0.1101989
  27.3000011    0.1157643
  27.3150005    0.1141559
  27.3300018    0.1275992
  27.3450012    0.1341564
  27.3600006    0.1222197
  27.3750019    0.1297488
  27.3900013    0.1317575
  27.4050007    0.1326696
  27.4200020    0.1306627
  27.4350014    0.1343450
  27.4500008    0.1329178
  27.4650021    0.1216345
  27.4800014    0.1119097
  27.4950008    0.1202335
  27.5100021    0.1151555
  27.5250015    0.1173947
  27.5400009    0.0971554
  27.5550022    0.0991460
  27.5700016    0.1181392
  27.5850010    0.1030002
  27.6000004    0.1268047
  27.6150017    0.1252027
  27.6300011    0.1270424
  27.6450005    0.1257095
  27.6600018    0.1226518
  27.6750011    0.1302039
  27.6900005    0.1279956
  27.7050018    0.1379955
  27.7200012    0.1189000
  27.7350006    0.1092490
  27.7500019    0.1117490
  27.7650013    0.0999319
  27.7800007    0.1203002
  27.7950020    0.0974397
  27.8100014    0.1154700
  27.8250008    0.1135940
  27.8400021    0.1053192
  27.8550014    0.1154093
  27.8700008    0.1307141
  27.8850021    0.1296875
  27.9000015    0.1323929
  27.9150009    0.1330100
  27.9300022    0.1263915
  27.9450016    0.1245659
  27.9600010    0.1124972
  27.9750004    0.1281714
  27.9900017    0.1136506
  28.0050011    0.0956016
  28.0200005    0.0870231
  28.0350018    0.0949558
  28.0500011    0.1149991
  28.0650005    0.1324365
  28.0800018    0.1290781
  28.0950012    0.1068774
  28.1100006    0.1111279
  28.1250019    0.1093671
  28.1400013    0.1109919
  28.1550007    0.1260996
  28.1700020    0.1339998
  28.1850014    0.1060220
  28.2000008    0.1400985
  28.2150021    0.1332530
  28.2300014    0.1359671
  28.2450008    0.1304552
  28.2600021    0.1301054
  28.2750015    0.1387433
  28.2900009    0.1322591
  28.3050022    0.1346176
  28.3200016    0.1412464
  28.3350010    0.1044615
  28.3500023    0.1040358
  28.3650017    0.1279730
  28.3800011    0.1389361
  28.3950005    0.1356945
  28.4100018    0.1319191
  28.4250011    0.1404481
  28.4400005    0.1396255
  28.4550018    0.1375308
  28.4700012    0.1267849
  28.4850006    0.1090111
  28.5000019    0.1018760
  28.5150013    0.0925367
  28.5300007    0.0850081
  28.5450020    0.1260804
  28.5600014    0.1076085
  28.5750008    0.0853991
  28.5900021    0.0960375
  28.6050014    0.0875146
  28.6200008    0.1084635
  28.6350021    0.1058449
  28.6500015    0.1004416
  28.6650009    0.1087524
  28.6800022    0.1012965
  28.6950016    0.1137574
  28.7100010    0.1188332
  28.7250023    0.1337054
  28.7400017    0.1132041
  28.7550011    0.1012511
  28.7700005    0.1113662
  28.7850018    0.1189527
  28.8000011    0.1110959
  28.8150005    0.0879827
  28.8300018    0.1018501
  28.8450012    0.1027056
  28.8600006    0.0826657
  28.8750019    0.0817131
  28.8900013    0.1198490
  28.9050007    0.1057055
  28.9200020    0.1019650
  28.9350014    0.0972756
  28.9500008    0.1053647
  28.9650021    0.1045088
  28.9800014    0.0981901
  28.9950008    0.1077768
  29.0100021    0.1142349
  29.0250015    0.1078457
  29.0400009    0.0988946
  29.0550022    0.1073081
  29.0700016    0.1035774
  29.0850010    0.0930884
  29.1000023    0.1141420
  29.1150017    0.1079092
  29.1300011    0.0962640
  29.1450005    0.0967188
  29.1600018    0.0957818
  29.1750011    0.1057476
  29.1900005    0.0941360
  29.2050018    0.1216573
  29.2200012    0.1316889
  29.2350006    0.1299976
  29.2500019    0.1308668
  29.2650013    0.1103587
  29.2800007    0.1119584
  29.2950020    0.1290397
  29.3100014    0.1323661
  29.3250008    0.1347056
  29.3400021    0.1299145
  29.3550014    0.1255792
  29.3700008    0.1296793
  29.3850021    0.1307621
  29.4000015    0.1291799
  29.4150009    0.1268931
  29.4300022    0.1355866
  29.4450016    0.1283580
  29.4600010    0.1363954
  29.4750023    0.1351554
  29.4900017    0.1366856
  29.5050011    0.1232410
  29.5200005    0.1351385
  29.5350018    0.1233101
  29.5500011    0.1236222
  29.5650005    0.1317770
  29.5800018    0.1274301
  29.5950012    0.1319075
  29.6100006    0.1339518
  29.6250019    0.1307676
  29.6400013    0.1352595
  29.6550007    0.1374203
  29.6700020    0.1413493
  29.6850014    0.1314290
  29.7000008    0.1371765
  29.7150021    0.1312342
  29.7300014    0.1354806
  29.7450008    0.1361818
  29.7600021    0.1364914
  29.7750015    0.1265229
  29.7900009    0.1369317
  29.8050022    0.1225749
  29.8200016    0.1273359
  29.8350010    0.1260519
  29.8500023    0.1323648
  29.8650017    0.1260042
  29.8800011    0.1301951
  29.8950024    0.1293479
  29.9100018    0.1264450
  29.9250011    0.1339571
  29.9400005    0.1302304
  29.9550018    0.1273174
  29.9700012    0.1371390
  29.9850006    0.1432900
  30.0000019    0.1298697
  30.0150013    0.1256972
  30.0300007    0.1307283
  30.0450020    0.1267899
  30.0600014    0.1339931
  30.0750008    0.1260994
  30.0900021    0.1246485
  30.1050014    0.1357938
  30.1200008    0.1272228
  30.1350021    0.1319307
  30.1500015    0.1324093
  30.1650009    0.1331625
  30.1800022    0.1308318
  30.1950016    0.1363577
  30.2100010    0.1409997
  30.2250023    0.1286158
  30.2400017    0.1324866
  30.2550011    0.1352264
  30.2700024    0.1290675
  30.2850018    0.1342500
  30.3000011    0.1367988
  30.3150005    0.1248795
  30.3300018    0.1280416
  30.3450012    0.1259613
  30.3600006    0.1265634
  30.3750019    0.1295369
  30.3900013    0.1399054
  30.4050007    0.1359391
  30.4200020    0.1320630
  30.4350014    0.1332928
  30.4500008    0.1330777
  30.4650021    0.1304699
  30.4800014    0.1360892
  30.4950008    0.1303327
  30.5100021    0.1362904
  30.5250015    0.1368490
  30.5400009    0.1313612
  30.5550022    0.1277768
  30.5700016    0.1265683
  30.5850010    0.1325956
  30.6000023    0.1308836
  30.6150017    0.1296285
  30.6300011    0.1218562
  30.6450024    0.1406295
  30.6600018    0.1401861
  30.6750011    0.1365742
  30.6900005    0.1454242
  30.7050018    0.1274434
  30.7200012    0.1239120
  30.7350006    0.1358472
  30.7500019    0.1315873
  30.7650013    0.1283646
  30.7800007    0.1383710
  30.7950020    0.1189242
  30.8100014    0.1125904
  30.8250008    0.1334571
  30.8400021    0.1327836
  30.8550014    0.1335484
  30.8700008    0.1273409
  30.8850021    0.1382547
  30.9000015    0.1328791
  30.9150009    0.1362186
  30.9300022    0.1351049
  30.9450016    0.1363025
  30.9600010    0.1228850
  30.9750023    0.1305763
  30.9900017    0.1260650
  31.0050011    0.1290107
  31.0200024    0.1366066
  31.0350018    0.1292472
  31.0500011    0.1306355
  31.0650005    0.1399430
  31.0800018    0.1319811
  31.0950012    0.1204812
  31.1100006    0.0941983
  31.1250019    0.1108236
  31.1400013    0.1061093
  31.1550007    0.1355877
  31.1700020    0.1312890
  31.1850014    0.1326495
  31.2000008    0.1358598
  31.2150021    0.1322945
  31.2300014    0.1331750
  31.2450008    0.1288774
  31.2600021    0.1241918
  31.2750015    0.1339045
  31.2900009    0.1300555
  31.3050022    0.1320751
  31.3200016    0.1334410
  31.3350010    0.1257916
  31.3500023    0.1376463
  31.3650017    0.1467829
  31.3800011    0.1350052
  31.3950024    0.1340454
  31.4100018    0.1240120
  31.4250011    0.1275849
  31.4400024    0.1331355
  31.4550018    0.1314287
  31.4700012    0.1308151
  31.4850006    0.1336111
  31.5000019    0.1237489
  31.5150013    0.1365848
  31.5300007    0.1399395
  31.5450020    0.1332163
  31.5600014    0.1275315
  31.5750008    0.1362031
  31.5900021    0.1354899
  31.6050014    0.1425415
  31.6200008    0.1261588
  31.6350021    0.1379783
  31.6500015    0.1415713
  31.6650009    0.1436474
  31.6800022    0.1298483
  31.6950016    0.1276295
  31.7100010    0.1368396
  31.7250023    0.1338364
  31.7400017    0.1300220
  31.7550011    0.1291623
  31.7700024    0.1413291
  31.7850018    0.1289117
  31.8000011    0.1312396
  31.8150024    0.1334764
  31.8300018    0.1366569
  31.8450012    0.1327447
  31.8600006    0.1295247
  31.8750019    0.1449671
  31.8900013    0.1267857
  31.9050007    0.1356858
  31.9200020    0.1365090
  31.9350014    0.1297277
  31.9500008    0.1256633
  31.9650021    0.1346431
  31.9800014    0.1395405
  31.9950008    0.1272079
  32.0100021    0.1287722
  32.0250015    0.1201108
  32.0400009    0.1356861
  32.0550003    0.1342355
  32.0699997    0.1345584
  32.0850029    0.1348063
  32.1000023    0.1309662
  32.1150017    0.1386482
  32.1300011    0.1334296
  32.1450005    0.1242735
  32.1599998    0.1273611
  32.1750031    0.1377070
  32.1900024    0.1199223
  32.2050018    0.1140816
  32.2200012    0.1229562
  32.2350006    0.1084186
  32.2500000    0.1270002
  32.2650032    0.1257572
  32.2800026    0.1259099
  32.2950020    0.1467685
  32.3100014    0.1328145
  32.3250008    0.1231719
  32.3400002    0.1338179
  32.3550034    0.1298002
  32.3700027    0.1204335
  32.3850021    0.1086765
  32.4000015    0.1278666
  32.4150009    0.1349468
  32.4300003    0.1212580
  32.4449997    0.1225818
  32.4600029    0.1302740
  32.4750023    0.1269390
  32.4900017    0.1334304
  32.5050011    0.1288110
  32.5200005    0.1320468
  32.5349998    0.1279765
  32.5500031    0.1290070
  32.5650024    0.1277340
  32.5800018    0.1365718
  32.5950012    0.1082911
  32.6100006    0.1074489
  32.6250000    0.1329945
  32.6400032    0.1050599
  32.6550026    0.0956213
  32.6700020    0.1071733
  32.6850014    0.0934026
  32.7000008    0.1097465
  32.7150002    0.1066954
  32.7300034    0.1388142
  32.7450027    0.1340046
  32.7600021    0.1098784
  32.7750015    0.1361280
  32.7900009    0.1017978
  32.8050003    0.1054541
  32.8199997    0.1171573
  32.8350029    0.0958460
  32.8500023    0.1177434
  32.8650017    0.1097844
  32.8800011    0.1208170
  32.8950005    0.1348186
  32.9099998    0.1420248
  32.9250031    0.1173612
  32.9400024    0.1158153
  32.9550018    0.1323698
  32.9700012    0.1266284
  32.9850006    0.1337336
  33.0000000    0.1380320
  33.0150032    0.1391459
  33.0300026    0.1311059
  33.0450020    0.1293552
  33.0600014    0.1394008
  33.0750008    0.1287029
  33.0900002    0.1318363
  33.1050034    0.1304433
  33.1200027    0.1288893
  33.1350021    0.1343788
  33.1500015    0.1285375
  33.1650009    0.1372981
  33.1800003    0.1320785
  33.1949997    0.1331656
  33.2100029    0.1263031
  33.2250023    0.1283340
  33.2400017    0.1381161
  33.2550011    0.1330269
  33.2700005    0.1317927
  33.2849998    0.1299955
  33.3000031    0.1409217
  33.3150024    0.1105247
  33.3300018    0.1030116
  33.3450012    0.0958074
  33.3600006    0.1056143
  33.3750000    0.0989544
  33.3900032    0.1041679
  33.4050026    0.0961764
  33.4200020    0.0827008
  33.4350014    0.0797568
  33.4500008    0.0892620
  33.4650002    0.1319203
  33.4800034    0.1045546
  33.4950027    0.1016309
  33.5100021    0.1179270
  33.5250015    0.1135017
  33.5400009    0.1032459
  33.5550003    0.1320879
  33.5699997    0.1214655
  33.5850029    0.1372948
  33.6000023    0.1417751
  33.6150017    0.1292538
  33.6300011    0.0962196
  33.6450005    0.1043475
  33.6599998    0.1106656
  33.6750031    0.1012891
  33.6900024    0.0985116
  33.7050018    0.1020407
  33.7200012    0.1194343
  33.7350006    0.1294560
  33.7500000    0.1318992
  33.7650032    0.1028827
  33.7800026    0.0827898
  33.7950020    0.0965299
  33.8100014    0.0944059
  33.8250008    0.1055200
  33.8400002    0.0940364
  33.8550034    0.0953395
  33.8700027    0.1290914
  33.8850021    0.1056866
  33.9000015    0.1166978
  33.9150009    0.1035206
  33.9300003    0.1343293
  33.9450035    0.1376347
  33.9600029    0.1368968
  33.9750023    0.1294778
  33.9900017    0.1278438
  34.0050011    0.1302584
  34.0200005    0.1182633
  34.0349998    0.0985354
  34.0500031    0.1072892
  34.0650024    0.1049566
  34.0800018    0.1235148
  34.0950012    0.1321622
  34.1100006    0.1264601
  34.1250000    0.1292248
  34.1400032    0.1381465
  34.1550026    0.1372641
  34.1700020    0.1324272
  34.1850014    0.1270041
  34.2000008    0.1323462
  34.2150002    0.1298256
  34.2300034    0.1306906
  34.2450027    0.1359678
  34.2600021    0.1191766
  34.2750015    0.1233331
  34.2900009    0.1237253
  34.3050003    0.1215168
  34.3200035    0.1336248
  34.3350029    0.1257486
  34.3500023    0.1317659
  34.3650017    0.1263737
  34.3800011    0.1281857
  34.3950005    0.1290510
  34.4099998    0.1360348
  34.4250031    0.1339942
  34.4400024    0.1282550
  34.4550018    0.1354127
  34.4700012    0.1267401
  34.4850006    0.1374353
  34.5000000    0.1269071
  34.5150032    0.1258177
  34.5300026    0.1199683
  34.5450020    0.1369560
  34.5600014    0.1324156
  34.5750008    0.1306511
  34.5900002    0.1290284
  34.6050034    0.1369093
  34.6200027    0.1254841
  34.6350021    0.1294438
  34.6500015    0.1309100
  34.6650009    0.1375289
  34.6800003    0.1240791
  34.6950035    0.1343908
  34.7100029    0.1236169
  34.7250023    0.1279519
  34.7400017    0.1412173
  34.7550011    0.1340605
  34.7700005    0.1383858
  34.7849998    0.1356174
  34.8000031    0.0947018
  34.8150024    0.1090648
  34.8300018    0.1038031
  34.8450012    0.0913924
  34.8600006    0.0948370
  34.8750000    0.0726846
  34.8900032    0.0652370
  34.9050026    0.0835292
  34.9200020    0.0663249
  34.9350014    0.0688358
  34.9500008    0.0772648
  34.9650002    0.0679705
  34.9800034    0.0916196
  34.9950027    0.0949301
  35.0100021    0.0948670
  35.0250015    0.1097178
  35.0400009    0.1251631
  35.0550003    0.1263046
  35.0700035    0.1343717
  35.0850029    0.1365403
  35.1000023    0.1300958
  35.1150017    0.1326637
  35.1300011    0.1292293
  35.1450005    0.1342481
  35.1599998    0.1278383
  35.1750031    0.1390086
  35.1900024    0.1062152
  35.2050018    0.1083342
  35.2200012    0.1095624
  35.2350006    0.1324479
  35.2500000    0.1320503
  35.2650032    0.1260038
  35.2800026    0.1255261
  35.2950020    0.1072161
  35.3100014    0.1074898
  35.3250008    0.0845413
  35.3400002    0.1039205
  35.3550034    0.1178571
  35.3700027    0.1034217
  35.3850021    0.0999080
  35.4000015    0.0908514
  35.4150009    0.0973992
  35.4300003    0.1194602
  35.4450035    0.1076933
  35.4600029    0.1000700
  35.4750023    0.0975090
  35.4900017    0.1326940
  35.5050011    0.1308355
  35.5200005    0.1312909
  35.5349998    0.1252158
  35.5500031    0.1125167
  35.5650024    0.1286680
  35.5800018    0.1285711
  35.5950012    0.1262693
  35.6100006    0.1367753
  35.6250000    0.1356357
  35.6400032    0.1299903
  35.6550026    0.1326021
  35.6700020    0.1308934
  35.6850014    0.1320142
  35.7000008    0.1328036
  35.7150002    0.1266642
  35.7300034    0.1162223
  35.7450027    0.1155620
  35.7600021    0.1371597
  35.7750015    0.1365499
  35.7900009    0.1331665
  35.8050003    0.1312201
  35.8200035    0.1101322
  35.8350029    0.1348413
  35.8500023    0.1330283
  35.8650017    0.1296695
  35.8800011    0.1275113
  35.8950005    0.1294175
  35.9099998    0.1246025
  35.9250031    0.1345277
  35.9400024    0.1170278
  35.9550018    0.1195399
  35.9700012    0.1132433
  35.9850006    0.1042108
  36.0000000    0.0951802
  36.0150032    0.1340376
  36.0300026    0.1008187
  36.0450020    0.1046502
  36.0600014    0.1380449
  36.0750008    0.1049149
  36.0900002    0.1109877
  36.1050034    0.1141200
  36.1200027    0.1090010
  36.1350021    0.1195757
  36.1500015    0.1052531
  36.1650009    0.1229757
  36.1800003    0.1284315
  36.1950035    0.1261010
  36.2100029    0.1064251
  36.2250023    0.0941095
  36.2400017    0.1046254
  36.2550011    0.1031236
  36.2700005    0.1361083
  36.2849998    0.1256969
  36.3000031    0.1232176
  36.3150024    0.1268730
  36.3300018    0.1324283
  36.3450012    0.1142111
  36.3600006    0.1308360
  36.3750000    0.1355119
  36.3900032    0.1291246
  36.4050026    0.0908612
  36.4200020    0.1286440
  36.4350014    0.1393826
  36.4500008    0.0990382
  36.4650002    0.0940835
  36.4800034    0.0928509
  36.4950027    0.1149093
  36.5100021    0.0957994
  36.5250015    0.1154042
  36.5400009    0.1142385
  36.5550003    0.0954359
  36.5700035    0.1004415
  36.5850029    0.1007919
  36.6000023    0.0901486
  36.6150017    0.1169600
  36.6300011    0.0813384
  36.6450005    0.1049692
  36.6599998    0.1307665
  36.6750031    0.1355778
  36.6900024    0.1365624
  36.7050018    0.1320913
  36.7200012    0.1345482
  36.7350006    0.1326291
  36.7500000    0.1387655
  36.7650032    0.1351389
  36.7800026    0.1324338
  36.7950020    0.1261609
  36.8100014    0.1013936
  36.8250008    0.0918629
  36.8400002    0.1260893
  36.8550034    0.1078612
  36.8700027    0.1288156
  36.8850021    0.1296705
  36.9000015    0.1202516
  36.9150009    0.1350862
  36.9300003    0.1278835
  36.9450035    0.1102382
  36.9600029    0.1088709
  36.9750023    0.1043796
  36.9900017    0.1009652
  37.0050011    0.1029679
  37.0200005    0.1221826
  37.0350037    0.1066321
  37.0500031    0.1027536
  37.0650024    0.1018658
  37.0800018    0.1028551
  37.0950012    0.0808131
  37.1100006    0.0902295
  37.1250000    0.0863087
  37.1400032    0.1114846
  37.1550026    0.1103453
  37.1700020    0.1074745
  37.1850014    0.0952054
  37.2000008    0.1069354
  37.2150002    0.1343231
  37.2300034    0.1031728
  37.2450027    0.1193168
  37.2600021    0.1295213
  37.2750015    0.1092263
  37.2900009    0.1007395
  37.3050003    0.0997688
  37.3200035    0.1152568
  37.3350029    0.1096935
  37.3500023    0.1004596
  37.3650017    0.1303323
  37.3800011    0.1284026
  37.3950005    0.1277954
  37.4100037    0.1228543
  37.4250031    0.1268171
  37.4400024    0.1278399
  37.4550018    0.1375993
  37.4700012    0.1308288
  37.4850006    0.1382079
  37.5000000    0.1323730
  37.5150032    0.1305558
  37.5300026    0.1222714
  37.5450020    0.1436016
  37.5600014    0.1322819
  37.5750008    0.1407725
  37.5900002    0.1306044
  37.6050034    0.1089574
  37.6200027    0.1353429
  37.6350021    0.1283262
  37.6500015    0.1343240
  37.6650009    0.1322998
  37.6800003    0.1370336
  37.6950035    0.1311168
  37.7100029    0.1319184
  37.7250023    0.1328586
  37.7400017    0.1294061
  37.7550011    0.1383573
  37.7700005    0.1391219
  37.7850037    0.1284529
  37.8000031    0.1236116
  37.8150024    0.1330362
  37.8300018    0.1277924
  37.8450012    0.1290242
  37.8600006    0.1293368
  37.8750000    0.1387097
  37.8900032    0.1382871
  37.9050026    0.1298937
  37.9200020    0.1309259
  37.9350014    0.1231930
  37.9500008    0.1276956
  37.9650002    0.1298397
  37.9800034    0.1252303
  37.9950027    0.1332506
  38.0100021    0.1332891
  38.0250015    0.1364843
  38.0400009    0.1339449
  38.0550003    0.1314053
  38.0700035    0.1330433
  38.0850029    0.1172265
  38.1000023    0.1309366
  38.1150017    0.1362680
  38.1300011    0.1331370
  38.1450005    0.1355364
  38.1600037    0.1367348
  38.1750031    0.1325490
  38.1900024    0.1340019
  38.2050018    0.1391876
  38.2200012    0.1336896
  38.2350006    0.1268788
  38.2500000    0.1306700
  38.2650032    0.1298842
  38.2800026    0.1322865
  38.2950020    0.1323953
  38.3100014    0.1363692
  38.3250008    0.1234186
  38.3400002    0.1319233
  38.3550034    0.1374674
  38.3700027    0.1340777
  38.3850021    0.1318549
  38.4000015    0.1335208
  38.4150009    0.1348746
  38.4300003    0.1233499
  38.4450035    0.1333587
  38.4600029    0.1261145
  38.4750023    0.1313408
  38.4900017    0.1410692
  38.5050011    0.1294831
  38.5200005    0.1195579
  38.5350037    0.1313147
  38.5500031    0.1211061
  38.5650024    0.1317448
  38.5800018    0.1271657
  38.5950012    0.1205965
  38.6100006    0.1243874
  38.6250000    0.1333469
  38.6400032    0.1331397
  38.6550026    0.1336941
  38.6700020    0.1339754
  38.6850014    0.1379222
  38.7000008    0.1410978
  38.7150002    0.1245763
  38.7300034    0.1394495
  38.7450027    0.1227041
  38.7600021    0.1356776
  38.7750015    0.1316400
  38.7900009    0.1254303
  38.8050003    0.1291862
  38.8200035    0.1321484
  38.8350029    0.1274377
  38.8500023    0.1306673
  38.8650017    0.1272468
  38.8800011    0.1291949
  38.8950005    0.1266958
  38.9100037    0.1271757
  38.9250031    0.1336038
  38.9400024    0.1247591
  38.9550018    0.1252802
  38.9700012    0.1348368
  38.9850006    0.1372942
  39.0000000    0.1335817
  39.0150032    0.1312378
  39.0300026    0.1274027
  39.0450020    0.1200555
  39.0600014    0.1266050
  39.0750008    0.1346616
  39.0900002    0.1427238
  39.1050034    0.1334168
  39.1200027    0.1264281
  39.1350021    0.1266775
  39.1500015    0.1325271
  39.1650009    0.1365479
  39.1800003    0.1376815
  39.1950035    0.1313890
  39.2100029    0.1333723
  39.2250023    0.1332230
  39.2400017    0.1392904
  39.2550011    0.1332360
  39.2700005    0.1358250
  39.2850037    0.1173574
  39.3000031    0.1414030
  39.3150024    0.1329091
  39.3300018    0.1347075
  39.3450012    0.1121001
  39.3600006    0.1141428
  39.3750000    0.1367982
  39.3900032    0.1354975
  39.4050026    0.1361164
  39.4200020    0.1254716
  39.4350014    0.1299085
  39.4500008    0.1381674
  39.4650002    0.1266489
  39.4800034    0.1333286
  39.4950027    0.1331560
  39.5100021    0.1303928
  39.5250015    0.1365118
  39.5400009    0.1376713
  39.5550003    0.1268353
  39.5700035    0.1392267
  39.5850029    0.1329978
  39.6000023    0.1362494
  39.6150017    0.1287019
  39.6300011    0.1472749
  39.6450005    0.1215137
  39.6600037    0.1285295
  39.6750031    0.1302377
  39.6900024    0.1273628
  39.7050018    0.1415403
  39.7200012    0.1311795
  39.7350006    0.1203151
  39.7500000    0.1308388
  39.7650032    0.1374130
  39.7800026    0.1337031
  39.7950020    0.1046268
  39.8100014    0.1148465
  39.8250008    0.1159782
  39.8400002    0.1091102
  39.8550034    0.0846073
  39.8700027    0.0963925
  39.8850021    0.1110992
  39.9000015    0.1158451
  39.9150009    0.0986842
  39.9300003    0.1049949
  39.9450035    0.1209517
  39.9600029    0.0996175
  39.9750023    0.0973075
  39.9900017    0.0924332
  40.0050011    0.0835314
  40.0200005    0.1145016
  40.0350037    0.0908993
  40.0500031    0.1030525
  40.0650024    0.1025052
  40.0800018    0.0995741
  40.0950012    0.1022414
  40.1100006    0.0715665
  40.1250000    0.0716819
  40.1400032    0.0707147
  40.1550026    0.0660111
  40.1700020    0.0751149
  40.1850014    0.0722232
  40.2000008    0.0724437
  40.2150002    0.0846075
  40.2300034    0.0746566
  40.2450027    0.0718171
  40.2600021    0.0923683
  40.2750015    0.0698881
  40.2900009    0.0666049
  40.3050003    0.0699082
  40.3200035    0.0752922
  40.3350029    0.0662138
  40.3500023    0.0709691
  40.3650017    0.0681166
  40.3800011    0.0756276
  40.3950005    0.0584832
  40.4100037    0.0747049
  40.4250031    0.0891952
  40.4400024    0.1276959
  40.4550018    0.1210404
  40.4700012    0.0979947
  40.4850006    0.1149262
  40.5000038    0.1033809
  40.5150032    0.1003864
  40.5300026    0.1040430
  40.5450020    0.1136972
  40.5600014    0.1262180
  40.5750008    0.1450146
  40.5900002    0.1347143
  40.6050034    0.1328264
  40.6200027    0.1312801
  40.6350021    0.1467765
  40.6500015    0.1248894
  40.6650009    0.1297544
  40.6800003    0.1358801
  40.6950035    0.1429587
  40.7100029    0.1457388
  40.7250023    0.1346049
  40.7400017    0.1107335
  40.7550011    0.1318659
  40.7700005    0.1379460
  40.7850037    0.1379072
  40.8000031    0.1454704
  40.8150024    0.1313468
  40.8300018    0.1442294
  40.8450012    0.1365320
  40.8600006    0.1187303
  40.8750038    0.1168122
  40.8900032    0.0994316
  40.9050026    0.0881269
  40.9200020    0.0958377
  40.9350014    0.0947861
  40.9500008    0.0902394
  40.9650002    0.0799544
  40.9800034    0.0687228
  40.9950027    0.0735568
  41.0100021    0.0621789
  41.0250015    0.0588934
  41.0400009    0.0557928
  41.0550003    0.0657177
  41.0700035    0.0662258
  41.0850029    0.0715571
  41.1000023    0.0685856
  41.1150017    0.0756141
  41.1300011    0.0743392
  41.1450005    0.0863696
  41.1600037    0.0741814
  41.1750031    0.0824789
  41.1900024    0.0759567
  41.2050018    0.0828379
  41.2200012    0.0791057
  41.2350006    0.0736144
  41.2500038    0.0825282
  41.2650032    0.0648081
  41.2800026    0.0793523
  41.2950020    0.0775246
  41.3100014    0.0894981
  41.3250008    0.0800826
  41.3400002    0.0708537
  41.3550034    0.0655479
  41.3700027    0.0651059
  41.3850021    0.0752645
  41.4000015    0.0622626
  41.4150009    0.0702761
  41.4300003    0.0763333
  41.4450035    0.0683435
  41.4600029    0.0732987
  41.4750023    0.0722575
  41.4900017    0.0724391
  41.5050011    0.0721464
  41.5200005    0.0920139
  41.5350037    0.1101493
  41.5500031    0.1222803
  41.5650024    0.1416586
  41.5800018    0.1339563
  41.5950012    0.1442684
  41.6100006    0.1515053
  41.6250038    0.1507329
  41.6400032    0.1548306
  41.6550026    0.1588956
  41.6700020    0.1710453
  41.6850014    0.1562279
  41.7000008    0.1543776
  41.7150002    0.1602192
  41.7300034    0.1629629
  41.7450027    0.1598226
  41.7600021    0.1535362
  41.7750015    0.1524980
  41.7900009    0.1535076
  41.8050003    0.1590889
  41.8200035    0.1498425
  41.8350029    0.1599821
  41.8500023    0.1550316
  41.8650017    0.1614725
  41.8800011    0.1524904
  41.8950005    0.1579041
  41.9100037    0.1648823
  41.9250031    0.1597064
  41.9400024    0.1664705
  41.9550018    0.1582045
  41.9700012    0.1555649
  41.9850006    0.1526075
  42.0000038    0.1577594
  42.0150032    0.1634712
  42.0300026    0.1560674
  42.0450020    0.1577446
  42.0600014    0.1498182
  42.0750008    0.1600845
  42.0900002    0.1582355
  42.1050034    0.1622525
  42.1200027    0.1506869
  42.1350021    0.1505613
  42.1500015    0.1627568
  42.1650009    0.1581052
  42.1800003    0.1689932
  42.1950035    0.1571379
  42.2100029    0.1569113
  42.2250023    0.1638493
  42.2400017    0.1567387
  42.2550011    0.1597997
  42.2700005    0.1558679
  42.2850037    0.1528301
  42.3000031    0.1538941
  42.3150024    0.1535150
  42.3300018    0.1541933
  42.3450012    0.1619632
  42.3600006    0.1577061
  42.3750038    0.1607663
  42.3900032    0.1570825
  42.4050026    0.1567783
  42.4200020    0.1613366
  42.4350014    0.1556822
  42.4500008    0.1572681
  42.4650002    0.1526731
  42.4800034    0.1636384
  42.4950027    0.1643920
  42.5100021    0.1662967
  42.5250015    0.1565594
  42.5400009    0.1577644
  42.5550003    0.1563957
  42.5700035    0.1612777
  42.5850029    0.1608832
  42.6000023    0.1601795
  42.6150017    0.1586395
  42.6300011    0.1576657
  42.6450005    0.1603165
  42.6600037    0.1674486
  42.6750031    0.1590073
  42.6900024    0.1559517
  42.7050018    0.1661969
  42.7200012    0.1513137
  42.7350006    0.1630489
  42.7500038    0.1561370
  42.7650032    0.1671202
  42.7800026    0.1692064
  42.7950020    0.1821665
  42.8100014    0.1695064
  42.8250008    0.1662993
  42.8400002    0.1567942
  42.8550034    0.1573380
  42.8700027    0.1627702
  42.8850021    0.1695373
  42.9000015    0.1913843
  42.9150009    0.1804912
  42.9300003    0.1615311
  42.9450035    0.1711175
  42.9600029    0.1758859
  42.9750023    0.1899401
  42.9900017    0.1559872
  43.0050011    0.1582960
  43.0200005    0.1722136
  43.0350037    0.1680406
  43.0500031    0.1651598
  43.0650024    0.1573887
  43.0800018    0.1587731
  43.0950012    0.1583278
  43.1100006    0.1491642
  43.1250038    0.1683480
  43.1400032    0.1549389
  43.1550026    0.1631903
  43.1700020    0.1591116
  43.1850014    0.1618542
  43.2000008    0.1553103
  43.2150002    0.1604267
  43.2300034    0.1583685
  43.2450027    0.1506817
  43.2600021    0.1549663
  43.2750015    0.1615364
  43.2900009    0.1625647
  43.3050003    0.1587183
  43.3200035    0.1586762
  43.3350029    0.1581108
  43.3500023    0.1673790
  43.3650017    0.1498928
  43.3800011    0.1480027
  43.3950005    0.1575714
  43.4100037    0.1524622
  43.4250031    0.1576797
  43.4400024    0.1524593
  43.4550018    0.1528039
  43.4700012    0.1553352
  43.4850006    0.1567801
  43.5000038    0.1571467
  43.5150032    0.1522525
  43.5300026    0.1483927
  43.5450020    0.1583461
  43.5600014    0.1507900
  43.5750008    0.1580311
  43.5900040    0.1575163
  43.6050034    0.1522314
  43.6200027    0.1540275
  43.6350021    0.1634392
  43.6500015    0.1587839
  43.6650009    0.1636346
  43.6800003    0.1548964
  43.6950035    0.1588108
  43.7100029    0.1637154
  43.7250023    0.1665157
  43.7400017    0.1578647
  43.7550011    0.1587600
  43.7700005    0.1601731
  43.7850037    0.1585444
  43.8000031    0.1517295
  43.8150024    0.1495468
  43.8300018    0.1545188
  43.8450012    0.1647525
  43.8600006    0.1478480
  43.8750038    0.1535448
  43.8900032    0.1582318
  43.9050026    0.1535396
  43.9200020    0.1545137
  43.9350014    0.1632808
  43.9500008    0.1552923
  43.9650040    0.1632183
  43.9800034    0.1549342
  43.9950027    0.1707237
  44.0100021    0.1643456
  44.0250015    0.1629893
  44.0400009    0.1537877
  44.0550003    0.1509004
  44.0700035    0.1669523
  44.0850029    0.1511095
  44.1000023    0.1615432
  44.1150017    0.1562390
  44.1300011    0.1573135
  44.1450005    0.1571793
  44.1600037    0.1619431
  44.1750031    0.1590656
  44.1900024    0.1686285
  44.2050018    0.1580652
  44.2200012    0.1624631
  44.2350006    0.1302278
  44.2500038    0.1594746
  44.2650032    0.1572606
  44.2800026    0.1630537
  44.2950020    0.1580150
  44.3100014    0.1608295
  44.3250008    0.1573171
  44.3400040    0.1673629
  44.3550034    0.1672471
  44.3700027    0.1753040
  44.3850021    0.1726682
  44.4000015    0.1561291
  44.4150009    0.1647045
  44.4300003    0.1626181
  44.4450035    0.1622613
  44.4600029    0.1567307
  44.4750023    0.1639891
  44.4900017    0.1692027
  44.5050011    0.1628096
  44.5200005    0.1647087
  44.5350037    0.1504208
  44.5500031    0.1478350
  44.5650024    0.1590508
  44.5800018    0.1502531
  44.5950012    0.1588361
  44.6100006    0.1556985
  44.6250038    0.1629791
  44.6400032    0.1516133
  44.6550026    0.1547863
  44.6700020    0.1519454
  44.6850014    0.1599627
  44.7000008    0.1558989
  44.7150040    0.1477126
  44.7300034    0.1637825
  44.7450027    0.1488347
  44.7600021    0.1473968
  44.7750015    0.1513207
  44.7900009    0.1600387
  44.8050003    0.1534394
  44.8200035    0.1527641
  44.8350029    0.1502649
  44.8500023    0.1555472
  44.8650017    0.1507244
  44.8800011    0.1513448
  44.8950005    0.1613997
  44.9100037    0.1521935
  44.9250031    0.1482032
  44.9400024    0.1565214
  44.9550018    0.1566614
  44.9700012    0.1562840
  44.9850006    0.1568594
  45.0000038    0.1507537
  45.0150032    0.1578202
  45.0300026    0.1593972
  45.0450020    0.1581669
  45.0600014    0.1534167
  45.0750008    0.1504435
  45.0900040    0.1448681
  45.1050034    0.1531844
  45.1200027    0.1478689
  45.1350021    0.1581422
  45.1500015    0.1475801
  45.1650009    0.1517052
  45.1800003    0.1423172
  45.1950035    0.1546205
  45.2100029    0.1496036
  45.2250023    0.1535927
  45.2400017    0.1626348
  45.2550011    0.1564258
  45.2700005    0.1596462
  45.2850037    0.1536660
  45.3000031    0.1577668
  45.3150024    0.1557034
  45.3300018    0.1615877
  45.3450012    0.1650392
  45.3600006    0.1529806
  45.3750038    0.1546216
  45.3900032    0.1589176
  45.4050026    0.1673885
  45.4200020    0.1624825
  45.4350014    0.1639260
  45.4500008    0.1617041
  45.4650040    0.1526026
  45.4800034    0.1676358
  45.4950027    0.1598127
  45.5100021    0.1579474
  45.5250015    0.1681558
  45.5400009    0.1553023
  45.5550003    0.1525593
  45.5700035    0.1685831
  45.5850029    0.1610291
  45.6000023    0.1690470
  45.6150017    0.1577534
  45.6300011    0.1569931
  45.6450005    0.1598941
  45.6600037    0.1567685
  45.6750031    0.1631585
  45.6900024    0.1664993
  45.7050018    0.1577435
  45.7200012    0.1621788
  45.7350006    0.1600936
  45.7500038    0.1492625
  45.7650032    0.1502833
  45.7800026    0.1668316
  45.7950020    0.1539043
  45.8100014    0.1569007
  45.8250008    0.1577556
  45.8400040    0.1620303
  45.8550034    0.1625439
  45.8700027    0.1517327
  45.8850021    0.1316001
  45.9000015    0.1188287
  45.9150009    0.1299886
  45.9300003    0.1465847
  45.9450035    0.1167240
  45.9600029    0.1246880
  45.9750023    0.1209717
  45.9900017    0.1350469
  46.0050011    0.1375890
  46.0200005    0.1257307
  46.0350037    0.1261971
  46.0500031    0.1198195
  46.0650024    0.1166306
  46.0800018    0.1210333
  46.0950012    0.1190821
  46.1100006    0.1347502
  46.1250038    0.1248346
  46.1400032    0.1261091
  46.1550026    0.1305903
  46.1700020    0.1293998
  46.1850014    0.1217170
  46.2000008    0.1226054
  46.2150040    0.1247532
  46.2300034    0.1265834
  46.2450027    0.1225811
  46.2600021    0.1261473
  46.2750015    0.1227952
  46.2900009    0.1108591
  46.3050003    0.1141452
  46.3200035    0.1146905
  46.3350029    0.1323618
  46.3500023    0.1083389
  46.3650017    0.0989288
  46.3800011    0.1099733
  46.3950005    0.1050694
  46.4100037    0.1154228
  46.4250031    0.1199495
  46.4400024    0.1106916
  46.4550018    0.1181395
  46.4700012    0.1251508
  46.4850006    0.1290899
  46.5000038    0.1182596
  46.5150032    0.1241229
  46.5300026    0.1138612
  46.5450020    0.1094636
  46.5600014    0.0659026
  46.5750008    0.0922445
  46.5900040    0.0787118
  46.6050034    0.0815602
  46.6200027    0.0736159
  46.6350021    0.1008039
  46.6500015    0.0723180
  46.6650009    0.0946144
  46.6800041    0.1157945
  46.6950035    0.1002691
  46.7100029    0.0984157
  46.7250023    0.0972116
  46.7400017    0.1000565
  46.7550011    0.0821185
  46.7700005    0.0755532
  46.7850037    0.0936670
  46.8000031    0.1299445
  46.8150024    0.1086089
  46.8300018    0.1017524
  46.8450012    0.0883262
  46.8600006    0.1016429
  46.8750038    0.1055365
  46.8900032    0.0863983
  46.9050026    0.0815795
  46.9200020    0.0748406
  46.9350014    0.0699809
  46.9500008    0.0610586
  46.9650040    0.0704481
  46.9800034    0.0911532
  46.9950027    0.0812707
  47.0100021    0.0799704
  47.0250015    0.0846051
  47.0400009    0.1027049
  47.0550041    0.0797080
  47.0700035    0.0944316
  47.0850029    0.0830549
  47.1000023    0.0823057
  47.1150017    0.0864775
  47.1300011    0.0888436
  47.1450005    0.0920651
  47.1600037    0.0872920
  47.1750031    0.0856740
  47.1900024    0.0785735
  47.2050018    0.0848517
  47.2200012    0.0830803
  47.2350006    0.0814214
  47.2500038    0.0729200
  47.2650032    0.0854051
  47.2800026    0.0836052
  47.2950020    0.0847448
  47.3100014    0.0839292
  47.3250008    0.0906685
  47.3400040    0.0892441
  47.3550034    0.0863083
  47.3700027    0.0867853
  47.3850021    0.0877186
  47.4000015    0.0885235
  47.4150009    0.0803328
  47.4300041    0.0887467
  47.4450035    0.0774949
  47.4600029    0.0812726
  47.4750023    0.0866579
  47.4900017    0.1017056
  47.5050011    0.0964236
  47.5200005    0.0831122
  47.5350037    0.0824362
  47.5500031    0.0764907
  47.5650024    0.0837087
  47.5800018    0.0903815
  47.5950012    0.0866679
  47.6100006    0.1030056
  47.6250038    0.0999567
  47.6400032    0.0949684
  47.6550026    0.0966210
  47.6700020    0.0948782
  47.6850014    0.0917733
  47.7000008    0.0909500
  47.7150040    0.0935973
  47.7300034    0.1099269
  47.7450027    0.1093785
  47.7600021    0.1080618
  47.7750015    0.1005837
  47.7900009    0.0923424
  47.8050041    0.0790424
  47.8200035    0.0835478
  47.8350029    0.0608122
  47.8500023    0.0721358
  47.8650017    0.0717632
  47.8800011    0.0519249
  47.8950005    0.0959192
  47.9100037    0.0770331
  47.9250031    0.0818387
  47.9400024    0.0811534
  47.9550018    0.0863568
  47.9700012    0.0750995
  47.9850006    0.0749939
  48.0000038    0.0682386
  48.0150032    0.0765768
  48.0300026    0.0816438
  48.0450020    0.0808874
  48.0600014    0.0922429
  48.0750008    0.0921449
  48.0900040    0.0895265
  48.1050034    0.0971122
  48.1200027    0.0890312
  48.1350021    0.0883684
  48.1500015    0.0878485
  48.1650009    0.0895035
  48.1800041    0.0856427
  48.1950035    0.0946272
  48.2100029    0.0920809
  48.2250023    0.0820560
  48.2400017    0.0743497
  48.2550011    0.0829499
  48.2700005    0.0819867
  48.2850037    0.0823357
  48.3000031    0.0887246
  48.3150024    0.0941066
  48.3300018    0.0796460
  48.3450012    0.0960715
  48.3600006    0.0829179
  48.3750038    0.1022575
  48.3900032    0.0884940
  48.4050026    0.0816947
  48.4200020    0.0882590
  48.4350014    0.0873765
  48.4500008    0.0901378
  48.4650040    0.0870982
  48.4800034    0.0856085
  48.4950027    0.0814582
  48.5100021    0.0929656
  48.5250015    0.0901273
  48.5400009    0.0827836
  48.5550041    0.0825163
  48.5700035    0.0697524
  48.5850029    0.0759775
  48.6000023    0.0794871
  48.6150017    0.0883211
  48.6300011    0.0871178
  48.6450005    0.0902486
  48.6600037    0.1092411
  48.6750031    0.0964349
  48.6900024    0.0813799
  48.7050018    0.0821446
  48.7200012    0.0903966
  48.7350006    0.0812620
  48.7500038    0.0805406
  48.7650032    0.0918986
  48.7800026    0.0854435
  48.7950020    0.0836575
  48.8100014    0.0881498
  48.8250008    0.0814272
  48.8400040    0.0813425
  48.8550034    0.0711903
  48.8700027    0.0720061
  48.8850021    0.0795231
  48.9000015    0.0931227
  48.9150009    0.0861919
  48.9300041    0.0835449
  48.9450035    0.0817662
  48.9600029    0.0932771
  48.9750023    0.0862493
  48.9900017    0.0894324
  49.0050011    0.0855695
  49.0200005    0.0857976
  49.0350037    0.0867635
  49.0500031    0.0913914
  49.0650024    0.0862762
  49.0800018    0.0762990
  49.0950012    0.0850403
  49.1100006    0.0846244
  49.1250038    0.0925126
  49.1400032    0.0756297
  49.1550026    0.0846029
  49.1700020    0.0871268
  49.1850014    0.0577233
  49.2000008    0.0608827
  49.2150040    0.0702875
  49.2300034    0.0799021
  49.2450027    0.0712940
  49.2600021    0.0746634
  49.2750015    0.0681005
  49.2900009    0.0638061
  49.3050041    0.0689837
  49.3200035    0.0697256
  49.3350029    0.0653049
  49.3500023    0.0609270
  49.3650017    0.0592776
  49.3800011    0.0594694
  49.3950005    0.0622836
  49.4100037    0.0562978
  49.4250031    0.0898090
  49.4400024    0.0759555
  49.4550018    0.0668678
  49.4700012    0.0796297
  49.4850006    0.0828097
  49.5000038    0.0874778
  49.5150032    0.0845627
  49.5300026    0.0790908
  49.5450020    0.0890349
  49.5600014    0.1184572
  49.5750008    0.0977627
  49.5900040    0.1103708
  49.6050034    0.1187190
  49.6200027    0.1054205
  49.6350021    0.1239893
  49.6500015    0.1192589
  49.6650009    0.1209207
  49.6800041    0.1208133
  49.6950035    0.1051381
  49.7100029    0.0752627
  49.7250023    0.0727176
  49.7400017    0.1060278
  49.7550011    0.1080606
  49.7700005    0.0876985
  49.7850037    0.1193295
  49.8000031    0.1121979
  49.8150024    0.1214397
  49.8300018    0.1041208
  49.8450012    0.1032599
  49.8600006    0.1186684
  49.8750038    0.1161487
  49.8900032    0.1061086
  49.9050026    0.1030201
  49.9200020    0.1114131
  49.9350014    0.0949946
  49.9500008    0.0982676
  49.9650040    0.1272444
  49.9800034    0.1202563
  49.9950027    0.1119960
