# Supplementary material for: KRSR and RGD Adsorption on TiO2 and Influence of Ion Concentration: A Molecular Dynamics Study
Source: Biomolecules. 2026 Feb 23;16(2):336. doi: 10.3390/biom16020336 (PMC12938479; doi:10.3390/biom16020336)
Supplement: Supplementary file 1 [file biomolecules-16-00336-s001.zip › Supplementary data/data/RGD/18Na18Cl/mindist.xvg]

# This file was created Tue Aug 19 14:48:11 2025
# Created by:
#                     :-) GROMACS - gmx mindist, 2023.2 (-:
# 
# Executable:   /usr/local/gromacs/bin/gmx
# Data prefix:  /usr/local/gromacs
# Working dir:  /mnt/d/Cache/Blanka/Everything Linux/Titán/RGD
# Command line:
#   gmx mindist -s 18Na18Cl_1/md/md.tpr -f 18Na18Cl_1/md/md_noPBC.xtc -od 18Na18Cl_1/md/mindist.xvg -tu ns -on numcont.xvg
# gmx mindist is part of G R O M A C S:
#
# GRowing Old MAkes el Chrono Sweat
#
@    title "Minimum Distance"
@    xaxis  label "Time (ns)"
@    yaxis  label "Distance (nm)"
@TYPE xy
@ view 0.15, 0.15, 0.75, 0.85
@ legend on
@ legend box on
@ legend loctype view
@ legend 0.78, 0.8
@ legend length 2
@ s0 legend "Protein-TI"
0.000000e+00  1.518216e+00
1.500000e-02  1.658556e+00
3.000000e-02  1.402280e+00
4.500000e-02  1.517293e+00
6.000000e-02  1.498377e+00
7.500000e-02  1.468136e+00
9.000000e-02  1.673498e+00
1.050000e-01  1.451404e+00
1.200000e-01  1.339995e+00
1.350000e-01  1.001210e+00
1.500000e-01  1.231426e+00
1.650000e-01  1.257324e+00
1.800000e-01  1.164166e+00
1.950000e-01  1.355847e+00
2.100000e-01  1.447948e+00
2.250000e-01  1.357349e+00
2.400000e-01  1.379363e+00
2.550000e-01  1.229226e+00
2.700000e-01  1.422200e+00
2.850000e-01  1.303126e+00
3.000000e-01  1.265087e+00
3.150000e-01  1.311185e+00
3.300000e-01  1.017846e+00
3.450000e-01  1.034312e+00
3.600000e-01  1.026918e+00
3.750000e-01  1.072667e+00
3.900000e-01  8.946569e-01
4.050000e-01  9.794413e-01
4.200000e-01  1.067067e+00
4.350000e-01  1.049652e+00
4.500000e-01  9.896835e-01
4.650000e-01  1.030187e+00
4.800000e-01  1.224475e+00
4.950000e-01  1.216036e+00
5.100001e-01  1.294293e+00
5.250000e-01  1.311324e+00
5.400000e-01  1.458540e+00
5.550000e-01  1.349318e+00
5.700001e-01  1.251385e+00
5.850000e-01  1.271189e+00
6.000000e-01  1.059184e+00
6.150000e-01  8.592868e-01
6.300001e-01  9.154020e-01
6.450000e-01  9.505372e-01
6.600000e-01  1.022171e+00
6.750000e-01  9.836428e-01
6.900001e-01  1.244655e+00
7.050000e-01  1.314284e+00
7.200000e-01  1.365499e+00
7.350000e-01  1.383447e+00
7.500001e-01  1.155795e+00
7.650000e-01  1.320020e+00
7.800000e-01  1.451685e+00
7.950000e-01  1.417240e+00
8.100001e-01  1.461064e+00
8.250000e-01  1.481220e+00
8.400000e-01  1.420803e+00
8.550000e-01  1.262797e+00
8.700001e-01  1.251655e+00
8.850001e-01  1.200705e+00
9.000000e-01  9.828053e-01
9.150000e-01  1.081602e+00
9.300001e-01  1.141950e+00
9.450001e-01  1.037514e+00
9.600000e-01  1.077833e+00
9.750000e-01  1.021738e+00
9.900001e-01  9.437869e-01
1.005000e+00  1.023924e+00
1.020000e+00  8.178914e-01
1.035000e+00  8.688404e-01
1.050000e+00  7.861233e-01
1.065000e+00  7.112034e-01
1.080000e+00  6.254902e-01
1.095000e+00  6.606968e-01
1.110000e+00  6.405331e-01
1.125000e+00  6.416857e-01
1.140000e+00  6.254616e-01
1.155000e+00  6.623576e-01
1.170000e+00  6.171621e-01
1.185000e+00  5.092927e-01
1.200000e+00  5.970916e-01
1.215000e+00  5.701938e-01
1.230000e+00  6.191933e-01
1.245000e+00  5.949305e-01
1.260000e+00  5.771534e-01
1.275000e+00  6.447750e-01
1.290000e+00  5.743491e-01
1.305000e+00  4.652848e-01
1.320000e+00  6.386869e-01
1.335000e+00  5.742803e-01
1.350000e+00  6.600747e-01
1.365000e+00  6.118913e-01
1.380000e+00  6.798285e-01
1.395000e+00  4.915590e-01
1.410000e+00  5.292488e-01
1.425000e+00  5.364300e-01
1.440000e+00  4.315993e-01
1.455000e+00  2.848038e-01
1.470000e+00  3.163309e-01
1.485000e+00  3.790568e-01
1.500000e+00  3.631994e-01
1.515000e+00  4.554261e-01
1.530000e+00  4.497655e-01
1.545000e+00  4.699088e-01
1.560000e+00  4.658466e-01
1.575000e+00  4.072689e-01
1.590000e+00  3.865294e-01
1.605000e+00  4.404145e-01
1.620000e+00  4.075784e-01
1.635000e+00  3.763842e-01
1.650000e+00  3.506923e-01
1.665000e+00  3.659753e-01
1.680000e+00  3.655024e-01
1.695000e+00  3.834055e-01
1.710000e+00  3.922919e-01
1.725000e+00  3.550846e-01
1.740000e+00  3.734940e-01
1.755000e+00  4.252302e-01
1.770000e+00  3.734284e-01
1.785000e+00  4.163617e-01
1.800000e+00  4.082844e-01
1.815000e+00  4.116807e-01
1.830000e+00  4.249777e-01
1.845000e+00  4.302394e-01
1.860000e+00  4.210158e-01
1.875000e+00  3.788681e-01
1.890000e+00  4.178088e-01
1.905000e+00  4.022202e-01
1.920000e+00  4.018582e-01
1.935000e+00  4.213149e-01
1.950000e+00  4.175895e-01
1.965000e+00  4.200348e-01
1.980000e+00  4.236232e-01
1.995000e+00  4.171388e-01
2.010000e+00  4.393493e-01
2.025000e+00  3.886363e-01
2.040000e+00  3.880042e-01
2.055000e+00  4.094813e-01
2.070000e+00  3.718789e-01
2.085000e+00  4.262204e-01
2.100000e+00  4.062551e-01
2.115000e+00  4.129616e-01
2.130000e+00  3.838918e-01
2.145000e+00  3.885112e-01
2.160000e+00  4.030646e-01
2.175000e+00  4.506050e-01
2.190000e+00  4.182870e-01
2.205000e+00  3.927925e-01
2.220000e+00  4.214890e-01
2.235000e+00  4.036053e-01
2.250000e+00  4.055122e-01
2.265000e+00  4.060381e-01
2.280000e+00  3.930712e-01
2.295000e+00  4.048209e-01
2.310000e+00  4.057107e-01
2.325000e+00  4.302803e-01
2.340000e+00  3.832545e-01
2.355000e+00  4.291663e-01
2.370000e+00  4.105326e-01
2.385000e+00  3.914450e-01
2.400000e+00  4.459830e-01
2.415000e+00  4.092442e-01
2.430000e+00  4.050097e-01
2.445000e+00  4.255199e-01
2.460000e+00  4.224271e-01
2.475000e+00  4.405149e-01
2.490000e+00  4.268082e-01
2.505000e+00  4.280020e-01
2.520000e+00  4.418789e-01
2.535000e+00  4.131584e-01
2.550000e+00  3.926904e-01
2.565000e+00  4.528056e-01
2.580000e+00  4.754015e-01
2.595000e+00  5.521490e-01
2.610000e+00  6.996949e-01
2.625000e+00  6.201627e-01
2.640000e+00  5.859719e-01
2.655000e+00  5.857531e-01
2.670000e+00  6.920853e-01
2.685000e+00  6.651837e-01
2.700000e+00  7.708321e-01
2.715000e+00  7.308200e-01
2.730000e+00  5.018703e-01
2.745000e+00  4.471097e-01
2.760000e+00  4.321642e-01
2.775000e+00  4.038230e-01
2.790000e+00  3.549513e-01
2.805000e+00  3.682690e-01
2.820000e+00  3.672794e-01
2.835000e+00  3.759017e-01
2.850000e+00  3.939620e-01
2.865000e+00  4.105661e-01
2.880000e+00  3.597516e-01
2.895000e+00  3.697391e-01
2.910000e+00  4.222535e-01
2.925000e+00  3.825471e-01
2.940000e+00  3.930807e-01
2.955000e+00  4.206826e-01
2.970000e+00  4.044020e-01
2.985000e+00  3.804274e-01
3.000000e+00  3.858703e-01
3.015000e+00  3.843969e-01
3.030000e+00  3.821934e-01
3.045000e+00  3.606037e-01
3.060000e+00  3.388538e-01
3.075000e+00  3.401562e-01
3.090000e+00  3.238428e-01
3.105000e+00  2.855491e-01
3.120000e+00  3.035552e-01
3.135000e+00  2.845825e-01
3.150000e+00  3.275955e-01
3.165000e+00  3.445553e-01
3.180000e+00  2.996902e-01
3.195000e+00  2.512307e-01
3.210000e+00  2.785613e-01
3.225000e+00  3.318403e-01
3.240000e+00  2.426890e-01
3.255000e+00  2.310062e-01
3.270000e+00  3.129197e-01
3.285000e+00  3.240479e-01
3.300000e+00  2.914150e-01
3.315000e+00  3.132978e-01
3.330000e+00  3.177209e-01
3.345000e+00  3.614057e-01
3.360000e+00  1.998901e-01
3.375000e+00  3.719474e-01
3.390000e+00  3.981180e-01
3.405000e+00  3.751188e-01
3.420000e+00  4.051741e-01
3.435000e+00  3.659628e-01
3.450000e+00  3.585820e-01
3.465000e+00  4.150919e-01
3.480000e+00  3.752948e-01
3.495000e+00  4.258829e-01
3.510000e+00  4.317164e-01
3.525000e+00  3.891475e-01
3.540000e+00  3.725720e-01
3.555000e+00  3.769217e-01
3.570000e+00  4.135638e-01
3.585000e+00  4.197428e-01
3.600000e+00  3.779684e-01
3.615000e+00  3.671118e-01
3.630000e+00  3.881030e-01
3.645000e+00  3.839803e-01
3.660000e+00  4.011596e-01
3.675000e+00  4.079324e-01
3.690000e+00  3.879251e-01
3.705000e+00  4.036939e-01
3.720000e+00  3.824345e-01
3.735000e+00  3.877655e-01
3.750000e+00  4.194307e-01
3.765000e+00  3.633912e-01
3.780000e+00  3.985307e-01
3.795000e+00  4.025346e-01
3.810000e+00  3.726954e-01
3.825000e+00  3.850636e-01
3.840000e+00  4.161093e-01
3.855000e+00  3.968726e-01
3.870000e+00  3.726405e-01
3.885000e+00  3.792055e-01
3.900000e+00  4.023359e-01
3.915000e+00  3.947160e-01
3.930000e+00  3.912661e-01
3.945000e+00  3.680733e-01
3.960000e+00  4.150879e-01
3.975000e+00  4.177727e-01
3.990000e+00  3.864831e-01
4.005000e+00  4.145178e-01
4.020000e+00  4.051927e-01
4.035000e+00  4.034006e-01
4.050000e+00  4.134478e-01
4.065000e+00  3.805812e-01
4.080000e+00  4.070554e-01
4.095000e+00  3.775312e-01
4.110000e+00  4.122634e-01
4.125000e+00  4.261277e-01
4.140000e+00  4.161131e-01
4.155000e+00  4.107011e-01
4.170000e+00  3.528998e-01
4.185000e+00  3.872533e-01
4.200000e+00  3.898527e-01
4.215000e+00  3.809004e-01
4.230000e+00  4.134018e-01
4.245000e+00  4.092982e-01
4.260000e+00  4.102206e-01
4.275000e+00  4.296160e-01
4.290000e+00  4.181984e-01
4.305000e+00  4.255364e-01
4.320000e+00  4.231417e-01
4.335000e+00  3.881675e-01
4.350000e+00  4.385457e-01
4.365000e+00  4.037502e-01
4.380000e+00  3.748186e-01
4.395000e+00  3.774347e-01
4.410000e+00  4.470414e-01
4.425000e+00  4.396011e-01
4.440000e+00  4.254927e-01
4.455000e+00  4.185344e-01
4.470000e+00  4.475032e-01
4.485000e+00  4.381427e-01
4.500000e+00  3.994409e-01
4.515000e+00  3.985713e-01
4.530000e+00  3.804747e-01
4.545000e+00  3.842718e-01
4.560000e+00  4.052964e-01
4.575000e+00  4.000964e-01
4.590000e+00  4.041657e-01
4.605000e+00  4.173311e-01
4.620000e+00  4.233710e-01
4.635000e+00  4.413638e-01
4.650000e+00  3.789577e-01
4.665000e+00  3.882031e-01
4.680000e+00  4.149472e-01
4.695000e+00  4.066128e-01
4.710000e+00  4.441555e-01
4.725000e+00  3.959471e-01
4.740000e+00  3.807954e-01
4.755000e+00  4.097635e-01
4.770000e+00  3.932201e-01
4.785000e+00  3.553733e-01
4.800000e+00  4.091588e-01
4.815000e+00  3.322604e-01
4.830000e+00  4.080138e-01
4.845000e+00  4.227836e-01
4.860000e+00  3.794811e-01
4.875000e+00  3.140911e-01
4.890000e+00  3.289768e-01
4.905000e+00  3.618856e-01
4.920000e+00  3.194151e-01
4.935000e+00  3.580697e-01
4.950000e+00  3.467246e-01
4.965000e+00  3.113341e-01
4.980000e+00  3.078974e-01
4.995000e+00  3.381003e-01
5.010000e+00  3.384389e-01
5.025000e+00  3.014849e-01
5.040000e+00  3.536950e-01
5.055000e+00  4.350193e-01
5.070000e+00  3.553071e-01
5.085000e+00  3.440029e-01
5.100000e+00  3.691368e-01
5.115000e+00  3.498885e-01
5.130000e+00  3.111801e-01
5.145000e+00  2.916199e-01
5.160000e+00  3.351717e-01
5.175000e+00  3.177502e-01
5.190000e+00  2.525805e-01
5.205000e+00  2.847842e-01
5.220000e+00  2.561056e-01
5.235000e+00  3.266220e-01
5.250000e+00  2.893181e-01
5.265000e+00  2.701446e-01
5.280000e+00  2.719375e-01
5.295000e+00  2.627283e-01
5.310000e+00  2.872297e-01
5.325000e+00  2.419749e-01
5.340000e+00  3.391594e-01
5.355000e+00  3.057648e-01
5.370000e+00  2.453244e-01
5.385000e+00  2.668367e-01
5.400000e+00  2.726040e-01
5.415000e+00  2.635849e-01
5.430000e+00  3.048439e-01
5.445000e+00  2.861294e-01
5.460000e+00  2.914942e-01
5.475000e+00  2.325964e-01
5.490000e+00  2.684808e-01
5.505000e+00  2.621316e-01
5.520000e+00  3.015396e-01
5.535000e+00  2.733956e-01
5.550000e+00  3.208397e-01
5.565000e+00  3.224160e-01
5.580000e+00  3.183221e-01
5.595000e+00  4.163378e-01
5.610000e+00  4.028012e-01
5.625000e+00  4.324290e-01
5.640000e+00  3.739489e-01
5.655000e+00  4.079389e-01
5.670000e+00  3.759790e-01
5.685000e+00  4.309848e-01
5.700000e+00  3.848217e-01
5.715000e+00  3.926334e-01
5.730000e+00  4.022103e-01
5.745000e+00  3.801594e-01
5.760000e+00  3.610070e-01
5.775000e+00  3.906687e-01
5.790000e+00  3.651630e-01
5.805000e+00  3.983531e-01
5.820000e+00  3.135313e-01
5.835001e+00  3.693900e-01
5.850000e+00  3.424647e-01
5.865000e+00  3.930410e-01
5.880000e+00  4.014086e-01
5.895000e+00  4.169007e-01
5.910000e+00  3.988685e-01
5.925000e+00  4.169195e-01
5.940000e+00  4.197784e-01
5.955000e+00  3.534204e-01
5.970000e+00  3.981997e-01
5.985000e+00  4.177438e-01
6.000000e+00  4.286875e-01
6.015000e+00  3.543020e-01
6.030000e+00  4.136351e-01
6.045000e+00  3.794600e-01
6.060000e+00  4.004624e-01
6.075000e+00  4.181210e-01
6.090000e+00  4.324502e-01
6.105000e+00  4.229825e-01
6.120000e+00  4.223860e-01
6.135000e+00  3.653300e-01
6.150000e+00  4.074112e-01
6.165000e+00  3.878786e-01
6.180000e+00  4.237288e-01
6.195000e+00  4.190083e-01
6.210001e+00  4.185908e-01
6.225000e+00  4.153807e-01
6.240000e+00  3.775670e-01
6.255000e+00  3.931321e-01
6.270000e+00  3.824527e-01
6.285000e+00  4.053679e-01
6.300000e+00  3.899144e-01
6.315001e+00  4.160636e-01
6.330000e+00  4.137671e-01
6.345000e+00  4.204345e-01
6.360000e+00  3.722067e-01
6.375000e+00  3.727883e-01
6.390000e+00  3.885230e-01
6.405000e+00  3.522799e-01
6.420000e+00  3.516585e-01
6.435000e+00  3.744481e-01
6.450000e+00  4.093837e-01
6.465000e+00  3.479229e-01
6.480000e+00  4.002073e-01
6.495000e+00  4.163422e-01
6.510000e+00  3.934385e-01
6.525000e+00  4.105572e-01
6.540000e+00  3.838230e-01
6.555000e+00  4.076543e-01
6.570000e+00  3.693588e-01
6.585001e+00  3.790265e-01
6.600000e+00  3.703446e-01
6.615000e+00  3.893522e-01
6.630000e+00  4.231798e-01
6.645000e+00  4.489346e-01
6.660000e+00  4.269020e-01
6.675000e+00  4.272740e-01
6.690001e+00  4.528733e-01
6.705000e+00  4.400526e-01
6.720000e+00  3.964881e-01
6.735000e+00  4.087166e-01
6.750000e+00  4.033683e-01
6.765000e+00  4.084141e-01
6.780000e+00  4.133682e-01
6.795001e+00  4.199879e-01
6.810000e+00  4.332170e-01
6.825000e+00  4.242277e-01
6.840000e+00  4.000576e-01
6.855000e+00  4.152324e-01
6.870000e+00  4.114291e-01
6.885000e+00  4.069766e-01
6.900000e+00  3.979006e-01
6.915000e+00  4.401315e-01
6.930000e+00  3.891130e-01
6.945000e+00  4.455042e-01
6.960001e+00  4.401602e-01
6.975000e+00  4.056031e-01
6.990000e+00  4.397571e-01
7.005000e+00  3.846142e-01
7.020000e+00  3.404156e-01
7.035000e+00  3.626045e-01
7.050000e+00  4.112066e-01
7.065001e+00  4.099466e-01
7.080000e+00  3.583448e-01
7.095000e+00  4.108540e-01
7.110000e+00  3.854727e-01
7.125000e+00  3.693735e-01
7.140000e+00  3.486274e-01
7.155000e+00  4.075453e-01
7.170001e+00  4.221586e-01
7.185000e+00  3.626361e-01
7.200000e+00  4.321966e-01
7.215000e+00  3.689390e-01
7.230000e+00  4.093716e-01
7.245000e+00  4.229669e-01
7.260000e+00  4.093923e-01
7.275001e+00  4.185902e-01
7.290000e+00  4.334616e-01
7.305000e+00  3.596623e-01
7.320000e+00  4.129526e-01
7.335001e+00  4.555809e-01
7.350000e+00  4.246729e-01
7.365000e+00  4.106421e-01
7.380000e+00  4.253636e-01
7.395000e+00  4.158441e-01
7.410000e+00  4.456750e-01
7.425000e+00  4.455425e-01
7.440001e+00  3.877452e-01
7.455000e+00  4.103341e-01
7.470000e+00  4.170717e-01
7.485000e+00  3.740132e-01
7.500000e+00  3.965176e-01
7.515000e+00  3.995852e-01
7.530000e+00  2.218067e-01
7.545001e+00  1.914229e-01
7.560000e+00  2.010735e-01
7.575000e+00  2.025995e-01
7.590000e+00  1.881767e-01
7.605000e+00  2.008526e-01
7.620000e+00  1.720321e-01
7.635000e+00  1.952456e-01
7.650001e+00  1.993000e-01
7.665000e+00  2.150101e-01
7.680000e+00  2.032814e-01
7.695000e+00  1.867711e-01
7.710001e+00  1.809752e-01
7.725000e+00  1.862202e-01
7.740000e+00  1.970511e-01
7.755001e+00  1.925853e-01
7.770000e+00  1.833965e-01
7.785000e+00  1.961855e-01
7.800000e+00  1.929712e-01
7.815001e+00  2.088204e-01
7.830000e+00  1.830953e-01
7.845000e+00  1.762154e-01
7.860001e+00  1.904760e-01
7.875000e+00  1.793000e-01
7.890000e+00  2.026103e-01
7.905000e+00  4.266192e-01
7.920001e+00  4.053922e-01
7.935000e+00  3.603112e-01
7.950000e+00  4.183726e-01
7.965000e+00  3.925696e-01
7.980000e+00  4.058656e-01
7.995000e+00  3.859972e-01
8.010000e+00  4.114387e-01
8.025001e+00  3.917160e-01
8.040000e+00  4.130426e-01
8.055000e+00  4.093082e-01
8.070001e+00  4.038948e-01
8.085000e+00  4.314479e-01
8.100000e+00  4.359186e-01
8.115001e+00  4.153142e-01
8.130000e+00  4.057569e-01
8.145000e+00  4.096204e-01
8.160001e+00  4.390950e-01
8.175000e+00  3.966974e-01
8.190001e+00  4.268714e-01
8.205000e+00  4.008019e-01
8.220000e+00  4.108499e-01
8.235001e+00  3.914307e-01
8.250000e+00  4.088838e-01
8.265000e+00  4.023257e-01
8.280001e+00  4.183049e-01
8.295000e+00  4.466878e-01
8.310000e+00  3.782188e-01
8.325001e+00  3.936751e-01
8.340000e+00  3.960077e-01
8.355000e+00  4.197690e-01
8.370001e+00  3.978041e-01
8.385000e+00  4.016417e-01
8.400001e+00  4.225543e-01
8.415000e+00  4.402792e-01
8.430000e+00  4.013684e-01
8.445001e+00  3.621891e-01
8.460000e+00  3.168359e-01
8.475000e+00  1.773808e-01
8.490001e+00  1.819449e-01
8.505000e+00  1.906364e-01
8.520000e+00  1.843668e-01
8.535001e+00  1.946209e-01
8.550000e+00  1.842942e-01
8.565001e+00  1.869209e-01
8.580001e+00  1.868219e-01
8.595000e+00  1.968209e-01
8.610001e+00  1.947746e-01
8.625000e+00  2.013347e-01
8.640000e+00  2.077832e-01
8.655001e+00  1.848996e-01
8.670000e+00  2.133507e-01
8.685000e+00  1.893987e-01
8.700001e+00  1.905199e-01
8.715000e+00  1.880752e-01
8.730000e+00  3.074788e-01
8.745001e+00  3.671541e-01
8.760000e+00  4.115798e-01
8.775001e+00  3.778383e-01
8.790000e+00  1.809949e-01
8.805000e+00  2.016842e-01
8.820001e+00  1.984710e-01
8.835000e+00  1.952884e-01
8.850000e+00  3.574545e-01
8.865001e+00  4.063745e-01
8.880000e+00  3.914111e-01
8.895000e+00  3.788859e-01
8.910001e+00  3.665261e-01
8.925000e+00  3.931520e-01
8.940001e+00  3.475113e-01
8.955001e+00  3.535195e-01
8.970000e+00  3.263159e-01
8.985001e+00  3.332989e-01
9.000000e+00  3.359197e-01
9.015000e+00  3.293208e-01
9.030001e+00  3.805919e-01
9.045000e+00  3.338505e-01
9.060000e+00  1.945516e-01
9.075001e+00  3.850102e-01
9.090000e+00  3.933003e-01
9.105000e+00  3.364791e-01
9.120001e+00  3.853632e-01
9.135000e+00  3.588535e-01
9.150001e+00  3.951176e-01
9.165000e+00  3.811260e-01
9.180000e+00  3.123090e-01
9.195001e+00  3.585164e-01
9.210000e+00  3.412026e-01
9.225000e+00  3.776354e-01
9.240001e+00  3.624396e-01
9.255000e+00  4.241000e-01
9.270000e+00  3.586670e-01
9.285001e+00  3.569645e-01
9.300000e+00  3.822643e-01
9.315001e+00  3.740776e-01
9.330001e+00  3.073550e-01
9.345000e+00  3.352159e-01
9.360001e+00  3.831062e-01
9.375000e+00  3.524147e-01
9.390000e+00  3.690310e-01
9.405001e+00  3.260768e-01
9.420000e+00  2.896499e-01
9.435000e+00  3.475625e-01
9.450001e+00  3.211685e-01
9.465000e+00  3.384582e-01
9.480000e+00  1.942459e-01
9.495001e+00  1.978949e-01
9.510000e+00  1.922932e-01
9.525001e+00  1.993947e-01
9.540001e+00  3.707555e-01
9.555000e+00  2.296725e-01
9.570001e+00  1.949441e-01
9.585000e+00  2.354163e-01
9.600000e+00  3.209563e-01
9.615001e+00  1.950079e-01
9.630000e+00  2.420186e-01
9.645000e+00  3.243613e-01
9.660001e+00  3.095381e-01
9.675000e+00  2.945656e-01
9.690001e+00  2.053057e-01
9.705001e+00  2.171217e-01
9.720000e+00  1.808953e-01
9.735001e+00  2.101074e-01
9.750000e+00  2.201932e-01
9.765000e+00  2.011096e-01
9.780001e+00  2.215130e-01
9.795000e+00  1.910812e-01
9.810000e+00  1.942060e-01
9.825001e+00  1.819531e-01
9.840000e+00  2.137409e-01
9.855000e+00  2.090622e-01
9.870001e+00  2.793818e-01
9.885000e+00  2.079446e-01
9.900001e+00  2.043085e-01
9.915001e+00  2.654089e-01
9.930000e+00  1.911307e-01
9.945001e+00  2.067122e-01
9.960000e+00  1.828086e-01
9.975000e+00  1.885553e-01
9.990001e+00  1.986880e-01
1.000500e+01  1.857123e-01
1.002000e+01  1.801608e-01
1.003500e+01  2.821523e-01
1.005000e+01  1.759604e-01
1.006500e+01  2.155508e-01
1.008000e+01  2.136562e-01
1.009500e+01  2.757992e-01
1.011000e+01  1.947945e-01
1.012500e+01  2.424586e-01
1.014000e+01  2.130022e-01
1.015500e+01  2.251688e-01
1.017000e+01  2.265987e-01
1.018500e+01  1.952383e-01
1.020000e+01  2.031895e-01
1.021500e+01  2.004123e-01
1.023000e+01  2.176673e-01
1.024500e+01  2.061940e-01
1.026000e+01  2.304625e-01
1.027500e+01  1.854806e-01
1.029000e+01  1.843393e-01
1.030500e+01  1.811242e-01
1.032000e+01  1.856044e-01
1.033500e+01  1.988995e-01
1.035000e+01  2.002247e-01
1.036500e+01  1.679462e-01
1.038000e+01  1.874992e-01
1.039500e+01  2.288951e-01
1.041000e+01  2.641630e-01
1.042500e+01  1.879254e-01
1.044000e+01  2.107961e-01
1.045500e+01  1.825211e-01
1.047000e+01  1.913582e-01
1.048500e+01  1.952563e-01
1.050000e+01  2.363489e-01
1.051500e+01  2.185084e-01
1.053000e+01  2.262674e-01
1.054500e+01  1.998525e-01
1.056000e+01  1.963544e-01
1.057500e+01  2.407410e-01
1.059000e+01  2.115869e-01
1.060500e+01  1.920678e-01
1.062000e+01  1.850758e-01
1.063500e+01  1.915875e-01
1.065000e+01  1.800362e-01
1.066500e+01  1.773418e-01
1.068000e+01  2.349364e-01
1.069500e+01  1.925151e-01
1.071000e+01  2.140512e-01
1.072500e+01  2.014671e-01
1.074000e+01  1.952976e-01
1.075500e+01  2.714078e-01
1.077000e+01  1.738419e-01
1.078500e+01  1.965171e-01
1.080000e+01  1.798722e-01
1.081500e+01  1.688165e-01
1.083000e+01  1.975524e-01
1.084500e+01  2.169745e-01
1.086000e+01  1.939376e-01
1.087500e+01  1.854238e-01
1.089000e+01  1.939408e-01
1.090500e+01  1.958804e-01
1.092000e+01  2.100952e-01
1.093500e+01  1.841349e-01
1.095000e+01  1.876116e-01
1.096500e+01  1.731532e-01
1.098000e+01  1.836437e-01
1.099500e+01  1.934995e-01
1.101000e+01  2.154112e-01
1.102500e+01  1.896549e-01
1.104000e+01  1.976005e-01
1.105500e+01  2.078266e-01
1.107000e+01  1.824610e-01
1.108500e+01  1.886450e-01
1.110000e+01  1.796062e-01
1.111500e+01  1.862589e-01
1.113000e+01  1.842849e-01
1.114500e+01  1.873633e-01
1.116000e+01  1.728351e-01
1.117500e+01  1.904365e-01
1.119000e+01  1.771102e-01
1.120500e+01  1.851918e-01
1.122000e+01  1.871735e-01
1.123500e+01  1.788041e-01
1.125000e+01  1.823676e-01
1.126500e+01  1.917849e-01
1.128000e+01  1.907327e-01
1.129500e+01  1.892009e-01
1.131000e+01  1.943685e-01
1.132500e+01  2.026179e-01
1.134000e+01  1.912810e-01
1.135500e+01  1.922242e-01
1.137000e+01  1.760993e-01
1.138500e+01  1.807902e-01
1.140000e+01  1.873632e-01
1.141500e+01  1.797696e-01
1.143000e+01  1.902025e-01
1.144500e+01  1.931112e-01
1.146000e+01  1.963618e-01
1.147500e+01  1.877500e-01
1.149000e+01  1.845125e-01
1.150500e+01  1.844806e-01
1.152000e+01  1.842880e-01
1.153500e+01  1.894969e-01
1.155000e+01  1.826745e-01
1.156500e+01  1.899949e-01
1.158000e+01  1.725512e-01
1.159500e+01  1.783563e-01
1.161000e+01  1.798223e-01
1.162500e+01  1.904757e-01
1.164000e+01  1.894283e-01
1.165500e+01  1.959436e-01
1.167000e+01  1.907536e-01
1.168500e+01  1.859571e-01
1.170000e+01  1.881542e-01
1.171500e+01  2.013061e-01
1.173000e+01  2.075840e-01
1.174500e+01  1.844911e-01
1.176000e+01  1.793897e-01
1.177500e+01  2.127441e-01
1.179000e+01  1.823138e-01
1.180500e+01  1.821125e-01
1.182000e+01  1.941698e-01
1.183500e+01  1.811022e-01
1.185000e+01  1.851864e-01
1.186500e+01  1.700262e-01
1.188000e+01  1.779854e-01
1.189500e+01  1.788442e-01
1.191000e+01  1.896998e-01
1.192500e+01  1.827811e-01
1.194000e+01  1.745452e-01
1.195500e+01  1.854428e-01
1.197000e+01  1.806487e-01
1.198500e+01  1.912931e-01
1.200000e+01  1.847215e-01
1.201500e+01  1.909663e-01
1.203000e+01  1.939946e-01
1.204500e+01  1.886190e-01
1.206000e+01  2.066109e-01
1.207500e+01  1.772628e-01
1.209000e+01  1.955120e-01
1.210500e+01  1.977395e-01
1.212000e+01  1.839513e-01
1.213500e+01  1.771471e-01
1.215000e+01  1.925201e-01
1.216500e+01  1.993740e-01
1.218000e+01  2.022402e-01
1.219500e+01  1.780196e-01
1.221000e+01  1.962396e-01
1.222500e+01  2.024329e-01
1.224000e+01  1.817114e-01
1.225500e+01  1.989197e-01
1.227000e+01  1.782271e-01
1.228500e+01  1.916139e-01
1.230000e+01  1.776064e-01
1.231500e+01  1.861293e-01
1.233000e+01  1.821676e-01
1.234500e+01  1.754853e-01
1.236000e+01  1.867219e-01
1.237500e+01  1.881196e-01
1.239000e+01  1.807262e-01
1.240500e+01  1.894573e-01
1.242000e+01  2.052731e-01
1.243500e+01  2.139905e-01
1.245000e+01  1.812236e-01
1.246500e+01  1.942392e-01
1.248000e+01  2.012411e-01
1.249500e+01  2.009728e-01
1.251000e+01  1.811022e-01
1.252500e+01  2.029431e-01
1.254000e+01  1.752570e-01
1.255500e+01  1.861423e-01
1.257000e+01  1.844939e-01
1.258500e+01  1.843720e-01
1.260000e+01  1.893278e-01
1.261500e+01  1.690503e-01
1.263000e+01  1.796891e-01
1.264500e+01  1.800498e-01
1.266000e+01  1.985420e-01
1.267500e+01  2.041035e-01
1.269000e+01  1.727977e-01
1.270500e+01  1.733001e-01
1.272000e+01  1.875978e-01
1.273500e+01  1.926371e-01
1.275000e+01  1.896258e-01
1.276500e+01  1.740458e-01
1.278000e+01  1.660694e-01
1.279500e+01  2.004223e-01
1.281000e+01  1.876700e-01
1.282500e+01  1.921613e-01
1.284000e+01  1.950001e-01
1.285500e+01  1.784153e-01
1.287000e+01  2.064244e-01
1.288500e+01  1.897606e-01
1.290000e+01  1.936747e-01
1.291500e+01  1.867242e-01
1.293000e+01  1.867351e-01
1.294500e+01  1.815658e-01
1.296000e+01  1.698794e-01
1.297500e+01  1.663186e-01
1.299000e+01  1.770028e-01
1.300500e+01  1.947996e-01
1.302000e+01  1.780700e-01
1.303500e+01  1.864537e-01
1.305000e+01  1.814220e-01
1.306500e+01  1.759374e-01
1.308000e+01  1.893832e-01
1.309500e+01  1.828247e-01
1.311000e+01  1.846507e-01
1.312500e+01  1.958906e-01
1.314000e+01  1.827181e-01
1.315500e+01  1.889261e-01
1.317000e+01  1.745535e-01
1.318500e+01  1.772174e-01
1.320000e+01  2.060217e-01
1.321500e+01  1.868286e-01
1.323000e+01  1.795020e-01
1.324500e+01  1.874965e-01
1.326000e+01  1.847973e-01
1.327500e+01  1.901606e-01
1.329000e+01  1.888625e-01
1.330500e+01  1.960228e-01
1.332000e+01  1.785553e-01
1.333500e+01  1.836140e-01
1.335000e+01  1.850108e-01
1.336500e+01  1.891135e-01
1.338000e+01  1.788459e-01
1.339500e+01  1.859517e-01
1.341000e+01  1.882820e-01
1.342500e+01  1.813229e-01
1.344000e+01  1.884276e-01
1.345500e+01  2.131784e-01
1.347000e+01  1.706492e-01
1.348500e+01  1.818957e-01
1.350000e+01  1.881619e-01
1.351500e+01  1.726793e-01
1.353000e+01  1.879734e-01
1.354500e+01  1.770226e-01
1.356000e+01  1.793129e-01
1.357500e+01  1.905415e-01
1.359000e+01  1.694405e-01
1.360500e+01  1.776345e-01
1.362000e+01  1.993263e-01
1.363500e+01  1.909895e-01
1.365000e+01  1.772172e-01
1.366500e+01  1.917502e-01
1.368000e+01  1.804360e-01
1.369500e+01  1.627600e-01
1.371000e+01  1.764684e-01
1.372500e+01  1.813546e-01
1.374000e+01  1.835645e-01
1.375500e+01  1.870670e-01
1.377000e+01  1.979824e-01
1.378500e+01  1.842090e-01
1.380000e+01  1.847185e-01
1.381500e+01  2.045237e-01
1.383000e+01  2.019209e-01
1.384500e+01  1.904785e-01
1.386000e+01  1.884942e-01
1.387500e+01  1.828744e-01
1.389000e+01  1.775412e-01
1.390500e+01  1.851681e-01
1.392000e+01  1.914024e-01
1.393500e+01  1.720061e-01
1.395000e+01  1.734523e-01
1.396500e+01  1.793712e-01
1.398000e+01  1.775556e-01
1.399500e+01  1.812946e-01
1.401000e+01  1.728265e-01
1.402500e+01  1.736260e-01
1.404000e+01  1.940026e-01
1.405500e+01  1.829154e-01
1.407000e+01  1.887431e-01
1.408500e+01  1.886670e-01
1.410000e+01  1.749225e-01
1.411500e+01  1.885604e-01
1.413000e+01  1.930131e-01
1.414500e+01  1.885053e-01
1.416000e+01  1.867467e-01
1.417500e+01  1.883615e-01
1.419000e+01  1.863194e-01
1.420500e+01  1.934346e-01
1.422000e+01  2.044835e-01
1.423500e+01  1.995395e-01
1.425000e+01  1.744390e-01
1.426500e+01  1.741186e-01
1.428000e+01  1.778339e-01
1.429500e+01  1.837743e-01
1.431000e+01  1.843123e-01
1.432500e+01  1.902875e-01
1.434000e+01  1.818542e-01
1.435500e+01  1.846835e-01
1.437000e+01  1.908667e-01
1.438500e+01  1.842528e-01
1.440000e+01  1.852782e-01
1.441500e+01  1.909710e-01
1.443000e+01  1.908768e-01
1.444500e+01  1.823347e-01
1.446000e+01  2.023382e-01
1.447500e+01  1.946361e-01
1.449000e+01  1.827337e-01
1.450500e+01  1.866897e-01
1.452000e+01  1.800059e-01
1.453500e+01  1.948770e-01
1.455000e+01  1.820318e-01
1.456500e+01  1.865777e-01
1.458000e+01  1.811877e-01
1.459500e+01  1.936684e-01
1.461000e+01  1.794965e-01
1.462500e+01  1.853347e-01
1.464000e+01  1.817802e-01
1.465500e+01  1.851593e-01
1.467000e+01  1.705303e-01
1.468500e+01  1.862336e-01
1.470000e+01  1.766712e-01
1.471500e+01  1.930645e-01
1.473000e+01  1.902658e-01
1.474500e+01  1.999919e-01
1.476000e+01  1.950664e-01
1.477500e+01  1.856929e-01
1.479000e+01  1.785049e-01
1.480500e+01  1.780683e-01
1.482000e+01  1.805270e-01
1.483500e+01  1.727143e-01
1.485000e+01  1.873407e-01
1.486500e+01  1.888522e-01
1.488000e+01  1.757783e-01
1.489500e+01  1.891623e-01
1.491000e+01  1.757403e-01
1.492500e+01  1.845448e-01
1.494000e+01  1.786926e-01
1.495500e+01  1.901756e-01
1.497000e+01  1.767671e-01
1.498500e+01  2.243823e-01
1.500000e+01  1.781975e-01
1.501500e+01  2.023016e-01
1.503000e+01  1.912954e-01
1.504500e+01  1.846130e-01
1.506000e+01  2.028988e-01
1.507500e+01  1.796273e-01
1.509000e+01  1.784289e-01
1.510500e+01  1.796998e-01
1.512000e+01  1.762755e-01
1.513500e+01  1.937124e-01
1.515000e+01  1.790098e-01
1.516500e+01  1.814001e-01
1.518000e+01  1.712572e-01
1.519500e+01  1.814965e-01
1.521000e+01  1.873259e-01
1.522500e+01  1.925283e-01
1.524000e+01  1.861421e-01
1.525500e+01  1.874834e-01
1.527000e+01  1.890345e-01
1.528500e+01  1.751768e-01
1.530000e+01  1.886858e-01
1.531500e+01  1.831118e-01
1.533000e+01  1.870055e-01
1.534500e+01  1.844272e-01
1.536000e+01  1.845021e-01
1.537500e+01  1.888124e-01
1.539000e+01  1.974969e-01
1.540500e+01  1.875660e-01
1.542000e+01  1.817182e-01
1.543500e+01  1.925488e-01
1.545000e+01  2.019750e-01
1.546500e+01  1.726791e-01
1.548000e+01  1.792596e-01
1.549500e+01  2.038113e-01
1.551000e+01  1.871612e-01
1.552500e+01  1.889791e-01
1.554000e+01  1.677677e-01
1.555500e+01  1.911704e-01
1.557000e+01  1.977273e-01
1.558500e+01  1.793571e-01
1.560000e+01  1.793988e-01
1.561500e+01  1.792007e-01
1.563000e+01  1.877577e-01
1.564500e+01  1.727687e-01
1.566000e+01  1.912304e-01
1.567500e+01  1.899795e-01
1.569000e+01  1.844018e-01
1.570500e+01  1.875156e-01
1.572000e+01  1.935510e-01
1.573500e+01  1.787650e-01
1.575000e+01  1.964107e-01
1.576500e+01  1.875554e-01
1.578000e+01  1.746755e-01
1.579500e+01  1.845374e-01
1.581000e+01  1.788352e-01
1.582500e+01  1.845784e-01
1.584000e+01  1.929792e-01
1.585500e+01  1.991909e-01
1.587000e+01  1.916613e-01
1.588500e+01  2.001468e-01
1.590000e+01  1.791635e-01
1.591500e+01  1.903012e-01
1.593000e+01  1.840461e-01
1.594500e+01  1.909211e-01
1.596000e+01  1.876313e-01
1.597500e+01  1.945832e-01
1.599000e+01  1.934066e-01
1.600500e+01  1.850687e-01
1.602000e+01  1.773281e-01
1.603500e+01  1.883011e-01
1.605000e+01  1.783727e-01
1.606500e+01  1.755781e-01
1.608000e+01  1.783775e-01
1.609500e+01  1.854791e-01
1.611000e+01  1.939172e-01
1.612500e+01  1.951125e-01
1.614000e+01  1.838503e-01
1.615500e+01  1.773954e-01
1.617000e+01  1.935874e-01
1.618500e+01  1.899526e-01
1.620000e+01  1.941829e-01
1.621500e+01  1.727805e-01
1.623000e+01  1.878523e-01
1.624500e+01  1.936258e-01
1.626000e+01  1.738535e-01
1.627500e+01  1.860026e-01
1.629000e+01  1.774622e-01
1.630500e+01  1.910304e-01
1.632000e+01  1.907120e-01
1.633500e+01  1.781870e-01
1.635000e+01  1.763691e-01
1.636500e+01  1.709094e-01
1.638000e+01  1.851257e-01
1.639500e+01  1.960931e-01
1.641000e+01  1.860818e-01
1.642500e+01  1.843421e-01
1.644000e+01  1.728822e-01
1.645500e+01  1.841033e-01
1.647000e+01  1.920751e-01
1.648500e+01  1.938926e-01
1.650000e+01  1.909634e-01
1.651500e+01  1.870346e-01
1.653000e+01  1.960890e-01
1.654500e+01  1.765406e-01
1.656000e+01  1.798165e-01
1.657500e+01  1.917028e-01
1.659000e+01  1.964052e-01
1.660500e+01  1.781009e-01
1.662000e+01  1.727997e-01
1.663500e+01  1.956371e-01
1.665000e+01  1.857032e-01
1.666500e+01  1.946742e-01
1.668000e+01  1.830465e-01
1.669500e+01  2.008328e-01
1.671000e+01  1.871176e-01
1.672500e+01  1.761161e-01
1.674000e+01  1.844476e-01
1.675500e+01  1.917850e-01
1.677000e+01  1.886689e-01
1.678500e+01  1.873204e-01
1.680000e+01  2.165894e-01
1.681500e+01  1.909347e-01
1.683000e+01  2.020941e-01
1.684500e+01  1.969913e-01
1.686000e+01  1.838339e-01
1.687500e+01  1.915752e-01
1.689000e+01  1.968906e-01
1.690500e+01  1.950210e-01
1.692000e+01  1.839237e-01
1.693500e+01  1.894967e-01
1.695000e+01  1.960764e-01
1.696500e+01  1.970409e-01
1.698000e+01  1.830056e-01
1.699500e+01  1.737263e-01
1.701000e+01  1.835677e-01
1.702500e+01  1.783787e-01
1.704000e+01  1.826255e-01
1.705500e+01  1.765090e-01
1.707000e+01  2.021153e-01
1.708500e+01  1.780622e-01
1.710000e+01  1.876858e-01
1.711500e+01  1.890065e-01
1.713000e+01  1.815156e-01
1.714500e+01  1.979240e-01
1.716000e+01  1.793534e-01
1.717500e+01  1.810663e-01
1.719000e+01  1.962873e-01
1.720500e+01  1.856125e-01
1.722000e+01  1.778789e-01
1.723500e+01  1.792286e-01
1.725000e+01  1.859947e-01
1.726500e+01  1.770538e-01
1.728000e+01  1.783817e-01
1.729500e+01  1.773838e-01
1.731000e+01  1.950052e-01
1.732500e+01  1.875667e-01
1.734000e+01  1.783173e-01
1.735500e+01  1.764115e-01
1.737000e+01  1.926684e-01
1.738500e+01  1.809340e-01
1.740000e+01  1.825562e-01
1.741500e+01  1.796942e-01
1.743000e+01  1.704202e-01
1.744500e+01  1.959414e-01
1.746000e+01  2.258397e-01
1.747500e+01  2.011295e-01
1.749000e+01  1.764861e-01
1.750500e+01  1.875474e-01
1.752000e+01  1.835155e-01
1.753500e+01  1.769405e-01
1.755000e+01  1.816770e-01
1.756500e+01  1.836904e-01
1.758000e+01  1.928719e-01
1.759500e+01  1.787679e-01
1.761000e+01  1.863325e-01
1.762500e+01  1.842999e-01
1.764000e+01  1.771833e-01
1.765500e+01  1.814319e-01
1.767000e+01  1.948500e-01
1.768500e+01  1.737297e-01
1.770000e+01  1.870813e-01
1.771500e+01  1.782560e-01
1.773000e+01  1.932737e-01
1.774500e+01  1.985418e-01
1.776000e+01  2.091511e-01
1.777500e+01  1.687454e-01
1.779000e+01  1.732655e-01
1.780500e+01  1.946435e-01
1.782000e+01  1.906310e-01
1.783500e+01  1.820916e-01
1.785000e+01  1.865526e-01
1.786500e+01  1.802897e-01
1.788000e+01  1.842368e-01
1.789500e+01  1.917134e-01
1.791000e+01  1.899394e-01
1.792500e+01  1.848435e-01
1.794000e+01  2.003774e-01
1.795500e+01  1.942857e-01
1.797000e+01  1.916929e-01
1.798500e+01  1.850980e-01
1.800000e+01  1.782080e-01
1.801500e+01  1.882497e-01
1.803000e+01  1.894788e-01
1.804500e+01  1.866479e-01
1.806000e+01  1.776004e-01
1.807500e+01  1.865772e-01
1.809000e+01  1.734416e-01
1.810500e+01  1.835028e-01
1.812000e+01  1.941393e-01
1.813500e+01  1.855237e-01
1.815000e+01  1.816145e-01
1.816500e+01  1.771264e-01
1.818000e+01  1.802204e-01
1.819500e+01  1.813580e-01
1.821000e+01  1.908954e-01
1.822500e+01  2.026105e-01
1.824000e+01  2.052756e-01
1.825500e+01  1.827293e-01
1.827000e+01  1.773192e-01
1.828500e+01  1.887471e-01
1.830000e+01  1.645522e-01
1.831500e+01  1.866352e-01
1.833000e+01  1.808038e-01
1.834500e+01  1.795552e-01
1.836000e+01  1.761871e-01
1.837500e+01  1.959660e-01
1.839000e+01  1.872656e-01
1.840500e+01  1.766278e-01
1.842000e+01  1.857108e-01
1.843500e+01  1.839933e-01
1.845000e+01  1.929091e-01
1.846500e+01  1.954848e-01
1.848000e+01  1.777412e-01
1.849500e+01  1.861012e-01
1.851000e+01  1.755852e-01
1.852500e+01  1.881348e-01
1.854000e+01  1.853200e-01
1.855500e+01  1.800696e-01
1.857000e+01  1.784681e-01
1.858500e+01  1.767372e-01
1.860000e+01  2.054181e-01
1.861500e+01  1.787901e-01
1.863000e+01  1.881539e-01
1.864500e+01  1.764653e-01
1.866000e+01  1.836683e-01
1.867500e+01  1.845269e-01
1.869000e+01  1.701000e-01
1.870500e+01  1.821677e-01
1.872000e+01  1.855945e-01
1.873500e+01  1.986580e-01
1.875000e+01  1.714323e-01
1.876500e+01  1.959104e-01
1.878000e+01  1.961909e-01
1.879500e+01  2.018567e-01
1.881000e+01  1.976100e-01
1.882500e+01  1.949235e-01
1.884000e+01  1.782047e-01
1.885500e+01  1.842660e-01
1.887000e+01  1.915698e-01
1.888500e+01  1.802446e-01
1.890000e+01  1.734991e-01
1.891500e+01  1.840926e-01
1.893000e+01  1.805521e-01
1.894500e+01  2.031873e-01
1.896000e+01  1.814223e-01
1.897500e+01  1.870110e-01
1.899000e+01  1.835128e-01
1.900500e+01  2.028547e-01
1.902000e+01  1.856769e-01
1.903500e+01  1.996813e-01
1.905000e+01  1.787148e-01
1.906500e+01  1.918356e-01
1.908000e+01  1.854432e-01
1.909500e+01  2.069932e-01
1.911000e+01  1.935483e-01
1.912500e+01  2.045361e-01
1.914000e+01  1.698972e-01
1.915500e+01  1.829178e-01
1.917000e+01  1.774629e-01
1.918500e+01  1.746450e-01
1.920000e+01  1.803138e-01
1.921500e+01  1.870429e-01
1.923000e+01  1.871554e-01
1.924500e+01  1.820384e-01
1.926000e+01  1.926918e-01
1.927500e+01  1.769747e-01
1.929000e+01  1.785778e-01
1.930500e+01  1.951435e-01
1.932000e+01  1.898656e-01
1.933500e+01  1.829390e-01
1.935000e+01  1.835848e-01
1.936500e+01  1.798888e-01
1.938000e+01  1.861046e-01
1.939500e+01  1.870409e-01
1.941000e+01  1.766476e-01
1.942500e+01  1.979318e-01
1.944000e+01  1.967959e-01
1.945500e+01  1.792008e-01
1.947000e+01  1.863705e-01
1.948500e+01  1.792066e-01
1.950000e+01  1.982705e-01
1.951500e+01  1.813163e-01
1.953000e+01  1.906675e-01
1.954500e+01  1.864292e-01
1.956000e+01  1.777409e-01
1.957500e+01  2.017398e-01
1.959000e+01  1.890152e-01
1.960500e+01  1.958068e-01
1.962000e+01  1.798331e-01
1.963500e+01  1.817254e-01
1.965000e+01  1.696965e-01
1.966500e+01  1.777767e-01
1.968000e+01  1.791567e-01
1.969500e+01  2.400467e-01
1.971000e+01  2.031526e-01
1.972500e+01  1.737679e-01
1.974000e+01  1.812289e-01
1.975500e+01  1.984139e-01
1.977000e+01  1.954121e-01
1.978500e+01  1.904049e-01
1.980000e+01  2.123628e-01
1.981500e+01  2.029046e-01
1.983000e+01  2.185205e-01
1.984500e+01  2.002945e-01
1.986000e+01  1.996700e-01
1.987500e+01  1.837332e-01
1.989000e+01  2.031150e-01
1.990500e+01  1.914524e-01
1.992000e+01  1.840056e-01
1.993500e+01  1.859811e-01
1.995000e+01  1.761037e-01
1.996500e+01  1.813060e-01
1.998000e+01  1.690239e-01
1.999500e+01  1.913789e-01
2.001000e+01  1.797472e-01
2.002500e+01  1.827867e-01
2.004000e+01  1.893407e-01
2.005500e+01  2.026698e-01
2.007000e+01  2.023314e-01
2.008500e+01  2.081754e-01
2.010000e+01  1.826570e-01
2.011500e+01  1.924578e-01
2.013000e+01  2.142430e-01
2.014500e+01  1.856890e-01
2.016000e+01  2.015894e-01
2.017500e+01  1.841820e-01
2.019000e+01  1.949284e-01
2.020500e+01  1.894681e-01
2.022000e+01  2.173585e-01
2.023500e+01  1.836532e-01
2.025000e+01  1.895146e-01
2.026500e+01  1.755496e-01
2.028000e+01  1.896530e-01
2.029500e+01  2.022944e-01
2.031000e+01  2.097525e-01
2.032500e+01  1.907827e-01
2.034000e+01  1.982416e-01
2.035500e+01  1.897390e-01
2.037000e+01  2.001379e-01
2.038500e+01  1.828829e-01
2.040000e+01  1.976991e-01
2.041500e+01  1.865394e-01
2.043000e+01  1.961292e-01
2.044500e+01  1.847768e-01
2.046000e+01  1.734305e-01
2.047500e+01  1.837943e-01
2.049000e+01  2.003692e-01
2.050500e+01  1.871136e-01
2.052000e+01  1.999850e-01
2.053500e+01  1.779122e-01
2.055000e+01  1.996328e-01
2.056500e+01  1.862635e-01
2.058000e+01  1.822956e-01
2.059500e+01  1.748315e-01
2.061000e+01  1.812430e-01
2.062500e+01  1.965305e-01
2.064000e+01  1.914735e-01
2.065500e+01  2.023139e-01
2.067000e+01  2.091121e-01
2.068500e+01  1.934789e-01
2.070000e+01  1.716116e-01
2.071500e+01  1.792639e-01
2.073000e+01  1.845825e-01
2.074500e+01  1.874160e-01
2.076000e+01  1.921568e-01
2.077500e+01  2.007841e-01
2.079000e+01  1.840067e-01
2.080500e+01  1.836299e-01
2.082000e+01  1.868674e-01
2.083500e+01  2.007364e-01
2.085000e+01  1.907486e-01
2.086500e+01  1.792583e-01
2.088000e+01  2.043408e-01
2.089500e+01  1.994410e-01
2.091000e+01  1.799857e-01
2.092500e+01  1.924067e-01
2.094000e+01  2.054894e-01
2.095500e+01  1.917761e-01
2.097000e+01  1.830875e-01
2.098500e+01  1.853829e-01
2.100000e+01  1.885038e-01
2.101500e+01  2.021140e-01
2.103000e+01  1.850299e-01
2.104500e+01  1.833082e-01
2.106000e+01  1.845859e-01
2.107500e+01  1.740054e-01
2.109000e+01  1.866136e-01
2.110500e+01  1.847617e-01
2.112000e+01  2.042154e-01
2.113500e+01  1.862713e-01
2.115000e+01  1.848108e-01
2.116500e+01  1.655228e-01
2.118000e+01  1.876697e-01
2.119500e+01  1.926628e-01
2.121000e+01  1.979897e-01
2.122500e+01  1.852369e-01
2.124000e+01  1.796453e-01
2.125500e+01  1.720672e-01
2.127000e+01  1.799944e-01
2.128500e+01  2.031479e-01
2.130000e+01  1.908079e-01
2.131500e+01  1.970191e-01
2.133000e+01  1.813013e-01
2.134500e+01  2.022614e-01
2.136000e+01  1.831561e-01
2.137500e+01  1.799777e-01
2.139000e+01  1.855758e-01
2.140500e+01  1.870552e-01
2.142000e+01  1.963980e-01
2.143500e+01  1.929003e-01
2.145000e+01  1.783812e-01
2.146500e+01  1.842986e-01
2.148000e+01  2.131879e-01
2.149500e+01  1.700936e-01
2.151000e+01  1.838337e-01
2.152500e+01  2.039434e-01
2.154000e+01  1.861081e-01
2.155500e+01  1.633429e-01
2.157000e+01  2.031502e-01
2.158500e+01  1.917107e-01
2.160000e+01  1.822575e-01
2.161500e+01  1.838650e-01
2.163000e+01  1.912126e-01
2.164500e+01  1.956097e-01
2.166000e+01  2.020109e-01
2.167500e+01  2.010256e-01
2.169000e+01  1.862818e-01
2.170500e+01  2.011715e-01
2.172000e+01  1.871849e-01
2.173500e+01  1.910649e-01
2.175000e+01  1.957551e-01
2.176500e+01  1.923774e-01
2.178000e+01  1.992014e-01
2.179500e+01  1.801711e-01
2.181000e+01  1.792431e-01
2.182500e+01  1.940746e-01
2.184000e+01  1.690372e-01
2.185500e+01  2.112713e-01
2.187000e+01  1.950413e-01
2.188500e+01  1.972715e-01
2.190000e+01  1.912537e-01
2.191500e+01  1.871791e-01
2.193000e+01  1.726275e-01
2.194500e+01  2.010814e-01
2.196000e+01  1.892941e-01
2.197500e+01  1.909408e-01
2.199000e+01  1.982079e-01
2.200500e+01  2.009359e-01
2.202000e+01  1.785322e-01
2.203500e+01  1.991072e-01
2.205000e+01  1.834411e-01
2.206500e+01  1.802988e-01
2.208000e+01  1.817743e-01
2.209500e+01  1.927578e-01
2.211000e+01  1.894523e-01
2.212500e+01  1.886426e-01
2.214000e+01  1.930355e-01
2.215500e+01  1.960540e-01
2.217000e+01  1.805327e-01
2.218500e+01  2.049941e-01
2.220000e+01  1.806362e-01
2.221500e+01  1.894494e-01
2.223000e+01  1.957428e-01
2.224500e+01  1.782778e-01
2.226000e+01  1.873197e-01
2.227500e+01  2.133402e-01
2.229000e+01  2.132349e-01
2.230500e+01  1.953494e-01
2.232000e+01  1.946533e-01
2.233500e+01  2.203698e-01
2.235000e+01  1.912018e-01
2.236500e+01  1.975880e-01
2.238000e+01  2.019179e-01
2.239500e+01  2.095881e-01
2.241000e+01  1.919784e-01
2.242500e+01  1.915435e-01
2.244000e+01  1.963749e-01
2.245500e+01  1.990669e-01
2.247000e+01  1.829092e-01
2.248500e+01  1.929223e-01
2.250000e+01  1.872434e-01
2.251500e+01  2.257033e-01
2.253000e+01  1.959133e-01
2.254500e+01  1.931305e-01
2.256000e+01  1.916912e-01
2.257500e+01  1.988863e-01
2.259000e+01  2.219352e-01
2.260500e+01  1.934426e-01
2.262000e+01  1.813950e-01
2.263500e+01  1.848081e-01
2.265000e+01  2.046816e-01
2.266500e+01  1.913008e-01
2.268000e+01  1.917143e-01
2.269500e+01  1.937124e-01
2.271000e+01  1.916029e-01
2.272500e+01  1.948743e-01
2.274000e+01  2.041813e-01
2.275500e+01  1.895387e-01
2.277000e+01  1.858762e-01
2.278500e+01  1.929043e-01
2.280000e+01  1.926447e-01
2.281500e+01  1.901570e-01
2.283000e+01  1.753422e-01
2.284500e+01  1.915095e-01
2.286000e+01  1.821897e-01
2.287500e+01  1.880265e-01
2.289000e+01  1.982750e-01
2.290500e+01  1.807900e-01
2.292000e+01  1.940875e-01
2.293500e+01  1.738767e-01
2.295000e+01  1.971652e-01
2.296500e+01  1.664965e-01
2.298000e+01  1.770198e-01
2.299500e+01  1.831364e-01
2.301000e+01  1.962301e-01
2.302500e+01  1.940907e-01
2.304000e+01  1.828888e-01
2.305500e+01  2.104438e-01
2.307000e+01  2.172304e-01
2.308500e+01  2.097237e-01
2.310000e+01  1.931534e-01
2.311500e+01  1.785955e-01
2.313000e+01  1.789694e-01
2.314500e+01  2.022102e-01
2.316000e+01  2.302369e-01
2.317500e+01  1.830959e-01
2.319000e+01  2.104075e-01
2.320500e+01  1.771645e-01
2.322000e+01  2.292865e-01
2.323500e+01  1.792031e-01
2.325000e+01  1.856474e-01
2.326500e+01  1.851351e-01
2.328000e+01  1.814172e-01
2.329500e+01  1.715578e-01
2.331000e+01  1.869703e-01
2.332500e+01  1.984771e-01
2.334000e+01  1.981242e-01
2.335500e+01  1.757973e-01
2.337000e+01  1.858398e-01
2.338500e+01  2.078659e-01
2.340000e+01  2.031229e-01
2.341500e+01  1.838505e-01
2.343000e+01  1.860487e-01
2.344500e+01  1.930247e-01
2.346000e+01  1.813201e-01
2.347500e+01  1.782461e-01
2.349000e+01  1.956451e-01
2.350500e+01  1.997122e-01
2.352000e+01  1.824939e-01
2.353500e+01  1.898437e-01
2.355000e+01  1.816881e-01
2.356500e+01  1.989723e-01
2.358000e+01  1.960572e-01
2.359500e+01  1.826255e-01
2.361000e+01  2.128888e-01
2.362500e+01  2.045062e-01
2.364000e+01  1.743487e-01
2.365500e+01  1.764229e-01
2.367000e+01  1.814085e-01
2.368500e+01  1.847969e-01
2.370000e+01  1.750372e-01
2.371500e+01  1.777469e-01
2.373000e+01  1.972965e-01
2.374500e+01  1.908320e-01
2.376000e+01  1.866040e-01
2.377500e+01  1.936852e-01
2.379000e+01  1.961420e-01
2.380500e+01  1.783902e-01
2.382000e+01  1.800500e-01
2.383500e+01  1.784853e-01
2.385000e+01  1.659640e-01
2.386500e+01  1.846861e-01
2.388000e+01  1.749223e-01
2.389500e+01  1.973069e-01
2.391000e+01  1.803790e-01
2.392500e+01  1.904999e-01
2.394000e+01  2.191095e-01
2.395500e+01  1.916350e-01
2.397000e+01  1.973145e-01
2.398500e+01  1.879550e-01
2.400000e+01  1.985165e-01
2.401500e+01  1.820980e-01
2.403000e+01  1.685019e-01
2.404500e+01  1.815656e-01
2.406000e+01  1.753566e-01
2.407500e+01  1.810220e-01
2.409000e+01  1.704970e-01
2.410500e+01  1.862393e-01
2.412000e+01  1.698035e-01
2.413500e+01  2.042177e-01
2.415000e+01  1.859546e-01
2.416500e+01  1.939434e-01
2.418000e+01  1.848837e-01
2.419500e+01  1.723805e-01
2.421000e+01  1.762073e-01
2.422500e+01  1.859089e-01
2.424000e+01  1.832517e-01
2.425500e+01  1.945277e-01
2.427000e+01  1.997273e-01
2.428500e+01  1.871364e-01
2.430000e+01  1.868181e-01
2.431500e+01  1.745780e-01
2.433000e+01  1.903524e-01
2.434500e+01  1.784770e-01
2.436000e+01  1.919274e-01
2.437500e+01  1.885886e-01
2.439000e+01  1.875900e-01
2.440500e+01  1.939124e-01
2.442000e+01  1.774542e-01
2.443500e+01  1.940621e-01
2.445000e+01  1.947254e-01
2.446500e+01  1.881072e-01
2.448000e+01  1.768442e-01
2.449500e+01  1.958032e-01
2.451000e+01  1.834637e-01
2.452500e+01  2.019578e-01
2.454000e+01  1.902007e-01
2.455500e+01  1.824310e-01
2.457000e+01  1.837879e-01
2.458500e+01  1.787121e-01
2.460000e+01  1.880905e-01
2.461500e+01  1.793433e-01
2.463000e+01  2.011544e-01
2.464500e+01  1.991952e-01
2.466000e+01  1.811899e-01
2.467500e+01  1.891534e-01
2.469000e+01  1.725279e-01
2.470500e+01  1.738076e-01
2.472000e+01  1.739368e-01
2.473500e+01  1.895075e-01
2.475000e+01  1.896235e-01
2.476500e+01  1.810109e-01
2.478000e+01  2.066587e-01
2.479500e+01  1.829562e-01
2.481000e+01  1.799778e-01
2.482500e+01  1.946146e-01
2.484000e+01  2.049295e-01
2.485500e+01  1.893126e-01
2.487000e+01  1.681546e-01
2.488500e+01  2.026140e-01
2.490000e+01  1.901438e-01
2.491500e+01  1.872367e-01
2.493000e+01  1.779382e-01
2.494500e+01  2.033345e-01
2.496000e+01  1.944762e-01
2.497500e+01  1.882075e-01
2.499000e+01  1.917785e-01
2.500500e+01  1.854654e-01
2.502000e+01  1.924779e-01
2.503500e+01  1.763984e-01
2.505000e+01  1.965606e-01
2.506500e+01  1.813120e-01
2.508000e+01  1.902179e-01
2.509500e+01  1.906878e-01
2.511000e+01  1.912268e-01
2.512500e+01  1.823569e-01
2.514000e+01  2.000649e-01
2.515500e+01  1.873659e-01
2.517000e+01  1.848162e-01
2.518500e+01  1.899733e-01
2.520000e+01  1.776567e-01
2.521500e+01  1.976592e-01
2.523000e+01  2.019992e-01
2.524500e+01  1.978680e-01
2.526000e+01  1.748115e-01
2.527500e+01  2.097667e-01
2.529000e+01  2.133871e-01
2.530500e+01  1.687322e-01
2.532000e+01  1.815206e-01
2.533500e+01  1.817649e-01
2.535000e+01  1.976517e-01
2.536500e+01  2.094170e-01
2.538000e+01  1.762752e-01
2.539500e+01  2.144665e-01
2.541000e+01  2.073684e-01
2.542500e+01  2.040133e-01
2.544000e+01  1.846215e-01
2.545500e+01  1.812762e-01
2.547000e+01  1.778931e-01
2.548500e+01  1.876436e-01
2.550000e+01  1.981565e-01
2.551500e+01  2.054907e-01
2.553000e+01  1.942915e-01
2.554500e+01  1.797948e-01
2.556000e+01  2.148393e-01
2.557500e+01  1.710273e-01
2.559000e+01  2.095855e-01
2.560500e+01  1.761355e-01
2.562000e+01  2.009518e-01
2.563500e+01  1.878752e-01
2.565000e+01  1.876270e-01
2.566500e+01  2.147765e-01
2.568000e+01  2.003548e-01
2.569500e+01  2.009301e-01
2.571000e+01  1.834903e-01
2.572500e+01  1.843963e-01
2.574000e+01  1.906357e-01
2.575500e+01  1.821153e-01
2.577000e+01  1.985168e-01
2.578500e+01  1.947579e-01
2.580000e+01  1.957811e-01
2.581500e+01  2.049023e-01
2.583000e+01  1.884655e-01
2.584500e+01  2.044728e-01
2.586000e+01  1.887750e-01
2.587500e+01  2.020315e-01
2.589000e+01  1.797330e-01
2.590500e+01  1.953015e-01
2.592000e+01  1.874915e-01
2.593500e+01  2.113968e-01
2.595000e+01  2.049903e-01
2.596500e+01  2.036699e-01
2.598000e+01  1.772763e-01
2.599500e+01  1.944222e-01
2.601000e+01  2.320108e-01
2.602500e+01  1.827185e-01
2.604000e+01  1.860269e-01
2.605500e+01  2.035903e-01
2.607000e+01  2.419094e-01
2.608500e+01  1.895045e-01
2.610000e+01  1.865207e-01
2.611500e+01  2.108388e-01
2.613000e+01  1.997551e-01
2.614500e+01  2.071764e-01
2.616000e+01  1.939589e-01
2.617500e+01  1.918851e-01
2.619000e+01  2.192125e-01
2.620500e+01  1.872217e-01
2.622000e+01  2.014398e-01
2.623500e+01  1.844588e-01
2.625000e+01  2.047704e-01
2.626500e+01  1.857532e-01
2.628000e+01  1.940025e-01
2.629500e+01  1.809862e-01
2.631000e+01  2.100193e-01
2.632500e+01  1.955732e-01
2.634000e+01  1.872332e-01
2.635500e+01  1.926371e-01
2.637000e+01  1.900145e-01
2.638500e+01  1.829591e-01
2.640000e+01  1.723106e-01
2.641500e+01  1.811382e-01
2.643000e+01  1.763350e-01
2.644500e+01  1.898261e-01
2.646000e+01  1.816835e-01
2.647500e+01  1.968505e-01
2.649000e+01  1.821126e-01
2.650500e+01  1.816200e-01
2.652000e+01  2.051220e-01
2.653500e+01  1.935357e-01
2.655000e+01  1.972691e-01
2.656500e+01  1.906465e-01
2.658000e+01  1.863971e-01
2.659500e+01  1.903784e-01
2.661000e+01  2.049877e-01
2.662500e+01  1.857013e-01
2.664000e+01  1.935224e-01
2.665500e+01  1.908004e-01
2.667000e+01  1.940976e-01
2.668500e+01  2.131691e-01
2.670000e+01  1.907757e-01
2.671500e+01  1.973296e-01
2.673000e+01  2.087604e-01
2.674500e+01  2.052826e-01
2.676000e+01  1.917805e-01
2.677500e+01  2.047487e-01
2.679000e+01  2.082040e-01
2.680500e+01  1.824498e-01
2.682000e+01  1.922106e-01
2.683500e+01  1.959614e-01
2.685000e+01  2.063080e-01
2.686500e+01  2.194562e-01
2.688000e+01  1.868076e-01
2.689500e+01  1.940580e-01
2.691000e+01  1.947299e-01
2.692500e+01  2.057709e-01
2.694000e+01  1.950677e-01
2.695500e+01  2.847193e-01
2.697000e+01  1.963380e-01
2.698500e+01  1.803326e-01
2.700000e+01  1.893856e-01
2.701500e+01  1.732845e-01
2.703000e+01  1.817481e-01
2.704500e+01  1.850574e-01
2.706000e+01  1.929277e-01
2.707500e+01  1.831532e-01
2.709000e+01  1.806682e-01
2.710500e+01  1.855237e-01
2.712000e+01  1.854561e-01
2.713500e+01  1.887650e-01
2.715000e+01  1.878187e-01
2.716500e+01  1.974488e-01
2.718000e+01  1.809506e-01
2.719500e+01  1.891295e-01
2.721000e+01  1.818051e-01
2.722500e+01  1.930240e-01
2.724000e+01  1.739367e-01
2.725500e+01  1.823212e-01
2.727000e+01  1.896789e-01
2.728500e+01  1.849108e-01
2.730000e+01  1.943271e-01
2.731500e+01  1.766410e-01
2.733000e+01  1.998616e-01
2.734500e+01  1.912614e-01
2.736000e+01  1.755402e-01
2.737500e+01  1.923198e-01
2.739000e+01  1.926009e-01
2.740500e+01  1.862719e-01
2.742000e+01  1.942714e-01
2.743500e+01  1.985884e-01
2.745000e+01  1.789694e-01
2.746500e+01  1.854971e-01
2.748000e+01  2.022696e-01
2.749500e+01  1.759897e-01
2.751000e+01  1.799009e-01
2.752500e+01  1.765610e-01
2.754000e+01  2.305325e-01
2.755500e+01  1.862635e-01
2.757000e+01  1.943348e-01
2.758500e+01  1.843340e-01
2.760000e+01  1.817965e-01
2.761500e+01  2.137431e-01
2.763000e+01  2.004597e-01
2.764500e+01  1.841186e-01
2.766000e+01  2.107581e-01
2.767500e+01  1.853247e-01
2.769000e+01  1.996662e-01
2.770500e+01  2.011160e-01
2.772000e+01  1.986354e-01
2.773500e+01  1.859186e-01
2.775000e+01  1.842959e-01
2.776500e+01  1.814296e-01
2.778000e+01  1.911908e-01
2.779500e+01  1.682440e-01
2.781000e+01  1.942885e-01
2.782500e+01  1.957396e-01
2.784000e+01  1.899975e-01
2.785500e+01  1.883668e-01
2.787000e+01  1.843340e-01
2.788500e+01  1.724475e-01
2.790000e+01  1.877141e-01
2.791500e+01  1.805548e-01
2.793000e+01  1.853350e-01
2.794500e+01  1.937425e-01
2.796000e+01  1.817718e-01
2.797500e+01  1.946718e-01
2.799000e+01  1.907489e-01
2.800500e+01  1.876835e-01
2.802000e+01  1.909424e-01
2.803500e+01  1.896179e-01
2.805000e+01  1.971907e-01
2.806500e+01  1.909332e-01
2.808000e+01  2.131267e-01
2.809500e+01  1.875554e-01
2.811000e+01  1.821457e-01
2.812500e+01  1.794712e-01
2.814000e+01  1.887593e-01
2.815500e+01  1.909580e-01
2.817000e+01  1.881193e-01
2.818500e+01  1.982550e-01
2.820000e+01  1.993216e-01
2.821500e+01  1.910089e-01
2.823000e+01  1.947150e-01
2.824500e+01  1.816589e-01
2.826000e+01  2.039341e-01
2.827500e+01  1.862391e-01
2.829000e+01  1.793911e-01
2.830500e+01  2.147852e-01
2.832000e+01  1.956618e-01
2.833500e+01  1.894951e-01
2.835000e+01  1.812988e-01
2.836500e+01  1.823838e-01
2.838000e+01  1.770143e-01
2.839500e+01  1.932587e-01
2.841000e+01  2.080865e-01
2.842500e+01  1.808743e-01
2.844000e+01  2.075951e-01
2.845500e+01  1.878826e-01
2.847000e+01  1.842117e-01
2.848500e+01  2.185739e-01
2.850000e+01  1.914704e-01
2.851500e+01  1.902680e-01
2.853000e+01  2.176825e-01
2.854500e+01  2.048928e-01
2.856000e+01  1.813559e-01
2.857500e+01  2.044492e-01
2.859000e+01  2.195763e-01
2.860500e+01  1.872298e-01
2.862000e+01  1.947582e-01
2.863500e+01  1.978160e-01
2.865000e+01  1.972575e-01
2.866500e+01  2.211901e-01
2.868000e+01  2.047878e-01
2.869500e+01  2.704759e-01
2.871000e+01  3.047671e-01
2.872500e+01  2.395472e-01
2.874000e+01  3.341679e-01
2.875500e+01  1.923289e-01
2.877000e+01  1.878388e-01
2.878500e+01  1.892378e-01
2.880000e+01  1.852483e-01
2.881500e+01  1.873656e-01
2.883000e+01  1.821244e-01
2.884500e+01  1.902859e-01
2.886000e+01  1.990076e-01
2.887500e+01  1.948894e-01
2.889000e+01  2.113621e-01
2.890500e+01  1.861506e-01
2.892000e+01  2.318164e-01
2.893500e+01  2.512262e-01
2.895000e+01  2.700753e-01
2.896500e+01  2.111327e-01
2.898000e+01  1.925154e-01
2.899500e+01  2.036128e-01
2.901000e+01  2.195298e-01
2.902500e+01  1.771995e-01
2.904000e+01  2.012722e-01
2.905500e+01  2.414035e-01
2.907000e+01  2.079199e-01
2.908500e+01  2.109951e-01
2.910000e+01  1.821382e-01
2.911500e+01  2.032590e-01
2.913000e+01  2.065831e-01
2.914500e+01  1.768733e-01
2.916000e+01  1.880463e-01
2.917500e+01  1.994141e-01
2.919000e+01  1.795364e-01
2.920500e+01  1.852404e-01
2.922000e+01  2.048842e-01
2.923500e+01  1.873941e-01
2.925000e+01  1.845628e-01
2.926500e+01  2.603860e-01
2.928000e+01  1.995758e-01
2.929500e+01  1.910883e-01
2.931000e+01  1.911356e-01
2.932500e+01  2.242157e-01
2.934000e+01  1.995402e-01
2.935500e+01  2.738400e-01
2.937000e+01  2.110556e-01
2.938500e+01  2.245266e-01
2.940000e+01  1.916696e-01
2.941500e+01  3.492100e-01
2.943000e+01  1.814523e-01
2.944500e+01  2.081056e-01
2.946000e+01  2.217246e-01
2.947500e+01  1.912776e-01
2.949000e+01  1.860959e-01
2.950500e+01  1.844128e-01
2.952000e+01  1.892198e-01
2.953500e+01  1.877459e-01
2.955000e+01  2.019955e-01
2.956500e+01  2.011392e-01
2.958000e+01  1.902448e-01
2.959500e+01  2.258070e-01
2.961000e+01  1.907302e-01
2.962500e+01  1.963641e-01
2.964000e+01  1.880219e-01
2.965500e+01  1.969942e-01
2.967000e+01  2.626196e-01
2.968500e+01  1.975508e-01
2.970000e+01  3.673543e-01
2.971500e+01  3.800380e-01
2.973000e+01  3.689635e-01
2.974500e+01  3.771805e-01
2.976000e+01  3.682879e-01
2.977500e+01  3.770850e-01
2.979000e+01  3.930560e-01
2.980500e+01  3.848192e-01
2.982000e+01  3.655312e-01
2.983500e+01  3.756341e-01
2.985000e+01  3.823798e-01
2.986500e+01  3.718618e-01
2.988000e+01  3.563610e-01
2.989500e+01  3.878041e-01
2.991000e+01  3.987744e-01
2.992500e+01  3.946775e-01
2.994000e+01  3.922936e-01
2.995500e+01  3.797802e-01
2.997000e+01  3.733766e-01
2.998500e+01  3.602307e-01
3.000000e+01  4.056168e-01
3.001500e+01  3.550284e-01
3.003000e+01  3.596571e-01
3.004500e+01  3.990098e-01
3.006000e+01  4.032505e-01
3.007500e+01  3.889521e-01
3.009000e+01  3.808016e-01
3.010500e+01  3.907262e-01
3.012000e+01  4.036766e-01
3.013500e+01  3.929251e-01
3.015000e+01  3.905583e-01
3.016500e+01  3.772215e-01
3.018000e+01  3.895370e-01
3.019500e+01  3.641124e-01
3.021000e+01  3.875890e-01
3.022500e+01  3.955547e-01
3.024000e+01  3.440616e-01
3.025500e+01  3.706619e-01
3.027000e+01  3.986553e-01
3.028500e+01  3.828695e-01
3.030000e+01  3.558340e-01
3.031500e+01  3.572714e-01
3.033000e+01  4.103621e-01
3.034500e+01  3.737232e-01
3.036000e+01  3.862471e-01
3.037500e+01  3.913987e-01
3.039000e+01  3.795707e-01
3.040500e+01  3.965930e-01
3.042000e+01  3.782341e-01
3.043500e+01  3.667327e-01
3.045000e+01  3.552476e-01
3.046500e+01  3.786335e-01
3.048000e+01  3.751065e-01
3.049500e+01  3.902588e-01
3.051000e+01  3.901079e-01
3.052500e+01  3.774784e-01
3.054000e+01  3.817197e-01
3.055500e+01  3.646944e-01
3.057000e+01  3.818238e-01
3.058500e+01  4.082413e-01
3.060000e+01  4.081976e-01
3.061500e+01  3.767058e-01
3.063000e+01  4.170493e-01
3.064500e+01  4.121283e-01
3.066000e+01  4.178635e-01
3.067500e+01  4.291203e-01
3.069000e+01  4.492318e-01
3.070500e+01  3.906852e-01
3.072000e+01  4.040163e-01
3.073500e+01  3.674314e-01
3.075000e+01  3.793299e-01
3.076500e+01  3.740279e-01
3.078000e+01  3.261127e-01
3.079500e+01  2.122947e-01
3.081000e+01  2.632783e-01
3.082500e+01  3.703011e-01
3.084000e+01  3.967682e-01
3.085500e+01  3.896639e-01
3.087000e+01  3.651909e-01
3.088500e+01  3.698302e-01
3.090000e+01  3.766032e-01
3.091500e+01  3.803733e-01
3.093000e+01  3.884506e-01
3.094500e+01  3.711632e-01
3.096000e+01  3.605050e-01
3.097500e+01  3.722510e-01
3.099000e+01  3.798975e-01
3.100500e+01  3.949808e-01
3.102000e+01  3.795272e-01
3.103500e+01  3.968693e-01
3.105000e+01  4.061660e-01
3.106500e+01  3.496183e-01
3.108000e+01  3.996575e-01
3.109500e+01  3.947597e-01
3.111000e+01  3.881649e-01
3.112500e+01  4.079913e-01
3.114000e+01  3.893621e-01
3.115500e+01  3.851351e-01
3.117000e+01  3.776110e-01
3.118500e+01  3.592282e-01
3.120000e+01  4.019875e-01
3.121500e+01  3.832820e-01
3.123000e+01  3.686747e-01
3.124500e+01  3.669523e-01
3.126000e+01  3.790962e-01
3.127500e+01  4.013751e-01
3.129000e+01  3.842399e-01
3.130500e+01  3.538855e-01
3.132000e+01  3.750437e-01
3.133500e+01  3.803392e-01
3.135000e+01  3.950163e-01
3.136500e+01  3.677307e-01
3.138000e+01  3.720660e-01
3.139500e+01  3.716597e-01
3.141000e+01  3.630328e-01
3.142500e+01  3.708814e-01
3.144000e+01  3.757737e-01
3.145500e+01  3.777909e-01
3.147000e+01  3.724862e-01
3.148500e+01  3.419870e-01
3.150000e+01  3.886839e-01
3.151500e+01  3.632822e-01
3.153000e+01  3.825627e-01
3.154500e+01  3.805800e-01
3.156000e+01  3.677146e-01
3.157500e+01  3.608060e-01
3.159000e+01  3.737779e-01
3.160500e+01  3.733338e-01
3.162000e+01  3.746376e-01
3.163500e+01  3.760931e-01
3.165000e+01  3.737233e-01
3.166500e+01  3.858263e-01
3.168000e+01  3.918404e-01
3.169500e+01  3.539634e-01
3.171000e+01  3.804971e-01
3.172500e+01  3.648248e-01
3.174000e+01  3.573835e-01
3.175500e+01  3.551861e-01
3.177000e+01  3.791279e-01
3.178500e+01  3.848920e-01
3.180000e+01  3.873242e-01
3.181500e+01  3.721304e-01
3.183000e+01  3.779671e-01
3.184500e+01  3.804759e-01
3.186000e+01  3.885616e-01
3.187500e+01  3.836533e-01
3.189000e+01  3.686691e-01
3.190500e+01  3.672032e-01
3.192000e+01  3.853274e-01
3.193500e+01  3.633649e-01
3.195000e+01  3.711415e-01
3.196500e+01  3.687905e-01
3.198000e+01  3.465033e-01
3.199500e+01  3.834213e-01
3.201000e+01  3.868478e-01
3.202500e+01  4.431835e-01
3.204000e+01  4.217984e-01
3.205500e+01  3.949088e-01
3.207000e+01  3.719178e-01
3.208500e+01  3.621092e-01
3.210000e+01  4.035003e-01
3.211500e+01  3.996677e-01
3.213000e+01  3.679544e-01
3.214500e+01  3.688216e-01
3.216000e+01  3.573185e-01
3.217500e+01  3.491606e-01
3.219000e+01  3.774069e-01
3.220500e+01  3.595723e-01
3.222000e+01  3.764161e-01
3.223500e+01  3.558160e-01
3.225000e+01  3.790699e-01
3.226500e+01  3.779857e-01
3.228000e+01  3.864512e-01
3.229500e+01  3.819869e-01
3.231000e+01  3.553067e-01
3.232500e+01  3.685956e-01
3.234000e+01  3.645776e-01
3.235500e+01  3.930037e-01
3.237000e+01  3.843399e-01
3.238500e+01  3.587897e-01
3.240000e+01  3.620965e-01
3.241500e+01  3.578015e-01
3.243000e+01  3.822888e-01
3.244500e+01  3.599125e-01
3.246000e+01  3.935710e-01
3.247500e+01  3.768899e-01
3.249000e+01  3.863900e-01
3.250500e+01  3.665038e-01
3.252000e+01  3.854999e-01
3.253500e+01  3.571866e-01
3.255000e+01  4.133871e-01
3.256500e+01  3.869342e-01
3.258000e+01  3.721402e-01
3.259500e+01  3.658533e-01
3.261000e+01  3.790860e-01
3.262500e+01  3.684341e-01
3.264000e+01  3.695821e-01
3.265500e+01  3.572605e-01
3.267000e+01  3.692599e-01
3.268500e+01  4.018387e-01
3.270000e+01  4.034131e-01
3.271500e+01  3.553867e-01
3.273000e+01  3.771120e-01
3.274500e+01  3.699991e-01
3.276000e+01  3.623417e-01
3.277500e+01  3.829841e-01
3.279000e+01  3.818527e-01
3.280500e+01  3.800557e-01
3.282000e+01  3.571452e-01
3.283500e+01  3.833411e-01
3.285000e+01  3.840361e-01
3.286500e+01  3.815804e-01
3.288000e+01  3.827543e-01
3.289500e+01  4.038269e-01
3.291000e+01  3.515268e-01
3.292500e+01  3.958622e-01
3.294000e+01  3.847803e-01
3.295500e+01  3.745803e-01
3.297000e+01  3.639043e-01
3.298500e+01  3.624872e-01
3.300000e+01  3.569891e-01
3.301500e+01  3.689294e-01
3.303000e+01  3.893764e-01
3.304500e+01  4.030211e-01
3.306000e+01  3.794042e-01
3.307500e+01  3.910640e-01
3.309000e+01  3.818183e-01
3.310500e+01  3.831163e-01
3.312000e+01  4.023759e-01
3.313500e+01  4.077657e-01
3.315000e+01  3.894805e-01
3.316500e+01  4.014683e-01
3.318000e+01  3.511254e-01
3.319500e+01  3.687542e-01
3.321000e+01  3.550294e-01
3.322500e+01  3.710786e-01
3.324000e+01  3.744346e-01
3.325500e+01  3.718745e-01
3.327000e+01  3.729592e-01
3.328500e+01  3.860037e-01
3.330000e+01  3.775097e-01
3.331500e+01  4.245293e-01
3.333000e+01  3.611091e-01
3.334500e+01  3.716246e-01
3.336000e+01  3.704910e-01
3.337500e+01  3.890992e-01
3.339000e+01  3.806027e-01
3.340500e+01  3.859802e-01
3.342000e+01  3.589137e-01
3.343500e+01  3.799381e-01
3.345000e+01  3.877048e-01
3.346500e+01  3.569171e-01
3.348000e+01  3.707857e-01
3.349500e+01  3.890115e-01
3.351000e+01  3.658452e-01
3.352500e+01  4.087770e-01
3.354000e+01  3.732645e-01
3.355500e+01  3.770919e-01
3.357000e+01  3.739906e-01
3.358500e+01  3.810801e-01
3.360000e+01  3.675090e-01
3.361500e+01  3.654484e-01
3.363000e+01  3.619751e-01
3.364500e+01  3.947911e-01
3.366000e+01  3.777449e-01
3.367500e+01  3.653204e-01
3.369000e+01  3.764291e-01
3.370500e+01  3.834331e-01
3.372000e+01  3.841981e-01
3.373500e+01  3.886655e-01
3.375000e+01  3.949460e-01
3.376500e+01  3.914972e-01
3.378000e+01  3.804523e-01
3.379500e+01  3.482831e-01
3.381000e+01  3.731111e-01
3.382500e+01  3.744338e-01
3.384000e+01  3.738382e-01
3.385500e+01  3.765578e-01
3.387000e+01  3.497913e-01
3.388500e+01  3.568262e-01
3.390000e+01  3.666863e-01
3.391500e+01  3.629380e-01
3.393000e+01  3.445417e-01
3.394500e+01  3.656772e-01
3.396000e+01  3.695309e-01
3.397500e+01  3.843513e-01
3.399000e+01  3.963306e-01
3.400500e+01  3.584913e-01
3.402000e+01  3.705927e-01
3.403500e+01  3.635932e-01
3.405000e+01  3.771606e-01
3.406500e+01  3.726166e-01
3.408000e+01  3.595359e-01
3.409500e+01  3.846687e-01
3.411000e+01  3.737818e-01
3.412500e+01  3.942501e-01
3.414000e+01  3.761966e-01
3.415500e+01  3.663076e-01
3.417000e+01  3.720147e-01
3.418500e+01  3.730751e-01
3.420000e+01  3.782458e-01
3.421500e+01  4.055294e-01
3.423000e+01  3.719501e-01
3.424500e+01  3.778506e-01
3.426000e+01  3.851934e-01
3.427500e+01  3.650644e-01
3.429000e+01  3.876648e-01
3.430500e+01  3.580534e-01
3.432000e+01  3.827820e-01
3.433500e+01  3.943032e-01
3.435000e+01  3.726189e-01
3.436500e+01  3.614542e-01
3.438000e+01  3.648727e-01
3.439500e+01  3.823586e-01
3.441000e+01  3.517245e-01
3.442500e+01  3.853489e-01
3.444000e+01  3.549846e-01
3.445500e+01  3.646929e-01
3.447000e+01  3.888201e-01
3.448500e+01  3.716570e-01
3.450000e+01  4.076897e-01
3.451500e+01  3.632491e-01
3.453000e+01  3.819046e-01
3.454500e+01  3.935049e-01
3.456000e+01  3.809395e-01
3.457500e+01  3.526415e-01
3.459000e+01  4.282048e-01
3.460500e+01  3.737890e-01
3.462000e+01  3.800946e-01
3.463500e+01  3.752111e-01
3.465000e+01  3.927844e-01
3.466500e+01  3.702362e-01
3.468000e+01  3.800197e-01
3.469500e+01  3.661224e-01
3.471000e+01  3.604249e-01
3.472500e+01  3.782373e-01
3.474000e+01  3.553343e-01
3.475500e+01  3.942430e-01
3.477000e+01  3.874413e-01
3.478500e+01  3.740408e-01
3.480000e+01  3.697090e-01
3.481500e+01  3.920161e-01
3.483000e+01  4.063233e-01
3.484500e+01  3.524254e-01
3.486000e+01  3.833411e-01
3.487500e+01  3.893370e-01
3.489000e+01  3.631983e-01
3.490500e+01  3.925813e-01
3.492000e+01  4.040489e-01
3.493500e+01  3.468717e-01
3.495000e+01  3.640520e-01
3.496500e+01  3.651038e-01
3.498000e+01  4.170740e-01
3.499500e+01  4.142519e-01
3.501000e+01  3.556027e-01
3.502500e+01  3.939796e-01
3.504000e+01  3.871849e-01
3.505500e+01  3.595134e-01
3.507000e+01  3.680504e-01
3.508500e+01  3.589219e-01
3.510000e+01  3.595773e-01
3.511500e+01  4.148923e-01
3.513000e+01  3.701853e-01
3.514500e+01  3.673484e-01
3.516000e+01  3.680257e-01
3.517500e+01  3.820589e-01
3.519000e+01  4.010548e-01
3.520500e+01  3.689012e-01
3.522000e+01  3.805009e-01
3.523500e+01  3.801404e-01
3.525000e+01  3.907444e-01
3.526500e+01  3.839077e-01
3.528000e+01  3.877435e-01
3.529500e+01  3.761035e-01
3.531000e+01  3.720889e-01
3.532500e+01  3.807582e-01
3.534000e+01  3.714888e-01
3.535500e+01  3.444474e-01
3.537000e+01  3.821115e-01
3.538500e+01  3.488682e-01
3.540000e+01  4.065219e-01
3.541500e+01  3.831354e-01
3.543000e+01  3.937794e-01
3.544500e+01  3.848089e-01
3.546000e+01  3.715183e-01
3.547500e+01  4.147699e-01
3.549000e+01  3.670977e-01
3.550500e+01  3.894446e-01
3.552000e+01  3.807538e-01
3.553500e+01  3.658646e-01
3.555000e+01  3.901566e-01
3.556500e+01  3.812864e-01
3.558000e+01  3.703232e-01
3.559500e+01  4.026984e-01
3.561000e+01  3.838409e-01
3.562500e+01  3.934299e-01
3.564000e+01  3.852861e-01
3.565500e+01  3.557779e-01
3.567000e+01  3.615714e-01
3.568500e+01  3.801948e-01
3.570000e+01  3.872325e-01
3.571500e+01  3.747813e-01
3.573000e+01  3.865089e-01
3.574500e+01  3.890062e-01
3.576000e+01  3.646108e-01
3.577500e+01  4.243880e-01
3.579000e+01  3.843540e-01
3.580500e+01  3.792781e-01
3.582000e+01  3.787587e-01
3.583500e+01  3.734995e-01
3.585000e+01  3.908991e-01
3.586500e+01  3.670490e-01
3.588000e+01  3.541781e-01
3.589500e+01  3.663893e-01
3.591000e+01  3.662420e-01
3.592500e+01  3.710658e-01
3.594000e+01  3.629448e-01
3.595500e+01  3.980817e-01
3.597000e+01  3.744582e-01
3.598500e+01  4.006408e-01
3.600000e+01  3.702892e-01
3.601500e+01  3.834005e-01
3.603000e+01  3.846635e-01
3.604500e+01  3.597614e-01
3.606000e+01  3.413931e-01
3.607500e+01  3.871189e-01
3.609000e+01  3.814524e-01
3.610500e+01  3.655763e-01
3.612000e+01  3.602235e-01
3.613500e+01  3.897422e-01
3.615000e+01  3.621959e-01
3.616500e+01  4.155828e-01
3.618000e+01  4.033957e-01
3.619500e+01  3.982373e-01
3.621000e+01  3.509957e-01
3.622500e+01  3.814787e-01
3.624000e+01  3.369304e-01
3.625500e+01  3.755891e-01
3.627000e+01  3.850065e-01
3.628500e+01  3.613670e-01
3.630000e+01  3.676275e-01
3.631500e+01  4.079226e-01
3.633000e+01  3.920267e-01
3.634500e+01  4.111519e-01
3.636000e+01  3.835573e-01
3.637500e+01  3.858560e-01
3.639000e+01  3.556589e-01
3.640500e+01  3.818771e-01
3.642000e+01  3.969811e-01
3.643500e+01  3.622708e-01
3.645000e+01  3.909582e-01
3.646500e+01  3.690613e-01
3.648000e+01  3.688075e-01
3.649500e+01  3.921695e-01
3.651000e+01  3.639643e-01
3.652500e+01  3.926792e-01
3.654000e+01  3.567633e-01
3.655500e+01  3.920485e-01
3.657000e+01  4.054862e-01
3.658500e+01  3.936331e-01
3.660000e+01  3.883556e-01
3.661500e+01  3.974657e-01
3.663000e+01  3.655382e-01
3.664500e+01  3.724631e-01
3.666000e+01  4.047281e-01
3.667500e+01  3.608061e-01
3.669000e+01  3.884496e-01
3.670500e+01  3.921084e-01
3.672000e+01  3.703701e-01
3.673500e+01  3.804446e-01
3.675000e+01  3.705159e-01
3.676500e+01  3.645448e-01
3.678000e+01  3.889436e-01
3.679500e+01  3.919095e-01
3.681000e+01  3.652782e-01
3.682500e+01  3.705271e-01
3.684000e+01  3.693048e-01
3.685500e+01  4.214559e-01
3.687000e+01  3.837786e-01
3.688500e+01  3.771925e-01
3.690000e+01  3.985699e-01
3.691500e+01  3.866949e-01
3.693000e+01  3.986654e-01
3.694500e+01  3.836330e-01
3.696000e+01  3.845767e-01
3.697500e+01  4.130873e-01
3.699000e+01  4.098693e-01
3.700500e+01  3.841158e-01
3.702000e+01  4.172890e-01
3.703500e+01  3.958495e-01
3.705000e+01  4.246941e-01
3.706500e+01  4.011561e-01
3.708000e+01  4.056329e-01
3.709500e+01  4.141620e-01
3.711000e+01  4.277398e-01
3.712500e+01  3.689453e-01
3.714000e+01  3.994758e-01
3.715500e+01  3.985401e-01
3.717000e+01  4.327876e-01
3.718500e+01  3.974935e-01
3.720000e+01  3.849625e-01
3.721500e+01  3.988861e-01
3.723000e+01  4.030424e-01
3.724500e+01  3.679606e-01
3.726000e+01  3.958151e-01
3.727500e+01  3.739279e-01
3.729000e+01  3.997936e-01
3.730500e+01  3.860193e-01
3.732000e+01  3.378296e-01
3.733500e+01  3.778438e-01
3.735000e+01  3.542954e-01
3.736500e+01  3.643762e-01
3.738000e+01  3.682772e-01
3.739500e+01  3.739583e-01
3.741000e+01  3.735717e-01
3.742500e+01  3.550831e-01
3.744000e+01  3.717219e-01
3.745500e+01  3.553789e-01
3.747000e+01  3.884403e-01
3.748500e+01  3.447405e-01
3.750000e+01  3.794690e-01
3.751500e+01  3.693899e-01
3.753000e+01  4.003738e-01
3.754500e+01  3.532733e-01
3.756000e+01  3.993255e-01
3.757500e+01  3.541088e-01
3.759000e+01  3.886941e-01
3.760500e+01  3.713017e-01
3.762000e+01  4.054849e-01
3.763500e+01  3.809318e-01
3.765000e+01  3.825037e-01
3.766500e+01  3.716572e-01
3.768000e+01  4.196629e-01
3.769500e+01  4.280619e-01
3.771000e+01  4.122352e-01
3.772500e+01  3.849833e-01
3.774000e+01  4.023260e-01
3.775500e+01  3.722752e-01
3.777000e+01  3.590487e-01
3.778500e+01  3.717443e-01
3.780000e+01  4.067059e-01
3.781500e+01  3.939597e-01
3.783000e+01  4.060175e-01
3.784500e+01  3.767188e-01
3.786000e+01  3.978256e-01
3.787500e+01  4.027416e-01
3.789000e+01  3.515238e-01
3.790500e+01  4.013854e-01
3.792000e+01  3.687302e-01
3.793500e+01  3.874091e-01
3.795000e+01  4.040373e-01
3.796500e+01  3.925445e-01
3.798000e+01  3.820616e-01
3.799500e+01  3.705283e-01
3.801000e+01  3.904397e-01
3.802500e+01  4.070825e-01
3.804000e+01  3.822526e-01
3.805500e+01  3.591463e-01
3.807000e+01  4.078900e-01
3.808500e+01  3.899952e-01
3.810000e+01  3.901756e-01
3.811500e+01  4.369202e-01
3.813000e+01  3.826708e-01
3.814500e+01  3.803830e-01
3.816000e+01  4.152723e-01
3.817500e+01  3.993556e-01
3.819000e+01  3.892837e-01
3.820500e+01  3.940610e-01
3.822000e+01  4.081810e-01
3.823500e+01  3.970014e-01
3.825000e+01  4.082328e-01
3.826500e+01  3.982837e-01
3.828000e+01  3.831631e-01
3.829500e+01  3.765700e-01
3.831000e+01  3.982174e-01
3.832500e+01  4.151276e-01
3.834000e+01  3.851308e-01
3.835500e+01  3.844400e-01
3.837000e+01  3.864633e-01
3.838500e+01  3.944544e-01
3.840000e+01  3.596081e-01
3.841500e+01  3.911851e-01
3.843000e+01  3.700876e-01
3.844500e+01  3.759227e-01
3.846000e+01  3.770533e-01
3.847500e+01  4.121177e-01
3.849000e+01  4.241049e-01
3.850500e+01  4.461937e-01
3.852000e+01  3.960266e-01
3.853500e+01  4.099612e-01
3.855000e+01  4.101807e-01
3.856500e+01  3.702081e-01
3.858000e+01  3.450463e-01
3.859500e+01  4.000778e-01
3.861000e+01  3.689118e-01
3.862500e+01  3.616697e-01
3.864000e+01  3.745849e-01
3.865500e+01  3.677458e-01
3.867000e+01  3.671419e-01
3.868500e+01  3.840556e-01
3.870000e+01  3.859976e-01
3.871500e+01  3.532495e-01
3.873000e+01  3.940519e-01
3.874500e+01  3.968147e-01
3.876000e+01  3.712800e-01
3.877500e+01  3.897409e-01
3.879000e+01  3.761571e-01
3.880500e+01  3.897946e-01
3.882000e+01  4.280482e-01
3.883500e+01  4.167616e-01
3.885000e+01  4.386642e-01
3.886500e+01  4.292913e-01
3.888000e+01  4.830270e-01
3.889500e+01  4.720285e-01
3.891000e+01  4.833901e-01
3.892500e+01  4.796850e-01
3.894000e+01  5.126354e-01
3.895500e+01  4.551639e-01
3.897000e+01  4.561161e-01
3.898500e+01  4.022202e-01
3.900000e+01  3.745073e-01
3.901500e+01  3.669766e-01
3.903000e+01  4.106009e-01
3.904500e+01  3.598150e-01
3.906000e+01  3.559529e-01
3.907500e+01  3.920550e-01
3.909000e+01  4.189631e-01
3.910500e+01  3.777195e-01
3.912000e+01  3.949949e-01
3.913500e+01  3.899347e-01
3.915000e+01  3.826291e-01
3.916500e+01  3.574157e-01
3.918000e+01  3.819699e-01
3.919500e+01  3.860944e-01
3.921000e+01  3.836213e-01
3.922500e+01  3.829305e-01
3.924000e+01  4.079071e-01
3.925500e+01  4.195272e-01
3.927000e+01  3.702379e-01
3.928500e+01  3.959533e-01
3.930000e+01  3.933510e-01
3.931500e+01  3.778318e-01
3.933000e+01  3.807741e-01
3.934500e+01  3.425290e-01
3.936000e+01  3.933202e-01
3.937500e+01  4.118872e-01
3.939000e+01  2.269296e-01
3.940500e+01  2.289104e-01
3.942000e+01  2.251356e-01
3.943500e+01  2.122874e-01
3.945000e+01  2.321270e-01
3.946500e+01  2.112486e-01
3.948000e+01  2.133100e-01
3.949500e+01  2.159377e-01
3.951000e+01  2.145716e-01
3.952500e+01  2.172417e-01
3.954000e+01  2.135720e-01
3.955500e+01  2.177545e-01
3.957000e+01  2.203288e-01
3.958500e+01  2.205154e-01
3.960000e+01  2.159559e-01
3.961500e+01  2.148513e-01
3.963000e+01  2.133354e-01
3.964500e+01  2.175913e-01
3.966000e+01  2.142851e-01
3.967500e+01  2.131383e-01
3.969000e+01  2.213368e-01
3.970500e+01  2.137730e-01
3.972000e+01  2.126241e-01
3.973500e+01  2.124168e-01
3.975000e+01  2.079734e-01
3.976500e+01  2.218400e-01
3.978000e+01  2.215082e-01
3.979500e+01  2.247664e-01
3.981000e+01  2.197226e-01
3.982500e+01  2.229282e-01
3.984000e+01  2.244527e-01
3.985500e+01  2.101761e-01
3.987000e+01  2.106488e-01
3.988500e+01  2.284317e-01
3.990000e+01  2.102426e-01
3.991500e+01  2.224969e-01
3.993000e+01  2.147699e-01
3.994500e+01  2.148515e-01
3.996000e+01  2.117688e-01
3.997500e+01  2.123275e-01
3.999000e+01  2.155853e-01
4.000500e+01  2.164484e-01
4.002000e+01  2.100477e-01
4.003500e+01  2.174905e-01
4.005000e+01  2.174994e-01
4.006500e+01  2.123702e-01
4.008000e+01  2.236378e-01
4.009500e+01  2.179749e-01
4.011000e+01  2.180850e-01
4.012500e+01  2.190180e-01
4.014000e+01  2.137362e-01
4.015500e+01  2.112677e-01
4.017000e+01  2.113503e-01
4.018500e+01  2.164277e-01
4.020000e+01  2.160257e-01
4.021500e+01  2.253244e-01
4.023000e+01  2.212940e-01
4.024500e+01  2.292485e-01
4.026000e+01  2.192033e-01
4.027500e+01  2.189908e-01
4.029000e+01  2.252377e-01
4.030500e+01  2.273039e-01
4.032000e+01  2.163816e-01
4.033500e+01  2.343417e-01
4.035000e+01  2.347467e-01
4.036500e+01  2.211380e-01
4.038000e+01  2.208755e-01
4.039500e+01  2.179748e-01
4.041000e+01  2.088303e-01
4.042500e+01  2.099930e-01
4.044000e+01  2.181401e-01
4.045500e+01  2.199660e-01
4.047000e+01  2.090812e-01
4.048500e+01  2.149792e-01
4.050000e+01  2.123630e-01
4.051500e+01  2.113838e-01
4.053000e+01  2.145903e-01
4.054500e+01  2.155412e-01
4.056000e+01  2.205403e-01
4.057500e+01  2.113031e-01
4.059000e+01  2.111134e-01
4.060500e+01  2.302715e-01
4.062000e+01  2.181971e-01
4.063500e+01  2.238324e-01
4.065000e+01  2.281250e-01
4.066500e+01  2.240762e-01
4.068000e+01  2.142035e-01
4.069500e+01  2.411412e-01
4.071000e+01  2.215514e-01
4.072500e+01  2.130611e-01
4.074000e+01  2.152534e-01
4.075500e+01  2.195862e-01
4.077000e+01  2.200500e-01
4.078500e+01  2.151023e-01
4.080000e+01  2.283945e-01
4.081500e+01  2.252952e-01
4.083000e+01  2.203522e-01
4.084500e+01  2.147232e-01
4.086000e+01  2.186274e-01
4.087500e+01  2.152814e-01
4.089000e+01  2.197476e-01
4.090500e+01  2.235083e-01
4.092000e+01  2.126050e-01
4.093500e+01  2.059974e-01
4.095000e+01  2.102404e-01
4.096500e+01  2.181695e-01
4.098000e+01  2.204788e-01
4.099500e+01  2.238438e-01
4.101000e+01  2.105681e-01
4.102500e+01  2.200862e-01
4.104000e+01  2.107820e-01
4.105500e+01  2.270174e-01
4.107000e+01  2.160234e-01
4.108500e+01  2.106489e-01
4.110000e+01  2.162641e-01
4.111500e+01  2.149445e-01
4.113000e+01  2.117972e-01
4.114500e+01  2.144972e-01
4.116000e+01  2.099643e-01
4.117500e+01  2.153930e-01
4.119000e+01  2.283549e-01
4.120500e+01  2.171592e-01
4.122000e+01  2.133098e-01
4.123500e+01  2.174330e-01
4.125000e+01  2.148698e-01
4.126500e+01  2.129927e-01
4.128000e+01  2.137778e-01
4.129500e+01  2.300629e-01
4.131000e+01  2.347145e-01
4.132500e+01  2.235753e-01
4.134000e+01  2.114024e-01
4.135500e+01  2.264953e-01
4.137000e+01  2.280112e-01
4.138500e+01  2.359872e-01
4.140000e+01  2.438195e-01
4.141500e+01  2.213846e-01
4.143000e+01  2.440388e-01
4.144500e+01  2.215468e-01
4.146000e+01  2.157062e-01
4.147500e+01  2.193470e-01
4.149000e+01  2.158635e-01
4.150500e+01  2.230405e-01
4.152000e+01  2.144950e-01
4.153500e+01  2.174076e-01
4.155000e+01  2.130281e-01
4.156500e+01  2.170464e-01
4.158000e+01  2.123913e-01
4.159500e+01  2.310368e-01
4.161000e+01  2.358260e-01
4.162500e+01  2.217229e-01
4.164000e+01  2.322821e-01
4.165500e+01  2.053531e-01
4.167000e+01  2.119669e-01
4.168500e+01  2.145274e-01
4.170000e+01  2.154860e-01
4.171500e+01  2.204383e-01
4.173000e+01  2.202475e-01
4.174500e+01  2.137593e-01
4.176000e+01  2.072217e-01
4.177500e+01  2.216417e-01
4.179000e+01  2.147439e-01
4.180500e+01  2.371433e-01
4.182000e+01  2.153928e-01
4.183500e+01  2.220361e-01
4.185000e+01  2.145347e-01
4.186500e+01  2.185475e-01
4.188000e+01  2.065284e-01
4.189500e+01  2.123888e-01
4.191000e+01  2.107345e-01
4.192500e+01  2.144971e-01
4.194000e+01  2.206377e-01
4.195500e+01  2.151487e-01
4.197000e+01  2.216551e-01
4.198500e+01  2.128995e-01
4.200000e+01  2.058689e-01
4.201500e+01  2.259959e-01
4.203000e+01  2.088922e-01
4.204500e+01  2.167602e-01
4.206000e+01  2.104496e-01
4.207500e+01  2.240736e-01
4.209000e+01  2.140796e-01
4.210500e+01  2.145344e-01
4.212000e+01  2.079929e-01
4.213500e+01  2.190112e-01
4.215000e+01  2.099667e-01
4.216500e+01  2.118134e-01
4.218000e+01  2.212647e-01
4.219500e+01  2.077257e-01
4.221000e+01  2.057717e-01
4.222500e+01  2.147885e-01
4.224000e+01  2.146067e-01
4.225500e+01  2.127087e-01
4.227000e+01  2.203288e-01
4.228500e+01  2.137307e-01
4.230000e+01  2.202745e-01
4.231500e+01  2.152813e-01
4.233000e+01  2.167531e-01
4.234500e+01  2.108077e-01
4.236000e+01  2.180023e-01
4.237500e+01  2.061381e-01
4.239000e+01  2.183802e-01
4.240500e+01  2.120780e-01
4.242000e+01  2.139744e-01
4.243500e+01  2.165412e-01
4.245000e+01  2.238864e-01
4.246500e+01  2.082330e-01
4.248000e+01  2.218062e-01
4.249500e+01  2.127649e-01
4.251000e+01  2.219389e-01
4.252500e+01  2.228654e-01
4.254000e+01  2.173337e-01
4.255500e+01  2.173842e-01
4.257000e+01  2.271498e-01
4.258500e+01  2.370887e-01
4.260000e+01  2.222542e-01
4.261500e+01  2.299699e-01
4.263000e+01  2.187443e-01
4.264500e+01  2.124832e-01
4.266000e+01  2.107273e-01
4.267500e+01  2.115113e-01
4.269000e+01  2.198385e-01
4.270500e+01  2.166977e-01
4.272000e+01  2.123908e-01
4.273500e+01  2.184081e-01
4.275000e+01  2.137147e-01
4.276500e+01  2.279821e-01
4.278000e+01  2.096976e-01
4.279500e+01  2.125653e-01
4.281000e+01  2.108199e-01
4.282500e+01  2.149185e-01
4.284000e+01  2.112489e-01
4.285500e+01  2.100905e-01
4.287000e+01  2.166495e-01
4.288500e+01  2.140023e-01
4.290000e+01  2.124549e-01
4.291500e+01  2.015191e-01
4.293000e+01  2.110949e-01
4.294500e+01  2.177843e-01
4.296000e+01  2.177914e-01
4.297500e+01  2.131524e-01
4.299000e+01  2.381283e-01
4.300500e+01  2.198252e-01
4.302000e+01  2.136682e-01
4.303500e+01  2.107988e-01
4.305000e+01  2.217568e-01
4.306500e+01  2.080221e-01
4.308000e+01  2.184171e-01
4.309500e+01  2.130492e-01
4.311000e+01  2.157891e-01
4.312500e+01  2.068118e-01
4.314000e+01  2.131714e-01
4.315500e+01  2.131314e-01
4.317000e+01  2.204473e-01
4.318500e+01  2.117613e-01
4.320000e+01  2.143221e-01
4.321500e+01  2.192100e-01
4.323000e+01  2.220675e-01
4.324500e+01  2.291767e-01
4.326000e+01  2.336879e-01
4.327500e+01  2.250708e-01
4.329000e+01  2.531500e-01
4.330500e+01  2.104995e-01
4.332000e+01  2.195471e-01
4.333500e+01  2.286876e-01
4.335000e+01  2.180157e-01
4.336500e+01  2.270878e-01
4.338000e+01  2.272840e-01
4.339500e+01  2.220137e-01
4.341000e+01  2.249851e-01
4.342500e+01  2.294034e-01
4.344000e+01  2.155736e-01
4.345500e+01  2.376786e-01
4.347000e+01  2.158356e-01
4.348500e+01  2.256609e-01
4.350000e+01  2.350916e-01
4.351500e+01  2.162704e-01
4.353000e+01  2.248869e-01
4.354500e+01  2.362839e-01
4.356000e+01  2.180160e-01
4.357500e+01  2.210181e-01
4.359000e+01  2.331243e-01
4.360500e+01  2.307772e-01
4.362000e+01  2.175706e-01
4.363500e+01  2.354591e-01
4.365000e+01  2.167347e-01
4.366500e+01  2.290283e-01
4.368000e+01  2.165407e-01
4.369500e+01  2.100880e-01
4.371000e+01  2.134782e-01
4.372500e+01  2.092916e-01
4.374000e+01  2.326218e-01
4.375500e+01  2.200548e-01
4.377000e+01  2.110308e-01
4.378500e+01  2.182523e-01
4.380000e+01  2.162915e-01
4.381500e+01  2.071157e-01
4.383000e+01  2.272558e-01
4.384500e+01  2.108390e-01
4.386000e+01  2.109905e-01
4.387500e+01  2.207943e-01
4.389000e+01  2.207215e-01
4.390500e+01  2.168340e-01
4.392000e+01  2.081632e-01
4.393500e+01  2.156339e-01
4.395000e+01  2.174235e-01
4.396500e+01  2.123531e-01
4.398000e+01  2.090670e-01
4.399500e+01  2.123279e-01
4.401000e+01  2.157429e-01
4.402500e+01  2.186253e-01
4.404000e+01  2.125111e-01
4.405500e+01  2.132861e-01
4.407000e+01  2.126692e-01
4.408500e+01  2.261901e-01
4.410000e+01  2.167284e-01
4.411500e+01  2.216349e-01
4.413000e+01  2.123442e-01
4.414500e+01  2.225625e-01
4.416000e+01  2.152973e-01
4.417500e+01  2.320518e-01
4.419000e+01  2.429672e-01
4.420500e+01  2.157897e-01
4.422000e+01  2.163793e-01
4.423500e+01  2.118586e-01
4.425000e+01  2.151138e-01
4.426500e+01  2.115300e-01
4.428000e+01  2.179038e-01
4.429500e+01  2.160300e-01
4.431000e+01  2.399729e-01
4.432500e+01  2.294535e-01
4.434000e+01  2.131242e-01
4.435500e+01  2.254308e-01
4.437000e+01  2.144993e-01
4.438500e+01  2.255551e-01
4.440000e+01  2.135276e-01
4.441500e+01  2.144641e-01
4.443000e+01  2.124337e-01
4.444500e+01  2.112370e-01
4.446000e+01  2.120023e-01
4.447500e+01  2.205336e-01
4.449000e+01  2.140679e-01
4.450500e+01  2.153558e-01
4.452000e+01  2.259424e-01
4.453500e+01  2.187784e-01
4.455000e+01  2.138292e-01
4.456500e+01  2.103902e-01
4.458000e+01  2.155856e-01
4.459500e+01  2.077547e-01
4.461000e+01  2.080985e-01
4.462500e+01  2.207849e-01
4.464000e+01  2.149326e-01
4.465500e+01  2.131596e-01
4.467000e+01  2.273038e-01
4.468500e+01  2.082139e-01
4.470000e+01  2.144112e-01
4.471500e+01  2.057983e-01
4.473000e+01  2.249843e-01
4.474500e+01  2.126665e-01
4.476000e+01  2.268173e-01
4.477500e+01  2.192121e-01
4.479000e+01  2.170603e-01
4.480500e+01  2.123702e-01
4.482000e+01  2.153997e-01
4.483500e+01  2.117684e-01
4.485000e+01  2.155202e-01
4.486500e+01  2.150769e-01
4.488000e+01  2.181074e-01
4.489500e+01  2.147255e-01
4.491000e+01  2.313202e-01
4.492500e+01  2.225533e-01
4.494000e+01  2.175362e-01
4.495500e+01  2.107391e-01
4.497000e+01  2.147766e-01
4.498500e+01  2.176167e-01
4.500000e+01  2.268457e-01
4.501500e+01  2.172303e-01
4.503000e+01  2.157801e-01
4.504500e+01  2.214452e-01
4.506000e+01  2.177844e-01
4.507500e+01  2.260375e-01
4.509000e+01  2.196043e-01
4.510500e+01  2.331735e-01
4.512000e+01  2.192372e-01
4.513500e+01  2.214928e-01
4.515000e+01  2.254306e-01
4.516500e+01  2.114002e-01
4.518000e+01  2.107958e-01
4.519500e+01  2.146466e-01
4.521000e+01  2.170458e-01
4.522500e+01  2.149745e-01
4.524000e+01  2.299761e-01
4.525500e+01  2.169702e-01
4.527000e+01  2.252841e-01
4.528500e+01  2.183097e-01
4.530000e+01  2.293356e-01
4.531500e+01  2.255612e-01
4.533000e+01  2.196610e-01
4.534500e+01  2.102880e-01
4.536000e+01  2.297221e-01
4.537500e+01  2.197544e-01
4.539000e+01  2.075333e-01
4.540500e+01  2.285498e-01
4.542000e+01  2.169842e-01
4.543500e+01  2.157241e-01
4.545000e+01  2.281691e-01
4.546500e+01  2.297915e-01
4.548000e+01  2.245040e-01
4.549500e+01  2.268261e-01
4.551000e+01  2.335554e-01
4.552500e+01  2.324027e-01
4.554000e+01  2.182913e-01
4.555500e+01  2.227533e-01
4.557000e+01  2.165593e-01
4.558500e+01  2.253004e-01
4.560000e+01  2.296018e-01
4.561500e+01  2.195659e-01
4.563000e+01  2.113291e-01
4.564500e+01  2.143877e-01
4.566000e+01  2.248953e-01
4.567500e+01  2.201295e-01
4.569000e+01  2.225039e-01
4.570500e+01  2.136375e-01
4.572000e+01  2.231906e-01
4.573500e+01  2.110405e-01
4.575000e+01  2.138552e-01
4.576500e+01  2.160299e-01
4.578000e+01  2.177816e-01
4.579500e+01  2.116458e-01
4.581000e+01  2.163172e-01
4.582500e+01  2.104519e-01
4.584000e+01  2.140723e-01
4.585500e+01  2.070411e-01
4.587000e+01  2.189727e-01
4.588500e+01  2.110876e-01
4.590000e+01  2.130610e-01
4.591500e+01  2.115514e-01
4.593000e+01  2.075889e-01
4.594500e+01  2.153926e-01
4.596000e+01  2.117214e-01
4.597500e+01  2.150115e-01
4.599000e+01  2.135535e-01
4.600500e+01  2.094325e-01
4.602000e+01  2.207644e-01
4.603500e+01  2.223824e-01
4.605000e+01  2.131759e-01
4.606500e+01  2.199225e-01
4.608000e+01  2.261988e-01
4.609500e+01  2.201930e-01
4.611000e+01  2.148905e-01
4.612500e+01  2.135111e-01
4.614000e+01  2.221487e-01
4.615500e+01  2.179724e-01
4.617000e+01  2.110876e-01
4.618500e+01  2.106397e-01
4.620000e+01  2.123346e-01
4.621500e+01  2.181785e-01
4.623000e+01  2.202135e-01
4.624500e+01  2.155388e-01
4.626000e+01  2.143199e-01
4.627500e+01  2.224880e-01
4.629000e+01  2.150369e-01
4.630500e+01  2.216552e-01
4.632000e+01  2.271935e-01
4.633500e+01  2.175386e-01
4.635000e+01  2.198318e-01
4.636500e+01  2.208800e-01
4.638000e+01  2.215851e-01
4.639500e+01  2.090480e-01
4.641000e+01  2.140913e-01
4.642500e+01  2.116858e-01
4.644000e+01  2.140516e-01
4.645500e+01  2.093152e-01
4.647000e+01  2.118986e-01
4.648500e+01  2.176050e-01
4.650000e+01  2.168757e-01
4.651500e+01  2.189201e-01
4.653000e+01  2.130681e-01
4.654500e+01  2.139953e-01
4.656000e+01  2.156410e-01
4.657500e+01  2.177175e-01
4.659000e+01  2.110121e-01
4.660500e+01  2.173707e-01
4.662000e+01  2.161223e-01
4.663500e+01  2.144617e-01
4.665000e+01  2.198979e-01
4.666500e+01  2.194632e-01
4.668000e+01  2.147975e-01
4.669500e+01  2.121273e-01
4.671000e+01  2.314909e-01
4.672500e+01  2.125536e-01
4.674000e+01  2.168319e-01
4.675500e+01  2.161365e-01
4.677000e+01  2.185888e-01
4.678500e+01  2.240114e-01
4.680000e+01  2.152392e-01
4.681500e+01  2.206827e-01
4.683000e+01  2.160738e-01
4.684500e+01  2.189180e-01
4.686000e+01  2.024251e-01
4.687500e+01  2.156526e-01
4.689000e+01  2.232709e-01
4.690500e+01  2.205400e-01
4.692000e+01  2.149554e-01
4.693500e+01  2.160207e-01
4.695000e+01  2.177385e-01
4.696500e+01  2.177222e-01
4.698000e+01  2.113082e-01
4.699500e+01  2.228230e-01
4.701000e+01  2.094617e-01
4.702500e+01  2.155575e-01
4.704000e+01  2.136842e-01
4.705500e+01  2.068817e-01
4.707000e+01  2.122168e-01
4.708500e+01  2.178577e-01
4.710000e+01  2.149531e-01
4.711500e+01  2.130585e-01
4.713000e+01  2.162519e-01
4.714500e+01  2.113079e-01
4.716000e+01  2.087509e-01
4.717500e+01  2.126221e-01
4.719000e+01  2.313117e-01
4.720500e+01  2.178329e-01
4.722000e+01  2.203884e-01
4.723500e+01  2.068307e-01
4.725000e+01  2.166195e-01
4.726500e+01  2.188356e-01
4.728000e+01  2.147857e-01
4.729500e+01  2.179931e-01
4.731000e+01  2.208486e-01
4.732500e+01  2.176121e-01
4.734000e+01  2.127230e-01
4.735500e+01  2.263933e-01
4.737000e+01  2.170416e-01
4.738500e+01  2.086292e-01
4.740000e+01  2.187467e-01
4.741500e+01  2.177156e-01
4.743000e+01  2.174512e-01
4.744500e+01  2.147625e-01
4.746000e+01  2.173615e-01
4.747500e+01  2.131150e-01
4.749000e+01  2.130563e-01
4.750500e+01  2.209933e-01
4.752000e+01  2.204316e-01
4.753500e+01  2.070581e-01
4.755000e+01  2.165984e-01
4.756500e+01  2.199476e-01
4.758000e+01  2.106822e-01
4.759500e+01  2.098073e-01
4.761000e+01  2.062185e-01
4.762500e+01  2.147951e-01
4.764000e+01  2.173499e-01
4.765500e+01  2.194857e-01
4.767000e+01  2.163354e-01
4.768500e+01  2.161849e-01
4.770000e+01  2.188173e-01
4.771500e+01  2.131875e-01
4.773000e+01  2.162776e-01
4.774500e+01  2.166911e-01
4.776000e+01  2.150602e-01
4.777500e+01  2.247444e-01
4.779000e+01  2.180714e-01
4.780500e+01  2.089641e-01
4.782000e+01  2.104946e-01
4.783500e+01  2.148980e-01
4.785000e+01  2.063513e-01
4.786500e+01  2.123439e-01
4.788000e+01  2.221486e-01
4.789500e+01  2.148349e-01
4.791000e+01  2.171959e-01
4.792500e+01  2.181401e-01
4.794000e+01  2.011888e-01
4.795500e+01  2.194217e-01
4.797000e+01  2.174996e-01
4.798500e+01  2.162082e-01
4.800000e+01  2.050513e-01
4.801500e+01  2.121062e-01
4.803000e+01  2.005741e-01
4.804500e+01  2.168066e-01
4.806000e+01  2.206785e-01
4.807500e+01  2.094898e-01
4.809000e+01  2.111610e-01
4.810500e+01  2.076775e-01
4.812000e+01  2.090548e-01
4.813500e+01  2.118137e-01
4.815000e+01  2.116836e-01
4.816500e+01  2.187168e-01
4.818000e+01  2.188200e-01
4.819500e+01  2.108030e-01
4.821000e+01  2.129461e-01
4.822500e+01  2.140723e-01
4.824000e+01  2.160325e-01
4.825500e+01  1.868634e-01
4.827000e+01  2.146370e-01
4.828500e+01  2.207671e-01
4.830000e+01  2.108766e-01
4.831500e+01  2.090310e-01
4.833000e+01  2.156224e-01
4.834500e+01  2.196404e-01
4.836000e+01  2.128592e-01
4.837500e+01  2.105280e-01
4.839000e+01  2.119196e-01
4.840500e+01  1.943037e-01
4.842000e+01  1.966316e-01
4.843500e+01  2.019358e-01
4.845000e+01  2.142544e-01
4.846500e+01  2.081202e-01
4.848000e+01  1.984994e-01
4.849500e+01  1.823895e-01
4.851000e+01  1.893171e-01
4.852500e+01  1.853025e-01
4.854000e+01  2.010425e-01
4.855500e+01  2.131408e-01
4.857000e+01  1.781740e-01
4.858500e+01  1.924736e-01
4.860000e+01  2.164646e-01
4.861500e+01  2.102142e-01
4.863000e+01  2.058885e-01
4.864500e+01  2.115016e-01
4.866000e+01  2.146299e-01
4.867500e+01  2.170116e-01
4.869000e+01  2.179311e-01
4.870500e+01  2.095470e-01
4.872000e+01  2.160300e-01
4.873500e+01  1.790867e-01
4.875000e+01  2.177770e-01
4.876500e+01  2.126926e-01
4.878000e+01  2.141731e-01
4.879500e+01  2.140233e-01
4.881000e+01  2.156110e-01
4.882500e+01  2.240557e-01
4.884000e+01  2.206828e-01
4.885500e+01  2.173131e-01
4.887000e+01  2.190204e-01
4.888500e+01  2.132131e-01
4.890000e+01  2.117544e-01
4.891500e+01  2.172950e-01
4.893000e+01  2.174235e-01
4.894500e+01  2.180025e-01
4.896000e+01  2.147696e-01
4.897500e+01  2.151764e-01
4.899000e+01  2.167807e-01
4.900500e+01  2.209073e-01
4.902000e+01  2.111490e-01
4.903500e+01  2.138155e-01
4.905000e+01  2.139649e-01
4.906500e+01  2.159884e-01
4.908000e+01  2.186251e-01
4.909500e+01  2.222631e-01
4.911000e+01  2.178094e-01
4.912500e+01  2.083265e-01
4.914000e+01  2.279891e-01
4.915500e+01  2.110308e-01
4.917000e+01  2.180319e-01
4.918500e+01  2.184445e-01
4.920000e+01  2.194838e-01
4.921500e+01  2.156985e-01
4.923000e+01  2.211652e-01
4.924500e+01  1.994517e-01
4.926000e+01  2.095469e-01
4.927500e+01  2.210747e-01
4.929000e+01  2.228585e-01
4.930500e+01  2.132087e-01
4.932000e+01  2.112962e-01
4.933500e+01  2.116858e-01
4.935000e+01  2.196272e-01
4.936500e+01  2.068913e-01
4.938000e+01  2.006193e-01
4.939500e+01  1.863114e-01
4.941000e+01  1.709766e-01
4.942500e+01  2.087320e-01
4.944000e+01  2.061526e-01
4.945500e+01  1.938503e-01
4.947000e+01  2.198477e-01
4.948500e+01  1.999524e-01
4.950000e+01  2.075572e-01
4.951500e+01  2.149464e-01
4.953000e+01  2.120873e-01
4.954500e+01  2.101265e-01
4.956000e+01  2.133774e-01
4.957500e+01  2.214520e-01
4.959000e+01  2.142779e-01
4.960500e+01  2.085640e-01
4.962000e+01  2.178577e-01
4.963500e+01  2.132698e-01
4.965000e+01  2.171314e-01
4.966500e+01  2.144598e-01
4.968000e+01  2.128171e-01
4.969500e+01  2.277144e-01
4.971000e+01  2.136118e-01
4.972500e+01  2.109905e-01
4.974000e+01  2.124075e-01
4.975500e+01  2.016755e-01
4.977000e+01  2.142753e-01
4.978500e+01  2.044411e-01
4.980000e+01  2.120634e-01
4.981500e+01  2.074054e-01
4.983000e+01  2.004519e-01
4.984500e+01  1.872057e-01
4.986000e+01  2.046534e-01
4.987500e+01  1.958727e-01
4.989000e+01  2.204318e-01
4.990500e+01  1.941080e-01
4.992000e+01  1.955864e-01
4.993500e+01  1.915751e-01
4.995000e+01  1.856773e-01
4.996500e+01  2.165275e-01
4.998000e+01  1.805491e-01
4.999500e+01  1.923174e-01
