# Supplementary material for: KRSR and RGD Adsorption on TiO2 and Influence of Ion Concentration: A Molecular Dynamics Study
Source: Biomolecules. 2026 Feb 23;16(2):336. doi: 10.3390/biom16020336 (PMC12938479; doi:10.3390/biom16020336)
Supplement: Supplementary file 1 [file biomolecules-16-00336-s001.zip › Supplementary data/data/RGD/18Na18Cl/rmsd.xvg]

# This file was created Tue Aug 19 14:54:32 2025
# Created by:
#                       :-) GROMACS - gmx rms, 2023.2 (-:
# 
# Executable:   /usr/local/gromacs/bin/gmx
# Data prefix:  /usr/local/gromacs
# Working dir:  /mnt/d/Cache/Blanka/Everything Linux/Titán/RGD
# Command line:
#   gmx rms -s 18Na18Cl_1/md/md.tpr -f 18Na18Cl_1/md/md_noPBC.xtc -o 18Na18Cl_1/md/rmsd.xvg -tu ns
# gmx rms is part of G R O M A C S:
#
# GROningen Mixture of Alchemy and Childrens' Stories
#
@    title "RMSD"
@    xaxis  label "Time (ns)"
@    yaxis  label "RMSD (nm)"
@TYPE xy
@ subtitle "Backbone after lsq fit to Backbone"
   0.0000000    0.0000005
   0.0150000    0.0333354
   0.0300000    0.0350456
   0.0450000    0.0694239
   0.0600000    0.0761996
   0.0750000    0.0822730
   0.0900000    0.0881184
   0.1050000    0.0890471
   0.1200000    0.0720505
   0.1350000    0.0758407
   0.1500000    0.0739343
   0.1650000    0.0673455
   0.1800000    0.0711583
   0.1950000    0.0616793
   0.2100000    0.0642434
   0.2250000    0.0811930
   0.2400000    0.0784756
   0.2550000    0.0821368
   0.2700000    0.0748116
   0.2850000    0.0753669
   0.3000000    0.0643879
   0.3150000    0.0808460
   0.3300000    0.0658778
   0.3450000    0.0548254
   0.3600000    0.0812498
   0.3750000    0.0735442
   0.3900000    0.0742428
   0.4050000    0.0640018
   0.4200000    0.0496261
   0.4350000    0.0686606
   0.4500000    0.0714110
   0.4650000    0.0518570
   0.4800000    0.0509891
   0.4950000    0.0545864
   0.5100001    0.0640361
   0.5250000    0.0664730
   0.5400000    0.1002308
   0.5550000    0.1024683
   0.5700001    0.1079865
   0.5850000    0.1148722
   0.6000000    0.1002770
   0.6150000    0.1205453
   0.6300001    0.1129951
   0.6450000    0.1056226
   0.6600000    0.1332718
   0.6750000    0.1382623
   0.6900001    0.1256034
   0.7050000    0.1166779
   0.7200000    0.1210497
   0.7350000    0.1438138
   0.7500001    0.1539838
   0.7650000    0.1458209
   0.7800000    0.1440096
   0.7950000    0.1424396
   0.8100001    0.1481699
   0.8250000    0.1214651
   0.8400000    0.1460690
   0.8550000    0.1519975
   0.8700001    0.1477503
   0.8850001    0.1330394
   0.9000000    0.1258357
   0.9150000    0.1223929
   0.9300001    0.1352988
   0.9450001    0.0946208
   0.9600000    0.1162421
   0.9750000    0.1223955
   0.9900001    0.1260846
   1.0050000    0.1133491
   1.0200001    0.1280077
   1.0350001    0.1171667
   1.0500001    0.1156173
   1.0650001    0.1292103
   1.0800000    0.1534744
   1.0950000    0.1220001
   1.1100000    0.1234728
   1.1250000    0.1307371
   1.1400001    0.1145220
   1.1550001    0.1264929
   1.1700001    0.1297056
   1.1850001    0.1323300
   1.2000000    0.1182532
   1.2150000    0.1314300
   1.2300000    0.1423656
   1.2450000    0.1223931
   1.2600001    0.1227571
   1.2750001    0.1142534
   1.2900001    0.1196875
   1.3050001    0.1070132
   1.3200001    0.1264063
   1.3350000    0.1303831
   1.3500000    0.1344063
   1.3650000    0.1173003
   1.3800001    0.1303108
   1.3950001    0.1242282
   1.4100001    0.1223242
   1.4250001    0.0948841
   1.4400001    0.0832013
   1.4550000    0.0930774
   1.4700000    0.0762466
   1.4850000    0.0729090
   1.5000001    0.0690206
   1.5150001    0.0816527
   1.5300001    0.0842180
   1.5450001    0.0901140
   1.5600001    0.0764878
   1.5750000    0.0716667
   1.5900000    0.0743026
   1.6050000    0.0811553
   1.6200001    0.0733767
   1.6350001    0.0645380
   1.6500001    0.0969248
   1.6650001    0.0574646
   1.6800001    0.0660775
   1.6950001    0.1125210
   1.7100000    0.0707964
   1.7250000    0.0731888
   1.7400001    0.0859868
   1.7550001    0.0692698
   1.7700001    0.0813081
   1.7850001    0.0744727
   1.8000001    0.0978288
   1.8150001    0.0845441
   1.8300000    0.0757199
   1.8450000    0.0785833
   1.8600001    0.0824545
   1.8750001    0.1003869
   1.8900001    0.0829714
   1.9050001    0.0744094
   1.9200001    0.0657762
   1.9350001    0.0873565
   1.9500000    0.0935997
   1.9650002    0.0610291
   1.9800001    0.0635481
   1.9950001    0.0797049
   2.0100000    0.0817097
   2.0250001    0.0978666
   2.0400002    0.1009658
   2.0550001    0.0949506
   2.0700002    0.0938568
   2.0850000    0.0849484
   2.1000001    0.0904677
   2.1150000    0.0965616
   2.1300001    0.0870866
   2.1450002    0.0903307
   2.1600001    0.0924920
   2.1750002    0.0921512
   2.1900001    0.0872068
   2.2050002    0.0847372
   2.2200000    0.0910004
   2.2350001    0.0949834
   2.2500000    0.0931844
   2.2650001    0.0901467
   2.2800002    0.0894973
   2.2950001    0.0906389
   2.3100002    0.1022155
   2.3250000    0.0905213
   2.3400002    0.0901464
   2.3550000    0.0924306
   2.3700001    0.0876206
   2.3850002    0.0908192
   2.4000001    0.0833630
   2.4150002    0.0901756
   2.4300001    0.0913516
   2.4450002    0.0887347
   2.4600000    0.0961351
   2.4750001    0.0899576
   2.4900000    0.0968841
   2.5050001    0.0967273
   2.5200002    0.0914458
   2.5350001    0.0964604
   2.5500002    0.0880560
   2.5650001    0.0817265
   2.5800002    0.0856084
   2.5950000    0.0499849
   2.6100001    0.0532965
   2.6250002    0.0562633
   2.6400001    0.0586725
   2.6550002    0.0683033
   2.6700001    0.0816591
   2.6850002    0.0714274
   2.7000000    0.0606136
   2.7150002    0.0791796
   2.7300000    0.0650896
   2.7450001    0.0562362
   2.7600002    0.0607020
   2.7750001    0.0625398
   2.7900002    0.0713400
   2.8050001    0.0850183
   2.8200002    0.0733973
   2.8350000    0.0771088
   2.8500001    0.0737074
   2.8650002    0.0618006
   2.8800001    0.0813915
   2.8950002    0.0782329
   2.9100001    0.0629607
   2.9250002    0.0712831
   2.9400001    0.0814513
   2.9550002    0.0787336
   2.9700000    0.0662795
   2.9850001    0.0769229
   3.0000002    0.0594703
   3.0150001    0.0615457
   3.0300002    0.0628423
   3.0450001    0.0622472
   3.0600002    0.0517647
   3.0750000    0.0662609
   3.0900002    0.0550003
   3.1050003    0.0625597
   3.1200001    0.0577622
   3.1350002    0.0621717
   3.1500001    0.0637481
   3.1650002    0.0659663
   3.1800001    0.0642420
   3.1950002    0.0635449
   3.2100000    0.0797880
   3.2250001    0.0673332
   3.2400002    0.0624076
   3.2550001    0.0645602
   3.2700002    0.0722418
   3.2850001    0.0560711
   3.3000002    0.0681885
   3.3150001    0.0688837
   3.3300002    0.0839495
   3.3450003    0.0603324
   3.3600001    0.0703883
   3.3750002    0.0645392
   3.3900001    0.0782044
   3.4050002    0.0813192
   3.4200001    0.0590208
   3.4350002    0.0507837
   3.4500000    0.0649494
   3.4650002    0.0730218
   3.4800003    0.0438413
   3.4950001    0.0506300
   3.5100002    0.0272150
   3.5250001    0.0521867
   3.5400002    0.0581903
   3.5550001    0.1078875
   3.5700002    0.1007987
   3.5850003    0.0830477
   3.6000001    0.0975761
   3.6150002    0.0978177
   3.6300001    0.0963925
   3.6450002    0.0843275
   3.6600001    0.0916997
   3.6750002    0.0987163
   3.6900001    0.1054758
   3.7050002    0.0934070
   3.7200003    0.1170507
   3.7350001    0.1346499
   3.7500002    0.1222893
   3.7650001    0.1265405
   3.7800002    0.1289256
   3.7950001    0.1283192
   3.8100002    0.1208048
   3.8250003    0.1024105
   3.8400002    0.0956144
   3.8550003    0.1205320
   3.8700001    0.1155510
   3.8850002    0.1179377
   3.9000001    0.1143846
   3.9150002    0.1198260
   3.9300003    0.1300907
   3.9450002    0.1346324
   3.9600003    0.1382475
   3.9750001    0.1398538
   3.9900002    0.1346868
   4.0050001    0.1049365
   4.0200000    0.0969626
   4.0350003    0.1093177
   4.0500002    0.1171217
   4.0650001    0.1112374
   4.0800004    0.1003433
   4.0950003    0.1043009
   4.1100001    0.1145896
   4.1250000    0.1123258
   4.1400003    0.0764961
   4.1550002    0.1015117
   4.1700001    0.1021506
   4.1850004    0.0884615
   4.2000003    0.0881297
   4.2150002    0.0900188
   4.2300000    0.1048473
   4.2450004    0.1133752
   4.2600002    0.1133277
   4.2750001    0.1217804
   4.2900004    0.1056488
   4.3050003    0.1250447
   4.3200002    0.1075394
   4.3350000    0.1206410
   4.3500004    0.1068486
   4.3650002    0.0956393
   4.3800001    0.1084451
   4.3950000    0.1061179
   4.4100003    0.1138734
   4.4250002    0.1063412
   4.4400001    0.0769589
   4.4550004    0.1055344
   4.4700003    0.1189434
   4.4850001    0.0626113
   4.5000000    0.0854539
   4.5150003    0.0839022
   4.5300002    0.0796788
   4.5450001    0.1062413
   4.5600004    0.0880274
   4.5750003    0.0956048
   4.5900002    0.1267140
   4.6050000    0.1158222
   4.6200004    0.1027216
   4.6350002    0.0941977
   4.6500001    0.0980238
   4.6650004    0.1035050
   4.6800003    0.1229781
   4.6950002    0.1119909
   4.7100000    0.1103014
   4.7250004    0.0766808
   4.7400002    0.0937471
   4.7550001    0.0876663
   4.7700005    0.0868723
   4.7850003    0.0866685
   4.8000002    0.0794816
   4.8150001    0.0798471
   4.8300004    0.0750810
   4.8450003    0.0684503
   4.8600001    0.0655626
   4.8750000    0.0588404
   4.8900003    0.0627588
   4.9050002    0.0691309
   4.9200001    0.0689016
   4.9350004    0.0537548
   4.9500003    0.0656796
   4.9650002    0.0723542
   4.9800000    0.0599069
   4.9950004    0.0532408
   5.0100002    0.0542924
   5.0250001    0.0387405
   5.0400004    0.0508784
   5.0550003    0.0395860
   5.0700002    0.0612968
   5.0850000    0.0785944
   5.1000004    0.0381944
   5.1150002    0.0934558
   5.1300001    0.0876724
   5.1450005    0.1290486
   5.1600003    0.1180701
   5.1750002    0.1037863
   5.1900001    0.1210005
   5.2050004    0.1065061
   5.2200003    0.1219467
   5.2350001    0.1166430
   5.2500005    0.1246382
   5.2650003    0.1173517
   5.2800002    0.1196525
   5.2950001    0.1111475
   5.3100004    0.0887956
   5.3250003    0.1133940
   5.3400002    0.0980225
   5.3550000    0.1112798
   5.3700004    0.1217586
   5.3850002    0.1283510
   5.4000001    0.1281996
   5.4150004    0.1021770
   5.4300003    0.0870953
   5.4450002    0.0986901
   5.4600000    0.1131834
   5.4750004    0.1079034
   5.4900002    0.1045156
   5.5050001    0.1099932
   5.5200005    0.0897996
   5.5350003    0.1030296
   5.5500002    0.0806765
   5.5650001    0.1165332
   5.5800004    0.1109026
   5.5950003    0.1298153
   5.6100001    0.1147948
   5.6250005    0.0998543
   5.6400003    0.0985723
   5.6550002    0.1158967
   5.6700001    0.1109312
   5.6850004    0.0853613
   5.7000003    0.1094610
   5.7150002    0.1131198
   5.7300005    0.1078487
   5.7450004    0.0543122
   5.7600002    0.1036275
   5.7750001    0.0847563
   5.7900004    0.0832228
   5.8050003    0.0763894
   5.8200002    0.0918303
   5.8350005    0.1185855
   5.8500004    0.1244018
   5.8650002    0.1465276
   5.8800001    0.1315424
   5.8950005    0.1184845
   5.9100003    0.1662071
   5.9250002    0.1564613
   5.9400001    0.1512787
   5.9550004    0.1535002
   5.9700003    0.1441612
   5.9850001    0.1203747
   6.0000005    0.0862313
   6.0150003    0.1132983
   6.0300002    0.1165125
   6.0450001    0.1012149
   6.0600004    0.0990461
   6.0750003    0.0898057
   6.0900002    0.1124508
   6.1050005    0.1006686
   6.1200004    0.0817564
   6.1350002    0.0858854
   6.1500001    0.0843339
   6.1650004    0.0704321
   6.1800003    0.1106862
   6.1950002    0.1176182
   6.2100005    0.0959286
   6.2250004    0.1139404
   6.2400002    0.0844986
   6.2550001    0.0775246
   6.2700005    0.0655286
   6.2850003    0.0812707
   6.3000002    0.0795451
   6.3150005    0.0882489
   6.3300004    0.1014501
   6.3450003    0.0702268
   6.3600001    0.0936848
   6.3750005    0.1082267
   6.3900003    0.1075788
   6.4050002    0.1413957
   6.4200001    0.1490603
   6.4350004    0.1475278
   6.4500003    0.1442908
   6.4650002    0.1330236
   6.4800005    0.1344209
   6.4950004    0.1273093
   6.5100002    0.1281940
   6.5250001    0.1353225
   6.5400004    0.1365614
   6.5550003    0.1276446
   6.5700002    0.1103140
   6.5850005    0.1222797
   6.6000004    0.1205875
   6.6150002    0.1306486
   6.6300001    0.0966471
   6.6450005    0.1090364
   6.6600003    0.1022203
   6.6750002    0.1015230
   6.6900005    0.1016256
   6.7050004    0.1131816
   6.7200003    0.1236361
   6.7350001    0.0887510
   6.7500005    0.0842508
   6.7650003    0.0954283
   6.7800002    0.1042593
   6.7950006    0.1076295
   6.8100004    0.1058561
   6.8250003    0.1172880
   6.8400002    0.1047277
   6.8550005    0.1190258
   6.8700004    0.1068260
   6.8850002    0.1165525
   6.9000001    0.1265136
   6.9150004    0.1119575
   6.9300003    0.1170739
   6.9450002    0.0947150
   6.9600005    0.0905092
   6.9750004    0.0759583
   6.9900002    0.1158130
   7.0050001    0.1162093
   7.0200005    0.1039981
   7.0350003    0.1169142
   7.0500002    0.1119077
   7.0650005    0.1379312
   7.0800004    0.1315296
   7.0950003    0.1403367
   7.1100001    0.1417292
   7.1250005    0.1271937
   7.1400003    0.1133720
   7.1550002    0.1278073
   7.1700006    0.1072710
   7.1850004    0.0978190
   7.2000003    0.1126411
   7.2150002    0.1052339
   7.2300005    0.1111177
   7.2450004    0.1134313
   7.2600002    0.1254186
   7.2750006    0.1129203
   7.2900004    0.1098839
   7.3050003    0.1219462
   7.3200002    0.1005996
   7.3350005    0.0975696
   7.3500004    0.1300740
   7.3650002    0.1149005
   7.3800001    0.1067202
   7.3950005    0.1099319
   7.4100003    0.1008957
   7.4250002    0.1192185
   7.4400005    0.1064418
   7.4550004    0.1144050
   7.4700003    0.1168761
   7.4850001    0.0925650
   7.5000005    0.0631469
   7.5150003    0.0701243
   7.5300002    0.0773231
   7.5450006    0.0766829
   7.5600004    0.0862361
   7.5750003    0.0800651
   7.5900002    0.0640833
   7.6050005    0.0680405
   7.6200004    0.0728885
   7.6350002    0.0765096
   7.6500006    0.0697015
   7.6650004    0.0833375
   7.6800003    0.0966291
   7.6950002    0.0871421
   7.7100005    0.0952936
   7.7250004    0.0767691
   7.7400002    0.0737132
   7.7550006    0.0835299
   7.7700005    0.0877353
   7.7850003    0.0767074
   7.8000002    0.0745966
   7.8150005    0.0890549
   7.8300004    0.0737584
   7.8450003    0.0817644
   7.8600006    0.0828890
   7.8750005    0.0752670
   7.8900003    0.0788346
   7.9050002    0.0670065
   7.9200006    0.0638110
   7.9350004    0.0671014
   7.9500003    0.0767455
   7.9650002    0.0683347
   7.9800005    0.0729054
   7.9950004    0.0755718
   8.0100002    0.0737753
   8.0250006    0.0817067
   8.0400000    0.0692640
   8.0550003    0.0738667
   8.0700006    0.0769757
   8.0850000    0.0758168
   8.1000004    0.0619989
   8.1150007    0.0657995
   8.1300001    0.0581232
   8.1450005    0.0789798
   8.1600008    0.0694321
   8.1750002    0.0818991
   8.1900005    0.0736928
   8.2049999    0.0704673
   8.2200003    0.0652641
   8.2350006    0.0634343
   8.2500000    0.0770405
   8.2650003    0.0728250
   8.2800007    0.0708586
   8.2950001    0.0724380
   8.3100004    0.0738129
   8.3250008    0.0402508
   8.3400002    0.0479614
   8.3550005    0.0683117
   8.3700008    0.0801022
   8.3850002    0.0693823
   8.4000006    0.0894378
   8.4150000    0.0960066
   8.4300003    0.0895534
   8.4450006    0.0763566
   8.4600000    0.0843436
   8.4750004    0.0900045
   8.4900007    0.0929070
   8.5050001    0.0833480
   8.5200005    0.0706552
   8.5350008    0.0869084
   8.5500002    0.0893856
   8.5650005    0.0775646
   8.5800009    0.0830615
   8.5950003    0.0791431
   8.6100006    0.0797713
   8.6250000    0.0752481
   8.6400003    0.0791748
   8.6550007    0.0868071
   8.6700001    0.0838602
   8.6850004    0.0834414
   8.7000008    0.0910593
   8.7150002    0.0582894
   8.7300005    0.0920819
   8.7450008    0.0911904
   8.7600002    0.0655733
   8.7750006    0.0867589
   8.7900000    0.0732070
   8.8050003    0.0817424
   8.8200006    0.0827443
   8.8350000    0.0689827
   8.8500004    0.0828591
   8.8650007    0.0792580
   8.8800001    0.0638416
   8.8950005    0.0780716
   8.9100008    0.0769669
   8.9250002    0.0721044
   8.9400005    0.0690368
   8.9550009    0.0759608
   8.9700003    0.0723528
   8.9850006    0.0664725
   9.0000000    0.0733238
   9.0150003    0.0709517
   9.0300007    0.0864931
   9.0450001    0.0801205
   9.0600004    0.0811897
   9.0750008    0.0714951
   9.0900002    0.0779215
   9.1050005    0.0799323
   9.1200008    0.0618591
   9.1350002    0.0577807
   9.1500006    0.0635764
   9.1650000    0.0514209
   9.1800003    0.0602898
   9.1950006    0.0765598
   9.2100000    0.0765093
   9.2250004    0.0764742
   9.2400007    0.0727256
   9.2550001    0.0680978
   9.2700005    0.0743424
   9.2850008    0.0661100
   9.3000002    0.0518253
   9.3150005    0.0711157
   9.3300009    0.0700962
   9.3450003    0.0662447
   9.3600006    0.0638247
   9.3750000    0.0713456
   9.3900003    0.0669923
   9.4050007    0.0607547
   9.4200001    0.0532165
   9.4350004    0.0539630
   9.4500008    0.0625420
   9.4650002    0.0624993
   9.4800005    0.0529001
   9.4950008    0.0571523
   9.5100002    0.0627829
   9.5250006    0.0378671
   9.5400009    0.0501980
   9.5550003    0.0612184
   9.5700006    0.0480337
   9.5850000    0.0562681
   9.6000004    0.0562074
   9.6150007    0.0732157
   9.6300001    0.0643175
   9.6450005    0.0695501
   9.6600008    0.0617057
   9.6750002    0.0663724
   9.6900005    0.0545431
   9.7050009    0.0337749
   9.7200003    0.0619556
   9.7350006    0.0561038
   9.7500000    0.0612783
   9.7650003    0.0763600
   9.7800007    0.0710287
   9.7950001    0.0727960
   9.8100004    0.0658163
   9.8250008    0.0647960
   9.8400002    0.0715563
   9.8550005    0.0621652
   9.8700008    0.0670823
   9.8850002    0.0729797
   9.9000006    0.0669364
   9.9150009    0.0850947
   9.9300003    0.0651115
   9.9450006    0.0704136
   9.9600000    0.0643733
   9.9750004    0.0747583
   9.9900007    0.0637733
  10.0050001    0.0533568
  10.0200005    0.0751438
  10.0350008    0.0681604
  10.0500002    0.0692003
  10.0650005    0.0687171
  10.0800009    0.0655726
  10.0950003    0.0569539
  10.1100006    0.0714040
  10.1250010    0.0601793
  10.1400003    0.0685963
  10.1550007    0.0639832
  10.1700001    0.0703835
  10.1850004    0.0680806
  10.2000008    0.0738562
  10.2150002    0.0698385
  10.2300005    0.0780395
  10.2450008    0.0737755
  10.2600002    0.0600573
  10.2750006    0.0707299
  10.2900009    0.0787110
  10.3050003    0.0801378
  10.3200006    0.0678432
  10.3350000    0.0763432
  10.3500004    0.0684315
  10.3650007    0.0691441
  10.3800001    0.0700614
  10.3950005    0.0803054
  10.4100008    0.0665082
  10.4250002    0.0803892
  10.4400005    0.0687748
  10.4550009    0.0756746
  10.4700003    0.0665437
  10.4850006    0.0693467
  10.5000010    0.0622397
  10.5150003    0.0630862
  10.5300007    0.0649460
  10.5450001    0.0708103
  10.5600004    0.0772988
  10.5750008    0.0835605
  10.5900002    0.0818283
  10.6050005    0.0761862
  10.6200008    0.0876264
  10.6350002    0.0929489
  10.6500006    0.0784301
  10.6650009    0.0815476
  10.6800003    0.0889521
  10.6950006    0.0803085
  10.7100000    0.0847947
  10.7250004    0.0770806
  10.7400007    0.0752412
  10.7550001    0.0758887
  10.7700005    0.0730133
  10.7850008    0.0847345
  10.8000002    0.0783435
  10.8150005    0.0898135
  10.8300009    0.0772136
  10.8450003    0.0898753
  10.8600006    0.0881613
  10.8750010    0.0861897
  10.8900003    0.0786082
  10.9050007    0.0826541
  10.9200001    0.0855730
  10.9350004    0.0928076
  10.9500008    0.0740970
  10.9650002    0.0770010
  10.9800005    0.0738651
  10.9950008    0.0698338
  11.0100002    0.0792512
  11.0250006    0.0791725
  11.0400009    0.0640559
  11.0550003    0.0688718
  11.0700006    0.0742121
  11.0850010    0.0783222
  11.1000004    0.0619148
  11.1150007    0.0836364
  11.1300001    0.0742106
  11.1450005    0.0700398
  11.1600008    0.0595674
  11.1750002    0.0686118
  11.1900005    0.0633842
  11.2050009    0.0532550
  11.2200003    0.0660420
  11.2350006    0.0670179
  11.2500010    0.0483916
  11.2650003    0.0631766
  11.2800007    0.0499616
  11.2950001    0.0560665
  11.3100004    0.0561661
  11.3250008    0.0770567
  11.3400002    0.0601522
  11.3550005    0.0706136
  11.3700008    0.0490905
  11.3850002    0.0554894
  11.4000006    0.0651053
  11.4150009    0.0549108
  11.4300003    0.0658954
  11.4450006    0.0522554
  11.4600010    0.0642249
  11.4750004    0.0651313
  11.4900007    0.0512629
  11.5050001    0.0685362
  11.5200005    0.0555297
  11.5350008    0.0521393
  11.5500002    0.0512791
  11.5650005    0.0507655
  11.5800009    0.0682902
  11.5950003    0.0732517
  11.6100006    0.0597695
  11.6250010    0.0607820
  11.6400003    0.0767420
  11.6550007    0.0522165
  11.6700010    0.0730707
  11.6850004    0.0534010
  11.7000008    0.0548314
  11.7150002    0.0722510
  11.7300005    0.0599004
  11.7450008    0.0556430
  11.7600002    0.0480214
  11.7750006    0.0446590
  11.7900009    0.0598110
  11.8050003    0.0454414
  11.8200006    0.0513047
  11.8350010    0.0580673
  11.8500004    0.0615700
  11.8650007    0.0593512
  11.8800001    0.0561745
  11.8950005    0.0563463
  11.9100008    0.0553419
  11.9250002    0.0582279
  11.9400005    0.0500660
  11.9550009    0.0557665
  11.9700003    0.0610031
  11.9850006    0.0549758
  12.0000010    0.0540063
  12.0150003    0.0602698
  12.0300007    0.0562405
  12.0450010    0.0658086
  12.0600004    0.0704679
  12.0750008    0.0585344
  12.0900002    0.0512773
  12.1050005    0.0620358
  12.1200008    0.0535292
  12.1350002    0.0507523
  12.1500006    0.0515443
  12.1650009    0.0560826
  12.1800003    0.0519051
  12.1950006    0.0550254
  12.2100010    0.0695287
  12.2250004    0.0581590
  12.2400007    0.0731524
  12.2550001    0.0624167
  12.2700005    0.0595176
  12.2850008    0.0500769
  12.3000002    0.0490388
  12.3150005    0.0421516
  12.3300009    0.0476067
  12.3450003    0.0495344
  12.3600006    0.0481261
  12.3750010    0.0689490
  12.3900003    0.0452350
  12.4050007    0.0756401
  12.4200010    0.0579583
  12.4350004    0.0703470
  12.4500008    0.0725113
  12.4650002    0.0742457
  12.4800005    0.0717298
  12.4950008    0.0525701
  12.5100002    0.0404817
  12.5250006    0.0360733
  12.5400009    0.0607979
  12.5550003    0.0499849
  12.5700006    0.0591908
  12.5850010    0.0440618
  12.6000004    0.0549607
  12.6150007    0.0601769
  12.6300011    0.0468960
  12.6450005    0.0396007
  12.6600008    0.0439846
  12.6750002    0.0359625
  12.6900005    0.0490099
  12.7050009    0.0499626
  12.7200003    0.0455350
  12.7350006    0.0437713
  12.7500010    0.0566158
  12.7650003    0.0346922
  12.7800007    0.0399524
  12.7950010    0.0643747
  12.8100004    0.0608309
  12.8250008    0.0598431
  12.8400002    0.0525445
  12.8550005    0.0696675
  12.8700008    0.0488705
  12.8850002    0.0520093
  12.9000006    0.0634374
  12.9150009    0.0585659
  12.9300003    0.0515393
  12.9450006    0.0621427
  12.9600010    0.0510900
  12.9750004    0.0657338
  12.9900007    0.0493821
  13.0050011    0.0450910
  13.0200005    0.0689698
  13.0350008    0.0697079
  13.0500002    0.0672160
  13.0650005    0.0594537
  13.0800009    0.0534929
  13.0950003    0.0624170
  13.1100006    0.0566474
  13.1250010    0.0491373
  13.1400003    0.0592010
  13.1550007    0.0468525
  13.1700010    0.0596299
  13.1850004    0.0603493
  13.2000008    0.0515982
  13.2150002    0.0413560
  13.2300005    0.0559485
  13.2450008    0.0505565
  13.2600002    0.0503383
  13.2750006    0.0491727
  13.2900009    0.0491361
  13.3050003    0.0519821
  13.3200006    0.0608673
  13.3350010    0.0772668
  13.3500004    0.0674345
  13.3650007    0.0711237
  13.3800011    0.0652231
  13.3950005    0.0614329
  13.4100008    0.0407388
  13.4250002    0.0649901
  13.4400005    0.0584998
  13.4550009    0.0665444
  13.4700003    0.0715217
  13.4850006    0.0676237
  13.5000010    0.0631779
  13.5150003    0.0587654
  13.5300007    0.0677645
  13.5450010    0.0524597
  13.5600004    0.0453656
  13.5750008    0.0563679
  13.5900011    0.0503244
  13.6050005    0.0471814
  13.6200008    0.0562233
  13.6350002    0.0433394
  13.6500006    0.0585341
  13.6650009    0.0507380
  13.6800003    0.0643763
  13.6950006    0.0554351
  13.7100010    0.0697928
  13.7250004    0.0742358
  13.7400007    0.0525320
  13.7550011    0.0738020
  13.7700005    0.0612817
  13.7850008    0.0652538
  13.8000002    0.0411470
  13.8150005    0.0554931
  13.8300009    0.0829476
  13.8450003    0.0750063
  13.8600006    0.0761896
  13.8750010    0.0633221
  13.8900003    0.0620493
  13.9050007    0.0538627
  13.9200010    0.0682172
  13.9350004    0.0747793
  13.9500008    0.0604237
  13.9650011    0.0641964
  13.9800005    0.0648695
  13.9950008    0.0500198
  14.0100002    0.0538793
  14.0250006    0.0603215
  14.0400009    0.0618184
  14.0550003    0.0684076
  14.0700006    0.0537388
  14.0850010    0.0532724
  14.1000004    0.0686565
  14.1150007    0.0588913
  14.1300011    0.0391525
  14.1450005    0.0380929
  14.1600008    0.0508040
  14.1750011    0.0588907
  14.1900005    0.0525626
  14.2050009    0.0433006
  14.2200003    0.0388801
  14.2350006    0.0393697
  14.2500010    0.0582231
  14.2650003    0.0622142
  14.2800007    0.0474494
  14.2950010    0.0493660
  14.3100004    0.0566000
  14.3250008    0.0526945
  14.3400011    0.0391946
  14.3550005    0.0476839
  14.3700008    0.0549495
  14.3850002    0.0429713
  14.4000006    0.0597829
  14.4150009    0.0568824
  14.4300003    0.0481663
  14.4450006    0.0535752
  14.4600010    0.0453672
  14.4750004    0.0468609
  14.4900007    0.0484160
  14.5050011    0.0632157
  14.5200005    0.0535730
  14.5350008    0.0532607
  14.5500011    0.0556822
  14.5650005    0.0508906
  14.5800009    0.0511406
  14.5950003    0.0434127
  14.6100006    0.0529248
  14.6250010    0.0570938
  14.6400003    0.0615865
  14.6550007    0.0554250
  14.6700010    0.0478669
  14.6850004    0.0479505
  14.7000008    0.0617667
  14.7150011    0.0415650
  14.7300005    0.0539105
  14.7450008    0.0453396
  14.7600002    0.0499840
  14.7750006    0.0616669
  14.7900009    0.0524650
  14.8050003    0.0548520
  14.8200006    0.0606724
  14.8350010    0.0594772
  14.8500004    0.0498026
  14.8650007    0.0526479
  14.8800011    0.0674996
  14.8950005    0.0752498
  14.9100008    0.0557340
  14.9250011    0.0751625
  14.9400005    0.0681553
  14.9550009    0.0697087
  14.9700003    0.0558802
  14.9850006    0.0445172
  15.0000010    0.0715823
  15.0150003    0.0552135
  15.0300007    0.0769223
  15.0450010    0.0492069
  15.0600004    0.0654988
  15.0750008    0.0609833
  15.0900011    0.0746725
  15.1050005    0.0632823
  15.1200008    0.0576871
  15.1350012    0.0491486
  15.1500006    0.0484113
  15.1650009    0.0512419
  15.1800003    0.0456129
  15.1950006    0.0554458
  15.2100010    0.0502628
  15.2250004    0.0627267
  15.2400007    0.0667278
  15.2550011    0.0747841
  15.2700005    0.0585722
  15.2850008    0.0641569
  15.3000011    0.0649711
  15.3150005    0.0460459
  15.3300009    0.0426657
  15.3450003    0.0669825
  15.3600006    0.0528778
  15.3750010    0.0521344
  15.3900003    0.0651497
  15.4050007    0.0562257
  15.4200010    0.0483958
  15.4350004    0.0462459
  15.4500008    0.0575970
  15.4650011    0.0635935
  15.4800005    0.0525432
  15.4950008    0.0590189
  15.5100012    0.0517991
  15.5250006    0.0547622
  15.5400009    0.0669355
  15.5550003    0.0715322
  15.5700006    0.0562982
  15.5850010    0.0461558
  15.6000004    0.0502006
  15.6150007    0.0451224
  15.6300011    0.0576319
  15.6450005    0.0527202
  15.6600008    0.0572151
  15.6750011    0.0514392
  15.6900005    0.0662827
  15.7050009    0.0516864
  15.7200012    0.0482894
  15.7350006    0.0399313
  15.7500010    0.0463457
  15.7650003    0.0537360
  15.7800007    0.0669061
  15.7950010    0.0642293
  15.8100004    0.0559230
  15.8250008    0.0422852
  15.8400011    0.0563068
  15.8550005    0.0556803
  15.8700008    0.0547915
  15.8850012    0.0500434
  15.9000006    0.0449390
  15.9150009    0.0578808
  15.9300003    0.0470071
  15.9450006    0.0536503
  15.9600010    0.0733946
  15.9750004    0.0596507
  15.9900007    0.0461632
  16.0050011    0.0635242
  16.0200005    0.0505383
  16.0349998    0.0592130
  16.0500011    0.0514007
  16.0650005    0.0544008
  16.0799999    0.0392816
  16.0950012    0.0473862
  16.1100006    0.0542966
  16.1250000    0.0695935
  16.1400013    0.0553560
  16.1550007    0.0643432
  16.1700001    0.0708884
  16.1850014    0.0661587
  16.2000008    0.0553995
  16.2150002    0.0547532
  16.2300014    0.0627390
  16.2450008    0.0560031
  16.2600002    0.0470005
  16.2750015    0.0471746
  16.2900009    0.0446707
  16.3050003    0.0522349
  16.3200016    0.0416522
  16.3350010    0.0581218
  16.3500004    0.0484346
  16.3650017    0.0537790
  16.3800011    0.0410887
  16.3950005    0.0386915
  16.4099998    0.0530507
  16.4250011    0.0554763
  16.4400005    0.0607609
  16.4549999    0.0605288
  16.4700012    0.0431596
  16.4850006    0.0474382
  16.5000000    0.0436398
  16.5150013    0.0550828
  16.5300007    0.0488558
  16.5450001    0.0550071
  16.5600014    0.0684182
  16.5750008    0.0774518
  16.5900002    0.0505367
  16.6050014    0.0599494
  16.6200008    0.0599392
  16.6350002    0.0615172
  16.6500015    0.0740052
  16.6650009    0.0606270
  16.6800003    0.0581281
  16.6950016    0.0536225
  16.7100010    0.0522199
  16.7250004    0.0718648
  16.7400017    0.0623282
  16.7550011    0.0490581
  16.7700005    0.0612851
  16.7849998    0.0695045
  16.8000011    0.0546662
  16.8150005    0.0474250
  16.8299999    0.0608014
  16.8450012    0.0458544
  16.8600006    0.0509049
  16.8750000    0.0564146
  16.8900013    0.0465082
  16.9050007    0.0456104
  16.9200001    0.0482402
  16.9350014    0.0492643
  16.9500008    0.0727022
  16.9650002    0.0561658
  16.9800014    0.0701916
  16.9950008    0.0526294
  17.0100002    0.0596492
  17.0250015    0.0569937
  17.0400009    0.0522637
  17.0550003    0.0543642
  17.0700016    0.0400408
  17.0850010    0.0576130
  17.1000004    0.0592179
  17.1150017    0.0561866
  17.1300011    0.0445314
  17.1450005    0.0508658
  17.1600018    0.0532959
  17.1750011    0.0452527
  17.1900005    0.0513763
  17.2049999    0.0568358
  17.2200012    0.0564359
  17.2350006    0.0513288
  17.2500000    0.0565078
  17.2650013    0.0637911
  17.2800007    0.0882164
  17.2950001    0.0680694
  17.3100014    0.0481510
  17.3250008    0.0286897
  17.3400002    0.0503470
  17.3550014    0.0539469
  17.3700008    0.0644855
  17.3850002    0.0504780
  17.4000015    0.0547900
  17.4150009    0.0653761
  17.4300003    0.0490412
  17.4450016    0.0442116
  17.4600010    0.0567100
  17.4750004    0.0535792
  17.4900017    0.0593842
  17.5050011    0.0530838
  17.5200005    0.0531198
  17.5350018    0.0490024
  17.5500011    0.0617089
  17.5650005    0.0807623
  17.5799999    0.0669485
  17.5950012    0.0618264
  17.6100006    0.0644440
  17.6250000    0.0578253
  17.6400013    0.0622179
  17.6550007    0.0513712
  17.6700001    0.0491395
  17.6850014    0.0393806
  17.7000008    0.0347225
  17.7150002    0.0399021
  17.7300014    0.0512346
  17.7450008    0.0262336
  17.7600002    0.0359814
  17.7750015    0.0444003
  17.7900009    0.0606163
  17.8050003    0.0517623
  17.8200016    0.0600095
  17.8350010    0.0366094
  17.8500004    0.0479968
  17.8650017    0.0478131
  17.8800011    0.0463686
  17.8950005    0.0542276
  17.9100018    0.0499543
  17.9250011    0.0662565
  17.9400005    0.0697975
  17.9549999    0.0594499
  17.9700012    0.0654779
  17.9850006    0.0476106
  18.0000000    0.0500817
  18.0150013    0.0551586
  18.0300007    0.0499984
  18.0450001    0.0535652
  18.0600014    0.0546842
  18.0750008    0.0546525
  18.0900002    0.0521037
  18.1050014    0.0496665
  18.1200008    0.0355646
  18.1350002    0.0538002
  18.1500015    0.0420800
  18.1650009    0.0490486
  18.1800003    0.0555508
  18.1950016    0.0551176
  18.2100010    0.0527263
  18.2250004    0.0504823
  18.2400017    0.0430179
  18.2550011    0.0470232
  18.2700005    0.0557015
  18.2850018    0.0518829
  18.3000011    0.0431005
  18.3150005    0.0663567
  18.3299999    0.0611806
  18.3450012    0.0726399
  18.3600006    0.0530316
  18.3750000    0.0600836
  18.3900013    0.0466365
  18.4050007    0.0628910
  18.4200001    0.0605845
  18.4350014    0.0667183
  18.4500008    0.0688389
  18.4650002    0.0726135
  18.4800014    0.0625170
  18.4950008    0.0630815
  18.5100002    0.0568512
  18.5250015    0.0824914
  18.5400009    0.0739478
  18.5550003    0.0745451
  18.5700016    0.0761684
  18.5850010    0.0703152
  18.6000004    0.0677361
  18.6150017    0.0912838
  18.6300011    0.0717797
  18.6450005    0.0860905
  18.6600018    0.0755475
  18.6750011    0.0815731
  18.6900005    0.0756159
  18.7050018    0.0747067
  18.7200012    0.0770605
  18.7350006    0.0651772
  18.7500000    0.0849163
  18.7650013    0.0717755
  18.7800007    0.0785538
  18.7950001    0.0743346
  18.8100014    0.0715909
  18.8250008    0.0699571
  18.8400002    0.0755577
  18.8550014    0.0691611
  18.8700008    0.0810922
  18.8850002    0.0663211
  18.9000015    0.0842490
  18.9150009    0.0715180
  18.9300003    0.0788340
  18.9450016    0.0812583
  18.9600010    0.0913748
  18.9750004    0.0867234
  18.9900017    0.1159241
  19.0050011    0.1176473
  19.0200005    0.0951903
  19.0350018    0.1189991
  19.0500011    0.1039533
  19.0650005    0.1132898
  19.0800018    0.1129358
  19.0950012    0.1271224
  19.1100006    0.1354956
  19.1250000    0.1532559
  19.1400013    0.1290349
  19.1550007    0.1243389
  19.1700001    0.1265746
  19.1850014    0.1338963
  19.2000008    0.1391340
  19.2150002    0.1302935
  19.2300014    0.1401141
  19.2450008    0.1348885
  19.2600002    0.1335932
  19.2750015    0.1400267
  19.2900009    0.1439723
  19.3050003    0.1389197
  19.3200016    0.1325158
  19.3350010    0.1333094
  19.3500004    0.1227538
  19.3650017    0.1167573
  19.3800011    0.1204924
  19.3950005    0.1423949
  19.4100018    0.1437940
  19.4250011    0.1451731
  19.4400005    0.1385818
  19.4550018    0.1325823
  19.4700012    0.1278533
  19.4850006    0.1261324
  19.5000000    0.1241281
  19.5150013    0.1206190
  19.5300007    0.1422643
  19.5450001    0.1115719
  19.5600014    0.1138036
  19.5750008    0.1367874
  19.5900002    0.1328148
  19.6050014    0.1187164
  19.6200008    0.1306519
  19.6350002    0.1133621
  19.6500015    0.1221714
  19.6650009    0.1374062
  19.6800003    0.1404850
  19.6950016    0.1391754
  19.7100010    0.1457971
  19.7250004    0.1385337
  19.7400017    0.1421366
  19.7550011    0.1301147
  19.7700005    0.1329617
  19.7850018    0.1305218
  19.8000011    0.1373976
  19.8150005    0.1328077
  19.8300018    0.1514021
  19.8450012    0.1290648
  19.8600006    0.1207581
  19.8750000    0.1315980
  19.8900013    0.1171345
  19.9050007    0.1258933
  19.9200001    0.1411778
  19.9350014    0.1122226
  19.9500008    0.1142557
  19.9650002    0.1368092
  19.9800014    0.1219314
  19.9950008    0.1349695
  20.0100002    0.1393440
  20.0250015    0.1368838
  20.0400009    0.1452140
  20.0550003    0.1375938
  20.0700016    0.1385673
  20.0850010    0.1368653
  20.1000004    0.1334627
  20.1150017    0.1319351
  20.1300011    0.1245195
  20.1450005    0.1283521
  20.1600018    0.1366923
  20.1750011    0.1291821
  20.1900005    0.1304013
  20.2050018    0.1481936
  20.2200012    0.1310597
  20.2350006    0.1440899
  20.2500019    0.1244315
  20.2650013    0.1567966
  20.2800007    0.1464498
  20.2950001    0.1246909
  20.3100014    0.1470932
  20.3250008    0.1283626
  20.3400002    0.1397152
  20.3550014    0.1299464
  20.3700008    0.1253639
  20.3850002    0.1275809
  20.4000015    0.1190646
  20.4150009    0.1227058
  20.4300003    0.1148025
  20.4450016    0.1335144
  20.4600010    0.1289852
  20.4750004    0.1285345
  20.4900017    0.1271003
  20.5050011    0.1158128
  20.5200005    0.1231147
  20.5350018    0.1387510
  20.5500011    0.1183848
  20.5650005    0.1340924
  20.5800018    0.1302230
  20.5950012    0.1249305
  20.6100006    0.1262809
  20.6250019    0.1327063
  20.6400013    0.1248664
  20.6550007    0.1371509
  20.6700001    0.1387383
  20.6850014    0.1413408
  20.7000008    0.1242116
  20.7150002    0.1219499
  20.7300014    0.1401946
  20.7450008    0.1476980
  20.7600002    0.1418408
  20.7750015    0.1282715
  20.7900009    0.1432588
  20.8050003    0.1473095
  20.8200016    0.1408954
  20.8350010    0.1391409
  20.8500004    0.1642978
  20.8650017    0.1550196
  20.8800011    0.1369371
  20.8950005    0.1410742
  20.9100018    0.1215358
  20.9250011    0.1127350
  20.9400005    0.1069509
  20.9550018    0.1118973
  20.9700012    0.1333585
  20.9850006    0.1334321
  21.0000019    0.1364619
  21.0150013    0.1253945
  21.0300007    0.1235589
  21.0450001    0.1360971
  21.0600014    0.1339114
  21.0750008    0.1276024
  21.0900002    0.1150749
  21.1050014    0.0953174
  21.1200008    0.0994541
  21.1350002    0.1176727
  21.1500015    0.1242899
  21.1650009    0.1373911
  21.1800003    0.1361310
  21.1950016    0.1308160
  21.2100010    0.1252873
  21.2250004    0.0915565
  21.2400017    0.0852186
  21.2550011    0.1075402
  21.2700005    0.1225263
  21.2850018    0.1195194
  21.3000011    0.1283204
  21.3150005    0.1218596
  21.3300018    0.1357941
  21.3450012    0.1282195
  21.3600006    0.1375151
  21.3750019    0.1398735
  21.3900013    0.1377331
  21.4050007    0.1372743
  21.4200001    0.1368579
  21.4350014    0.1378143
  21.4500008    0.1433298
  21.4650002    0.1396687
  21.4800014    0.1282984
  21.4950008    0.1305531
  21.5100002    0.1256812
  21.5250015    0.1415241
  21.5400009    0.1469741
  21.5550003    0.1557766
  21.5700016    0.1793108
  21.5850010    0.1647403
  21.6000004    0.1549366
  21.6150017    0.1350784
  21.6300011    0.1141234
  21.6450005    0.1288520
  21.6600018    0.1382284
  21.6750011    0.1339837
  21.6900005    0.1341978
  21.7050018    0.1347899
  21.7200012    0.1262840
  21.7350006    0.1389299
  21.7500019    0.1566992
  21.7650013    0.1350210
  21.7800007    0.1458664
  21.7950020    0.1525874
  21.8100014    0.1466111
  21.8250008    0.1461980
  21.8400002    0.1382013
  21.8550014    0.1510334
  21.8700008    0.1314835
  21.8850002    0.1329388
  21.9000015    0.1463923
  21.9150009    0.1416265
  21.9300003    0.1352830
  21.9450016    0.1416631
  21.9600010    0.1434177
  21.9750004    0.1532552
  21.9900017    0.1469240
  22.0050011    0.1332907
  22.0200005    0.1275675
  22.0350018    0.1289064
  22.0500011    0.1040983
  22.0650005    0.1343249
  22.0800018    0.1167925
  22.0950012    0.1050782
  22.1100006    0.1258112
  22.1250019    0.1314728
  22.1400013    0.1285305
  22.1550007    0.1395130
  22.1700020    0.1208202
  22.1850014    0.1385597
  22.2000008    0.1303976
  22.2150002    0.1335529
  22.2300014    0.1390884
  22.2450008    0.1186876
  22.2600002    0.1295724
  22.2750015    0.1327493
  22.2900009    0.1327734
  22.3050003    0.1388951
  22.3200016    0.1363634
  22.3350010    0.1391319
  22.3500004    0.1330611
  22.3650017    0.1472547
  22.3800011    0.1206238
  22.3950005    0.1461850
  22.4100018    0.1350955
  22.4250011    0.1253936
  22.4400005    0.1356446
  22.4550018    0.1438250
  22.4700012    0.1228072
  22.4850006    0.1436344
  22.5000019    0.1372261
  22.5150013    0.1437777
  22.5300007    0.1164379
  22.5450020    0.1092276
  22.5600014    0.1182502
  22.5750008    0.1433431
  22.5900002    0.1281115
  22.6050014    0.1129659
  22.6200008    0.1009790
  22.6350002    0.1198817
  22.6500015    0.1220215
  22.6650009    0.1289675
  22.6800003    0.1218674
  22.6950016    0.1285729
  22.7100010    0.1271207
  22.7250004    0.1248897
  22.7400017    0.1421362
  22.7550011    0.1509502
  22.7700005    0.1705876
  22.7850018    0.1601812
  22.8000011    0.1655367
  22.8150005    0.1295913
  22.8300018    0.1676729
  22.8450012    0.1457037
  22.8600006    0.1357440
  22.8750019    0.1577797
  22.8900013    0.1580236
  22.9050007    0.1532532
  22.9200020    0.1597065
  22.9350014    0.1506303
  22.9500008    0.1486454
  22.9650002    0.1436884
  22.9800014    0.1491981
  22.9950008    0.1451484
  23.0100002    0.1411456
  23.0250015    0.1551929
  23.0400009    0.1465712
  23.0550003    0.1433554
  23.0700016    0.1362016
  23.0850010    0.1316289
  23.1000004    0.1474698
  23.1150017    0.1228801
  23.1300011    0.1400800
  23.1450005    0.1538469
  23.1600018    0.1454604
  23.1750011    0.1288299
  23.1900005    0.1418002
  23.2050018    0.1403819
  23.2200012    0.1294393
  23.2350006    0.1376114
  23.2500019    0.1162762
  23.2650013    0.1113136
  23.2800007    0.1269904
  23.2950020    0.1043424
  23.3100014    0.1013054
  23.3250008    0.0981191
  23.3400021    0.1118890
  23.3550014    0.1186016
  23.3700008    0.1164727
  23.3850002    0.1298023
  23.4000015    0.1302095
  23.4150009    0.1363225
  23.4300003    0.1334618
  23.4450016    0.1231008
  23.4600010    0.1168547
  23.4750004    0.1272490
  23.4900017    0.1348054
  23.5050011    0.1373027
  23.5200005    0.1302531
  23.5350018    0.1375128
  23.5500011    0.1377955
  23.5650005    0.1387994
  23.5800018    0.1438024
  23.5950012    0.1302066
  23.6100006    0.1303982
  23.6250019    0.1272738
  23.6400013    0.1345493
  23.6550007    0.1253519
  23.6700020    0.1316114
  23.6850014    0.1455720
  23.7000008    0.1341313
  23.7150021    0.1113697
  23.7300014    0.1258935
  23.7450008    0.1421466
  23.7600002    0.1366311
  23.7750015    0.1431191
  23.7900009    0.1425015
  23.8050003    0.1319977
  23.8200016    0.1418156
  23.8350010    0.1347910
  23.8500004    0.1079558
  23.8650017    0.1171510
  23.8800011    0.1300322
  23.8950005    0.1362380
  23.9100018    0.1275084
  23.9250011    0.1384001
  23.9400005    0.1480825
  23.9550018    0.1114878
  23.9700012    0.1150734
  23.9850006    0.1158539
  24.0000019    0.1225161
  24.0150013    0.1340223
  24.0300007    0.1195669
  24.0450020    0.1269952
  24.0600014    0.1128200
  24.0750008    0.1228968
  24.0900021    0.1193266
  24.1050014    0.1221011
  24.1200008    0.1193628
  24.1350002    0.1134605
  24.1500015    0.1051685
  24.1650009    0.1147786
  24.1800003    0.1186631
  24.1950016    0.1196213
  24.2100010    0.1156418
  24.2250004    0.1177335
  24.2400017    0.1194968
  24.2550011    0.1194638
  24.2700005    0.1192367
  24.2850018    0.1268557
  24.3000011    0.1124670
  24.3150005    0.1144263
  24.3300018    0.1206897
  24.3450012    0.1168730
  24.3600006    0.1233295
  24.3750019    0.1145550
  24.3900013    0.1022072
  24.4050007    0.1148193
  24.4200020    0.1030514
  24.4350014    0.1299730
  24.4500008    0.1329643
  24.4650021    0.1455091
  24.4800014    0.1343511
  24.4950008    0.1219369
  24.5100002    0.1301404
  24.5250015    0.1302141
  24.5400009    0.1297522
  24.5550003    0.1315819
  24.5700016    0.1176721
  24.5850010    0.1329114
  24.6000004    0.1199079
  24.6150017    0.1232446
  24.6300011    0.1197047
  24.6450005    0.1264655
  24.6600018    0.1514059
  24.6750011    0.1371624
  24.6900005    0.1236739
  24.7050018    0.1332146
  24.7200012    0.1455043
  24.7350006    0.1190061
  24.7500019    0.1294158
  24.7650013    0.1223217
  24.7800007    0.1289810
  24.7950020    0.1316450
  24.8100014    0.1314958
  24.8250008    0.1432391
  24.8400021    0.1238400
  24.8550014    0.1410674
  24.8700008    0.1487586
  24.8850002    0.1308794
  24.9000015    0.1313861
  24.9150009    0.1287285
  24.9300003    0.1319356
  24.9450016    0.1079917
  24.9600010    0.1247327
  24.9750004    0.1248398
  24.9900017    0.1276767
  25.0050011    0.1141847
  25.0200005    0.1385535
  25.0350018    0.1365135
  25.0500011    0.1568745
  25.0650005    0.1615278
  25.0800018    0.1580320
  25.0950012    0.1698921
  25.1100006    0.1494859
  25.1250019    0.1540507
  25.1400013    0.1691092
  25.1550007    0.1669287
  25.1700020    0.1724077
  25.1850014    0.1670925
  25.2000008    0.1589076
  25.2150021    0.1531735
  25.2300014    0.1405722
  25.2450008    0.1418600
  25.2600021    0.1477737
  25.2750015    0.1609701
  25.2900009    0.1468856
  25.3050003    0.1540619
  25.3200016    0.1478565
  25.3350010    0.1317248
  25.3500004    0.1301072
  25.3650017    0.1359152
  25.3800011    0.1533019
  25.3950005    0.1488801
  25.4100018    0.1400876
  25.4250011    0.1456140
  25.4400005    0.1017991
  25.4550018    0.1382464
  25.4700012    0.1541718
  25.4850006    0.1430828
  25.5000019    0.1427986
  25.5150013    0.1536257
  25.5300007    0.1498369
  25.5450020    0.1297075
  25.5600014    0.1462354
  25.5750008    0.1478080
  25.5900021    0.1398831
  25.6050014    0.1418781
  25.6200008    0.1407686
  25.6350021    0.1411980
  25.6500015    0.1479384
  25.6650009    0.1434414
  25.6800003    0.1245309
  25.6950016    0.1285934
  25.7100010    0.1074152
  25.7250004    0.1009177
  25.7400017    0.1021132
  25.7550011    0.0960525
  25.7700005    0.1352435
  25.7850018    0.1018028
  25.8000011    0.1033268
  25.8150005    0.1168444
  25.8300018    0.1291835
  25.8450012    0.1165950
  25.8600006    0.1025524
  25.8750019    0.1285885
  25.8900013    0.1407124
  25.9050007    0.1418631
  25.9200020    0.1027288
  25.9350014    0.1314568
  25.9500008    0.1403971
  25.9650021    0.1217785
  25.9800014    0.1219710
  25.9950008    0.1309718
  26.0100021    0.1333780
  26.0250015    0.1340745
  26.0400009    0.1280356
  26.0550003    0.1285576
  26.0700016    0.1315078
  26.0850010    0.1373891
  26.1000004    0.1271155
  26.1150017    0.1235152
  26.1300011    0.1247806
  26.1450005    0.1361197
  26.1600018    0.1423082
  26.1750011    0.1421087
  26.1900005    0.1263632
  26.2050018    0.1503010
  26.2200012    0.1432883
  26.2350006    0.1542498
  26.2500019    0.1327180
  26.2650013    0.1469852
  26.2800007    0.1513066
  26.2950020    0.1279738
  26.3100014    0.1306726
  26.3250008    0.1216436
  26.3400021    0.1379452
  26.3550014    0.1360319
  26.3700008    0.1422322
  26.3850021    0.1323537
  26.4000015    0.1288317
  26.4150009    0.1425271
  26.4300003    0.1215927
  26.4450016    0.1329267
  26.4600010    0.1010293
  26.4750004    0.0827233
  26.4900017    0.1053230
  26.5050011    0.1076206
  26.5200005    0.1107527
  26.5350018    0.1083582
  26.5500011    0.0918762
  26.5650005    0.0984305
  26.5800018    0.1109821
  26.5950012    0.1287875
  26.6100006    0.0997663
  26.6250019    0.1284593
  26.6400013    0.1000429
  26.6550007    0.1354958
  26.6700020    0.1445643
  26.6850014    0.1260510
  26.7000008    0.1169922
  26.7150021    0.1445969
  26.7300014    0.1450933
  26.7450008    0.1297377
  26.7600021    0.1422351
  26.7750015    0.1343935
  26.7900009    0.1347286
  26.8050022    0.1443626
  26.8200016    0.1339009
  26.8350010    0.1458512
  26.8500004    0.1466913
  26.8650017    0.1465427
  26.8800011    0.1270053
  26.8950005    0.1470253
  26.9100018    0.1427617
  26.9250011    0.1325570
  26.9400005    0.1257813
  26.9550018    0.1373394
  26.9700012    0.1343708
  26.9850006    0.1316683
  27.0000019    0.1266875
  27.0150013    0.1440342
  27.0300007    0.1379072
  27.0450020    0.1302816
  27.0600014    0.1331713
  27.0750008    0.1312989
  27.0900021    0.1401482
  27.1050014    0.1410242
  27.1200008    0.1347665
  27.1350021    0.1428306
  27.1500015    0.1302788
  27.1650009    0.1369795
  27.1800022    0.1372137
  27.1950016    0.1330926
  27.2100010    0.1240401
  27.2250004    0.1440324
  27.2400017    0.1243555
  27.2550011    0.1389384
  27.2700005    0.1429898
  27.2850018    0.1285038
  27.3000011    0.1227653
  27.3150005    0.1255890
  27.3300018    0.1230655
  27.3450012    0.1193832
  27.3600006    0.1169615
  27.3750019    0.1150348
  27.3900013    0.1155448
  27.4050007    0.1123452
  27.4200020    0.1189352
  27.4350014    0.1215239
  27.4500008    0.1221432
  27.4650021    0.1091221
  27.4800014    0.1182051
  27.4950008    0.1154451
  27.5100021    0.1180968
  27.5250015    0.1135386
  27.5400009    0.1371154
  27.5550022    0.1269365
  27.5700016    0.1311559
  27.5850010    0.1161372
  27.6000004    0.1159392
  27.6150017    0.1170767
  27.6300011    0.1164553
  27.6450005    0.1194774
  27.6600018    0.1071439
  27.6750011    0.1208519
  27.6900005    0.1197110
  27.7050018    0.1113593
  27.7200012    0.1042746
  27.7350006    0.1133183
  27.7500019    0.1207396
  27.7650013    0.1453129
  27.7800007    0.1614675
  27.7950020    0.1468361
  27.8100014    0.1470889
  27.8250008    0.1515568
  27.8400021    0.1405552
  27.8550014    0.1163684
  27.8700008    0.1073522
  27.8850021    0.1204809
  27.9000015    0.1174008
  27.9150009    0.1246732
  27.9300022    0.1184370
  27.9450016    0.1053164
  27.9600010    0.1049066
  27.9750004    0.1109629
  27.9900017    0.1195616
  28.0050011    0.1043981
  28.0200005    0.1235453
  28.0350018    0.1202368
  28.0500011    0.1236045
  28.0650005    0.1118540
  28.0800018    0.1256324
  28.0950012    0.1320050
  28.1100006    0.1295314
  28.1250019    0.1238413
  28.1400013    0.1185799
  28.1550007    0.1225640
  28.1700020    0.1267990
  28.1850014    0.1139994
  28.2000008    0.1186195
  28.2150021    0.1245099
  28.2300014    0.1233052
  28.2450008    0.1187094
  28.2600021    0.1171704
  28.2750015    0.1232611
  28.2900009    0.1089932
  28.3050022    0.1215625
  28.3200016    0.1387162
  28.3350010    0.1313798
  28.3500023    0.1359155
  28.3650017    0.1172538
  28.3800011    0.1170316
  28.3950005    0.1102094
  28.4100018    0.0724277
  28.4250011    0.0787400
  28.4400005    0.0871192
  28.4550018    0.0760493
  28.4700012    0.1072893
  28.4850006    0.0836335
  28.5000019    0.0756254
  28.5150013    0.0704071
  28.5300007    0.0798878
  28.5450020    0.0868130
  28.5600014    0.0899492
  28.5750008    0.0927770
  28.5900021    0.1008612
  28.6050014    0.1004125
  28.6200008    0.0970036
  28.6350021    0.0985132
  28.6500015    0.0935623
  28.6650009    0.1068154
  28.6800022    0.0941394
  28.6950016    0.1182473
  28.7100010    0.1067757
  28.7250023    0.1032936
  28.7400017    0.1322685
  28.7550011    0.1205842
  28.7700005    0.1039858
  28.7850018    0.1120699
  28.8000011    0.1177118
  28.8150005    0.1182068
  28.8300018    0.1445913
  28.8450012    0.1401258
  28.8600006    0.1206568
  28.8750019    0.1107400
  28.8900013    0.1027470
  28.9050007    0.1081039
  28.9200020    0.1171477
  28.9350014    0.1021133
  28.9500008    0.1119678
  28.9650021    0.1108564
  28.9800014    0.1138387
  28.9950008    0.1277308
  29.0100021    0.1179588
  29.0250015    0.1401754
  29.0400009    0.1468122
  29.0550022    0.1085572
  29.0700016    0.1284739
  29.0850010    0.1196801
  29.1000023    0.1391982
  29.1150017    0.1321952
  29.1300011    0.1410245
  29.1450005    0.1414848
  29.1600018    0.1434781
  29.1750011    0.1335025
  29.1900005    0.1466767
  29.2050018    0.1409233
  29.2200012    0.1410969
  29.2350006    0.1395903
  29.2500019    0.1376493
  29.2650013    0.1144665
  29.2800007    0.1165925
  29.2950020    0.1108706
  29.3100014    0.1207257
  29.3250008    0.1442106
  29.3400021    0.1069147
  29.3550014    0.1289451
  29.3700008    0.1225516
  29.3850021    0.1264710
  29.4000015    0.1439878
  29.4150009    0.1435104
  29.4300022    0.1408661
  29.4450016    0.1169445
  29.4600010    0.1182814
  29.4750023    0.1205823
  29.4900017    0.1210810
  29.5050011    0.1320602
  29.5200005    0.1453073
  29.5350018    0.1393166
  29.5500011    0.1423568
  29.5650005    0.1352953
  29.5800018    0.1428532
  29.5950012    0.1385182
  29.6100006    0.1454680
  29.6250019    0.1382723
  29.6400013    0.1403599
  29.6550007    0.1395265
  29.6700020    0.1371080
  29.6850014    0.1373539
  29.7000008    0.1465454
  29.7150021    0.1370424
  29.7300014    0.1297619
  29.7450008    0.1487205
  29.7600021    0.1405129
  29.7750015    0.1388612
  29.7900009    0.1422190
  29.8050022    0.1413222
  29.8200016    0.1343116
  29.8350010    0.1397602
  29.8500023    0.1384420
  29.8650017    0.1468448
  29.8800011    0.1397646
  29.8950024    0.1425775
  29.9100018    0.1381470
  29.9250011    0.1407493
  29.9400005    0.1483098
  29.9550018    0.1499757
  29.9700012    0.1367507
  29.9850006    0.1423739
  30.0000019    0.1372758
  30.0150013    0.1462078
  30.0300007    0.1383558
  30.0450020    0.1404593
  30.0600014    0.1404057
  30.0750008    0.1294035
  30.0900021    0.1411356
  30.1050014    0.1381858
  30.1200008    0.1394956
  30.1350021    0.1428036
  30.1500015    0.1418827
  30.1650009    0.1376749
  30.1800022    0.1367725
  30.1950016    0.1378982
  30.2100010    0.1451432
  30.2250023    0.1429075
  30.2400017    0.1378415
  30.2550011    0.1464799
  30.2700024    0.1388695
  30.2850018    0.1361872
  30.3000011    0.1455540
  30.3150005    0.1395633
  30.3300018    0.1307249
  30.3450012    0.1446677
  30.3600006    0.1433392
  30.3750019    0.1442134
  30.3900013    0.1421659
  30.4050007    0.1494874
  30.4200020    0.1368008
  30.4350014    0.1436644
  30.4500008    0.1423761
  30.4650021    0.1393582
  30.4800014    0.1368631
  30.4950008    0.1324234
  30.5100021    0.1389184
  30.5250015    0.1383206
  30.5400009    0.1469962
  30.5550022    0.1351501
  30.5700016    0.1404794
  30.5850010    0.1355568
  30.6000023    0.1466322
  30.6150017    0.1356469
  30.6300011    0.1441353
  30.6450024    0.1386727
  30.6600018    0.1351095
  30.6750011    0.1359365
  30.6900005    0.1384680
  30.7050018    0.1413939
  30.7200012    0.1440629
  30.7350006    0.1489461
  30.7500019    0.1329000
  30.7650013    0.1294202
  30.7800007    0.1244199
  30.7950020    0.1419747
  30.8100014    0.1442845
  30.8250008    0.1554841
  30.8400021    0.1441441
  30.8550014    0.1457013
  30.8700008    0.1476841
  30.8850021    0.1600147
  30.9000015    0.1450579
  30.9150009    0.1366494
  30.9300022    0.1460172
  30.9450016    0.1544820
  30.9600010    0.1420391
  30.9750023    0.1382638
  30.9900017    0.1456300
  31.0050011    0.1383495
  31.0200024    0.1391625
  31.0350018    0.1386528
  31.0500011    0.1373587
  31.0650005    0.1444786
  31.0800018    0.1400122
  31.0950012    0.1363645
  31.1100006    0.1354141
  31.1250019    0.1428169
  31.1400013    0.1397664
  31.1550007    0.1413976
  31.1700020    0.1373214
  31.1850014    0.1402629
  31.2000008    0.1414795
  31.2150021    0.1341926
  31.2300014    0.1353412
  31.2450008    0.1457766
  31.2600021    0.1373448
  31.2750015    0.1392996
  31.2900009    0.1407325
  31.3050022    0.1392154
  31.3200016    0.1386079
  31.3350010    0.1408803
  31.3500023    0.1328995
  31.3650017    0.1450015
  31.3800011    0.1396663
  31.3950024    0.1429705
  31.4100018    0.1525135
  31.4250011    0.1437899
  31.4400024    0.1432365
  31.4550018    0.1490741
  31.4700012    0.1443440
  31.4850006    0.1364404
  31.5000019    0.1460193
  31.5150013    0.1359934
  31.5300007    0.1423724
  31.5450020    0.1246432
  31.5600014    0.1079523
  31.5750008    0.0801254
  31.5900021    0.1138268
  31.6050014    0.1403652
  31.6200008    0.1366661
  31.6350021    0.1386943
  31.6500015    0.1441990
  31.6650009    0.1438071
  31.6800022    0.1437809
  31.6950016    0.1390358
  31.7100010    0.1374395
  31.7250023    0.1504409
  31.7400017    0.1406451
  31.7550011    0.1370850
  31.7700024    0.1324700
  31.7850018    0.1552077
  31.8000011    0.1345903
  31.8150024    0.1080450
  31.8300018    0.1195009
  31.8450012    0.1047390
  31.8600006    0.1346951
  31.8750019    0.1320430
  31.8900013    0.1416995
  31.9050007    0.1298369
  31.9200020    0.1438515
  31.9350014    0.1047721
  31.9500008    0.1255996
  31.9650021    0.1119398
  31.9800014    0.1233783
  31.9950008    0.1383063
  32.0100021    0.1375899
  32.0250015    0.1401348
  32.0400009    0.1429114
  32.0550003    0.1365504
  32.0699997    0.1451839
  32.0850029    0.1414343
  32.1000023    0.1389740
  32.1150017    0.1417076
  32.1300011    0.1434922
  32.1450005    0.1384974
  32.1599998    0.1228798
  32.1750031    0.1434855
  32.1900024    0.1354418
  32.2050018    0.1385603
  32.2200012    0.1414766
  32.2350006    0.1167318
  32.2500000    0.1007565
  32.2650032    0.1071064
  32.2800026    0.0715340
  32.2950020    0.0687784
  32.3100014    0.0562728
  32.3250008    0.0954655
  32.3400002    0.0935494
  32.3550034    0.0599480
  32.3700027    0.0923730
  32.3850021    0.0690120
  32.4000015    0.0858708
  32.4150009    0.0797809
  32.4300003    0.0702307
  32.4449997    0.1090453
  32.4600029    0.0774777
  32.4750023    0.0694793
  32.4900017    0.0926380
  32.5050011    0.0637734
  32.5200005    0.0995531
  32.5349998    0.0926362
  32.5500031    0.1121375
  32.5650024    0.1154347
  32.5800018    0.1194592
  32.5950012    0.1182637
  32.6100006    0.1402048
  32.6250000    0.1343141
  32.6400032    0.1132626
  32.6550026    0.1139241
  32.6700020    0.1052956
  32.6850014    0.1470471
  32.7000008    0.1467758
  32.7150002    0.1056188
  32.7300034    0.1009695
  32.7450027    0.0889637
  32.7600021    0.1162889
  32.7750015    0.1249744
  32.7900009    0.1063433
  32.8050003    0.1314138
  32.8199997    0.1426352
  32.8350029    0.1138167
  32.8500023    0.1366268
  32.8650017    0.1362648
  32.8800011    0.1442472
  32.8950005    0.1458586
  32.9099998    0.1434205
  32.9250031    0.1415042
  32.9400024    0.1445145
  32.9550018    0.1390141
  32.9700012    0.1405171
  32.9850006    0.1409450
  33.0000000    0.1331804
  33.0150032    0.1408062
  33.0300026    0.1429266
  33.0450020    0.1338897
  33.0600014    0.1364717
  33.0750008    0.1420456
  33.0900002    0.1356080
  33.1050034    0.1347583
  33.1200027    0.1135977
  33.1350021    0.1401318
  33.1500015    0.1494445
  33.1650009    0.1385437
  33.1800003    0.1326389
  33.1949997    0.1382305
  33.2100029    0.1312009
  33.2250023    0.1208232
  33.2400017    0.1193667
  33.2550011    0.1186173
  33.2700005    0.1314143
  33.2849998    0.1174124
  33.3000031    0.1156052
  33.3150024    0.0930609
  33.3300018    0.1016453
  33.3450012    0.1192759
  33.3600006    0.1164069
  33.3750000    0.1290845
  33.3900032    0.1111479
  33.4050026    0.1050290
  33.4200020    0.1388014
  33.4350014    0.1414465
  33.4500008    0.1443932
  33.4650002    0.1357886
  33.4800034    0.1483343
  33.4950027    0.1424387
  33.5100021    0.1007096
  33.5250015    0.1336324
  33.5400009    0.1092615
  33.5550003    0.1137144
  33.5699997    0.1198619
  33.5850029    0.1210799
  33.6000023    0.1439107
  33.6150017    0.1409156
  33.6300011    0.1186730
  33.6450005    0.1278741
  33.6599998    0.1282641
  33.6750031    0.1360893
  33.6900024    0.1446371
  33.7050018    0.1377271
  33.7200012    0.1434948
  33.7350006    0.1183946
  33.7500000    0.1430826
  33.7650032    0.1438106
  33.7800026    0.1365784
  33.7950020    0.1443269
  33.8100014    0.1425473
  33.8250008    0.1295894
  33.8400002    0.1377773
  33.8550034    0.1386425
  33.8700027    0.1401579
  33.8850021    0.1426204
  33.9000015    0.1469759
  33.9150009    0.1414017
  33.9300003    0.1447191
  33.9450035    0.1345107
  33.9600029    0.1350142
  33.9750023    0.1396892
  33.9900017    0.1461865
  34.0050011    0.1353981
  34.0200005    0.1435102
  34.0349998    0.1326867
  34.0500031    0.1388780
  34.0650024    0.1368434
  34.0800018    0.1344635
  34.0950012    0.1380978
  34.1100006    0.1437985
  34.1250000    0.1505824
  34.1400032    0.1492509
  34.1550026    0.1397510
  34.1700020    0.1457210
  34.1850014    0.1391225
  34.2000008    0.1387852
  34.2150002    0.1483697
  34.2300034    0.1386934
  34.2450027    0.1325510
  34.2600021    0.1364165
  34.2750015    0.1371592
  34.2900009    0.1451712
  34.3050003    0.1361455
  34.3200035    0.1452873
  34.3350029    0.1402130
  34.3500023    0.1438580
  34.3650017    0.1400505
  34.3800011    0.1476225
  34.3950005    0.1438293
  34.4099998    0.1388641
  34.4250031    0.1364942
  34.4400024    0.1272268
  34.4550018    0.1292415
  34.4700012    0.1389739
  34.4850006    0.1369189
  34.5000000    0.1463423
  34.5150032    0.1345835
  34.5300026    0.1248202
  34.5450020    0.1310622
  34.5600014    0.1349405
  34.5750008    0.1487431
  34.5900002    0.1387678
  34.6050034    0.1419344
  34.6200027    0.1128132
  34.6350021    0.1047272
  34.6500015    0.0914284
  34.6650009    0.0931647
  34.6800003    0.1045045
  34.6950035    0.1089611
  34.7100029    0.1273515
  34.7250023    0.1199518
  34.7400017    0.1028378
  34.7550011    0.1248463
  34.7700005    0.1018078
  34.7849998    0.1203869
  34.8000031    0.0959846
  34.8150024    0.1251382
  34.8300018    0.1201263
  34.8450012    0.1171232
  34.8600006    0.1314922
  34.8750000    0.1231536
  34.8900032    0.1173881
  34.9050026    0.1313189
  34.9200020    0.1149717
  34.9350014    0.1459934
  34.9500008    0.1436318
  34.9650002    0.1250827
  34.9800034    0.1347957
  34.9950027    0.1080677
  35.0100021    0.0961334
  35.0250015    0.1194298
  35.0400009    0.1361900
  35.0550003    0.1206744
  35.0700035    0.1060951
  35.0850029    0.1199093
  35.1000023    0.1112118
  35.1150017    0.1207384
  35.1300011    0.1420057
  35.1450005    0.1384990
  35.1599998    0.1377034
  35.1750031    0.1125490
  35.1900024    0.1326419
  35.2050018    0.1243719
  35.2200012    0.1392324
  35.2350006    0.1120676
  35.2500000    0.1192955
  35.2650032    0.1315968
  35.2800026    0.1469108
  35.2950020    0.1390414
  35.3100014    0.1429389
  35.3250008    0.1418232
  35.3400002    0.1405017
  35.3550034    0.1440606
  35.3700027    0.1418508
  35.3850021    0.1416065
  35.4000015    0.1393009
  35.4150009    0.1434220
  35.4300003    0.1386379
  35.4450035    0.1431676
  35.4600029    0.1424524
  35.4750023    0.1432288
  35.4900017    0.1455029
  35.5050011    0.1466386
  35.5200005    0.1403728
  35.5349998    0.1412556
  35.5500031    0.1440510
  35.5650024    0.1392077
  35.5800018    0.1410517
  35.5950012    0.1348078
  35.6100006    0.1488911
  35.6250000    0.1400353
  35.6400032    0.1270418
  35.6550026    0.1393092
  35.6700020    0.1397256
  35.6850014    0.1418073
  35.7000008    0.1424833
  35.7150002    0.1289155
  35.7300034    0.1398215
  35.7450027    0.1446759
  35.7600021    0.1251551
  35.7750015    0.1142078
  35.7900009    0.1198878
  35.8050003    0.1127158
  35.8200035    0.1168695
  35.8350029    0.1050352
  35.8500023    0.1192382
  35.8650017    0.0822784
  35.8800011    0.1007840
  35.8950005    0.0937420
  35.9099998    0.1008148
  35.9250031    0.1077798
  35.9400024    0.1128778
  35.9550018    0.1050706
  35.9700012    0.1132087
  35.9850006    0.1111700
  36.0000000    0.1274462
  36.0150032    0.1254904
  36.0300026    0.1165581
  36.0450020    0.1294640
  36.0600014    0.1244584
  36.0750008    0.0865594
  36.0900002    0.1325907
  36.1050034    0.1132409
  36.1200027    0.1163919
  36.1350021    0.1101535
  36.1500015    0.1236407
  36.1650009    0.1158168
  36.1800003    0.1114445
  36.1950035    0.1191889
  36.2100029    0.1274764
  36.2250023    0.1343381
  36.2400017    0.1228847
  36.2550011    0.1388782
  36.2700005    0.1261499
  36.2849998    0.1117229
  36.3000031    0.1330660
  36.3150024    0.1157800
  36.3300018    0.1328261
  36.3450012    0.1050621
  36.3600006    0.1256213
  36.3750000    0.1182966
  36.3900032    0.1422560
  36.4050026    0.1307298
  36.4200020    0.1239666
  36.4350014    0.1185652
  36.4500008    0.1127052
  36.4650002    0.1020690
  36.4800034    0.1028775
  36.4950027    0.1173045
  36.5100021    0.1027386
  36.5250015    0.1216551
  36.5400009    0.0891728
  36.5550003    0.1072532
  36.5700035    0.1337774
  36.5850029    0.1251638
  36.6000023    0.1044372
  36.6150017    0.1236581
  36.6300011    0.1056693
  36.6450005    0.0995520
  36.6599998    0.1119325
  36.6750031    0.1056748
  36.6900024    0.0913206
  36.7050018    0.1021067
  36.7200012    0.0839107
  36.7350006    0.0838053
  36.7500000    0.1058769
  36.7650032    0.1310517
  36.7800026    0.1380456
  36.7950020    0.1375747
  36.8100014    0.1426560
  36.8250008    0.1380033
  36.8400002    0.1328031
  36.8550034    0.1361320
  36.8700027    0.1398008
  36.8850021    0.1186608
  36.9000015    0.1182953
  36.9150009    0.1471260
  36.9300003    0.1468549
  36.9450035    0.1451763
  36.9600029    0.1390210
  36.9750023    0.1389624
  36.9900017    0.1484382
  37.0050011    0.1329367
  37.0200005    0.1406554
  37.0350037    0.1379896
  37.0500031    0.1424887
  37.0650024    0.1401394
  37.0800018    0.1413172
  37.0950012    0.1464242
  37.1100006    0.1389579
  37.1250000    0.1424274
  37.1400032    0.1148841
  37.1550026    0.1234417
  37.1700020    0.1034599
  37.1850014    0.1241634
  37.2000008    0.1144105
  37.2150002    0.0953789
  37.2300034    0.0920388
  37.2450027    0.0909584
  37.2600021    0.1177755
  37.2750015    0.1142365
  37.2900009    0.1326871
  37.3050003    0.1371493
  37.3200035    0.1022456
  37.3350029    0.1193032
  37.3500023    0.1077980
  37.3650017    0.1130160
  37.3800011    0.1181241
  37.3950005    0.1139499
  37.4100037    0.1217329
  37.4250031    0.1114321
  37.4400024    0.1249896
  37.4550018    0.1065641
  37.4700012    0.1450488
  37.4850006    0.1511123
  37.5000000    0.1348746
  37.5150032    0.1395301
  37.5300026    0.1176944
  37.5450020    0.1432866
  37.5600014    0.1425069
  37.5750008    0.1382147
  37.5900002    0.1308839
  37.6050034    0.1329738
  37.6200027    0.1331594
  37.6350021    0.1396289
  37.6500015    0.1417668
  37.6650009    0.1458625
  37.6800003    0.1409646
  37.6950035    0.1472235
  37.7100029    0.1319082
  37.7250023    0.1343547
  37.7400017    0.1417117
  37.7550011    0.1447321
  37.7700005    0.1450207
  37.7850037    0.1439691
  37.8000031    0.1361865
  37.8150024    0.1374298
  37.8300018    0.1439465
  37.8450012    0.1443879
  37.8600006    0.1440658
  37.8750000    0.1486077
  37.8900032    0.1359639
  37.9050026    0.1368749
  37.9200020    0.1385138
  37.9350014    0.1442694
  37.9500008    0.1416863
  37.9650002    0.1373959
  37.9800034    0.1403721
  37.9950027    0.1441973
  38.0100021    0.1358222
  38.0250015    0.1372489
  38.0400009    0.1193844
  38.0550003    0.1480310
  38.0700035    0.1345576
  38.0850029    0.1067837
  38.1000023    0.1112584
  38.1150017    0.1376376
  38.1300011    0.1110879
  38.1450005    0.1238010
  38.1600037    0.1136848
  38.1750031    0.1424410
  38.1900024    0.1435462
  38.2050018    0.1384420
  38.2200012    0.1411823
  38.2350006    0.1384578
  38.2500000    0.1258543
  38.2650032    0.1385394
  38.2800026    0.1068246
  38.2950020    0.1457831
  38.3100014    0.1255235
  38.3250008    0.1330154
  38.3400002    0.1366126
  38.3550034    0.1391239
  38.3700027    0.1473706
  38.3850021    0.1433460
  38.4000015    0.1404223
  38.4150009    0.1463563
  38.4300003    0.1437807
  38.4450035    0.1338463
  38.4600029    0.1406435
  38.4750023    0.1442396
  38.4900017    0.1164242
  38.5050011    0.1388264
  38.5200005    0.1352759
  38.5350037    0.1412572
  38.5500031    0.1362064
  38.5650024    0.1443945
  38.5800018    0.1342119
  38.5950012    0.1074701
  38.6100006    0.1094920
  38.6250000    0.1125896
  38.6400032    0.1448851
  38.6550026    0.1389141
  38.6700020    0.1413288
  38.6850014    0.1300610
  38.7000008    0.1220638
  38.7150002    0.1056513
  38.7300034    0.1282955
  38.7450027    0.1414048
  38.7600021    0.1452002
  38.7750015    0.1357813
  38.7900009    0.1447534
  38.8050003    0.1198874
  38.8200035    0.1247243
  38.8350029    0.1210368
  38.8500023    0.1170611
  38.8650017    0.1189017
  38.8800011    0.1052840
  38.8950005    0.1160648
  38.9100037    0.1142343
  38.9250031    0.1179823
  38.9400024    0.1075193
  38.9550018    0.0932511
  38.9700012    0.1138469
  38.9850006    0.1060992
  39.0000000    0.1032874
  39.0150032    0.1091901
  39.0300026    0.1189814
  39.0450020    0.1115255
  39.0600014    0.1338699
  39.0750008    0.1344647
  39.0900002    0.1392269
  39.1050034    0.1329115
  39.1200027    0.1308637
  39.1350021    0.1400997
  39.1500015    0.1366849
  39.1650009    0.1399628
  39.1800003    0.1433412
  39.1950035    0.1376255
  39.2100029    0.1315814
  39.2250023    0.1396572
  39.2400017    0.1357178
  39.2550011    0.1078447
  39.2700005    0.1416107
  39.2850037    0.1397870
  39.3000031    0.1415680
  39.3150024    0.1218927
  39.3300018    0.1348755
  39.3450012    0.1471767
  39.3600006    0.1355875
  39.3750000    0.1393343
  39.3900032    0.1451864
  39.4050026    0.1406385
  39.4200020    0.1391283
  39.4350014    0.1432233
  39.4500008    0.1398038
  39.4650002    0.1429004
  39.4800034    0.1424589
  39.4950027    0.1461694
  39.5100021    0.1348760
  39.5250015    0.1395492
  39.5400009    0.1355362
  39.5550003    0.1425651
  39.5700035    0.1408338
  39.5850029    0.1341438
  39.6000023    0.1351725
  39.6150017    0.1455065
  39.6300011    0.1406652
  39.6450005    0.1424382
  39.6600037    0.1440952
  39.6750031    0.1484233
  39.6900024    0.1434227
  39.7050018    0.1250104
  39.7200012    0.1480215
  39.7350006    0.1396632
  39.7500000    0.1379628
  39.7650032    0.1130966
  39.7800026    0.1415406
  39.7950020    0.1173641
  39.8100014    0.1019530
  39.8250008    0.1160242
  39.8400002    0.1044676
  39.8550034    0.1302508
  39.8700027    0.1180581
  39.8850021    0.1160768
  39.9000015    0.1344077
  39.9150009    0.1214434
  39.9300003    0.1055280
  39.9450035    0.1176065
  39.9600029    0.1043787
  39.9750023    0.1036194
  39.9900017    0.1110535
  40.0050011    0.1042520
  40.0200005    0.1111654
  40.0350037    0.1165720
  40.0500031    0.1092516
  40.0650024    0.1112625
  40.0800018    0.1219800
  40.0950012    0.1008523
  40.1100006    0.1141433
  40.1250000    0.1165014
  40.1400032    0.1236346
  40.1550026    0.1083576
  40.1700020    0.1191040
  40.1850014    0.1370898
  40.2000008    0.1320105
  40.2150002    0.1245116
  40.2300034    0.1165399
  40.2450027    0.1037907
  40.2600021    0.1329217
  40.2750015    0.1277035
  40.2900009    0.1127700
  40.3050003    0.1164337
  40.3200035    0.1163468
  40.3350029    0.1139862
  40.3500023    0.1283352
  40.3650017    0.1086779
  40.3800011    0.1149899
  40.3950005    0.1391129
  40.4100037    0.1024057
  40.4250031    0.1414775
  40.4400024    0.1404625
  40.4550018    0.1257110
  40.4700012    0.1426229
  40.4850006    0.1455061
  40.5000038    0.1451916
  40.5150032    0.1200014
  40.5300026    0.1421561
  40.5450020    0.1425788
  40.5600014    0.1430419
  40.5750008    0.1433003
  40.5900002    0.1399278
  40.6050034    0.1278918
  40.6200027    0.1200585
  40.6350021    0.1400671
  40.6500015    0.1314013
  40.6650009    0.1377228
  40.6800003    0.1343541
  40.6950035    0.1375024
  40.7100029    0.1360642
  40.7250023    0.1378835
  40.7400017    0.1410361
  40.7550011    0.1389785
  40.7700005    0.1245580
  40.7850037    0.1017323
  40.8000031    0.1074137
  40.8150024    0.1367000
  40.8300018    0.0979947
  40.8450012    0.1165677
  40.8600006    0.1408994
  40.8750038    0.1360416
  40.8900032    0.1391979
  40.9050026    0.1428507
  40.9200020    0.1251643
  40.9350014    0.1259304
  40.9500008    0.1245116
  40.9650002    0.1168780
  40.9800034    0.1051342
  40.9950027    0.1352071
  41.0100021    0.1468467
  41.0250015    0.1351639
  41.0400009    0.1452186
  41.0550003    0.1223261
  41.0700035    0.1428875
  41.0850029    0.1407784
  41.1000023    0.1406182
  41.1150017    0.1541202
  41.1300011    0.1505668
  41.1450005    0.1440847
  41.1600037    0.1346579
  41.1750031    0.1124213
  41.1900024    0.1020099
  41.2050018    0.1273220
  41.2200012    0.1143758
  41.2350006    0.1088165
  41.2500038    0.1074953
  41.2650032    0.1048376
  41.2800026    0.1488208
  41.2950020    0.1019174
  41.3100014    0.1418427
  41.3250008    0.1117474
  41.3400002    0.1259103
  41.3550034    0.1098349
  41.3700027    0.1410711
  41.3850021    0.1385144
  41.4000015    0.1394466
  41.4150009    0.1444755
  41.4300003    0.1450765
  41.4450035    0.1390757
  41.4600029    0.1431996
  41.4750023    0.1465789
  41.4900017    0.1363112
  41.5050011    0.1402466
  41.5200005    0.1450374
  41.5350037    0.1432043
  41.5500031    0.1430274
  41.5650024    0.1440422
  41.5800018    0.1509695
  41.5950012    0.1404241
  41.6100006    0.1453156
  41.6250038    0.1387134
  41.6400032    0.1467335
  41.6550026    0.1454032
  41.6700020    0.1440350
  41.6850014    0.1338953
  41.7000008    0.1406343
  41.7150002    0.1415484
  41.7300034    0.1429342
  41.7450027    0.1390171
  41.7600021    0.1343363
  41.7750015    0.1386369
  41.7900009    0.1481594
  41.8050003    0.1323995
  41.8200035    0.1358392
  41.8350029    0.1436021
  41.8500023    0.1465434
  41.8650017    0.1369479
  41.8800011    0.1402615
  41.8950005    0.1369003
  41.9100037    0.1405973
  41.9250031    0.1436556
  41.9400024    0.1464253
  41.9550018    0.1407543
  41.9700012    0.1347362
  41.9850006    0.1432015
  42.0000038    0.1500147
  42.0150032    0.1426517
  42.0300026    0.1374891
  42.0450020    0.1470716
  42.0600014    0.1356743
  42.0750008    0.1420413
  42.0900002    0.1381584
  42.1050034    0.1392416
  42.1200027    0.1411758
  42.1350021    0.1375783
  42.1500015    0.1384045
  42.1650009    0.1376790
  42.1800003    0.1417779
  42.1950035    0.1462425
  42.2100029    0.1388532
  42.2250023    0.1429891
  42.2400017    0.1410175
  42.2550011    0.1441520
  42.2700005    0.1381120
  42.2850037    0.1415302
  42.3000031    0.1394634
  42.3150024    0.1339953
  42.3300018    0.1248644
  42.3450012    0.1457930
  42.3600006    0.1329333
  42.3750038    0.1397250
  42.3900032    0.1343668
  42.4050026    0.1345222
  42.4200020    0.1382807
  42.4350014    0.1427106
  42.4500008    0.1405065
  42.4650002    0.1471600
  42.4800034    0.1430436
  42.4950027    0.1383487
  42.5100021    0.1374954
  42.5250015    0.1486601
  42.5400009    0.1465845
  42.5550003    0.1420044
  42.5700035    0.1492580
  42.5850029    0.1430426
  42.6000023    0.1451629
  42.6150017    0.1377515
  42.6300011    0.1373476
  42.6450005    0.1244853
  42.6600037    0.1304550
  42.6750031    0.1457358
  42.6900024    0.1383870
  42.7050018    0.1478086
  42.7200012    0.1426731
  42.7350006    0.1389417
  42.7500038    0.1403707
  42.7650032    0.1453048
  42.7800026    0.1480739
  42.7950020    0.1428925
  42.8100014    0.1378802
  42.8250008    0.1377378
  42.8400002    0.1396218
  42.8550034    0.1385957
  42.8700027    0.1293861
  42.8850021    0.1359958
  42.9000015    0.1362703
  42.9150009    0.1447896
  42.9300003    0.1455486
  42.9450035    0.1366313
  42.9600029    0.1391730
  42.9750023    0.1128853
  42.9900017    0.1029022
  43.0050011    0.1351216
  43.0200005    0.1337465
  43.0350037    0.1404128
  43.0500031    0.1459351
  43.0650024    0.1452094
  43.0800018    0.1372098
  43.0950012    0.1392650
  43.1100006    0.1437961
  43.1250038    0.1422005
  43.1400032    0.1365697
  43.1550026    0.1411554
  43.1700020    0.1404715
  43.1850014    0.1368016
  43.2000008    0.1406588
  43.2150002    0.1479944
  43.2300034    0.1479526
  43.2450027    0.1429045
  43.2600021    0.1442092
  43.2750015    0.1400521
  43.2900009    0.1478360
  43.3050003    0.1438098
  43.3200035    0.1468418
  43.3350029    0.1377790
  43.3500023    0.1368294
  43.3650017    0.1392803
  43.3800011    0.1332160
  43.3950005    0.1442204
  43.4100037    0.1393092
  43.4250031    0.1362629
  43.4400024    0.1412730
  43.4550018    0.1375614
  43.4700012    0.1401951
  43.4850006    0.1288649
  43.5000038    0.1125454
  43.5150032    0.1456682
  43.5300026    0.1366307
  43.5450020    0.1215401
  43.5600014    0.1245663
  43.5750008    0.1367233
  43.5900040    0.1410285
  43.6050034    0.1388349
  43.6200027    0.1457868
  43.6350021    0.1425529
  43.6500015    0.1453396
  43.6650009    0.1436200
  43.6800003    0.1426861
  43.6950035    0.1404491
  43.7100029    0.1315302
  43.7250023    0.1368980
  43.7400017    0.1432563
  43.7550011    0.1422708
  43.7700005    0.1345614
  43.7850037    0.1384286
  43.8000031    0.1383873
  43.8150024    0.1370025
  43.8300018    0.1468820
  43.8450012    0.1410251
  43.8600006    0.1375564
  43.8750038    0.1442212
  43.8900032    0.1425745
  43.9050026    0.1417862
  43.9200020    0.1425525
  43.9350014    0.1436479
  43.9500008    0.1346605
  43.9650040    0.1397476
  43.9800034    0.1317480
  43.9950027    0.1372047
  44.0100021    0.1393849
  44.0250015    0.1397860
  44.0400009    0.1422198
  44.0550003    0.1334572
  44.0700035    0.1310965
  44.0850029    0.1346591
  44.1000023    0.1463569
  44.1150017    0.1380917
  44.1300011    0.1484988
  44.1450005    0.1392644
  44.1600037    0.1398698
  44.1750031    0.1397180
  44.1900024    0.1444033
  44.2050018    0.1331038
  44.2200012    0.1361442
  44.2350006    0.1359442
  44.2500038    0.1454392
  44.2650032    0.1392009
  44.2800026    0.1423642
  44.2950020    0.1394097
  44.3100014    0.1455775
  44.3250008    0.1379935
  44.3400040    0.1363122
  44.3550034    0.1444368
  44.3700027    0.1464434
  44.3850021    0.1284644
  44.4000015    0.1127548
  44.4150009    0.1395228
  44.4300003    0.1150250
  44.4450035    0.1244879
  44.4600029    0.1211382
  44.4750023    0.1337786
  44.4900017    0.1399683
  44.5050011    0.1114562
  44.5200005    0.1243755
  44.5350037    0.1429461
  44.5500031    0.1329737
  44.5650024    0.1290281
  44.5800018    0.1306319
  44.5950012    0.1416111
  44.6100006    0.1304281
  44.6250038    0.1235038
  44.6400032    0.1382270
  44.6550026    0.1270648
  44.6700020    0.1356362
  44.6850014    0.1541531
  44.7000008    0.1458581
  44.7150040    0.1458232
  44.7300034    0.1370705
  44.7450027    0.1364220
  44.7600021    0.1481763
  44.7750015    0.1383922
  44.7900009    0.1439678
  44.8050003    0.1327243
  44.8200035    0.1191921
  44.8350029    0.1096894
  44.8500023    0.1362758
  44.8650017    0.1413569
  44.8800011    0.1399671
  44.8950005    0.1457078
  44.9100037    0.1386926
  44.9250031    0.1361456
  44.9400024    0.1337927
  44.9550018    0.1314658
  44.9700012    0.1298967
  44.9850006    0.1382376
  45.0000038    0.1418339
  45.0150032    0.1441013
  45.0300026    0.1279541
  45.0450020    0.1366060
  45.0600014    0.1381985
  45.0750008    0.1395709
  45.0900040    0.1432480
  45.1050034    0.1411356
  45.1200027    0.1331902
  45.1350021    0.1385222
  45.1500015    0.1456429
  45.1650009    0.1411649
  45.1800003    0.1403738
  45.1950035    0.1421281
  45.2100029    0.1174662
  45.2250023    0.0658628
  45.2400017    0.0896437
  45.2550011    0.1043143
  45.2700005    0.1028187
  45.2850037    0.0934031
  45.3000031    0.1064946
  45.3150024    0.1065024
  45.3300018    0.1039823
  45.3450012    0.1201938
  45.3600006    0.1136512
  45.3750038    0.1456695
  45.3900032    0.1425969
  45.4050026    0.1428880
  45.4200020    0.1366328
  45.4350014    0.1418811
  45.4500008    0.1429285
  45.4650040    0.1412886
  45.4800034    0.1484838
  45.4950027    0.1403198
  45.5100021    0.1190516
  45.5250015    0.1432063
  45.5400009    0.1366179
  45.5550003    0.1470977
  45.5700035    0.1438797
  45.5850029    0.1465296
  45.6000023    0.1360166
  45.6150017    0.1377135
  45.6300011    0.1393631
  45.6450005    0.1421462
  45.6600037    0.1445391
  45.6750031    0.1506686
  45.6900024    0.1371296
  45.7050018    0.1390541
  45.7200012    0.1392204
  45.7350006    0.1427005
  45.7500038    0.1450690
  45.7650032    0.1421164
  45.7800026    0.1414919
  45.7950020    0.1363169
  45.8100014    0.1347717
  45.8250008    0.1389736
  45.8400040    0.1400282
  45.8550034    0.1420893
  45.8700027    0.1260438
  45.8850021    0.0926960
  45.9000015    0.1270882
  45.9150009    0.1215012
  45.9300003    0.0888990
  45.9450035    0.1081884
  45.9600029    0.0910658
  45.9750023    0.0817433
  45.9900017    0.0861176
  46.0050011    0.1003482
  46.0200005    0.0924579
  46.0350037    0.0918829
  46.0500031    0.0952123
  46.0650024    0.1194721
  46.0800018    0.1368046
  46.0950012    0.1404922
  46.1100006    0.1400650
  46.1250038    0.1346354
  46.1400032    0.1384939
  46.1550026    0.1394179
  46.1700020    0.1379620
  46.1850014    0.1447702
  46.2000008    0.1407912
  46.2150040    0.1307443
  46.2300034    0.1341200
  46.2450027    0.1367829
  46.2600021    0.1404887
  46.2750015    0.1440698
  46.2900009    0.1351392
  46.3050003    0.1441689
  46.3200035    0.1417697
  46.3350029    0.1445675
  46.3500023    0.1459040
  46.3650017    0.1273064
  46.3800011    0.1399212
  46.3950005    0.1330411
  46.4100037    0.1324382
  46.4250031    0.1512689
  46.4400024    0.1434765
  46.4550018    0.1446767
  46.4700012    0.1021302
  46.4850006    0.1357399
  46.5000038    0.1383689
  46.5150032    0.1225212
  46.5300026    0.1461661
  46.5450020    0.1421323
  46.5600014    0.1035183
  46.5750008    0.1358272
  46.5900040    0.1336503
  46.6050034    0.1510752
  46.6200027    0.1364579
  46.6350021    0.1407440
  46.6500015    0.1352838
  46.6650009    0.1210410
  46.6800041    0.1416142
  46.6950035    0.1061066
  46.7100029    0.1138362
  46.7250023    0.1274837
  46.7400017    0.1125000
  46.7550011    0.1106266
  46.7700005    0.1056602
  46.7850037    0.1381537
  46.8000031    0.1157442
  46.8150024    0.1170771
  46.8300018    0.1148990
  46.8450012    0.1114026
  46.8600006    0.1093313
  46.8750038    0.1156433
  46.8900032    0.1036735
  46.9050026    0.1242536
  46.9200020    0.1076049
  46.9350014    0.1427224
  46.9500008    0.1357645
  46.9650040    0.1162413
  46.9800034    0.1124664
  46.9950027    0.1214312
  47.0100021    0.1247199
  47.0250015    0.1378703
  47.0400009    0.1280975
  47.0550041    0.1217583
  47.0700035    0.1148120
  47.0850029    0.1393529
  47.1000023    0.1413391
  47.1150017    0.1395197
  47.1300011    0.1112185
  47.1450005    0.1028173
  47.1600037    0.1073176
  47.1750031    0.1042283
  47.1900024    0.1055502
  47.2050018    0.1117442
  47.2200012    0.1211041
  47.2350006    0.1419106
  47.2500038    0.1380730
  47.2650032    0.1259320
  47.2800026    0.1359440
  47.2950020    0.1385077
  47.3100014    0.1401264
  47.3250008    0.1422550
  47.3400040    0.1421130
  47.3550034    0.1396267
  47.3700027    0.1369980
  47.3850021    0.1332487
  47.4000015    0.1402805
  47.4150009    0.1429305
  47.4300041    0.1418890
  47.4450035    0.1434113
  47.4600029    0.1416518
  47.4750023    0.1119252
  47.4900017    0.1427568
  47.5050011    0.1452425
  47.5200005    0.1401169
  47.5350037    0.1278156
  47.5500031    0.1385676
  47.5650024    0.1376759
  47.5800018    0.1406632
  47.5950012    0.1431149
  47.6100006    0.1328058
  47.6250038    0.1396279
  47.6400032    0.1308221
  47.6550026    0.1373427
  47.6700020    0.1464998
  47.6850014    0.1499334
  47.7000008    0.1483874
  47.7150040    0.1177189
  47.7300034    0.1451067
  47.7450027    0.1404424
  47.7600021    0.1388434
  47.7750015    0.1378334
  47.7900009    0.1398675
  47.8050041    0.1389347
  47.8200035    0.1423504
  47.8350029    0.1393688
  47.8500023    0.1469943
  47.8650017    0.1566463
  47.8800011    0.1453197
  47.8950005    0.1337941
  47.9100037    0.1321420
  47.9250031    0.1331429
  47.9400024    0.1214207
  47.9550018    0.1110673
  47.9700012    0.1191669
  47.9850006    0.1195441
  48.0000038    0.1162761
  48.0150032    0.1296006
  48.0300026    0.1321309
  48.0450020    0.1366149
  48.0600014    0.1326137
  48.0750008    0.1040933
  48.0900040    0.1025701
  48.1050034    0.1210769
  48.1200027    0.0993961
  48.1350021    0.1042582
  48.1500015    0.1004755
  48.1650009    0.1069455
  48.1800041    0.1142966
  48.1950035    0.1271827
  48.2100029    0.1158175
  48.2250023    0.1047164
  48.2400017    0.1366566
  48.2550011    0.1433574
  48.2700005    0.1386231
  48.2850037    0.1192717
  48.3000031    0.1294859
  48.3150024    0.1222459
  48.3300018    0.1135002
  48.3450012    0.1189896
  48.3600006    0.1121162
  48.3750038    0.1077872
  48.3900032    0.1046568
  48.4050026    0.1098202
  48.4200020    0.1082458
  48.4350014    0.1209452
  48.4500008    0.1216720
  48.4650040    0.1085825
  48.4800034    0.1106713
  48.4950027    0.0988124
  48.5100021    0.1107467
  48.5250015    0.1104967
  48.5400009    0.1179957
  48.5550041    0.1275385
  48.5700035    0.1429863
  48.5850029    0.1401873
  48.6000023    0.1439263
  48.6150017    0.1239396
  48.6300011    0.1211787
  48.6450005    0.1031067
  48.6600037    0.1057994
  48.6750031    0.1047728
  48.6900024    0.1133500
  48.7050018    0.1181722
  48.7200012    0.1005662
  48.7350006    0.1193599
  48.7500038    0.1391637
  48.7650032    0.1392475
  48.7800026    0.1306115
  48.7950020    0.1411912
  48.8100014    0.1391172
  48.8250008    0.1389006
  48.8400040    0.1215810
  48.8550034    0.1380259
  48.8700027    0.1407253
  48.8850021    0.1401387
  48.9000015    0.1379963
  48.9150009    0.1409934
  48.9300041    0.1412081
  48.9450035    0.1420946
  48.9600029    0.1283434
  48.9750023    0.1132303
  48.9900017    0.1361848
  49.0050011    0.1161510
  49.0200005    0.1056772
  49.0350037    0.1077086
  49.0500031    0.1054811
  49.0650024    0.1133977
  49.0800018    0.1122867
  49.0950012    0.1360292
  49.1100006    0.1168244
  49.1250038    0.1170929
  49.1400032    0.1075500
  49.1550026    0.1137975
  49.1700020    0.1053754
  49.1850014    0.1378319
  49.2000008    0.1185904
  49.2150040    0.1075616
  49.2300034    0.1307926
  49.2450027    0.1175856
  49.2600021    0.1083956
  49.2750015    0.1221399
  49.2900009    0.1282386
  49.3050041    0.1422077
  49.3200035    0.1389914
  49.3350029    0.0970569
  49.3500023    0.1134411
  49.3650017    0.1043092
  49.3800011    0.1411032
  49.3950005    0.1320047
  49.4100037    0.1400022
  49.4250031    0.1410576
  49.4400024    0.1436900
  49.4550018    0.1424109
  49.4700012    0.1152549
  49.4850006    0.1200902
  49.5000038    0.1231496
  49.5150032    0.1137426
  49.5300026    0.1372112
  49.5450020    0.1348061
  49.5600014    0.1338832
  49.5750008    0.1150063
  49.5900040    0.1117369
  49.6050034    0.1431825
  49.6200027    0.1169317
  49.6350021    0.0969777
  49.6500015    0.0997215
  49.6650009    0.1018486
  49.6800041    0.1183393
  49.6950035    0.1218315
  49.7100029    0.1086563
  49.7250023    0.1096450
  49.7400017    0.1076261
  49.7550011    0.1206136
  49.7700005    0.1136182
  49.7850037    0.1017753
  49.8000031    0.1316382
  49.8150024    0.1188584
  49.8300018    0.1427332
  49.8450012    0.1423615
  49.8600006    0.1134067
  49.8750038    0.1107478
  49.8900032    0.0957510
  49.9050026    0.1080137
  49.9200020    0.1051458
  49.9350014    0.1144067
  49.9500008    0.1009954
  49.9650040    0.1187744
  49.9800034    0.1407273
  49.9950027    0.1088884
