# Supplementary material for: KRSR and RGD Adsorption on TiO2 and Influence of Ion Concentration: A Molecular Dynamics Study
Source: Biomolecules. 2026 Feb 23;16(2):336. doi: 10.3390/biom16020336 (PMC12938479; doi:10.3390/biom16020336)
Supplement: Supplementary file 1 [file biomolecules-16-00336-s001.zip › Supplementary data/data/RGD/1Na1Cl/mindist.xvg]

# This file was created Wed Aug 20 12:03:55 2025
# Created by:
#                     :-) GROMACS - gmx mindist, 2023.2 (-:
# 
# Executable:   /usr/local/gromacs/bin/gmx
# Data prefix:  /usr/local/gromacs
# Working dir:  /mnt/d/Cache/Blanka/Everything Linux/Titán/RGD
# Command line:
#   gmx mindist -s 1Na1Cl_1/md/md.tpr -f 1Na1Cl_1/md/md_noPBC.xtc -od 1Na1Cl_1/md/mindist.xvg -tu ns -on 1Na1Cl_1/md/numcont.xvg
# gmx mindist is part of G R O M A C S:
#
# GROningen Mixture of Alchemy and Childrens' Stories
#
@    title "Minimum Distance"
@    xaxis  label "Time (ns)"
@    yaxis  label "Distance (nm)"
@TYPE xy
@ view 0.15, 0.15, 0.75, 0.85
@ legend on
@ legend box on
@ legend loctype view
@ legend 0.78, 0.8
@ legend length 2
@ s0 legend "Protein-TI"
0.000000e+00  4.890521e-01
1.500000e-02  4.988570e-01
3.000000e-02  4.738814e-01
4.500000e-02  4.776882e-01
6.000000e-02  4.495656e-01
7.500000e-02  4.607271e-01
9.000000e-02  4.835846e-01
1.050000e-01  5.247674e-01
1.200000e-01  4.168589e-01
1.350000e-01  5.642910e-01
1.500000e-01  5.202714e-01
1.650000e-01  4.469803e-01
1.800000e-01  4.717173e-01
1.950000e-01  4.039846e-01
2.100000e-01  4.126123e-01
2.250000e-01  4.288972e-01
2.400000e-01  4.087436e-01
2.550000e-01  4.184439e-01
2.700000e-01  4.632852e-01
2.850000e-01  4.704680e-01
3.000000e-01  5.072231e-01
3.150000e-01  5.046120e-01
3.300000e-01  4.695930e-01
3.450000e-01  4.723469e-01
3.600000e-01  4.825823e-01
3.750000e-01  4.150208e-01
3.900000e-01  4.815849e-01
4.050000e-01  4.029694e-01
4.200000e-01  6.169121e-01
4.350000e-01  5.117939e-01
4.500000e-01  4.443202e-01
4.650000e-01  4.038851e-01
4.800000e-01  5.023245e-01
4.950000e-01  5.040624e-01
5.100001e-01  5.137279e-01
5.250000e-01  4.190293e-01
5.400000e-01  4.515446e-01
5.550000e-01  4.064354e-01
5.700001e-01  3.604757e-01
5.850000e-01  3.403248e-01
6.000000e-01  3.705390e-01
6.150000e-01  2.853501e-01
6.300001e-01  3.551418e-01
6.450000e-01  3.342546e-01
6.600000e-01  2.653924e-01
6.750000e-01  4.643578e-01
6.900001e-01  5.928296e-01
7.050000e-01  6.553500e-01
7.200000e-01  5.302572e-01
7.350000e-01  6.442071e-01
7.500001e-01  5.565425e-01
7.650000e-01  5.681889e-01
7.800000e-01  5.669675e-01
7.950000e-01  4.650101e-01
8.100001e-01  5.071815e-01
8.250000e-01  5.610816e-01
8.400000e-01  6.338986e-01
8.550000e-01  5.653157e-01
8.700001e-01  5.768809e-01
8.850001e-01  5.918351e-01
9.000000e-01  5.561956e-01
9.150000e-01  6.094277e-01
9.300001e-01  5.678062e-01
9.450001e-01  5.629702e-01
9.600000e-01  5.389220e-01
9.750000e-01  5.039734e-01
9.900001e-01  4.700747e-01
1.005000e+00  4.738834e-01
1.020000e+00  4.144355e-01
1.035000e+00  4.723644e-01
1.050000e+00  3.999261e-01
1.065000e+00  4.141420e-01
1.080000e+00  4.259065e-01
1.095000e+00  4.005043e-01
1.110000e+00  3.952137e-01
1.125000e+00  4.408331e-01
1.140000e+00  4.471239e-01
1.155000e+00  4.026689e-01
1.170000e+00  4.200665e-01
1.185000e+00  4.125630e-01
1.200000e+00  4.461649e-01
1.215000e+00  4.190687e-01
1.230000e+00  4.248436e-01
1.245000e+00  4.129412e-01
1.260000e+00  4.021380e-01
1.275000e+00  4.026934e-01
1.290000e+00  3.984781e-01
1.305000e+00  4.106557e-01
1.320000e+00  3.781250e-01
1.335000e+00  3.993189e-01
1.350000e+00  3.892039e-01
1.365000e+00  4.229981e-01
1.380000e+00  4.092881e-01
1.395000e+00  3.967142e-01
1.410000e+00  4.047926e-01
1.425000e+00  4.086362e-01
1.440000e+00  4.179033e-01
1.455000e+00  4.024093e-01
1.470000e+00  4.416613e-01
1.485000e+00  3.925155e-01
1.500000e+00  4.002285e-01
1.515000e+00  4.254571e-01
1.530000e+00  4.093709e-01
1.545000e+00  4.082596e-01
1.560000e+00  3.978029e-01
1.575000e+00  4.394624e-01
1.590000e+00  3.813070e-01
1.605000e+00  4.523622e-01
1.620000e+00  4.703548e-01
1.635000e+00  4.419428e-01
1.650000e+00  3.848386e-01
1.665000e+00  3.618638e-01
1.680000e+00  3.684218e-01
1.695000e+00  3.598926e-01
1.710000e+00  4.152549e-01
1.725000e+00  3.677766e-01
1.740000e+00  3.749643e-01
1.755000e+00  3.738875e-01
1.770000e+00  3.766965e-01
1.785000e+00  4.081603e-01
1.800000e+00  3.749166e-01
1.815000e+00  3.838464e-01
1.830000e+00  3.868133e-01
1.845000e+00  4.151304e-01
1.860000e+00  3.562496e-01
1.875000e+00  4.029170e-01
1.890000e+00  3.941214e-01
1.905000e+00  4.115102e-01
1.920000e+00  3.726047e-01
1.935000e+00  4.199505e-01
1.950000e+00  3.790752e-01
1.965000e+00  4.525066e-01
1.980000e+00  3.826804e-01
1.995000e+00  3.560055e-01
2.010000e+00  3.711285e-01
2.025000e+00  3.681246e-01
2.040000e+00  3.762226e-01
2.055000e+00  3.935111e-01
2.070000e+00  3.998711e-01
2.085000e+00  4.077363e-01
2.100000e+00  3.765996e-01
2.115000e+00  4.162571e-01
2.130000e+00  3.138299e-01
2.145000e+00  3.093308e-01
2.160000e+00  3.465005e-01
2.175000e+00  3.568081e-01
2.190000e+00  3.325810e-01
2.205000e+00  3.819813e-01
2.220000e+00  3.662457e-01
2.235000e+00  3.709204e-01
2.250000e+00  3.641421e-01
2.265000e+00  2.802872e-01
2.280000e+00  2.728634e-01
2.295000e+00  2.498526e-01
2.310000e+00  3.725680e-01
2.325000e+00  1.870746e-01
2.340000e+00  1.753684e-01
2.355000e+00  2.917804e-01
2.370000e+00  1.798093e-01
2.385000e+00  2.049436e-01
2.400000e+00  2.080736e-01
2.415000e+00  1.975872e-01
2.430000e+00  1.678873e-01
2.445000e+00  1.782663e-01
2.460000e+00  2.070794e-01
2.475000e+00  2.059852e-01
2.490000e+00  1.828340e-01
2.505000e+00  2.062515e-01
2.520000e+00  1.911656e-01
2.535000e+00  2.184437e-01
2.550000e+00  1.896781e-01
2.565000e+00  2.071134e-01
2.580000e+00  1.898513e-01
2.595000e+00  1.885764e-01
2.610000e+00  1.723430e-01
2.625000e+00  1.733940e-01
2.640000e+00  2.039902e-01
2.655000e+00  1.856356e-01
2.670000e+00  1.912961e-01
2.685000e+00  1.857642e-01
2.700000e+00  1.843289e-01
2.715000e+00  1.777690e-01
2.730000e+00  1.717865e-01
2.745000e+00  1.722060e-01
2.760000e+00  2.025133e-01
2.775000e+00  1.854115e-01
2.790000e+00  1.775639e-01
2.805000e+00  1.891528e-01
2.820000e+00  1.955884e-01
2.835000e+00  1.931256e-01
2.850000e+00  1.833461e-01
2.865000e+00  1.968490e-01
2.880000e+00  1.967384e-01
2.895000e+00  2.048474e-01
2.910000e+00  1.979069e-01
2.925000e+00  3.013092e-01
2.940000e+00  2.195414e-01
2.955000e+00  1.841005e-01
2.970000e+00  1.816741e-01
2.985000e+00  1.824474e-01
3.000000e+00  1.827449e-01
3.015000e+00  2.017974e-01
3.030000e+00  2.084492e-01
3.045000e+00  1.843820e-01
3.060000e+00  1.932922e-01
3.075000e+00  1.864060e-01
3.090000e+00  1.939490e-01
3.105000e+00  2.234291e-01
3.120000e+00  1.795968e-01
3.135000e+00  1.834018e-01
3.150000e+00  1.739467e-01
3.165000e+00  2.102603e-01
3.180000e+00  1.737775e-01
3.195000e+00  2.015127e-01
3.210000e+00  2.068478e-01
3.225000e+00  1.801595e-01
3.240000e+00  2.457835e-01
3.255000e+00  2.377778e-01
3.270000e+00  1.973168e-01
3.285000e+00  1.870825e-01
3.300000e+00  1.922604e-01
3.315000e+00  1.683309e-01
3.330000e+00  1.747314e-01
3.345000e+00  2.174357e-01
3.360000e+00  1.821580e-01
3.375000e+00  1.952131e-01
3.390000e+00  2.283872e-01
3.405000e+00  3.507671e-01
3.420000e+00  1.745373e-01
3.435000e+00  2.463049e-01
3.450000e+00  2.488976e-01
3.465000e+00  2.425619e-01
3.480000e+00  1.862524e-01
3.495000e+00  1.906497e-01
3.510000e+00  1.951882e-01
3.525000e+00  1.785748e-01
3.540000e+00  2.295328e-01
3.555000e+00  2.232255e-01
3.570000e+00  3.311561e-01
3.585000e+00  3.702244e-01
3.600000e+00  1.870985e-01
3.615000e+00  2.212169e-01
3.630000e+00  2.250309e-01
3.645000e+00  1.664965e-01
3.660000e+00  2.261816e-01
3.675000e+00  1.900115e-01
3.690000e+00  1.952839e-01
3.705000e+00  1.959216e-01
3.720000e+00  1.952421e-01
3.735000e+00  1.915780e-01
3.750000e+00  1.854022e-01
3.765000e+00  2.044114e-01
3.780000e+00  2.050363e-01
3.795000e+00  3.546901e-01
3.810000e+00  3.366805e-01
3.825000e+00  3.752785e-01
3.840000e+00  3.680291e-01
3.855000e+00  2.214199e-01
3.870000e+00  2.659534e-01
3.885000e+00  2.811184e-01
3.900000e+00  1.838064e-01
3.915000e+00  2.008239e-01
3.930000e+00  1.913513e-01
3.945000e+00  1.716874e-01
3.960000e+00  1.908012e-01
3.975000e+00  1.850999e-01
3.990000e+00  2.269472e-01
4.005000e+00  3.386003e-01
4.020000e+00  3.982882e-01
4.035000e+00  3.603607e-01
4.050000e+00  3.807078e-01
4.065000e+00  3.455084e-01
4.080000e+00  3.698612e-01
4.095000e+00  1.951843e-01
4.110000e+00  2.309972e-01
4.125000e+00  2.336076e-01
4.140000e+00  1.790158e-01
4.155000e+00  1.979873e-01
4.170000e+00  2.208943e-01
4.185000e+00  1.833005e-01
4.200000e+00  2.012001e-01
4.215000e+00  2.939250e-01
4.230000e+00  3.711087e-01
4.245000e+00  3.731824e-01
4.260000e+00  1.818893e-01
4.275000e+00  1.917001e-01
4.290000e+00  1.908618e-01
4.305000e+00  1.852270e-01
4.320000e+00  1.877089e-01
4.335000e+00  2.669306e-01
4.350000e+00  1.800499e-01
4.365000e+00  1.855655e-01
4.380000e+00  1.691310e-01
4.395000e+00  1.717211e-01
4.410000e+00  1.831862e-01
4.425000e+00  1.784647e-01
4.440000e+00  1.843130e-01
4.455000e+00  1.948169e-01
4.470000e+00  1.835320e-01
4.485000e+00  1.843175e-01
4.500000e+00  1.922152e-01
4.515000e+00  2.542682e-01
4.530000e+00  1.859935e-01
4.545000e+00  1.908303e-01
4.560000e+00  1.961466e-01
4.575000e+00  1.840634e-01
4.590000e+00  3.706281e-01
4.605000e+00  1.874144e-01
4.620000e+00  1.856236e-01
4.635000e+00  2.020628e-01
4.650000e+00  1.895530e-01
4.665000e+00  2.199780e-01
4.680000e+00  1.777042e-01
4.695000e+00  1.952461e-01
4.710000e+00  1.826985e-01
4.725000e+00  1.862607e-01
4.740000e+00  1.710948e-01
4.755000e+00  2.037825e-01
4.770000e+00  1.635192e-01
4.785000e+00  1.627095e-01
4.800000e+00  3.013881e-01
4.815000e+00  1.745198e-01
4.830000e+00  1.781556e-01
4.845000e+00  2.042986e-01
4.860000e+00  1.779882e-01
4.875000e+00  1.903243e-01
4.890000e+00  1.814293e-01
4.905000e+00  1.912171e-01
4.920000e+00  1.799657e-01
4.935000e+00  1.810731e-01
4.950000e+00  1.825361e-01
4.965000e+00  1.841743e-01
4.980000e+00  1.723692e-01
4.995000e+00  1.768359e-01
5.010000e+00  1.815422e-01
5.025000e+00  1.830783e-01
5.040000e+00  1.926059e-01
5.055000e+00  1.893475e-01
5.070000e+00  1.761370e-01
5.085000e+00  1.836933e-01
5.100000e+00  1.978256e-01
5.115000e+00  1.842808e-01
5.130000e+00  1.977693e-01
5.145000e+00  1.782397e-01
5.160000e+00  2.925031e-01
5.175000e+00  1.737679e-01
5.190000e+00  1.825464e-01
5.205000e+00  1.763735e-01
5.220000e+00  1.960681e-01
5.235000e+00  1.881722e-01
5.250000e+00  1.799023e-01
5.265000e+00  1.819895e-01
5.280000e+00  1.723481e-01
5.295000e+00  2.047473e-01
5.310000e+00  2.135980e-01
5.325000e+00  2.079590e-01
5.340000e+00  1.833119e-01
5.355000e+00  1.776950e-01
5.370000e+00  1.869243e-01
5.385000e+00  1.970446e-01
5.400000e+00  1.958467e-01
5.415000e+00  1.775662e-01
5.430000e+00  1.770785e-01
5.445000e+00  1.630554e-01
5.460000e+00  1.753476e-01
5.475000e+00  2.000756e-01
5.490000e+00  1.873732e-01
5.505000e+00  1.721509e-01
5.520000e+00  1.806456e-01
5.535000e+00  1.791873e-01
5.550000e+00  1.690596e-01
5.565000e+00  1.873550e-01
5.580000e+00  2.123453e-01
5.595000e+00  1.908799e-01
5.610000e+00  1.772218e-01
5.625000e+00  1.821142e-01
5.640000e+00  1.870693e-01
5.655000e+00  1.778817e-01
5.670000e+00  1.885570e-01
5.685000e+00  1.868731e-01
5.700000e+00  2.010947e-01
5.715000e+00  2.055322e-01
5.730000e+00  2.061714e-01
5.745000e+00  1.643600e-01
5.760000e+00  1.776339e-01
5.775000e+00  1.944585e-01
5.790000e+00  1.898775e-01
5.805000e+00  2.206127e-01
5.820000e+00  1.797870e-01
5.835001e+00  1.859613e-01
5.850000e+00  1.830495e-01
5.865000e+00  1.837839e-01
5.880000e+00  1.882079e-01
5.895000e+00  1.896964e-01
5.910000e+00  2.109931e-01
5.925000e+00  2.042865e-01
5.940000e+00  1.780433e-01
5.955000e+00  1.843517e-01
5.970000e+00  1.796236e-01
5.985000e+00  1.967553e-01
6.000000e+00  1.850651e-01
6.015000e+00  1.915182e-01
6.030000e+00  2.755112e-01
6.045000e+00  2.986165e-01
6.060000e+00  3.145763e-01
6.075000e+00  1.901435e-01
6.090000e+00  1.859661e-01
6.105000e+00  1.815990e-01
6.120000e+00  1.703592e-01
6.135000e+00  1.892279e-01
6.150000e+00  1.726576e-01
6.165000e+00  1.806915e-01
6.180000e+00  1.845515e-01
6.195000e+00  1.919094e-01
6.210001e+00  1.773263e-01
6.225000e+00  1.719417e-01
6.240000e+00  1.689842e-01
6.255000e+00  1.686711e-01
6.270000e+00  1.813167e-01
6.285000e+00  1.887193e-01
6.300000e+00  1.719401e-01
6.315001e+00  1.965456e-01
6.330000e+00  1.838276e-01
6.345000e+00  1.913348e-01
6.360000e+00  1.874676e-01
6.375000e+00  1.700926e-01
6.390000e+00  1.664285e-01
6.405000e+00  1.694238e-01
6.420000e+00  1.713697e-01
6.435000e+00  1.782885e-01
6.450000e+00  1.811740e-01
6.465000e+00  1.919364e-01
6.480000e+00  1.836316e-01
6.495000e+00  1.909580e-01
6.510000e+00  1.930354e-01
6.525000e+00  1.953814e-01
6.540000e+00  1.947446e-01
6.555000e+00  1.955079e-01
6.570000e+00  1.823509e-01
6.585001e+00  1.921120e-01
6.600000e+00  2.068209e-01
6.615000e+00  1.824211e-01
6.630000e+00  1.893253e-01
6.645000e+00  1.798929e-01
6.660000e+00  1.779954e-01
6.675000e+00  1.834034e-01
6.690001e+00  2.066728e-01
6.705000e+00  1.956276e-01
6.720000e+00  1.851392e-01
6.735000e+00  1.778402e-01
6.750000e+00  1.785430e-01
6.765000e+00  1.795364e-01
6.780000e+00  1.768150e-01
6.795001e+00  1.806263e-01
6.810000e+00  1.856649e-01
6.825000e+00  1.754857e-01
6.840000e+00  1.760132e-01
6.855000e+00  1.805775e-01
6.870000e+00  1.877412e-01
6.885000e+00  1.811602e-01
6.900000e+00  1.989672e-01
6.915000e+00  1.711950e-01
6.930000e+00  1.738493e-01
6.945000e+00  1.781876e-01
6.960001e+00  1.758190e-01
6.975000e+00  1.760647e-01
6.990000e+00  1.920751e-01
7.005000e+00  1.950424e-01
7.020000e+00  1.676944e-01
7.035000e+00  2.004265e-01
7.050000e+00  1.864974e-01
7.065001e+00  1.895994e-01
7.080000e+00  1.785227e-01
7.095000e+00  1.794084e-01
7.110000e+00  1.789152e-01
7.125000e+00  1.871919e-01
7.140000e+00  1.745167e-01
7.155000e+00  1.767703e-01
7.170001e+00  1.851304e-01
7.185000e+00  1.726413e-01
7.200000e+00  1.913234e-01
7.215000e+00  1.809531e-01
7.230000e+00  1.663140e-01
7.245000e+00  1.795432e-01
7.260000e+00  1.888061e-01
7.275001e+00  1.764957e-01
7.290000e+00  1.929017e-01
7.305000e+00  1.758430e-01
7.320000e+00  1.826053e-01
7.335001e+00  1.709873e-01
7.350000e+00  1.909446e-01
7.365000e+00  1.808841e-01
7.380000e+00  1.873064e-01
7.395000e+00  1.744604e-01
7.410000e+00  1.715649e-01
7.425000e+00  1.981336e-01
7.440001e+00  1.812390e-01
7.455000e+00  2.044180e-01
7.470000e+00  3.060018e-01
7.485000e+00  1.949363e-01
7.500000e+00  1.960941e-01
7.515000e+00  1.895338e-01
7.530000e+00  1.975787e-01
7.545001e+00  1.885061e-01
7.560000e+00  1.807182e-01
7.575000e+00  1.803438e-01
7.590000e+00  1.596846e-01
7.605000e+00  1.790661e-01
7.620000e+00  1.766713e-01
7.635000e+00  1.780846e-01
7.650001e+00  1.943097e-01
7.665000e+00  3.319096e-01
7.680000e+00  1.992254e-01
7.695000e+00  1.757647e-01
7.710001e+00  1.952578e-01
7.725000e+00  1.892972e-01
7.740000e+00  3.043123e-01
7.755001e+00  3.136552e-01
7.770000e+00  1.932785e-01
7.785000e+00  1.713825e-01
7.800000e+00  1.755363e-01
7.815001e+00  1.820475e-01
7.830000e+00  1.781041e-01
7.845000e+00  1.957365e-01
7.860001e+00  2.195517e-01
7.875000e+00  2.897093e-01
7.890000e+00  2.129349e-01
7.905000e+00  1.842227e-01
7.920001e+00  1.806879e-01
7.935000e+00  1.866366e-01
7.950000e+00  1.955524e-01
7.965000e+00  1.865868e-01
7.980000e+00  1.805388e-01
7.995000e+00  1.839760e-01
8.010000e+00  3.170090e-01
8.025001e+00  4.241739e-01
8.040000e+00  3.735457e-01
8.055000e+00  4.082336e-01
8.070001e+00  3.997326e-01
8.085000e+00  3.320428e-01
8.100000e+00  3.405650e-01
8.115001e+00  3.813450e-01
8.130000e+00  2.305195e-01
8.145000e+00  2.030344e-01
8.160001e+00  1.727726e-01
8.175000e+00  1.914878e-01
8.190001e+00  1.790126e-01
8.205000e+00  1.840292e-01
8.220000e+00  1.726893e-01
8.235001e+00  1.917296e-01
8.250000e+00  1.837896e-01
8.265000e+00  1.869320e-01
8.280001e+00  1.903020e-01
8.295000e+00  1.769149e-01
8.310000e+00  1.751180e-01
8.325001e+00  1.918303e-01
8.340000e+00  1.953827e-01
8.355000e+00  1.910346e-01
8.370001e+00  1.812752e-01
8.385000e+00  1.884810e-01
8.400001e+00  1.937272e-01
8.415000e+00  1.873966e-01
8.430000e+00  1.912189e-01
8.445001e+00  1.750336e-01
8.460000e+00  1.881661e-01
8.475000e+00  1.862119e-01
8.490001e+00  1.726328e-01
8.505000e+00  1.907949e-01
8.520000e+00  2.057741e-01
8.535001e+00  1.678649e-01
8.550000e+00  1.745764e-01
8.565001e+00  1.792116e-01
8.580001e+00  1.871182e-01
8.595000e+00  1.734228e-01
8.610001e+00  1.879260e-01
8.625000e+00  1.950814e-01
8.640000e+00  1.809671e-01
8.655001e+00  1.945677e-01
8.670000e+00  1.775224e-01
8.685000e+00  1.851026e-01
8.700001e+00  1.895943e-01
8.715000e+00  1.960943e-01
8.730000e+00  2.252450e-01
8.745001e+00  1.826305e-01
8.760000e+00  1.885042e-01
8.775001e+00  1.738010e-01
8.790000e+00  1.726890e-01
8.805000e+00  1.925048e-01
8.820001e+00  1.846464e-01
8.835000e+00  1.993964e-01
8.850000e+00  1.771923e-01
8.865001e+00  1.818883e-01
8.880000e+00  1.736754e-01
8.895000e+00  1.727655e-01
8.910001e+00  1.673735e-01
8.925000e+00  1.784767e-01
8.940001e+00  1.992980e-01
8.955001e+00  1.680624e-01
8.970000e+00  1.809744e-01
8.985001e+00  1.811576e-01
9.000000e+00  1.779391e-01
9.015000e+00  1.901055e-01
9.030001e+00  1.669333e-01
9.045000e+00  1.738462e-01
9.060000e+00  1.763060e-01
9.075001e+00  1.836257e-01
9.090000e+00  1.902484e-01
9.105000e+00  1.904303e-01
9.120001e+00  2.193848e-01
9.135000e+00  1.961944e-01
9.150001e+00  1.803460e-01
9.165000e+00  1.951893e-01
9.180000e+00  1.745524e-01
9.195001e+00  1.770436e-01
9.210000e+00  1.909178e-01
9.225000e+00  1.865287e-01
9.240001e+00  1.871676e-01
9.255000e+00  1.802424e-01
9.270000e+00  1.805228e-01
9.285001e+00  1.792316e-01
9.300000e+00  1.783151e-01
9.315001e+00  1.865234e-01
9.330001e+00  1.651181e-01
9.345000e+00  1.874092e-01
9.360001e+00  1.720617e-01
9.375000e+00  1.993959e-01
9.390000e+00  1.753237e-01
9.405001e+00  1.849987e-01
9.420000e+00  1.729272e-01
9.435000e+00  1.882526e-01
9.450001e+00  1.768679e-01
9.465000e+00  1.920768e-01
9.480000e+00  1.801703e-01
9.495001e+00  1.874246e-01
9.510000e+00  1.866886e-01
9.525001e+00  1.970710e-01
9.540001e+00  1.794747e-01
9.555000e+00  1.719552e-01
9.570001e+00  1.774733e-01
9.585000e+00  1.758354e-01
9.600000e+00  1.912429e-01
9.615001e+00  1.954708e-01
9.630000e+00  1.697569e-01
9.645000e+00  1.812091e-01
9.660001e+00  1.893624e-01
9.675000e+00  1.845070e-01
9.690001e+00  1.899389e-01
9.705001e+00  1.796926e-01
9.720000e+00  1.831808e-01
9.735001e+00  1.869638e-01
9.750000e+00  1.764572e-01
9.765000e+00  1.779345e-01
9.780001e+00  1.917144e-01
9.795000e+00  1.734437e-01
9.810000e+00  1.919631e-01
9.825001e+00  1.751988e-01
9.840000e+00  1.868383e-01
9.855000e+00  1.994556e-01
9.870001e+00  1.836665e-01
9.885000e+00  1.635971e-01
9.900001e+00  1.975090e-01
9.915001e+00  1.848231e-01
9.930000e+00  1.922977e-01
9.945001e+00  1.809186e-01
9.960000e+00  1.807439e-01
9.975000e+00  1.860850e-01
9.990001e+00  1.948023e-01
1.000500e+01  1.685637e-01
1.002000e+01  2.060665e-01
1.003500e+01  1.817323e-01
1.005000e+01  1.878092e-01
1.006500e+01  1.840057e-01
1.008000e+01  1.831286e-01
1.009500e+01  1.768069e-01
1.011000e+01  2.035142e-01
1.012500e+01  1.843309e-01
1.014000e+01  1.790546e-01
1.015500e+01  1.673341e-01
1.017000e+01  1.896939e-01
1.018500e+01  1.757906e-01
1.020000e+01  1.760573e-01
1.021500e+01  1.846079e-01
1.023000e+01  1.792873e-01
1.024500e+01  1.752083e-01
1.026000e+01  1.814658e-01
1.027500e+01  1.778896e-01
1.029000e+01  1.955099e-01
1.030500e+01  1.853630e-01
1.032000e+01  1.975614e-01
1.033500e+01  2.269586e-01
1.035000e+01  2.019562e-01
1.036500e+01  1.829472e-01
1.038000e+01  1.937300e-01
1.039500e+01  2.004715e-01
1.041000e+01  1.666448e-01
1.042500e+01  1.881858e-01
1.044000e+01  1.678934e-01
1.045500e+01  1.989741e-01
1.047000e+01  2.011952e-01
1.048500e+01  1.785255e-01
1.050000e+01  1.915744e-01
1.051500e+01  1.812744e-01
1.053000e+01  1.678481e-01
1.054500e+01  1.758980e-01
1.056000e+01  1.875950e-01
1.057500e+01  1.697643e-01
1.059000e+01  1.744688e-01
1.060500e+01  1.821526e-01
1.062000e+01  1.671834e-01
1.063500e+01  1.804239e-01
1.065000e+01  1.826012e-01
1.066500e+01  1.764881e-01
1.068000e+01  2.342304e-01
1.069500e+01  1.788129e-01
1.071000e+01  1.856918e-01
1.072500e+01  1.871455e-01
1.074000e+01  1.977787e-01
1.075500e+01  1.607605e-01
1.077000e+01  1.740284e-01
1.078500e+01  1.957698e-01
1.080000e+01  1.902864e-01
1.081500e+01  1.773423e-01
1.083000e+01  1.953705e-01
1.084500e+01  1.848838e-01
1.086000e+01  1.796900e-01
1.087500e+01  1.845966e-01
1.089000e+01  1.816760e-01
1.090500e+01  1.719812e-01
1.092000e+01  1.917268e-01
1.093500e+01  1.643883e-01
1.095000e+01  1.817522e-01
1.096500e+01  1.669912e-01
1.098000e+01  1.685969e-01
1.099500e+01  1.813375e-01
1.101000e+01  1.745763e-01
1.102500e+01  1.679677e-01
1.104000e+01  1.806722e-01
1.105500e+01  1.736088e-01
1.107000e+01  1.840737e-01
1.108500e+01  1.679666e-01
1.110000e+01  1.813539e-01
1.111500e+01  1.777770e-01
1.113000e+01  1.673160e-01
1.114500e+01  1.695645e-01
1.116000e+01  1.889747e-01
1.117500e+01  1.875989e-01
1.119000e+01  1.822054e-01
1.120500e+01  1.951199e-01
1.122000e+01  1.856206e-01
1.123500e+01  1.684280e-01
1.125000e+01  1.815711e-01
1.126500e+01  1.778155e-01
1.128000e+01  1.806977e-01
1.129500e+01  1.797279e-01
1.131000e+01  1.922157e-01
1.132500e+01  1.655296e-01
1.134000e+01  1.674431e-01
1.135500e+01  1.938034e-01
1.137000e+01  1.850181e-01
1.138500e+01  1.654731e-01
1.140000e+01  1.696881e-01
1.141500e+01  1.707495e-01
1.143000e+01  1.902266e-01
1.144500e+01  1.953321e-01
1.146000e+01  1.835292e-01
1.147500e+01  1.636072e-01
1.149000e+01  1.770580e-01
1.150500e+01  1.764619e-01
1.152000e+01  1.803650e-01
1.153500e+01  1.719979e-01
1.155000e+01  1.992395e-01
1.156500e+01  1.794436e-01
1.158000e+01  1.823947e-01
1.159500e+01  1.900038e-01
1.161000e+01  1.827208e-01
1.162500e+01  1.794333e-01
1.164000e+01  1.702875e-01
1.165500e+01  1.734319e-01
1.167000e+01  1.829177e-01
1.168500e+01  1.815028e-01
1.170000e+01  1.819151e-01
1.171500e+01  2.041261e-01
1.173000e+01  1.704831e-01
1.174500e+01  2.081257e-01
1.176000e+01  1.900230e-01
1.177500e+01  1.928555e-01
1.179000e+01  1.763899e-01
1.180500e+01  1.694714e-01
1.182000e+01  1.763163e-01
1.183500e+01  1.716917e-01
1.185000e+01  1.908080e-01
1.186500e+01  1.850510e-01
1.188000e+01  1.797772e-01
1.189500e+01  1.818790e-01
1.191000e+01  2.023176e-01
1.192500e+01  2.023012e-01
1.194000e+01  1.719538e-01
1.195500e+01  2.007738e-01
1.197000e+01  1.770615e-01
1.198500e+01  1.663997e-01
1.200000e+01  1.989156e-01
1.201500e+01  1.810257e-01
1.203000e+01  2.101939e-01
1.204500e+01  1.974822e-01
1.206000e+01  1.899951e-01
1.207500e+01  1.734399e-01
1.209000e+01  1.771189e-01
1.210500e+01  1.869994e-01
1.212000e+01  3.296539e-01
1.213500e+01  3.732063e-01
1.215000e+01  3.141141e-01
1.216500e+01  2.948720e-01
1.218000e+01  3.437087e-01
1.219500e+01  3.594856e-01
1.221000e+01  3.597142e-01
1.222500e+01  3.880621e-01
1.224000e+01  3.826765e-01
1.225500e+01  3.772148e-01
1.227000e+01  1.815188e-01
1.228500e+01  1.859103e-01
1.230000e+01  1.784130e-01
1.231500e+01  1.751053e-01
1.233000e+01  1.847429e-01
1.234500e+01  1.650639e-01
1.236000e+01  1.794917e-01
1.237500e+01  1.854628e-01
1.239000e+01  2.057370e-01
1.240500e+01  1.860798e-01
1.242000e+01  1.936038e-01
1.243500e+01  1.909285e-01
1.245000e+01  1.866261e-01
1.246500e+01  1.982492e-01
1.248000e+01  1.872803e-01
1.249500e+01  1.957120e-01
1.251000e+01  1.983473e-01
1.252500e+01  2.507484e-01
1.254000e+01  2.963139e-01
1.255500e+01  3.520974e-01
1.257000e+01  3.314132e-01
1.258500e+01  1.972562e-01
1.260000e+01  2.618207e-01
1.261500e+01  3.686906e-01
1.263000e+01  3.483525e-01
1.264500e+01  3.582420e-01
1.266000e+01  3.436247e-01
1.267500e+01  3.265007e-01
1.269000e+01  3.270238e-01
1.270500e+01  2.856858e-01
1.272000e+01  3.884258e-01
1.273500e+01  3.504381e-01
1.275000e+01  3.515059e-01
1.276500e+01  3.376218e-01
1.278000e+01  2.963104e-01
1.279500e+01  3.844110e-01
1.281000e+01  3.678644e-01
1.282500e+01  3.603587e-01
1.284000e+01  4.238868e-01
1.285500e+01  3.838980e-01
1.287000e+01  3.687178e-01
1.288500e+01  3.003595e-01
1.290000e+01  4.015599e-01
1.291500e+01  5.065349e-01
1.293000e+01  6.063281e-01
1.294500e+01  5.731874e-01
1.296000e+01  5.350549e-01
1.297500e+01  4.830352e-01
1.299000e+01  3.690827e-01
1.300500e+01  3.805098e-01
1.302000e+01  2.736837e-01
1.303500e+01  3.987510e-01
1.305000e+01  5.041211e-01
1.306500e+01  3.846578e-01
1.308000e+01  4.765394e-01
1.309500e+01  3.578160e-01
1.311000e+01  3.413580e-01
1.312500e+01  3.866259e-01
1.314000e+01  3.240609e-01
1.315500e+01  3.479832e-01
1.317000e+01  3.628257e-01
1.318500e+01  4.007748e-01
1.320000e+01  4.082506e-01
1.321500e+01  3.401316e-01
1.323000e+01  2.387824e-01
1.324500e+01  4.087728e-01
1.326000e+01  4.601620e-01
1.327500e+01  3.689010e-01
1.329000e+01  3.452065e-01
1.330500e+01  3.539121e-01
1.332000e+01  3.164345e-01
1.333500e+01  2.983404e-01
1.335000e+01  3.571105e-01
1.336500e+01  3.599440e-01
1.338000e+01  3.735814e-01
1.339500e+01  3.319663e-01
1.341000e+01  3.934231e-01
1.342500e+01  3.868789e-01
1.344000e+01  3.850244e-01
1.345500e+01  4.571471e-01
1.347000e+01  3.667362e-01
1.348500e+01  4.072800e-01
1.350000e+01  3.612506e-01
1.351500e+01  3.887556e-01
1.353000e+01  3.776592e-01
1.354500e+01  4.016246e-01
1.356000e+01  3.391476e-01
1.357500e+01  1.702431e-01
1.359000e+01  1.938495e-01
1.360500e+01  2.728536e-01
1.362000e+01  1.956998e-01
1.363500e+01  1.918982e-01
1.365000e+01  1.889731e-01
1.366500e+01  2.131588e-01
1.368000e+01  2.106206e-01
1.369500e+01  1.778790e-01
1.371000e+01  2.047406e-01
1.372500e+01  2.440255e-01
1.374000e+01  1.844186e-01
1.375500e+01  1.926215e-01
1.377000e+01  1.785828e-01
1.378500e+01  1.908872e-01
1.380000e+01  1.817450e-01
1.381500e+01  1.917243e-01
1.383000e+01  1.896462e-01
1.384500e+01  1.980735e-01
1.386000e+01  1.824811e-01
1.387500e+01  2.017566e-01
1.389000e+01  2.048422e-01
1.390500e+01  2.014254e-01
1.392000e+01  2.050706e-01
1.393500e+01  2.837715e-01
1.395000e+01  1.921477e-01
1.396500e+01  1.936567e-01
1.398000e+01  1.916776e-01
1.399500e+01  1.918825e-01
1.401000e+01  1.801879e-01
1.402500e+01  2.081421e-01
1.404000e+01  1.848556e-01
1.405500e+01  2.101172e-01
1.407000e+01  2.075629e-01
1.408500e+01  2.156400e-01
1.410000e+01  1.712091e-01
1.411500e+01  1.888749e-01
1.413000e+01  2.227822e-01
1.414500e+01  1.817962e-01
1.416000e+01  1.917934e-01
1.417500e+01  1.920492e-01
1.419000e+01  2.014919e-01
1.420500e+01  1.843508e-01
1.422000e+01  1.720980e-01
1.423500e+01  1.856001e-01
1.425000e+01  2.203245e-01
1.426500e+01  2.031526e-01
1.428000e+01  2.022266e-01
1.429500e+01  1.922963e-01
1.431000e+01  1.657031e-01
1.432500e+01  1.885124e-01
1.434000e+01  1.813431e-01
1.435500e+01  2.158184e-01
1.437000e+01  1.797445e-01
1.438500e+01  1.999046e-01
1.440000e+01  2.938204e-01
1.441500e+01  1.849137e-01
1.443000e+01  1.848778e-01
1.444500e+01  2.251637e-01
1.446000e+01  1.863896e-01
1.447500e+01  1.935492e-01
1.449000e+01  1.837510e-01
1.450500e+01  1.853895e-01
1.452000e+01  2.039406e-01
1.453500e+01  1.886047e-01
1.455000e+01  2.008602e-01
1.456500e+01  2.071732e-01
1.458000e+01  1.793157e-01
1.459500e+01  1.854725e-01
1.461000e+01  1.991932e-01
1.462500e+01  2.020376e-01
1.464000e+01  1.730987e-01
1.465500e+01  2.074961e-01
1.467000e+01  1.919110e-01
1.468500e+01  1.928819e-01
1.470000e+01  2.007426e-01
1.471500e+01  1.915592e-01
1.473000e+01  2.077918e-01
1.474500e+01  1.770439e-01
1.476000e+01  1.895386e-01
1.477500e+01  1.886772e-01
1.479000e+01  1.933035e-01
1.480500e+01  1.755366e-01
1.482000e+01  1.796721e-01
1.483500e+01  1.783372e-01
1.485000e+01  2.235700e-01
1.486500e+01  2.043499e-01
1.488000e+01  1.955352e-01
1.489500e+01  1.773446e-01
1.491000e+01  2.027204e-01
1.492500e+01  1.889967e-01
1.494000e+01  2.083225e-01
1.495500e+01  1.779815e-01
1.497000e+01  1.977160e-01
1.498500e+01  2.004185e-01
1.500000e+01  2.020016e-01
1.501500e+01  1.962553e-01
1.503000e+01  1.950311e-01
1.504500e+01  2.458499e-01
1.506000e+01  2.060906e-01
1.507500e+01  1.805380e-01
1.509000e+01  2.100708e-01
1.510500e+01  2.384438e-01
1.512000e+01  1.872372e-01
1.513500e+01  2.050940e-01
1.515000e+01  1.909741e-01
1.516500e+01  1.999358e-01
1.518000e+01  1.874117e-01
1.519500e+01  1.940395e-01
1.521000e+01  1.892766e-01
1.522500e+01  1.871215e-01
1.524000e+01  2.187701e-01
1.525500e+01  1.910954e-01
1.527000e+01  1.840806e-01
1.528500e+01  2.240364e-01
1.530000e+01  1.893063e-01
1.531500e+01  2.024914e-01
1.533000e+01  2.179833e-01
1.534500e+01  2.114345e-01
1.536000e+01  1.872383e-01
1.537500e+01  2.089603e-01
1.539000e+01  1.988702e-01
1.540500e+01  1.988949e-01
1.542000e+01  2.044605e-01
1.543500e+01  1.837873e-01
1.545000e+01  1.837821e-01
1.546500e+01  1.995398e-01
1.548000e+01  1.836854e-01
1.549500e+01  1.990854e-01
1.551000e+01  1.832229e-01
1.552500e+01  1.884601e-01
1.554000e+01  2.162005e-01
1.555500e+01  2.075989e-01
1.557000e+01  1.832649e-01
1.558500e+01  1.838698e-01
1.560000e+01  1.927654e-01
1.561500e+01  1.991651e-01
1.563000e+01  1.753344e-01
1.564500e+01  1.964990e-01
1.566000e+01  1.897230e-01
1.567500e+01  1.913928e-01
1.569000e+01  1.810949e-01
1.570500e+01  1.846130e-01
1.572000e+01  2.244285e-01
1.573500e+01  1.739790e-01
1.575000e+01  1.789238e-01
1.576500e+01  1.967365e-01
1.578000e+01  1.821799e-01
1.579500e+01  1.808614e-01
1.581000e+01  1.913664e-01
1.582500e+01  1.792761e-01
1.584000e+01  1.829935e-01
1.585500e+01  1.949075e-01
1.587000e+01  1.830728e-01
1.588500e+01  1.924625e-01
1.590000e+01  1.748148e-01
1.591500e+01  2.072003e-01
1.593000e+01  1.830699e-01
1.594500e+01  1.968006e-01
1.596000e+01  1.799123e-01
1.597500e+01  1.892530e-01
1.599000e+01  2.048045e-01
1.600500e+01  1.961913e-01
1.602000e+01  2.065094e-01
1.603500e+01  1.791562e-01
1.605000e+01  1.908505e-01
1.606500e+01  1.755841e-01
1.608000e+01  1.859862e-01
1.609500e+01  1.819524e-01
1.611000e+01  2.005370e-01
1.612500e+01  1.948578e-01
1.614000e+01  1.702705e-01
1.615500e+01  2.063555e-01
1.617000e+01  1.799829e-01
1.618500e+01  2.019114e-01
1.620000e+01  1.934053e-01
1.621500e+01  2.036734e-01
1.623000e+01  2.109073e-01
1.624500e+01  1.773590e-01
1.626000e+01  1.902165e-01
1.627500e+01  2.082628e-01
1.629000e+01  1.799772e-01
1.630500e+01  2.010864e-01
1.632000e+01  1.871523e-01
1.633500e+01  1.768939e-01
1.635000e+01  1.870671e-01
1.636500e+01  1.910332e-01
1.638000e+01  1.960295e-01
1.639500e+01  1.811768e-01
1.641000e+01  1.923970e-01
1.642500e+01  1.922368e-01
1.644000e+01  1.913030e-01
1.645500e+01  2.090404e-01
1.647000e+01  2.190292e-01
1.648500e+01  2.012735e-01
1.650000e+01  1.859329e-01
1.651500e+01  1.860586e-01
1.653000e+01  1.956044e-01
1.654500e+01  1.954980e-01
1.656000e+01  1.969425e-01
1.657500e+01  1.883013e-01
1.659000e+01  1.908969e-01
1.660500e+01  2.005612e-01
1.662000e+01  1.893128e-01
1.663500e+01  1.827992e-01
1.665000e+01  2.178926e-01
1.666500e+01  2.017861e-01
1.668000e+01  1.905868e-01
1.669500e+01  1.869956e-01
1.671000e+01  1.733395e-01
1.672500e+01  1.809100e-01
1.674000e+01  1.878331e-01
1.675500e+01  1.897185e-01
1.677000e+01  2.074527e-01
1.678500e+01  1.877333e-01
1.680000e+01  1.820188e-01
1.681500e+01  1.958565e-01
1.683000e+01  2.111906e-01
1.684500e+01  2.307912e-01
1.686000e+01  2.063924e-01
1.687500e+01  1.969131e-01
1.689000e+01  1.959368e-01
1.690500e+01  2.128233e-01
1.692000e+01  2.199934e-01
1.693500e+01  2.134098e-01
1.695000e+01  1.928759e-01
1.696500e+01  2.097156e-01
1.698000e+01  1.826191e-01
1.699500e+01  1.762452e-01
1.701000e+01  1.722444e-01
1.702500e+01  2.013887e-01
1.704000e+01  1.925419e-01
1.705500e+01  1.907822e-01
1.707000e+01  1.743457e-01
1.708500e+01  1.809240e-01
1.710000e+01  1.877429e-01
1.711500e+01  1.765754e-01
1.713000e+01  2.056917e-01
1.714500e+01  1.889751e-01
1.716000e+01  1.776861e-01
1.717500e+01  2.066476e-01
1.719000e+01  1.872063e-01
1.720500e+01  1.778051e-01
1.722000e+01  1.773629e-01
1.723500e+01  1.955809e-01
1.725000e+01  2.255377e-01
1.726500e+01  1.954228e-01
1.728000e+01  1.946082e-01
1.729500e+01  1.986179e-01
1.731000e+01  1.942789e-01
1.732500e+01  2.028219e-01
1.734000e+01  1.948653e-01
1.735500e+01  1.847309e-01
1.737000e+01  1.845777e-01
1.738500e+01  2.011505e-01
1.740000e+01  1.865623e-01
1.741500e+01  2.211972e-01
1.743000e+01  1.953371e-01
1.744500e+01  1.809846e-01
1.746000e+01  1.879234e-01
1.747500e+01  1.978798e-01
1.749000e+01  2.063674e-01
1.750500e+01  1.986742e-01
1.752000e+01  1.994726e-01
1.753500e+01  2.014113e-01
1.755000e+01  1.909011e-01
1.756500e+01  2.128634e-01
1.758000e+01  1.962319e-01
1.759500e+01  2.159316e-01
1.761000e+01  1.995959e-01
1.762500e+01  1.963071e-01
1.764000e+01  2.101179e-01
1.765500e+01  1.814382e-01
1.767000e+01  1.910939e-01
1.768500e+01  2.005434e-01
1.770000e+01  2.055129e-01
1.771500e+01  1.885470e-01
1.773000e+01  1.753479e-01
1.774500e+01  1.975829e-01
1.776000e+01  1.884079e-01
1.777500e+01  2.068492e-01
1.779000e+01  1.836628e-01
1.780500e+01  1.910716e-01
1.782000e+01  1.821861e-01
1.783500e+01  1.917197e-01
1.785000e+01  2.220418e-01
1.786500e+01  1.828200e-01
1.788000e+01  2.126725e-01
1.789500e+01  2.062748e-01
1.791000e+01  1.962650e-01
1.792500e+01  1.917441e-01
1.794000e+01  1.911914e-01
1.795500e+01  1.965412e-01
1.797000e+01  1.725726e-01
1.798500e+01  1.837436e-01
1.800000e+01  1.897937e-01
1.801500e+01  1.957699e-01
1.803000e+01  1.859868e-01
1.804500e+01  2.014428e-01
1.806000e+01  1.852837e-01
1.807500e+01  1.957285e-01
1.809000e+01  2.066952e-01
1.810500e+01  2.039308e-01
1.812000e+01  2.028709e-01
1.813500e+01  1.867962e-01
1.815000e+01  1.893831e-01
1.816500e+01  1.980281e-01
1.818000e+01  1.769298e-01
1.819500e+01  1.883538e-01
1.821000e+01  1.877780e-01
1.822500e+01  1.743059e-01
1.824000e+01  2.169725e-01
1.825500e+01  1.722067e-01
1.827000e+01  1.773660e-01
1.828500e+01  1.728332e-01
1.830000e+01  1.892562e-01
1.831500e+01  1.781758e-01
1.833000e+01  1.909066e-01
1.834500e+01  1.975074e-01
1.836000e+01  1.806241e-01
1.837500e+01  2.051704e-01
1.839000e+01  1.904187e-01
1.840500e+01  2.006495e-01
1.842000e+01  1.828376e-01
1.843500e+01  2.085870e-01
1.845000e+01  2.063179e-01
1.846500e+01  2.228442e-01
1.848000e+01  1.976198e-01
1.849500e+01  1.860055e-01
1.851000e+01  1.883842e-01
1.852500e+01  1.980360e-01
1.854000e+01  1.841598e-01
1.855500e+01  1.930632e-01
1.857000e+01  2.156043e-01
1.858500e+01  2.015582e-01
1.860000e+01  1.866501e-01
1.861500e+01  2.112458e-01
1.863000e+01  1.879772e-01
1.864500e+01  1.986046e-01
1.866000e+01  2.077942e-01
1.867500e+01  1.775269e-01
1.869000e+01  2.027196e-01
1.870500e+01  1.971660e-01
1.872000e+01  1.797158e-01
1.873500e+01  2.118295e-01
1.875000e+01  1.973386e-01
1.876500e+01  2.024132e-01
1.878000e+01  1.914169e-01
1.879500e+01  1.826553e-01
1.881000e+01  1.832810e-01
1.882500e+01  1.949060e-01
1.884000e+01  1.831133e-01
1.885500e+01  1.982360e-01
1.887000e+01  2.182775e-01
1.888500e+01  1.731450e-01
1.890000e+01  1.913022e-01
1.891500e+01  1.961817e-01
1.893000e+01  1.857730e-01
1.894500e+01  1.919745e-01
1.896000e+01  1.872988e-01
1.897500e+01  1.774403e-01
1.899000e+01  2.123706e-01
1.900500e+01  2.130773e-01
1.902000e+01  2.085422e-01
1.903500e+01  1.942492e-01
1.905000e+01  1.990788e-01
1.906500e+01  2.087712e-01
1.908000e+01  1.826115e-01
1.909500e+01  1.964161e-01
1.911000e+01  2.169862e-01
1.912500e+01  1.962562e-01
1.914000e+01  1.826085e-01
1.915500e+01  1.930828e-01
1.917000e+01  1.999160e-01
1.918500e+01  1.881782e-01
1.920000e+01  1.974496e-01
1.921500e+01  2.024074e-01
1.923000e+01  2.034597e-01
1.924500e+01  2.152236e-01
1.926000e+01  1.762181e-01
1.927500e+01  2.023375e-01
1.929000e+01  1.769427e-01
1.930500e+01  1.738778e-01
1.932000e+01  1.876580e-01
1.933500e+01  1.862500e-01
1.935000e+01  1.676682e-01
1.936500e+01  1.882729e-01
1.938000e+01  2.130175e-01
1.939500e+01  1.749560e-01
1.941000e+01  1.814409e-01
1.942500e+01  1.768658e-01
1.944000e+01  1.942636e-01
1.945500e+01  1.861542e-01
1.947000e+01  2.007393e-01
1.948500e+01  2.099336e-01
1.950000e+01  2.156066e-01
1.951500e+01  2.092413e-01
1.953000e+01  1.938999e-01
1.954500e+01  1.889109e-01
1.956000e+01  1.895103e-01
1.957500e+01  1.829181e-01
1.959000e+01  1.971532e-01
1.960500e+01  2.158496e-01
1.962000e+01  2.080403e-01
1.963500e+01  1.968365e-01
1.965000e+01  2.192119e-01
1.966500e+01  1.967297e-01
1.968000e+01  1.855456e-01
1.969500e+01  1.977520e-01
1.971000e+01  2.063463e-01
1.972500e+01  2.116099e-01
1.974000e+01  2.093612e-01
1.975500e+01  1.919559e-01
1.977000e+01  2.105366e-01
1.978500e+01  2.086371e-01
1.980000e+01  1.867306e-01
1.981500e+01  2.039049e-01
1.983000e+01  2.122885e-01
1.984500e+01  1.960301e-01
1.986000e+01  1.938486e-01
1.987500e+01  1.917254e-01
1.989000e+01  1.935008e-01
1.990500e+01  1.928545e-01
1.992000e+01  1.789424e-01
1.993500e+01  1.928515e-01
1.995000e+01  2.119707e-01
1.996500e+01  1.836173e-01
1.998000e+01  1.909833e-01
1.999500e+01  1.923735e-01
2.001000e+01  2.044606e-01
2.002500e+01  2.105269e-01
2.004000e+01  1.938669e-01
2.005500e+01  2.051937e-01
2.007000e+01  2.080127e-01
2.008500e+01  1.883887e-01
2.010000e+01  1.904214e-01
2.011500e+01  2.127209e-01
2.013000e+01  2.029743e-01
2.014500e+01  2.031773e-01
2.016000e+01  1.886141e-01
2.017500e+01  1.841329e-01
2.019000e+01  1.986860e-01
2.020500e+01  2.068822e-01
2.022000e+01  1.781440e-01
2.023500e+01  1.842953e-01
2.025000e+01  2.132444e-01
2.026500e+01  1.881707e-01
2.028000e+01  1.868880e-01
2.029500e+01  1.914220e-01
2.031000e+01  1.834085e-01
2.032500e+01  1.842237e-01
2.034000e+01  2.145800e-01
2.035500e+01  2.317192e-01
2.037000e+01  1.958254e-01
2.038500e+01  1.800127e-01
2.040000e+01  1.985553e-01
2.041500e+01  1.964159e-01
2.043000e+01  1.962045e-01
2.044500e+01  1.799930e-01
2.046000e+01  1.859104e-01
2.047500e+01  1.860662e-01
2.049000e+01  2.300734e-01
2.050500e+01  2.053389e-01
2.052000e+01  2.141645e-01
2.053500e+01  1.931796e-01
2.055000e+01  2.042399e-01
2.056500e+01  2.013401e-01
2.058000e+01  1.808936e-01
2.059500e+01  1.838276e-01
2.061000e+01  1.940845e-01
2.062500e+01  1.796299e-01
2.064000e+01  2.125580e-01
2.065500e+01  1.836541e-01
2.067000e+01  1.880207e-01
2.068500e+01  2.002885e-01
2.070000e+01  2.241805e-01
2.071500e+01  1.917656e-01
2.073000e+01  2.045764e-01
2.074500e+01  1.871755e-01
2.076000e+01  1.904095e-01
2.077500e+01  2.007227e-01
2.079000e+01  1.882191e-01
2.080500e+01  2.046935e-01
2.082000e+01  1.923935e-01
2.083500e+01  1.909180e-01
2.085000e+01  1.995097e-01
2.086500e+01  1.847418e-01
2.088000e+01  2.123788e-01
2.089500e+01  1.848147e-01
2.091000e+01  1.984910e-01
2.092500e+01  1.954342e-01
2.094000e+01  1.817534e-01
2.095500e+01  1.879618e-01
2.097000e+01  2.128255e-01
2.098500e+01  1.923144e-01
2.100000e+01  2.026220e-01
2.101500e+01  1.758377e-01
2.103000e+01  1.930172e-01
2.104500e+01  2.100250e-01
2.106000e+01  2.202296e-01
2.107500e+01  1.893227e-01
2.109000e+01  2.001574e-01
2.110500e+01  2.020120e-01
2.112000e+01  2.082765e-01
2.113500e+01  1.879762e-01
2.115000e+01  1.976014e-01
2.116500e+01  2.190856e-01
2.118000e+01  2.033162e-01
2.119500e+01  1.970341e-01
2.121000e+01  2.086679e-01
2.122500e+01  2.040706e-01
2.124000e+01  2.058420e-01
2.125500e+01  1.938809e-01
2.127000e+01  2.015136e-01
2.128500e+01  1.883071e-01
2.130000e+01  1.816611e-01
2.131500e+01  1.863269e-01
2.133000e+01  2.084158e-01
2.134500e+01  1.976342e-01
2.136000e+01  1.942396e-01
2.137500e+01  1.907629e-01
2.139000e+01  2.019701e-01
2.140500e+01  1.915029e-01
2.142000e+01  1.821261e-01
2.143500e+01  1.832584e-01
2.145000e+01  1.923280e-01
2.146500e+01  2.067397e-01
2.148000e+01  2.097110e-01
2.149500e+01  1.764927e-01
2.151000e+01  1.824595e-01
2.152500e+01  1.761612e-01
2.154000e+01  1.880956e-01
2.155500e+01  2.074886e-01
2.157000e+01  1.866503e-01
2.158500e+01  1.843997e-01
2.160000e+01  1.928276e-01
2.161500e+01  1.764972e-01
2.163000e+01  1.861477e-01
2.164500e+01  1.821261e-01
2.166000e+01  2.023076e-01
2.167500e+01  2.178245e-01
2.169000e+01  1.975096e-01
2.170500e+01  1.828331e-01
2.172000e+01  1.907330e-01
2.173500e+01  1.996904e-01
2.175000e+01  1.950087e-01
2.176500e+01  1.715957e-01
2.178000e+01  2.256310e-01
2.179500e+01  1.959875e-01
2.181000e+01  2.084875e-01
2.182500e+01  2.260146e-01
2.184000e+01  1.825191e-01
2.185500e+01  1.884180e-01
2.187000e+01  2.248857e-01
2.188500e+01  2.028909e-01
2.190000e+01  1.831321e-01
2.191500e+01  1.764559e-01
2.193000e+01  1.819476e-01
2.194500e+01  2.084419e-01
2.196000e+01  1.905944e-01
2.197500e+01  1.849865e-01
2.199000e+01  2.133423e-01
2.200500e+01  2.023691e-01
2.202000e+01  1.900127e-01
2.203500e+01  1.876271e-01
2.205000e+01  1.783613e-01
2.206500e+01  1.879776e-01
2.208000e+01  1.878298e-01
2.209500e+01  1.805495e-01
2.211000e+01  1.859717e-01
2.212500e+01  1.837310e-01
2.214000e+01  1.929727e-01
2.215500e+01  2.194248e-01
2.217000e+01  1.859388e-01
2.218500e+01  1.939518e-01
2.220000e+01  1.797524e-01
2.221500e+01  1.958043e-01
2.223000e+01  2.268408e-01
2.224500e+01  1.863047e-01
2.226000e+01  1.826837e-01
2.227500e+01  1.829321e-01
2.229000e+01  1.967961e-01
2.230500e+01  2.079209e-01
2.232000e+01  2.006818e-01
2.233500e+01  2.198316e-01
2.235000e+01  2.051675e-01
2.236500e+01  1.975787e-01
2.238000e+01  2.151388e-01
2.239500e+01  1.955026e-01
2.241000e+01  2.082387e-01
2.242500e+01  2.029004e-01
2.244000e+01  1.934807e-01
2.245500e+01  1.930000e-01
2.247000e+01  1.759133e-01
2.248500e+01  1.892675e-01
2.250000e+01  1.845440e-01
2.251500e+01  2.293294e-01
2.253000e+01  2.213498e-01
2.254500e+01  1.971970e-01
2.256000e+01  1.891836e-01
2.257500e+01  1.971695e-01
2.259000e+01  1.936030e-01
2.260500e+01  1.939356e-01
2.262000e+01  2.117987e-01
2.263500e+01  1.928353e-01
2.265000e+01  2.043796e-01
2.266500e+01  1.957913e-01
2.268000e+01  2.153345e-01
2.269500e+01  1.933327e-01
2.271000e+01  2.109872e-01
2.272500e+01  1.811177e-01
2.274000e+01  1.853598e-01
2.275500e+01  2.061363e-01
2.277000e+01  1.950442e-01
2.278500e+01  2.083101e-01
2.280000e+01  2.221434e-01
2.281500e+01  1.869595e-01
2.283000e+01  1.907094e-01
2.284500e+01  1.950507e-01
2.286000e+01  1.975796e-01
2.287500e+01  1.872660e-01
2.289000e+01  1.866441e-01
2.290500e+01  1.999981e-01
2.292000e+01  2.196456e-01
2.293500e+01  2.035267e-01
2.295000e+01  1.989494e-01
2.296500e+01  1.874165e-01
2.298000e+01  2.027210e-01
2.299500e+01  2.140172e-01
2.301000e+01  1.923709e-01
2.302500e+01  2.132216e-01
2.304000e+01  2.083257e-01
2.305500e+01  1.989205e-01
2.307000e+01  2.144660e-01
2.308500e+01  2.055648e-01
2.310000e+01  1.909045e-01
2.311500e+01  2.119604e-01
2.313000e+01  1.905198e-01
2.314500e+01  2.015118e-01
2.316000e+01  2.196725e-01
2.317500e+01  1.978305e-01
2.319000e+01  1.935058e-01
2.320500e+01  2.256463e-01
2.322000e+01  1.957481e-01
2.323500e+01  2.506420e-01
2.325000e+01  2.039828e-01
2.326500e+01  2.321255e-01
2.328000e+01  2.156746e-01
2.329500e+01  1.974904e-01
2.331000e+01  1.995961e-01
2.332500e+01  2.065556e-01
2.334000e+01  1.949725e-01
2.335500e+01  1.692021e-01
2.337000e+01  2.139900e-01
2.338500e+01  1.913316e-01
2.340000e+01  2.175194e-01
2.341500e+01  2.076204e-01
2.343000e+01  1.853161e-01
2.344500e+01  1.780513e-01
2.346000e+01  1.840521e-01
2.347500e+01  1.845993e-01
2.349000e+01  2.138184e-01
2.350500e+01  1.914308e-01
2.352000e+01  2.004661e-01
2.353500e+01  1.761190e-01
2.355000e+01  1.841141e-01
2.356500e+01  1.868528e-01
2.358000e+01  1.844403e-01
2.359500e+01  1.757182e-01
2.361000e+01  1.958642e-01
2.362500e+01  1.795807e-01
2.364000e+01  1.796821e-01
2.365500e+01  1.894071e-01
2.367000e+01  2.332069e-01
2.368500e+01  1.995722e-01
2.370000e+01  1.870729e-01
2.371500e+01  1.948610e-01
2.373000e+01  1.779713e-01
2.374500e+01  1.967414e-01
2.376000e+01  2.205646e-01
2.377500e+01  1.937353e-01
2.379000e+01  2.099150e-01
2.380500e+01  1.826080e-01
2.382000e+01  1.754078e-01
2.383500e+01  2.037048e-01
2.385000e+01  1.868449e-01
2.386500e+01  2.338836e-01
2.388000e+01  1.811259e-01
2.389500e+01  1.891353e-01
2.391000e+01  2.282624e-01
2.392500e+01  2.180682e-01
2.394000e+01  1.935239e-01
2.395500e+01  2.165852e-01
2.397000e+01  2.361060e-01
2.398500e+01  1.868037e-01
2.400000e+01  2.212778e-01
2.401500e+01  2.039058e-01
2.403000e+01  1.854621e-01
2.404500e+01  1.822235e-01
2.406000e+01  2.000910e-01
2.407500e+01  1.886081e-01
2.409000e+01  1.855057e-01
2.410500e+01  1.822756e-01
2.412000e+01  1.833772e-01
2.413500e+01  1.912944e-01
2.415000e+01  1.944426e-01
2.416500e+01  1.896778e-01
2.418000e+01  2.197605e-01
2.419500e+01  1.836944e-01
2.421000e+01  1.947721e-01
2.422500e+01  1.798012e-01
2.424000e+01  1.996143e-01
2.425500e+01  1.852825e-01
2.427000e+01  1.969033e-01
2.428500e+01  1.883375e-01
2.430000e+01  1.831045e-01
2.431500e+01  1.893468e-01
2.433000e+01  1.804291e-01
2.434500e+01  1.816857e-01
2.436000e+01  1.878029e-01
2.437500e+01  1.843234e-01
2.439000e+01  1.747049e-01
2.440500e+01  1.899742e-01
2.442000e+01  1.945265e-01
2.443500e+01  1.732857e-01
2.445000e+01  1.924554e-01
2.446500e+01  1.991378e-01
2.448000e+01  1.868313e-01
2.449500e+01  2.112504e-01
2.451000e+01  1.891519e-01
2.452500e+01  1.992996e-01
2.454000e+01  2.140564e-01
2.455500e+01  1.911376e-01
2.457000e+01  1.961668e-01
2.458500e+01  1.794356e-01
2.460000e+01  2.023394e-01
2.461500e+01  1.716668e-01
2.463000e+01  2.028519e-01
2.464500e+01  1.928683e-01
2.466000e+01  1.860237e-01
2.467500e+01  1.831212e-01
2.469000e+01  2.331369e-01
2.470500e+01  2.021030e-01
2.472000e+01  1.999837e-01
2.473500e+01  1.892532e-01
2.475000e+01  1.871084e-01
2.476500e+01  1.954539e-01
2.478000e+01  1.992848e-01
2.479500e+01  1.988179e-01
2.481000e+01  1.908747e-01
2.482500e+01  2.333678e-01
2.484000e+01  2.032708e-01
2.485500e+01  2.083959e-01
2.487000e+01  2.124627e-01
2.488500e+01  1.948004e-01
2.490000e+01  1.891104e-01
2.491500e+01  1.815316e-01
2.493000e+01  2.003959e-01
2.494500e+01  1.940737e-01
2.496000e+01  1.913321e-01
2.497500e+01  1.933661e-01
2.499000e+01  1.841584e-01
2.500500e+01  2.158557e-01
2.502000e+01  2.163963e-01
2.503500e+01  1.836983e-01
2.505000e+01  1.794914e-01
2.506500e+01  1.908676e-01
2.508000e+01  2.159035e-01
2.509500e+01  2.247127e-01
2.511000e+01  2.150951e-01
2.512500e+01  1.969818e-01
2.514000e+01  2.025456e-01
2.515500e+01  2.110336e-01
2.517000e+01  1.986243e-01
2.518500e+01  2.132195e-01
2.520000e+01  1.964152e-01
2.521500e+01  1.886062e-01
2.523000e+01  1.817640e-01
2.524500e+01  1.777688e-01
2.526000e+01  1.922090e-01
2.527500e+01  1.874484e-01
2.529000e+01  1.978681e-01
2.530500e+01  1.779376e-01
2.532000e+01  1.806442e-01
2.533500e+01  1.924608e-01
2.535000e+01  1.816339e-01
2.536500e+01  1.881471e-01
2.538000e+01  1.884776e-01
2.539500e+01  1.911589e-01
2.541000e+01  1.979766e-01
2.542500e+01  1.862406e-01
2.544000e+01  2.021629e-01
2.545500e+01  1.886266e-01
2.547000e+01  2.086112e-01
2.548500e+01  1.786890e-01
2.550000e+01  1.911688e-01
2.551500e+01  1.794935e-01
2.553000e+01  2.253144e-01
2.554500e+01  2.030914e-01
2.556000e+01  1.765764e-01
2.557500e+01  1.869263e-01
2.559000e+01  2.036972e-01
2.560500e+01  1.826106e-01
2.562000e+01  1.941212e-01
2.563500e+01  1.799420e-01
2.565000e+01  1.989321e-01
2.566500e+01  2.066284e-01
2.568000e+01  2.119036e-01
2.569500e+01  1.955087e-01
2.571000e+01  2.050142e-01
2.572500e+01  1.812174e-01
2.574000e+01  1.960412e-01
2.575500e+01  1.814866e-01
2.577000e+01  1.816010e-01
2.578500e+01  1.897759e-01
2.580000e+01  1.988511e-01
2.581500e+01  1.869793e-01
2.583000e+01  2.063333e-01
2.584500e+01  2.045156e-01
2.586000e+01  1.839575e-01
2.587500e+01  1.719936e-01
2.589000e+01  1.922310e-01
2.590500e+01  1.855814e-01
2.592000e+01  1.834237e-01
2.593500e+01  1.942566e-01
2.595000e+01  1.983465e-01
2.596500e+01  1.806460e-01
2.598000e+01  2.231161e-01
2.599500e+01  1.861848e-01
2.601000e+01  1.955331e-01
2.602500e+01  2.057900e-01
2.604000e+01  1.744353e-01
2.605500e+01  1.947462e-01
2.607000e+01  2.237766e-01
2.608500e+01  2.002748e-01
2.610000e+01  1.964010e-01
2.611500e+01  1.949294e-01
2.613000e+01  1.977909e-01
2.614500e+01  1.826722e-01
2.616000e+01  1.796077e-01
2.617500e+01  1.816363e-01
2.619000e+01  1.899411e-01
2.620500e+01  1.869827e-01
2.622000e+01  1.952473e-01
2.623500e+01  1.975122e-01
2.625000e+01  1.912819e-01
2.626500e+01  2.021506e-01
2.628000e+01  2.123177e-01
2.629500e+01  2.131078e-01
2.631000e+01  1.812413e-01
2.632500e+01  1.880709e-01
2.634000e+01  1.712098e-01
2.635500e+01  1.858560e-01
2.637000e+01  2.255790e-01
2.638500e+01  1.889759e-01
2.640000e+01  1.817076e-01
2.641500e+01  1.971819e-01
2.643000e+01  2.184330e-01
2.644500e+01  1.890721e-01
2.646000e+01  1.929785e-01
2.647500e+01  1.695812e-01
2.649000e+01  1.889665e-01
2.650500e+01  1.961893e-01
2.652000e+01  1.821811e-01
2.653500e+01  2.074503e-01
2.655000e+01  2.046387e-01
2.656500e+01  2.216723e-01
2.658000e+01  2.197666e-01
2.659500e+01  1.863336e-01
2.661000e+01  1.770740e-01
2.662500e+01  2.035571e-01
2.664000e+01  2.173024e-01
2.665500e+01  2.029334e-01
2.667000e+01  2.025807e-01
2.668500e+01  1.707015e-01
2.670000e+01  1.727416e-01
2.671500e+01  2.019794e-01
2.673000e+01  1.902999e-01
2.674500e+01  1.947166e-01
2.676000e+01  1.871779e-01
2.677500e+01  2.055162e-01
2.679000e+01  2.026444e-01
2.680500e+01  1.992834e-01
2.682000e+01  1.895293e-01
2.683500e+01  1.784046e-01
2.685000e+01  1.893749e-01
2.686500e+01  1.811443e-01
2.688000e+01  1.866299e-01
2.689500e+01  1.997963e-01
2.691000e+01  2.088072e-01
2.692500e+01  1.890305e-01
2.694000e+01  2.003118e-01
2.695500e+01  1.750163e-01
2.697000e+01  1.931318e-01
2.698500e+01  2.093578e-01
2.700000e+01  2.089999e-01
2.701500e+01  1.849670e-01
2.703000e+01  1.925849e-01
2.704500e+01  1.929516e-01
2.706000e+01  1.884572e-01
2.707500e+01  2.229337e-01
2.709000e+01  1.865507e-01
2.710500e+01  1.888616e-01
2.712000e+01  1.937888e-01
2.713500e+01  1.852847e-01
2.715000e+01  2.129728e-01
2.716500e+01  1.853379e-01
2.718000e+01  1.959599e-01
2.719500e+01  1.973754e-01
2.721000e+01  1.922523e-01
2.722500e+01  2.045177e-01
2.724000e+01  1.969838e-01
2.725500e+01  1.841888e-01
2.727000e+01  1.980958e-01
2.728500e+01  2.079637e-01
2.730000e+01  1.944639e-01
2.731500e+01  2.045130e-01
2.733000e+01  1.897759e-01
2.734500e+01  2.062513e-01
2.736000e+01  2.321078e-01
2.737500e+01  1.858325e-01
2.739000e+01  1.904964e-01
2.740500e+01  2.140950e-01
2.742000e+01  1.939552e-01
2.743500e+01  1.841349e-01
2.745000e+01  2.146372e-01
2.746500e+01  1.803302e-01
2.748000e+01  1.797675e-01
2.749500e+01  1.827504e-01
2.751000e+01  2.002341e-01
2.752500e+01  2.043574e-01
2.754000e+01  1.861972e-01
2.755500e+01  2.089859e-01
2.757000e+01  1.913030e-01
2.758500e+01  1.834852e-01
2.760000e+01  1.870106e-01
2.761500e+01  1.801178e-01
2.763000e+01  1.851038e-01
2.764500e+01  2.112280e-01
2.766000e+01  1.945063e-01
2.767500e+01  1.802359e-01
2.769000e+01  1.805030e-01
2.770500e+01  1.917867e-01
2.772000e+01  1.938682e-01
2.773500e+01  1.702718e-01
2.775000e+01  1.893804e-01
2.776500e+01  1.785853e-01
2.778000e+01  1.914264e-01
2.779500e+01  1.850720e-01
2.781000e+01  1.843826e-01
2.782500e+01  2.072198e-01
2.784000e+01  1.962750e-01
2.785500e+01  1.908624e-01
2.787000e+01  1.766066e-01
2.788500e+01  1.753037e-01
2.790000e+01  1.848294e-01
2.791500e+01  1.934201e-01
2.793000e+01  1.822632e-01
2.794500e+01  2.050001e-01
2.796000e+01  1.818490e-01
2.797500e+01  2.135650e-01
2.799000e+01  2.106782e-01
2.800500e+01  2.042507e-01
2.802000e+01  1.777313e-01
2.803500e+01  1.953438e-01
2.805000e+01  1.806249e-01
2.806500e+01  1.872121e-01
2.808000e+01  2.137177e-01
2.809500e+01  2.051161e-01
2.811000e+01  1.961055e-01
2.812500e+01  1.817698e-01
2.814000e+01  2.162756e-01
2.815500e+01  1.928456e-01
2.817000e+01  1.949604e-01
2.818500e+01  1.867229e-01
2.820000e+01  1.999482e-01
2.821500e+01  2.177299e-01
2.823000e+01  1.906952e-01
2.824500e+01  2.119421e-01
2.826000e+01  1.931877e-01
2.827500e+01  2.065552e-01
2.829000e+01  1.971685e-01
2.830500e+01  1.831949e-01
2.832000e+01  2.067434e-01
2.833500e+01  1.823636e-01
2.835000e+01  2.019998e-01
2.836500e+01  2.144911e-01
2.838000e+01  1.778711e-01
2.839500e+01  1.933835e-01
2.841000e+01  2.044951e-01
2.842500e+01  2.208376e-01
2.844000e+01  1.843732e-01
2.845500e+01  1.887427e-01
2.847000e+01  1.890761e-01
2.848500e+01  2.021705e-01
2.850000e+01  1.929054e-01
2.851500e+01  2.533870e-01
2.853000e+01  2.232695e-01
2.854500e+01  1.911588e-01
2.856000e+01  2.072042e-01
2.857500e+01  1.847304e-01
2.859000e+01  1.791079e-01
2.860500e+01  1.933788e-01
2.862000e+01  2.158550e-01
2.863500e+01  2.112871e-01
2.865000e+01  2.142787e-01
2.866500e+01  2.204200e-01
2.868000e+01  1.892491e-01
2.869500e+01  1.864868e-01
2.871000e+01  1.788675e-01
2.872500e+01  1.828917e-01
2.874000e+01  2.056873e-01
2.875500e+01  2.023186e-01
2.877000e+01  2.015067e-01
2.878500e+01  1.912925e-01
2.880000e+01  2.294712e-01
2.881500e+01  1.848584e-01
2.883000e+01  1.880210e-01
2.884500e+01  1.818432e-01
2.886000e+01  1.946332e-01
2.887500e+01  2.085885e-01
2.889000e+01  1.937502e-01
2.890500e+01  1.960198e-01
2.892000e+01  1.877083e-01
2.893500e+01  1.898778e-01
2.895000e+01  1.950886e-01
2.896500e+01  1.982732e-01
2.898000e+01  1.981979e-01
2.899500e+01  1.880112e-01
2.901000e+01  1.840083e-01
2.902500e+01  2.119399e-01
2.904000e+01  1.736828e-01
2.905500e+01  1.889605e-01
2.907000e+01  1.795383e-01
2.908500e+01  2.125056e-01
2.910000e+01  2.095474e-01
2.911500e+01  1.817375e-01
2.913000e+01  1.830399e-01
2.914500e+01  2.104616e-01
2.916000e+01  1.828033e-01
2.917500e+01  1.949158e-01
2.919000e+01  1.850222e-01
2.920500e+01  1.908027e-01
2.922000e+01  1.785623e-01
2.923500e+01  1.866896e-01
2.925000e+01  1.966305e-01
2.926500e+01  2.191997e-01
2.928000e+01  1.926082e-01
2.929500e+01  1.832733e-01
2.931000e+01  2.045552e-01
2.932500e+01  2.062630e-01
2.934000e+01  1.806058e-01
2.935500e+01  1.892561e-01
2.937000e+01  1.956465e-01
2.938500e+01  2.019291e-01
2.940000e+01  2.008535e-01
2.941500e+01  1.893245e-01
2.943000e+01  1.810564e-01
2.944500e+01  1.857658e-01
2.946000e+01  1.876004e-01
2.947500e+01  1.927521e-01
2.949000e+01  1.813946e-01
2.950500e+01  2.071989e-01
2.952000e+01  1.841582e-01
2.953500e+01  2.075807e-01
2.955000e+01  1.990922e-01
2.956500e+01  2.136760e-01
2.958000e+01  1.762743e-01
2.959500e+01  1.787732e-01
2.961000e+01  1.809175e-01
2.962500e+01  1.894637e-01
2.964000e+01  1.991599e-01
2.965500e+01  1.833093e-01
2.967000e+01  1.961998e-01
2.968500e+01  1.889190e-01
2.970000e+01  1.938196e-01
2.971500e+01  2.096962e-01
2.973000e+01  2.136609e-01
2.974500e+01  2.011104e-01
2.976000e+01  2.052456e-01
2.977500e+01  2.004773e-01
2.979000e+01  1.851586e-01
2.980500e+01  1.878682e-01
2.982000e+01  1.882261e-01
2.983500e+01  1.798123e-01
2.985000e+01  1.956982e-01
2.986500e+01  1.883402e-01
2.988000e+01  1.882021e-01
2.989500e+01  1.824873e-01
2.991000e+01  1.916125e-01
2.992500e+01  2.023170e-01
2.994000e+01  2.256127e-01
2.995500e+01  2.124933e-01
2.997000e+01  1.942882e-01
2.998500e+01  1.886856e-01
3.000000e+01  1.787517e-01
3.001500e+01  2.177164e-01
3.003000e+01  1.871539e-01
3.004500e+01  2.040583e-01
3.006000e+01  1.927381e-01
3.007500e+01  1.957928e-01
3.009000e+01  1.970949e-01
3.010500e+01  1.817443e-01
3.012000e+01  2.185719e-01
3.013500e+01  1.899479e-01
3.015000e+01  1.830784e-01
3.016500e+01  2.032081e-01
3.018000e+01  2.005768e-01
3.019500e+01  2.276994e-01
3.021000e+01  2.289011e-01
3.022500e+01  2.012844e-01
3.024000e+01  1.889855e-01
3.025500e+01  1.840256e-01
3.027000e+01  1.919071e-01
3.028500e+01  1.969837e-01
3.030000e+01  2.492604e-01
3.031500e+01  2.055705e-01
3.033000e+01  1.956792e-01
3.034500e+01  1.964116e-01
3.036000e+01  1.830177e-01
3.037500e+01  1.903531e-01
3.039000e+01  2.216466e-01
3.040500e+01  2.008097e-01
3.042000e+01  2.166824e-01
3.043500e+01  2.049928e-01
3.045000e+01  1.811031e-01
3.046500e+01  2.084960e-01
3.048000e+01  1.930862e-01
3.049500e+01  2.151887e-01
3.051000e+01  2.143594e-01
3.052500e+01  2.073096e-01
3.054000e+01  2.031981e-01
3.055500e+01  2.013724e-01
3.057000e+01  2.004421e-01
3.058500e+01  2.027747e-01
3.060000e+01  1.935621e-01
3.061500e+01  1.895804e-01
3.063000e+01  1.861032e-01
3.064500e+01  1.986700e-01
3.066000e+01  2.031977e-01
3.067500e+01  1.853654e-01
3.069000e+01  1.803246e-01
3.070500e+01  1.799874e-01
3.072000e+01  1.920113e-01
3.073500e+01  1.929894e-01
3.075000e+01  1.836453e-01
3.076500e+01  1.985880e-01
3.078000e+01  1.919075e-01
3.079500e+01  1.697293e-01
3.081000e+01  1.759039e-01
3.082500e+01  1.956744e-01
3.084000e+01  1.924926e-01
3.085500e+01  2.075281e-01
3.087000e+01  1.971494e-01
3.088500e+01  2.254918e-01
3.090000e+01  2.043152e-01
3.091500e+01  2.043858e-01
3.093000e+01  1.852572e-01
3.094500e+01  2.076087e-01
3.096000e+01  1.906922e-01
3.097500e+01  2.011567e-01
3.099000e+01  1.816690e-01
3.100500e+01  2.081110e-01
3.102000e+01  1.850878e-01
3.103500e+01  1.745846e-01
3.105000e+01  1.967610e-01
3.106500e+01  2.143153e-01
3.108000e+01  1.804803e-01
3.109500e+01  1.842315e-01
3.111000e+01  2.060683e-01
3.112500e+01  1.803383e-01
3.114000e+01  1.696239e-01
3.115500e+01  1.856357e-01
3.117000e+01  2.055140e-01
3.118500e+01  2.141747e-01
3.120000e+01  1.926121e-01
3.121500e+01  1.905229e-01
3.123000e+01  1.970634e-01
3.124500e+01  2.099040e-01
3.126000e+01  1.780192e-01
3.127500e+01  2.041045e-01
3.129000e+01  1.809273e-01
3.130500e+01  1.812172e-01
3.132000e+01  1.881519e-01
3.133500e+01  1.901526e-01
3.135000e+01  2.230521e-01
3.136500e+01  1.741201e-01
3.138000e+01  1.954523e-01
3.139500e+01  2.151774e-01
3.141000e+01  1.911612e-01
3.142500e+01  1.752807e-01
3.144000e+01  1.812480e-01
3.145500e+01  2.124912e-01
3.147000e+01  1.873350e-01
3.148500e+01  1.905946e-01
3.150000e+01  1.820260e-01
3.151500e+01  1.930965e-01
3.153000e+01  1.811618e-01
3.154500e+01  1.925451e-01
3.156000e+01  1.877365e-01
3.157500e+01  2.034727e-01
3.159000e+01  2.096912e-01
3.160500e+01  1.983395e-01
3.162000e+01  1.857059e-01
3.163500e+01  1.751522e-01
3.165000e+01  1.951308e-01
3.166500e+01  2.063351e-01
3.168000e+01  1.988402e-01
3.169500e+01  1.814216e-01
3.171000e+01  2.012748e-01
3.172500e+01  1.816466e-01
3.174000e+01  1.842050e-01
3.175500e+01  2.156437e-01
3.177000e+01  1.880220e-01
3.178500e+01  1.863582e-01
3.180000e+01  2.016938e-01
3.181500e+01  1.859771e-01
3.183000e+01  2.018739e-01
3.184500e+01  1.843693e-01
3.186000e+01  1.811935e-01
3.187500e+01  1.957238e-01
3.189000e+01  1.774413e-01
3.190500e+01  1.992368e-01
3.192000e+01  1.877365e-01
3.193500e+01  1.949459e-01
3.195000e+01  2.011693e-01
3.196500e+01  1.882336e-01
3.198000e+01  1.818894e-01
3.199500e+01  1.988755e-01
3.201000e+01  1.957827e-01
3.202500e+01  1.746848e-01
3.204000e+01  1.944447e-01
3.205500e+01  1.861051e-01
3.207000e+01  1.855306e-01
3.208500e+01  1.781884e-01
3.210000e+01  1.978159e-01
3.211500e+01  1.800231e-01
3.213000e+01  1.740555e-01
3.214500e+01  1.805024e-01
3.216000e+01  1.869703e-01
3.217500e+01  1.827244e-01
3.219000e+01  1.815284e-01
3.220500e+01  2.101994e-01
3.222000e+01  1.774332e-01
3.223500e+01  1.811936e-01
3.225000e+01  1.845741e-01
3.226500e+01  1.927814e-01
3.228000e+01  1.858269e-01
3.229500e+01  1.872999e-01
3.231000e+01  1.869958e-01
3.232500e+01  1.888054e-01
3.234000e+01  1.945176e-01
3.235500e+01  1.913689e-01
3.237000e+01  1.812906e-01
3.238500e+01  2.017999e-01
3.240000e+01  1.781157e-01
3.241500e+01  1.932902e-01
3.243000e+01  1.824722e-01
3.244500e+01  1.959142e-01
3.246000e+01  2.039198e-01
3.247500e+01  1.812291e-01
3.249000e+01  1.935905e-01
3.250500e+01  1.783959e-01
3.252000e+01  1.789815e-01
3.253500e+01  2.043390e-01
3.255000e+01  1.930500e-01
3.256500e+01  1.913674e-01
3.258000e+01  1.786143e-01
3.259500e+01  1.848077e-01
3.261000e+01  1.679138e-01
3.262500e+01  1.756042e-01
3.264000e+01  1.942997e-01
3.265500e+01  1.872508e-01
3.267000e+01  1.759664e-01
3.268500e+01  1.809388e-01
3.270000e+01  1.746609e-01
3.271500e+01  1.854854e-01
3.273000e+01  1.821909e-01
3.274500e+01  1.824021e-01
3.276000e+01  2.025612e-01
3.277500e+01  1.795219e-01
3.279000e+01  1.927322e-01
3.280500e+01  2.182849e-01
3.282000e+01  1.955624e-01
3.283500e+01  1.868484e-01
3.285000e+01  1.992121e-01
3.286500e+01  2.253349e-01
3.288000e+01  1.849204e-01
3.289500e+01  1.927057e-01
3.291000e+01  1.798832e-01
3.292500e+01  1.876899e-01
3.294000e+01  1.841446e-01
3.295500e+01  2.021071e-01
3.297000e+01  1.947137e-01
3.298500e+01  1.945935e-01
3.300000e+01  2.321997e-01
3.301500e+01  1.841886e-01
3.303000e+01  2.008228e-01
3.304500e+01  1.789236e-01
3.306000e+01  1.871709e-01
3.307500e+01  1.709245e-01
3.309000e+01  2.002284e-01
3.310500e+01  1.992561e-01
3.312000e+01  2.100812e-01
3.313500e+01  2.023928e-01
3.315000e+01  1.940181e-01
3.316500e+01  2.135991e-01
3.318000e+01  2.101351e-01
3.319500e+01  1.851200e-01
3.321000e+01  2.012447e-01
3.322500e+01  1.760999e-01
3.324000e+01  1.828488e-01
3.325500e+01  1.838084e-01
3.327000e+01  1.839091e-01
3.328500e+01  1.843458e-01
3.330000e+01  2.070563e-01
3.331500e+01  2.066695e-01
3.333000e+01  1.981113e-01
3.334500e+01  1.811667e-01
3.336000e+01  2.032101e-01
3.337500e+01  1.869372e-01
3.339000e+01  1.987594e-01
3.340500e+01  1.901904e-01
3.342000e+01  2.121076e-01
3.343500e+01  2.341402e-01
3.345000e+01  1.762812e-01
3.346500e+01  1.860372e-01
3.348000e+01  2.059744e-01
3.349500e+01  2.052540e-01
3.351000e+01  2.086552e-01
3.352500e+01  1.943102e-01
3.354000e+01  1.840426e-01
3.355500e+01  2.053282e-01
3.357000e+01  1.969316e-01
3.358500e+01  1.840983e-01
3.360000e+01  1.802375e-01
3.361500e+01  1.863324e-01
3.363000e+01  1.887198e-01
3.364500e+01  2.054205e-01
3.366000e+01  1.846824e-01
3.367500e+01  2.114161e-01
3.369000e+01  1.820932e-01
3.370500e+01  2.148912e-01
3.372000e+01  1.953206e-01
3.373500e+01  1.800576e-01
3.375000e+01  1.856308e-01
3.376500e+01  2.125020e-01
3.378000e+01  2.044107e-01
3.379500e+01  1.947887e-01
3.381000e+01  2.115049e-01
3.382500e+01  2.051933e-01
3.384000e+01  1.928377e-01
3.385500e+01  2.147933e-01
3.387000e+01  2.237089e-01
3.388500e+01  1.929372e-01
3.390000e+01  2.232668e-01
3.391500e+01  1.930691e-01
3.393000e+01  1.984013e-01
3.394500e+01  1.843311e-01
3.396000e+01  1.925397e-01
3.397500e+01  1.939134e-01
3.399000e+01  2.416886e-01
3.400500e+01  1.864014e-01
3.402000e+01  1.758758e-01
3.403500e+01  1.824848e-01
3.405000e+01  1.870561e-01
3.406500e+01  1.979148e-01
3.408000e+01  2.012006e-01
3.409500e+01  1.817502e-01
3.411000e+01  2.084445e-01
3.412500e+01  1.825697e-01
3.414000e+01  1.824808e-01
3.415500e+01  1.927102e-01
3.417000e+01  2.084347e-01
3.418500e+01  2.025313e-01
3.420000e+01  2.048299e-01
3.421500e+01  2.149523e-01
3.423000e+01  2.003221e-01
3.424500e+01  1.781797e-01
3.426000e+01  2.280864e-01
3.427500e+01  2.034304e-01
3.429000e+01  1.865632e-01
3.430500e+01  1.770893e-01
3.432000e+01  1.944856e-01
3.433500e+01  1.799932e-01
3.435000e+01  2.021486e-01
3.436500e+01  1.847343e-01
3.438000e+01  1.829071e-01
3.439500e+01  1.811213e-01
3.441000e+01  2.044367e-01
3.442500e+01  2.040672e-01
3.444000e+01  1.782981e-01
3.445500e+01  1.951177e-01
3.447000e+01  2.033669e-01
3.448500e+01  1.770197e-01
3.450000e+01  1.734175e-01
3.451500e+01  1.934130e-01
3.453000e+01  1.854805e-01
3.454500e+01  1.824691e-01
3.456000e+01  1.905174e-01
3.457500e+01  1.799461e-01
3.459000e+01  1.877645e-01
3.460500e+01  1.827841e-01
3.462000e+01  1.751303e-01
3.463500e+01  1.711410e-01
3.465000e+01  1.813637e-01
3.466500e+01  1.776245e-01
3.468000e+01  2.002049e-01
3.469500e+01  1.905663e-01
3.471000e+01  1.877013e-01
3.472500e+01  1.907685e-01
3.474000e+01  1.879526e-01
3.475500e+01  1.974827e-01
3.477000e+01  1.874321e-01
3.478500e+01  1.830172e-01
3.480000e+01  1.776370e-01
3.481500e+01  1.968666e-01
3.483000e+01  1.730722e-01
3.484500e+01  1.965900e-01
3.486000e+01  1.920872e-01
3.487500e+01  1.927384e-01
3.489000e+01  1.811052e-01
3.490500e+01  1.809369e-01
3.492000e+01  1.868372e-01
3.493500e+01  1.795719e-01
3.495000e+01  2.217211e-01
3.496500e+01  2.161673e-01
3.498000e+01  1.799812e-01
3.499500e+01  1.910584e-01
3.501000e+01  2.080580e-01
3.502500e+01  1.945464e-01
3.504000e+01  1.818518e-01
3.505500e+01  1.939242e-01
3.507000e+01  1.762673e-01
3.508500e+01  1.818960e-01
3.510000e+01  1.768315e-01
3.511500e+01  1.728816e-01
3.513000e+01  2.017680e-01
3.514500e+01  1.777633e-01
3.516000e+01  1.920583e-01
3.517500e+01  1.862364e-01
3.519000e+01  1.857374e-01
3.520500e+01  1.914363e-01
3.522000e+01  1.980372e-01
3.523500e+01  1.975720e-01
3.525000e+01  1.847674e-01
3.526500e+01  2.063936e-01
3.528000e+01  2.031664e-01
3.529500e+01  2.148304e-01
3.531000e+01  2.001545e-01
3.532500e+01  1.836218e-01
3.534000e+01  1.744608e-01
3.535500e+01  1.968957e-01
3.537000e+01  2.203661e-01
3.538500e+01  1.997117e-01
3.540000e+01  1.915855e-01
3.541500e+01  1.811686e-01
3.543000e+01  1.948597e-01
3.544500e+01  1.953135e-01
3.546000e+01  1.811921e-01
3.547500e+01  2.108618e-01
3.549000e+01  1.850935e-01
3.550500e+01  1.992706e-01
3.552000e+01  1.897782e-01
3.553500e+01  1.795171e-01
3.555000e+01  1.936660e-01
3.556500e+01  1.957048e-01
3.558000e+01  1.761345e-01
3.559500e+01  1.957583e-01
3.561000e+01  1.846386e-01
3.562500e+01  1.885177e-01
3.564000e+01  1.783581e-01
3.565500e+01  1.788433e-01
3.567000e+01  2.185107e-01
3.568500e+01  1.859518e-01
3.570000e+01  1.810471e-01
3.571500e+01  1.823550e-01
3.573000e+01  1.977786e-01
3.574500e+01  1.886613e-01
3.576000e+01  1.873329e-01
3.577500e+01  1.834227e-01
3.579000e+01  1.917912e-01
3.580500e+01  2.051794e-01
3.582000e+01  2.003215e-01
3.583500e+01  2.009396e-01
3.585000e+01  1.825244e-01
3.586500e+01  1.847930e-01
3.588000e+01  2.007154e-01
3.589500e+01  1.838512e-01
3.591000e+01  1.851788e-01
3.592500e+01  1.826614e-01
3.594000e+01  2.014274e-01
3.595500e+01  1.889212e-01
3.597000e+01  1.848067e-01
3.598500e+01  2.265250e-01
3.600000e+01  1.908991e-01
3.601500e+01  1.930455e-01
3.603000e+01  1.934164e-01
3.604500e+01  1.833231e-01
3.606000e+01  1.957132e-01
3.607500e+01  2.060746e-01
3.609000e+01  1.769762e-01
3.610500e+01  1.775776e-01
3.612000e+01  1.911025e-01
3.613500e+01  1.879165e-01
3.615000e+01  1.873581e-01
3.616500e+01  1.971082e-01
3.618000e+01  2.071831e-01
3.619500e+01  1.767750e-01
3.621000e+01  1.710545e-01
3.622500e+01  1.817730e-01
3.624000e+01  1.930239e-01
3.625500e+01  2.082554e-01
3.627000e+01  1.784202e-01
3.628500e+01  2.002649e-01
3.630000e+01  1.757574e-01
3.631500e+01  1.828363e-01
3.633000e+01  1.936411e-01
3.634500e+01  1.950986e-01
3.636000e+01  1.932142e-01
3.637500e+01  1.937179e-01
3.639000e+01  1.836667e-01
3.640500e+01  2.001429e-01
3.642000e+01  1.976573e-01
3.643500e+01  1.699474e-01
3.645000e+01  1.826932e-01
3.646500e+01  1.914573e-01
3.648000e+01  1.953260e-01
3.649500e+01  1.737941e-01
3.651000e+01  2.018224e-01
3.652500e+01  1.770441e-01
3.654000e+01  1.907219e-01
3.655500e+01  1.689835e-01
3.657000e+01  1.829991e-01
3.658500e+01  2.028050e-01
3.660000e+01  1.938874e-01
3.661500e+01  1.889331e-01
3.663000e+01  1.909058e-01
3.664500e+01  1.828399e-01
3.666000e+01  1.822780e-01
3.667500e+01  1.797465e-01
3.669000e+01  1.878200e-01
3.670500e+01  1.887834e-01
3.672000e+01  1.815877e-01
3.673500e+01  1.902752e-01
3.675000e+01  1.920009e-01
3.676500e+01  1.950580e-01
3.678000e+01  1.735182e-01
3.679500e+01  2.022819e-01
3.681000e+01  1.858884e-01
3.682500e+01  1.859367e-01
3.684000e+01  1.794153e-01
3.685500e+01  1.961644e-01
3.687000e+01  1.786055e-01
3.688500e+01  1.858106e-01
3.690000e+01  1.910218e-01
3.691500e+01  1.820837e-01
3.693000e+01  1.833694e-01
3.694500e+01  1.824906e-01
3.696000e+01  1.928311e-01
3.697500e+01  1.981162e-01
3.699000e+01  1.843314e-01
3.700500e+01  1.906084e-01
3.702000e+01  2.147308e-01
3.703500e+01  1.772069e-01
3.705000e+01  1.674157e-01
3.706500e+01  1.950368e-01
3.708000e+01  1.750757e-01
3.709500e+01  1.802458e-01
3.711000e+01  2.020954e-01
3.712500e+01  1.742909e-01
3.714000e+01  2.108807e-01
3.715500e+01  1.941579e-01
3.717000e+01  1.855511e-01
3.718500e+01  1.883531e-01
3.720000e+01  1.837745e-01
3.721500e+01  1.936898e-01
3.723000e+01  1.837261e-01
3.724500e+01  1.733576e-01
3.726000e+01  1.901612e-01
3.727500e+01  2.031685e-01
3.729000e+01  1.847865e-01
3.730500e+01  1.850084e-01
3.732000e+01  1.702709e-01
3.733500e+01  1.865189e-01
3.735000e+01  1.754214e-01
3.736500e+01  1.952464e-01
3.738000e+01  1.857527e-01
3.739500e+01  1.951348e-01
3.741000e+01  1.906082e-01
3.742500e+01  1.934726e-01
3.744000e+01  1.999139e-01
3.745500e+01  1.840461e-01
3.747000e+01  1.911484e-01
3.748500e+01  1.952402e-01
3.750000e+01  1.869242e-01
3.751500e+01  1.856745e-01
3.753000e+01  1.639147e-01
3.754500e+01  1.958053e-01
3.756000e+01  2.052277e-01
3.757500e+01  1.941027e-01
3.759000e+01  1.825025e-01
3.760500e+01  1.854556e-01
3.762000e+01  1.738596e-01
3.763500e+01  1.942485e-01
3.765000e+01  1.746652e-01
3.766500e+01  2.138713e-01
3.768000e+01  2.030140e-01
3.769500e+01  1.886544e-01
3.771000e+01  1.898085e-01
3.772500e+01  1.964789e-01
3.774000e+01  1.785744e-01
3.775500e+01  1.924470e-01
3.777000e+01  1.893524e-01
3.778500e+01  2.008421e-01
3.780000e+01  1.848403e-01
3.781500e+01  1.836106e-01
3.783000e+01  1.806560e-01
3.784500e+01  1.820913e-01
3.786000e+01  2.062662e-01
3.787500e+01  1.929447e-01
3.789000e+01  1.799848e-01
3.790500e+01  1.851326e-01
3.792000e+01  1.829391e-01
3.793500e+01  1.661474e-01
3.795000e+01  1.961561e-01
3.796500e+01  1.966871e-01
3.798000e+01  1.865723e-01
3.799500e+01  1.722806e-01
3.801000e+01  1.842010e-01
3.802500e+01  1.840212e-01
3.804000e+01  1.904350e-01
3.805500e+01  1.927415e-01
3.807000e+01  1.914696e-01
3.808500e+01  1.885952e-01
3.810000e+01  1.806052e-01
3.811500e+01  1.866712e-01
3.813000e+01  2.118683e-01
3.814500e+01  1.836201e-01
3.816000e+01  1.801898e-01
3.817500e+01  1.854431e-01
3.819000e+01  1.863098e-01
3.820500e+01  1.841184e-01
3.822000e+01  1.985574e-01
3.823500e+01  1.900448e-01
3.825000e+01  1.835061e-01
3.826500e+01  1.736298e-01
3.828000e+01  1.803644e-01
3.829500e+01  1.978764e-01
3.831000e+01  1.968980e-01
3.832500e+01  1.790318e-01
3.834000e+01  1.792929e-01
3.835500e+01  1.863159e-01
3.837000e+01  1.876730e-01
3.838500e+01  1.989827e-01
3.840000e+01  2.073438e-01
3.841500e+01  1.779147e-01
3.843000e+01  1.753947e-01
3.844500e+01  1.814465e-01
3.846000e+01  2.102214e-01
3.847500e+01  2.037409e-01
3.849000e+01  1.998500e-01
3.850500e+01  1.788769e-01
3.852000e+01  1.846439e-01
3.853500e+01  1.850902e-01
3.855000e+01  2.286680e-01
3.856500e+01  1.999130e-01
3.858000e+01  1.778893e-01
3.859500e+01  1.725753e-01
3.861000e+01  2.025345e-01
3.862500e+01  1.733137e-01
3.864000e+01  1.809297e-01
3.865500e+01  1.867529e-01
3.867000e+01  1.919749e-01
3.868500e+01  1.904117e-01
3.870000e+01  1.998301e-01
3.871500e+01  1.952211e-01
3.873000e+01  1.917514e-01
3.874500e+01  1.922619e-01
3.876000e+01  1.855928e-01
3.877500e+01  1.792884e-01
3.879000e+01  1.840725e-01
3.880500e+01  1.877375e-01
3.882000e+01  1.826131e-01
3.883500e+01  1.842803e-01
3.885000e+01  1.947657e-01
3.886500e+01  1.850231e-01
3.888000e+01  1.932245e-01
3.889500e+01  2.016591e-01
3.891000e+01  1.969425e-01
3.892500e+01  1.835773e-01
3.894000e+01  1.887092e-01
3.895500e+01  1.814252e-01
3.897000e+01  1.851192e-01
3.898500e+01  1.840907e-01
3.900000e+01  1.948217e-01
3.901500e+01  1.793870e-01
3.903000e+01  1.859335e-01
3.904500e+01  1.891619e-01
3.906000e+01  1.764388e-01
3.907500e+01  1.997481e-01
3.909000e+01  1.726465e-01
3.910500e+01  1.930999e-01
3.912000e+01  1.907649e-01
3.913500e+01  1.852517e-01
3.915000e+01  1.861240e-01
3.916500e+01  1.756633e-01
3.918000e+01  1.943817e-01
3.919500e+01  1.860490e-01
3.921000e+01  1.831271e-01
3.922500e+01  1.804572e-01
3.924000e+01  1.978043e-01
3.925500e+01  1.855010e-01
3.927000e+01  1.775968e-01
3.928500e+01  1.836051e-01
3.930000e+01  1.811064e-01
3.931500e+01  1.826708e-01
3.933000e+01  1.878649e-01
3.934500e+01  1.828723e-01
3.936000e+01  1.774352e-01
3.937500e+01  1.894071e-01
3.939000e+01  1.831077e-01
3.940500e+01  1.792270e-01
3.942000e+01  1.826388e-01
3.943500e+01  1.969178e-01
3.945000e+01  1.863190e-01
3.946500e+01  1.926958e-01
3.948000e+01  1.906442e-01
3.949500e+01  1.749245e-01
3.951000e+01  1.808650e-01
3.952500e+01  2.181135e-01
3.954000e+01  1.921400e-01
3.955500e+01  1.858804e-01
3.957000e+01  1.700906e-01
3.958500e+01  1.867177e-01
3.960000e+01  2.005196e-01
3.961500e+01  1.841889e-01
3.963000e+01  1.847934e-01
3.964500e+01  1.860580e-01
3.966000e+01  1.725786e-01
3.967500e+01  1.906186e-01
3.969000e+01  1.723465e-01
3.970500e+01  1.704308e-01
3.972000e+01  1.940800e-01
3.973500e+01  1.837327e-01
3.975000e+01  1.819760e-01
3.976500e+01  1.779986e-01
3.978000e+01  1.972528e-01
3.979500e+01  1.888981e-01
3.981000e+01  1.820517e-01
3.982500e+01  1.892290e-01
3.984000e+01  1.902855e-01
3.985500e+01  2.008100e-01
3.987000e+01  2.190282e-01
3.988500e+01  1.770895e-01
3.990000e+01  1.711734e-01
3.991500e+01  1.779380e-01
3.993000e+01  1.954658e-01
3.994500e+01  1.737941e-01
3.996000e+01  1.766212e-01
3.997500e+01  1.733104e-01
3.999000e+01  1.932284e-01
4.000500e+01  1.836932e-01
4.002000e+01  2.041599e-01
4.003500e+01  1.867044e-01
4.005000e+01  1.853390e-01
4.006500e+01  1.942318e-01
4.008000e+01  1.849636e-01
4.009500e+01  1.933081e-01
4.011000e+01  1.840961e-01
4.012500e+01  2.057099e-01
4.014000e+01  1.836685e-01
4.015500e+01  1.938879e-01
4.017000e+01  1.906135e-01
4.018500e+01  1.730379e-01
4.020000e+01  1.671892e-01
4.021500e+01  1.760611e-01
4.023000e+01  1.991804e-01
4.024500e+01  1.978348e-01
4.026000e+01  1.841500e-01
4.027500e+01  1.941700e-01
4.029000e+01  1.767757e-01
4.030500e+01  1.929946e-01
4.032000e+01  1.935061e-01
4.033500e+01  1.879083e-01
4.035000e+01  1.828739e-01
4.036500e+01  1.893388e-01
4.038000e+01  1.973694e-01
4.039500e+01  1.738139e-01
4.041000e+01  1.677860e-01
4.042500e+01  1.921781e-01
4.044000e+01  2.082350e-01
4.045500e+01  1.985692e-01
4.047000e+01  1.847517e-01
4.048500e+01  2.012036e-01
4.050000e+01  1.877039e-01
4.051500e+01  1.866626e-01
4.053000e+01  1.914575e-01
4.054500e+01  1.770612e-01
4.056000e+01  1.889575e-01
4.057500e+01  1.795315e-01
4.059000e+01  1.845893e-01
4.060500e+01  1.979443e-01
4.062000e+01  1.974566e-01
4.063500e+01  1.807720e-01
4.065000e+01  1.898457e-01
4.066500e+01  1.717025e-01
4.068000e+01  2.030306e-01
4.069500e+01  1.815924e-01
4.071000e+01  1.745005e-01
4.072500e+01  1.875586e-01
4.074000e+01  1.846131e-01
4.075500e+01  1.992858e-01
4.077000e+01  1.930222e-01
4.078500e+01  1.866094e-01
4.080000e+01  1.847702e-01
4.081500e+01  1.734456e-01
4.083000e+01  1.829160e-01
4.084500e+01  1.826306e-01
4.086000e+01  1.789945e-01
4.087500e+01  1.814066e-01
4.089000e+01  1.869670e-01
4.090500e+01  1.829225e-01
4.092000e+01  2.010001e-01
4.093500e+01  1.798411e-01
4.095000e+01  1.883277e-01
4.096500e+01  1.838900e-01
4.098000e+01  1.811769e-01
4.099500e+01  1.989839e-01
4.101000e+01  1.733990e-01
4.102500e+01  1.915173e-01
4.104000e+01  1.755788e-01
4.105500e+01  1.997191e-01
4.107000e+01  1.791691e-01
4.108500e+01  1.870335e-01
4.110000e+01  1.901928e-01
4.111500e+01  1.850479e-01
4.113000e+01  1.860385e-01
4.114500e+01  1.956646e-01
4.116000e+01  2.203444e-01
4.117500e+01  1.805223e-01
4.119000e+01  1.941649e-01
4.120500e+01  1.894115e-01
4.122000e+01  1.835964e-01
4.123500e+01  1.880972e-01
4.125000e+01  1.819962e-01
4.126500e+01  1.908164e-01
4.128000e+01  1.766789e-01
4.129500e+01  1.928183e-01
4.131000e+01  1.817880e-01
4.132500e+01  2.021471e-01
4.134000e+01  1.784450e-01
4.135500e+01  1.838946e-01
4.137000e+01  1.745285e-01
4.138500e+01  1.947992e-01
4.140000e+01  1.895513e-01
4.141500e+01  1.856529e-01
4.143000e+01  1.974453e-01
4.144500e+01  1.951374e-01
4.146000e+01  1.878024e-01
4.147500e+01  2.063531e-01
4.149000e+01  1.931714e-01
4.150500e+01  1.841985e-01
4.152000e+01  2.244642e-01
4.153500e+01  2.038715e-01
4.155000e+01  1.912796e-01
4.156500e+01  1.873624e-01
4.158000e+01  1.898983e-01
4.159500e+01  1.770517e-01
4.161000e+01  1.867091e-01
4.162500e+01  1.955600e-01
4.164000e+01  1.845005e-01
4.165500e+01  1.828872e-01
4.167000e+01  1.814613e-01
4.168500e+01  1.871998e-01
4.170000e+01  1.743803e-01
4.171500e+01  1.928614e-01
4.173000e+01  1.794861e-01
4.174500e+01  1.916239e-01
4.176000e+01  2.021292e-01
4.177500e+01  2.060470e-01
4.179000e+01  1.939586e-01
4.180500e+01  1.754141e-01
4.182000e+01  1.833892e-01
4.183500e+01  1.921538e-01
4.185000e+01  1.893464e-01
4.186500e+01  1.850276e-01
4.188000e+01  1.784966e-01
4.189500e+01  1.830426e-01
4.191000e+01  1.794320e-01
4.192500e+01  1.974647e-01
4.194000e+01  1.967994e-01
4.195500e+01  2.073888e-01
4.197000e+01  1.929826e-01
4.198500e+01  1.782949e-01
4.200000e+01  1.961720e-01
4.201500e+01  1.899122e-01
4.203000e+01  1.944060e-01
4.204500e+01  1.848890e-01
4.206000e+01  1.897172e-01
4.207500e+01  1.884556e-01
4.209000e+01  2.080005e-01
4.210500e+01  1.907929e-01
4.212000e+01  1.979376e-01
4.213500e+01  1.831361e-01
4.215000e+01  1.865637e-01
4.216500e+01  2.004637e-01
4.218000e+01  1.987705e-01
4.219500e+01  1.893819e-01
4.221000e+01  1.838234e-01
4.222500e+01  1.857096e-01
4.224000e+01  1.825099e-01
4.225500e+01  1.858354e-01
4.227000e+01  1.769176e-01
4.228500e+01  1.803858e-01
4.230000e+01  1.872501e-01
4.231500e+01  2.042535e-01
4.233000e+01  1.956790e-01
4.234500e+01  1.976829e-01
4.236000e+01  1.781714e-01
4.237500e+01  1.868996e-01
4.239000e+01  1.910003e-01
4.240500e+01  1.905265e-01
4.242000e+01  1.898026e-01
4.243500e+01  1.820274e-01
4.245000e+01  1.863861e-01
4.246500e+01  1.846379e-01
4.248000e+01  1.820846e-01
4.249500e+01  1.844851e-01
4.251000e+01  1.825530e-01
4.252500e+01  1.846446e-01
4.254000e+01  1.991330e-01
4.255500e+01  1.876276e-01
4.257000e+01  1.979112e-01
4.258500e+01  1.823815e-01
4.260000e+01  2.011564e-01
4.261500e+01  1.823365e-01
4.263000e+01  1.753041e-01
4.264500e+01  1.879109e-01
4.266000e+01  2.025488e-01
4.267500e+01  1.876180e-01
4.269000e+01  1.814005e-01
4.270500e+01  1.935517e-01
4.272000e+01  1.789262e-01
4.273500e+01  1.885335e-01
4.275000e+01  2.126802e-01
4.276500e+01  1.889316e-01
4.278000e+01  1.888776e-01
4.279500e+01  1.824825e-01
4.281000e+01  1.909523e-01
4.282500e+01  1.843212e-01
4.284000e+01  1.939370e-01
4.285500e+01  1.913491e-01
4.287000e+01  1.829175e-01
4.288500e+01  1.886190e-01
4.290000e+01  2.263921e-01
4.291500e+01  1.907622e-01
4.293000e+01  1.864657e-01
4.294500e+01  1.823092e-01
4.296000e+01  1.788985e-01
4.297500e+01  1.838777e-01
4.299000e+01  1.864728e-01
4.300500e+01  1.846375e-01
4.302000e+01  2.011126e-01
4.303500e+01  2.039007e-01
4.305000e+01  2.092028e-01
4.306500e+01  1.813805e-01
4.308000e+01  2.128135e-01
4.309500e+01  1.765625e-01
4.311000e+01  1.841339e-01
4.312500e+01  2.033220e-01
4.314000e+01  1.776103e-01
4.315500e+01  2.177250e-01
4.317000e+01  1.953478e-01
4.318500e+01  1.733454e-01
4.320000e+01  1.709814e-01
4.321500e+01  1.951575e-01
4.323000e+01  2.166424e-01
4.324500e+01  1.778531e-01
4.326000e+01  2.004241e-01
4.327500e+01  3.586870e-01
4.329000e+01  4.176950e-01
4.330500e+01  4.451002e-01
4.332000e+01  5.644100e-01
4.333500e+01  6.481324e-01
4.335000e+01  6.551876e-01
4.336500e+01  5.968814e-01
4.338000e+01  4.216051e-01
4.339500e+01  4.102594e-01
4.341000e+01  4.098027e-01
4.342500e+01  4.014582e-01
4.344000e+01  3.866363e-01
4.345500e+01  4.071684e-01
4.347000e+01  4.087405e-01
4.348500e+01  4.242973e-01
4.350000e+01  4.111083e-01
4.351500e+01  4.037319e-01
4.353000e+01  3.693013e-01
4.354500e+01  3.696720e-01
4.356000e+01  4.435076e-01
4.357500e+01  5.029329e-01
4.359000e+01  4.741173e-01
4.360500e+01  4.629194e-01
4.362000e+01  5.680510e-01
4.363500e+01  6.771540e-01
4.365000e+01  5.886909e-01
4.366500e+01  6.636498e-01
4.368000e+01  6.058515e-01
4.369500e+01  7.143804e-01
4.371000e+01  8.256400e-01
4.372500e+01  7.235104e-01
4.374000e+01  9.445141e-01
4.375500e+01  7.480311e-01
4.377000e+01  9.822395e-01
4.378500e+01  1.013648e+00
4.380000e+01  8.282482e-01
4.381500e+01  5.980588e-01
4.383000e+01  6.672415e-01
4.384500e+01  6.550328e-01
4.386000e+01  7.676655e-01
4.387500e+01  4.255784e-01
4.389000e+01  8.146038e-01
4.390500e+01  8.636552e-01
4.392000e+01  9.617000e-01
4.393500e+01  9.324984e-01
4.395000e+01  9.524540e-01
4.396500e+01  1.098838e+00
4.398000e+01  1.152632e+00
4.399500e+01  9.605940e-01
4.401000e+01  1.072353e+00
4.402500e+01  8.404368e-01
4.404000e+01  9.607213e-01
4.405500e+01  1.106945e+00
4.407000e+01  9.879854e-01
4.408500e+01  8.539587e-01
4.410000e+01  9.622058e-01
4.411500e+01  9.445443e-01
4.413000e+01  8.933047e-01
4.414500e+01  1.013211e+00
4.416000e+01  1.044274e+00
4.417500e+01  8.307214e-01
4.419000e+01  6.304867e-01
4.420500e+01  7.057285e-01
4.422000e+01  7.607355e-01
4.423500e+01  5.989190e-01
4.425000e+01  5.450093e-01
4.426500e+01  5.913125e-01
4.428000e+01  5.964570e-01
4.429500e+01  7.408149e-01
4.431000e+01  9.046155e-01
4.432500e+01  7.562314e-01
4.434000e+01  7.833755e-01
4.435500e+01  6.563107e-01
4.437000e+01  6.787074e-01
4.438500e+01  6.850245e-01
4.440000e+01  6.846222e-01
4.441500e+01  6.748682e-01
4.443000e+01  8.148601e-01
4.444500e+01  8.226142e-01
4.446000e+01  8.237067e-01
4.447500e+01  8.000969e-01
4.449000e+01  1.124354e+00
4.450500e+01  1.134897e+00
4.452000e+01  1.135974e+00
4.453500e+01  1.123436e+00
4.455000e+01  1.121548e+00
4.456500e+01  1.106385e+00
4.458000e+01  1.145126e+00
4.459500e+01  1.091510e+00
4.461000e+01  1.155121e+00
4.462500e+01  1.277785e+00
4.464000e+01  1.113359e+00
4.465500e+01  1.249244e+00
4.467000e+01  1.271656e+00
4.468500e+01  1.213601e+00
4.470000e+01  1.308270e+00
4.471500e+01  1.124727e+00
4.473000e+01  9.875065e-01
4.474500e+01  1.120602e+00
4.476000e+01  1.192973e+00
4.477500e+01  1.236713e+00
4.479000e+01  1.268336e+00
4.480500e+01  1.177410e+00
4.482000e+01  1.199002e+00
4.483500e+01  1.063125e+00
4.485000e+01  1.051594e+00
4.486500e+01  1.058577e+00
4.488000e+01  1.285523e+00
4.489500e+01  1.188760e+00
4.491000e+01  1.213200e+00
4.492500e+01  1.182266e+00
4.494000e+01  1.204336e+00
4.495500e+01  1.346944e+00
4.497000e+01  1.230433e+00
4.498500e+01  1.286358e+00
4.500000e+01  1.451549e+00
4.501500e+01  1.211294e+00
4.503000e+01  1.270294e+00
4.504500e+01  1.240144e+00
4.506000e+01  1.136011e+00
4.507500e+01  1.344628e+00
4.509000e+01  1.221585e+00
4.510500e+01  1.222994e+00
4.512000e+01  1.089512e+00
4.513500e+01  1.238380e+00
4.515000e+01  1.165803e+00
4.516500e+01  1.047465e+00
4.518000e+01  1.065836e+00
4.519500e+01  1.071513e+00
4.521000e+01  1.116935e+00
4.522500e+01  1.230436e+00
4.524000e+01  1.214410e+00
4.525500e+01  1.368011e+00
4.527000e+01  1.366401e+00
4.528500e+01  1.191780e+00
4.530000e+01  1.051983e+00
4.531500e+01  1.049674e+00
4.533000e+01  1.012095e+00
4.534500e+01  9.166726e-01
4.536000e+01  9.922289e-01
4.537500e+01  9.907625e-01
4.539000e+01  8.112861e-01
4.540500e+01  8.749864e-01
4.542000e+01  1.069953e+00
4.543500e+01  1.234249e+00
4.545000e+01  1.214960e+00
4.546500e+01  1.258548e+00
4.548000e+01  1.297862e+00
4.549500e+01  1.344692e+00
4.551000e+01  1.305037e+00
4.552500e+01  1.169756e+00
4.554000e+01  1.034671e+00
4.555500e+01  1.150929e+00
4.557000e+01  1.112608e+00
4.558500e+01  1.223283e+00
4.560000e+01  1.144098e+00
4.561500e+01  1.120657e+00
4.563000e+01  1.127692e+00
4.564500e+01  1.045308e+00
4.566000e+01  7.610071e-01
4.567500e+01  7.409296e-01
4.569000e+01  7.108546e-01
4.570500e+01  8.338386e-01
4.572000e+01  7.198653e-01
4.573500e+01  6.738076e-01
4.575000e+01  7.517106e-01
4.576500e+01  6.634197e-01
4.578000e+01  4.778365e-01
4.579500e+01  4.761724e-01
4.581000e+01  5.726147e-01
4.582500e+01  4.863024e-01
4.584000e+01  4.162158e-01
4.585500e+01  4.329830e-01
4.587000e+01  4.163242e-01
4.588500e+01  4.068318e-01
4.590000e+01  4.142425e-01
4.591500e+01  4.482431e-01
4.593000e+01  4.260232e-01
4.594500e+01  4.000206e-01
4.596000e+01  3.934743e-01
4.597500e+01  4.579369e-01
4.599000e+01  4.342190e-01
4.600500e+01  4.241922e-01
4.602000e+01  4.098796e-01
4.603500e+01  4.263589e-01
4.605000e+01  4.415835e-01
4.606500e+01  4.431059e-01
4.608000e+01  4.198636e-01
4.609500e+01  4.569894e-01
4.611000e+01  4.927505e-01
4.612500e+01  5.466590e-01
4.614000e+01  5.743822e-01
4.615500e+01  5.533270e-01
4.617000e+01  7.663086e-01
4.618500e+01  6.847116e-01
4.620000e+01  4.266570e-01
4.621500e+01  4.323373e-01
4.623000e+01  4.265821e-01
4.624500e+01  4.332722e-01
4.626000e+01  4.599593e-01
4.627500e+01  3.998038e-01
4.629000e+01  3.835337e-01
4.630500e+01  3.095246e-01
4.632000e+01  3.122852e-01
4.633500e+01  2.699210e-01
4.635000e+01  2.758952e-01
4.636500e+01  3.418844e-01
4.638000e+01  2.708391e-01
4.639500e+01  2.933645e-01
4.641000e+01  2.931364e-01
4.642500e+01  3.255175e-01
4.644000e+01  3.789518e-01
4.645500e+01  3.620848e-01
4.647000e+01  4.076746e-01
4.648500e+01  3.878537e-01
4.650000e+01  3.707567e-01
4.651500e+01  4.551994e-01
4.653000e+01  4.646324e-01
4.654500e+01  3.130933e-01
4.656000e+01  4.047291e-01
4.657500e+01  3.809732e-01
4.659000e+01  4.361720e-01
4.660500e+01  3.746296e-01
4.662000e+01  4.619905e-01
4.663500e+01  3.949887e-01
4.665000e+01  4.355834e-01
4.666500e+01  4.908035e-01
4.668000e+01  4.495674e-01
4.669500e+01  6.165001e-01
4.671000e+01  5.340555e-01
4.672500e+01  5.899497e-01
4.674000e+01  5.988209e-01
4.675500e+01  6.223198e-01
4.677000e+01  5.862699e-01
4.678500e+01  6.364980e-01
4.680000e+01  6.552939e-01
4.681500e+01  5.597110e-01
4.683000e+01  5.585612e-01
4.684500e+01  6.457672e-01
4.686000e+01  6.183042e-01
4.687500e+01  5.897261e-01
4.689000e+01  5.363736e-01
4.690500e+01  5.322100e-01
4.692000e+01  5.573420e-01
4.693500e+01  5.830250e-01
4.695000e+01  4.523548e-01
4.696500e+01  4.569939e-01
4.698000e+01  4.277336e-01
4.699500e+01  5.609236e-01
4.701000e+01  5.085421e-01
4.702500e+01  5.243593e-01
4.704000e+01  4.266488e-01
4.705500e+01  4.221770e-01
4.707000e+01  4.132248e-01
4.708500e+01  3.824612e-01
4.710000e+01  4.024535e-01
4.711500e+01  3.978269e-01
4.713000e+01  4.052753e-01
4.714500e+01  4.168022e-01
4.716000e+01  4.554059e-01
4.717500e+01  4.500174e-01
4.719000e+01  4.368128e-01
4.720500e+01  4.475489e-01
4.722000e+01  4.562745e-01
4.723500e+01  4.063365e-01
4.725000e+01  4.424934e-01
4.726500e+01  4.529435e-01
4.728000e+01  3.902683e-01
4.729500e+01  4.289267e-01
4.731000e+01  4.120141e-01
4.732500e+01  3.944162e-01
4.734000e+01  4.467092e-01
4.735500e+01  4.255585e-01
4.737000e+01  4.130264e-01
4.738500e+01  4.064955e-01
4.740000e+01  4.255807e-01
4.741500e+01  4.171645e-01
4.743000e+01  4.334609e-01
4.744500e+01  4.251392e-01
4.746000e+01  4.469845e-01
4.747500e+01  4.454873e-01
4.749000e+01  4.476211e-01
4.750500e+01  4.193653e-01
4.752000e+01  4.096518e-01
4.753500e+01  4.213966e-01
4.755000e+01  4.103465e-01
4.756500e+01  4.331986e-01
4.758000e+01  4.414280e-01
4.759500e+01  4.249181e-01
4.761000e+01  4.173391e-01
4.762500e+01  4.492949e-01
4.764000e+01  4.293940e-01
4.765500e+01  4.624077e-01
4.767000e+01  4.174397e-01
4.768500e+01  3.714725e-01
4.770000e+01  4.275149e-01
4.771500e+01  4.627981e-01
4.773000e+01  4.662422e-01
4.774500e+01  4.473536e-01
4.776000e+01  4.506240e-01
4.777500e+01  4.284819e-01
4.779000e+01  4.010972e-01
4.780500e+01  3.640379e-01
4.782000e+01  4.164516e-01
4.783500e+01  3.891467e-01
4.785000e+01  3.646943e-01
4.786500e+01  3.679692e-01
4.788000e+01  3.727134e-01
4.789500e+01  3.264951e-01
4.791000e+01  3.602744e-01
4.792500e+01  3.668084e-01
4.794000e+01  3.511553e-01
4.795500e+01  4.331592e-01
4.797000e+01  4.072257e-01
4.798500e+01  4.344357e-01
4.800000e+01  4.247346e-01
4.801500e+01  4.382558e-01
4.803000e+01  3.931112e-01
4.804500e+01  4.090793e-01
4.806000e+01  4.421081e-01
4.807500e+01  3.655087e-01
4.809000e+01  3.635508e-01
4.810500e+01  3.634213e-01
4.812000e+01  3.515267e-01
4.813500e+01  3.645687e-01
4.815000e+01  4.019593e-01
4.816500e+01  3.723011e-01
4.818000e+01  3.705533e-01
4.819500e+01  3.085291e-01
4.821000e+01  3.679717e-01
4.822500e+01  4.638869e-01
4.824000e+01  4.995832e-01
4.825500e+01  5.040501e-01
4.827000e+01  4.430593e-01
4.828500e+01  4.124748e-01
4.830000e+01  4.047886e-01
4.831500e+01  3.923507e-01
4.833000e+01  3.730943e-01
4.834500e+01  4.401218e-01
4.836000e+01  3.901187e-01
4.837500e+01  4.236927e-01
4.839000e+01  3.969663e-01
4.840500e+01  3.617496e-01
4.842000e+01  3.904427e-01
4.843500e+01  3.783251e-01
4.845000e+01  4.031496e-01
4.846500e+01  4.195091e-01
4.848000e+01  4.148975e-01
4.849500e+01  4.369304e-01
4.851000e+01  4.369904e-01
4.852500e+01  4.007792e-01
4.854000e+01  4.393826e-01
4.855500e+01  4.378101e-01
4.857000e+01  4.422410e-01
4.858500e+01  4.115815e-01
4.860000e+01  3.944382e-01
4.861500e+01  4.287233e-01
4.863000e+01  4.277908e-01
4.864500e+01  4.315195e-01
4.866000e+01  4.306210e-01
4.867500e+01  4.527166e-01
4.869000e+01  4.082264e-01
4.870500e+01  4.289867e-01
4.872000e+01  4.107566e-01
4.873500e+01  4.191266e-01
4.875000e+01  4.232174e-01
4.876500e+01  3.963541e-01
4.878000e+01  3.862343e-01
4.879500e+01  3.803069e-01
4.881000e+01  3.963392e-01
4.882500e+01  3.882048e-01
4.884000e+01  3.802551e-01
4.885500e+01  3.828443e-01
4.887000e+01  3.824138e-01
4.888500e+01  3.979891e-01
4.890000e+01  3.767615e-01
4.891500e+01  3.885362e-01
4.893000e+01  3.491740e-01
4.894500e+01  3.596658e-01
4.896000e+01  4.102894e-01
4.897500e+01  3.670310e-01
4.899000e+01  3.433001e-01
4.900500e+01  3.980564e-01
4.902000e+01  3.800647e-01
4.903500e+01  3.909800e-01
4.905000e+01  3.521442e-01
4.906500e+01  3.828228e-01
4.908000e+01  3.646182e-01
4.909500e+01  3.724171e-01
4.911000e+01  3.623028e-01
4.912500e+01  4.035131e-01
4.914000e+01  3.173314e-01
4.915500e+01  3.568804e-01
4.917000e+01  3.711873e-01
4.918500e+01  3.849881e-01
4.920000e+01  3.725181e-01
4.921500e+01  3.477689e-01
4.923000e+01  3.553445e-01
4.924500e+01  3.103420e-01
4.926000e+01  3.257515e-01
4.927500e+01  3.025616e-01
4.929000e+01  2.780370e-01
4.930500e+01  3.213969e-01
4.932000e+01  3.745448e-01
4.933500e+01  3.909058e-01
4.935000e+01  3.718548e-01
4.936500e+01  4.404410e-01
4.938000e+01  4.498996e-01
4.939500e+01  3.183109e-01
4.941000e+01  4.107008e-01
4.942500e+01  4.581411e-01
4.944000e+01  4.350104e-01
4.945500e+01  4.505183e-01
4.947000e+01  4.603867e-01
4.948500e+01  4.297632e-01
4.950000e+01  4.018534e-01
4.951500e+01  4.407893e-01
4.953000e+01  4.275787e-01
4.954500e+01  3.833085e-01
4.956000e+01  4.138604e-01
4.957500e+01  4.445986e-01
4.959000e+01  3.932517e-01
4.960500e+01  4.561456e-01
4.962000e+01  4.231387e-01
4.963500e+01  4.125128e-01
4.965000e+01  3.587163e-01
4.966500e+01  4.304228e-01
4.968000e+01  4.189433e-01
4.969500e+01  4.414312e-01
4.971000e+01  3.776587e-01
4.972500e+01  4.233394e-01
4.974000e+01  4.536011e-01
4.975500e+01  4.465766e-01
4.977000e+01  4.466404e-01
4.978500e+01  4.332564e-01
4.980000e+01  4.501924e-01
4.981500e+01  4.384431e-01
4.983000e+01  4.266120e-01
4.984500e+01  4.436888e-01
4.986000e+01  4.080844e-01
4.987500e+01  3.885302e-01
4.989000e+01  3.609938e-01
4.990500e+01  4.213291e-01
4.992000e+01  4.250534e-01
4.993500e+01  3.849282e-01
4.995000e+01  4.086404e-01
4.996500e+01  3.884281e-01
4.998000e+01  4.064322e-01
4.999500e+01  4.149322e-01
