# Supplementary material for: KRSR and RGD Adsorption on TiO2 and Influence of Ion Concentration: A Molecular Dynamics Study
Source: Biomolecules. 2026 Feb 23;16(2):336. doi: 10.3390/biom16020336 (PMC12938479; doi:10.3390/biom16020336)
Supplement: Supplementary file 1 [file biomolecules-16-00336-s001.zip › Supplementary data/data/RGD/1Na1Cl/rmsd.xvg]

# This file was created Wed Aug 20 12:03:27 2025
# Created by:
#                       :-) GROMACS - gmx rms, 2023.2 (-:
# 
# Executable:   /usr/local/gromacs/bin/gmx
# Data prefix:  /usr/local/gromacs
# Working dir:  /mnt/d/Cache/Blanka/Everything Linux/Titán/RGD
# Command line:
#   gmx rms -s 1Na1Cl_1/md/md.tpr -f 1Na1Cl_1/md/md_noPBC.xtc -o 1Na1Cl_1/md/rmsd.xvg -tu ns
# gmx rms is part of G R O M A C S:
#
# Grunge ROck MAChoS
#
@    title "RMSD"
@    xaxis  label "Time (ns)"
@    yaxis  label "RMSD (nm)"
@TYPE xy
@ subtitle "Backbone after lsq fit to Backbone"
   0.0000000    0.0000004
   0.0150000    0.0367041
   0.0300000    0.0609243
   0.0450000    0.0872032
   0.0600000    0.0535638
   0.0750000    0.0411336
   0.0900000    0.0233253
   0.1050000    0.0388063
   0.1200000    0.0318459
   0.1350000    0.0477598
   0.1500000    0.0451770
   0.1650000    0.0605829
   0.1800000    0.0369198
   0.1950000    0.0692173
   0.2100000    0.0617858
   0.2250000    0.0475747
   0.2400000    0.0800490
   0.2550000    0.0599577
   0.2700000    0.0556511
   0.2850000    0.0534109
   0.3000000    0.0527325
   0.3150000    0.0509075
   0.3300000    0.0605671
   0.3450000    0.0633387
   0.3600000    0.0524716
   0.3750000    0.0535066
   0.3900000    0.0612896
   0.4050000    0.0559723
   0.4200000    0.0528747
   0.4350000    0.0609941
   0.4500000    0.0470023
   0.4650000    0.0543471
   0.4800000    0.0544803
   0.4950000    0.0617877
   0.5100001    0.0635882
   0.5250000    0.0528081
   0.5400000    0.0707275
   0.5550000    0.0780443
   0.5700001    0.0764634
   0.5850000    0.0701129
   0.6000000    0.0545399
   0.6150000    0.0515595
   0.6300001    0.0529632
   0.6450000    0.0622795
   0.6600000    0.0530295
   0.6750000    0.0595402
   0.6900001    0.0555358
   0.7050000    0.0677148
   0.7200000    0.0790967
   0.7350000    0.1091882
   0.7500001    0.1143306
   0.7650000    0.1290529
   0.7800000    0.1223546
   0.7950000    0.0875544
   0.8100001    0.0992007
   0.8250000    0.0636909
   0.8400000    0.1242068
   0.8550000    0.0852967
   0.8700001    0.0653096
   0.8850001    0.0886205
   0.9000000    0.1105332
   0.9150000    0.0881448
   0.9300001    0.0545528
   0.9450001    0.1229456
   0.9600000    0.0747728
   0.9750000    0.1130056
   0.9900001    0.1235749
   1.0050000    0.1493370
   1.0200001    0.1278670
   1.0350001    0.1369843
   1.0500001    0.1374024
   1.0650001    0.1612493
   1.0800000    0.1515883
   1.0950000    0.1413370
   1.1100000    0.1229932
   1.1250000    0.1522991
   1.1400001    0.1565434
   1.1550001    0.1585331
   1.1700001    0.1620498
   1.1850001    0.1517240
   1.2000000    0.1640934
   1.2150000    0.1439814
   1.2300000    0.1618292
   1.2450000    0.1594245
   1.2600001    0.1579812
   1.2750001    0.1695544
   1.2900001    0.1654865
   1.3050001    0.1302932
   1.3200001    0.1217020
   1.3350000    0.1304973
   1.3500000    0.1324113
   1.3650000    0.1208543
   1.3800001    0.0950788
   1.3950001    0.1109916
   1.4100001    0.1269405
   1.4250001    0.1273569
   1.4400001    0.1265933
   1.4550000    0.1097682
   1.4700000    0.1162154
   1.4850000    0.1094056
   1.5000001    0.1058204
   1.5150001    0.1057332
   1.5300001    0.1358022
   1.5450001    0.1231092
   1.5600001    0.1209011
   1.5750000    0.1028123
   1.5900000    0.1398438
   1.6050000    0.1337348
   1.6200001    0.1056607
   1.6350001    0.1635619
   1.6500001    0.1319371
   1.6650001    0.1248852
   1.6800001    0.1226171
   1.6950001    0.1238912
   1.7100000    0.1279330
   1.7250000    0.1248862
   1.7400001    0.1434751
   1.7550001    0.1254629
   1.7700001    0.0987410
   1.7850001    0.1102189
   1.8000001    0.1260560
   1.8150001    0.1170741
   1.8300000    0.1055668
   1.8450000    0.1099009
   1.8600001    0.1151156
   1.8750001    0.1073485
   1.8900001    0.1022928
   1.9050001    0.1153932
   1.9200001    0.1033009
   1.9350001    0.0584862
   1.9500000    0.1101608
   1.9650002    0.1169217
   1.9800001    0.1158156
   1.9950001    0.1127376
   2.0100000    0.1182711
   2.0250001    0.1132116
   2.0400002    0.1141847
   2.0550001    0.1213664
   2.0700002    0.1315756
   2.0850000    0.1183469
   2.1000001    0.1287434
   2.1150000    0.1152874
   2.1300001    0.1250361
   2.1450002    0.1312079
   2.1600001    0.1490796
   2.1750002    0.1427189
   2.1900001    0.1183346
   2.2050002    0.1126013
   2.2200000    0.1090990
   2.2350001    0.1233097
   2.2500000    0.1243411
   2.2650001    0.1223618
   2.2800002    0.1106847
   2.2950001    0.1148454
   2.3100002    0.1136813
   2.3250000    0.1256889
   2.3400002    0.1293815
   2.3550000    0.1126639
   2.3700001    0.1135062
   2.3850002    0.1139727
   2.4000001    0.1218835
   2.4150002    0.1192664
   2.4300001    0.1156934
   2.4450002    0.1140287
   2.4600000    0.1111087
   2.4750001    0.1162998
   2.4900000    0.1105881
   2.5050001    0.1268857
   2.5200002    0.1124355
   2.5350001    0.1384127
   2.5500002    0.1169989
   2.5650001    0.1194333
   2.5800002    0.1138830
   2.5950000    0.1087017
   2.6100001    0.1146662
   2.6250002    0.1106938
   2.6400001    0.1075839
   2.6550002    0.1098936
   2.6700001    0.1100738
   2.6850002    0.1100795
   2.7000000    0.1070825
   2.7150002    0.1107565
   2.7300000    0.1136193
   2.7450001    0.1174253
   2.7600002    0.1179652
   2.7750001    0.1080420
   2.7900002    0.1093893
   2.8050001    0.0997238
   2.8200002    0.1107708
   2.8350000    0.1098584
   2.8500001    0.1115561
   2.8650002    0.1118638
   2.8800001    0.1152793
   2.8950002    0.1151000
   2.9100001    0.1073581
   2.9250002    0.1089002
   2.9400001    0.1049919
   2.9550002    0.1092859
   2.9700000    0.1182842
   2.9850001    0.1120079
   3.0000002    0.1178158
   3.0150001    0.1021143
   3.0300002    0.1092402
   3.0450001    0.1062712
   3.0600002    0.1227618
   3.0750000    0.1120754
   3.0900002    0.1215376
   3.1050003    0.1247686
   3.1200001    0.1152302
   3.1350002    0.1013743
   3.1500001    0.1039764
   3.1650002    0.1117847
   3.1800001    0.1100383
   3.1950002    0.1168185
   3.2100000    0.1043110
   3.2250001    0.1118992
   3.2400002    0.1117135
   3.2550001    0.1188462
   3.2700002    0.1049673
   3.2850001    0.1203202
   3.3000002    0.1081991
   3.3150001    0.1165025
   3.3300002    0.1108562
   3.3450003    0.1104050
   3.3600001    0.1102987
   3.3750002    0.1170147
   3.3900001    0.1115236
   3.4050002    0.1152135
   3.4200001    0.1107706
   3.4350002    0.1173570
   3.4500000    0.1061680
   3.4650002    0.1020394
   3.4800003    0.1121649
   3.4950001    0.1206891
   3.5100002    0.1153080
   3.5250001    0.1081556
   3.5400002    0.1167795
   3.5550001    0.1054614
   3.5700002    0.1168154
   3.5850003    0.1005187
   3.6000001    0.1073339
   3.6150002    0.1128697
   3.6300001    0.1082305
   3.6450002    0.1212279
   3.6600001    0.1228935
   3.6750002    0.1189891
   3.6900001    0.1107318
   3.7050002    0.1148377
   3.7200003    0.1134538
   3.7350001    0.1198689
   3.7500002    0.1116435
   3.7650001    0.1146320
   3.7800002    0.1055196
   3.7950001    0.1159178
   3.8100002    0.1135670
   3.8250003    0.1053116
   3.8400002    0.0950427
   3.8550003    0.1229439
   3.8700001    0.1125894
   3.8850002    0.1016855
   3.9000001    0.1158263
   3.9150002    0.1203884
   3.9300003    0.1065372
   3.9450002    0.1121196
   3.9600003    0.1125351
   3.9750001    0.1197006
   3.9900002    0.1230221
   4.0050001    0.1131076
   4.0200000    0.1155975
   4.0350003    0.1214616
   4.0500002    0.1085154
   4.0650001    0.1206197
   4.0800004    0.1115473
   4.0950003    0.1275142
   4.1100001    0.1136442
   4.1250000    0.1001549
   4.1400003    0.1066058
   4.1550002    0.1125208
   4.1700001    0.1096108
   4.1850004    0.1132606
   4.2000003    0.1204879
   4.2150002    0.1005293
   4.2300000    0.0989531
   4.2450004    0.1132013
   4.2600002    0.1208040
   4.2750001    0.1144364
   4.2900004    0.1111196
   4.3050003    0.1148872
   4.3200002    0.1162034
   4.3350000    0.1129810
   4.3500004    0.1259799
   4.3650002    0.1329966
   4.3800001    0.1380642
   4.3950000    0.1161360
   4.4100003    0.1077916
   4.4250002    0.1121967
   4.4400001    0.1011426
   4.4550004    0.1274858
   4.4700003    0.1057184
   4.4850001    0.1066366
   4.5000000    0.1211295
   4.5150003    0.1155044
   4.5300002    0.1067560
   4.5450001    0.0970039
   4.5600004    0.1049090
   4.5750003    0.0843534
   4.5900002    0.0839565
   4.6050000    0.0545407
   4.6200004    0.0729397
   4.6350002    0.0893131
   4.6500001    0.0442853
   4.6650004    0.0651597
   4.6800003    0.0507451
   4.6950002    0.0522340
   4.7100000    0.0526845
   4.7250004    0.0701469
   4.7400002    0.0581015
   4.7550001    0.0480355
   4.7700005    0.0554585
   4.7850003    0.0599872
   4.8000002    0.0546770
   4.8150001    0.0526656
   4.8300004    0.0559232
   4.8450003    0.0634595
   4.8600001    0.0587128
   4.8750000    0.0576665
   4.8900003    0.0638235
   4.9050002    0.0795112
   4.9200001    0.0666153
   4.9350004    0.0596255
   4.9500003    0.0448649
   4.9650002    0.0576866
   4.9800000    0.0484238
   4.9950004    0.0447698
   5.0100002    0.0609187
   5.0250001    0.0574420
   5.0400004    0.0535038
   5.0550003    0.0468522
   5.0700002    0.0572823
   5.0850000    0.0724091
   5.1000004    0.0620196
   5.1150002    0.0606813
   5.1300001    0.0791415
   5.1450005    0.0664831
   5.1600003    0.0601332
   5.1750002    0.0642710
   5.1900001    0.0741801
   5.2050004    0.0717612
   5.2200003    0.0743158
   5.2350001    0.0796738
   5.2500005    0.0661976
   5.2650003    0.0610472
   5.2800002    0.0711146
   5.2950001    0.0652842
   5.3100004    0.0810276
   5.3250003    0.0910176
   5.3400002    0.0749237
   5.3550000    0.0903912
   5.3700004    0.0885037
   5.3850002    0.0943888
   5.4000001    0.0790193
   5.4150004    0.0937006
   5.4300003    0.0962771
   5.4450002    0.0888944
   5.4600000    0.0864489
   5.4750004    0.0877225
   5.4900002    0.0773306
   5.5050001    0.1003074
   5.5200005    0.1039804
   5.5350003    0.1125468
   5.5500002    0.1107044
   5.5650001    0.1136116
   5.5800004    0.1185763
   5.5950003    0.1080305
   5.6100001    0.1230331
   5.6250005    0.1101321
   5.6400003    0.1202137
   5.6550002    0.1179385
   5.6700001    0.1173515
   5.6850004    0.1280371
   5.7000003    0.1236564
   5.7150002    0.1366588
   5.7300005    0.1197649
   5.7450004    0.1171221
   5.7600002    0.1102439
   5.7750001    0.1087226
   5.7900004    0.1030122
   5.8050003    0.0646635
   5.8200002    0.0751588
   5.8350005    0.0695935
   5.8500004    0.0511300
   5.8650002    0.0727544
   5.8800001    0.0623401
   5.8950005    0.0657054
   5.9100003    0.0651925
   5.9250002    0.0797603
   5.9400001    0.0679188
   5.9550004    0.0894946
   5.9700003    0.0717340
   5.9850001    0.0515903
   6.0000005    0.0526160
   6.0150003    0.0700009
   6.0300002    0.0710555
   6.0450001    0.0884664
   6.0600004    0.0606734
   6.0750003    0.0592087
   6.0900002    0.0484754
   6.1050005    0.0643918
   6.1200004    0.0586869
   6.1350002    0.0939707
   6.1500001    0.0854283
   6.1650004    0.0896349
   6.1800003    0.0776164
   6.1950002    0.0658097
   6.2100005    0.0669334
   6.2250004    0.0586664
   6.2400002    0.0603012
   6.2550001    0.0666129
   6.2700005    0.0676695
   6.2850003    0.0843247
   6.3000002    0.0774056
   6.3150005    0.0763005
   6.3300004    0.0881449
   6.3450003    0.0705326
   6.3600001    0.0668859
   6.3750005    0.0600047
   6.3900003    0.0749649
   6.4050002    0.0625566
   6.4200001    0.0536528
   6.4350004    0.0616218
   6.4500003    0.0597051
   6.4650002    0.0580231
   6.4800005    0.0698937
   6.4950004    0.0751839
   6.5100002    0.0657000
   6.5250001    0.0588632
   6.5400004    0.0442187
   6.5550003    0.0568979
   6.5700002    0.0673355
   6.5850005    0.0552485
   6.6000004    0.0724263
   6.6150002    0.0765652
   6.6300001    0.0895533
   6.6450005    0.0857797
   6.6600003    0.0897415
   6.6750002    0.0818532
   6.6900005    0.0893752
   6.7050004    0.0810522
   6.7200003    0.0838170
   6.7350001    0.0892096
   6.7500005    0.0752898
   6.7650003    0.0745378
   6.7800002    0.0620184
   6.7950006    0.0739371
   6.8100004    0.0780903
   6.8250003    0.0907566
   6.8400002    0.0980434
   6.8550005    0.0833682
   6.8700004    0.0907876
   6.8850002    0.0883696
   6.9000001    0.0832654
   6.9150004    0.0970851
   6.9300003    0.0933661
   6.9450002    0.0894159
   6.9600005    0.0956525
   6.9750004    0.0909423
   6.9900002    0.1026864
   7.0050001    0.1021054
   7.0200005    0.0983611
   7.0350003    0.0795934
   7.0500002    0.0818261
   7.0650005    0.0769813
   7.0800004    0.0868047
   7.0950003    0.0773393
   7.1100001    0.0764157
   7.1250005    0.0698821
   7.1400003    0.0762146
   7.1550002    0.0715618
   7.1700006    0.0640006
   7.1850004    0.0700958
   7.2000003    0.0893597
   7.2150002    0.0976237
   7.2300005    0.0794328
   7.2450004    0.0739673
   7.2600002    0.0621624
   7.2750006    0.0526040
   7.2900004    0.0696053
   7.3050003    0.0551419
   7.3200002    0.0695758
   7.3350005    0.0944946
   7.3500004    0.0893679
   7.3650002    0.0802332
   7.3800001    0.0801714
   7.3950005    0.0681251
   7.4100003    0.0538724
   7.4250002    0.0745510
   7.4400005    0.0833723
   7.4550004    0.0737979
   7.4700003    0.0593008
   7.4850001    0.0707883
   7.5000005    0.0733273
   7.5150003    0.0672333
   7.5300002    0.0846991
   7.5450006    0.0673572
   7.5600004    0.0671320
   7.5750003    0.0651839
   7.5900002    0.0785215
   7.6050005    0.0888624
   7.6200004    0.0595559
   7.6350002    0.0597190
   7.6500006    0.0635422
   7.6650004    0.0725026
   7.6800003    0.0667145
   7.6950002    0.0794426
   7.7100005    0.0571810
   7.7250004    0.0677585
   7.7400002    0.0651432
   7.7550006    0.0816164
   7.7700005    0.0919544
   7.7850003    0.0624443
   7.8000002    0.0615986
   7.8150005    0.0988394
   7.8300004    0.0768586
   7.8450003    0.0541212
   7.8600006    0.0563816
   7.8750005    0.0428226
   7.8900003    0.0297712
   7.9050002    0.0293188
   7.9200006    0.0665830
   7.9350004    0.0769958
   7.9500003    0.0718855
   7.9650002    0.0802303
   7.9800005    0.0758104
   7.9950004    0.0728068
   8.0100002    0.0773214
   8.0250006    0.0773329
   8.0400000    0.0735634
   8.0550003    0.0685102
   8.0700006    0.0781930
   8.0850000    0.0895301
   8.1000004    0.0885668
   8.1150007    0.0841019
   8.1300001    0.0997580
   8.1450005    0.1163847
   8.1600008    0.0933425
   8.1750002    0.0871490
   8.1900005    0.0863444
   8.2049999    0.0856978
   8.2200003    0.0819678
   8.2350006    0.0868151
   8.2500000    0.0811411
   8.2650003    0.0563860
   8.2800007    0.0601454
   8.2950001    0.0866198
   8.3100004    0.0871151
   8.3250008    0.1025108
   8.3400002    0.1037322
   8.3550005    0.0743034
   8.3700008    0.0777715
   8.3850002    0.0783809
   8.4000006    0.0751589
   8.4150000    0.0777730
   8.4300003    0.1092881
   8.4450006    0.0862622
   8.4600000    0.0856891
   8.4750004    0.0990846
   8.4900007    0.0706432
   8.5050001    0.0816812
   8.5200005    0.0754942
   8.5350008    0.0621421
   8.5500002    0.0673910
   8.5650005    0.0869190
   8.5800009    0.0956761
   8.5950003    0.1113463
   8.6100006    0.1214490
   8.6250000    0.0729084
   8.6400003    0.0793797
   8.6550007    0.0852755
   8.6700001    0.0696784
   8.6850004    0.0835961
   8.7000008    0.0894185
   8.7150002    0.0864141
   8.7300005    0.0895062
   8.7450008    0.1043625
   8.7600002    0.0858660
   8.7750006    0.0816248
   8.7900000    0.0831553
   8.8050003    0.0713924
   8.8200006    0.0854685
   8.8350000    0.0785886
   8.8500004    0.0918127
   8.8650007    0.0634061
   8.8800001    0.0663069
   8.8950005    0.0576133
   8.9100008    0.0552749
   8.9250002    0.0497959
   8.9400005    0.0670136
   8.9550009    0.0618076
   8.9700003    0.0862102
   8.9850006    0.0653287
   9.0000000    0.0884376
   9.0150003    0.0838946
   9.0300007    0.0662425
   9.0450001    0.0874754
   9.0600004    0.1022453
   9.0750008    0.1123891
   9.0900002    0.1140000
   9.1050005    0.0691416
   9.1200008    0.1050963
   9.1350002    0.0848630
   9.1500006    0.0980541
   9.1650000    0.0914804
   9.1800003    0.0807430
   9.1950006    0.0861924
   9.2100000    0.0970302
   9.2250004    0.0608781
   9.2400007    0.0673761
   9.2550001    0.0673720
   9.2700005    0.0663830
   9.2850008    0.1002742
   9.3000002    0.1063762
   9.3150005    0.0945574
   9.3300009    0.0957480
   9.3450003    0.1003717
   9.3600006    0.0865617
   9.3750000    0.0764182
   9.3900003    0.0499148
   9.4050007    0.0619026
   9.4200001    0.0547936
   9.4350004    0.0822462
   9.4500008    0.0782196
   9.4650002    0.0633618
   9.4800005    0.0584266
   9.4950008    0.0604100
   9.5100002    0.0749169
   9.5250006    0.0677069
   9.5400009    0.0611017
   9.5550003    0.0714021
   9.5700006    0.0638964
   9.5850000    0.0632187
   9.6000004    0.0594815
   9.6150007    0.0715405
   9.6300001    0.0793780
   9.6450005    0.0588900
   9.6600008    0.0571035
   9.6750002    0.0597225
   9.6900005    0.0487288
   9.7050009    0.0567489
   9.7200003    0.0603578
   9.7350006    0.0592525
   9.7500000    0.0543128
   9.7650003    0.0479996
   9.7800007    0.0638772
   9.7950001    0.0512126
   9.8100004    0.0756264
   9.8250008    0.0552721
   9.8400002    0.0651582
   9.8550005    0.0596096
   9.8700008    0.0741844
   9.8850002    0.0848309
   9.9000006    0.1062791
   9.9150009    0.0821098
   9.9300003    0.0733153
   9.9450006    0.0855980
   9.9600000    0.1005905
   9.9750004    0.0585586
   9.9900007    0.0594668
  10.0050001    0.0648025
  10.0200005    0.0752925
  10.0350008    0.0681070
  10.0500002    0.0580061
  10.0650005    0.0600529
  10.0800009    0.0613881
  10.0950003    0.0484183
  10.1100006    0.0562467
  10.1250010    0.0535018
  10.1400003    0.0520057
  10.1550007    0.0615253
  10.1700001    0.0706826
  10.1850004    0.0683832
  10.2000008    0.0754352
  10.2150002    0.0802562
  10.2300005    0.0886500
  10.2450008    0.0887119
  10.2600002    0.0702840
  10.2750006    0.0814488
  10.2900009    0.1001938
  10.3050003    0.1014241
  10.3200006    0.0698889
  10.3350000    0.0540453
  10.3500004    0.0801908
  10.3650007    0.0885928
  10.3800001    0.0674842
  10.3950005    0.1012244
  10.4100008    0.0735381
  10.4250002    0.0632373
  10.4400005    0.0778827
  10.4550009    0.0785540
  10.4700003    0.0819032
  10.4850006    0.0851260
  10.5000010    0.0468255
  10.5150003    0.0516854
  10.5300007    0.0598942
  10.5450001    0.0500170
  10.5600004    0.0507593
  10.5750008    0.0561913
  10.5900002    0.0542643
  10.6050005    0.0526183
  10.6200008    0.0450856
  10.6350002    0.0643075
  10.6500006    0.0687788
  10.6650009    0.0526719
  10.6800003    0.0579957
  10.6950006    0.0595798
  10.7100000    0.0760197
  10.7250004    0.0482843
  10.7400007    0.0595455
  10.7550001    0.0630800
  10.7700005    0.0780535
  10.7850008    0.1146381
  10.8000002    0.1195332
  10.8150005    0.1487974
  10.8300009    0.1258918
  10.8450003    0.1236723
  10.8600006    0.1087613
  10.8750010    0.1018235
  10.8900003    0.0882728
  10.9050007    0.1043679
  10.9200001    0.1093913
  10.9350004    0.1053550
  10.9500008    0.0886071
  10.9650002    0.0973986
  10.9800005    0.0918885
  10.9950008    0.1089986
  11.0100002    0.1265702
  11.0250006    0.0947231
  11.0400009    0.0941520
  11.0550003    0.1054142
  11.0700006    0.0974439
  11.0850010    0.1047230
  11.1000004    0.1187922
  11.1150007    0.1188996
  11.1300001    0.1339393
  11.1450005    0.1162812
  11.1600008    0.1040124
  11.1750002    0.1081412
  11.1900005    0.0573173
  11.2050009    0.0588904
  11.2200003    0.0641751
  11.2350006    0.0584602
  11.2500010    0.0639181
  11.2650003    0.0592680
  11.2800007    0.0815951
  11.2950001    0.0850299
  11.3100004    0.0631531
  11.3250008    0.0531853
  11.3400002    0.0921754
  11.3550005    0.0818224
  11.3700008    0.0595236
  11.3850002    0.0476158
  11.4000006    0.0584585
  11.4150009    0.0527316
  11.4300003    0.0612770
  11.4450006    0.0550209
  11.4600010    0.0537287
  11.4750004    0.0533478
  11.4900007    0.0647144
  11.5050001    0.0703189
  11.5200005    0.0473848
  11.5350008    0.0552076
  11.5500002    0.0593646
  11.5650005    0.0503273
  11.5800009    0.0803456
  11.5950003    0.0667612
  11.6100006    0.0615812
  11.6250010    0.0549473
  11.6400003    0.0568740
  11.6550007    0.0656372
  11.6700010    0.0611378
  11.6850004    0.0625811
  11.7000008    0.0673426
  11.7150002    0.0561012
  11.7300005    0.0886650
  11.7450008    0.0971398
  11.7600002    0.0869752
  11.7750006    0.1193062
  11.7900009    0.1045723
  11.8050003    0.1124329
  11.8200006    0.0776319
  11.8350010    0.0843577
  11.8500004    0.0863183
  11.8650007    0.0963585
  11.8800001    0.0834306
  11.8950005    0.0814730
  11.9100008    0.0703356
  11.9250002    0.0539977
  11.9400005    0.0625790
  11.9550009    0.0560231
  11.9700003    0.0562443
  11.9850006    0.0535436
  12.0000010    0.0730225
  12.0150003    0.0749404
  12.0300007    0.0734804
  12.0450010    0.0512227
  12.0600004    0.0510606
  12.0750008    0.0774329
  12.0900002    0.0673753
  12.1050005    0.0712697
  12.1200008    0.1065608
  12.1350002    0.0959266
  12.1500006    0.0777404
  12.1650009    0.0939105
  12.1800003    0.0810600
  12.1950006    0.0846134
  12.2100010    0.0506101
  12.2250004    0.0341961
  12.2400007    0.0437162
  12.2550001    0.0529357
  12.2700005    0.0499428
  12.2850008    0.0708486
  12.3000002    0.0829000
  12.3150005    0.0839452
  12.3300009    0.0839428
  12.3450003    0.0911914
  12.3600006    0.1056316
  12.3750010    0.0329051
  12.3900003    0.0961714
  12.4050007    0.0459932
  12.4200010    0.0564016
  12.4350004    0.0651042
  12.4500008    0.0569203
  12.4650002    0.0941338
  12.4800005    0.0947400
  12.4950008    0.0919376
  12.5100002    0.1272861
  12.5250006    0.1167310
  12.5400009    0.1042415
  12.5550003    0.1151960
  12.5700006    0.1190230
  12.5850010    0.1093490
  12.6000004    0.1032339
  12.6150007    0.0952628
  12.6300011    0.0971380
  12.6450005    0.0995317
  12.6600008    0.1027546
  12.6750002    0.1085381
  12.6900005    0.1121722
  12.7050009    0.1141625
  12.7200003    0.1179415
  12.7350006    0.1190443
  12.7500010    0.0973516
  12.7650003    0.1145153
  12.7800007    0.0933512
  12.7950010    0.0966591
  12.8100004    0.0850803
  12.8250008    0.0876538
  12.8400002    0.0821787
  12.8550005    0.1140263
  12.8700008    0.1420504
  12.8850002    0.1349022
  12.9000006    0.1496402
  12.9150009    0.1175325
  12.9300003    0.1093408
  12.9450006    0.1330443
  12.9600010    0.1180877
  12.9750004    0.0989105
  12.9900007    0.1024320
  13.0050011    0.1006491
  13.0200005    0.1120260
  13.0350008    0.0810705
  13.0500002    0.0992898
  13.0650005    0.0883013
  13.0800009    0.1168745
  13.0950003    0.1344257
  13.1100006    0.1470322
  13.1250010    0.1523664
  13.1400003    0.1218833
  13.1550007    0.1365198
  13.1700010    0.1350498
  13.1850004    0.1258164
  13.2000008    0.1458572
  13.2150002    0.1292172
  13.2300005    0.1464342
  13.2450008    0.1518209
  13.2600002    0.1501113
  13.2750006    0.1507596
  13.2900009    0.1442609
  13.3050003    0.1551358
  13.3200006    0.1580314
  13.3350010    0.1580390
  13.3500004    0.1398257
  13.3650007    0.1640697
  13.3800011    0.1550863
  13.3950005    0.1513607
  13.4100008    0.1251804
  13.4250002    0.1180145
  13.4400005    0.1526158
  13.4550009    0.1525661
  13.4700003    0.1243260
  13.4850006    0.1248465
  13.5000010    0.1442547
  13.5150003    0.1394983
  13.5300007    0.1483479
  13.5450010    0.1328526
  13.5600004    0.1488602
  13.5750008    0.1218136
  13.5900011    0.1150400
  13.6050005    0.1095644
  13.6200008    0.0996533
  13.6350002    0.1442148
  13.6500006    0.1290167
  13.6650009    0.1263369
  13.6800003    0.1440132
  13.6950006    0.1423317
  13.7100010    0.1574168
  13.7250004    0.1556437
  13.7400007    0.1507933
  13.7550011    0.1555454
  13.7700005    0.1480883
  13.7850008    0.1488414
  13.8000002    0.1466814
  13.8150005    0.1386299
  13.8300009    0.1446131
  13.8450003    0.1492411
  13.8600006    0.1485779
  13.8750010    0.1496188
  13.8900003    0.1475552
  13.9050007    0.1556959
  13.9200010    0.1520666
  13.9350004    0.1474162
  13.9500008    0.1494397
  13.9650011    0.1487414
  13.9800005    0.1482397
  13.9950008    0.1443278
  14.0100002    0.1457094
  14.0250006    0.1471855
  14.0400009    0.1592211
  14.0550003    0.1589192
  14.0700006    0.1440380
  14.0850010    0.1467053
  14.1000004    0.1492202
  14.1150007    0.1572235
  14.1300011    0.1434196
  14.1450005    0.1546105
  14.1600008    0.1574977
  14.1750011    0.1540376
  14.1900005    0.1598586
  14.2050009    0.1480391
  14.2200003    0.1487032
  14.2350006    0.1493189
  14.2500010    0.1535536
  14.2650003    0.1424472
  14.2800007    0.1501327
  14.2950010    0.1490362
  14.3100004    0.1470777
  14.3250008    0.1548605
  14.3400011    0.1462323
  14.3550005    0.1485530
  14.3700008    0.1511321
  14.3850002    0.1453082
  14.4000006    0.1499220
  14.4150009    0.1458335
  14.4300003    0.1573605
  14.4450006    0.1516948
  14.4600010    0.1441682
  14.4750004    0.1455392
  14.4900007    0.1470484
  14.5050011    0.1521891
  14.5200005    0.1598884
  14.5350008    0.1517124
  14.5500011    0.1493341
  14.5650005    0.1680769
  14.5800009    0.1433042
  14.5950003    0.1590831
  14.6100006    0.1459387
  14.6250010    0.1480304
  14.6400003    0.1490457
  14.6550007    0.1466659
  14.6700010    0.1457974
  14.6850004    0.1520853
  14.7000008    0.1533262
  14.7150011    0.1491374
  14.7300005    0.1500806
  14.7450008    0.1475988
  14.7600002    0.1472165
  14.7750006    0.1475950
  14.7900009    0.1579871
  14.8050003    0.1630703
  14.8200006    0.1499284
  14.8350010    0.1484613
  14.8500004    0.1442011
  14.8650007    0.1304837
  14.8800011    0.1530025
  14.8950005    0.1375230
  14.9100008    0.1424084
  14.9250011    0.1316856
  14.9400005    0.1113822
  14.9550009    0.1308587
  14.9700003    0.1284775
  14.9850006    0.1570005
  15.0000010    0.1343124
  15.0150003    0.1334044
  15.0300007    0.1556419
  15.0450010    0.1266925
  15.0600004    0.1202106
  15.0750008    0.1426087
  15.0900011    0.1209674
  15.1050005    0.1309085
  15.1200008    0.1220462
  15.1350012    0.1178598
  15.1500006    0.1340545
  15.1650009    0.0869263
  15.1800003    0.1262143
  15.1950006    0.1325197
  15.2100010    0.0750529
  15.2250004    0.0990786
  15.2400007    0.1079320
  15.2550011    0.0961543
  15.2700005    0.0995127
  15.2850008    0.1040596
  15.3000011    0.0975563
  15.3150005    0.0804913
  15.3300009    0.0818883
  15.3450003    0.0827955
  15.3600006    0.0804293
  15.3750010    0.0900450
  15.3900003    0.0934099
  15.4050007    0.0854573
  15.4200010    0.0661455
  15.4350004    0.0652147
  15.4500008    0.0712518
  15.4650011    0.0669889
  15.4800005    0.0839300
  15.4950008    0.0811087
  15.5100012    0.0704868
  15.5250006    0.0710427
  15.5400009    0.0758261
  15.5550003    0.0748337
  15.5700006    0.0696391
  15.5850010    0.0692173
  15.6000004    0.0906070
  15.6150007    0.0748586
  15.6300011    0.0772443
  15.6450005    0.0856323
  15.6600008    0.0872736
  15.6750011    0.0822847
  15.6900005    0.0783015
  15.7050009    0.0736352
  15.7200012    0.0806602
  15.7350006    0.0963453
  15.7500010    0.0809711
  15.7650003    0.0875946
  15.7800007    0.0737523
  15.7950010    0.0644867
  15.8100004    0.0850977
  15.8250008    0.0727083
  15.8400011    0.0768236
  15.8550005    0.0768030
  15.8700008    0.0960240
  15.8850012    0.0764190
  15.9000006    0.0847924
  15.9150009    0.0836597
  15.9300003    0.0722711
  15.9450006    0.0607235
  15.9600010    0.0757318
  15.9750004    0.0783551
  15.9900007    0.0815900
  16.0050011    0.0909908
  16.0200005    0.0694739
  16.0349998    0.0670332
  16.0500011    0.0623336
  16.0650005    0.0782029
  16.0799999    0.0547843
  16.0950012    0.0531652
  16.1100006    0.0715958
  16.1250000    0.0659739
  16.1400013    0.0703561
  16.1550007    0.0673568
  16.1700001    0.0741706
  16.1850014    0.0772383
  16.2000008    0.0676044
  16.2150002    0.0813313
  16.2300014    0.0661098
  16.2450008    0.0737679
  16.2600002    0.0765489
  16.2750015    0.0683507
  16.2900009    0.0811963
  16.3050003    0.0740609
  16.3200016    0.0752063
  16.3350010    0.0814301
  16.3500004    0.0642685
  16.3650017    0.0622270
  16.3800011    0.0778685
  16.3950005    0.0852786
  16.4099998    0.0906117
  16.4250011    0.0897951
  16.4400005    0.0774779
  16.4549999    0.0876799
  16.4700012    0.1003587
  16.4850006    0.0737133
  16.5000000    0.0894399
  16.5150013    0.0768001
  16.5300007    0.0592684
  16.5450001    0.0676101
  16.5600014    0.0816244
  16.5750008    0.0742543
  16.5900002    0.0803873
  16.6050014    0.0731047
  16.6200008    0.0719057
  16.6350002    0.0733536
  16.6500015    0.0704141
  16.6650009    0.0803514
  16.6800003    0.0815585
  16.6950016    0.0705537
  16.7100010    0.0788609
  16.7250004    0.0855743
  16.7400017    0.0837517
  16.7550011    0.0704638
  16.7700005    0.0769933
  16.7849998    0.0752725
  16.8000011    0.0800894
  16.8150005    0.0794174
  16.8299999    0.0608633
  16.8450012    0.0767881
  16.8600006    0.0623973
  16.8750000    0.0647039
  16.8900013    0.0665981
  16.9050007    0.0581640
  16.9200001    0.0564110
  16.9350014    0.0761642
  16.9500008    0.0730134
  16.9650002    0.0757404
  16.9800014    0.0708985
  16.9950008    0.0842870
  17.0100002    0.0816420
  17.0250015    0.0660560
  17.0400009    0.0839728
  17.0550003    0.0891327
  17.0700016    0.1004626
  17.0850010    0.0760284
  17.1000004    0.0856596
  17.1150017    0.0935298
  17.1300011    0.0791737
  17.1450005    0.0696311
  17.1600018    0.0730337
  17.1750011    0.0818082
  17.1900005    0.0776803
  17.2049999    0.0826120
  17.2200012    0.0775824
  17.2350006    0.0699102
  17.2500000    0.0861745
  17.2650013    0.0694519
  17.2800007    0.0816323
  17.2950001    0.0744277
  17.3100014    0.0732379
  17.3250008    0.0799180
  17.3400002    0.0845416
  17.3550014    0.0867137
  17.3700008    0.0935190
  17.3850002    0.0759925
  17.4000015    0.0736919
  17.4150009    0.0731265
  17.4300003    0.0714084
  17.4450016    0.0751670
  17.4600010    0.0655373
  17.4750004    0.0758403
  17.4900017    0.0645499
  17.5050011    0.0846394
  17.5200005    0.0867290
  17.5350018    0.0635721
  17.5500011    0.0779594
  17.5650005    0.0738458
  17.5799999    0.0863605
  17.5950012    0.0894095
  17.6100006    0.0904800
  17.6250000    0.0803633
  17.6400013    0.0790952
  17.6550007    0.0803923
  17.6700001    0.0677693
  17.6850014    0.0859529
  17.7000008    0.0663187
  17.7150002    0.0755387
  17.7300014    0.0731160
  17.7450008    0.0707752
  17.7600002    0.0819240
  17.7750015    0.0727377
  17.7900009    0.0869318
  17.8050003    0.0826865
  17.8200016    0.0764794
  17.8350010    0.0836134
  17.8500004    0.0909019
  17.8650017    0.0767156
  17.8800011    0.0899400
  17.8950005    0.0829810
  17.9100018    0.0827432
  17.9250011    0.0742261
  17.9400005    0.0875529
  17.9549999    0.0712320
  17.9700012    0.0741732
  17.9850006    0.0718920
  18.0000000    0.0780590
  18.0150013    0.0878722
  18.0300007    0.0756721
  18.0450001    0.0863156
  18.0600014    0.1014248
  18.0750008    0.0780443
  18.0900002    0.0880246
  18.1050014    0.0810959
  18.1200008    0.0796334
  18.1350002    0.0937431
  18.1500015    0.0648061
  18.1650009    0.0733508
  18.1800003    0.0663422
  18.1950016    0.0703526
  18.2100010    0.0942025
  18.2250004    0.0759214
  18.2400017    0.0866660
  18.2550011    0.0809805
  18.2700005    0.0806224
  18.2850018    0.0816848
  18.3000011    0.0694534
  18.3150005    0.0713307
  18.3299999    0.0804995
  18.3450012    0.0656382
  18.3600006    0.0748539
  18.3750000    0.0798717
  18.3900013    0.0759562
  18.4050007    0.0791287
  18.4200001    0.0760520
  18.4350014    0.0787485
  18.4500008    0.0829559
  18.4650002    0.0782459
  18.4800014    0.0877924
  18.4950008    0.0993921
  18.5100002    0.0970420
  18.5250015    0.0875244
  18.5400009    0.0795102
  18.5550003    0.0683544
  18.5700016    0.0746235
  18.5850010    0.0825900
  18.6000004    0.0855336
  18.6150017    0.0706346
  18.6300011    0.0739502
  18.6450005    0.0801124
  18.6600018    0.1024275
  18.6750011    0.0752778
  18.6900005    0.0760658
  18.7050018    0.0847165
  18.7200012    0.0832439
  18.7350006    0.0764885
  18.7500000    0.0571013
  18.7650013    0.0598549
  18.7800007    0.0742513
  18.7950001    0.0727027
  18.8100014    0.0873400
  18.8250008    0.0756684
  18.8400002    0.0672972
  18.8550014    0.0740747
  18.8700008    0.0812578
  18.8850002    0.0740517
  18.9000015    0.0612478
  18.9150009    0.0774699
  18.9300003    0.0809113
  18.9450016    0.0716929
  18.9600010    0.0843242
  18.9750004    0.0748530
  18.9900017    0.0796315
  19.0050011    0.0788114
  19.0200005    0.0692128
  19.0350018    0.0691301
  19.0500011    0.0614883
  19.0650005    0.0775385
  19.0800018    0.0723425
  19.0950012    0.0683546
  19.1100006    0.0725121
  19.1250000    0.0701077
  19.1400013    0.0826581
  19.1550007    0.0831795
  19.1700001    0.0747545
  19.1850014    0.0858024
  19.2000008    0.0751621
  19.2150002    0.0694964
  19.2300014    0.0712957
  19.2450008    0.0790964
  19.2600002    0.0639821
  19.2750015    0.0737289
  19.2900009    0.0816613
  19.3050003    0.0756849
  19.3200016    0.0646755
  19.3350010    0.0804712
  19.3500004    0.0696057
  19.3650017    0.0748183
  19.3800011    0.0975131
  19.3950005    0.0885591
  19.4100018    0.0858949
  19.4250011    0.0787340
  19.4400005    0.0764103
  19.4550018    0.0751343
  19.4700012    0.0780384
  19.4850006    0.0943806
  19.5000000    0.0992509
  19.5150013    0.0765420
  19.5300007    0.0775256
  19.5450001    0.0450735
  19.5600014    0.0643451
  19.5750008    0.0709835
  19.5900002    0.0792108
  19.6050014    0.0914029
  19.6200008    0.0892097
  19.6350002    0.0783892
  19.6500015    0.0793266
  19.6650009    0.0942204
  19.6800003    0.0759196
  19.6950016    0.0608975
  19.7100010    0.0843666
  19.7250004    0.0899391
  19.7400017    0.0894824
  19.7550011    0.0886587
  19.7700005    0.0846944
  19.7850018    0.1021303
  19.8000011    0.1130784
  19.8150005    0.1037163
  19.8300018    0.0880245
  19.8450012    0.1174547
  19.8600006    0.0968888
  19.8750000    0.0954186
  19.8900013    0.0938580
  19.9050007    0.1028132
  19.9200001    0.1039799
  19.9350014    0.0937733
  19.9500008    0.0979833
  19.9650002    0.0983211
  19.9800014    0.0986363
  19.9950008    0.0979136
  20.0100002    0.1062705
  20.0250015    0.1162682
  20.0400009    0.0971199
  20.0550003    0.0973971
  20.0700016    0.1030281
  20.0850010    0.1056309
  20.1000004    0.1057730
  20.1150017    0.0987317
  20.1300011    0.1099536
  20.1450005    0.0987005
  20.1600018    0.0944738
  20.1750011    0.0941246
  20.1900005    0.0967580
  20.2050018    0.1017164
  20.2200012    0.1014476
  20.2350006    0.0961848
  20.2500019    0.1002048
  20.2650013    0.0988289
  20.2800007    0.0838707
  20.2950001    0.0943500
  20.3100014    0.1000390
  20.3250008    0.1060210
  20.3400002    0.0935073
  20.3550014    0.0888608
  20.3700008    0.0979849
  20.3850002    0.1150249
  20.4000015    0.1047779
  20.4150009    0.0929946
  20.4300003    0.0913949
  20.4450016    0.1091516
  20.4600010    0.0985690
  20.4750004    0.0908702
  20.4900017    0.0950828
  20.5050011    0.0906528
  20.5200005    0.0759663
  20.5350018    0.0851098
  20.5500011    0.0952478
  20.5650005    0.0895322
  20.5800018    0.0998738
  20.5950012    0.0939952
  20.6100006    0.0968020
  20.6250019    0.1087459
  20.6400013    0.1016311
  20.6550007    0.0810537
  20.6700001    0.1030633
  20.6850014    0.0834636
  20.7000008    0.0898768
  20.7150002    0.1081708
  20.7300014    0.0911206
  20.7450008    0.1029232
  20.7600002    0.0931376
  20.7750015    0.1048477
  20.7900009    0.1135045
  20.8050003    0.0939887
  20.8200016    0.1032543
  20.8350010    0.1121319
  20.8500004    0.0862300
  20.8650017    0.0943477
  20.8800011    0.0951580
  20.8950005    0.1045065
  20.9100018    0.0977930
  20.9250011    0.1056130
  20.9400005    0.1078981
  20.9550018    0.1070315
  20.9700012    0.1079084
  20.9850006    0.0930955
  21.0000019    0.1033240
  21.0150013    0.1026030
  21.0300007    0.1139123
  21.0450001    0.1090481
  21.0600014    0.0964052
  21.0750008    0.1075351
  21.0900002    0.0930620
  21.1050014    0.0983217
  21.1200008    0.0979073
  21.1350002    0.0972196
  21.1500015    0.0966488
  21.1650009    0.0903861
  21.1800003    0.1022567
  21.1950016    0.0989793
  21.2100010    0.1008233
  21.2250004    0.0876920
  21.2400017    0.0746497
  21.2550011    0.0682937
  21.2700005    0.0835671
  21.2850018    0.0890624
  21.3000011    0.1073116
  21.3150005    0.0698031
  21.3300018    0.0727215
  21.3450012    0.0773180
  21.3600006    0.0767648
  21.3750019    0.0844483
  21.3900013    0.0802139
  21.4050007    0.0791214
  21.4200001    0.0868301
  21.4350014    0.0807290
  21.4500008    0.0740068
  21.4650002    0.0962974
  21.4800014    0.0792234
  21.4950008    0.0905333
  21.5100002    0.0789309
  21.5250015    0.0969187
  21.5400009    0.0898438
  21.5550003    0.0835827
  21.5700016    0.0841408
  21.5850010    0.0697352
  21.6000004    0.0627699
  21.6150017    0.0687275
  21.6300011    0.0708264
  21.6450005    0.0725328
  21.6600018    0.0700164
  21.6750011    0.0787005
  21.6900005    0.1186932
  21.7050018    0.1192007
  21.7200012    0.1150391
  21.7350006    0.1166077
  21.7500019    0.0924503
  21.7650013    0.1156246
  21.7800007    0.1113191
  21.7950020    0.0873588
  21.8100014    0.1143873
  21.8250008    0.1053569
  21.8400002    0.1149714
  21.8550014    0.1011929
  21.8700008    0.1211450
  21.8850002    0.1180668
  21.9000015    0.1121885
  21.9150009    0.1173044
  21.9300003    0.1174620
  21.9450016    0.1128891
  21.9600010    0.1158529
  21.9750004    0.1288671
  21.9900017    0.1140975
  22.0050011    0.1231519
  22.0200005    0.1096382
  22.0350018    0.1090226
  22.0500011    0.1108538
  22.0650005    0.1117469
  22.0800018    0.1111947
  22.0950012    0.1191880
  22.1100006    0.1061711
  22.1250019    0.1244712
  22.1400013    0.0914008
  22.1550007    0.1131938
  22.1700020    0.1222384
  22.1850014    0.1062887
  22.2000008    0.1122573
  22.2150002    0.1131711
  22.2300014    0.1078876
  22.2450008    0.1212338
  22.2600002    0.0965590
  22.2750015    0.0994313
  22.2900009    0.0914239
  22.3050003    0.1140561
  22.3200016    0.0968355
  22.3350010    0.0839055
  22.3500004    0.0938435
  22.3650017    0.0578202
  22.3800011    0.0590749
  22.3950005    0.0614286
  22.4100018    0.0670052
  22.4250011    0.0828093
  22.4400005    0.1055537
  22.4550018    0.0856389
  22.4700012    0.0686498
  22.4850006    0.0942223
  22.5000019    0.0712181
  22.5150013    0.0945877
  22.5300007    0.0992978
  22.5450020    0.0755252
  22.5600014    0.0981777
  22.5750008    0.0784100
  22.5900002    0.0631832
  22.6050014    0.0630250
  22.6200008    0.0539850
  22.6350002    0.0597585
  22.6500015    0.0629333
  22.6650009    0.0770651
  22.6800003    0.0642061
  22.6950016    0.0672907
  22.7100010    0.0776794
  22.7250004    0.0743047
  22.7400017    0.0702297
  22.7550011    0.0618047
  22.7700005    0.0701818
  22.7850018    0.0498595
  22.8000011    0.0589348
  22.8150005    0.0645797
  22.8300018    0.0652729
  22.8450012    0.0612246
  22.8600006    0.0599194
  22.8750019    0.0632447
  22.8900013    0.0777790
  22.9050007    0.0628328
  22.9200020    0.0612402
  22.9350014    0.0562584
  22.9500008    0.0710318
  22.9650002    0.0822394
  22.9800014    0.0610706
  22.9950008    0.0616043
  23.0100002    0.0455956
  23.0250015    0.0446871
  23.0400009    0.0532918
  23.0550003    0.0495594
  23.0700016    0.0667970
  23.0850010    0.0665021
  23.1000004    0.0815232
  23.1150017    0.0919474
  23.1300011    0.0950147
  23.1450005    0.0948715
  23.1600018    0.0766971
  23.1750011    0.0690041
  23.1900005    0.0849296
  23.2050018    0.0853264
  23.2200012    0.0658627
  23.2350006    0.0930227
  23.2500019    0.0755360
  23.2650013    0.0902635
  23.2800007    0.0893714
  23.2950020    0.0887915
  23.3100014    0.0929659
  23.3250008    0.1029519
  23.3400021    0.0983348
  23.3550014    0.1004339
  23.3700008    0.1002231
  23.3850002    0.1240750
  23.4000015    0.1084284
  23.4150009    0.1027405
  23.4300003    0.0987395
  23.4450016    0.0838981
  23.4600010    0.0813156
  23.4750004    0.0867833
  23.4900017    0.0773013
  23.5050011    0.0880099
  23.5200005    0.0772276
  23.5350018    0.0794111
  23.5500011    0.0830316
  23.5650005    0.0783438
  23.5800018    0.0732829
  23.5950012    0.0682036
  23.6100006    0.0851773
  23.6250019    0.0974836
  23.6400013    0.0898203
  23.6550007    0.0886997
  23.6700020    0.0727127
  23.6850014    0.0830016
  23.7000008    0.0814943
  23.7150021    0.0791673
  23.7300014    0.0782557
  23.7450008    0.0804150
  23.7600002    0.0830398
  23.7750015    0.0921093
  23.7900009    0.0955609
  23.8050003    0.0940856
  23.8200016    0.0961102
  23.8350010    0.0970350
  23.8500004    0.0884389
  23.8650017    0.1024060
  23.8800011    0.0959735
  23.8950005    0.0872748
  23.9100018    0.0938750
  23.9250011    0.0931156
  23.9400005    0.0943071
  23.9550018    0.0922565
  23.9700012    0.0902398
  23.9850006    0.1020954
  24.0000019    0.0967718
  24.0150013    0.0898392
  24.0300007    0.0924547
  24.0450020    0.0851680
  24.0600014    0.0920091
  24.0750008    0.0952658
  24.0900021    0.0953952
  24.1050014    0.0925745
  24.1200008    0.0686219
  24.1350002    0.0736137
  24.1500015    0.0577043
  24.1650009    0.0888302
  24.1800003    0.0766941
  24.1950016    0.0817192
  24.2100010    0.0744320
  24.2250004    0.0815355
  24.2400017    0.0755428
  24.2550011    0.0759915
  24.2700005    0.0693906
  24.2850018    0.0720979
  24.3000011    0.0758754
  24.3150005    0.0782732
  24.3300018    0.0747643
  24.3450012    0.0709467
  24.3600006    0.0828277
  24.3750019    0.0719864
  24.3900013    0.0756840
  24.4050007    0.0798190
  24.4200020    0.0877364
  24.4350014    0.0826525
  24.4500008    0.1042222
  24.4650021    0.0644631
  24.4800014    0.0866006
  24.4950008    0.0862058
  24.5100002    0.0720838
  24.5250015    0.0779801
  24.5400009    0.0596520
  24.5550003    0.0725417
  24.5700016    0.0790947
  24.5850010    0.0765081
  24.6000004    0.0847467
  24.6150017    0.0789926
  24.6300011    0.0689527
  24.6450005    0.0717336
  24.6600018    0.0705936
  24.6750011    0.0693022
  24.6900005    0.0680577
  24.7050018    0.0707228
  24.7200012    0.0821662
  24.7350006    0.0716084
  24.7500019    0.0773383
  24.7650013    0.0659594
  24.7800007    0.0599840
  24.7950020    0.0912411
  24.8100014    0.0826721
  24.8250008    0.0848546
  24.8400021    0.1002003
  24.8550014    0.0915304
  24.8700008    0.0770556
  24.8850002    0.0727137
  24.9000015    0.0737485
  24.9150009    0.0861844
  24.9300003    0.0919151
  24.9450016    0.0920990
  24.9600010    0.0817682
  24.9750004    0.0686811
  24.9900017    0.0660188
  25.0050011    0.0639239
  25.0200005    0.0765139
  25.0350018    0.0876651
  25.0500011    0.0746280
  25.0650005    0.0780086
  25.0800018    0.0774447
  25.0950012    0.0685989
  25.1100006    0.0648017
  25.1250019    0.0793801
  25.1400013    0.0669031
  25.1550007    0.0683668
  25.1700020    0.0795794
  25.1850014    0.0660323
  25.2000008    0.0859285
  25.2150021    0.0882491
  25.2300014    0.0769873
  25.2450008    0.0663884
  25.2600021    0.0797415
  25.2750015    0.0677989
  25.2900009    0.0814675
  25.3050003    0.0850144
  25.3200016    0.0858033
  25.3350010    0.0696844
  25.3500004    0.0781995
  25.3650017    0.0668602
  25.3800011    0.0871682
  25.3950005    0.0810117
  25.4100018    0.0736001
  25.4250011    0.1006581
  25.4400005    0.0857673
  25.4550018    0.0865446
  25.4700012    0.0772131
  25.4850006    0.0903902
  25.5000019    0.0779311
  25.5150013    0.0785557
  25.5300007    0.0908670
  25.5450020    0.0798046
  25.5600014    0.0801948
  25.5750008    0.0784978
  25.5900021    0.0666009
  25.6050014    0.0772570
  25.6200008    0.0832708
  25.6350021    0.0739001
  25.6500015    0.0776804
  25.6650009    0.0807282
  25.6800003    0.0797426
  25.6950016    0.0776986
  25.7100010    0.0683115
  25.7250004    0.0660243
  25.7400017    0.0710001
  25.7550011    0.0928572
  25.7700005    0.0761918
  25.7850018    0.0650785
  25.8000011    0.0677641
  25.8150005    0.0666233
  25.8300018    0.0742137
  25.8450012    0.0611134
  25.8600006    0.0746677
  25.8750019    0.0741350
  25.8900013    0.0834273
  25.9050007    0.0758730
  25.9200020    0.0698086
  25.9350014    0.0747866
  25.9500008    0.0719729
  25.9650021    0.0774802
  25.9800014    0.0645360
  25.9950008    0.0725927
  26.0100021    0.0677899
  26.0250015    0.0586978
  26.0400009    0.0649960
  26.0550003    0.0744154
  26.0700016    0.0905737
  26.0850010    0.0723091
  26.1000004    0.0680537
  26.1150017    0.0621200
  26.1300011    0.0719565
  26.1450005    0.0768113
  26.1600018    0.0926147
  26.1750011    0.0846298
  26.1900005    0.0799421
  26.2050018    0.0943150
  26.2200012    0.0854925
  26.2350006    0.0877596
  26.2500019    0.0759327
  26.2650013    0.0850853
  26.2800007    0.0742846
  26.2950020    0.0733971
  26.3100014    0.0845693
  26.3250008    0.0785863
  26.3400021    0.0746124
  26.3550014    0.0787551
  26.3700008    0.0768827
  26.3850021    0.0701216
  26.4000015    0.0910160
  26.4150009    0.0748989
  26.4300003    0.0733648
  26.4450016    0.0720741
  26.4600010    0.0648432
  26.4750004    0.0706662
  26.4900017    0.0733809
  26.5050011    0.0677152
  26.5200005    0.0686693
  26.5350018    0.0767535
  26.5500011    0.0693453
  26.5650005    0.0740361
  26.5800018    0.0801010
  26.5950012    0.0886685
  26.6100006    0.0776829
  26.6250019    0.0778981
  26.6400013    0.0965786
  26.6550007    0.0710352
  26.6700020    0.0746942
  26.6850014    0.0948620
  26.7000008    0.0818942
  26.7150021    0.0627823
  26.7300014    0.0799684
  26.7450008    0.0731788
  26.7600021    0.0915783
  26.7750015    0.0696201
  26.7900009    0.0810642
  26.8050022    0.0713528
  26.8200016    0.0717182
  26.8350010    0.0770397
  26.8500004    0.0602893
  26.8650017    0.0798189
  26.8800011    0.0675985
  26.8950005    0.0734746
  26.9100018    0.0731014
  26.9250011    0.0901746
  26.9400005    0.0730734
  26.9550018    0.0759178
  26.9700012    0.0644414
  26.9850006    0.0699720
  27.0000019    0.0788809
  27.0150013    0.0715348
  27.0300007    0.0708965
  27.0450020    0.0650530
  27.0600014    0.0606586
  27.0750008    0.0673078
  27.0900021    0.0709927
  27.1050014    0.0622468
  27.1200008    0.0834984
  27.1350021    0.0887366
  27.1500015    0.0750023
  27.1650009    0.0779399
  27.1800022    0.0731670
  27.1950016    0.0840758
  27.2100010    0.0730330
  27.2250004    0.0766080
  27.2400017    0.0756829
  27.2550011    0.0727004
  27.2700005    0.0707671
  27.2850018    0.0682977
  27.3000011    0.0914308
  27.3150005    0.0833824
  27.3300018    0.0791429
  27.3450012    0.0676149
  27.3600006    0.0826847
  27.3750019    0.0708082
  27.3900013    0.0703412
  27.4050007    0.0790571
  27.4200020    0.0606465
  27.4350014    0.0765222
  27.4500008    0.0799025
  27.4650021    0.0896754
  27.4800014    0.0713930
  27.4950008    0.1015219
  27.5100021    0.0739556
  27.5250015    0.0870156
  27.5400009    0.0777880
  27.5550022    0.0870355
  27.5700016    0.0794121
  27.5850010    0.1057604
  27.6000004    0.0847051
  27.6150017    0.0813704
  27.6300011    0.0860779
  27.6450005    0.0843162
  27.6600018    0.0836108
  27.6750011    0.0907723
  27.6900005    0.0765076
  27.7050018    0.0701798
  27.7200012    0.0900565
  27.7350006    0.0907971
  27.7500019    0.0916046
  27.7650013    0.0794048
  27.7800007    0.0738226
  27.7950020    0.0890998
  27.8100014    0.0793739
  27.8250008    0.0919975
  27.8400021    0.0823205
  27.8550014    0.0966603
  27.8700008    0.0911357
  27.8850021    0.0904147
  27.9000015    0.0820018
  27.9150009    0.0760759
  27.9300022    0.0881603
  27.9450016    0.0668556
  27.9600010    0.0802898
  27.9750004    0.0657081
  27.9900017    0.0785512
  28.0050011    0.0673597
  28.0200005    0.0590668
  28.0350018    0.0618624
  28.0500011    0.0753229
  28.0650005    0.0605063
  28.0800018    0.0729392
  28.0950012    0.0649571
  28.1100006    0.0731581
  28.1250019    0.0733132
  28.1400013    0.0778565
  28.1550007    0.0697623
  28.1700020    0.0976101
  28.1850014    0.0735886
  28.2000008    0.0778957
  28.2150021    0.0725527
  28.2300014    0.0557524
  28.2450008    0.0770221
  28.2600021    0.0810423
  28.2750015    0.0838143
  28.2900009    0.0772872
  28.3050022    0.0770064
  28.3200016    0.0670108
  28.3350010    0.0842479
  28.3500023    0.0745223
  28.3650017    0.0863326
  28.3800011    0.0828782
  28.3950005    0.0592329
  28.4100018    0.0681638
  28.4250011    0.0667388
  28.4400005    0.0727988
  28.4550018    0.0834761
  28.4700012    0.0698981
  28.4850006    0.0778648
  28.5000019    0.0732544
  28.5150013    0.0664923
  28.5300007    0.0836565
  28.5450020    0.0801393
  28.5600014    0.0749501
  28.5750008    0.0714165
  28.5900021    0.0714350
  28.6050014    0.0584728
  28.6200008    0.0656933
  28.6350021    0.0595083
  28.6500015    0.0707668
  28.6650009    0.0952212
  28.6800022    0.0812005
  28.6950016    0.0673537
  28.7100010    0.0753224
  28.7250023    0.0732592
  28.7400017    0.0709992
  28.7550011    0.0730824
  28.7700005    0.0713324
  28.7850018    0.0798092
  28.8000011    0.0689566
  28.8150005    0.0748014
  28.8300018    0.0807195
  28.8450012    0.0753941
  28.8600006    0.0848959
  28.8750019    0.0888908
  28.8900013    0.0770132
  28.9050007    0.0770845
  28.9200020    0.0796359
  28.9350014    0.0667068
  28.9500008    0.0721977
  28.9650021    0.0725415
  28.9800014    0.0792423
  28.9950008    0.0673943
  29.0100021    0.0672509
  29.0250015    0.0743103
  29.0400009    0.0614295
  29.0550022    0.0659878
  29.0700016    0.0797868
  29.0850010    0.0800592
  29.1000023    0.0693542
  29.1150017    0.0720135
  29.1300011    0.0783571
  29.1450005    0.0608932
  29.1600018    0.0702081
  29.1750011    0.0656788
  29.1900005    0.0692217
  29.2050018    0.0709164
  29.2200012    0.0623118
  29.2350006    0.0812595
  29.2500019    0.0736823
  29.2650013    0.0788022
  29.2800007    0.0963095
  29.2950020    0.0814445
  29.3100014    0.0815388
  29.3250008    0.0746675
  29.3400021    0.0810967
  29.3550014    0.0784367
  29.3700008    0.0626967
  29.3850021    0.0743348
  29.4000015    0.0778299
  29.4150009    0.0871256
  29.4300022    0.0817348
  29.4450016    0.0723638
  29.4600010    0.0714552
  29.4750023    0.0777950
  29.4900017    0.0700625
  29.5050011    0.0782077
  29.5200005    0.0687317
  29.5350018    0.0699284
  29.5500011    0.0735852
  29.5650005    0.0816851
  29.5800018    0.0663049
  29.5950012    0.0764525
  29.6100006    0.0834131
  29.6250019    0.0754231
  29.6400013    0.0854410
  29.6550007    0.0776042
  29.6700020    0.0756699
  29.6850014    0.0789874
  29.7000008    0.0625161
  29.7150021    0.0725988
  29.7300014    0.0705051
  29.7450008    0.0742987
  29.7600021    0.0674841
  29.7750015    0.0653359
  29.7900009    0.0809055
  29.8050022    0.0761156
  29.8200016    0.0771708
  29.8350010    0.0818971
  29.8500023    0.0858999
  29.8650017    0.0800443
  29.8800011    0.0783111
  29.8950024    0.0878208
  29.9100018    0.0838603
  29.9250011    0.0826813
  29.9400005    0.0839410
  29.9550018    0.0881322
  29.9700012    0.0846444
  29.9850006    0.0909987
  30.0000019    0.0917877
  30.0150013    0.0904504
  30.0300007    0.0937249
  30.0450020    0.0834598
  30.0600014    0.0932754
  30.0750008    0.0999729
  30.0900021    0.0797558
  30.1050014    0.0813003
  30.1200008    0.0711068
  30.1350021    0.0614191
  30.1500015    0.0778239
  30.1650009    0.0824268
  30.1800022    0.0895296
  30.1950016    0.0892027
  30.2100010    0.0929917
  30.2250023    0.0825869
  30.2400017    0.0865674
  30.2550011    0.0762537
  30.2700024    0.0692482
  30.2850018    0.0813366
  30.3000011    0.0904154
  30.3150005    0.0961906
  30.3300018    0.0916190
  30.3450012    0.0787006
  30.3600006    0.0767219
  30.3750019    0.0579907
  30.3900013    0.0562827
  30.4050007    0.0640117
  30.4200020    0.0768144
  30.4350014    0.0447942
  30.4500008    0.0605005
  30.4650021    0.0606633
  30.4800014    0.0848581
  30.4950008    0.0700242
  30.5100021    0.0833589
  30.5250015    0.0731080
  30.5400009    0.0832422
  30.5550022    0.0863423
  30.5700016    0.0736442
  30.5850010    0.0595668
  30.6000023    0.0747675
  30.6150017    0.0724028
  30.6300011    0.0669534
  30.6450024    0.0757228
  30.6600018    0.0834852
  30.6750011    0.0693078
  30.6900005    0.0749158
  30.7050018    0.0734752
  30.7200012    0.0688456
  30.7350006    0.0605591
  30.7500019    0.0662867
  30.7650013    0.0794125
  30.7800007    0.0828186
  30.7950020    0.0897145
  30.8100014    0.0711157
  30.8250008    0.0816603
  30.8400021    0.0707739
  30.8550014    0.0676268
  30.8700008    0.0804519
  30.8850021    0.0782823
  30.9000015    0.0723915
  30.9150009    0.0805108
  30.9300022    0.0838459
  30.9450016    0.0840278
  30.9600010    0.0831147
  30.9750023    0.0733748
  30.9900017    0.0829381
  31.0050011    0.0785630
  31.0200024    0.0836572
  31.0350018    0.0843034
  31.0500011    0.0706162
  31.0650005    0.0693009
  31.0800018    0.0770308
  31.0950012    0.0776812
  31.1100006    0.0741626
  31.1250019    0.0689487
  31.1400013    0.0885858
  31.1550007    0.0693586
  31.1700020    0.0740358
  31.1850014    0.0761458
  31.2000008    0.0775851
  31.2150021    0.0734446
  31.2300014    0.0723085
  31.2450008    0.0791480
  31.2600021    0.0766322
  31.2750015    0.0734748
  31.2900009    0.0744038
  31.3050022    0.0839141
  31.3200016    0.0765119
  31.3350010    0.0854183
  31.3500023    0.0647332
  31.3650017    0.0716453
  31.3800011    0.0599053
  31.3950024    0.0665588
  31.4100018    0.0862664
  31.4250011    0.0615864
  31.4400024    0.0734569
  31.4550018    0.0731959
  31.4700012    0.0724615
  31.4850006    0.0766247
  31.5000019    0.0816736
  31.5150013    0.0665115
  31.5300007    0.0753471
  31.5450020    0.0736172
  31.5600014    0.0582046
  31.5750008    0.0760792
  31.5900021    0.0714295
  31.6050014    0.0837941
  31.6200008    0.0727738
  31.6350021    0.0746896
  31.6500015    0.0584720
  31.6650009    0.0652646
  31.6800022    0.0726572
  31.6950016    0.0669549
  31.7100010    0.0755348
  31.7250023    0.0717723
  31.7400017    0.0662716
  31.7550011    0.0740141
  31.7700024    0.0704339
  31.7850018    0.0773368
  31.8000011    0.0678283
  31.8150024    0.0817039
  31.8300018    0.0765493
  31.8450012    0.0671823
  31.8600006    0.0785671
  31.8750019    0.0675010
  31.8900013    0.0794544
  31.9050007    0.0706275
  31.9200020    0.0742670
  31.9350014    0.0896636
  31.9500008    0.0840483
  31.9650021    0.0790632
  31.9800014    0.1008568
  31.9950008    0.0856426
  32.0100021    0.0773345
  32.0250015    0.0808516
  32.0400009    0.0858181
  32.0550003    0.0921073
  32.0699997    0.0871658
  32.0850029    0.0922477
  32.1000023    0.0846701
  32.1150017    0.0903476
  32.1300011    0.0851724
  32.1450005    0.0850929
  32.1599998    0.0849153
  32.1750031    0.0858068
  32.1900024    0.0748681
  32.2050018    0.0723255
  32.2200012    0.0671495
  32.2350006    0.0777717
  32.2500000    0.0720550
  32.2650032    0.0690770
  32.2800026    0.0772707
  32.2950020    0.0879345
  32.3100014    0.0803427
  32.3250008    0.0883172
  32.3400002    0.0797902
  32.3550034    0.0812998
  32.3700027    0.0682361
  32.3850021    0.0764681
  32.4000015    0.0821256
  32.4150009    0.0809446
  32.4300003    0.0883224
  32.4449997    0.0714705
  32.4600029    0.0782268
  32.4750023    0.0794632
  32.4900017    0.0827204
  32.5050011    0.0668747
  32.5200005    0.0657661
  32.5349998    0.0801531
  32.5500031    0.0850301
  32.5650024    0.0843623
  32.5800018    0.0852870
  32.5950012    0.0891552
  32.6100006    0.1028476
  32.6250000    0.0803179
  32.6400032    0.0833672
  32.6550026    0.0688505
  32.6700020    0.0881175
  32.6850014    0.0761969
  32.7000008    0.0795649
  32.7150002    0.0725213
  32.7300034    0.0764402
  32.7450027    0.0791083
  32.7600021    0.0733207
  32.7750015    0.0938269
  32.7900009    0.0873504
  32.8050003    0.0840170
  32.8199997    0.0871464
  32.8350029    0.0914173
  32.8500023    0.0876519
  32.8650017    0.1016785
  32.8800011    0.0906920
  32.8950005    0.0800640
  32.9099998    0.0768479
  32.9250031    0.0794635
  32.9400024    0.0979704
  32.9550018    0.0817227
  32.9700012    0.0660824
  32.9850006    0.0829049
  33.0000000    0.0729438
  33.0150032    0.0836963
  33.0300026    0.0789035
  33.0450020    0.0789273
  33.0600014    0.0721906
  33.0750008    0.0833257
  33.0900002    0.0946469
  33.1050034    0.0731530
  33.1200027    0.0938499
  33.1350021    0.0746784
  33.1500015    0.0798742
  33.1650009    0.0882324
  33.1800003    0.0666939
  33.1949997    0.0716530
  33.2100029    0.0859185
  33.2250023    0.0769311
  33.2400017    0.0886357
  33.2550011    0.0821859
  33.2700005    0.0756250
  33.2849998    0.0895779
  33.3000031    0.0972608
  33.3150024    0.0728239
  33.3300018    0.0883235
  33.3450012    0.0739004
  33.3600006    0.0834197
  33.3750000    0.0893044
  33.3900032    0.0797492
  33.4050026    0.0862146
  33.4200020    0.0664789
  33.4350014    0.0802321
  33.4500008    0.0777823
  33.4650002    0.0665108
  33.4800034    0.0692828
  33.4950027    0.0749092
  33.5100021    0.0880944
  33.5250015    0.0920310
  33.5400009    0.0968160
  33.5550003    0.0766661
  33.5699997    0.0851037
  33.5850029    0.0776340
  33.6000023    0.0948041
  33.6150017    0.0898545
  33.6300011    0.0800993
  33.6450005    0.0780919
  33.6599998    0.0879356
  33.6750031    0.0820763
  33.6900024    0.0863589
  33.7050018    0.0850082
  33.7200012    0.0908381
  33.7350006    0.0890439
  33.7500000    0.0764284
  33.7650032    0.1012021
  33.7800026    0.0888085
  33.7950020    0.0930266
  33.8100014    0.0799592
  33.8250008    0.0953392
  33.8400002    0.0951913
  33.8550034    0.0961230
  33.8700027    0.0932470
  33.8850021    0.0863589
  33.9000015    0.0800244
  33.9150009    0.0855104
  33.9300003    0.0839912
  33.9450035    0.0653608
  33.9600029    0.0851836
  33.9750023    0.0867575
  33.9900017    0.0811806
  34.0050011    0.0921899
  34.0200005    0.0792758
  34.0349998    0.0879391
  34.0500031    0.0825562
  34.0650024    0.0806190
  34.0800018    0.0899056
  34.0950012    0.0799663
  34.1100006    0.0807252
  34.1250000    0.0958069
  34.1400032    0.0915470
  34.1550026    0.0945973
  34.1700020    0.0799173
  34.1850014    0.0968440
  34.2000008    0.0887020
  34.2150002    0.1015402
  34.2300034    0.0942295
  34.2450027    0.0898862
  34.2600021    0.0783538
  34.2750015    0.0655684
  34.2900009    0.0578746
  34.3050003    0.0819595
  34.3200035    0.0814415
  34.3350029    0.0788281
  34.3500023    0.0879470
  34.3650017    0.0750573
  34.3800011    0.0839213
  34.3950005    0.0839946
  34.4099998    0.0933058
  34.4250031    0.0838870
  34.4400024    0.0838658
  34.4550018    0.0787446
  34.4700012    0.0745771
  34.4850006    0.0829682
  34.5000000    0.0830497
  34.5150032    0.0815485
  34.5300026    0.0747575
  34.5450020    0.0934684
  34.5600014    0.0783889
  34.5750008    0.0765346
  34.5900002    0.0741497
  34.6050034    0.0862346
  34.6200027    0.0596141
  34.6350021    0.0853823
  34.6500015    0.0790882
  34.6650009    0.0855682
  34.6800003    0.0837182
  34.6950035    0.0802633
  34.7100029    0.0797900
  34.7250023    0.0751898
  34.7400017    0.0744918
  34.7550011    0.0686612
  34.7700005    0.0902058
  34.7849998    0.0804278
  34.8000031    0.0905116
  34.8150024    0.1028927
  34.8300018    0.0934486
  34.8450012    0.0863464
  34.8600006    0.1077263
  34.8750000    0.0707054
  34.8900032    0.0893773
  34.9050026    0.0981196
  34.9200020    0.0855512
  34.9350014    0.0970972
  34.9500008    0.0689923
  34.9650002    0.0627638
  34.9800034    0.0780174
  34.9950027    0.0999352
  35.0100021    0.0715499
  35.0250015    0.0750050
  35.0400009    0.0744757
  35.0550003    0.0739878
  35.0700035    0.0808613
  35.0850029    0.0791984
  35.1000023    0.0823521
  35.1150017    0.0823520
  35.1300011    0.0810063
  35.1450005    0.0715462
  35.1599998    0.0792708
  35.1750031    0.0686190
  35.1900024    0.0783405
  35.2050018    0.0818907
  35.2200012    0.0835576
  35.2350006    0.0793820
  35.2500000    0.0758616
  35.2650032    0.0932573
  35.2800026    0.0707738
  35.2950020    0.0926239
  35.3100014    0.0631895
  35.3250008    0.0768346
  35.3400002    0.0674453
  35.3550034    0.0954263
  35.3700027    0.0906371
  35.3850021    0.0751984
  35.4000015    0.0857933
  35.4150009    0.0799285
  35.4300003    0.0796461
  35.4450035    0.0830921
  35.4600029    0.0844079
  35.4750023    0.0921692
  35.4900017    0.0648728
  35.5050011    0.0759882
  35.5200005    0.0796116
  35.5349998    0.0787436
  35.5500031    0.0939511
  35.5650024    0.0862174
  35.5800018    0.0899301
  35.5950012    0.1002217
  35.6100006    0.0979660
  35.6250000    0.0870373
  35.6400032    0.0847326
  35.6550026    0.0807644
  35.6700020    0.0824532
  35.6850014    0.0742813
  35.7000008    0.0649992
  35.7150002    0.0680234
  35.7300034    0.0812626
  35.7450027    0.0930789
  35.7600021    0.1211699
  35.7750015    0.1017901
  35.7900009    0.1128891
  35.8050003    0.1202072
  35.8200035    0.1021055
  35.8350029    0.1108972
  35.8500023    0.1082260
  35.8650017    0.1066391
  35.8800011    0.1001908
  35.8950005    0.1203624
  35.9099998    0.1024580
  35.9250031    0.1216153
  35.9400024    0.1217517
  35.9550018    0.1239837
  35.9700012    0.0922366
  35.9850006    0.0844253
  36.0000000    0.0705288
  36.0150032    0.0776263
  36.0300026    0.0727613
  36.0450020    0.0916227
  36.0600014    0.0728375
  36.0750008    0.0605295
  36.0900002    0.0813410
  36.1050034    0.0675004
  36.1200027    0.0846861
  36.1350021    0.0777964
  36.1500015    0.0710557
  36.1650009    0.1016078
  36.1800003    0.0797027
  36.1950035    0.0832372
  36.2100029    0.0932072
  36.2250023    0.0832390
  36.2400017    0.0743325
  36.2550011    0.0745214
  36.2700005    0.0808108
  36.2849998    0.0808016
  36.3000031    0.0769373
  36.3150024    0.0748084
  36.3300018    0.0898839
  36.3450012    0.0716330
  36.3600006    0.0732156
  36.3750000    0.0874701
  36.3900032    0.0792599
  36.4050026    0.0814175
  36.4200020    0.0994779
  36.4350014    0.0858200
  36.4500008    0.0960524
  36.4650002    0.1019381
  36.4800034    0.0967388
  36.4950027    0.0858336
  36.5100021    0.0927130
  36.5250015    0.0874753
  36.5400009    0.0785480
  36.5550003    0.0765948
  36.5700035    0.0885440
  36.5850029    0.0902855
  36.6000023    0.0807399
  36.6150017    0.0796998
  36.6300011    0.0743648
  36.6450005    0.0729934
  36.6599998    0.0731279
  36.6750031    0.0791789
  36.6900024    0.0601459
  36.7050018    0.0728924
  36.7200012    0.0795926
  36.7350006    0.0990425
  36.7500000    0.0744863
  36.7650032    0.0638596
  36.7800026    0.0704094
  36.7950020    0.0746051
  36.8100014    0.0603036
  36.8250008    0.0620184
  36.8400002    0.0823309
  36.8550034    0.0765769
  36.8700027    0.0815556
  36.8850021    0.0847180
  36.9000015    0.0679845
  36.9150009    0.0746248
  36.9300003    0.0769635
  36.9450035    0.0822892
  36.9600029    0.0695307
  36.9750023    0.0737892
  36.9900017    0.0778343
  37.0050011    0.0787695
  37.0200005    0.0700284
  37.0350037    0.0789796
  37.0500031    0.0879220
  37.0650024    0.0819531
  37.0800018    0.0847434
  37.0950012    0.0764823
  37.1100006    0.0890172
  37.1250000    0.0999061
  37.1400032    0.0841929
  37.1550026    0.0767339
  37.1700020    0.0819796
  37.1850014    0.0756302
  37.2000008    0.0760973
  37.2150002    0.0667012
  37.2300034    0.0773981
  37.2450027    0.0637142
  37.2600021    0.0693842
  37.2750015    0.0781607
  37.2900009    0.0615016
  37.3050003    0.0710753
  37.3200035    0.0815805
  37.3350029    0.0764169
  37.3500023    0.0794548
  37.3650017    0.0756610
  37.3800011    0.0631758
  37.3950005    0.0832820
  37.4100037    0.0622969
  37.4250031    0.0743468
  37.4400024    0.0661650
  37.4550018    0.0787812
  37.4700012    0.0804895
  37.4850006    0.0863154
  37.5000000    0.0828075
  37.5150032    0.0819258
  37.5300026    0.0724915
  37.5450020    0.0822088
  37.5600014    0.0830726
  37.5750008    0.0829340
  37.5900002    0.0771192
  37.6050034    0.0731317
  37.6200027    0.0812770
  37.6350021    0.0886868
  37.6500015    0.0827762
  37.6650009    0.0938582
  37.6800003    0.0825638
  37.6950035    0.0816777
  37.7100029    0.0817803
  37.7250023    0.0787315
  37.7400017    0.0846901
  37.7550011    0.0772784
  37.7700005    0.0796428
  37.7850037    0.0828871
  37.8000031    0.0821890
  37.8150024    0.0862458
  37.8300018    0.0865112
  37.8450012    0.0875192
  37.8600006    0.0850117
  37.8750000    0.0804723
  37.8900032    0.0762621
  37.9050026    0.0706433
  37.9200020    0.0748588
  37.9350014    0.0746143
  37.9500008    0.0793762
  37.9650002    0.0807663
  37.9800034    0.0694692
  37.9950027    0.0828068
  38.0100021    0.0793632
  38.0250015    0.0616775
  38.0400009    0.0711844
  38.0550003    0.0647693
  38.0700035    0.0823590
  38.0850029    0.0730986
  38.1000023    0.0884145
  38.1150017    0.0915358
  38.1300011    0.0960176
  38.1450005    0.1059229
  38.1600037    0.0940955
  38.1750031    0.0860564
  38.1900024    0.0982561
  38.2050018    0.0830153
  38.2200012    0.0963062
  38.2350006    0.0949016
  38.2500000    0.0968665
  38.2650032    0.1108963
  38.2800026    0.1013258
  38.2950020    0.1105755
  38.3100014    0.1039844
  38.3250008    0.1194320
  38.3400002    0.1103332
  38.3550034    0.0924548
  38.3700027    0.1022385
  38.3850021    0.0889036
  38.4000015    0.0840799
  38.4150009    0.1089689
  38.4300003    0.0959969
  38.4450035    0.0943669
  38.4600029    0.0862429
  38.4750023    0.0893285
  38.4900017    0.0997137
  38.5050011    0.0837858
  38.5200005    0.0783724
  38.5350037    0.0702970
  38.5500031    0.0998077
  38.5650024    0.0833074
  38.5800018    0.0590777
  38.5950012    0.0670465
  38.6100006    0.0833451
  38.6250000    0.0817564
  38.6400032    0.0737999
  38.6550026    0.0601605
  38.6700020    0.0809319
  38.6850014    0.0819431
  38.7000008    0.0727533
  38.7150002    0.0560817
  38.7300034    0.0728611
  38.7450027    0.0781239
  38.7600021    0.0624158
  38.7750015    0.0575411
  38.7900009    0.0624258
  38.8050003    0.0690439
  38.8200035    0.0622353
  38.8350029    0.0780741
  38.8500023    0.0794110
  38.8650017    0.0707038
  38.8800011    0.0716054
  38.8950005    0.0719949
  38.9100037    0.0745219
  38.9250031    0.0823070
  38.9400024    0.0803739
  38.9550018    0.0864144
  38.9700012    0.0931076
  38.9850006    0.0674406
  39.0000000    0.0862978
  39.0150032    0.0886496
  39.0300026    0.0889747
  39.0450020    0.0947752
  39.0600014    0.0978682
  39.0750008    0.0913731
  39.0900002    0.0965576
  39.1050034    0.0966074
  39.1200027    0.0849420
  39.1350021    0.0956257
  39.1500015    0.1008136
  39.1650009    0.0843613
  39.1800003    0.0993766
  39.1950035    0.1008227
  39.2100029    0.0989612
  39.2250023    0.0958646
  39.2400017    0.1040463
  39.2550011    0.0932683
  39.2700005    0.0934689
  39.2850037    0.0935626
  39.3000031    0.1011722
  39.3150024    0.0884086
  39.3300018    0.0932129
  39.3450012    0.0961224
  39.3600006    0.0963150
  39.3750000    0.0873553
  39.3900032    0.0817362
  39.4050026    0.0856674
  39.4200020    0.0745175
  39.4350014    0.0866033
  39.4500008    0.0579627
  39.4650002    0.1039489
  39.4800034    0.0843211
  39.4950027    0.0636463
  39.5100021    0.0552526
  39.5250015    0.0525171
  39.5400009    0.0669416
  39.5550003    0.0668739
  39.5700035    0.0537971
  39.5850029    0.0702587
  39.6000023    0.0719607
  39.6150017    0.0770294
  39.6300011    0.0742867
  39.6450005    0.0849897
  39.6600037    0.0826960
  39.6750031    0.0869915
  39.6900024    0.0714542
  39.7050018    0.1025461
  39.7200012    0.0827712
  39.7350006    0.0819086
  39.7500000    0.0781458
  39.7650032    0.0912871
  39.7800026    0.0896887
  39.7950020    0.0730101
  39.8100014    0.0729459
  39.8250008    0.0766359
  39.8400002    0.0863434
  39.8550034    0.0669413
  39.8700027    0.0611446
  39.8850021    0.0694507
  39.9000015    0.0677820
  39.9150009    0.0833204
  39.9300003    0.0927243
  39.9450035    0.0754349
  39.9600029    0.0777702
  39.9750023    0.0817772
  39.9900017    0.0890434
  40.0050011    0.0644692
  40.0200005    0.0829464
  40.0350037    0.0799505
  40.0500031    0.0763352
  40.0650024    0.0691293
  40.0800018    0.0681429
  40.0950012    0.0875698
  40.1100006    0.0746778
  40.1250000    0.0618278
  40.1400032    0.0948315
  40.1550026    0.0742516
  40.1700020    0.0955083
  40.1850014    0.0733634
  40.2000008    0.0801027
  40.2150002    0.0566294
  40.2300034    0.0709922
  40.2450027    0.0823521
  40.2600021    0.0718269
  40.2750015    0.0727413
  40.2900009    0.0730260
  40.3050003    0.0877896
  40.3200035    0.0912521
  40.3350029    0.0656116
  40.3500023    0.0766580
  40.3650017    0.0745625
  40.3800011    0.0837530
  40.3950005    0.0852601
  40.4100037    0.0753460
  40.4250031    0.0692479
  40.4400024    0.0677415
  40.4550018    0.0471895
  40.4700012    0.0618277
  40.4850006    0.0712689
  40.5000038    0.0792682
  40.5150032    0.0674235
  40.5300026    0.0853820
  40.5450020    0.0745279
  40.5600014    0.0682552
  40.5750008    0.0615376
  40.5900002    0.0470388
  40.6050034    0.0517953
  40.6200027    0.0608850
  40.6350021    0.0566813
  40.6500015    0.0641055
  40.6650009    0.0639459
  40.6800003    0.0632645
  40.6950035    0.0648672
  40.7100029    0.0678703
  40.7250023    0.0556297
  40.7400017    0.0708058
  40.7550011    0.0790790
  40.7700005    0.0637845
  40.7850037    0.0928849
  40.8000031    0.0801617
  40.8150024    0.0799982
  40.8300018    0.0742729
  40.8450012    0.0869817
  40.8600006    0.0659796
  40.8750038    0.0629997
  40.8900032    0.0528288
  40.9050026    0.0715330
  40.9200020    0.0708554
  40.9350014    0.0664061
  40.9500008    0.0598019
  40.9650002    0.0708752
  40.9800034    0.0647651
  40.9950027    0.0696202
  41.0100021    0.0752707
  41.0250015    0.0583999
  41.0400009    0.0599485
  41.0550003    0.0761269
  41.0700035    0.0697314
  41.0850029    0.0652171
  41.1000023    0.0686100
  41.1150017    0.0686242
  41.1300011    0.0846839
  41.1450005    0.0702775
  41.1600037    0.0652059
  41.1750031    0.0710563
  41.1900024    0.0670075
  41.2050018    0.0675060
  41.2200012    0.0530900
  41.2350006    0.0624299
  41.2500038    0.0419505
  41.2650032    0.0651369
  41.2800026    0.0384145
  41.2950020    0.0394709
  41.3100014    0.0499588
  41.3250008    0.0600961
  41.3400002    0.0574152
  41.3550034    0.0742335
  41.3700027    0.0534958
  41.3850021    0.0736422
  41.4000015    0.0690577
  41.4150009    0.0636584
  41.4300003    0.0543386
  41.4450035    0.0616432
  41.4600029    0.0705611
  41.4750023    0.0731832
  41.4900017    0.0823545
  41.5050011    0.0793653
  41.5200005    0.0638453
  41.5350037    0.0856823
  41.5500031    0.0645121
  41.5650024    0.0814152
  41.5800018    0.0857665
  41.5950012    0.0851078
  41.6100006    0.0731424
  41.6250038    0.0751893
  41.6400032    0.0854675
  41.6550026    0.0857632
  41.6700020    0.0878943
  41.6850014    0.0722098
  41.7000008    0.0815603
  41.7150002    0.0834615
  41.7300034    0.0878390
  41.7450027    0.0589480
  41.7600021    0.0853760
  41.7750015    0.0756393
  41.7900009    0.0715099
  41.8050003    0.0743471
  41.8200035    0.0845407
  41.8350029    0.0808092
  41.8500023    0.0684929
  41.8650017    0.0696759
  41.8800011    0.0946653
  41.8950005    0.0964126
  41.9100037    0.0912359
  41.9250031    0.1010406
  41.9400024    0.0921949
  41.9550018    0.0856992
  41.9700012    0.0853282
  41.9850006    0.0928543
  42.0000038    0.0870557
  42.0150032    0.0659090
  42.0300026    0.0713428
  42.0450020    0.0701320
  42.0600014    0.0923022
  42.0750008    0.0755942
  42.0900002    0.0845351
  42.1050034    0.0689130
  42.1200027    0.0764566
  42.1350021    0.1165629
  42.1500015    0.0790022
  42.1650009    0.0778138
  42.1800003    0.0872819
  42.1950035    0.0886905
  42.2100029    0.1000065
  42.2250023    0.0943720
  42.2400017    0.0820248
  42.2550011    0.0811702
  42.2700005    0.0863755
  42.2850037    0.0986187
  42.3000031    0.0822667
  42.3150024    0.0933959
  42.3300018    0.0754704
  42.3450012    0.0670018
  42.3600006    0.0557027
  42.3750038    0.0629525
  42.3900032    0.0721698
  42.4050026    0.0670108
  42.4200020    0.0876374
  42.4350014    0.0737904
  42.4500008    0.0805811
  42.4650002    0.0655272
  42.4800034    0.0880883
  42.4950027    0.0792430
  42.5100021    0.0716902
  42.5250015    0.0863763
  42.5400009    0.0552110
  42.5550003    0.0718755
  42.5700035    0.0886423
  42.5850029    0.1137141
  42.6000023    0.1137425
  42.6150017    0.1077225
  42.6300011    0.1136993
  42.6450005    0.1163323
  42.6600037    0.1195388
  42.6750031    0.1164780
  42.6900024    0.1062273
  42.7050018    0.0998828
  42.7200012    0.1300880
  42.7350006    0.1188446
  42.7500038    0.0925440
  42.7650032    0.0835237
  42.7800026    0.0884563
  42.7950020    0.0711563
  42.8100014    0.0725786
  42.8250008    0.0780184
  42.8400002    0.0791104
  42.8550034    0.0851169
  42.8700027    0.0798750
  42.8850021    0.0879168
  42.9000015    0.1175969
  42.9150009    0.0534340
  42.9300003    0.0759100
  42.9450035    0.0697288
  42.9600029    0.0631760
  42.9750023    0.0732522
  42.9900017    0.0706540
  43.0050011    0.0643769
  43.0200005    0.0793220
  43.0350037    0.0684051
  43.0500031    0.0456000
  43.0650024    0.0683047
  43.0800018    0.0808121
  43.0950012    0.1587836
  43.1100006    0.1500975
  43.1250038    0.1587018
  43.1400032    0.1657114
  43.1550026    0.1461868
  43.1700020    0.1695576
  43.1850014    0.1528842
  43.2000008    0.1557968
  43.2150002    0.1449900
  43.2300034    0.1392969
  43.2450027    0.1457368
  43.2600021    0.1435997
  43.2750015    0.1427835
  43.2900009    0.1514291
  43.3050003    0.1464456
  43.3200035    0.1569134
  43.3350029    0.1456626
  43.3500023    0.1440117
  43.3650017    0.1624350
  43.3800011    0.1486433
  43.3950005    0.1616129
  43.4100037    0.1497467
  43.4250031    0.1487029
  43.4400024    0.1444037
  43.4550018    0.1484772
  43.4700012    0.1484764
  43.4850006    0.1581203
  43.5000038    0.1521213
  43.5150032    0.1502133
  43.5300026    0.1469455
  43.5450020    0.1533626
  43.5600014    0.1516048
  43.5750008    0.1550800
  43.5900040    0.1546532
  43.6050034    0.1548242
  43.6200027    0.1496086
  43.6350021    0.1469108
  43.6500015    0.1467224
  43.6650009    0.1502771
  43.6800003    0.1305805
  43.6950035    0.1441509
  43.7100029    0.1538174
  43.7250023    0.1551309
  43.7400017    0.1497468
  43.7550011    0.1270757
  43.7700005    0.1496012
  43.7850037    0.1220562
  43.8000031    0.1478360
  43.8150024    0.1460655
  43.8300018    0.1551350
  43.8450012    0.1455052
  43.8600006    0.1503877
  43.8750038    0.1519061
  43.8900032    0.1504091
  43.9050026    0.1495032
  43.9200020    0.1489230
  43.9350014    0.1564045
  43.9500008    0.1476644
  43.9650040    0.1294000
  43.9800034    0.1514350
  43.9950027    0.1334257
  44.0100021    0.1206460
  44.0250015    0.1138685
  44.0400009    0.1439089
  44.0550003    0.1457346
  44.0700035    0.1722331
  44.0850029    0.1609612
  44.1000023    0.1678725
  44.1150017    0.1703057
  44.1300011    0.1825162
  44.1450005    0.1641315
  44.1600037    0.1610668
  44.1750031    0.1494729
  44.1900024    0.1502366
  44.2050018    0.1538128
  44.2200012    0.1507051
  44.2350006    0.1528280
  44.2500038    0.1484410
  44.2650032    0.1441763
  44.2800026    0.1528471
  44.2950020    0.1481446
  44.3100014    0.1543787
  44.3250008    0.1603525
  44.3400040    0.1463421
  44.3550034    0.1463143
  44.3700027    0.1554623
  44.3850021    0.1433921
  44.4000015    0.1707166
  44.4150009    0.1496082
  44.4300003    0.1537010
  44.4450035    0.1255294
  44.4600029    0.1573388
  44.4750023    0.1458188
  44.4900017    0.1139941
  44.5050011    0.1470960
  44.5200005    0.1259994
  44.5350037    0.1455994
  44.5500031    0.1546890
  44.5650024    0.1604639
  44.5800018    0.1544075
  44.5950012    0.1458665
  44.6100006    0.1412817
  44.6250038    0.1523687
  44.6400032    0.1287161
  44.6550026    0.1515298
  44.6700020    0.1536239
  44.6850014    0.1544877
  44.7000008    0.1083919
  44.7150040    0.1109061
  44.7300034    0.1207324
  44.7450027    0.1247940
  44.7600021    0.1307258
  44.7750015    0.1457596
  44.7900009    0.1559144
  44.8050003    0.1477865
  44.8200035    0.1536730
  44.8350029    0.0977101
  44.8500023    0.1432424
  44.8650017    0.1476795
  44.8800011    0.1472131
  44.8950005    0.1518905
  44.9100037    0.1294596
  44.9250031    0.1275932
  44.9400024    0.0713021
  44.9550018    0.0875959
  44.9700012    0.0874214
  44.9850006    0.0643253
  45.0000038    0.0548456
  45.0150032    0.1154473
  45.0300026    0.1209030
  45.0450020    0.1037302
  45.0600014    0.1044778
  45.0750008    0.1122037
  45.0900040    0.1288527
  45.1050034    0.1377132
  45.1200027    0.1199639
  45.1350021    0.0844658
  45.1500015    0.0936169
  45.1650009    0.0876367
  45.1800003    0.0637613
  45.1950035    0.0622569
  45.2100029    0.0929793
  45.2250023    0.0891599
  45.2400017    0.1103016
  45.2550011    0.0671716
  45.2700005    0.0521199
  45.2850037    0.0527034
  45.3000031    0.0828819
  45.3150024    0.1198967
  45.3300018    0.1224139
  45.3450012    0.1062027
  45.3600006    0.0903919
  45.3750038    0.0869091
  45.3900032    0.0904358
  45.4050026    0.0799771
  45.4200020    0.0547204
  45.4350014    0.0546675
  45.4500008    0.0723452
  45.4650040    0.0845620
  45.4800034    0.0441553
  45.4950027    0.0338238
  45.5100021    0.0458500
  45.5250015    0.0705790
  45.5400009    0.0600403
  45.5550003    0.0693607
  45.5700035    0.0630850
  45.5850029    0.0845957
  45.6000023    0.0815830
  45.6150017    0.1103920
  45.6300011    0.0787453
  45.6450005    0.0665374
  45.6600037    0.0653008
  45.6750031    0.0887054
  45.6900024    0.0957690
  45.7050018    0.0931510
  45.7200012    0.0845977
  45.7350006    0.0721724
  45.7500038    0.0864713
  45.7650032    0.1074932
  45.7800026    0.0914467
  45.7950020    0.1041091
  45.8100014    0.0924667
  45.8250008    0.1011466
  45.8400040    0.0984228
  45.8550034    0.0948520
  45.8700027    0.1013995
  45.8850021    0.0989164
  45.9000015    0.0985390
  45.9150009    0.1073750
  45.9300003    0.0760324
  45.9450035    0.0931720
  45.9600029    0.0707052
  45.9750023    0.0619914
  45.9900017    0.0824216
  46.0050011    0.0937987
  46.0200005    0.0687257
  46.0350037    0.0692763
  46.0500031    0.0966493
  46.0650024    0.0782057
  46.0800018    0.0836089
  46.0950012    0.0801405
  46.1100006    0.0550734
  46.1250038    0.0713724
  46.1400032    0.0842188
  46.1550026    0.0847621
  46.1700020    0.0792280
  46.1850014    0.0900160
  46.2000008    0.0962193
  46.2150040    0.0861777
  46.2300034    0.0689399
  46.2450027    0.0813799
  46.2600021    0.0868072
  46.2750015    0.0766498
  46.2900009    0.0886552
  46.3050003    0.0600185
  46.3200035    0.1002975
  46.3350029    0.0535882
  46.3500023    0.0509269
  46.3650017    0.0408302
  46.3800011    0.0382136
  46.3950005    0.0472680
  46.4100037    0.0611897
  46.4250031    0.0536217
  46.4400024    0.0358398
  46.4550018    0.0902947
  46.4700012    0.1071826
  46.4850006    0.0946771
  46.5000038    0.1338754
  46.5150032    0.1204566
  46.5300026    0.1187078
  46.5450020    0.1196834
  46.5600014    0.1025924
  46.5750008    0.1051092
  46.5900040    0.1159244
  46.6050034    0.0971643
  46.6200027    0.0691674
  46.6350021    0.0903128
  46.6500015    0.0942916
  46.6650009    0.1026891
  46.6800041    0.1257986
  46.6950035    0.1197645
  46.7100029    0.1129537
  46.7250023    0.1098880
  46.7400017    0.1298509
  46.7550011    0.1055343
  46.7700005    0.0985019
  46.7850037    0.1132818
  46.8000031    0.0999990
  46.8150024    0.0898264
  46.8300018    0.1262890
  46.8450012    0.1169198
  46.8600006    0.0788734
  46.8750038    0.1022015
  46.8900032    0.0863066
  46.9050026    0.1070519
  46.9200020    0.1293847
  46.9350014    0.1221576
  46.9500008    0.1197364
  46.9650040    0.0946599
  46.9800034    0.0735828
  46.9950027    0.1241779
  47.0100021    0.1003375
  47.0250015    0.0988320
  47.0400009    0.1316979
  47.0550041    0.1384569
  47.0700035    0.1136913
  47.0850029    0.1300459
  47.1000023    0.1002263
  47.1150017    0.1044448
  47.1300011    0.0957299
  47.1450005    0.1141097
  47.1600037    0.1013663
  47.1750031    0.1145646
  47.1900024    0.1164365
  47.2050018    0.0939186
  47.2200012    0.1102749
  47.2350006    0.1202795
  47.2500038    0.1107617
  47.2650032    0.0984606
  47.2800026    0.1013740
  47.2950020    0.1245464
  47.3100014    0.1018357
  47.3250008    0.0948563
  47.3400040    0.1101266
  47.3550034    0.1170715
  47.3700027    0.1370755
  47.3850021    0.1254845
  47.4000015    0.1143319
  47.4150009    0.1166149
  47.4300041    0.1097133
  47.4450035    0.1028284
  47.4600029    0.0959292
  47.4750023    0.1003513
  47.4900017    0.1131077
  47.5050011    0.1093274
  47.5200005    0.1104717
  47.5350037    0.1225212
  47.5500031    0.1064492
  47.5650024    0.0975258
  47.5800018    0.1044377
  47.5950012    0.1209405
  47.6100006    0.1048345
  47.6250038    0.1063704
  47.6400032    0.1060017
  47.6550026    0.1395019
  47.6700020    0.1199539
  47.6850014    0.1117216
  47.7000008    0.1017522
  47.7150040    0.1193827
  47.7300034    0.1281352
  47.7450027    0.1112562
  47.7600021    0.1321079
  47.7750015    0.1045909
  47.7900009    0.1090830
  47.8050041    0.0801046
  47.8200035    0.0648928
  47.8350029    0.0458776
  47.8500023    0.0844358
  47.8650017    0.0973704
  47.8800011    0.0356675
  47.8950005    0.0524751
  47.9100037    0.0615701
  47.9250031    0.0862957
  47.9400024    0.0699831
  47.9550018    0.0962917
  47.9700012    0.1033731
  47.9850006    0.1055972
  48.0000038    0.1026969
  48.0150032    0.1031624
  48.0300026    0.1268103
  48.0450020    0.1462910
  48.0600014    0.1472950
  48.0750008    0.1469472
  48.0900040    0.1481772
  48.1050034    0.1550424
  48.1200027    0.1521153
  48.1350021    0.1432305
  48.1500015    0.1501537
  48.1650009    0.1512962
  48.1800041    0.1554236
  48.1950035    0.1450302
  48.2100029    0.1453248
  48.2250023    0.1613037
  48.2400017    0.1497689
  48.2550011    0.1401662
  48.2700005    0.1317728
  48.2850037    0.1497844
  48.3000031    0.1517785
  48.3150024    0.1010243
  48.3300018    0.1108326
  48.3450012    0.1057485
  48.3600006    0.1332498
  48.3750038    0.1323721
  48.3900032    0.1229151
  48.4050026    0.1164005
  48.4200020    0.1547214
  48.4350014    0.1494667
  48.4500008    0.1447737
  48.4650040    0.1518239
  48.4800034    0.1524168
  48.4950027    0.1500854
  48.5100021    0.1548413
  48.5250015    0.1558359
  48.5400009    0.1544454
  48.5550041    0.1475646
  48.5700035    0.1576280
  48.5850029    0.1579168
  48.6000023    0.1513594
  48.6150017    0.1554083
  48.6300011    0.1463187
  48.6450005    0.1459588
  48.6600037    0.1552839
  48.6750031    0.1380306
  48.6900024    0.1778692
  48.7050018    0.1523536
  48.7200012    0.1768235
  48.7350006    0.1611992
  48.7500038    0.1542478
  48.7650032    0.1636886
  48.7800026    0.1397890
  48.7950020    0.1453491
  48.8100014    0.1352613
  48.8250008    0.1419200
  48.8400040    0.1328312
  48.8550034    0.1345812
  48.8700027    0.1328982
  48.8850021    0.1484573
  48.9000015    0.1404649
  48.9150009    0.1187083
  48.9300041    0.1477468
  48.9450035    0.1433075
  48.9600029    0.1219697
  48.9750023    0.1532698
  48.9900017    0.1404289
  49.0050011    0.1583989
  49.0200005    0.1589266
  49.0350037    0.1379457
  49.0500031    0.1476726
  49.0650024    0.1083568
  49.0800018    0.1405877
  49.0950012    0.1366205
  49.1100006    0.1352126
  49.1250038    0.1200800
  49.1400032    0.1318088
  49.1550026    0.1246117
  49.1700020    0.1267474
  49.1850014    0.1080925
  49.2000008    0.1544600
  49.2150040    0.1203012
  49.2300034    0.1284059
  49.2450027    0.1455572
  49.2600021    0.1467465
  49.2750015    0.1372961
  49.2900009    0.1266011
  49.3050041    0.1476776
  49.3200035    0.1510984
  49.3350029    0.1275097
  49.3500023    0.1508698
  49.3650017    0.1501878
  49.3800011    0.1498046
  49.3950005    0.1603004
  49.4100037    0.1484251
  49.4250031    0.1538708
  49.4400024    0.1574754
  49.4550018    0.1447934
  49.4700012    0.1600349
  49.4850006    0.1499045
  49.5000038    0.1325666
  49.5150032    0.1308502
  49.5300026    0.1609395
  49.5450020    0.1569283
  49.5600014    0.1486293
  49.5750008    0.1587988
  49.5900040    0.1528064
  49.6050034    0.1708496
  49.6200027    0.1469424
  49.6350021    0.1393363
  49.6500015    0.1344736
  49.6650009    0.1029768
  49.6800041    0.0942257
  49.6950035    0.1282310
  49.7100029    0.1235778
  49.7250023    0.1204781
  49.7400017    0.1390029
  49.7550011    0.1391897
  49.7700005    0.1599636
  49.7850037    0.1451387
  49.8000031    0.1358663
  49.8150024    0.1488595
  49.8300018    0.1487392
  49.8450012    0.1507792
  49.8600006    0.1330883
  49.8750038    0.1441540
  49.8900032    0.1480018
  49.9050026    0.1391685
  49.9200020    0.1217929
  49.9350014    0.1318268
  49.9500008    0.1293562
  49.9650040    0.1270058
  49.9800034    0.1335406
  49.9950027    0.1266506
