# Supplementary material for: KRSR and RGD Adsorption on TiO2 and Influence of Ion Concentration: A Molecular Dynamics Study
Source: Biomolecules. 2026 Feb 23;16(2):336. doi: 10.3390/biom16020336 (PMC12938479; doi:10.3390/biom16020336)
Supplement: Supplementary file 1 [file biomolecules-16-00336-s001.zip › Supplementary data/data/RGD/24Na24Cl/mindist.xvg]

# This file was created Tue Aug 19 14:47:15 2025
# Created by:
#                     :-) GROMACS - gmx mindist, 2023.2 (-:
# 
# Executable:   /usr/local/gromacs/bin/gmx
# Data prefix:  /usr/local/gromacs
# Working dir:  /mnt/d/Cache/Blanka/Everything Linux/Titán/RGD
# Command line:
#   gmx mindist -s 24Na24Cl_1/md/md.tpr -f 24Na24Cl_1/md/md_noPBC.xtc -od 24Na24Cl_1/md/mindist.xvg -tu ns -on numcont.xvg
# gmx mindist is part of G R O M A C S:
#
# Guyana Rwanda Oman Macau Angola Cameroon Senegal
#
@    title "Minimum Distance"
@    xaxis  label "Time (ns)"
@    yaxis  label "Distance (nm)"
@TYPE xy
@ view 0.15, 0.15, 0.75, 0.85
@ legend on
@ legend box on
@ legend loctype view
@ legend 0.78, 0.8
@ legend length 2
@ s0 legend "Protein-TI"
0.000000e+00  5.389836e-01
1.500000e-02  6.407146e-01
3.000000e-02  7.210119e-01
4.500000e-02  7.620808e-01
6.000000e-02  6.654417e-01
7.500000e-02  7.788299e-01
9.000000e-02  7.874783e-01
1.050000e-01  6.360890e-01
1.200000e-01  8.041362e-01
1.350000e-01  9.962021e-01
1.500000e-01  1.070629e+00
1.650000e-01  9.113942e-01
1.800000e-01  1.136481e+00
1.950000e-01  1.050074e+00
2.100000e-01  1.205599e+00
2.250000e-01  1.362346e+00
2.400000e-01  1.282518e+00
2.550000e-01  1.301316e+00
2.700000e-01  1.285616e+00
2.850000e-01  1.244723e+00
3.000000e-01  1.336862e+00
3.150000e-01  1.258814e+00
3.300000e-01  1.363382e+00
3.450000e-01  1.211545e+00
3.600000e-01  1.139848e+00
3.750000e-01  1.073696e+00
3.900000e-01  1.320663e+00
4.050000e-01  1.753087e+00
4.200000e-01  1.503623e+00
4.350000e-01  1.461616e+00
4.500000e-01  1.297482e+00
4.650000e-01  1.171350e+00
4.800000e-01  1.271815e+00
4.950000e-01  1.358353e+00
5.100001e-01  1.420721e+00
5.250000e-01  1.325016e+00
5.400000e-01  1.222065e+00
5.550000e-01  1.113086e+00
5.700001e-01  9.226038e-01
5.850000e-01  8.607796e-01
6.000000e-01  1.009405e+00
6.150000e-01  8.883746e-01
6.300001e-01  7.763158e-01
6.450000e-01  7.657849e-01
6.600000e-01  6.533202e-01
6.750000e-01  4.703960e-01
6.900001e-01  6.509441e-01
7.050000e-01  6.280635e-01
7.200000e-01  6.305578e-01
7.350000e-01  5.921842e-01
7.500001e-01  6.037360e-01
7.650000e-01  5.658426e-01
7.800000e-01  5.101002e-01
7.950000e-01  4.870365e-01
8.100001e-01  5.469661e-01
8.250000e-01  3.964164e-01
8.400000e-01  4.954482e-01
8.550000e-01  5.032409e-01
8.700001e-01  5.339289e-01
8.850001e-01  5.099744e-01
9.000000e-01  5.346802e-01
9.150000e-01  6.126236e-01
9.300001e-01  3.807274e-01
9.450001e-01  4.229422e-01
9.600000e-01  4.348218e-01
9.750000e-01  4.235140e-01
9.900001e-01  4.436887e-01
1.005000e+00  4.011019e-01
1.020000e+00  3.444526e-01
1.035000e+00  4.207835e-01
1.050000e+00  4.864833e-01
1.065000e+00  5.135173e-01
1.080000e+00  4.396499e-01
1.095000e+00  4.412237e-01
1.110000e+00  5.773621e-01
1.125000e+00  5.399593e-01
1.140000e+00  5.535358e-01
1.155000e+00  5.981185e-01
1.170000e+00  7.554521e-01
1.185000e+00  9.079465e-01
1.200000e+00  9.362783e-01
1.215000e+00  1.062913e+00
1.230000e+00  8.462130e-01
1.245000e+00  8.961132e-01
1.260000e+00  1.033846e+00
1.275000e+00  1.148801e+00
1.290000e+00  1.056106e+00
1.305000e+00  1.090783e+00
1.320000e+00  1.324653e+00
1.335000e+00  1.104013e+00
1.350000e+00  1.044909e+00
1.365000e+00  1.003386e+00
1.380000e+00  1.055711e+00
1.395000e+00  9.152493e-01
1.410000e+00  9.540407e-01
1.425000e+00  1.109009e+00
1.440000e+00  8.404545e-01
1.455000e+00  9.980373e-01
1.470000e+00  1.045590e+00
1.485000e+00  9.321308e-01
1.500000e+00  7.726676e-01
1.515000e+00  9.054273e-01
1.530000e+00  9.798605e-01
1.545000e+00  9.471138e-01
1.560000e+00  9.615830e-01
1.575000e+00  1.063660e+00
1.590000e+00  7.853540e-01
1.605000e+00  7.025478e-01
1.620000e+00  9.568172e-01
1.635000e+00  1.127785e+00
1.650000e+00  9.619808e-01
1.665000e+00  7.476055e-01
1.680000e+00  8.713088e-01
1.695000e+00  6.388957e-01
1.710000e+00  1.030871e+00
1.725000e+00  8.714343e-01
1.740000e+00  6.117846e-01
1.755000e+00  5.590373e-01
1.770000e+00  6.550757e-01
1.785000e+00  5.496007e-01
1.800000e+00  5.263855e-01
1.815000e+00  7.435961e-01
1.830000e+00  7.224150e-01
1.845000e+00  7.625306e-01
1.860000e+00  5.999045e-01
1.875000e+00  6.423329e-01
1.890000e+00  7.651697e-01
1.905000e+00  7.910224e-01
1.920000e+00  6.130252e-01
1.935000e+00  6.586821e-01
1.950000e+00  6.486108e-01
1.965000e+00  8.560978e-01
1.980000e+00  7.066559e-01
1.995000e+00  8.228499e-01
2.010000e+00  7.981815e-01
2.025000e+00  8.416452e-01
2.040000e+00  7.831045e-01
2.055000e+00  8.180064e-01
2.070000e+00  8.950952e-01
2.085000e+00  9.413639e-01
2.100000e+00  1.012182e+00
2.115000e+00  8.320471e-01
2.130000e+00  7.365609e-01
2.145000e+00  8.546232e-01
2.160000e+00  1.053221e+00
2.175000e+00  1.165780e+00
2.190000e+00  1.174355e+00
2.205000e+00  1.298796e+00
2.220000e+00  1.354290e+00
2.235000e+00  1.394717e+00
2.250000e+00  1.524111e+00
2.265000e+00  1.398778e+00
2.280000e+00  1.263341e+00
2.295000e+00  1.273509e+00
2.310000e+00  1.373632e+00
2.325000e+00  1.337021e+00
2.340000e+00  1.393160e+00
2.355000e+00  1.283615e+00
2.370000e+00  1.312021e+00
2.385000e+00  1.459890e+00
2.400000e+00  1.344245e+00
2.415000e+00  1.287350e+00
2.430000e+00  1.413046e+00
2.445000e+00  1.581478e+00
2.460000e+00  1.643603e+00
2.475000e+00  1.463441e+00
2.490000e+00  1.562990e+00
2.505000e+00  1.806585e+00
2.520000e+00  2.006584e+00
2.535000e+00  2.099984e+00
2.550000e+00  2.191310e+00
2.565000e+00  2.124055e+00
2.580000e+00  1.914315e+00
2.595000e+00  2.090240e+00
2.610000e+00  1.975930e+00
2.625000e+00  1.760203e+00
2.640000e+00  1.642380e+00
2.655000e+00  1.585271e+00
2.670000e+00  1.528925e+00
2.685000e+00  1.619737e+00
2.700000e+00  2.053836e+00
2.715000e+00  2.104043e+00
2.730000e+00  2.149374e+00
2.745000e+00  2.326215e+00
2.760000e+00  2.288154e+00
2.775000e+00  2.347160e+00
2.790000e+00  2.481647e+00
2.805000e+00  2.224616e+00
2.820000e+00  2.429606e+00
2.835000e+00  2.212470e+00
2.850000e+00  2.055255e+00
2.865000e+00  2.111668e+00
2.880000e+00  2.192110e+00
2.895000e+00  2.290231e+00
2.910000e+00  2.452286e+00
2.925000e+00  2.589985e+00
2.940000e+00  2.608838e+00
2.955000e+00  2.455983e+00
2.970000e+00  2.524699e+00
2.985000e+00  2.454338e+00
3.000000e+00  2.426136e+00
3.015000e+00  2.470576e+00
3.030000e+00  2.605906e+00
3.045000e+00  2.481394e+00
3.060000e+00  2.674085e+00
3.075000e+00  2.637448e+00
3.090000e+00  2.403827e+00
3.105000e+00  2.554669e+00
3.120000e+00  2.343318e+00
3.135000e+00  2.314486e+00
3.150000e+00  1.963061e+00
3.165000e+00  1.957000e+00
3.180000e+00  1.849762e+00
3.195000e+00  1.755860e+00
3.210000e+00  1.701413e+00
3.225000e+00  1.626580e+00
3.240000e+00  1.466164e+00
3.255000e+00  1.463341e+00
3.270000e+00  1.245960e+00
3.285000e+00  1.274952e+00
3.300000e+00  1.257158e+00
3.315000e+00  1.343858e+00
3.330000e+00  1.308334e+00
3.345000e+00  1.044950e+00
3.360000e+00  1.069791e+00
3.375000e+00  1.010753e+00
3.390000e+00  1.076035e+00
3.405000e+00  9.976915e-01
3.420000e+00  9.419435e-01
3.435000e+00  1.084861e+00
3.450000e+00  1.077867e+00
3.465000e+00  1.147796e+00
3.480000e+00  1.073505e+00
3.495000e+00  7.971948e-01
3.510000e+00  8.763684e-01
3.525000e+00  8.711122e-01
3.540000e+00  8.764046e-01
3.555000e+00  9.655811e-01
3.570000e+00  1.024756e+00
3.585000e+00  1.163895e+00
3.600000e+00  9.403538e-01
3.615000e+00  1.118351e+00
3.630000e+00  1.098027e+00
3.645000e+00  9.964379e-01
3.660000e+00  1.169190e+00
3.675000e+00  1.199401e+00
3.690000e+00  1.258243e+00
3.705000e+00  1.146091e+00
3.720000e+00  1.276113e+00
3.735000e+00  1.014470e+00
3.750000e+00  1.145670e+00
3.765000e+00  1.109156e+00
3.780000e+00  1.094485e+00
3.795000e+00  1.188373e+00
3.810000e+00  1.082967e+00
3.825000e+00  1.035569e+00
3.840000e+00  8.168495e-01
3.855000e+00  8.611844e-01
3.870000e+00  9.200211e-01
3.885000e+00  1.105201e+00
3.900000e+00  1.028309e+00
3.915000e+00  1.025096e+00
3.930000e+00  8.233688e-01
3.945000e+00  8.094789e-01
3.960000e+00  9.157055e-01
3.975000e+00  9.755613e-01
3.990000e+00  7.957821e-01
4.005000e+00  6.861500e-01
4.020000e+00  6.323367e-01
4.035000e+00  6.425544e-01
4.050000e+00  6.064938e-01
4.065000e+00  6.703153e-01
4.080000e+00  6.603538e-01
4.095000e+00  5.549256e-01
4.110000e+00  8.202760e-01
4.125000e+00  8.964140e-01
4.140000e+00  7.432253e-01
4.155000e+00  9.006602e-01
4.170000e+00  8.686171e-01
4.185000e+00  8.969073e-01
4.200000e+00  6.192325e-01
4.215000e+00  1.027550e+00
4.230000e+00  1.096333e+00
4.245000e+00  1.100042e+00
4.260000e+00  1.182799e+00
4.275000e+00  1.074039e+00
4.290000e+00  1.083249e+00
4.305000e+00  1.119696e+00
4.320000e+00  1.009845e+00
4.335000e+00  9.870566e-01
4.350000e+00  1.270775e+00
4.365000e+00  1.180521e+00
4.380000e+00  1.248957e+00
4.395000e+00  1.228623e+00
4.410000e+00  1.315137e+00
4.425000e+00  1.373514e+00
4.440000e+00  1.437268e+00
4.455000e+00  1.249418e+00
4.470000e+00  1.011251e+00
4.485000e+00  1.161093e+00
4.500000e+00  1.522124e+00
4.515000e+00  1.269792e+00
4.530000e+00  1.327622e+00
4.545000e+00  1.299785e+00
4.560000e+00  1.212805e+00
4.575000e+00  1.266638e+00
4.590000e+00  1.163836e+00
4.605000e+00  1.201066e+00
4.620000e+00  1.074881e+00
4.635000e+00  1.014580e+00
4.650000e+00  9.765007e-01
4.665000e+00  9.764805e-01
4.680000e+00  1.032485e+00
4.695000e+00  1.112607e+00
4.710000e+00  1.198651e+00
4.725000e+00  1.212052e+00
4.740000e+00  1.204171e+00
4.755000e+00  1.043301e+00
4.770000e+00  1.077383e+00
4.785000e+00  1.108893e+00
4.800000e+00  1.172504e+00
4.815000e+00  9.522655e-01
4.830000e+00  8.436559e-01
4.845000e+00  8.195988e-01
4.860000e+00  8.525183e-01
4.875000e+00  8.934544e-01
4.890000e+00  1.255957e+00
4.905000e+00  1.434930e+00
4.920000e+00  1.356800e+00
4.935000e+00  1.473633e+00
4.950000e+00  1.600855e+00
4.965000e+00  1.719203e+00
4.980000e+00  1.809898e+00
4.995000e+00  1.770285e+00
5.010000e+00  1.667738e+00
5.025000e+00  1.604457e+00
5.040000e+00  1.731139e+00
5.055000e+00  1.836403e+00
5.070000e+00  1.678775e+00
5.085000e+00  1.706050e+00
5.100000e+00  1.730829e+00
5.115000e+00  1.756276e+00
5.130000e+00  1.573965e+00
5.145000e+00  1.458028e+00
5.160000e+00  1.517937e+00
5.175000e+00  1.464118e+00
5.190000e+00  1.567329e+00
5.205000e+00  1.831800e+00
5.220000e+00  2.040448e+00
5.235000e+00  1.960368e+00
5.250000e+00  1.761501e+00
5.265000e+00  1.832598e+00
5.280000e+00  1.941568e+00
5.295000e+00  2.246012e+00
5.310000e+00  2.050851e+00
5.325000e+00  2.051811e+00
5.340000e+00  1.779166e+00
5.355000e+00  1.682797e+00
5.370000e+00  1.752155e+00
5.385000e+00  1.914422e+00
5.400000e+00  2.185214e+00
5.415000e+00  2.257843e+00
5.430000e+00  2.222014e+00
5.445000e+00  2.172616e+00
5.460000e+00  2.285862e+00
5.475000e+00  2.153123e+00
5.490000e+00  2.143152e+00
5.505000e+00  2.073930e+00
5.520000e+00  1.938763e+00
5.535000e+00  2.136088e+00
5.550000e+00  2.081518e+00
5.565000e+00  2.341486e+00
5.580000e+00  2.063126e+00
5.595000e+00  2.151192e+00
5.610000e+00  2.224144e+00
5.625000e+00  1.796180e+00
5.640000e+00  1.580696e+00
5.655000e+00  1.481551e+00
5.670000e+00  1.635194e+00
5.685000e+00  1.686731e+00
5.700000e+00  1.703080e+00
5.715000e+00  1.549294e+00
5.730000e+00  1.541931e+00
5.745000e+00  1.459212e+00
5.760000e+00  1.418911e+00
5.775000e+00  1.376983e+00
5.790000e+00  1.472309e+00
5.805000e+00  1.336055e+00
5.820000e+00  1.451632e+00
5.835001e+00  1.468466e+00
5.850000e+00  1.626220e+00
5.865000e+00  1.460136e+00
5.880000e+00  1.661519e+00
5.895000e+00  1.684052e+00
5.910000e+00  1.826914e+00
5.925000e+00  1.877784e+00
5.940000e+00  1.706835e+00
5.955000e+00  1.845187e+00
5.970000e+00  1.940595e+00
5.985000e+00  2.148032e+00
6.000000e+00  2.114431e+00
6.015000e+00  2.057685e+00
6.030000e+00  2.203691e+00
6.045000e+00  2.483438e+00
6.060000e+00  2.601043e+00
6.075000e+00  2.712037e+00
6.090000e+00  2.591467e+00
6.105000e+00  2.569080e+00
6.120000e+00  2.537694e+00
6.135000e+00  2.620874e+00
6.150000e+00  2.604490e+00
6.165000e+00  2.526271e+00
6.180000e+00  2.741368e+00
6.195000e+00  2.742379e+00
6.210001e+00  2.675644e+00
6.225000e+00  2.785197e+00
6.240000e+00  2.730217e+00
6.255000e+00  2.658972e+00
6.270000e+00  2.651956e+00
6.285000e+00  2.671470e+00
6.300000e+00  2.540555e+00
6.315001e+00  2.404980e+00
6.330000e+00  2.543320e+00
6.345000e+00  2.315743e+00
6.360000e+00  2.394737e+00
6.375000e+00  2.266890e+00
6.390000e+00  2.198877e+00
6.405000e+00  2.395428e+00
6.420000e+00  2.340948e+00
6.435000e+00  2.414364e+00
6.450000e+00  2.645838e+00
6.465000e+00  2.869969e+00
6.480000e+00  2.759975e+00
6.495000e+00  2.724635e+00
6.510000e+00  2.850570e+00
6.525000e+00  2.917657e+00
6.540000e+00  2.776577e+00
6.555000e+00  2.792455e+00
6.570000e+00  2.450158e+00
6.585001e+00  2.456322e+00
6.600000e+00  2.374303e+00
6.615000e+00  2.262494e+00
6.630000e+00  2.064314e+00
6.645000e+00  1.989588e+00
6.660000e+00  1.946321e+00
6.675000e+00  2.008684e+00
6.690001e+00  2.330281e+00
6.705000e+00  2.265521e+00
6.720000e+00  2.486782e+00
6.735000e+00  2.632092e+00
6.750000e+00  2.530659e+00
6.765000e+00  2.519220e+00
6.780000e+00  2.400131e+00
6.795001e+00  2.322630e+00
6.810000e+00  2.451612e+00
6.825000e+00  2.477365e+00
6.840000e+00  2.523897e+00
6.855000e+00  2.649940e+00
6.870000e+00  2.503855e+00
6.885000e+00  2.786830e+00
6.900000e+00  2.499910e+00
6.915000e+00  2.591156e+00
6.930000e+00  2.501379e+00
6.945000e+00  2.342900e+00
6.960001e+00  2.118972e+00
6.975000e+00  2.066144e+00
6.990000e+00  2.037955e+00
7.005000e+00  2.086703e+00
7.020000e+00  2.151295e+00
7.035000e+00  2.351535e+00
7.050000e+00  2.442894e+00
7.065001e+00  2.624485e+00
7.080000e+00  2.464145e+00
7.095000e+00  2.620299e+00
7.110000e+00  2.377784e+00
7.125000e+00  2.077772e+00
7.140000e+00  1.923275e+00
7.155000e+00  1.922564e+00
7.170001e+00  1.812563e+00
7.185000e+00  1.865058e+00
7.200000e+00  1.757467e+00
7.215000e+00  1.888815e+00
7.230000e+00  2.002793e+00
7.245000e+00  2.272496e+00
7.260000e+00  2.102597e+00
7.275001e+00  2.174488e+00
7.290000e+00  2.124777e+00
7.305000e+00  2.195423e+00
7.320000e+00  2.522837e+00
7.335001e+00  2.224225e+00
7.350000e+00  1.983962e+00
7.365000e+00  1.807801e+00
7.380000e+00  1.908387e+00
7.395000e+00  1.995984e+00
7.410000e+00  2.103767e+00
7.425000e+00  1.963470e+00
7.440001e+00  2.035727e+00
7.455000e+00  1.948846e+00
7.470000e+00  2.109057e+00
7.485000e+00  2.184247e+00
7.500000e+00  2.153265e+00
7.515000e+00  2.268040e+00
7.530000e+00  2.134430e+00
7.545001e+00  2.227533e+00
7.560000e+00  2.106646e+00
7.575000e+00  2.069670e+00
7.590000e+00  2.044320e+00
7.605000e+00  2.044854e+00
7.620000e+00  1.958111e+00
7.635000e+00  1.782645e+00
7.650001e+00  1.802319e+00
7.665000e+00  1.835421e+00
7.680000e+00  1.797234e+00
7.695000e+00  1.837780e+00
7.710001e+00  1.835582e+00
7.725000e+00  2.053474e+00
7.740000e+00  1.689011e+00
7.755001e+00  1.600877e+00
7.770000e+00  1.620615e+00
7.785000e+00  1.734510e+00
7.800000e+00  1.610105e+00
7.815001e+00  1.634661e+00
7.830000e+00  1.585352e+00
7.845000e+00  1.528761e+00
7.860001e+00  1.720748e+00
7.875000e+00  1.891091e+00
7.890000e+00  1.930870e+00
7.905000e+00  1.805152e+00
7.920001e+00  1.942597e+00
7.935000e+00  1.927294e+00
7.950000e+00  2.001606e+00
7.965000e+00  1.981423e+00
7.980000e+00  2.208215e+00
7.995000e+00  2.124332e+00
8.010000e+00  1.909173e+00
8.025001e+00  2.168879e+00
8.040000e+00  2.291636e+00
8.055000e+00  2.450937e+00
8.070001e+00  2.428423e+00
8.085000e+00  2.493356e+00
8.100000e+00  2.228270e+00
8.115001e+00  2.036803e+00
8.130000e+00  2.001966e+00
8.145000e+00  2.079227e+00
8.160001e+00  2.119544e+00
8.175000e+00  2.394484e+00
8.190001e+00  2.514059e+00
8.205000e+00  2.414206e+00
8.220000e+00  2.479676e+00
8.235001e+00  2.344315e+00
8.250000e+00  2.356753e+00
8.265000e+00  2.107640e+00
8.280001e+00  2.055930e+00
8.295000e+00  1.914440e+00
8.310000e+00  1.911408e+00
8.325001e+00  2.038195e+00
8.340000e+00  2.204691e+00
8.355000e+00  2.129688e+00
8.370001e+00  2.264536e+00
8.385000e+00  2.542941e+00
8.400001e+00  2.556960e+00
8.415000e+00  2.626376e+00
8.430000e+00  2.316979e+00
8.445001e+00  2.467885e+00
8.460000e+00  2.271163e+00
8.475000e+00  2.098823e+00
8.490001e+00  2.149380e+00
8.505000e+00  2.099440e+00
8.520000e+00  1.769732e+00
8.535001e+00  1.646177e+00
8.550000e+00  1.782143e+00
8.565001e+00  1.867539e+00
8.580001e+00  1.748000e+00
8.595000e+00  1.883553e+00
8.610001e+00  1.818296e+00
8.625000e+00  1.844803e+00
8.640000e+00  1.824049e+00
8.655001e+00  1.957291e+00
8.670000e+00  1.771487e+00
8.685000e+00  1.644753e+00
8.700001e+00  1.795238e+00
8.715000e+00  1.923650e+00
8.730000e+00  1.985649e+00
8.745001e+00  1.935210e+00
8.760000e+00  2.037424e+00
8.775001e+00  2.078089e+00
8.790000e+00  1.881903e+00
8.805000e+00  1.585804e+00
8.820001e+00  1.716409e+00
8.835000e+00  1.547219e+00
8.850000e+00  1.349377e+00
8.865001e+00  1.397912e+00
8.880000e+00  1.386636e+00
8.895000e+00  1.182003e+00
8.910001e+00  1.203954e+00
8.925000e+00  1.407025e+00
8.940001e+00  1.057996e+00
8.955001e+00  9.581068e-01
8.970000e+00  8.856580e-01
8.985001e+00  1.000448e+00
9.000000e+00  8.914890e-01
9.015000e+00  1.001522e+00
9.030001e+00  9.544917e-01
9.045000e+00  9.920403e-01
9.060000e+00  1.046941e+00
9.075001e+00  1.213346e+00
9.090000e+00  1.026093e+00
9.105000e+00  9.721527e-01
9.120001e+00  1.164828e+00
9.135000e+00  1.233774e+00
9.150001e+00  1.079261e+00
9.165000e+00  1.002459e+00
9.180000e+00  8.466210e-01
9.195001e+00  9.204853e-01
9.210000e+00  9.824005e-01
9.225000e+00  9.282992e-01
9.240001e+00  9.980062e-01
9.255000e+00  1.063973e+00
9.270000e+00  1.099046e+00
9.285001e+00  1.092673e+00
9.300000e+00  1.155843e+00
9.315001e+00  1.091144e+00
9.330001e+00  1.183643e+00
9.345000e+00  9.850833e-01
9.360001e+00  1.129031e+00
9.375000e+00  9.061316e-01
9.390000e+00  9.254436e-01
9.405001e+00  8.785098e-01
9.420000e+00  1.274120e+00
9.435000e+00  1.436858e+00
9.450001e+00  1.278124e+00
9.465000e+00  1.070534e+00
9.480000e+00  1.117663e+00
9.495001e+00  1.208173e+00
9.510000e+00  1.217504e+00
9.525001e+00  1.339581e+00
9.540001e+00  1.094104e+00
9.555000e+00  1.312802e+00
9.570001e+00  1.339076e+00
9.585000e+00  1.308504e+00
9.600000e+00  1.430784e+00
9.615001e+00  1.323145e+00
9.630000e+00  1.198506e+00
9.645000e+00  1.353789e+00
9.660001e+00  1.355902e+00
9.675000e+00  1.196345e+00
9.690001e+00  1.113321e+00
9.705001e+00  1.251401e+00
9.720000e+00  1.330944e+00
9.735001e+00  1.508154e+00
9.750000e+00  1.698868e+00
9.765000e+00  1.800046e+00
9.780001e+00  2.024115e+00
9.795000e+00  1.992469e+00
9.810000e+00  1.868679e+00
9.825001e+00  1.858854e+00
9.840000e+00  1.979420e+00
9.855000e+00  1.778981e+00
9.870001e+00  1.790664e+00
9.885000e+00  1.916631e+00
9.900001e+00  1.912715e+00
9.915001e+00  2.039925e+00
9.930000e+00  2.263663e+00
9.945001e+00  2.155162e+00
9.960000e+00  2.147233e+00
9.975000e+00  2.124728e+00
9.990001e+00  2.251079e+00
1.000500e+01  2.019538e+00
1.002000e+01  2.095216e+00
1.003500e+01  2.081686e+00
1.005000e+01  2.309536e+00
1.006500e+01  2.265266e+00
1.008000e+01  2.429282e+00
1.009500e+01  2.209348e+00
1.011000e+01  2.050790e+00
1.012500e+01  2.081489e+00
1.014000e+01  2.048029e+00
1.015500e+01  1.944129e+00
1.017000e+01  2.316384e+00
1.018500e+01  2.257688e+00
1.020000e+01  2.239673e+00
1.021500e+01  1.928971e+00
1.023000e+01  1.911679e+00
1.024500e+01  1.926253e+00
1.026000e+01  2.055455e+00
1.027500e+01  2.117505e+00
1.029000e+01  2.186209e+00
1.030500e+01  2.244446e+00
1.032000e+01  1.994743e+00
1.033500e+01  1.990363e+00
1.035000e+01  1.857871e+00
1.036500e+01  1.915781e+00
1.038000e+01  1.962490e+00
1.039500e+01  2.041165e+00
1.041000e+01  2.105652e+00
1.042500e+01  2.085302e+00
1.044000e+01  2.106537e+00
1.045500e+01  2.070178e+00
1.047000e+01  2.377405e+00
1.048500e+01  2.361455e+00
1.050000e+01  2.289481e+00
1.051500e+01  2.269907e+00
1.053000e+01  2.091400e+00
1.054500e+01  1.929772e+00
1.056000e+01  1.819947e+00
1.057500e+01  2.045660e+00
1.059000e+01  2.163390e+00
1.060500e+01  2.051260e+00
1.062000e+01  2.214156e+00
1.063500e+01  1.836077e+00
1.065000e+01  2.004420e+00
1.066500e+01  1.844997e+00
1.068000e+01  1.858248e+00
1.069500e+01  1.776824e+00
1.071000e+01  1.730629e+00
1.072500e+01  1.696288e+00
1.074000e+01  1.838009e+00
1.075500e+01  1.712959e+00
1.077000e+01  1.534316e+00
1.078500e+01  1.605387e+00
1.080000e+01  1.537848e+00
1.081500e+01  1.512552e+00
1.083000e+01  1.532014e+00
1.084500e+01  1.525762e+00
1.086000e+01  1.516030e+00
1.087500e+01  1.245679e+00
1.089000e+01  1.339570e+00
1.090500e+01  1.322226e+00
1.092000e+01  1.405734e+00
1.093500e+01  1.276784e+00
1.095000e+01  1.368535e+00
1.096500e+01  1.340351e+00
1.098000e+01  1.294086e+00
1.099500e+01  1.235870e+00
1.101000e+01  1.097443e+00
1.102500e+01  1.088465e+00
1.104000e+01  1.131134e+00
1.105500e+01  1.249516e+00
1.107000e+01  1.203226e+00
1.108500e+01  1.230770e+00
1.110000e+01  1.321539e+00
1.111500e+01  1.412566e+00
1.113000e+01  1.600328e+00
1.114500e+01  1.653472e+00
1.116000e+01  1.577367e+00
1.117500e+01  1.693468e+00
1.119000e+01  1.642259e+00
1.120500e+01  1.809498e+00
1.122000e+01  1.996916e+00
1.123500e+01  1.969450e+00
1.125000e+01  2.047139e+00
1.126500e+01  2.045042e+00
1.128000e+01  2.032057e+00
1.129500e+01  2.007839e+00
1.131000e+01  1.843807e+00
1.132500e+01  1.778605e+00
1.134000e+01  1.892712e+00
1.135500e+01  1.857979e+00
1.137000e+01  1.930046e+00
1.138500e+01  2.078819e+00
1.140000e+01  2.023158e+00
1.141500e+01  1.845193e+00
1.143000e+01  1.628514e+00
1.144500e+01  1.697560e+00
1.146000e+01  1.642300e+00
1.147500e+01  1.767931e+00
1.149000e+01  1.837755e+00
1.150500e+01  1.880778e+00
1.152000e+01  1.442216e+00
1.153500e+01  1.286536e+00
1.155000e+01  1.075506e+00
1.156500e+01  1.185489e+00
1.158000e+01  9.890630e-01
1.159500e+01  1.168539e+00
1.161000e+01  1.072349e+00
1.162500e+01  1.113637e+00
1.164000e+01  1.128715e+00
1.165500e+01  1.306939e+00
1.167000e+01  1.195823e+00
1.168500e+01  1.224607e+00
1.170000e+01  1.439106e+00
1.171500e+01  1.600486e+00
1.173000e+01  1.547550e+00
1.174500e+01  1.570668e+00
1.176000e+01  1.421992e+00
1.177500e+01  1.427284e+00
1.179000e+01  1.157400e+00
1.180500e+01  1.088003e+00
1.182000e+01  1.226870e+00
1.183500e+01  1.064960e+00
1.185000e+01  9.470116e-01
1.186500e+01  9.706936e-01
1.188000e+01  9.664141e-01
1.189500e+01  1.163552e+00
1.191000e+01  1.227300e+00
1.192500e+01  1.169322e+00
1.194000e+01  1.065878e+00
1.195500e+01  8.695740e-01
1.197000e+01  7.718222e-01
1.198500e+01  8.590154e-01
1.200000e+01  8.341002e-01
1.201500e+01  7.247204e-01
1.203000e+01  8.480770e-01
1.204500e+01  9.217708e-01
1.206000e+01  1.030681e+00
1.207500e+01  9.212725e-01
1.209000e+01  8.624122e-01
1.210500e+01  8.662131e-01
1.212000e+01  9.314155e-01
1.213500e+01  9.815230e-01
1.215000e+01  8.829389e-01
1.216500e+01  1.158681e+00
1.218000e+01  1.006182e+00
1.219500e+01  1.125519e+00
1.221000e+01  9.551330e-01
1.222500e+01  1.132706e+00
1.224000e+01  1.349240e+00
1.225500e+01  1.226125e+00
1.227000e+01  1.152028e+00
1.228500e+01  1.367920e+00
1.230000e+01  1.447376e+00
1.231500e+01  1.246003e+00
1.233000e+01  1.226444e+00
1.234500e+01  1.302627e+00
1.236000e+01  1.434630e+00
1.237500e+01  1.653385e+00
1.239000e+01  1.631414e+00
1.240500e+01  1.936436e+00
1.242000e+01  1.750405e+00
1.243500e+01  1.571348e+00
1.245000e+01  1.701029e+00
1.246500e+01  1.590555e+00
1.248000e+01  1.578936e+00
1.249500e+01  1.379980e+00
1.251000e+01  1.226464e+00
1.252500e+01  1.349940e+00
1.254000e+01  1.414187e+00
1.255500e+01  1.364161e+00
1.257000e+01  1.318304e+00
1.258500e+01  1.312477e+00
1.260000e+01  1.297410e+00
1.261500e+01  1.486889e+00
1.263000e+01  1.325545e+00
1.264500e+01  1.419385e+00
1.266000e+01  1.221029e+00
1.267500e+01  1.298596e+00
1.269000e+01  1.476671e+00
1.270500e+01  1.410293e+00
1.272000e+01  1.533578e+00
1.273500e+01  1.489716e+00
1.275000e+01  1.465199e+00
1.276500e+01  1.259376e+00
1.278000e+01  1.325528e+00
1.279500e+01  1.340495e+00
1.281000e+01  1.382975e+00
1.282500e+01  1.320589e+00
1.284000e+01  1.345970e+00
1.285500e+01  1.270152e+00
1.287000e+01  9.849312e-01
1.288500e+01  1.158216e+00
1.290000e+01  1.072579e+00
1.291500e+01  8.458216e-01
1.293000e+01  1.088821e+00
1.294500e+01  9.169924e-01
1.296000e+01  1.095768e+00
1.297500e+01  1.181632e+00
1.299000e+01  1.184367e+00
1.300500e+01  1.171766e+00
1.302000e+01  1.023280e+00
1.303500e+01  9.383857e-01
1.305000e+01  1.027267e+00
1.306500e+01  1.119191e+00
1.308000e+01  1.266630e+00
1.309500e+01  1.164863e+00
1.311000e+01  1.280134e+00
1.312500e+01  1.265771e+00
1.314000e+01  1.287598e+00
1.315500e+01  1.137099e+00
1.317000e+01  1.031289e+00
1.318500e+01  1.086484e+00
1.320000e+01  1.088165e+00
1.321500e+01  1.052664e+00
1.323000e+01  9.997898e-01
1.324500e+01  9.611613e-01
1.326000e+01  1.165064e+00
1.327500e+01  1.273670e+00
1.329000e+01  1.173344e+00
1.330500e+01  9.933210e-01
1.332000e+01  1.012536e+00
1.333500e+01  1.021650e+00
1.335000e+01  1.075448e+00
1.336500e+01  1.115975e+00
1.338000e+01  1.246510e+00
1.339500e+01  1.062313e+00
1.341000e+01  1.472865e+00
1.342500e+01  1.426155e+00
1.344000e+01  1.437845e+00
1.345500e+01  1.560860e+00
1.347000e+01  1.479966e+00
1.348500e+01  1.668434e+00
1.350000e+01  1.693272e+00
1.351500e+01  1.649143e+00
1.353000e+01  1.572819e+00
1.354500e+01  1.603821e+00
1.356000e+01  1.612954e+00
1.357500e+01  1.517493e+00
1.359000e+01  1.398147e+00
1.360500e+01  1.416559e+00
1.362000e+01  1.573779e+00
1.363500e+01  1.617754e+00
1.365000e+01  1.699069e+00
1.366500e+01  1.760398e+00
1.368000e+01  1.732102e+00
1.369500e+01  1.738139e+00
1.371000e+01  1.723343e+00
1.372500e+01  1.577086e+00
1.374000e+01  1.826384e+00
1.375500e+01  1.856578e+00
1.377000e+01  1.990489e+00
1.378500e+01  1.991607e+00
1.380000e+01  1.832036e+00
1.381500e+01  1.977566e+00
1.383000e+01  2.337660e+00
1.384500e+01  2.291643e+00
1.386000e+01  2.476923e+00
1.387500e+01  2.381348e+00
1.389000e+01  2.644453e+00
1.390500e+01  2.651269e+00
1.392000e+01  2.715533e+00
1.393500e+01  2.705579e+00
1.395000e+01  2.740196e+00
1.396500e+01  2.733097e+00
1.398000e+01  2.803352e+00
1.399500e+01  2.840038e+00
1.401000e+01  2.962150e+00
1.402500e+01  3.163172e+00
1.404000e+01  3.199879e+00
1.405500e+01  3.135779e+00
1.407000e+01  3.102422e+00
1.408500e+01  2.911027e+00
1.410000e+01  2.995449e+00
1.411500e+01  2.993265e+00
1.413000e+01  3.015592e+00
1.414500e+01  3.037768e+00
1.416000e+01  2.969697e+00
1.417500e+01  2.938088e+00
1.419000e+01  2.667065e+00
1.420500e+01  2.610871e+00
1.422000e+01  2.777424e+00
1.423500e+01  2.835090e+00
1.425000e+01  2.837173e+00
1.426500e+01  2.807309e+00
1.428000e+01  2.764349e+00
1.429500e+01  2.748320e+00
1.431000e+01  2.761945e+00
1.432500e+01  2.677928e+00
1.434000e+01  2.567817e+00
1.435500e+01  2.483052e+00
1.437000e+01  2.522492e+00
1.438500e+01  2.442044e+00
1.440000e+01  2.385850e+00
1.441500e+01  2.322655e+00
1.443000e+01  2.141063e+00
1.444500e+01  2.124835e+00
1.446000e+01  1.974864e+00
1.447500e+01  2.238228e+00
1.449000e+01  2.178270e+00
1.450500e+01  2.091261e+00
1.452000e+01  1.964800e+00
1.453500e+01  1.864337e+00
1.455000e+01  1.818948e+00
1.456500e+01  1.769894e+00
1.458000e+01  1.880715e+00
1.459500e+01  2.004236e+00
1.461000e+01  2.099541e+00
1.462500e+01  2.143147e+00
1.464000e+01  2.054131e+00
1.465500e+01  1.771437e+00
1.467000e+01  1.960865e+00
1.468500e+01  1.942310e+00
1.470000e+01  2.153319e+00
1.471500e+01  2.090250e+00
1.473000e+01  2.227863e+00
1.474500e+01  2.199217e+00
1.476000e+01  1.939726e+00
1.477500e+01  2.013238e+00
1.479000e+01  2.019982e+00
1.480500e+01  2.141742e+00
1.482000e+01  2.172080e+00
1.483500e+01  2.150458e+00
1.485000e+01  2.019790e+00
1.486500e+01  2.080020e+00
1.488000e+01  2.091602e+00
1.489500e+01  2.329169e+00
1.491000e+01  2.579189e+00
1.492500e+01  2.767962e+00
1.494000e+01  2.533699e+00
1.495500e+01  2.800802e+00
1.497000e+01  2.767252e+00
1.498500e+01  2.745554e+00
1.500000e+01  2.765117e+00
1.501500e+01  2.956146e+00
1.503000e+01  2.966951e+00
1.504500e+01  2.921076e+00
1.506000e+01  2.780153e+00
1.507500e+01  2.681592e+00
1.509000e+01  2.710682e+00
1.510500e+01  2.593292e+00
1.512000e+01  2.501763e+00
1.513500e+01  2.646463e+00
1.515000e+01  2.643908e+00
1.516500e+01  2.723493e+00
1.518000e+01  2.685497e+00
1.519500e+01  2.632329e+00
1.521000e+01  2.810733e+00
1.522500e+01  3.022773e+00
1.524000e+01  2.939502e+00
1.525500e+01  2.884239e+00
1.527000e+01  2.867667e+00
1.528500e+01  2.717977e+00
1.530000e+01  2.562719e+00
1.531500e+01  2.596445e+00
1.533000e+01  2.787264e+00
1.534500e+01  2.732259e+00
1.536000e+01  2.769270e+00
1.537500e+01  2.714279e+00
1.539000e+01  2.892391e+00
1.540500e+01  2.917729e+00
1.542000e+01  2.973922e+00
1.543500e+01  3.146387e+00
1.545000e+01  2.831337e+00
1.546500e+01  2.913316e+00
1.548000e+01  2.781655e+00
1.549500e+01  2.847582e+00
1.551000e+01  2.588193e+00
1.552500e+01  2.378733e+00
1.554000e+01  2.414313e+00
1.555500e+01  2.366371e+00
1.557000e+01  2.094388e+00
1.558500e+01  2.205080e+00
1.560000e+01  2.021482e+00
1.561500e+01  2.124159e+00
1.563000e+01  2.146557e+00
1.564500e+01  2.320552e+00
1.566000e+01  2.484722e+00
1.567500e+01  2.421192e+00
1.569000e+01  2.463001e+00
1.570500e+01  2.166076e+00
1.572000e+01  2.190921e+00
1.573500e+01  2.182363e+00
1.575000e+01  2.063776e+00
1.576500e+01  2.024016e+00
1.578000e+01  1.738667e+00
1.579500e+01  1.944622e+00
1.581000e+01  1.786399e+00
1.582500e+01  1.675632e+00
1.584000e+01  1.725614e+00
1.585500e+01  1.588679e+00
1.587000e+01  1.630549e+00
1.588500e+01  1.664123e+00
1.590000e+01  1.261712e+00
1.591500e+01  1.249651e+00
1.593000e+01  1.182809e+00
1.594500e+01  1.231192e+00
1.596000e+01  1.223950e+00
1.597500e+01  1.328367e+00
1.599000e+01  9.655206e-01
1.600500e+01  1.073310e+00
1.602000e+01  1.145316e+00
1.603500e+01  1.195289e+00
1.605000e+01  1.339004e+00
1.606500e+01  1.434494e+00
1.608000e+01  1.117234e+00
1.609500e+01  1.417795e+00
1.611000e+01  1.246961e+00
1.612500e+01  1.141745e+00
1.614000e+01  8.052957e-01
1.615500e+01  6.752368e-01
1.617000e+01  7.744941e-01
1.618500e+01  1.004962e+00
1.620000e+01  1.104186e+00
1.621500e+01  1.135361e+00
1.623000e+01  1.038874e+00
1.624500e+01  1.102899e+00
1.626000e+01  1.079729e+00
1.627500e+01  9.695847e-01
1.629000e+01  7.480347e-01
1.630500e+01  8.737611e-01
1.632000e+01  9.450992e-01
1.633500e+01  1.012390e+00
1.635000e+01  1.009347e+00
1.636500e+01  9.355786e-01
1.638000e+01  8.715692e-01
1.639500e+01  1.306162e+00
1.641000e+01  1.398746e+00
1.642500e+01  1.108665e+00
1.644000e+01  9.644006e-01
1.645500e+01  1.121415e+00
1.647000e+01  1.048236e+00
1.648500e+01  9.816696e-01
1.650000e+01  1.068757e+00
1.651500e+01  1.078548e+00
1.653000e+01  8.493250e-01
1.654500e+01  6.934853e-01
1.656000e+01  6.988935e-01
1.657500e+01  7.051988e-01
1.659000e+01  6.947764e-01
1.660500e+01  5.965842e-01
1.662000e+01  6.069046e-01
1.663500e+01  6.525653e-01
1.665000e+01  7.906989e-01
1.666500e+01  8.283265e-01
1.668000e+01  8.528481e-01
1.669500e+01  8.734193e-01
1.671000e+01  7.892560e-01
1.672500e+01  7.371819e-01
1.674000e+01  5.681523e-01
1.675500e+01  8.910074e-01
1.677000e+01  9.999305e-01
1.678500e+01  1.155071e+00
1.680000e+01  1.225233e+00
1.681500e+01  1.198427e+00
1.683000e+01  1.342957e+00
1.684500e+01  1.622886e+00
1.686000e+01  1.654761e+00
1.687500e+01  1.686924e+00
1.689000e+01  1.795053e+00
1.690500e+01  1.625050e+00
1.692000e+01  1.691909e+00
1.693500e+01  1.587658e+00
1.695000e+01  1.441284e+00
1.696500e+01  1.616402e+00
1.698000e+01  1.557626e+00
1.699500e+01  1.257687e+00
1.701000e+01  1.067598e+00
1.702500e+01  1.013669e+00
1.704000e+01  8.225772e-01
1.705500e+01  6.392199e-01
1.707000e+01  5.768632e-01
1.708500e+01  4.906179e-01
1.710000e+01  5.935193e-01
1.711500e+01  5.292382e-01
1.713000e+01  5.763479e-01
1.714500e+01  1.029947e+00
1.716000e+01  9.013106e-01
1.717500e+01  9.772233e-01
1.719000e+01  9.857427e-01
1.720500e+01  8.813686e-01
1.722000e+01  9.235504e-01
1.723500e+01  1.034360e+00
1.725000e+01  1.177487e+00
1.726500e+01  1.346719e+00
1.728000e+01  1.621433e+00
1.729500e+01  1.453847e+00
1.731000e+01  1.573007e+00
1.732500e+01  1.320070e+00
1.734000e+01  1.428889e+00
1.735500e+01  1.170222e+00
1.737000e+01  1.504247e+00
1.738500e+01  1.398235e+00
1.740000e+01  1.358984e+00
1.741500e+01  1.521231e+00
1.743000e+01  1.615822e+00
1.744500e+01  1.384421e+00
1.746000e+01  1.368861e+00
1.747500e+01  1.352603e+00
1.749000e+01  1.158145e+00
1.750500e+01  1.061950e+00
1.752000e+01  1.191737e+00
1.753500e+01  1.000456e+00
1.755000e+01  1.150658e+00
1.756500e+01  1.186865e+00
1.758000e+01  1.177063e+00
1.759500e+01  1.338207e+00
1.761000e+01  1.291096e+00
1.762500e+01  1.055592e+00
1.764000e+01  1.143967e+00
1.765500e+01  1.034937e+00
1.767000e+01  1.198725e+00
1.768500e+01  1.584870e+00
1.770000e+01  1.571229e+00
1.771500e+01  1.453503e+00
1.773000e+01  1.731642e+00
1.774500e+01  1.647894e+00
1.776000e+01  1.553366e+00
1.777500e+01  1.484854e+00
1.779000e+01  1.574463e+00
1.780500e+01  1.465423e+00
1.782000e+01  1.558695e+00
1.783500e+01  1.633648e+00
1.785000e+01  2.018590e+00
1.786500e+01  1.988249e+00
1.788000e+01  1.903659e+00
1.789500e+01  1.886379e+00
1.791000e+01  1.682461e+00
1.792500e+01  1.578119e+00
1.794000e+01  1.532736e+00
1.795500e+01  1.350312e+00
1.797000e+01  1.288690e+00
1.798500e+01  1.312513e+00
1.800000e+01  1.483636e+00
1.801500e+01  1.222516e+00
1.803000e+01  1.281320e+00
1.804500e+01  1.232497e+00
1.806000e+01  1.189209e+00
1.807500e+01  1.297247e+00
1.809000e+01  1.266994e+00
1.810500e+01  1.187304e+00
1.812000e+01  1.132626e+00
1.813500e+01  1.358381e+00
1.815000e+01  1.555735e+00
1.816500e+01  1.436055e+00
1.818000e+01  1.536409e+00
1.819500e+01  1.699160e+00
1.821000e+01  1.643084e+00
1.822500e+01  1.495982e+00
1.824000e+01  1.390519e+00
1.825500e+01  1.328363e+00
1.827000e+01  1.171034e+00
1.828500e+01  1.491537e+00
1.830000e+01  1.569472e+00
1.831500e+01  1.554739e+00
1.833000e+01  1.593362e+00
1.834500e+01  1.739691e+00
1.836000e+01  1.790723e+00
1.837500e+01  1.653813e+00
1.839000e+01  1.935166e+00
1.840500e+01  1.933670e+00
1.842000e+01  1.905057e+00
1.843500e+01  1.919370e+00
1.845000e+01  1.869559e+00
1.846500e+01  2.076506e+00
1.848000e+01  1.909583e+00
1.849500e+01  2.173468e+00
1.851000e+01  1.914873e+00
1.852500e+01  1.893238e+00
1.854000e+01  1.662553e+00
1.855500e+01  1.561443e+00
1.857000e+01  1.753370e+00
1.858500e+01  1.830848e+00
1.860000e+01  1.768770e+00
1.861500e+01  1.716872e+00
1.863000e+01  1.652299e+00
1.864500e+01  1.780001e+00
1.866000e+01  1.791958e+00
1.867500e+01  1.605189e+00
1.869000e+01  1.677781e+00
1.870500e+01  1.677669e+00
1.872000e+01  1.495944e+00
1.873500e+01  1.553437e+00
1.875000e+01  1.310911e+00
1.876500e+01  1.058182e+00
1.878000e+01  1.184151e+00
1.879500e+01  1.294176e+00
1.881000e+01  1.425859e+00
1.882500e+01  1.326068e+00
1.884000e+01  1.296348e+00
1.885500e+01  1.261554e+00
1.887000e+01  1.473817e+00
1.888500e+01  1.459361e+00
1.890000e+01  1.455469e+00
1.891500e+01  1.400338e+00
1.893000e+01  1.506915e+00
1.894500e+01  1.570075e+00
1.896000e+01  1.426505e+00
1.897500e+01  1.338845e+00
1.899000e+01  1.240570e+00
1.900500e+01  1.145932e+00
1.902000e+01  1.407332e+00
1.903500e+01  1.471970e+00
1.905000e+01  1.517123e+00
1.906500e+01  1.585249e+00
1.908000e+01  1.619855e+00
1.909500e+01  1.454295e+00
1.911000e+01  1.440247e+00
1.912500e+01  1.636406e+00
1.914000e+01  1.361314e+00
1.915500e+01  1.601369e+00
1.917000e+01  1.688324e+00
1.918500e+01  1.667829e+00
1.920000e+01  1.901943e+00
1.921500e+01  1.797366e+00
1.923000e+01  1.671285e+00
1.924500e+01  1.679276e+00
1.926000e+01  1.683392e+00
1.927500e+01  1.837741e+00
1.929000e+01  1.966391e+00
1.930500e+01  1.858610e+00
1.932000e+01  1.793523e+00
1.933500e+01  2.066466e+00
1.935000e+01  2.071105e+00
1.936500e+01  1.919866e+00
1.938000e+01  2.077532e+00
1.939500e+01  2.075553e+00
1.941000e+01  2.016576e+00
1.942500e+01  2.113078e+00
1.944000e+01  2.139563e+00
1.945500e+01  2.079231e+00
1.947000e+01  2.192098e+00
1.948500e+01  2.109941e+00
1.950000e+01  2.462498e+00
1.951500e+01  2.512795e+00
1.953000e+01  2.449089e+00
1.954500e+01  2.460072e+00
1.956000e+01  2.449589e+00
1.957500e+01  2.538737e+00
1.959000e+01  2.539843e+00
1.960500e+01  2.656895e+00
1.962000e+01  2.628429e+00
1.963500e+01  2.540188e+00
1.965000e+01  2.602762e+00
1.966500e+01  2.822599e+00
1.968000e+01  3.052662e+00
1.969500e+01  2.867708e+00
1.971000e+01  2.917769e+00
1.972500e+01  2.766042e+00
1.974000e+01  2.542040e+00
1.975500e+01  2.472024e+00
1.977000e+01  2.757877e+00
1.978500e+01  2.912947e+00
1.980000e+01  2.829061e+00
1.981500e+01  3.011044e+00
1.983000e+01  2.991797e+00
1.984500e+01  2.836240e+00
1.986000e+01  2.722770e+00
1.987500e+01  2.558214e+00
1.989000e+01  2.803152e+00
1.990500e+01  2.763627e+00
1.992000e+01  2.492406e+00
1.993500e+01  2.544422e+00
1.995000e+01  2.649295e+00
1.996500e+01  2.819427e+00
1.998000e+01  2.849884e+00
1.999500e+01  2.824084e+00
2.001000e+01  2.901860e+00
2.002500e+01  2.743811e+00
2.004000e+01  2.625881e+00
2.005500e+01  2.464767e+00
2.007000e+01  2.488062e+00
2.008500e+01  2.483849e+00
2.010000e+01  2.653322e+00
2.011500e+01  2.563871e+00
2.013000e+01  2.631006e+00
2.014500e+01  2.393183e+00
2.016000e+01  2.321280e+00
2.017500e+01  2.696973e+00
2.019000e+01  2.656978e+00
2.020500e+01  2.719755e+00
2.022000e+01  2.735294e+00
2.023500e+01  2.733738e+00
2.025000e+01  2.573414e+00
2.026500e+01  2.323376e+00
2.028000e+01  2.409203e+00
2.029500e+01  2.467611e+00
2.031000e+01  2.655386e+00
2.032500e+01  2.780851e+00
2.034000e+01  2.803708e+00
2.035500e+01  2.902417e+00
2.037000e+01  2.786954e+00
2.038500e+01  2.666272e+00
2.040000e+01  2.669571e+00
2.041500e+01  2.647394e+00
2.043000e+01  2.587493e+00
2.044500e+01  2.609931e+00
2.046000e+01  2.502393e+00
2.047500e+01  2.574288e+00
2.049000e+01  2.698651e+00
2.050500e+01  2.558995e+00
2.052000e+01  2.691608e+00
2.053500e+01  2.829768e+00
2.055000e+01  2.894421e+00
2.056500e+01  2.893920e+00
2.058000e+01  2.818044e+00
2.059500e+01  2.748700e+00
2.061000e+01  2.805748e+00
2.062500e+01  2.843366e+00
2.064000e+01  2.958193e+00
2.065500e+01  2.917729e+00
2.067000e+01  2.921848e+00
2.068500e+01  2.935846e+00
2.070000e+01  2.962753e+00
2.071500e+01  2.895381e+00
2.073000e+01  2.740682e+00
2.074500e+01  2.876990e+00
2.076000e+01  2.930362e+00
2.077500e+01  2.925620e+00
2.079000e+01  2.735023e+00
2.080500e+01  2.780034e+00
2.082000e+01  2.826993e+00
2.083500e+01  3.028171e+00
2.085000e+01  2.943305e+00
2.086500e+01  2.620001e+00
2.088000e+01  2.902857e+00
2.089500e+01  2.772598e+00
2.091000e+01  2.720039e+00
2.092500e+01  2.717810e+00
2.094000e+01  2.841428e+00
2.095500e+01  2.795399e+00
2.097000e+01  2.713617e+00
2.098500e+01  2.583352e+00
2.100000e+01  2.333106e+00
2.101500e+01  2.392921e+00
2.103000e+01  2.340758e+00
2.104500e+01  2.146312e+00
2.106000e+01  2.277633e+00
2.107500e+01  2.384534e+00
2.109000e+01  2.426333e+00
2.110500e+01  2.412190e+00
2.112000e+01  2.153854e+00
2.113500e+01  2.140790e+00
2.115000e+01  2.152551e+00
2.116500e+01  1.873862e+00
2.118000e+01  1.777408e+00
2.119500e+01  1.962106e+00
2.121000e+01  1.996426e+00
2.122500e+01  2.082426e+00
2.124000e+01  2.086155e+00
2.125500e+01  2.147074e+00
2.127000e+01  2.437037e+00
2.128500e+01  2.448663e+00
2.130000e+01  2.342018e+00
2.131500e+01  2.431670e+00
2.133000e+01  2.360103e+00
2.134500e+01  2.427198e+00
2.136000e+01  2.601694e+00
2.137500e+01  2.495056e+00
2.139000e+01  2.399439e+00
2.140500e+01  2.354869e+00
2.142000e+01  2.431839e+00
2.143500e+01  2.410397e+00
2.145000e+01  2.457718e+00
2.146500e+01  2.479294e+00
2.148000e+01  2.564256e+00
2.149500e+01  2.441518e+00
2.151000e+01  2.429168e+00
2.152500e+01  2.512047e+00
2.154000e+01  2.581174e+00
2.155500e+01  2.694944e+00
2.157000e+01  2.527354e+00
2.158500e+01  2.615735e+00
2.160000e+01  2.693911e+00
2.161500e+01  2.525887e+00
2.163000e+01  2.479284e+00
2.164500e+01  2.364063e+00
2.166000e+01  2.371602e+00
2.167500e+01  2.409072e+00
2.169000e+01  2.361330e+00
2.170500e+01  2.315583e+00
2.172000e+01  2.254529e+00
2.173500e+01  2.345136e+00
2.175000e+01  2.330226e+00
2.176500e+01  2.245473e+00
2.178000e+01  2.482953e+00
2.179500e+01  2.209625e+00
2.181000e+01  2.208956e+00
2.182500e+01  2.323344e+00
2.184000e+01  2.448610e+00
2.185500e+01  2.515470e+00
2.187000e+01  2.597059e+00
2.188500e+01  2.550968e+00
2.190000e+01  2.770087e+00
2.191500e+01  2.777235e+00
2.193000e+01  2.747040e+00
2.194500e+01  2.837885e+00
2.196000e+01  2.715465e+00
2.197500e+01  2.622766e+00
2.199000e+01  2.904848e+00
2.200500e+01  3.010826e+00
2.202000e+01  2.945755e+00
2.203500e+01  2.864857e+00
2.205000e+01  2.675084e+00
2.206500e+01  2.615594e+00
2.208000e+01  2.546103e+00
2.209500e+01  2.585260e+00
2.211000e+01  2.532587e+00
2.212500e+01  2.751690e+00
2.214000e+01  2.739810e+00
2.215500e+01  3.005924e+00
2.217000e+01  2.844765e+00
2.218500e+01  2.596905e+00
2.220000e+01  2.444296e+00
2.221500e+01  2.712720e+00
2.223000e+01  2.890626e+00
2.224500e+01  2.843482e+00
2.226000e+01  2.861041e+00
2.227500e+01  2.906681e+00
2.229000e+01  2.785301e+00
2.230500e+01  2.698092e+00
2.232000e+01  2.372214e+00
2.233500e+01  2.261388e+00
2.235000e+01  2.457468e+00
2.236500e+01  2.590149e+00
2.238000e+01  2.551427e+00
2.239500e+01  2.751689e+00
2.241000e+01  2.494570e+00
2.242500e+01  2.532845e+00
2.244000e+01  2.508277e+00
2.245500e+01  2.796191e+00
2.247000e+01  2.702854e+00
2.248500e+01  2.674381e+00
2.250000e+01  2.795427e+00
2.251500e+01  2.729666e+00
2.253000e+01  2.710802e+00
2.254500e+01  2.832338e+00
2.256000e+01  2.858309e+00
2.257500e+01  2.607213e+00
2.259000e+01  2.853959e+00
2.260500e+01  2.908586e+00
2.262000e+01  2.753878e+00
2.263500e+01  2.755447e+00
2.265000e+01  2.912840e+00
2.266500e+01  2.962437e+00
2.268000e+01  3.015787e+00
2.269500e+01  2.842028e+00
2.271000e+01  3.047633e+00
2.272500e+01  2.930931e+00
2.274000e+01  2.850397e+00
2.275500e+01  2.741158e+00
2.277000e+01  2.832680e+00
2.278500e+01  2.668244e+00
2.280000e+01  2.493417e+00
2.281500e+01  2.335221e+00
2.283000e+01  2.259367e+00
2.284500e+01  2.250529e+00
2.286000e+01  2.082597e+00
2.287500e+01  2.073680e+00
2.289000e+01  1.759377e+00
2.290500e+01  1.785652e+00
2.292000e+01  1.761329e+00
2.293500e+01  1.945935e+00
2.295000e+01  1.978046e+00
2.296500e+01  2.094764e+00
2.298000e+01  1.973696e+00
2.299500e+01  2.044906e+00
2.301000e+01  2.105267e+00
2.302500e+01  2.041839e+00
2.304000e+01  2.135095e+00
2.305500e+01  2.041319e+00
2.307000e+01  2.148676e+00
2.308500e+01  2.312371e+00
2.310000e+01  2.437853e+00
2.311500e+01  2.389404e+00
2.313000e+01  2.395139e+00
2.314500e+01  2.424849e+00
2.316000e+01  2.398105e+00
2.317500e+01  2.670500e+00
2.319000e+01  2.765061e+00
2.320500e+01  2.857661e+00
2.322000e+01  2.866804e+00
2.323500e+01  2.808302e+00
2.325000e+01  2.876191e+00
2.326500e+01  3.049573e+00
2.328000e+01  2.780749e+00
2.329500e+01  2.749218e+00
2.331000e+01  2.557383e+00
2.332500e+01  2.253769e+00
2.334000e+01  2.166297e+00
2.335500e+01  2.228552e+00
2.337000e+01  2.293557e+00
2.338500e+01  2.161679e+00
2.340000e+01  2.223047e+00
2.341500e+01  2.344630e+00
2.343000e+01  2.206707e+00
2.344500e+01  2.236666e+00
2.346000e+01  2.510676e+00
2.347500e+01  2.621399e+00
2.349000e+01  2.206555e+00
2.350500e+01  2.109747e+00
2.352000e+01  2.033324e+00
2.353500e+01  2.075670e+00
2.355000e+01  1.983952e+00
2.356500e+01  1.866535e+00
2.358000e+01  1.851857e+00
2.359500e+01  2.027008e+00
2.361000e+01  2.047113e+00
2.362500e+01  2.025524e+00
2.364000e+01  2.070919e+00
2.365500e+01  2.099368e+00
2.367000e+01  2.176502e+00
2.368500e+01  2.141853e+00
2.370000e+01  2.106728e+00
2.371500e+01  2.144021e+00
2.373000e+01  2.505990e+00
2.374500e+01  2.580681e+00
2.376000e+01  2.543445e+00
2.377500e+01  2.628363e+00
2.379000e+01  2.887189e+00
2.380500e+01  2.951065e+00
2.382000e+01  3.050247e+00
2.383500e+01  3.161958e+00
2.385000e+01  3.109881e+00
2.386500e+01  2.875006e+00
2.388000e+01  2.984881e+00
2.389500e+01  2.874505e+00
2.391000e+01  2.860026e+00
2.392500e+01  2.634114e+00
2.394000e+01  2.444720e+00
2.395500e+01  2.339892e+00
2.397000e+01  2.184837e+00
2.398500e+01  2.004396e+00
2.400000e+01  1.998954e+00
2.401500e+01  1.989602e+00
2.403000e+01  1.960287e+00
2.404500e+01  1.830857e+00
2.406000e+01  1.809794e+00
2.407500e+01  1.830428e+00
2.409000e+01  1.821161e+00
2.410500e+01  1.722304e+00
2.412000e+01  1.828723e+00
2.413500e+01  1.798415e+00
2.415000e+01  1.696204e+00
2.416500e+01  1.618887e+00
2.418000e+01  1.624653e+00
2.419500e+01  1.606719e+00
2.421000e+01  1.506895e+00
2.422500e+01  1.313250e+00
2.424000e+01  1.413354e+00
2.425500e+01  1.370391e+00
2.427000e+01  1.494290e+00
2.428500e+01  1.384316e+00
2.430000e+01  1.581310e+00
2.431500e+01  1.494949e+00
2.433000e+01  1.712181e+00
2.434500e+01  1.791991e+00
2.436000e+01  1.861235e+00
2.437500e+01  2.148291e+00
2.439000e+01  2.123455e+00
2.440500e+01  2.132025e+00
2.442000e+01  1.840255e+00
2.443500e+01  1.786847e+00
2.445000e+01  1.993262e+00
2.446500e+01  2.098313e+00
2.448000e+01  2.009190e+00
2.449500e+01  2.177153e+00
2.451000e+01  2.274517e+00
2.452500e+01  1.982055e+00
2.454000e+01  2.039048e+00
2.455500e+01  2.104917e+00
2.457000e+01  1.915796e+00
2.458500e+01  1.938885e+00
2.460000e+01  1.915245e+00
2.461500e+01  1.858001e+00
2.463000e+01  1.756636e+00
2.464500e+01  1.950500e+00
2.466000e+01  2.132785e+00
2.467500e+01  2.136851e+00
2.469000e+01  2.092551e+00
2.470500e+01  2.405632e+00
2.472000e+01  2.415787e+00
2.473500e+01  2.295042e+00
2.475000e+01  2.188479e+00
2.476500e+01  2.038093e+00
2.478000e+01  2.088691e+00
2.479500e+01  2.121896e+00
2.481000e+01  2.017126e+00
2.482500e+01  2.075092e+00
2.484000e+01  1.868242e+00
2.485500e+01  1.676836e+00
2.487000e+01  1.905536e+00
2.488500e+01  1.885302e+00
2.490000e+01  1.879913e+00
2.491500e+01  2.015281e+00
2.493000e+01  2.110524e+00
2.494500e+01  2.092303e+00
2.496000e+01  2.092827e+00
2.497500e+01  2.032906e+00
2.499000e+01  2.247828e+00
2.500500e+01  2.227656e+00
2.502000e+01  2.336540e+00
2.503500e+01  2.372920e+00
2.505000e+01  2.302657e+00
2.506500e+01  2.376688e+00
2.508000e+01  2.363778e+00
2.509500e+01  2.426113e+00
2.511000e+01  2.793289e+00
2.512500e+01  2.982222e+00
2.514000e+01  3.001250e+00
2.515500e+01  3.064639e+00
2.517000e+01  2.939620e+00
2.518500e+01  2.662281e+00
2.520000e+01  2.574124e+00
2.521500e+01  2.634284e+00
2.523000e+01  2.584011e+00
2.524500e+01  2.334081e+00
2.526000e+01  2.395518e+00
2.527500e+01  2.088688e+00
2.529000e+01  2.243230e+00
2.530500e+01  2.357919e+00
2.532000e+01  2.260119e+00
2.533500e+01  2.137980e+00
2.535000e+01  2.097436e+00
2.536500e+01  2.049346e+00
2.538000e+01  2.036447e+00
2.539500e+01  2.233484e+00
2.541000e+01  2.104444e+00
2.542500e+01  2.109982e+00
2.544000e+01  2.194203e+00
2.545500e+01  2.077206e+00
2.547000e+01  2.225149e+00
2.548500e+01  2.240099e+00
2.550000e+01  2.240295e+00
2.551500e+01  2.379968e+00
2.553000e+01  2.370961e+00
2.554500e+01  2.425086e+00
2.556000e+01  2.690907e+00
2.557500e+01  2.648477e+00
2.559000e+01  2.590657e+00
2.560500e+01  2.504908e+00
2.562000e+01  2.449731e+00
2.563500e+01  2.381548e+00
2.565000e+01  2.335835e+00
2.566500e+01  2.600876e+00
2.568000e+01  2.344437e+00
2.569500e+01  2.423753e+00
2.571000e+01  2.667801e+00
2.572500e+01  2.683169e+00
2.574000e+01  2.381201e+00
2.575500e+01  2.347095e+00
2.577000e+01  2.430186e+00
2.578500e+01  2.309667e+00
2.580000e+01  2.263666e+00
2.581500e+01  2.380432e+00
2.583000e+01  2.313802e+00
2.584500e+01  2.443293e+00
2.586000e+01  2.235991e+00
2.587500e+01  2.336706e+00
2.589000e+01  2.272677e+00
2.590500e+01  1.980952e+00
2.592000e+01  1.959300e+00
2.593500e+01  1.907557e+00
2.595000e+01  1.979893e+00
2.596500e+01  1.893592e+00
2.598000e+01  1.590820e+00
2.599500e+01  1.691415e+00
2.601000e+01  1.557094e+00
2.602500e+01  1.407750e+00
2.604000e+01  1.656631e+00
2.605500e+01  1.555653e+00
2.607000e+01  1.383131e+00
2.608500e+01  1.334552e+00
2.610000e+01  1.336412e+00
2.611500e+01  1.210754e+00
2.613000e+01  1.436752e+00
2.614500e+01  1.164744e+00
2.616000e+01  1.150618e+00
2.617500e+01  1.206999e+00
2.619000e+01  9.790187e-01
2.620500e+01  7.801952e-01
2.622000e+01  8.980829e-01
2.623500e+01  1.052914e+00
2.625000e+01  8.258078e-01
2.626500e+01  9.571009e-01
2.628000e+01  9.478319e-01
2.629500e+01  8.974753e-01
2.631000e+01  1.115417e+00
2.632500e+01  1.098040e+00
2.634000e+01  9.428661e-01
2.635500e+01  9.771919e-01
2.637000e+01  9.931581e-01
2.638500e+01  1.218791e+00
2.640000e+01  1.179593e+00
2.641500e+01  1.254348e+00
2.643000e+01  1.316028e+00
2.644500e+01  1.453417e+00
2.646000e+01  1.284698e+00
2.647500e+01  1.132787e+00
2.649000e+01  1.300591e+00
2.650500e+01  1.405672e+00
2.652000e+01  1.441446e+00
2.653500e+01  1.335804e+00
2.655000e+01  1.149032e+00
2.656500e+01  1.211900e+00
2.658000e+01  1.234754e+00
2.659500e+01  1.172650e+00
2.661000e+01  1.315360e+00
2.662500e+01  1.281788e+00
2.664000e+01  1.324059e+00
2.665500e+01  1.466503e+00
2.667000e+01  1.465094e+00
2.668500e+01  1.723913e+00
2.670000e+01  1.728358e+00
2.671500e+01  1.772645e+00
2.673000e+01  1.792461e+00
2.674500e+01  1.699875e+00
2.676000e+01  1.597445e+00
2.677500e+01  1.744487e+00
2.679000e+01  1.685859e+00
2.680500e+01  1.601952e+00
2.682000e+01  1.712258e+00
2.683500e+01  1.723159e+00
2.685000e+01  1.923251e+00
2.686500e+01  1.921439e+00
2.688000e+01  1.772480e+00
2.689500e+01  1.758887e+00
2.691000e+01  1.805701e+00
2.692500e+01  1.693145e+00
2.694000e+01  1.642302e+00
2.695500e+01  1.607285e+00
2.697000e+01  1.932952e+00
2.698500e+01  2.074443e+00
2.700000e+01  2.014893e+00
2.701500e+01  2.293413e+00
2.703000e+01  2.279300e+00
2.704500e+01  2.067670e+00
2.706000e+01  1.987812e+00
2.707500e+01  1.924670e+00
2.709000e+01  2.051850e+00
2.710500e+01  2.042089e+00
2.712000e+01  1.889731e+00
2.713500e+01  1.816030e+00
2.715000e+01  1.818289e+00
2.716500e+01  1.738337e+00
2.718000e+01  1.663320e+00
2.719500e+01  1.835422e+00
2.721000e+01  2.091806e+00
2.722500e+01  1.919908e+00
2.724000e+01  2.058794e+00
2.725500e+01  1.786407e+00
2.727000e+01  1.798493e+00
2.728500e+01  1.737511e+00
2.730000e+01  1.886947e+00
2.731500e+01  1.840511e+00
2.733000e+01  1.937196e+00
2.734500e+01  1.803387e+00
2.736000e+01  1.819433e+00
2.737500e+01  1.878414e+00
2.739000e+01  1.768808e+00
2.740500e+01  1.870979e+00
2.742000e+01  2.064441e+00
2.743500e+01  2.029094e+00
2.745000e+01  1.870362e+00
2.746500e+01  1.894600e+00
2.748000e+01  1.774758e+00
2.749500e+01  1.853364e+00
2.751000e+01  1.929544e+00
2.752500e+01  2.108403e+00
2.754000e+01  2.048759e+00
2.755500e+01  2.117652e+00
2.757000e+01  1.829299e+00
2.758500e+01  1.840748e+00
2.760000e+01  1.664639e+00
2.761500e+01  1.534214e+00
2.763000e+01  1.627522e+00
2.764500e+01  1.455236e+00
2.766000e+01  1.547868e+00
2.767500e+01  1.504425e+00
2.769000e+01  1.461984e+00
2.770500e+01  1.531897e+00
2.772000e+01  1.206908e+00
2.773500e+01  1.239002e+00
2.775000e+01  9.421068e-01
2.776500e+01  9.774636e-01
2.778000e+01  8.865706e-01
2.779500e+01  8.284937e-01
2.781000e+01  8.672495e-01
2.782500e+01  7.137178e-01
2.784000e+01  6.581480e-01
2.785500e+01  7.183203e-01
2.787000e+01  5.389361e-01
2.788500e+01  6.103252e-01
2.790000e+01  8.898515e-01
2.791500e+01  1.011612e+00
2.793000e+01  9.522212e-01
2.794500e+01  9.879985e-01
2.796000e+01  8.461480e-01
2.797500e+01  8.550409e-01
2.799000e+01  7.689767e-01
2.800500e+01  9.411854e-01
2.802000e+01  8.681668e-01
2.803500e+01  8.304229e-01
2.805000e+01  9.519206e-01
2.806500e+01  8.723161e-01
2.808000e+01  8.155432e-01
2.809500e+01  9.971071e-01
2.811000e+01  1.088751e+00
2.812500e+01  1.130201e+00
2.814000e+01  1.140482e+00
2.815500e+01  1.283478e+00
2.817000e+01  1.297912e+00
2.818500e+01  1.304281e+00
2.820000e+01  1.366967e+00
2.821500e+01  1.391572e+00
2.823000e+01  1.460387e+00
2.824500e+01  1.273373e+00
2.826000e+01  1.052042e+00
2.827500e+01  1.184964e+00
2.829000e+01  1.138591e+00
2.830500e+01  1.099444e+00
2.832000e+01  9.783954e-01
2.833500e+01  1.274817e+00
2.835000e+01  1.223924e+00
2.836500e+01  1.469169e+00
2.838000e+01  1.371355e+00
2.839500e+01  1.209179e+00
2.841000e+01  1.199551e+00
2.842500e+01  9.986467e-01
2.844000e+01  9.052172e-01
2.845500e+01  8.933554e-01
2.847000e+01  8.425016e-01
2.848500e+01  9.231207e-01
2.850000e+01  9.913784e-01
2.851500e+01  1.122499e+00
2.853000e+01  1.089943e+00
2.854500e+01  1.222774e+00
2.856000e+01  1.246402e+00
2.857500e+01  1.120779e+00
2.859000e+01  1.065728e+00
2.860500e+01  1.094955e+00
2.862000e+01  1.114308e+00
2.863500e+01  1.039297e+00
2.865000e+01  9.243630e-01
2.866500e+01  9.897532e-01
2.868000e+01  8.504102e-01
2.869500e+01  8.687983e-01
2.871000e+01  8.004168e-01
2.872500e+01  6.003928e-01
2.874000e+01  5.659615e-01
2.875500e+01  6.794271e-01
2.877000e+01  6.346571e-01
2.878500e+01  6.676324e-01
2.880000e+01  5.152206e-01
2.881500e+01  4.299555e-01
2.883000e+01  4.113000e-01
2.884500e+01  4.405431e-01
2.886000e+01  4.010897e-01
2.887500e+01  4.392546e-01
2.889000e+01  5.080116e-01
2.890500e+01  4.390672e-01
2.892000e+01  4.798125e-01
2.893500e+01  4.242352e-01
2.895000e+01  4.380961e-01
2.896500e+01  4.477461e-01
2.898000e+01  4.466612e-01
2.899500e+01  3.873222e-01
2.901000e+01  4.084267e-01
2.902500e+01  2.947390e-01
2.904000e+01  4.307872e-01
2.905500e+01  4.063140e-01
2.907000e+01  4.127664e-01
2.908500e+01  4.308015e-01
2.910000e+01  4.416903e-01
2.911500e+01  4.225761e-01
2.913000e+01  4.369802e-01
2.914500e+01  4.051065e-01
2.916000e+01  3.748462e-01
2.917500e+01  3.898198e-01
2.919000e+01  3.719456e-01
2.920500e+01  3.764965e-01
2.922000e+01  4.283218e-01
2.923500e+01  4.126416e-01
2.925000e+01  4.295203e-01
2.926500e+01  4.056172e-01
2.928000e+01  3.847223e-01
2.929500e+01  4.180634e-01
2.931000e+01  4.201505e-01
2.932500e+01  4.335599e-01
2.934000e+01  4.194641e-01
2.935500e+01  4.163516e-01
2.937000e+01  3.960296e-01
2.938500e+01  3.806867e-01
2.940000e+01  4.028802e-01
2.941500e+01  3.979746e-01
2.943000e+01  4.167920e-01
2.944500e+01  3.887947e-01
2.946000e+01  4.200351e-01
2.947500e+01  4.147620e-01
2.949000e+01  4.191401e-01
2.950500e+01  4.212050e-01
2.952000e+01  3.999774e-01
2.953500e+01  4.108213e-01
2.955000e+01  4.217722e-01
2.956500e+01  4.168734e-01
2.958000e+01  3.987864e-01
2.959500e+01  4.274460e-01
2.961000e+01  4.199903e-01
2.962500e+01  4.137776e-01
2.964000e+01  4.296674e-01
2.965500e+01  4.258314e-01
2.967000e+01  4.148135e-01
2.968500e+01  4.096757e-01
2.970000e+01  4.333355e-01
2.971500e+01  4.073442e-01
2.973000e+01  4.266718e-01
2.974500e+01  3.925155e-01
2.976000e+01  4.401210e-01
2.977500e+01  4.263142e-01
2.979000e+01  4.116385e-01
2.980500e+01  4.345950e-01
2.982000e+01  4.586794e-01
2.983500e+01  4.016207e-01
2.985000e+01  4.337036e-01
2.986500e+01  3.851409e-01
2.988000e+01  3.943847e-01
2.989500e+01  4.179577e-01
2.991000e+01  4.003961e-01
2.992500e+01  4.045219e-01
2.994000e+01  4.286602e-01
2.995500e+01  4.109569e-01
2.997000e+01  4.243554e-01
2.998500e+01  4.269024e-01
3.000000e+01  4.223775e-01
3.001500e+01  3.830470e-01
3.003000e+01  4.033701e-01
3.004500e+01  4.159491e-01
3.006000e+01  4.299508e-01
3.007500e+01  4.172893e-01
3.009000e+01  4.209881e-01
3.010500e+01  4.027472e-01
3.012000e+01  4.085473e-01
3.013500e+01  4.197011e-01
3.015000e+01  4.074253e-01
3.016500e+01  4.230167e-01
3.018000e+01  3.899910e-01
3.019500e+01  4.390948e-01
3.021000e+01  4.074692e-01
3.022500e+01  3.964774e-01
3.024000e+01  3.878328e-01
3.025500e+01  3.913079e-01
3.027000e+01  4.527047e-01
3.028500e+01  4.261399e-01
3.030000e+01  3.991797e-01
3.031500e+01  3.857040e-01
3.033000e+01  3.995231e-01
3.034500e+01  4.329760e-01
3.036000e+01  4.347433e-01
3.037500e+01  4.630890e-01
3.039000e+01  4.835513e-01
3.040500e+01  3.880278e-01
3.042000e+01  4.005542e-01
3.043500e+01  4.012500e-01
3.045000e+01  4.028075e-01
3.046500e+01  4.607952e-01
3.048000e+01  5.494203e-01
3.049500e+01  5.185067e-01
3.051000e+01  5.695372e-01
3.052500e+01  5.447879e-01
3.054000e+01  5.495900e-01
3.055500e+01  5.519915e-01
3.057000e+01  5.775772e-01
3.058500e+01  4.967815e-01
3.060000e+01  5.478288e-01
3.061500e+01  5.507227e-01
3.063000e+01  5.099888e-01
3.064500e+01  5.456409e-01
3.066000e+01  5.667467e-01
3.067500e+01  5.238716e-01
3.069000e+01  5.483997e-01
3.070500e+01  4.629895e-01
3.072000e+01  5.472465e-01
3.073500e+01  6.845039e-01
3.075000e+01  5.586555e-01
3.076500e+01  5.563455e-01
3.078000e+01  5.625135e-01
3.079500e+01  7.245619e-01
3.081000e+01  5.667742e-01
3.082500e+01  6.175811e-01
3.084000e+01  6.954051e-01
3.085500e+01  6.059855e-01
3.087000e+01  5.462803e-01
3.088500e+01  5.557691e-01
3.090000e+01  4.731667e-01
3.091500e+01  4.226491e-01
3.093000e+01  4.104508e-01
3.094500e+01  4.428858e-01
3.096000e+01  3.777371e-01
3.097500e+01  3.771619e-01
3.099000e+01  4.205644e-01
3.100500e+01  4.329579e-01
3.102000e+01  4.365292e-01
3.103500e+01  4.215414e-01
3.105000e+01  4.320906e-01
3.106500e+01  4.016265e-01
3.108000e+01  4.201995e-01
3.109500e+01  3.956034e-01
3.111000e+01  4.093733e-01
3.112500e+01  4.219015e-01
3.114000e+01  4.047112e-01
3.115500e+01  4.367899e-01
3.117000e+01  4.132214e-01
3.118500e+01  3.739007e-01
3.120000e+01  3.573330e-01
3.121500e+01  3.969509e-01
3.123000e+01  3.732031e-01
3.124500e+01  3.798705e-01
3.126000e+01  3.655654e-01
3.127500e+01  4.182704e-01
3.129000e+01  3.688022e-01
3.130500e+01  4.080652e-01
3.132000e+01  4.119147e-01
3.133500e+01  4.346559e-01
3.135000e+01  4.271236e-01
3.136500e+01  4.295047e-01
3.138000e+01  3.899772e-01
3.139500e+01  4.465525e-01
3.141000e+01  4.297466e-01
3.142500e+01  4.417799e-01
3.144000e+01  4.209617e-01
3.145500e+01  4.438184e-01
3.147000e+01  4.269139e-01
3.148500e+01  4.380005e-01
3.150000e+01  4.493476e-01
3.151500e+01  4.334450e-01
3.153000e+01  4.158966e-01
3.154500e+01  4.355261e-01
3.156000e+01  4.351482e-01
3.157500e+01  4.085954e-01
3.159000e+01  4.173206e-01
3.160500e+01  4.557898e-01
3.162000e+01  4.329168e-01
3.163500e+01  4.289672e-01
3.165000e+01  4.536033e-01
3.166500e+01  4.333470e-01
3.168000e+01  4.203288e-01
3.169500e+01  4.058126e-01
3.171000e+01  4.396285e-01
3.172500e+01  4.150902e-01
3.174000e+01  4.047037e-01
3.175500e+01  4.488930e-01
3.177000e+01  4.199163e-01
3.178500e+01  4.338096e-01
3.180000e+01  4.346621e-01
3.181500e+01  4.227287e-01
3.183000e+01  3.724996e-01
3.184500e+01  4.352591e-01
3.186000e+01  4.432121e-01
3.187500e+01  4.061532e-01
3.189000e+01  3.871516e-01
3.190500e+01  4.264890e-01
3.192000e+01  4.209928e-01
3.193500e+01  4.288772e-01
3.195000e+01  4.056963e-01
3.196500e+01  4.274544e-01
3.198000e+01  4.141366e-01
3.199500e+01  4.272460e-01
3.201000e+01  4.067698e-01
3.202500e+01  4.364068e-01
3.204000e+01  4.256440e-01
3.205500e+01  4.113213e-01
3.207000e+01  4.291351e-01
3.208500e+01  4.205477e-01
3.210000e+01  4.012507e-01
3.211500e+01  3.671518e-01
3.213000e+01  3.771298e-01
3.214500e+01  4.385546e-01
3.216000e+01  4.085456e-01
3.217500e+01  4.476527e-01
3.219000e+01  4.260975e-01
3.220500e+01  4.220227e-01
3.222000e+01  4.270309e-01
3.223500e+01  4.390096e-01
3.225000e+01  4.039398e-01
3.226500e+01  4.349178e-01
3.228000e+01  4.151260e-01
3.229500e+01  4.322753e-01
3.231000e+01  4.191995e-01
3.232500e+01  4.306894e-01
3.234000e+01  4.430641e-01
3.235500e+01  4.552667e-01
3.237000e+01  4.086560e-01
3.238500e+01  4.572508e-01
3.240000e+01  4.438463e-01
3.241500e+01  4.070807e-01
3.243000e+01  4.438365e-01
3.244500e+01  4.635937e-01
3.246000e+01  3.895538e-01
3.247500e+01  4.098774e-01
3.249000e+01  4.120382e-01
3.250500e+01  4.070628e-01
3.252000e+01  4.358863e-01
3.253500e+01  3.607990e-01
3.255000e+01  3.804071e-01
3.256500e+01  3.736588e-01
3.258000e+01  3.976788e-01
3.259500e+01  4.436012e-01
3.261000e+01  4.218308e-01
3.262500e+01  4.037906e-01
3.264000e+01  4.346654e-01
3.265500e+01  4.057028e-01
3.267000e+01  4.277033e-01
3.268500e+01  4.072906e-01
3.270000e+01  4.199007e-01
3.271500e+01  3.938133e-01
3.273000e+01  4.095979e-01
3.274500e+01  4.387002e-01
3.276000e+01  4.281834e-01
3.277500e+01  4.102768e-01
3.279000e+01  4.101720e-01
3.280500e+01  4.256290e-01
3.282000e+01  4.120422e-01
3.283500e+01  4.390799e-01
3.285000e+01  4.208508e-01
3.286500e+01  4.317974e-01
3.288000e+01  4.257685e-01
3.289500e+01  4.359332e-01
3.291000e+01  3.854005e-01
3.292500e+01  4.103932e-01
3.294000e+01  4.046977e-01
3.295500e+01  3.952495e-01
3.297000e+01  4.266024e-01
3.298500e+01  4.099563e-01
3.300000e+01  4.243155e-01
3.301500e+01  4.099258e-01
3.303000e+01  3.804148e-01
3.304500e+01  3.952798e-01
3.306000e+01  4.115771e-01
3.307500e+01  4.110999e-01
3.309000e+01  3.896171e-01
3.310500e+01  3.927152e-01
3.312000e+01  3.956808e-01
3.313500e+01  4.171319e-01
3.315000e+01  4.256502e-01
3.316500e+01  3.946750e-01
3.318000e+01  4.158784e-01
3.319500e+01  4.097565e-01
3.321000e+01  4.006686e-01
3.322500e+01  3.602329e-01
3.324000e+01  3.820054e-01
3.325500e+01  4.011863e-01
3.327000e+01  4.238395e-01
3.328500e+01  3.884226e-01
3.330000e+01  3.936390e-01
3.331500e+01  3.405845e-01
3.333000e+01  3.575931e-01
3.334500e+01  3.986524e-01
3.336000e+01  3.829764e-01
3.337500e+01  4.033781e-01
3.339000e+01  3.869215e-01
3.340500e+01  4.190205e-01
3.342000e+01  4.048813e-01
3.343500e+01  4.151525e-01
3.345000e+01  3.652640e-01
3.346500e+01  4.077396e-01
3.348000e+01  4.212505e-01
3.349500e+01  4.227344e-01
3.351000e+01  3.971892e-01
3.352500e+01  3.799535e-01
3.354000e+01  4.231023e-01
3.355500e+01  3.980604e-01
3.357000e+01  4.284760e-01
3.358500e+01  4.106691e-01
3.360000e+01  4.052686e-01
3.361500e+01  4.173796e-01
3.363000e+01  4.177108e-01
3.364500e+01  4.022905e-01
3.366000e+01  4.344137e-01
3.367500e+01  3.776804e-01
3.369000e+01  4.309939e-01
3.370500e+01  4.403438e-01
3.372000e+01  3.984640e-01
3.373500e+01  4.025744e-01
3.375000e+01  4.096819e-01
3.376500e+01  3.920203e-01
3.378000e+01  3.951955e-01
3.379500e+01  4.249566e-01
3.381000e+01  3.968298e-01
3.382500e+01  3.889942e-01
3.384000e+01  3.597580e-01
3.385500e+01  4.037415e-01
3.387000e+01  5.375124e-01
3.388500e+01  5.497523e-01
3.390000e+01  5.884536e-01
3.391500e+01  5.814061e-01
3.393000e+01  4.920372e-01
3.394500e+01  5.231924e-01
3.396000e+01  5.649764e-01
3.397500e+01  5.465448e-01
3.399000e+01  6.759003e-01
3.400500e+01  6.929619e-01
3.402000e+01  6.176752e-01
3.403500e+01  6.486612e-01
3.405000e+01  6.649859e-01
3.406500e+01  6.136656e-01
3.408000e+01  4.435048e-01
3.409500e+01  5.579111e-01
3.411000e+01  4.930035e-01
3.412500e+01  5.488231e-01
3.414000e+01  5.893816e-01
3.415500e+01  5.846354e-01
3.417000e+01  6.198878e-01
3.418500e+01  6.166594e-01
3.420000e+01  6.212400e-01
3.421500e+01  6.846262e-01
3.423000e+01  5.114698e-01
3.424500e+01  7.036825e-01
3.426000e+01  7.212737e-01
3.427500e+01  7.232242e-01
3.429000e+01  7.516363e-01
3.430500e+01  8.666276e-01
3.432000e+01  8.703145e-01
3.433500e+01  8.700518e-01
3.435000e+01  8.591639e-01
3.436500e+01  8.388776e-01
3.438000e+01  7.757297e-01
3.439500e+01  8.167297e-01
3.441000e+01  8.984288e-01
3.442500e+01  1.016449e+00
3.444000e+01  7.796391e-01
3.445500e+01  6.943118e-01
3.447000e+01  6.881785e-01
3.448500e+01  6.788227e-01
3.450000e+01  6.602362e-01
3.451500e+01  6.849800e-01
3.453000e+01  6.106735e-01
3.454500e+01  6.362189e-01
3.456000e+01  5.235353e-01
3.457500e+01  5.005075e-01
3.459000e+01  5.555449e-01
3.460500e+01  5.219492e-01
3.462000e+01  7.309215e-01
3.463500e+01  6.298795e-01
3.465000e+01  6.972563e-01
3.466500e+01  6.423331e-01
3.468000e+01  6.170480e-01
3.469500e+01  6.048951e-01
3.471000e+01  5.897817e-01
3.472500e+01  6.939493e-01
3.474000e+01  5.215520e-01
3.475500e+01  5.757645e-01
3.477000e+01  4.786260e-01
3.478500e+01  5.382454e-01
3.480000e+01  5.243407e-01
3.481500e+01  6.043226e-01
3.483000e+01  6.122777e-01
3.484500e+01  6.266367e-01
3.486000e+01  5.705820e-01
3.487500e+01  5.583541e-01
3.489000e+01  6.228377e-01
3.490500e+01  5.985973e-01
3.492000e+01  5.380402e-01
3.493500e+01  4.938182e-01
3.495000e+01  5.372893e-01
3.496500e+01  5.129040e-01
3.498000e+01  4.242354e-01
3.499500e+01  4.539362e-01
3.501000e+01  5.363942e-01
3.502500e+01  4.608872e-01
3.504000e+01  4.466817e-01
3.505500e+01  4.781547e-01
3.507000e+01  4.727745e-01
3.508500e+01  4.709883e-01
3.510000e+01  5.713261e-01
3.511500e+01  5.688328e-01
3.513000e+01  5.529155e-01
3.514500e+01  5.531356e-01
3.516000e+01  5.645200e-01
3.517500e+01  6.176083e-01
3.519000e+01  6.091897e-01
3.520500e+01  5.572423e-01
3.522000e+01  6.170055e-01
3.523500e+01  4.981128e-01
3.525000e+01  5.351941e-01
3.526500e+01  6.099383e-01
3.528000e+01  5.577382e-01
3.529500e+01  5.500075e-01
3.531000e+01  5.544274e-01
3.532500e+01  6.292086e-01
3.534000e+01  6.060594e-01
3.535500e+01  6.414701e-01
3.537000e+01  5.826197e-01
3.538500e+01  5.617115e-01
3.540000e+01  5.660129e-01
3.541500e+01  7.520486e-01
3.543000e+01  7.501417e-01
3.544500e+01  8.332668e-01
3.546000e+01  7.539559e-01
3.547500e+01  6.794767e-01
3.549000e+01  7.613281e-01
3.550500e+01  6.830957e-01
3.552000e+01  7.108024e-01
3.553500e+01  7.430528e-01
3.555000e+01  7.850127e-01
3.556500e+01  8.725198e-01
3.558000e+01  9.534293e-01
3.559500e+01  1.012317e+00
3.561000e+01  9.854528e-01
3.562500e+01  8.775505e-01
3.564000e+01  9.587014e-01
3.565500e+01  7.940481e-01
3.567000e+01  8.911164e-01
3.568500e+01  8.729505e-01
3.570000e+01  8.984058e-01
3.571500e+01  1.022875e+00
3.573000e+01  8.505332e-01
3.574500e+01  6.952800e-01
3.576000e+01  7.256725e-01
3.577500e+01  8.329619e-01
3.579000e+01  8.802596e-01
3.580500e+01  8.225483e-01
3.582000e+01  7.981185e-01
3.583500e+01  7.057586e-01
3.585000e+01  8.342432e-01
3.586500e+01  8.359585e-01
3.588000e+01  8.982026e-01
3.589500e+01  9.799372e-01
3.591000e+01  9.161382e-01
3.592500e+01  1.043884e+00
3.594000e+01  1.046709e+00
3.595500e+01  1.144181e+00
3.597000e+01  1.198947e+00
3.598500e+01  1.075691e+00
3.600000e+01  9.953606e-01
3.601500e+01  1.134072e+00
3.603000e+01  1.225153e+00
3.604500e+01  1.080809e+00
3.606000e+01  1.058488e+00
3.607500e+01  1.053393e+00
3.609000e+01  1.196571e+00
3.610500e+01  8.355073e-01
3.612000e+01  6.581085e-01
3.613500e+01  6.143589e-01
3.615000e+01  7.070740e-01
3.616500e+01  6.914252e-01
3.618000e+01  6.583195e-01
3.619500e+01  6.595803e-01
3.621000e+01  5.762916e-01
3.622500e+01  6.244991e-01
3.624000e+01  5.089588e-01
3.625500e+01  5.996715e-01
3.627000e+01  6.319768e-01
3.628500e+01  7.268363e-01
3.630000e+01  8.274550e-01
3.631500e+01  9.052085e-01
3.633000e+01  7.008135e-01
3.634500e+01  7.503860e-01
3.636000e+01  6.399986e-01
3.637500e+01  6.325395e-01
3.639000e+01  6.494249e-01
3.640500e+01  8.472360e-01
3.642000e+01  6.393352e-01
3.643500e+01  6.899819e-01
3.645000e+01  6.185082e-01
3.646500e+01  4.733516e-01
3.648000e+01  5.774014e-01
3.649500e+01  6.415390e-01
3.651000e+01  4.523944e-01
3.652500e+01  4.465352e-01
3.654000e+01  4.400651e-01
3.655500e+01  4.568709e-01
3.657000e+01  5.597780e-01
3.658500e+01  4.979457e-01
3.660000e+01  5.442387e-01
3.661500e+01  5.802541e-01
3.663000e+01  6.327626e-01
3.664500e+01  6.251549e-01
3.666000e+01  6.180089e-01
3.667500e+01  6.763569e-01
3.669000e+01  6.368539e-01
3.670500e+01  5.065946e-01
3.672000e+01  6.499845e-01
3.673500e+01  5.807338e-01
3.675000e+01  4.687322e-01
3.676500e+01  4.859286e-01
3.678000e+01  4.348760e-01
3.679500e+01  4.102141e-01
3.681000e+01  4.642089e-01
3.682500e+01  4.125433e-01
3.684000e+01  4.143775e-01
3.685500e+01  4.302473e-01
3.687000e+01  4.401268e-01
3.688500e+01  4.107170e-01
3.690000e+01  4.311855e-01
3.691500e+01  4.170175e-01
3.693000e+01  4.098696e-01
3.694500e+01  4.735340e-01
3.696000e+01  3.962926e-01
3.697500e+01  4.461257e-01
3.699000e+01  5.944805e-01
3.700500e+01  5.405874e-01
3.702000e+01  4.511659e-01
3.703500e+01  3.642052e-01
3.705000e+01  5.007127e-01
3.706500e+01  4.531020e-01
3.708000e+01  4.289312e-01
3.709500e+01  4.238189e-01
3.711000e+01  4.399574e-01
3.712500e+01  4.473780e-01
3.714000e+01  4.428028e-01
3.715500e+01  4.685227e-01
3.717000e+01  4.245978e-01
3.718500e+01  4.166775e-01
3.720000e+01  4.231561e-01
3.721500e+01  4.306834e-01
3.723000e+01  3.920563e-01
3.724500e+01  4.344642e-01
3.726000e+01  4.316330e-01
3.727500e+01  3.736234e-01
3.729000e+01  4.139432e-01
3.730500e+01  3.933886e-01
3.732000e+01  4.120074e-01
3.733500e+01  4.100285e-01
3.735000e+01  4.128362e-01
3.736500e+01  5.460493e-01
3.738000e+01  5.646394e-01
3.739500e+01  4.922080e-01
3.741000e+01  5.548409e-01
3.742500e+01  6.995884e-01
3.744000e+01  8.374812e-01
3.745500e+01  8.936173e-01
3.747000e+01  1.001041e+00
3.748500e+01  9.958197e-01
3.750000e+01  9.912724e-01
3.751500e+01  9.137357e-01
3.753000e+01  7.932921e-01
3.754500e+01  8.369815e-01
3.756000e+01  8.357899e-01
3.757500e+01  8.231259e-01
3.759000e+01  9.142098e-01
3.760500e+01  7.939659e-01
3.762000e+01  7.189294e-01
3.763500e+01  7.758263e-01
3.765000e+01  7.701433e-01
3.766500e+01  6.275066e-01
3.768000e+01  7.024244e-01
3.769500e+01  7.773569e-01
3.771000e+01  8.476364e-01
3.772500e+01  7.055594e-01
3.774000e+01  6.942971e-01
3.775500e+01  5.515767e-01
3.777000e+01  6.637993e-01
3.778500e+01  6.164444e-01
3.780000e+01  6.234962e-01
3.781500e+01  7.312104e-01
3.783000e+01  8.179904e-01
3.784500e+01  6.719063e-01
3.786000e+01  8.100783e-01
3.787500e+01  8.029578e-01
3.789000e+01  9.412115e-01
3.790500e+01  9.185344e-01
3.792000e+01  8.731639e-01
3.793500e+01  7.090037e-01
3.795000e+01  9.417397e-01
3.796500e+01  1.041104e+00
3.798000e+01  9.007162e-01
3.799500e+01  9.073390e-01
3.801000e+01  1.026205e+00
3.802500e+01  7.765105e-01
3.804000e+01  7.681847e-01
3.805500e+01  6.773354e-01
3.807000e+01  6.837758e-01
3.808500e+01  4.986732e-01
3.810000e+01  6.033247e-01
3.811500e+01  5.960271e-01
3.813000e+01  5.030227e-01
3.814500e+01  6.320372e-01
3.816000e+01  5.843439e-01
3.817500e+01  5.457627e-01
3.819000e+01  6.121434e-01
3.820500e+01  6.243178e-01
3.822000e+01  6.768197e-01
3.823500e+01  6.341690e-01
3.825000e+01  5.706878e-01
3.826500e+01  5.263102e-01
3.828000e+01  5.667744e-01
3.829500e+01  6.138055e-01
3.831000e+01  5.026650e-01
3.832500e+01  6.321947e-01
3.834000e+01  5.594579e-01
3.835500e+01  6.900358e-01
3.837000e+01  6.662704e-01
3.838500e+01  6.347290e-01
3.840000e+01  6.222861e-01
3.841500e+01  5.100622e-01
3.843000e+01  4.183182e-01
3.844500e+01  5.165679e-01
3.846000e+01  4.604165e-01
3.847500e+01  5.195117e-01
3.849000e+01  5.707426e-01
3.850500e+01  5.709318e-01
3.852000e+01  5.452278e-01
3.853500e+01  6.055694e-01
3.855000e+01  6.442961e-01
3.856500e+01  6.684201e-01
3.858000e+01  6.545883e-01
3.859500e+01  6.749141e-01
3.861000e+01  7.590333e-01
3.862500e+01  6.049347e-01
3.864000e+01  6.869844e-01
3.865500e+01  7.665858e-01
3.867000e+01  6.239265e-01
3.868500e+01  8.659892e-01
3.870000e+01  8.379284e-01
3.871500e+01  8.868369e-01
3.873000e+01  7.677727e-01
3.874500e+01  7.976068e-01
3.876000e+01  8.462611e-01
3.877500e+01  1.118558e+00
3.879000e+01  1.312831e+00
3.880500e+01  1.372400e+00
3.882000e+01  1.402243e+00
3.883500e+01  1.269080e+00
3.885000e+01  1.124146e+00
3.886500e+01  1.179846e+00
3.888000e+01  1.152311e+00
3.889500e+01  1.067779e+00
3.891000e+01  1.180762e+00
3.892500e+01  1.308299e+00
3.894000e+01  1.332345e+00
3.895500e+01  1.267605e+00
3.897000e+01  1.287121e+00
3.898500e+01  1.358713e+00
3.900000e+01  1.506052e+00
3.901500e+01  1.409312e+00
3.903000e+01  1.509045e+00
3.904500e+01  1.486636e+00
3.906000e+01  1.472282e+00
3.907500e+01  1.485538e+00
3.909000e+01  1.480211e+00
3.910500e+01  1.557502e+00
3.912000e+01  1.461659e+00
3.913500e+01  1.619457e+00
3.915000e+01  1.450101e+00
3.916500e+01  1.689225e+00
3.918000e+01  1.459869e+00
3.919500e+01  1.598206e+00
3.921000e+01  1.629923e+00
3.922500e+01  1.698879e+00
3.924000e+01  1.629673e+00
3.925500e+01  1.856133e+00
3.927000e+01  1.819213e+00
3.928500e+01  1.830373e+00
3.930000e+01  1.928285e+00
3.931500e+01  1.974288e+00
3.933000e+01  2.004494e+00
3.934500e+01  2.107424e+00
3.936000e+01  2.054917e+00
3.937500e+01  2.114102e+00
3.939000e+01  2.014669e+00
3.940500e+01  1.780426e+00
3.942000e+01  1.921539e+00
3.943500e+01  1.905372e+00
3.945000e+01  2.033959e+00
3.946500e+01  2.180258e+00
3.948000e+01  2.557044e+00
3.949500e+01  2.519850e+00
3.951000e+01  2.238830e+00
3.952500e+01  2.380594e+00
3.954000e+01  2.362489e+00
3.955500e+01  2.053061e+00
3.957000e+01  2.277208e+00
3.958500e+01  1.934374e+00
3.960000e+01  1.844698e+00
3.961500e+01  1.791953e+00
3.963000e+01  1.948649e+00
3.964500e+01  1.998404e+00
3.966000e+01  1.834546e+00
3.967500e+01  1.507486e+00
3.969000e+01  1.610311e+00
3.970500e+01  1.437531e+00
3.972000e+01  1.579200e+00
3.973500e+01  1.474203e+00
3.975000e+01  1.340354e+00
3.976500e+01  1.419242e+00
3.978000e+01  1.298057e+00
3.979500e+01  1.309379e+00
3.981000e+01  1.106151e+00
3.982500e+01  8.449605e-01
3.984000e+01  9.494902e-01
3.985500e+01  9.470705e-01
3.987000e+01  9.713814e-01
3.988500e+01  8.241113e-01
3.990000e+01  5.874749e-01
3.991500e+01  6.153973e-01
3.993000e+01  6.179436e-01
3.994500e+01  6.208394e-01
3.996000e+01  6.821802e-01
3.997500e+01  1.006028e+00
3.999000e+01  9.478992e-01
4.000500e+01  1.028735e+00
4.002000e+01  1.122294e+00
4.003500e+01  9.936091e-01
4.005000e+01  9.288250e-01
4.006500e+01  9.302679e-01
4.008000e+01  1.183489e+00
4.009500e+01  1.181025e+00
4.011000e+01  1.117603e+00
4.012500e+01  1.104141e+00
4.014000e+01  1.139095e+00
4.015500e+01  1.177208e+00
4.017000e+01  1.209044e+00
4.018500e+01  1.296487e+00
4.020000e+01  1.019201e+00
4.021500e+01  1.109839e+00
4.023000e+01  8.652936e-01
4.024500e+01  9.336629e-01
4.026000e+01  1.041113e+00
4.027500e+01  1.028001e+00
4.029000e+01  9.469337e-01
4.030500e+01  8.694742e-01
4.032000e+01  9.535604e-01
4.033500e+01  7.820000e-01
4.035000e+01  8.802572e-01
4.036500e+01  9.246569e-01
4.038000e+01  9.727930e-01
4.039500e+01  8.660129e-01
4.041000e+01  9.289809e-01
4.042500e+01  1.126982e+00
4.044000e+01  1.289893e+00
4.045500e+01  1.286735e+00
4.047000e+01  1.023475e+00
4.048500e+01  9.145029e-01
4.050000e+01  1.113093e+00
4.051500e+01  1.129546e+00
4.053000e+01  1.063865e+00
4.054500e+01  9.642462e-01
4.056000e+01  1.014292e+00
4.057500e+01  1.118665e+00
4.059000e+01  1.455290e+00
4.060500e+01  1.391369e+00
4.062000e+01  1.306637e+00
4.063500e+01  1.029799e+00
4.065000e+01  1.268497e+00
4.066500e+01  1.184224e+00
4.068000e+01  1.153002e+00
4.069500e+01  9.489744e-01
4.071000e+01  9.490353e-01
4.072500e+01  7.963126e-01
4.074000e+01  8.949813e-01
4.075500e+01  7.680266e-01
4.077000e+01  9.319613e-01
4.078500e+01  7.926736e-01
4.080000e+01  7.193899e-01
4.081500e+01  5.763566e-01
4.083000e+01  5.901300e-01
4.084500e+01  3.767893e-01
4.086000e+01  4.138467e-01
4.087500e+01  4.571796e-01
4.089000e+01  4.587709e-01
4.090500e+01  4.635822e-01
4.092000e+01  5.305755e-01
4.093500e+01  4.338400e-01
4.095000e+01  4.482051e-01
4.096500e+01  4.482479e-01
4.098000e+01  4.532436e-01
4.099500e+01  4.401370e-01
4.101000e+01  4.499564e-01
4.102500e+01  4.188422e-01
4.104000e+01  4.507228e-01
4.105500e+01  4.094464e-01
4.107000e+01  4.114275e-01
4.108500e+01  4.250670e-01
4.110000e+01  4.364088e-01
4.111500e+01  4.347952e-01
4.113000e+01  4.287546e-01
4.114500e+01  4.458672e-01
4.116000e+01  4.112495e-01
4.117500e+01  3.869946e-01
4.119000e+01  3.707595e-01
4.120500e+01  3.710476e-01
4.122000e+01  4.164409e-01
4.123500e+01  4.136624e-01
4.125000e+01  3.857567e-01
4.126500e+01  3.946854e-01
4.128000e+01  4.214325e-01
4.129500e+01  4.350741e-01
4.131000e+01  4.089784e-01
4.132500e+01  3.753696e-01
4.134000e+01  3.846599e-01
4.135500e+01  3.813965e-01
4.137000e+01  4.153557e-01
4.138500e+01  3.720755e-01
4.140000e+01  3.935857e-01
4.141500e+01  4.018797e-01
4.143000e+01  3.796982e-01
4.144500e+01  4.158066e-01
4.146000e+01  3.895974e-01
4.147500e+01  4.180079e-01
4.149000e+01  4.219753e-01
4.150500e+01  4.443198e-01
4.152000e+01  4.511034e-01
4.153500e+01  4.183854e-01
4.155000e+01  3.922458e-01
4.156500e+01  3.906832e-01
4.158000e+01  4.350775e-01
4.159500e+01  4.217308e-01
4.161000e+01  4.248565e-01
4.162500e+01  4.238701e-01
4.164000e+01  4.302052e-01
4.165500e+01  4.297219e-01
4.167000e+01  4.111325e-01
4.168500e+01  3.881442e-01
4.170000e+01  4.210847e-01
4.171500e+01  3.924418e-01
4.173000e+01  4.020672e-01
4.174500e+01  3.836463e-01
4.176000e+01  3.869099e-01
4.177500e+01  3.956051e-01
4.179000e+01  3.991668e-01
4.180500e+01  4.251949e-01
4.182000e+01  3.889995e-01
4.183500e+01  3.894295e-01
4.185000e+01  4.235811e-01
4.186500e+01  4.306031e-01
4.188000e+01  4.171890e-01
4.189500e+01  4.157249e-01
4.191000e+01  4.143951e-01
4.192500e+01  3.943748e-01
4.194000e+01  3.850519e-01
4.195500e+01  3.995053e-01
4.197000e+01  4.099337e-01
4.198500e+01  3.996296e-01
4.200000e+01  3.934656e-01
4.201500e+01  4.168251e-01
4.203000e+01  4.128760e-01
4.204500e+01  4.111307e-01
4.206000e+01  4.123248e-01
4.207500e+01  3.991907e-01
4.209000e+01  4.017716e-01
4.210500e+01  4.223027e-01
4.212000e+01  3.872053e-01
4.213500e+01  3.867286e-01
4.215000e+01  4.191415e-01
4.216500e+01  3.813632e-01
4.218000e+01  3.982461e-01
4.219500e+01  4.045484e-01
4.221000e+01  4.120610e-01
4.222500e+01  3.892616e-01
4.224000e+01  3.929128e-01
4.225500e+01  4.080446e-01
4.227000e+01  4.182474e-01
4.228500e+01  4.070240e-01
4.230000e+01  4.247347e-01
4.231500e+01  4.053966e-01
4.233000e+01  4.234050e-01
4.234500e+01  3.870697e-01
4.236000e+01  4.089595e-01
4.237500e+01  4.079520e-01
4.239000e+01  4.067077e-01
4.240500e+01  4.161044e-01
4.242000e+01  4.317938e-01
4.243500e+01  3.853711e-01
4.245000e+01  4.084186e-01
4.246500e+01  4.204587e-01
4.248000e+01  3.973650e-01
4.249500e+01  4.285670e-01
4.251000e+01  4.073519e-01
4.252500e+01  3.826030e-01
4.254000e+01  4.140951e-01
4.255500e+01  3.704539e-01
4.257000e+01  3.695436e-01
4.258500e+01  3.929760e-01
4.260000e+01  3.640236e-01
4.261500e+01  3.955145e-01
4.263000e+01  4.095916e-01
4.264500e+01  3.962643e-01
4.266000e+01  4.115931e-01
4.267500e+01  3.809645e-01
4.269000e+01  4.059269e-01
4.270500e+01  4.154540e-01
4.272000e+01  4.112535e-01
4.273500e+01  3.999954e-01
4.275000e+01  4.210143e-01
4.276500e+01  3.989248e-01
4.278000e+01  3.997097e-01
4.279500e+01  4.005587e-01
4.281000e+01  3.708094e-01
4.282500e+01  3.980971e-01
4.284000e+01  4.344139e-01
4.285500e+01  3.836732e-01
4.287000e+01  3.990334e-01
4.288500e+01  3.843617e-01
4.290000e+01  4.020794e-01
4.291500e+01  4.154943e-01
4.293000e+01  3.826325e-01
4.294500e+01  3.700261e-01
4.296000e+01  4.437395e-01
4.297500e+01  3.724292e-01
4.299000e+01  4.097976e-01
4.300500e+01  4.077902e-01
4.302000e+01  3.358833e-01
4.303500e+01  3.817853e-01
4.305000e+01  3.747969e-01
4.306500e+01  4.220327e-01
4.308000e+01  4.368649e-01
4.309500e+01  4.290713e-01
4.311000e+01  4.214665e-01
4.312500e+01  4.242303e-01
4.314000e+01  4.338164e-01
4.315500e+01  4.224665e-01
4.317000e+01  4.312240e-01
4.318500e+01  4.307070e-01
4.320000e+01  4.506351e-01
4.321500e+01  4.970011e-01
4.323000e+01  5.710885e-01
4.324500e+01  3.880045e-01
4.326000e+01  4.351088e-01
4.327500e+01  4.151167e-01
4.329000e+01  4.084980e-01
4.330500e+01  4.040229e-01
4.332000e+01  4.223695e-01
4.333500e+01  4.666709e-01
4.335000e+01  4.376287e-01
4.336500e+01  4.162284e-01
4.338000e+01  4.664878e-01
4.339500e+01  4.033306e-01
4.341000e+01  4.001421e-01
4.342500e+01  4.323571e-01
4.344000e+01  4.148076e-01
4.345500e+01  4.194917e-01
4.347000e+01  4.027738e-01
4.348500e+01  4.312481e-01
4.350000e+01  4.542161e-01
4.351500e+01  4.450293e-01
4.353000e+01  4.168636e-01
4.354500e+01  4.243750e-01
4.356000e+01  4.933973e-01
4.357500e+01  4.547360e-01
4.359000e+01  4.174060e-01
4.360500e+01  4.398727e-01
4.362000e+01  4.928522e-01
4.363500e+01  4.693949e-01
4.365000e+01  4.588165e-01
4.366500e+01  4.846947e-01
4.368000e+01  4.412344e-01
4.369500e+01  4.746901e-01
4.371000e+01  4.477578e-01
4.372500e+01  5.071823e-01
4.374000e+01  3.882506e-01
4.375500e+01  4.010281e-01
4.377000e+01  4.169382e-01
4.378500e+01  4.386834e-01
4.380000e+01  4.410369e-01
4.381500e+01  4.258765e-01
4.383000e+01  4.293167e-01
4.384500e+01  4.474178e-01
4.386000e+01  4.349483e-01
4.387500e+01  4.210210e-01
4.389000e+01  4.369058e-01
4.390500e+01  4.172595e-01
4.392000e+01  3.918619e-01
4.393500e+01  3.807348e-01
4.395000e+01  4.347279e-01
4.396500e+01  4.556223e-01
4.398000e+01  4.096214e-01
4.399500e+01  4.263763e-01
4.401000e+01  4.415071e-01
4.402500e+01  4.275970e-01
4.404000e+01  4.031189e-01
4.405500e+01  4.138467e-01
4.407000e+01  4.227275e-01
4.408500e+01  4.215009e-01
4.410000e+01  4.124691e-01
4.411500e+01  3.950056e-01
4.413000e+01  4.072210e-01
4.414500e+01  4.420586e-01
4.416000e+01  4.119194e-01
4.417500e+01  4.341997e-01
4.419000e+01  3.885233e-01
4.420500e+01  4.197208e-01
4.422000e+01  4.091624e-01
4.423500e+01  3.970401e-01
4.425000e+01  4.506956e-01
4.426500e+01  4.304677e-01
4.428000e+01  4.418465e-01
4.429500e+01  4.328017e-01
4.431000e+01  4.274053e-01
4.432500e+01  4.139362e-01
4.434000e+01  4.343573e-01
4.435500e+01  4.542649e-01
4.437000e+01  4.320584e-01
4.438500e+01  4.035589e-01
4.440000e+01  4.102671e-01
4.441500e+01  4.183296e-01
4.443000e+01  4.189403e-01
4.444500e+01  4.171065e-01
4.446000e+01  3.819709e-01
4.447500e+01  3.617672e-01
4.449000e+01  3.723134e-01
4.450500e+01  4.070794e-01
4.452000e+01  4.395888e-01
4.453500e+01  3.923313e-01
4.455000e+01  4.267558e-01
4.456500e+01  3.241053e-01
4.458000e+01  3.569629e-01
4.459500e+01  4.105825e-01
4.461000e+01  3.905644e-01
4.462500e+01  3.786246e-01
4.464000e+01  3.609055e-01
4.465500e+01  4.313055e-01
4.467000e+01  3.290834e-01
4.468500e+01  4.366206e-01
4.470000e+01  4.433052e-01
4.471500e+01  4.217184e-01
4.473000e+01  4.289258e-01
4.474500e+01  3.687679e-01
4.476000e+01  4.104030e-01
4.477500e+01  4.062768e-01
4.479000e+01  4.168177e-01
4.480500e+01  4.095180e-01
4.482000e+01  4.438088e-01
4.483500e+01  4.373059e-01
4.485000e+01  4.114364e-01
4.486500e+01  4.046739e-01
4.488000e+01  4.249072e-01
4.489500e+01  4.150800e-01
4.491000e+01  3.466643e-01
4.492500e+01  4.030686e-01
4.494000e+01  3.908806e-01
4.495500e+01  4.214197e-01
4.497000e+01  4.176783e-01
4.498500e+01  3.906089e-01
4.500000e+01  4.399215e-01
4.501500e+01  4.316841e-01
4.503000e+01  4.271478e-01
4.504500e+01  4.330671e-01
4.506000e+01  4.100443e-01
4.507500e+01  4.237891e-01
4.509000e+01  4.127353e-01
4.510500e+01  3.806905e-01
4.512000e+01  4.035717e-01
4.513500e+01  3.967678e-01
4.515000e+01  4.290258e-01
4.516500e+01  4.025778e-01
4.518000e+01  3.981045e-01
4.519500e+01  4.038395e-01
4.521000e+01  4.164592e-01
4.522500e+01  4.261244e-01
4.524000e+01  4.146128e-01
4.525500e+01  4.461782e-01
4.527000e+01  4.119687e-01
4.528500e+01  4.254001e-01
4.530000e+01  4.386703e-01
4.531500e+01  3.994253e-01
4.533000e+01  4.125539e-01
4.534500e+01  4.128425e-01
4.536000e+01  3.554239e-01
4.537500e+01  3.594868e-01
4.539000e+01  3.472996e-01
4.540500e+01  3.033775e-01
4.542000e+01  3.102371e-01
4.543500e+01  3.915774e-01
4.545000e+01  3.881068e-01
4.546500e+01  4.338655e-01
4.548000e+01  4.153966e-01
4.549500e+01  4.493331e-01
4.551000e+01  4.223974e-01
4.552500e+01  4.154886e-01
4.554000e+01  3.892891e-01
4.555500e+01  4.258516e-01
4.557000e+01  4.135699e-01
4.558500e+01  4.104531e-01
4.560000e+01  4.202265e-01
4.561500e+01  4.260721e-01
4.563000e+01  4.152555e-01
4.564500e+01  4.728497e-01
4.566000e+01  4.238198e-01
4.567500e+01  4.259625e-01
4.569000e+01  4.220976e-01
4.570500e+01  4.175270e-01
4.572000e+01  4.176905e-01
4.573500e+01  3.997156e-01
4.575000e+01  4.192515e-01
4.576500e+01  4.078048e-01
4.578000e+01  4.265569e-01
4.579500e+01  4.040638e-01
4.581000e+01  4.079797e-01
4.582500e+01  4.176631e-01
4.584000e+01  4.148974e-01
4.585500e+01  4.293406e-01
4.587000e+01  4.471680e-01
4.588500e+01  4.310766e-01
4.590000e+01  4.345768e-01
4.591500e+01  4.236575e-01
4.593000e+01  4.018714e-01
4.594500e+01  3.877189e-01
4.596000e+01  3.760901e-01
4.597500e+01  4.013673e-01
4.599000e+01  4.260721e-01
4.600500e+01  4.216708e-01
4.602000e+01  4.224744e-01
4.603500e+01  4.239024e-01
4.605000e+01  4.069854e-01
4.606500e+01  4.390085e-01
4.608000e+01  4.425485e-01
4.609500e+01  4.465928e-01
4.611000e+01  3.887763e-01
4.612500e+01  3.533367e-01
4.614000e+01  3.314388e-01
4.615500e+01  3.489222e-01
4.617000e+01  3.343549e-01
4.618500e+01  3.321060e-01
4.620000e+01  3.331032e-01
4.621500e+01  3.964249e-01
4.623000e+01  3.834716e-01
4.624500e+01  3.995297e-01
4.626000e+01  3.997243e-01
4.627500e+01  4.083047e-01
4.629000e+01  3.753914e-01
4.630500e+01  3.942812e-01
4.632000e+01  3.506113e-01
4.633500e+01  3.925409e-01
4.635000e+01  4.051916e-01
4.636500e+01  3.836417e-01
4.638000e+01  3.489436e-01
4.639500e+01  3.794230e-01
4.641000e+01  3.413102e-01
4.642500e+01  3.567776e-01
4.644000e+01  4.013921e-01
4.645500e+01  3.962419e-01
4.647000e+01  3.932470e-01
4.648500e+01  4.002576e-01
4.650000e+01  3.429978e-01
4.651500e+01  3.436282e-01
4.653000e+01  3.451458e-01
4.654500e+01  3.792411e-01
4.656000e+01  3.273643e-01
4.657500e+01  3.677343e-01
4.659000e+01  3.747796e-01
4.660500e+01  3.729171e-01
4.662000e+01  3.776499e-01
4.663500e+01  3.538464e-01
4.665000e+01  3.981091e-01
4.666500e+01  3.908757e-01
4.668000e+01  4.072016e-01
4.669500e+01  4.050857e-01
4.671000e+01  3.562458e-01
4.672500e+01  4.433082e-01
4.674000e+01  3.801750e-01
4.675500e+01  3.813437e-01
4.677000e+01  3.783907e-01
4.678500e+01  3.572859e-01
4.680000e+01  3.882725e-01
4.681500e+01  3.485038e-01
4.683000e+01  3.679579e-01
4.684500e+01  3.683112e-01
4.686000e+01  3.755593e-01
4.687500e+01  3.478305e-01
4.689000e+01  4.110176e-01
4.690500e+01  4.157573e-01
4.692000e+01  4.211909e-01
4.693500e+01  4.054061e-01
4.695000e+01  4.045197e-01
4.696500e+01  4.053691e-01
4.698000e+01  3.954965e-01
4.699500e+01  4.436305e-01
4.701000e+01  4.557509e-01
4.702500e+01  4.073764e-01
4.704000e+01  4.411799e-01
4.705500e+01  4.228346e-01
4.707000e+01  4.428948e-01
4.708500e+01  4.200478e-01
4.710000e+01  4.132274e-01
4.711500e+01  3.975987e-01
4.713000e+01  4.247442e-01
4.714500e+01  4.241174e-01
4.716000e+01  4.249690e-01
4.717500e+01  4.141659e-01
4.719000e+01  4.032311e-01
4.720500e+01  4.242353e-01
4.722000e+01  4.109663e-01
4.723500e+01  4.071875e-01
4.725000e+01  4.197921e-01
4.726500e+01  3.463440e-01
4.728000e+01  3.464178e-01
4.729500e+01  3.501329e-01
4.731000e+01  3.618858e-01
4.732500e+01  3.815832e-01
4.734000e+01  3.554754e-01
4.735500e+01  3.849961e-01
4.737000e+01  3.627427e-01
4.738500e+01  3.925235e-01
4.740000e+01  3.952057e-01
4.741500e+01  3.988340e-01
4.743000e+01  3.834594e-01
4.744500e+01  3.720360e-01
4.746000e+01  3.305196e-01
4.747500e+01  3.390205e-01
4.749000e+01  4.231735e-01
4.750500e+01  4.439451e-01
4.752000e+01  4.298843e-01
4.753500e+01  4.906412e-01
4.755000e+01  5.836977e-01
4.756500e+01  5.901198e-01
4.758000e+01  7.184072e-01
4.759500e+01  6.314670e-01
4.761000e+01  6.315615e-01
4.762500e+01  6.555253e-01
4.764000e+01  8.488226e-01
4.765500e+01  9.304802e-01
4.767000e+01  7.976620e-01
4.768500e+01  8.140427e-01
4.770000e+01  7.689574e-01
4.771500e+01  8.090624e-01
4.773000e+01  7.972074e-01
4.774500e+01  6.509154e-01
4.776000e+01  6.037804e-01
4.777500e+01  5.783453e-01
4.779000e+01  5.484589e-01
4.780500e+01  5.536984e-01
4.782000e+01  5.032408e-01
4.783500e+01  4.645882e-01
4.785000e+01  4.023622e-01
4.786500e+01  4.460185e-01
4.788000e+01  4.320671e-01
4.789500e+01  4.618007e-01
4.791000e+01  3.991310e-01
4.792500e+01  3.805099e-01
4.794000e+01  4.604050e-01
4.795500e+01  4.134743e-01
4.797000e+01  4.036426e-01
4.798500e+01  4.040386e-01
4.800000e+01  3.614288e-01
4.801500e+01  3.059378e-01
4.803000e+01  3.919921e-01
4.804500e+01  4.116561e-01
4.806000e+01  2.962430e-01
4.807500e+01  2.679449e-01
4.809000e+01  2.947891e-01
4.810500e+01  2.878999e-01
4.812000e+01  2.674059e-01
4.813500e+01  2.856881e-01
4.815000e+01  2.812033e-01
4.816500e+01  2.712446e-01
4.818000e+01  2.954605e-01
4.819500e+01  3.191273e-01
4.821000e+01  3.055988e-01
4.822500e+01  3.018605e-01
4.824000e+01  2.819480e-01
4.825500e+01  2.587864e-01
4.827000e+01  2.429638e-01
4.828500e+01  2.830073e-01
4.830000e+01  2.965145e-01
4.831500e+01  2.875773e-01
4.833000e+01  2.936812e-01
4.834500e+01  2.553597e-01
4.836000e+01  3.365836e-01
4.837500e+01  2.996770e-01
4.839000e+01  2.637082e-01
4.840500e+01  3.329464e-01
4.842000e+01  3.306189e-01
4.843500e+01  3.371560e-01
4.845000e+01  3.953239e-01
4.846500e+01  3.697512e-01
4.848000e+01  3.948801e-01
4.849500e+01  4.087096e-01
4.851000e+01  4.079964e-01
4.852500e+01  4.116163e-01
4.854000e+01  4.010254e-01
4.855500e+01  4.337161e-01
4.857000e+01  3.748516e-01
4.858500e+01  4.057309e-01
4.860000e+01  4.213884e-01
4.861500e+01  3.704974e-01
4.863000e+01  3.848752e-01
4.864500e+01  6.322466e-01
4.866000e+01  6.538277e-01
4.867500e+01  6.040298e-01
4.869000e+01  5.918388e-01
4.870500e+01  6.234334e-01
4.872000e+01  6.288649e-01
4.873500e+01  6.230435e-01
4.875000e+01  5.835122e-01
4.876500e+01  5.948600e-01
4.878000e+01  5.120478e-01
4.879500e+01  6.365566e-01
4.881000e+01  5.759678e-01
4.882500e+01  5.697104e-01
4.884000e+01  5.054465e-01
4.885500e+01  5.543033e-01
4.887000e+01  5.935903e-01
4.888500e+01  5.700778e-01
4.890000e+01  4.419125e-01
4.891500e+01  4.834129e-01
4.893000e+01  4.534050e-01
4.894500e+01  3.919611e-01
4.896000e+01  3.965175e-01
4.897500e+01  3.755190e-01
4.899000e+01  3.863521e-01
4.900500e+01  3.990339e-01
4.902000e+01  4.415348e-01
4.903500e+01  4.406614e-01
4.905000e+01  3.847456e-01
4.906500e+01  3.871494e-01
4.908000e+01  4.223381e-01
4.909500e+01  4.213700e-01
4.911000e+01  3.762393e-01
4.912500e+01  3.726692e-01
4.914000e+01  3.825473e-01
4.915500e+01  3.792589e-01
4.917000e+01  3.811562e-01
4.918500e+01  3.986547e-01
4.920000e+01  4.176715e-01
4.921500e+01  4.290107e-01
4.923000e+01  4.201271e-01
4.924500e+01  4.407975e-01
4.926000e+01  3.644141e-01
4.927500e+01  3.704273e-01
4.929000e+01  4.103997e-01
4.930500e+01  4.152074e-01
4.932000e+01  3.989392e-01
4.933500e+01  4.195605e-01
4.935000e+01  4.281735e-01
4.936500e+01  3.911030e-01
4.938000e+01  4.371322e-01
4.939500e+01  4.057409e-01
4.941000e+01  3.867186e-01
4.942500e+01  3.740557e-01
4.944000e+01  3.703743e-01
4.945500e+01  3.890413e-01
4.947000e+01  4.359518e-01
4.948500e+01  4.095142e-01
4.950000e+01  4.163390e-01
4.951500e+01  4.249416e-01
4.953000e+01  4.524988e-01
4.954500e+01  4.331596e-01
4.956000e+01  3.975973e-01
4.957500e+01  3.805575e-01
4.959000e+01  4.081092e-01
4.960500e+01  4.293731e-01
4.962000e+01  4.366167e-01
4.963500e+01  3.922844e-01
4.965000e+01  4.230233e-01
4.966500e+01  3.936594e-01
4.968000e+01  4.234580e-01
4.969500e+01  4.038038e-01
4.971000e+01  4.094249e-01
4.972500e+01  4.196958e-01
4.974000e+01  4.292814e-01
4.975500e+01  3.901287e-01
4.977000e+01  4.095880e-01
4.978500e+01  3.973021e-01
4.980000e+01  4.421661e-01
4.981500e+01  4.006862e-01
4.983000e+01  4.377168e-01
4.984500e+01  3.962810e-01
4.986000e+01  3.955130e-01
4.987500e+01  4.339463e-01
4.989000e+01  4.003201e-01
4.990500e+01  4.197165e-01
4.992000e+01  4.134806e-01
4.993500e+01  3.954717e-01
4.995000e+01  4.074799e-01
4.996500e+01  4.136502e-01
4.998000e+01  3.989320e-01
4.999500e+01  4.027686e-01
