# Supplementary material for: KRSR and RGD Adsorption on TiO2 and Influence of Ion Concentration: A Molecular Dynamics Study
Source: Biomolecules. 2026 Feb 23;16(2):336. doi: 10.3390/biom16020336 (PMC12938479; doi:10.3390/biom16020336)
Supplement: Supplementary file 1 [file biomolecules-16-00336-s001.zip › Supplementary data/data/RGD/24Na24Cl/rmsd.xvg]

# This file was created Tue Aug 19 14:54:06 2025
# Created by:
#                       :-) GROMACS - gmx rms, 2023.2 (-:
# 
# Executable:   /usr/local/gromacs/bin/gmx
# Data prefix:  /usr/local/gromacs
# Working dir:  /mnt/d/Cache/Blanka/Everything Linux/Titán/RGD
# Command line:
#   gmx rms -s 24Na24Cl_1/md/md.tpr -f 24Na24Cl_1/md/md_noPBC.xtc -o 24Na24Cl_1/md/rmsd.xvg -tu ns
# gmx rms is part of G R O M A C S:
#
# GROwing Monsters And Cloning Shrimps
#
@    title "RMSD"
@    xaxis  label "Time (ns)"
@    yaxis  label "RMSD (nm)"
@TYPE xy
@ subtitle "Backbone after lsq fit to Backbone"
   0.0000000    0.0000005
   0.0150000    0.0985325
   0.0300000    0.1011514
   0.0450000    0.1156552
   0.0600000    0.1079750
   0.0750000    0.0905191
   0.0900000    0.1226997
   0.1050000    0.1122980
   0.1200000    0.1177913
   0.1350000    0.1030977
   0.1500000    0.1557411
   0.1650000    0.1109227
   0.1800000    0.1067644
   0.1950000    0.1058818
   0.2100000    0.0952847
   0.2250000    0.0904659
   0.2400000    0.0885845
   0.2550000    0.0866274
   0.2700000    0.0966236
   0.2850000    0.0821566
   0.3000000    0.0821515
   0.3150000    0.1017513
   0.3300000    0.0951495
   0.3450000    0.0955394
   0.3600000    0.0934326
   0.3750000    0.0968388
   0.3900000    0.0840845
   0.4050000    0.0949565
   0.4200000    0.1085922
   0.4350000    0.1014602
   0.4500000    0.0900967
   0.4650000    0.1090308
   0.4800000    0.0952196
   0.4950000    0.0958811
   0.5100001    0.0865120
   0.5250000    0.0898770
   0.5400000    0.0898172
   0.5550000    0.1009130
   0.5700001    0.1028135
   0.5850000    0.0994944
   0.6000000    0.0853356
   0.6150000    0.0864355
   0.6300001    0.1004093
   0.6450000    0.0965637
   0.6600000    0.1035412
   0.6750000    0.1113350
   0.6900001    0.1078683
   0.7050000    0.1003982
   0.7200000    0.0996245
   0.7350000    0.1102350
   0.7500001    0.1023174
   0.7650000    0.0889109
   0.7800000    0.0925206
   0.7950000    0.0995230
   0.8100001    0.0881682
   0.8250000    0.0939383
   0.8400000    0.0830229
   0.8550000    0.0861224
   0.8700001    0.0965992
   0.8850001    0.0844971
   0.9000000    0.1013087
   0.9150000    0.0934984
   0.9300001    0.1100951
   0.9450001    0.1143494
   0.9600000    0.1083552
   0.9750000    0.1096025
   0.9900001    0.1109882
   1.0050000    0.1134277
   1.0200001    0.1114476
   1.0350001    0.0937655
   1.0500001    0.0880791
   1.0650001    0.0978169
   1.0800000    0.0993987
   1.0950000    0.0797575
   1.1100000    0.0932138
   1.1250000    0.1011302
   1.1400001    0.0961834
   1.1550001    0.0932135
   1.1700001    0.0888591
   1.1850001    0.0933334
   1.2000000    0.1161900
   1.2150000    0.0906364
   1.2300000    0.0773959
   1.2450000    0.0819531
   1.2600001    0.1036094
   1.2750001    0.0850607
   1.2900001    0.0853274
   1.3050001    0.1049285
   1.3200001    0.0865338
   1.3350000    0.0997289
   1.3500000    0.1126782
   1.3650000    0.0862673
   1.3800001    0.1187168
   1.3950001    0.1360714
   1.4100001    0.0711648
   1.4250001    0.0736645
   1.4400001    0.0612669
   1.4550000    0.0712972
   1.4700000    0.0586570
   1.4850000    0.0617346
   1.5000001    0.0639438
   1.5150001    0.0668288
   1.5300001    0.0698184
   1.5450001    0.0698262
   1.5600001    0.0646687
   1.5750000    0.0664014
   1.5900000    0.0521829
   1.6050000    0.0581602
   1.6200001    0.0635416
   1.6350001    0.0948043
   1.6500001    0.0637214
   1.6650001    0.0738807
   1.6800001    0.0798188
   1.6950001    0.1073289
   1.7100000    0.1344563
   1.7250000    0.1039573
   1.7400001    0.0629690
   1.7550001    0.0780496
   1.7700001    0.0606366
   1.7850001    0.0826084
   1.8000001    0.0663032
   1.8150001    0.0565399
   1.8300000    0.0509668
   1.8450000    0.0739748
   1.8600001    0.0636032
   1.8750001    0.0730339
   1.8900001    0.0664812
   1.9050001    0.0566679
   1.9200001    0.0455295
   1.9350001    0.0934252
   1.9500000    0.0620337
   1.9650002    0.0513390
   1.9800001    0.0960877
   1.9950001    0.0745733
   2.0100000    0.0855792
   2.0250001    0.1287997
   2.0400002    0.1160576
   2.0550001    0.1205073
   2.0700002    0.1223448
   2.0850000    0.1209383
   2.1000001    0.1284250
   2.1150000    0.1014859
   2.1300001    0.1334168
   2.1450002    0.1367705
   2.1600001    0.1268774
   2.1750002    0.0626919
   2.1900001    0.0625979
   2.2050002    0.0620063
   2.2200000    0.0733028
   2.2350001    0.0734551
   2.2500000    0.0640430
   2.2650001    0.0723296
   2.2800002    0.0781976
   2.2950001    0.0628018
   2.3100002    0.0779934
   2.3250000    0.0717989
   2.3400002    0.0799835
   2.3550000    0.0833004
   2.3700001    0.0886117
   2.3850002    0.0724640
   2.4000001    0.0721229
   2.4150002    0.0628133
   2.4300001    0.0732189
   2.4450002    0.0743855
   2.4600000    0.0963729
   2.4750001    0.1236980
   2.4900000    0.1034443
   2.5050001    0.0862222
   2.5200002    0.1186114
   2.5350001    0.1176683
   2.5500002    0.0955823
   2.5650001    0.0798171
   2.5800002    0.0834431
   2.5950000    0.0776398
   2.6100001    0.1157338
   2.6250002    0.1246168
   2.6400001    0.1241249
   2.6550002    0.0870420
   2.6700001    0.1072744
   2.6850002    0.1036428
   2.7000000    0.1005527
   2.7150002    0.1084090
   2.7300000    0.0706048
   2.7450001    0.1055926
   2.7600002    0.1070592
   2.7750001    0.1183890
   2.7900002    0.1290792
   2.8050001    0.0771507
   2.8200002    0.0332724
   2.8350000    0.0232320
   2.8500001    0.0473395
   2.8650002    0.1006511
   2.8800001    0.1110458
   2.8950002    0.1031480
   2.9100001    0.0783089
   2.9250002    0.0970366
   2.9400001    0.1056425
   2.9550002    0.1042391
   2.9700000    0.1102935
   2.9850001    0.0958699
   3.0000002    0.0882962
   3.0150001    0.0885510
   3.0300002    0.0953720
   3.0450001    0.0871980
   3.0600002    0.0809198
   3.0750000    0.0793555
   3.0900002    0.0975763
   3.1050003    0.0836372
   3.1200001    0.0987236
   3.1350002    0.0977255
   3.1500001    0.0975805
   3.1650002    0.1016821
   3.1800001    0.0912470
   3.1950002    0.0872624
   3.2100000    0.0801009
   3.2250001    0.0971923
   3.2400002    0.0866769
   3.2550001    0.0989680
   3.2700002    0.0718322
   3.2850001    0.0864531
   3.3000002    0.0953714
   3.3150001    0.1024019
   3.3300002    0.0967173
   3.3450003    0.0542392
   3.3600001    0.0764323
   3.3750002    0.1090472
   3.3900001    0.1111629
   3.4050002    0.0908641
   3.4200001    0.0875602
   3.4350002    0.0914082
   3.4500000    0.1054079
   3.4650002    0.0880296
   3.4800003    0.0759461
   3.4950001    0.0801364
   3.5100002    0.0809943
   3.5250001    0.0729786
   3.5400002    0.0905038
   3.5550001    0.0903920
   3.5700002    0.0966395
   3.5850003    0.0883953
   3.6000001    0.0954573
   3.6150002    0.0928960
   3.6300001    0.0979439
   3.6450002    0.0944686
   3.6600001    0.1177818
   3.6750002    0.0909945
   3.6900001    0.1072462
   3.7050002    0.0928953
   3.7200003    0.0883782
   3.7350001    0.1066925
   3.7500002    0.0977186
   3.7650001    0.1037558
   3.7800002    0.0878582
   3.7950001    0.0885063
   3.8100002    0.0869449
   3.8250003    0.0904175
   3.8400002    0.0938326
   3.8550003    0.0813457
   3.8700001    0.0907702
   3.8850002    0.0799345
   3.9000001    0.0947098
   3.9150002    0.0938886
   3.9300003    0.1103897
   3.9450002    0.0832754
   3.9600003    0.0916784
   3.9750001    0.1015255
   3.9900002    0.0968376
   4.0050001    0.1043235
   4.0200000    0.0810700
   4.0350003    0.1056968
   4.0500002    0.0904834
   4.0650001    0.0924658
   4.0800004    0.0988265
   4.0950003    0.1044749
   4.1100001    0.0825530
   4.1250000    0.1009182
   4.1400003    0.0926616
   4.1550002    0.1098868
   4.1700001    0.0958826
   4.1850004    0.1053310
   4.2000003    0.0749812
   4.2150002    0.0745454
   4.2300000    0.0875173
   4.2450004    0.1034680
   4.2600002    0.0991957
   4.2750001    0.1047853
   4.2900004    0.0845179
   4.3050003    0.0769506
   4.3200002    0.1012650
   4.3350000    0.0998117
   4.3500004    0.0882824
   4.3650002    0.1169004
   4.3800001    0.0948901
   4.3950000    0.1190907
   4.4100003    0.1058576
   4.4250002    0.1070477
   4.4400001    0.1369321
   4.4550004    0.1369224
   4.4700003    0.1341058
   4.4850001    0.1158076
   4.5000000    0.1373573
   4.5150003    0.1115026
   4.5300002    0.1335843
   4.5450001    0.1415442
   4.5600004    0.1487965
   4.5750003    0.1395207
   4.5900002    0.1391509
   4.6050000    0.1120208
   4.6200004    0.1139303
   4.6350002    0.1069053
   4.6500001    0.1187290
   4.6650004    0.1232187
   4.6800003    0.1087574
   4.6950002    0.1211278
   4.7100000    0.1130624
   4.7250004    0.1045031
   4.7400002    0.1101260
   4.7550001    0.1100382
   4.7700005    0.1273102
   4.7850003    0.1103985
   4.8000002    0.1180405
   4.8150001    0.0999871
   4.8300004    0.1178872
   4.8450003    0.1198485
   4.8600001    0.1427652
   4.8750000    0.1411673
   4.8900003    0.1367113
   4.9050002    0.1355940
   4.9200001    0.1283561
   4.9350004    0.1438703
   4.9500003    0.1453254
   4.9650002    0.1402859
   4.9800000    0.1504337
   4.9950004    0.1501912
   5.0100002    0.1412229
   5.0250001    0.1230957
   5.0400004    0.1357295
   5.0550003    0.1285297
   5.0700002    0.1194344
   5.0850000    0.1101501
   5.1000004    0.1180417
   5.1150002    0.1205002
   5.1300001    0.1110976
   5.1450005    0.1288794
   5.1600003    0.1385467
   5.1750002    0.1498958
   5.1900001    0.1441435
   5.2050004    0.1388273
   5.2200003    0.1425195
   5.2350001    0.1373520
   5.2500005    0.1429050
   5.2650003    0.1288678
   5.2800002    0.1486848
   5.2950001    0.1617936
   5.3100004    0.1357375
   5.3250003    0.1338010
   5.3400002    0.1191591
   5.3550000    0.1312426
   5.3700004    0.1412551
   5.3850002    0.1509474
   5.4000001    0.1523073
   5.4150004    0.1445993
   5.4300003    0.1447310
   5.4450002    0.1582649
   5.4600000    0.1588982
   5.4750004    0.1467973
   5.4900002    0.1341062
   5.5050001    0.1617290
   5.5200005    0.1534164
   5.5350003    0.1203341
   5.5500002    0.1262668
   5.5650001    0.1492944
   5.5800004    0.1542143
   5.5950003    0.1582746
   5.6100001    0.1554422
   5.6250005    0.1059456
   5.6400003    0.1302178
   5.6550002    0.1604306
   5.6700001    0.1476987
   5.6850004    0.1550100
   5.7000003    0.1533134
   5.7150002    0.1417328
   5.7300005    0.1505569
   5.7450004    0.1574998
   5.7600002    0.1507392
   5.7750001    0.1439146
   5.7900004    0.1610122
   5.8050003    0.1522829
   5.8200002    0.1445363
   5.8350005    0.1588529
   5.8500004    0.1518971
   5.8650002    0.1191918
   5.8800001    0.1575475
   5.8950005    0.1107958
   5.9100003    0.1097279
   5.9250002    0.1309544
   5.9400001    0.1426123
   5.9550004    0.1158773
   5.9700003    0.1250378
   5.9850001    0.1303965
   6.0000005    0.1114014
   6.0150003    0.1230460
   6.0300002    0.1253483
   6.0450001    0.1226661
   6.0600004    0.1170934
   6.0750003    0.1146804
   6.0900002    0.1281999
   6.1050005    0.1110673
   6.1200004    0.1284301
   6.1350002    0.1144557
   6.1500001    0.1357081
   6.1650004    0.0807530
   6.1800003    0.1250008
   6.1950002    0.1155409
   6.2100005    0.1111499
   6.2250004    0.1142038
   6.2400002    0.1153457
   6.2550001    0.1155926
   6.2700005    0.1321493
   6.2850003    0.1276236
   6.3000002    0.1400959
   6.3150005    0.1235806
   6.3300004    0.1463324
   6.3450003    0.1106888
   6.3600001    0.1363460
   6.3750005    0.1573583
   6.3900003    0.1519577
   6.4050002    0.1484864
   6.4200001    0.1171508
   6.4350004    0.1073055
   6.4500003    0.1355887
   6.4650002    0.1105726
   6.4800005    0.0900703
   6.4950004    0.0753453
   6.5100002    0.0744416
   6.5250001    0.0713245
   6.5400004    0.0888483
   6.5550003    0.0627681
   6.5700002    0.0741382
   6.5850005    0.0678219
   6.6000004    0.0696453
   6.6150002    0.0647874
   6.6300001    0.1151119
   6.6450005    0.1075035
   6.6600003    0.0936387
   6.6750002    0.1254887
   6.6900005    0.1211975
   6.7050004    0.1151981
   6.7200003    0.1015944
   6.7350001    0.0965792
   6.7500005    0.1044657
   6.7650003    0.1144793
   6.7800002    0.1122105
   6.7950006    0.1177236
   6.8100004    0.1281671
   6.8250003    0.1169723
   6.8400002    0.1390268
   6.8550005    0.1170155
   6.8700004    0.0950329
   6.8850002    0.1040121
   6.9000001    0.0833838
   6.9150004    0.0938880
   6.9300003    0.1043345
   6.9450002    0.0974524
   6.9600005    0.1209952
   6.9750004    0.0929807
   6.9900002    0.0934319
   7.0050001    0.0937351
   7.0200005    0.0890924
   7.0350003    0.0568398
   7.0500002    0.0764477
   7.0650005    0.0781645
   7.0800004    0.0981392
   7.0950003    0.0820114
   7.1100001    0.0824173
   7.1250005    0.0771154
   7.1400003    0.0855081
   7.1550002    0.0847980
   7.1700006    0.0684147
   7.1850004    0.0759469
   7.2000003    0.0798927
   7.2150002    0.0509696
   7.2300005    0.0650215
   7.2450004    0.0749324
   7.2600002    0.0896453
   7.2750006    0.0924915
   7.2900004    0.0665160
   7.3050003    0.0897367
   7.3200002    0.0859370
   7.3350005    0.0715223
   7.3500004    0.0924719
   7.3650002    0.0872583
   7.3800001    0.0666655
   7.3950005    0.0886591
   7.4100003    0.0630411
   7.4250002    0.0738970
   7.4400005    0.0665992
   7.4550004    0.0816525
   7.4700003    0.0897750
   7.4850001    0.0979956
   7.5000005    0.0967019
   7.5150003    0.0997542
   7.5300002    0.0968436
   7.5450006    0.0974391
   7.5600004    0.0987213
   7.5750003    0.1000252
   7.5900002    0.0968601
   7.6050005    0.0974725
   7.6200004    0.0943087
   7.6350002    0.0998574
   7.6500006    0.0984918
   7.6650004    0.1032445
   7.6800003    0.1032815
   7.6950002    0.0945224
   7.7100005    0.1039483
   7.7250004    0.0830898
   7.7400002    0.1062106
   7.7550006    0.0831722
   7.7700005    0.1034407
   7.7850003    0.0947247
   7.8000002    0.0836502
   7.8150005    0.0861503
   7.8300004    0.0938832
   7.8450003    0.1082728
   7.8600006    0.1030139
   7.8750005    0.0937109
   7.8900003    0.1057763
   7.9050002    0.1005075
   7.9200006    0.0910648
   7.9350004    0.1020425
   7.9500003    0.1088091
   7.9650002    0.0880324
   7.9800005    0.0615071
   7.9950004    0.0802174
   8.0100002    0.0737012
   8.0250006    0.0699906
   8.0400000    0.0612700
   8.0550003    0.0669259
   8.0700006    0.0737999
   8.0850000    0.0637219
   8.1000004    0.0659606
   8.1150007    0.1389125
   8.1300001    0.1285371
   8.1450005    0.0830358
   8.1600008    0.0730134
   8.1750002    0.0736704
   8.1900005    0.0676412
   8.2049999    0.0508856
   8.2200003    0.0672948
   8.2350006    0.0714949
   8.2500000    0.0699438
   8.2650003    0.0711623
   8.2800007    0.0811734
   8.2950001    0.0841256
   8.3100004    0.0664566
   8.3250008    0.0817732
   8.3400002    0.0767433
   8.3550005    0.0662883
   8.3700008    0.0769572
   8.3850002    0.0793546
   8.4000006    0.0520498
   8.4150000    0.0574845
   8.4300003    0.0587485
   8.4450006    0.0723994
   8.4600000    0.0416356
   8.4750004    0.0542206
   8.4900007    0.0778475
   8.5050001    0.0584823
   8.5200005    0.0832014
   8.5350008    0.0611693
   8.5500002    0.0550902
   8.5650005    0.0583609
   8.5800009    0.0418786
   8.5950003    0.0726498
   8.6100006    0.0576383
   8.6250000    0.0533852
   8.6400003    0.0769128
   8.6550007    0.0554509
   8.6700001    0.0606599
   8.6850004    0.0707708
   8.7000008    0.0654856
   8.7150002    0.0488857
   8.7300005    0.0767030
   8.7450008    0.0901431
   8.7600002    0.1118230
   8.7750006    0.0702404
   8.7900000    0.0800942
   8.8050003    0.0702500
   8.8200006    0.0925591
   8.8350000    0.1004978
   8.8500004    0.0739814
   8.8650007    0.0700409
   8.8800001    0.0610298
   8.8950005    0.0528725
   8.9100008    0.0624654
   8.9250002    0.0537814
   8.9400005    0.0632983
   8.9550009    0.0688455
   8.9700003    0.0828334
   8.9850006    0.0838618
   9.0000000    0.0699992
   9.0150003    0.0538904
   9.0300007    0.0704382
   9.0450001    0.0792433
   9.0600004    0.0907629
   9.0750008    0.0870840
   9.0900002    0.0923479
   9.1050005    0.0833406
   9.1200008    0.0715396
   9.1350002    0.0845562
   9.1500006    0.0815812
   9.1650000    0.0872527
   9.1800003    0.0796807
   9.1950006    0.0762638
   9.2100000    0.0863622
   9.2250004    0.0772943
   9.2400007    0.0675410
   9.2550001    0.0803723
   9.2700005    0.0728001
   9.2850008    0.0930848
   9.3000002    0.0916626
   9.3150005    0.0845408
   9.3300009    0.0760371
   9.3450003    0.0694526
   9.3600006    0.0500185
   9.3750000    0.0384806
   9.3900003    0.0531706
   9.4050007    0.0682632
   9.4200001    0.0850785
   9.4350004    0.0804806
   9.4500008    0.0939561
   9.4650002    0.0802161
   9.4800005    0.0789927
   9.4950008    0.0842595
   9.5100002    0.0909570
   9.5250006    0.0810744
   9.5400009    0.0510015
   9.5550003    0.0720659
   9.5700006    0.0529667
   9.5850000    0.0666069
   9.6000004    0.0648308
   9.6150007    0.0587617
   9.6300001    0.0611092
   9.6450005    0.0756721
   9.6600008    0.0699084
   9.6750002    0.0695379
   9.6900005    0.0688012
   9.7050009    0.0824369
   9.7200003    0.0632406
   9.7350006    0.0762989
   9.7500000    0.0840086
   9.7650003    0.0710566
   9.7800007    0.0703191
   9.7950001    0.0771020
   9.8100004    0.0827298
   9.8250008    0.1004941
   9.8400002    0.0967405
   9.8550005    0.0849446
   9.8700008    0.1023339
   9.8850002    0.0925393
   9.9000006    0.0895005
   9.9150009    0.0848959
   9.9300003    0.0766158
   9.9450006    0.0801826
   9.9600000    0.0959601
   9.9750004    0.0908765
   9.9900007    0.0856937
  10.0050001    0.0757277
  10.0200005    0.0906202
  10.0350008    0.0553664
  10.0500002    0.0751834
  10.0650005    0.0510407
  10.0800009    0.0538540
  10.0950003    0.0687102
  10.1100006    0.0603624
  10.1250010    0.0478678
  10.1400003    0.0478888
  10.1550007    0.0534437
  10.1700001    0.0495233
  10.1850004    0.0491725
  10.2000008    0.0471309
  10.2150002    0.1085724
  10.2300005    0.1096446
  10.2450008    0.1047078
  10.2600002    0.0809505
  10.2750006    0.0986438
  10.2900009    0.1219304
  10.3050003    0.1055298
  10.3200006    0.1252057
  10.3350000    0.1133514
  10.3500004    0.1219795
  10.3650007    0.1038145
  10.3800001    0.1028196
  10.3950005    0.1289054
  10.4100008    0.1036772
  10.4250002    0.1041882
  10.4400005    0.0914210
  10.4550009    0.1097247
  10.4700003    0.1020926
  10.4850006    0.0929377
  10.5000010    0.0662655
  10.5150003    0.0995869
  10.5300007    0.1091094
  10.5450001    0.0921395
  10.5600004    0.1023510
  10.5750008    0.0742246
  10.5900002    0.0577497
  10.6050005    0.0793518
  10.6200008    0.0847922
  10.6350002    0.0883907
  10.6500006    0.1118492
  10.6650009    0.1062852
  10.6800003    0.0619234
  10.6950006    0.0991028
  10.7100000    0.1186797
  10.7250004    0.1059700
  10.7400007    0.0893863
  10.7550001    0.1012244
  10.7700005    0.0892889
  10.7850008    0.0950748
  10.8000002    0.0858457
  10.8150005    0.0815842
  10.8300009    0.0790440
  10.8450003    0.0699492
  10.8600006    0.1046811
  10.8750010    0.1113741
  10.8900003    0.0835435
  10.9050007    0.0955020
  10.9200001    0.0889121
  10.9350004    0.1187294
  10.9500008    0.1206223
  10.9650002    0.0900743
  10.9800005    0.1074342
  10.9950008    0.0581021
  11.0100002    0.1239407
  11.0250006    0.1049244
  11.0400009    0.1007819
  11.0550003    0.0898934
  11.0700006    0.0939389
  11.0850010    0.0998402
  11.1000004    0.1115376
  11.1150007    0.1045815
  11.1300001    0.1336247
  11.1450005    0.1210122
  11.1600008    0.1117494
  11.1750002    0.1023729
  11.1900005    0.1090913
  11.2050009    0.1265164
  11.2200003    0.1196613
  11.2350006    0.1115097
  11.2500010    0.0995050
  11.2650003    0.1183563
  11.2800007    0.1258037
  11.2950001    0.1269888
  11.3100004    0.1414605
  11.3250008    0.1216324
  11.3400002    0.1153353
  11.3550005    0.1310295
  11.3700008    0.1087818
  11.3850002    0.1205680
  11.4000006    0.1084704
  11.4150009    0.1319701
  11.4300003    0.1305177
  11.4450006    0.1180575
  11.4600010    0.1287023
  11.4750004    0.1188235
  11.4900007    0.1271267
  11.5050001    0.1326467
  11.5200005    0.1160896
  11.5350008    0.0747795
  11.5500002    0.1036297
  11.5650005    0.1066094
  11.5800009    0.1058114
  11.5950003    0.0944097
  11.6100006    0.0869384
  11.6250010    0.0591570
  11.6400003    0.0932565
  11.6550007    0.0504267
  11.6700010    0.0578978
  11.6850004    0.1027061
  11.7000008    0.0883074
  11.7150002    0.0807029
  11.7300005    0.0571224
  11.7450008    0.0716271
  11.7600002    0.1071882
  11.7750006    0.0940966
  11.7900009    0.1193949
  11.8050003    0.0903527
  11.8200006    0.0862025
  11.8350010    0.1149302
  11.8500004    0.0903670
  11.8650007    0.1278817
  11.8800001    0.1384705
  11.8950005    0.1433645
  11.9100008    0.1414977
  11.9250002    0.1469721
  11.9400005    0.1412863
  11.9550009    0.1443825
  11.9700003    0.1391977
  11.9850006    0.1523435
  12.0000010    0.1383616
  12.0150003    0.1417924
  12.0300007    0.1459874
  12.0450010    0.1426344
  12.0600004    0.1417021
  12.0750008    0.1337489
  12.0900002    0.1413495
  12.1050005    0.1301219
  12.1200008    0.1455362
  12.1350002    0.1417039
  12.1500006    0.1487955
  12.1650009    0.1403826
  12.1800003    0.1456950
  12.1950006    0.1461352
  12.2100010    0.1418332
  12.2250004    0.1392310
  12.2400007    0.1561529
  12.2550001    0.1401887
  12.2700005    0.1435814
  12.2850008    0.1379998
  12.3000002    0.1406686
  12.3150005    0.1421150
  12.3300009    0.1411377
  12.3450003    0.1467023
  12.3600006    0.1526021
  12.3750010    0.1394652
  12.3900003    0.1395174
  12.4050007    0.1363838
  12.4200010    0.1281792
  12.4350004    0.1045802
  12.4500008    0.1354624
  12.4650002    0.1468865
  12.4800005    0.1450097
  12.4950008    0.1098289
  12.5100002    0.1429328
  12.5250006    0.1434968
  12.5400009    0.1420738
  12.5550003    0.1442773
  12.5700006    0.1432094
  12.5850010    0.1485301
  12.6000004    0.1275085
  12.6150007    0.1012289
  12.6300011    0.1128064
  12.6450005    0.1196759
  12.6600008    0.1132454
  12.6750002    0.1266370
  12.6900005    0.1222787
  12.7050009    0.1185177
  12.7200003    0.1524393
  12.7350006    0.1382362
  12.7500010    0.1382835
  12.7650003    0.1432860
  12.7800007    0.1431098
  12.7950010    0.1415389
  12.8100004    0.1394760
  12.8250008    0.1402422
  12.8400002    0.1253601
  12.8550005    0.1237025
  12.8700008    0.1169851
  12.8850002    0.1382200
  12.9000006    0.1511441
  12.9150009    0.1454625
  12.9300003    0.1438898
  12.9450006    0.1433928
  12.9600010    0.1467108
  12.9750004    0.1371489
  12.9900007    0.1364238
  13.0050011    0.1418817
  13.0200005    0.1422518
  13.0350008    0.1543760
  13.0500002    0.1165075
  13.0650005    0.1360330
  13.0800009    0.1534717
  13.0950003    0.1355746
  13.1100006    0.1120245
  13.1250010    0.1250479
  13.1400003    0.1345625
  13.1550007    0.1397948
  13.1700010    0.1255804
  13.1850004    0.1161071
  13.2000008    0.1030145
  13.2150002    0.0995120
  13.2300005    0.1385050
  13.2450008    0.1017781
  13.2600002    0.0852206
  13.2750006    0.1217249
  13.2900009    0.1238283
  13.3050003    0.1041124
  13.3200006    0.1190425
  13.3350010    0.1253690
  13.3500004    0.1124347
  13.3650007    0.0942509
  13.3800011    0.1241255
  13.3950005    0.1283467
  13.4100008    0.1416574
  13.4250002    0.1248276
  13.4400005    0.1140702
  13.4550009    0.1161203
  13.4700003    0.1145091
  13.4850006    0.1297793
  13.5000010    0.1400256
  13.5150003    0.1371036
  13.5300007    0.1445922
  13.5450010    0.1349623
  13.5600004    0.1469371
  13.5750008    0.1154730
  13.5900011    0.1070770
  13.6050005    0.1430887
  13.6200008    0.1349078
  13.6350002    0.1452809
  13.6500006    0.1485109
  13.6650009    0.1398376
  13.6800003    0.1440457
  13.6950006    0.1420338
  13.7100010    0.1353614
  13.7250004    0.1427152
  13.7400007    0.1444600
  13.7550011    0.1375456
  13.7700005    0.1399631
  13.7850008    0.1106128
  13.8000002    0.1295683
  13.8150005    0.0989495
  13.8300009    0.1372021
  13.8450003    0.1224230
  13.8600006    0.1132941
  13.8750010    0.1354019
  13.8900003    0.1426039
  13.9050007    0.1428511
  13.9200010    0.1335380
  13.9350004    0.1444407
  13.9500008    0.1488259
  13.9650011    0.1371497
  13.9800005    0.1426740
  13.9950008    0.1430084
  14.0100002    0.1377767
  14.0250006    0.1506949
  14.0400009    0.1213634
  14.0550003    0.1302311
  14.0700006    0.1558432
  14.0850010    0.1329346
  14.1000004    0.1701802
  14.1150007    0.1596074
  14.1300011    0.1562963
  14.1450005    0.1642824
  14.1600008    0.1436936
  14.1750011    0.1498102
  14.1900005    0.1329980
  14.2050009    0.1344689
  14.2200003    0.1202693
  14.2350006    0.1565019
  14.2500010    0.1592137
  14.2650003    0.1614179
  14.2800007    0.1678570
  14.2950010    0.1582841
  14.3100004    0.1482732
  14.3250008    0.1576182
  14.3400011    0.1592241
  14.3550005    0.1649857
  14.3700008    0.1365187
  14.3850002    0.1345295
  14.4000006    0.1281934
  14.4150009    0.1277100
  14.4300003    0.1282087
  14.4450006    0.1571165
  14.4600010    0.1476865
  14.4750004    0.1481381
  14.4900007    0.1311947
  14.5050011    0.1261849
  14.5200005    0.1169201
  14.5350008    0.1212759
  14.5500011    0.1302493
  14.5650005    0.0883651
  14.5800009    0.0837160
  14.5950003    0.1166922
  14.6100006    0.0980717
  14.6250010    0.0840119
  14.6400003    0.0926888
  14.6550007    0.1146353
  14.6700010    0.1353057
  14.6850004    0.1513498
  14.7000008    0.1386251
  14.7150011    0.1389231
  14.7300005    0.1394181
  14.7450008    0.1330609
  14.7600002    0.1442263
  14.7750006    0.1333736
  14.7900009    0.1466677
  14.8050003    0.1421489
  14.8200006    0.1407882
  14.8350010    0.1406708
  14.8500004    0.1365758
  14.8650007    0.1408228
  14.8800011    0.1420316
  14.8950005    0.1401835
  14.9100008    0.1398289
  14.9250011    0.1177782
  14.9400005    0.1057229
  14.9550009    0.1130133
  14.9700003    0.1134241
  14.9850006    0.1083930
  15.0000010    0.1277649
  15.0150003    0.1253736
  15.0300007    0.1644801
  15.0450010    0.1433151
  15.0600004    0.1417450
  15.0750008    0.1413081
  15.0900011    0.1430608
  15.1050005    0.1374512
  15.1200008    0.1467659
  15.1350012    0.1398725
  15.1500006    0.1215276
  15.1650009    0.1613113
  15.1800003    0.1388045
  15.1950006    0.1377388
  15.2100010    0.1442559
  15.2250004    0.1452546
  15.2400007    0.1415853
  15.2550011    0.1362118
  15.2700005    0.1446690
  15.2850008    0.1398567
  15.3000011    0.1507751
  15.3150005    0.1412671
  15.3300009    0.1428448
  15.3450003    0.1446725
  15.3600006    0.1364233
  15.3750010    0.1406204
  15.3900003    0.1383963
  15.4050007    0.1449260
  15.4200010    0.1359383
  15.4350004    0.1410714
  15.4500008    0.1381812
  15.4650011    0.1495458
  15.4800005    0.1347275
  15.4950008    0.1453994
  15.5100012    0.1383423
  15.5250006    0.1363685
  15.5400009    0.1358397
  15.5550003    0.1397131
  15.5700006    0.1543124
  15.5850010    0.1437885
  15.6000004    0.1420155
  15.6150007    0.1462452
  15.6300011    0.1304392
  15.6450005    0.1405476
  15.6600008    0.1416192
  15.6750011    0.1364744
  15.6900005    0.1399100
  15.7050009    0.1486295
  15.7200012    0.1422622
  15.7350006    0.1412677
  15.7500010    0.1362868
  15.7650003    0.1483967
  15.7800007    0.1494603
  15.7950010    0.1347103
  15.8100004    0.1329094
  15.8250008    0.1388046
  15.8400011    0.1452408
  15.8550005    0.1377838
  15.8700008    0.1153692
  15.8850012    0.1408345
  15.9000006    0.1140403
  15.9150009    0.1122961
  15.9300003    0.1159429
  15.9450006    0.0984110
  15.9600010    0.1180124
  15.9750004    0.1065392
  15.9900007    0.1230726
  16.0050011    0.1413439
  16.0200005    0.1359805
  16.0349998    0.1474844
  16.0500011    0.1469366
  16.0650005    0.1434640
  16.0799999    0.1195656
  16.0950012    0.0951498
  16.1100006    0.1082352
  16.1250000    0.1194408
  16.1400013    0.1058324
  16.1550007    0.1465831
  16.1700001    0.1509400
  16.1850014    0.1445028
  16.2000008    0.1387785
  16.2150002    0.1465849
  16.2300014    0.1412416
  16.2450008    0.1448053
  16.2600002    0.1421876
  16.2750015    0.1385987
  16.2900009    0.1358445
  16.3050003    0.1476836
  16.3200016    0.1108567
  16.3350010    0.1031573
  16.3500004    0.1166315
  16.3650017    0.1336376
  16.3800011    0.1131761
  16.3950005    0.1252079
  16.4099998    0.1053527
  16.4250011    0.1239424
  16.4400005    0.1230503
  16.4549999    0.1105322
  16.4700012    0.1046173
  16.4850006    0.1086929
  16.5000000    0.1092767
  16.5150013    0.0980814
  16.5300007    0.1008109
  16.5450001    0.1304144
  16.5600014    0.1184045
  16.5750008    0.0982177
  16.5900002    0.1017295
  16.6050014    0.1246032
  16.6200008    0.1281390
  16.6350002    0.1274497
  16.6500015    0.1338799
  16.6650009    0.1076026
  16.6800003    0.1233341
  16.6950016    0.1348383
  16.7100010    0.1184429
  16.7250004    0.1078426
  16.7400017    0.1124800
  16.7550011    0.1183436
  16.7700005    0.1286412
  16.7849998    0.1144659
  16.8000011    0.1528548
  16.8150005    0.1384923
  16.8299999    0.1211990
  16.8450012    0.1239375
  16.8600006    0.0978130
  16.8750000    0.1059964
  16.8900013    0.1419706
  16.9050007    0.1218929
  16.9200001    0.0817253
  16.9350014    0.1138130
  16.9500008    0.1026616
  16.9650002    0.0982076
  16.9800014    0.0801763
  16.9950008    0.1212889
  17.0100002    0.1241142
  17.0250015    0.1223065
  17.0400009    0.1400451
  17.0550003    0.1394394
  17.0700016    0.1473682
  17.0850010    0.1386227
  17.1000004    0.1170117
  17.1150017    0.1176451
  17.1300011    0.1330223
  17.1450005    0.1226833
  17.1600018    0.1296180
  17.1750011    0.1280661
  17.1900005    0.1101479
  17.2049999    0.1070124
  17.2200012    0.1466789
  17.2350006    0.1468463
  17.2500000    0.1429048
  17.2650013    0.1086580
  17.2800007    0.0976851
  17.2950001    0.1242620
  17.3100014    0.1329053
  17.3250008    0.0987495
  17.3400002    0.1114784
  17.3550014    0.1428695
  17.3700008    0.1345826
  17.3850002    0.1482037
  17.4000015    0.1433166
  17.4150009    0.1462987
  17.4300003    0.1079744
  17.4450016    0.1074134
  17.4600010    0.1077407
  17.4750004    0.1462481
  17.4900017    0.1349036
  17.5050011    0.1422926
  17.5200005    0.1476385
  17.5350018    0.1515949
  17.5500011    0.1430908
  17.5650005    0.1449842
  17.5799999    0.1475434
  17.5950012    0.1454798
  17.6100006    0.1429363
  17.6250000    0.1187114
  17.6400013    0.1126334
  17.6550007    0.1041442
  17.6700001    0.0992246
  17.6850014    0.0911138
  17.7000008    0.0868431
  17.7150002    0.0929747
  17.7300014    0.0816108
  17.7450008    0.0891545
  17.7600002    0.0836350
  17.7750015    0.1217816
  17.7900009    0.1144079
  17.8050003    0.1206752
  17.8200016    0.0872191
  17.8350010    0.0558012
  17.8500004    0.0640214
  17.8650017    0.0644025
  17.8800011    0.0589332
  17.8950005    0.0860943
  17.9100018    0.0885627
  17.9250011    0.1039478
  17.9400005    0.1152064
  17.9549999    0.1204852
  17.9700012    0.1224274
  17.9850006    0.1169646
  18.0000000    0.1179664
  18.0150013    0.1099697
  18.0300007    0.1263621
  18.0450001    0.1171676
  18.0600014    0.1095365
  18.0750008    0.1131346
  18.0900002    0.1507566
  18.1050014    0.1074448
  18.1200008    0.0934698
  18.1350002    0.1206935
  18.1500015    0.1318759
  18.1650009    0.1198750
  18.1800003    0.1125671
  18.1950016    0.0700560
  18.2100010    0.0802916
  18.2250004    0.0887080
  18.2400017    0.0920045
  18.2550011    0.0903725
  18.2700005    0.0863785
  18.2850018    0.0621634
  18.3000011    0.0739417
  18.3150005    0.0731095
  18.3299999    0.0740673
  18.3450012    0.0755983
  18.3600006    0.0602633
  18.3750000    0.0555866
  18.3900013    0.0514145
  18.4050007    0.0844230
  18.4200001    0.0763026
  18.4350014    0.0788880
  18.4500008    0.0765592
  18.4650002    0.0728161
  18.4800014    0.0709624
  18.4950008    0.0766426
  18.5100002    0.0609436
  18.5250015    0.0715399
  18.5400009    0.0680089
  18.5550003    0.0939120
  18.5700016    0.0832502
  18.5850010    0.0826848
  18.6000004    0.0792499
  18.6150017    0.0739210
  18.6300011    0.0975562
  18.6450005    0.0746935
  18.6600018    0.0702208
  18.6750011    0.0546175
  18.6900005    0.0693714
  18.7050018    0.0643963
  18.7200012    0.0554012
  18.7350006    0.0735467
  18.7500000    0.0544784
  18.7650013    0.0429104
  18.7800007    0.0693498
  18.7950001    0.0940872
  18.8100014    0.0763615
  18.8250008    0.0827098
  18.8400002    0.0827449
  18.8550014    0.0715917
  18.8700008    0.0884615
  18.8850002    0.0765244
  18.9000015    0.0799373
  18.9150009    0.0510170
  18.9300003    0.0855590
  18.9450016    0.0736947
  18.9600010    0.0617987
  18.9750004    0.0840981
  18.9900017    0.0787793
  19.0050011    0.0727235
  19.0200005    0.0646216
  19.0350018    0.0698819
  19.0500011    0.0763770
  19.0650005    0.0743316
  19.0800018    0.0748440
  19.0950012    0.0697383
  19.1100006    0.0653675
  19.1250000    0.0608793
  19.1400013    0.0751827
  19.1550007    0.0872549
  19.1700001    0.0853654
  19.1850014    0.0605153
  19.2000008    0.0638350
  19.2150002    0.0735296
  19.2300014    0.0589143
  19.2450008    0.0444163
  19.2600002    0.0725770
  19.2750015    0.0737934
  19.2900009    0.0709949
  19.3050003    0.0651550
  19.3200016    0.0713947
  19.3350010    0.0874482
  19.3500004    0.0825558
  19.3650017    0.0882344
  19.3800011    0.0733558
  19.3950005    0.0842739
  19.4100018    0.0785951
  19.4250011    0.0858457
  19.4400005    0.1013988
  19.4550018    0.0805227
  19.4700012    0.0610887
  19.4850006    0.0503950
  19.5000000    0.0574285
  19.5150013    0.0803832
  19.5300007    0.0590632
  19.5450001    0.0781435
  19.5600014    0.0645647
  19.5750008    0.0857674
  19.5900002    0.0741406
  19.6050014    0.0760986
  19.6200008    0.0804267
  19.6350002    0.0708357
  19.6500015    0.0712699
  19.6650009    0.0553464
  19.6800003    0.0549603
  19.6950016    0.0477652
  19.7100010    0.0450023
  19.7250004    0.0316570
  19.7400017    0.0509873
  19.7550011    0.0478033
  19.7700005    0.0271975
  19.7850018    0.0573209
  19.8000011    0.0442805
  19.8150005    0.0634336
  19.8300018    0.1315457
  19.8450012    0.1386263
  19.8600006    0.1367336
  19.8750000    0.1262227
  19.8900013    0.1291806
  19.9050007    0.1452551
  19.9200001    0.1329394
  19.9350014    0.1264598
  19.9500008    0.1308266
  19.9650002    0.0871641
  19.9800014    0.0771512
  19.9950008    0.0786728
  20.0100002    0.0816840
  20.0250015    0.0808989
  20.0400009    0.0784079
  20.0550003    0.0946646
  20.0700016    0.0831764
  20.0850010    0.0876865
  20.1000004    0.1003677
  20.1150017    0.0866331
  20.1300011    0.1031987
  20.1450005    0.0944986
  20.1600018    0.0933768
  20.1750011    0.0802418
  20.1900005    0.1016067
  20.2050018    0.0853793
  20.2200012    0.0863529
  20.2350006    0.0876983
  20.2500019    0.0823977
  20.2650013    0.0991895
  20.2800007    0.0934323
  20.2950001    0.1023304
  20.3100014    0.0957002
  20.3250008    0.0954710
  20.3400002    0.0866876
  20.3550014    0.0913285
  20.3700008    0.0938384
  20.3850002    0.0924720
  20.4000015    0.0924819
  20.4150009    0.0843879
  20.4300003    0.0918929
  20.4450016    0.0855675
  20.4600010    0.0980862
  20.4750004    0.0967781
  20.4900017    0.0934625
  20.5050011    0.0984676
  20.5200005    0.0970118
  20.5350018    0.0916939
  20.5500011    0.0807602
  20.5650005    0.0758983
  20.5800018    0.0798896
  20.5950012    0.0858839
  20.6100006    0.0717950
  20.6250019    0.0754557
  20.6400013    0.0758567
  20.6550007    0.0574195
  20.6700001    0.0626891
  20.6850014    0.0814284
  20.7000008    0.0982450
  20.7150002    0.0911051
  20.7300014    0.0976380
  20.7450008    0.0965242
  20.7600002    0.1013279
  20.7750015    0.0943582
  20.7900009    0.0907157
  20.8050003    0.0760205
  20.8200016    0.0827121
  20.8350010    0.0751750
  20.8500004    0.0771305
  20.8650017    0.0660448
  20.8800011    0.0733507
  20.8950005    0.0795536
  20.9100018    0.0766291
  20.9250011    0.0617437
  20.9400005    0.0882257
  20.9550018    0.0547543
  20.9700012    0.0746420
  20.9850006    0.0892555
  21.0000019    0.0847460
  21.0150013    0.0990965
  21.0300007    0.1052089
  21.0450001    0.0847203
  21.0600014    0.0918662
  21.0750008    0.0987455
  21.0900002    0.0894705
  21.1050014    0.0858433
  21.1200008    0.1000965
  21.1350002    0.1035329
  21.1500015    0.0898449
  21.1650009    0.0902462
  21.1800003    0.0969235
  21.1950016    0.0949837
  21.2100010    0.0982275
  21.2250004    0.1131908
  21.2400017    0.0912012
  21.2550011    0.0813926
  21.2700005    0.0721789
  21.2850018    0.0790893
  21.3000011    0.0765533
  21.3150005    0.0712360
  21.3300018    0.0575674
  21.3450012    0.0715735
  21.3600006    0.0755527
  21.3750019    0.0726424
  21.3900013    0.0755479
  21.4050007    0.0574611
  21.4200001    0.0762942
  21.4350014    0.0731265
  21.4500008    0.0860697
  21.4650002    0.0883825
  21.4800014    0.0820469
  21.4950008    0.0768209
  21.5100002    0.0782171
  21.5250015    0.0758072
  21.5400009    0.0798696
  21.5550003    0.0715562
  21.5700016    0.0575851
  21.5850010    0.0753143
  21.6000004    0.0673222
  21.6150017    0.0979082
  21.6300011    0.0766446
  21.6450005    0.0725240
  21.6600018    0.0828382
  21.6750011    0.1004712
  21.6900005    0.1161479
  21.7050018    0.1151162
  21.7200012    0.0926268
  21.7350006    0.0769749
  21.7500019    0.0763247
  21.7650013    0.0971645
  21.7800007    0.0783120
  21.7950020    0.0842945
  21.8100014    0.0950149
  21.8250008    0.0950795
  21.8400002    0.1006438
  21.8550014    0.0883883
  21.8700008    0.0988864
  21.8850002    0.0948688
  21.9000015    0.0945073
  21.9150009    0.0943247
  21.9300003    0.0920898
  21.9450016    0.0875153
  21.9600010    0.1008932
  21.9750004    0.0993140
  21.9900017    0.1000121
  22.0050011    0.1046072
  22.0200005    0.1014506
  22.0350018    0.0897744
  22.0500011    0.0922439
  22.0650005    0.0952340
  22.0800018    0.0979692
  22.0950012    0.0854793
  22.1100006    0.0952644
  22.1250019    0.1018270
  22.1400013    0.0985449
  22.1550007    0.0957460
  22.1700020    0.0949511
  22.1850014    0.0966327
  22.2000008    0.0998535
  22.2150002    0.0946967
  22.2300014    0.0970977
  22.2450008    0.0861278
  22.2600002    0.0983671
  22.2750015    0.0908133
  22.2900009    0.0959929
  22.3050003    0.0936369
  22.3200016    0.1051789
  22.3350010    0.1001721
  22.3500004    0.0954490
  22.3650017    0.0857833
  22.3800011    0.0940640
  22.3950005    0.0962917
  22.4100018    0.0936783
  22.4250011    0.0897104
  22.4400005    0.0935908
  22.4550018    0.0997929
  22.4700012    0.0940239
  22.4850006    0.0969379
  22.5000019    0.1081863
  22.5150013    0.1007063
  22.5300007    0.0924875
  22.5450020    0.0914178
  22.5600014    0.0885798
  22.5750008    0.1059497
  22.5900002    0.0867890
  22.6050014    0.0914814
  22.6200008    0.0939874
  22.6350002    0.0955135
  22.6500015    0.0910425
  22.6650009    0.0956486
  22.6800003    0.1037775
  22.6950016    0.0712988
  22.7100010    0.0693502
  22.7250004    0.0848719
  22.7400017    0.0887884
  22.7550011    0.0902091
  22.7700005    0.0988978
  22.7850018    0.0939073
  22.8000011    0.0937031
  22.8150005    0.0969708
  22.8300018    0.0939737
  22.8450012    0.1014441
  22.8600006    0.0903096
  22.8750019    0.0968757
  22.8900013    0.1004014
  22.9050007    0.0998589
  22.9200020    0.1002978
  22.9350014    0.1034624
  22.9500008    0.0889647
  22.9650002    0.0990807
  22.9800014    0.1020992
  22.9950008    0.0944706
  23.0100002    0.0954097
  23.0250015    0.0963842
  23.0400009    0.0961920
  23.0550003    0.0921948
  23.0700016    0.0765237
  23.0850010    0.0901923
  23.1000004    0.0918066
  23.1150017    0.0887479
  23.1300011    0.0991973
  23.1450005    0.0952064
  23.1600018    0.0978956
  23.1750011    0.0957381
  23.1900005    0.0903583
  23.2050018    0.0852183
  23.2200012    0.0962169
  23.2350006    0.0947752
  23.2500019    0.1010316
  23.2650013    0.0986716
  23.2800007    0.0849773
  23.2950020    0.0898371
  23.3100014    0.0858048
  23.3250008    0.0918021
  23.3400021    0.0898283
  23.3550014    0.0932752
  23.3700008    0.0924231
  23.3850002    0.0950536
  23.4000015    0.0936855
  23.4150009    0.0889583
  23.4300003    0.0924863
  23.4450016    0.0879337
  23.4600010    0.0937040
  23.4750004    0.0810759
  23.4900017    0.0936188
  23.5050011    0.0986261
  23.5200005    0.0928453
  23.5350018    0.1092453
  23.5500011    0.1033905
  23.5650005    0.0951751
  23.5800018    0.0968764
  23.5950012    0.0875026
  23.6100006    0.0964220
  23.6250019    0.0896030
  23.6400013    0.0969944
  23.6550007    0.1011435
  23.6700020    0.0970859
  23.6850014    0.1016944
  23.7000008    0.0987038
  23.7150021    0.0952486
  23.7300014    0.0968362
  23.7450008    0.0896360
  23.7600002    0.1011846
  23.7750015    0.0934785
  23.7900009    0.0928003
  23.8050003    0.0967151
  23.8200016    0.0857780
  23.8350010    0.0867789
  23.8500004    0.0945351
  23.8650017    0.0962149
  23.8800011    0.0946813
  23.8950005    0.0893405
  23.9100018    0.0894759
  23.9250011    0.0896950
  23.9400005    0.0938563
  23.9550018    0.0903141
  23.9700012    0.0914709
  23.9850006    0.0924103
  24.0000019    0.0986632
  24.0150013    0.0988060
  24.0300007    0.1009778
  24.0450020    0.0952835
  24.0600014    0.0959747
  24.0750008    0.0882069
  24.0900021    0.0945323
  24.1050014    0.0901027
  24.1200008    0.0921983
  24.1350002    0.0998259
  24.1500015    0.0899109
  24.1650009    0.0930273
  24.1800003    0.0912296
  24.1950016    0.0950679
  24.2100010    0.1050464
  24.2250004    0.0916081
  24.2400017    0.0998593
  24.2550011    0.0903464
  24.2700005    0.0894971
  24.2850018    0.0829819
  24.3000011    0.0917130
  24.3150005    0.0942787
  24.3300018    0.0951083
  24.3450012    0.0936791
  24.3600006    0.0858664
  24.3750019    0.0931116
  24.3900013    0.0969061
  24.4050007    0.0965327
  24.4200020    0.0975048
  24.4350014    0.0972847
  24.4500008    0.0961421
  24.4650021    0.1093739
  24.4800014    0.0924787
  24.4950008    0.0945244
  24.5100002    0.0899018
  24.5250015    0.0972814
  24.5400009    0.1087018
  24.5550003    0.0936923
  24.5700016    0.0932152
  24.5850010    0.1004821
  24.6000004    0.1038753
  24.6150017    0.0917304
  24.6300011    0.0951374
  24.6450005    0.0928352
  24.6600018    0.0994272
  24.6750011    0.1018819
  24.6900005    0.0865055
  24.7050018    0.0917699
  24.7200012    0.1002544
  24.7350006    0.0891666
  24.7500019    0.0972570
  24.7650013    0.1012872
  24.7800007    0.0957946
  24.7950020    0.0954827
  24.8100014    0.1030578
  24.8250008    0.0941948
  24.8400021    0.0957781
  24.8550014    0.0961984
  24.8700008    0.0952816
  24.8850002    0.0955915
  24.9000015    0.0947985
  24.9150009    0.0883705
  24.9300003    0.0872750
  24.9450016    0.0901806
  24.9600010    0.0930805
  24.9750004    0.0815300
  24.9900017    0.0984153
  25.0050011    0.0843735
  25.0200005    0.0929257
  25.0350018    0.0974583
  25.0500011    0.0851177
  25.0650005    0.0912997
  25.0800018    0.0914827
  25.0950012    0.1014304
  25.1100006    0.0989023
  25.1250019    0.0995737
  25.1400013    0.0899249
  25.1550007    0.0888499
  25.1700020    0.0877792
  25.1850014    0.0749496
  25.2000008    0.0917147
  25.2150021    0.0903737
  25.2300014    0.0980629
  25.2450008    0.0884282
  25.2600021    0.0888413
  25.2750015    0.0891430
  25.2900009    0.0983112
  25.3050003    0.0879116
  25.3200016    0.0950695
  25.3350010    0.0943740
  25.3500004    0.0969170
  25.3650017    0.1010499
  25.3800011    0.0904179
  25.3950005    0.0955608
  25.4100018    0.0894768
  25.4250011    0.0999527
  25.4400005    0.0981166
  25.4550018    0.0986433
  25.4700012    0.0926734
  25.4850006    0.0880192
  25.5000019    0.0930429
  25.5150013    0.0918625
  25.5300007    0.0928153
  25.5450020    0.0940314
  25.5600014    0.0877294
  25.5750008    0.0912843
  25.5900021    0.0947411
  25.6050014    0.1008294
  25.6200008    0.0885052
  25.6350021    0.1008577
  25.6500015    0.0965259
  25.6650009    0.0888839
  25.6800003    0.1016412
  25.6950016    0.0959375
  25.7100010    0.0994229
  25.7250004    0.0878096
  25.7400017    0.0956549
  25.7550011    0.0956143
  25.7700005    0.1122600
  25.7850018    0.0947376
  25.8000011    0.0934306
  25.8150005    0.0954144
  25.8300018    0.0890912
  25.8450012    0.0887832
  25.8600006    0.0880652
  25.8750019    0.0958700
  25.8900013    0.1013998
  25.9050007    0.0945351
  25.9200020    0.0949872
  25.9350014    0.0922457
  25.9500008    0.1056744
  25.9650021    0.0901790
  25.9800014    0.0904471
  25.9950008    0.0916870
  26.0100021    0.0951400
  26.0250015    0.0906325
  26.0400009    0.0904664
  26.0550003    0.0999365
  26.0700016    0.0991451
  26.0850010    0.0957074
  26.1000004    0.0982127
  26.1150017    0.0995251
  26.1300011    0.0943644
  26.1450005    0.0927513
  26.1600018    0.0977763
  26.1750011    0.0896446
  26.1900005    0.0865435
  26.2050018    0.0998772
  26.2200012    0.0913081
  26.2350006    0.0992172
  26.2500019    0.0927613
  26.2650013    0.1048321
  26.2800007    0.0995452
  26.2950020    0.0901126
  26.3100014    0.0937986
  26.3250008    0.0870253
  26.3400021    0.0944560
  26.3550014    0.0938697
  26.3700008    0.1043400
  26.3850021    0.0974261
  26.4000015    0.0938059
  26.4150009    0.0946527
  26.4300003    0.0879432
  26.4450016    0.0911355
  26.4600010    0.0973341
  26.4750004    0.0917506
  26.4900017    0.0948412
  26.5050011    0.0985109
  26.5200005    0.0891798
  26.5350018    0.1001189
  26.5500011    0.0932465
  26.5650005    0.0911461
  26.5800018    0.0844284
  26.5950012    0.0928403
  26.6100006    0.0927297
  26.6250019    0.0952369
  26.6400013    0.0803553
  26.6550007    0.0920127
  26.6700020    0.0958017
  26.6850014    0.0912407
  26.7000008    0.0941679
  26.7150021    0.0903139
  26.7300014    0.0922102
  26.7450008    0.0955210
  26.7600021    0.0908614
  26.7750015    0.0970803
  26.7900009    0.0986584
  26.8050022    0.0994597
  26.8200016    0.0916967
  26.8350010    0.0897425
  26.8500004    0.0880019
  26.8650017    0.0741946
  26.8800011    0.0933281
  26.8950005    0.0939561
  26.9100018    0.1096335
  26.9250011    0.0920595
  26.9400005    0.0929946
  26.9550018    0.1060504
  26.9700012    0.1001281
  26.9850006    0.0956216
  27.0000019    0.0891187
  27.0150013    0.0991297
  27.0300007    0.1004692
  27.0450020    0.0906077
  27.0600014    0.0866769
  27.0750008    0.0984981
  27.0900021    0.0917281
  27.1050014    0.0971909
  27.1200008    0.0968482
  27.1350021    0.1047682
  27.1500015    0.0955896
  27.1650009    0.0937347
  27.1800022    0.0901244
  27.1950016    0.0903764
  27.2100010    0.0959129
  27.2250004    0.0916430
  27.2400017    0.0964306
  27.2550011    0.0912749
  27.2700005    0.0945292
  27.2850018    0.0888191
  27.3000011    0.1078083
  27.3150005    0.0917597
  27.3300018    0.0892908
  27.3450012    0.0868883
  27.3600006    0.0988991
  27.3750019    0.0801266
  27.3900013    0.0895375
  27.4050007    0.0959275
  27.4200020    0.0975295
  27.4350014    0.0937037
  27.4500008    0.0894611
  27.4650021    0.0881134
  27.4800014    0.0855214
  27.4950008    0.0974807
  27.5100021    0.0923168
  27.5250015    0.0880880
  27.5400009    0.0851774
  27.5550022    0.0967276
  27.5700016    0.0913261
  27.5850010    0.0992590
  27.6000004    0.0954852
  27.6150017    0.0843056
  27.6300011    0.0765837
  27.6450005    0.0958565
  27.6600018    0.0993939
  27.6750011    0.1120260
  27.6900005    0.0969068
  27.7050018    0.0888305
  27.7200012    0.0879075
  27.7350006    0.0810255
  27.7500019    0.0953164
  27.7650013    0.0887519
  27.7800007    0.0976521
  27.7950020    0.0982520
  27.8100014    0.1001033
  27.8250008    0.0979926
  27.8400021    0.1009397
  27.8550014    0.0913453
  27.8700008    0.0923531
  27.8850021    0.0904912
  27.9000015    0.0967771
  27.9150009    0.0979589
  27.9300022    0.0869314
  27.9450016    0.0947710
  27.9600010    0.0890562
  27.9750004    0.1016988
  27.9900017    0.0967038
  28.0050011    0.0885289
  28.0200005    0.0807008
  28.0350018    0.0891635
  28.0500011    0.1005765
  28.0650005    0.1042255
  28.0800018    0.0918854
  28.0950012    0.0977279
  28.1100006    0.1091271
  28.1250019    0.0955751
  28.1400013    0.0921976
  28.1550007    0.0859977
  28.1700020    0.0719137
  28.1850014    0.0796857
  28.2000008    0.0842595
  28.2150021    0.0696973
  28.2300014    0.0736152
  28.2450008    0.0848204
  28.2600021    0.0749365
  28.2750015    0.0815217
  28.2900009    0.0884631
  28.3050022    0.0793995
  28.3200016    0.0640403
  28.3350010    0.0781734
  28.3500023    0.0653299
  28.3650017    0.0751542
  28.3800011    0.0775991
  28.3950005    0.0874955
  28.4100018    0.0985517
  28.4250011    0.1017364
  28.4400005    0.0943669
  28.4550018    0.0849850
  28.4700012    0.0773631
  28.4850006    0.0828508
  28.5000019    0.0907481
  28.5150013    0.0773794
  28.5300007    0.0749428
  28.5450020    0.0948726
  28.5600014    0.0578910
  28.5750008    0.0979909
  28.5900021    0.0810921
  28.6050014    0.0856858
  28.6200008    0.1041179
  28.6350021    0.1313086
  28.6500015    0.1175730
  28.6650009    0.1367106
  28.6800022    0.1073386
  28.6950016    0.1396359
  28.7100010    0.1246918
  28.7250023    0.1171155
  28.7400017    0.1067434
  28.7550011    0.1050644
  28.7700005    0.1113244
  28.7850018    0.1119901
  28.8000011    0.1173446
  28.8150005    0.1125088
  28.8300018    0.1146017
  28.8450012    0.1108661
  28.8600006    0.1174391
  28.8750019    0.1231525
  28.8900013    0.1086636
  28.9050007    0.1196971
  28.9200020    0.1132881
  28.9350014    0.1215890
  28.9500008    0.1306102
  28.9650021    0.1210755
  28.9800014    0.1187261
  28.9950008    0.1272806
  29.0100021    0.1298401
  29.0250015    0.1220523
  29.0400009    0.1226336
  29.0550022    0.1260566
  29.0700016    0.1214284
  29.0850010    0.1140260
  29.1000023    0.1228417
  29.1150017    0.1133906
  29.1300011    0.1139152
  29.1450005    0.1257019
  29.1600018    0.1052095
  29.1750011    0.1231044
  29.1900005    0.1102239
  29.2050018    0.1205321
  29.2200012    0.1178277
  29.2350006    0.1210760
  29.2500019    0.1171291
  29.2650013    0.1141703
  29.2800007    0.1123847
  29.2950020    0.1167649
  29.3100014    0.1193134
  29.3250008    0.1076299
  29.3400021    0.1053079
  29.3550014    0.1208109
  29.3700008    0.1152325
  29.3850021    0.1093398
  29.4000015    0.1061925
  29.4150009    0.1225838
  29.4300022    0.1355664
  29.4450016    0.1260862
  29.4600010    0.1164932
  29.4750023    0.1131670
  29.4900017    0.1220879
  29.5050011    0.1307798
  29.5200005    0.1223328
  29.5350018    0.1182935
  29.5500011    0.1242649
  29.5650005    0.1231019
  29.5800018    0.1188321
  29.5950012    0.1132279
  29.6100006    0.1173276
  29.6250019    0.1287957
  29.6400013    0.1270793
  29.6550007    0.1256613
  29.6700020    0.1265444
  29.6850014    0.1247926
  29.7000008    0.1228548
  29.7150021    0.1070839
  29.7300014    0.1159661
  29.7450008    0.1270345
  29.7600021    0.1325826
  29.7750015    0.1164160
  29.7900009    0.1234778
  29.8050022    0.1192517
  29.8200016    0.1155709
  29.8350010    0.1163696
  29.8500023    0.1122472
  29.8650017    0.0999644
  29.8800011    0.1146934
  29.8950024    0.1259461
  29.9100018    0.1322603
  29.9250011    0.1089055
  29.9400005    0.1231160
  29.9550018    0.1200349
  29.9700012    0.1038258
  29.9850006    0.1096926
  30.0000019    0.1256001
  30.0150013    0.1146417
  30.0300007    0.1148458
  30.0450020    0.1081825
  30.0600014    0.1117042
  30.0750008    0.1119675
  30.0900021    0.1284613
  30.1050014    0.1293318
  30.1200008    0.1238779
  30.1350021    0.1062219
  30.1500015    0.1121607
  30.1650009    0.1218127
  30.1800022    0.1171536
  30.1950016    0.1196501
  30.2100010    0.1222326
  30.2250023    0.1127155
  30.2400017    0.1268295
  30.2550011    0.1212174
  30.2700024    0.1235549
  30.2850018    0.1027341
  30.3000011    0.1098859
  30.3150005    0.1253750
  30.3300018    0.1235940
  30.3450012    0.1214791
  30.3600006    0.1211181
  30.3750019    0.1148804
  30.3900013    0.1237698
  30.4050007    0.1174052
  30.4200020    0.1115538
  30.4350014    0.1266526
  30.4500008    0.0990379
  30.4650021    0.1347046
  30.4800014    0.1024029
  30.4950008    0.1248903
  30.5100021    0.1318950
  30.5250015    0.1223774
  30.5400009    0.1223320
  30.5550022    0.1276613
  30.5700016    0.1178816
  30.5850010    0.1003142
  30.6000023    0.1100819
  30.6150017    0.1273559
  30.6300011    0.1169044
  30.6450024    0.1235568
  30.6600018    0.1111720
  30.6750011    0.1136355
  30.6900005    0.1059296
  30.7050018    0.1055988
  30.7200012    0.1179514
  30.7350006    0.1007786
  30.7500019    0.1217109
  30.7650013    0.1242285
  30.7800007    0.1127743
  30.7950020    0.1088369
  30.8100014    0.1150007
  30.8250008    0.1253232
  30.8400021    0.1183155
  30.8550014    0.1168355
  30.8700008    0.1236299
  30.8850021    0.1303059
  30.9000015    0.1264488
  30.9150009    0.1287551
  30.9300022    0.1180169
  30.9450016    0.1231921
  30.9600010    0.1220578
  30.9750023    0.1193907
  30.9900017    0.1215751
  31.0050011    0.1382431
  31.0200024    0.1291588
  31.0350018    0.1459137
  31.0500011    0.1499769
  31.0650005    0.1357076
  31.0800018    0.1349314
  31.0950012    0.1336111
  31.1100006    0.1477952
  31.1250019    0.1010394
  31.1400013    0.1131537
  31.1550007    0.1326750
  31.1700020    0.0994474
  31.1850014    0.1166556
  31.2000008    0.1077613
  31.2150021    0.1086515
  31.2300014    0.1054001
  31.2450008    0.1144558
  31.2600021    0.1187039
  31.2750015    0.1052054
  31.2900009    0.1217175
  31.3050022    0.1153995
  31.3200016    0.1207122
  31.3350010    0.1202287
  31.3500023    0.1159729
  31.3650017    0.1218685
  31.3800011    0.1296726
  31.3950024    0.1118850
  31.4100018    0.1079254
  31.4250011    0.1159204
  31.4400024    0.1091829
  31.4550018    0.1200841
  31.4700012    0.1155395
  31.4850006    0.1174275
  31.5000019    0.1121050
  31.5150013    0.1231046
  31.5300007    0.1140434
  31.5450020    0.1192468
  31.5600014    0.1043965
  31.5750008    0.1055705
  31.5900021    0.1066734
  31.6050014    0.1137146
  31.6200008    0.1171448
  31.6350021    0.1183293
  31.6500015    0.1060136
  31.6650009    0.1093760
  31.6800022    0.1109401
  31.6950016    0.1106673
  31.7100010    0.1150708
  31.7250023    0.1039338
  31.7400017    0.1235429
  31.7550011    0.0946421
  31.7700024    0.1178202
  31.7850018    0.1077971
  31.8000011    0.1070653
  31.8150024    0.1411378
  31.8300018    0.1414120
  31.8450012    0.1263806
  31.8600006    0.1379905
  31.8750019    0.1344319
  31.8900013    0.1497635
  31.9050007    0.1490303
  31.9200020    0.1488081
  31.9350014    0.1416054
  31.9500008    0.1452537
  31.9650021    0.1537512
  31.9800014    0.1285841
  31.9950008    0.1334659
  32.0100021    0.1138505
  32.0250015    0.1209762
  32.0400009    0.1288262
  32.0550003    0.1247005
  32.0699997    0.1318356
  32.0850029    0.1128943
  32.1000023    0.1271502
  32.1150017    0.1129259
  32.1300011    0.1016475
  32.1450005    0.1095876
  32.1599998    0.1128005
  32.1750031    0.1187949
  32.1900024    0.1112818
  32.2050018    0.1205808
  32.2200012    0.1177849
  32.2350006    0.1112546
  32.2500000    0.1125184
  32.2650032    0.1062420
  32.2800026    0.0999919
  32.2950020    0.1099995
  32.3100014    0.1152503
  32.3250008    0.1016499
  32.3400002    0.1187900
  32.3550034    0.1228179
  32.3700027    0.1173481
  32.3850021    0.1159439
  32.4000015    0.1149433
  32.4150009    0.1245761
  32.4300003    0.1031364
  32.4449997    0.1206691
  32.4600029    0.1219469
  32.4750023    0.1251734
  32.4900017    0.1158593
  32.5050011    0.1035560
  32.5200005    0.1335323
  32.5349998    0.1248349
  32.5500031    0.1140463
  32.5650024    0.1344450
  32.5800018    0.1237081
  32.5950012    0.1058376
  32.6100006    0.1194780
  32.6250000    0.1182056
  32.6400032    0.1153995
  32.6550026    0.1158025
  32.6700020    0.1288850
  32.6850014    0.1165323
  32.7000008    0.1229060
  32.7150002    0.1184867
  32.7300034    0.1078812
  32.7450027    0.1316702
  32.7600021    0.1182270
  32.7750015    0.1230442
  32.7900009    0.1144996
  32.8050003    0.1066759
  32.8199997    0.1218415
  32.8350029    0.1377340
  32.8500023    0.1334472
  32.8650017    0.1269672
  32.8800011    0.1367668
  32.8950005    0.1199665
  32.9099998    0.1157013
  32.9250031    0.1220017
  32.9400024    0.1248845
  32.9550018    0.1195552
  32.9700012    0.1236927
  32.9850006    0.1237122
  33.0000000    0.1177841
  33.0150032    0.1034405
  33.0300026    0.1243075
  33.0450020    0.1191830
  33.0600014    0.1240016
  33.0750008    0.1342239
  33.0900002    0.1300971
  33.1050034    0.1263450
  33.1200027    0.1204955
  33.1350021    0.1339845
  33.1500015    0.1320687
  33.1650009    0.1080489
  33.1800003    0.1280378
  33.1949997    0.1144164
  33.2100029    0.1323352
  33.2250023    0.1101710
  33.2400017    0.1283275
  33.2550011    0.1319094
  33.2700005    0.1191986
  33.2849998    0.1218044
  33.3000031    0.1217720
  33.3150024    0.1446520
  33.3300018    0.1310003
  33.3450012    0.1337893
  33.3600006    0.1422654
  33.3750000    0.1339086
  33.3900032    0.1091609
  33.4050026    0.1162936
  33.4200020    0.1273129
  33.4350014    0.1181060
  33.4500008    0.1354301
  33.4650002    0.1187709
  33.4800034    0.1124583
  33.4950027    0.1244737
  33.5100021    0.1416343
  33.5250015    0.1101800
  33.5400009    0.1092951
  33.5550003    0.1196155
  33.5699997    0.1176153
  33.5850029    0.1217600
  33.6000023    0.1280637
  33.6150017    0.1280936
  33.6300011    0.1123351
  33.6450005    0.1168861
  33.6599998    0.1050097
  33.6750031    0.1218219
  33.6900024    0.1174204
  33.7050018    0.1177096
  33.7200012    0.1208610
  33.7350006    0.1148168
  33.7500000    0.1246572
  33.7650032    0.1234479
  33.7800026    0.1221077
  33.7950020    0.1213365
  33.8100014    0.1297115
  33.8250008    0.1227111
  33.8400002    0.1264335
  33.8550034    0.1131505
  33.8700027    0.1126975
  33.8850021    0.0979531
  33.9000015    0.0954568
  33.9150009    0.1311629
  33.9300003    0.1055022
  33.9450035    0.1052807
  33.9600029    0.1016254
  33.9750023    0.1374028
  33.9900017    0.1209702
  34.0050011    0.1085018
  34.0200005    0.1197607
  34.0349998    0.1160658
  34.0500031    0.1173833
  34.0650024    0.1151084
  34.0800018    0.1163333
  34.0950012    0.1158906
  34.1100006    0.1430177
  34.1250000    0.0918066
  34.1400032    0.0970900
  34.1550026    0.0952966
  34.1700020    0.1321682
  34.1850014    0.1342681
  34.2000008    0.1315327
  34.2150002    0.1254784
  34.2300034    0.1249970
  34.2450027    0.1250120
  34.2600021    0.1310352
  34.2750015    0.1383276
  34.2900009    0.1246804
  34.3050003    0.1372581
  34.3200035    0.1114613
  34.3350029    0.1088838
  34.3500023    0.1166093
  34.3650017    0.1261146
  34.3800011    0.1083846
  34.3950005    0.1127165
  34.4099998    0.1190802
  34.4250031    0.1002478
  34.4400024    0.1272397
  34.4550018    0.1222105
  34.4700012    0.1111960
  34.4850006    0.1222766
  34.5000000    0.1139088
  34.5150032    0.1065449
  34.5300026    0.1162168
  34.5450020    0.1141204
  34.5600014    0.1161208
  34.5750008    0.1181007
  34.5900002    0.1194104
  34.6050034    0.1287123
  34.6200027    0.1254100
  34.6350021    0.1215710
  34.6500015    0.1226160
  34.6650009    0.1415988
  34.6800003    0.1139279
  34.6950035    0.1155977
  34.7100029    0.1437765
  34.7250023    0.1268066
  34.7400017    0.1290040
  34.7550011    0.1363459
  34.7700005    0.1218454
  34.7849998    0.1497256
  34.8000031    0.1381692
  34.8150024    0.1353589
  34.8300018    0.1283210
  34.8450012    0.1342201
  34.8600006    0.1250136
  34.8750000    0.1230276
  34.8900032    0.1251059
  34.9050026    0.1336923
  34.9200020    0.1266080
  34.9350014    0.1469352
  34.9500008    0.1290186
  34.9650002    0.1489099
  34.9800034    0.1367515
  34.9950027    0.1248310
  35.0100021    0.1445393
  35.0250015    0.1444850
  35.0400009    0.1307487
  35.0550003    0.1397273
  35.0700035    0.1284030
  35.0850029    0.1299116
  35.1000023    0.1239255
  35.1150017    0.1258969
  35.1300011    0.1177788
  35.1450005    0.1119679
  35.1599998    0.1118120
  35.1750031    0.1204201
  35.1900024    0.1437770
  35.2050018    0.1201770
  35.2200012    0.1289904
  35.2350006    0.1219543
  35.2500000    0.1354573
  35.2650032    0.1091802
  35.2800026    0.1163934
  35.2950020    0.1150040
  35.3100014    0.1037937
  35.3250008    0.1097051
  35.3400002    0.1294014
  35.3550034    0.1125909
  35.3700027    0.1171377
  35.3850021    0.1085458
  35.4000015    0.1197910
  35.4150009    0.1083862
  35.4300003    0.1178355
  35.4450035    0.1081326
  35.4600029    0.1004646
  35.4750023    0.1074433
  35.4900017    0.1031016
  35.5050011    0.1056269
  35.5200005    0.1199257
  35.5349998    0.1044789
  35.5500031    0.1088759
  35.5650024    0.1123978
  35.5800018    0.1176398
  35.5950012    0.1367633
  35.6100006    0.1352961
  35.6250000    0.1214932
  35.6400032    0.1180365
  35.6550026    0.0991672
  35.6700020    0.1101870
  35.6850014    0.1087898
  35.7000008    0.0966364
  35.7150002    0.1296461
  35.7300034    0.1146424
  35.7450027    0.1146710
  35.7600021    0.1097074
  35.7750015    0.1045352
  35.7900009    0.1065028
  35.8050003    0.1245924
  35.8200035    0.1142569
  35.8350029    0.0673644
  35.8500023    0.0761250
  35.8650017    0.0875723
  35.8800011    0.0856472
  35.8950005    0.0958194
  35.9099998    0.0926547
  35.9250031    0.0986114
  35.9400024    0.0951705
  35.9550018    0.1032725
  35.9700012    0.0994976
  35.9850006    0.1041160
  36.0000000    0.0981553
  36.0150032    0.1162446
  36.0300026    0.1158067
  36.0450020    0.1132827
  36.0600014    0.1006923
  36.0750008    0.1254392
  36.0900002    0.1503649
  36.1050034    0.1411476
  36.1200027    0.1197867
  36.1350021    0.1500738
  36.1500015    0.1447285
  36.1650009    0.1345514
  36.1800003    0.1332195
  36.1950035    0.1042292
  36.2100029    0.1249579
  36.2250023    0.0895209
  36.2400017    0.1064296
  36.2550011    0.1105864
  36.2700005    0.0904170
  36.2849998    0.0999081
  36.3000031    0.1036947
  36.3150024    0.0853448
  36.3300018    0.0633237
  36.3450012    0.0771197
  36.3600006    0.0767565
  36.3750000    0.0527438
  36.3900032    0.0643916
  36.4050026    0.0882695
  36.4200020    0.0885338
  36.4350014    0.0993288
  36.4500008    0.1040903
  36.4650002    0.0911184
  36.4800034    0.1074766
  36.4950027    0.0921136
  36.5100021    0.0831327
  36.5250015    0.0708624
  36.5400009    0.0843864
  36.5550003    0.0595249
  36.5700035    0.0683242
  36.5850029    0.0722761
  36.6000023    0.0863562
  36.6150017    0.0527009
  36.6300011    0.0601179
  36.6450005    0.0613291
  36.6599998    0.0495092
  36.6750031    0.0675962
  36.6900024    0.0533429
  36.7050018    0.0508800
  36.7200012    0.0687032
  36.7350006    0.1081150
  36.7500000    0.1094807
  36.7650032    0.1105782
  36.7800026    0.1039980
  36.7950020    0.0885236
  36.8100014    0.0704691
  36.8250008    0.0687693
  36.8400002    0.0766319
  36.8550034    0.0842050
  36.8700027    0.0578874
  36.8850021    0.0736670
  36.9000015    0.0711894
  36.9150009    0.0812709
  36.9300003    0.0595296
  36.9450035    0.0854261
  36.9600029    0.0681335
  36.9750023    0.0647427
  36.9900017    0.0779862
  37.0050011    0.0611460
  37.0200005    0.0867590
  37.0350037    0.1097659
  37.0500031    0.1194955
  37.0650024    0.0966846
  37.0800018    0.1019953
  37.0950012    0.0998063
  37.1100006    0.0884798
  37.1250000    0.0651632
  37.1400032    0.0690875
  37.1550026    0.1180958
  37.1700020    0.1277790
  37.1850014    0.1103539
  37.2000008    0.1077916
  37.2150002    0.1125214
  37.2300034    0.1208443
  37.2450027    0.1292497
  37.2600021    0.1164682
  37.2750015    0.1280748
  37.2900009    0.1290544
  37.3050003    0.1314182
  37.3200035    0.1475633
  37.3350029    0.1416505
  37.3500023    0.1275973
  37.3650017    0.1228549
  37.3800011    0.1049699
  37.3950005    0.1324660
  37.4100037    0.1177277
  37.4250031    0.1141028
  37.4400024    0.1289969
  37.4550018    0.1001229
  37.4700012    0.1210882
  37.4850006    0.1174281
  37.5000000    0.0647582
  37.5150032    0.0697257
  37.5300026    0.0721462
  37.5450020    0.0656144
  37.5600014    0.0640937
  37.5750008    0.0725537
  37.5900002    0.0775163
  37.6050034    0.0621894
  37.6200027    0.0756027
  37.6350021    0.0776620
  37.6500015    0.0608622
  37.6650009    0.0717946
  37.6800003    0.0655973
  37.6950035    0.0783693
  37.7100029    0.0577761
  37.7250023    0.0830677
  37.7400017    0.0822864
  37.7550011    0.0627080
  37.7700005    0.0775703
  37.7850037    0.0768923
  37.8000031    0.0664686
  37.8150024    0.0504004
  37.8300018    0.0609944
  37.8450012    0.0662843
  37.8600006    0.0673271
  37.8750000    0.0622177
  37.8900032    0.0581160
  37.9050026    0.0579560
  37.9200020    0.0716133
  37.9350014    0.0599767
  37.9500008    0.0668433
  37.9650002    0.0647170
  37.9800034    0.0741960
  37.9950027    0.0681713
  38.0100021    0.0569897
  38.0250015    0.0726190
  38.0400009    0.1216623
  38.0550003    0.1034326
  38.0700035    0.1150492
  38.0850029    0.0485445
  38.1000023    0.0711244
  38.1150017    0.0722518
  38.1300011    0.0619432
  38.1450005    0.0694349
  38.1600037    0.0609951
  38.1750031    0.0586968
  38.1900024    0.0578369
  38.2050018    0.0788435
  38.2200012    0.1053651
  38.2350006    0.0760758
  38.2500000    0.0710961
  38.2650032    0.0753733
  38.2800026    0.0689476
  38.2950020    0.0813446
  38.3100014    0.0808345
  38.3250008    0.1026322
  38.3400002    0.0638167
  38.3550034    0.0733460
  38.3700027    0.0804117
  38.3850021    0.0695526
  38.4000015    0.0758240
  38.4150009    0.0616940
  38.4300003    0.0632849
  38.4450035    0.0751759
  38.4600029    0.0762449
  38.4750023    0.1015865
  38.4900017    0.0794734
  38.5050011    0.0895490
  38.5200005    0.0701829
  38.5350037    0.0659115
  38.5500031    0.0689387
  38.5650024    0.0688227
  38.5800018    0.0743967
  38.5950012    0.0663013
  38.6100006    0.0756778
  38.6250000    0.0587130
  38.6400032    0.0648919
  38.6550026    0.0650043
  38.6700020    0.1069866
  38.6850014    0.0649152
  38.7000008    0.0693056
  38.7150002    0.0725194
  38.7300034    0.0623094
  38.7450027    0.0876865
  38.7600021    0.0761604
  38.7750015    0.0760366
  38.7900009    0.0664275
  38.8050003    0.0713279
  38.8200035    0.0682940
  38.8350029    0.1079244
  38.8500023    0.1115469
  38.8650017    0.0716642
  38.8800011    0.0725252
  38.8950005    0.0787106
  38.9100037    0.0743399
  38.9250031    0.0707309
  38.9400024    0.0700184
  38.9550018    0.0623088
  38.9700012    0.0716287
  38.9850006    0.0968655
  39.0000000    0.1112943
  39.0150032    0.0885401
  39.0300026    0.1134554
  39.0450020    0.1143049
  39.0600014    0.0857443
  39.0750008    0.1184794
  39.0900002    0.0992052
  39.1050034    0.1368683
  39.1200027    0.1334519
  39.1350021    0.1341206
  39.1500015    0.1114669
  39.1650009    0.1002566
  39.1800003    0.0932827
  39.1950035    0.1580296
  39.2100029    0.1372049
  39.2250023    0.1157665
  39.2400017    0.1101620
  39.2550011    0.1348637
  39.2700005    0.1226484
  39.2850037    0.1183592
  39.3000031    0.1268193
  39.3150024    0.1237701
  39.3300018    0.1422610
  39.3450012    0.1465647
  39.3600006    0.1413576
  39.3750000    0.1339251
  39.3900032    0.1119308
  39.4050026    0.1305824
  39.4200020    0.1090608
  39.4350014    0.1048074
  39.4500008    0.1133161
  39.4650002    0.1200497
  39.4800034    0.1404800
  39.4950027    0.1083548
  39.5100021    0.1574829
  39.5250015    0.1511033
  39.5400009    0.1483836
  39.5550003    0.1324040
  39.5700035    0.1488708
  39.5850029    0.1570183
  39.6000023    0.1581403
  39.6150017    0.1560953
  39.6300011    0.1603082
  39.6450005    0.1698153
  39.6600037    0.1492039
  39.6750031    0.1576375
  39.6900024    0.1547457
  39.7050018    0.1567785
  39.7200012    0.1558467
  39.7350006    0.1616448
  39.7500000    0.1517960
  39.7650032    0.1525962
  39.7800026    0.1520002
  39.7950020    0.1378338
  39.8100014    0.1439503
  39.8250008    0.1526432
  39.8400002    0.1582072
  39.8550034    0.1547544
  39.8700027    0.1498337
  39.8850021    0.1504823
  39.9000015    0.1654897
  39.9150009    0.1519268
  39.9300003    0.1513935
  39.9450035    0.1569542
  39.9600029    0.1620999
  39.9750023    0.1490328
  39.9900017    0.1417153
  40.0050011    0.1628678
  40.0200005    0.1430873
  40.0350037    0.1304417
  40.0500031    0.1308163
  40.0650024    0.1347663
  40.0800018    0.1237458
  40.0950012    0.1170413
  40.1100006    0.1535784
  40.1250000    0.1182651
  40.1400032    0.1120049
  40.1550026    0.0893510
  40.1700020    0.1061010
  40.1850014    0.0809121
  40.2000008    0.0841675
  40.2150002    0.0693086
  40.2300034    0.0830363
  40.2450027    0.0647315
  40.2600021    0.0849913
  40.2750015    0.0581389
  40.2900009    0.0807644
  40.3050003    0.0599757
  40.3200035    0.0821311
  40.3350029    0.0906477
  40.3500023    0.0854616
  40.3650017    0.0806656
  40.3800011    0.0643948
  40.3950005    0.0694414
  40.4100037    0.0785342
  40.4250031    0.0710799
  40.4400024    0.0705315
  40.4550018    0.0827578
  40.4700012    0.0635608
  40.4850006    0.0790064
  40.5000038    0.1079066
  40.5150032    0.0886736
  40.5300026    0.0622277
  40.5450020    0.0699759
  40.5600014    0.0812183
  40.5750008    0.0676641
  40.5900002    0.0739673
  40.6050034    0.1070223
  40.6200027    0.1076404
  40.6350021    0.1027539
  40.6500015    0.1088976
  40.6650009    0.1036343
  40.6800003    0.0955373
  40.6950035    0.0942310
  40.7100029    0.1267940
  40.7250023    0.1239770
  40.7400017    0.1588660
  40.7550011    0.1199188
  40.7700005    0.1342552
  40.7850037    0.1481830
  40.8000031    0.1361566
  40.8150024    0.1427526
  40.8300018    0.1259766
  40.8450012    0.1023112
  40.8600006    0.1267661
  40.8750038    0.1224051
  40.8900032    0.1189002
  40.9050026    0.1020270
  40.9200020    0.1410379
  40.9350014    0.1516082
  40.9500008    0.1601544
  40.9650002    0.1353303
  40.9800034    0.1435159
  40.9950027    0.1563689
  41.0100021    0.1300008
  41.0250015    0.1162899
  41.0400009    0.1159395
  41.0550003    0.1216178
  41.0700035    0.1555623
  41.0850029    0.1521245
  41.1000023    0.1571984
  41.1150017    0.1426985
  41.1300011    0.1476622
  41.1450005    0.1484662
  41.1600037    0.1530456
  41.1750031    0.1427628
  41.1900024    0.1465264
  41.2050018    0.1463249
  41.2200012    0.1105372
  41.2350006    0.1388882
  41.2500038    0.1530033
  41.2650032    0.1192525
  41.2800026    0.1558621
  41.2950020    0.1147602
  41.3100014    0.1088983
  41.3250008    0.1056126
  41.3400002    0.0825763
  41.3550034    0.1068404
  41.3700027    0.0990684
  41.3850021    0.1118857
  41.4000015    0.1045981
  41.4150009    0.0940080
  41.4300003    0.0955307
  41.4450035    0.1222967
  41.4600029    0.1095540
  41.4750023    0.1092212
  41.4900017    0.1253950
  41.5050011    0.1314135
  41.5200005    0.1217947
  41.5350037    0.1132492
  41.5500031    0.1104684
  41.5650024    0.1177920
  41.5800018    0.1198098
  41.5950012    0.1228134
  41.6100006    0.1131964
  41.6250038    0.1070969
  41.6400032    0.1260312
  41.6550026    0.1202016
  41.6700020    0.1060274
  41.6850014    0.1195811
  41.7000008    0.0802862
  41.7150002    0.0852863
  41.7300034    0.0943221
  41.7450027    0.0923183
  41.7600021    0.1206284
  41.7750015    0.0820528
  41.7900009    0.1071143
  41.8050003    0.0905947
  41.8200035    0.1064372
  41.8350029    0.0735654
  41.8500023    0.0846779
  41.8650017    0.1497965
  41.8800011    0.1373914
  41.8950005    0.1339760
  41.9100037    0.1511420
  41.9250031    0.1193545
  41.9400024    0.1101882
  41.9550018    0.1144625
  41.9700012    0.1324995
  41.9850006    0.1265885
  42.0000038    0.1561691
  42.0150032    0.1335406
  42.0300026    0.1404497
  42.0450020    0.1198431
  42.0600014    0.1367162
  42.0750008    0.1266297
  42.0900002    0.1124149
  42.1050034    0.1017743
  42.1200027    0.0897459
  42.1350021    0.1041229
  42.1500015    0.1070360
  42.1650009    0.1339062
  42.1800003    0.1169713
  42.1950035    0.1064732
  42.2100029    0.1009337
  42.2250023    0.1008602
  42.2400017    0.1017686
  42.2550011    0.1412188
  42.2700005    0.1193340
  42.2850037    0.1246361
  42.3000031    0.1337461
  42.3150024    0.1314223
  42.3300018    0.1610020
  42.3450012    0.1293181
  42.3600006    0.1217427
  42.3750038    0.1102424
  42.3900032    0.1081128
  42.4050026    0.1404100
  42.4200020    0.1309407
  42.4350014    0.0711113
  42.4500008    0.0803305
  42.4650002    0.0838403
  42.4800034    0.0719143
  42.4950027    0.0648421
  42.5100021    0.1166211
  42.5250015    0.0946980
  42.5400009    0.0923376
  42.5550003    0.1094862
  42.5700035    0.0935783
  42.5850029    0.0994431
  42.6000023    0.1104217
  42.6150017    0.1153376
  42.6300011    0.1597273
  42.6450005    0.1594628
  42.6600037    0.1628239
  42.6750031    0.1907481
  42.6900024    0.1714628
  42.7050018    0.1349925
  42.7200012    0.1497437
  42.7350006    0.1123083
  42.7500038    0.1223632
  42.7650032    0.1309837
  42.7800026    0.1149893
  42.7950020    0.1034192
  42.8100014    0.1133661
  42.8250008    0.1241335
  42.8400002    0.1439672
  42.8550034    0.1163929
  42.8700027    0.1220360
  42.8850021    0.1325864
  42.9000015    0.1306204
  42.9150009    0.1459010
  42.9300003    0.1261994
  42.9450035    0.1319276
  42.9600029    0.1406202
  42.9750023    0.1269798
  42.9900017    0.1454151
  43.0050011    0.1381036
  43.0200005    0.1389502
  43.0350037    0.1305805
  43.0500031    0.1140843
  43.0650024    0.1090829
  43.0800018    0.1008870
  43.0950012    0.1062540
  43.1100006    0.1129528
  43.1250038    0.1254682
  43.1400032    0.1417408
  43.1550026    0.1373899
  43.1700020    0.1286660
  43.1850014    0.1415669
  43.2000008    0.1371828
  43.2150002    0.1077755
  43.2300034    0.1070936
  43.2450027    0.0983110
  43.2600021    0.1289587
  43.2750015    0.1128605
  43.2900009    0.1293831
  43.3050003    0.1366555
  43.3200035    0.1489728
  43.3350029    0.1307839
  43.3500023    0.1104997
  43.3650017    0.1371568
  43.3800011    0.1365351
  43.3950005    0.1437511
  43.4100037    0.1432351
  43.4250031    0.1362640
  43.4400024    0.1155795
  43.4550018    0.1274877
  43.4700012    0.1320147
  43.4850006    0.1328327
  43.5000038    0.1169769
  43.5150032    0.1251437
  43.5300026    0.1228617
  43.5450020    0.1213739
  43.5600014    0.1179020
  43.5750008    0.1319858
  43.5900040    0.1158540
  43.6050034    0.1117803
  43.6200027    0.1072122
  43.6350021    0.0999632
  43.6500015    0.1078368
  43.6650009    0.1003040
  43.6800003    0.1009657
  43.6950035    0.1163068
  43.7100029    0.1214727
  43.7250023    0.1125578
  43.7400017    0.1204230
  43.7550011    0.1111362
  43.7700005    0.1175996
  43.7850037    0.1232047
  43.8000031    0.1270576
  43.8150024    0.1231864
  43.8300018    0.1258961
  43.8450012    0.1236723
  43.8600006    0.1293765
  43.8750038    0.1115369
  43.8900032    0.1195064
  43.9050026    0.1143686
  43.9200020    0.1207377
  43.9350014    0.1213327
  43.9500008    0.1198662
  43.9650040    0.1271790
  43.9800034    0.1278678
  43.9950027    0.1151938
  44.0100021    0.1219125
  44.0250015    0.1209034
  44.0400009    0.1236928
  44.0550003    0.1080896
  44.0700035    0.1286435
  44.0850029    0.1190663
  44.1000023    0.1254459
  44.1150017    0.1186658
  44.1300011    0.1427032
  44.1450005    0.1258231
  44.1600037    0.1133951
  44.1750031    0.1410591
  44.1900024    0.1434314
  44.2050018    0.1497147
  44.2200012    0.1552682
  44.2350006    0.1470828
  44.2500038    0.1563551
  44.2650032    0.1575485
  44.2800026    0.1473654
  44.2950020    0.1604090
  44.3100014    0.1476818
  44.3250008    0.1529293
  44.3400040    0.1588574
  44.3550034    0.1464763
  44.3700027    0.1549004
  44.3850021    0.1423031
  44.4000015    0.1169718
  44.4150009    0.1099901
  44.4300003    0.1182184
  44.4450035    0.0987916
  44.4600029    0.0737083
  44.4750023    0.0767808
  44.4900017    0.0593557
  44.5050011    0.0756804
  44.5200005    0.0670123
  44.5350037    0.0740963
  44.5500031    0.0657069
  44.5650024    0.0649138
  44.5800018    0.0685306
  44.5950012    0.0715525
  44.6100006    0.0869226
  44.6250038    0.0921590
  44.6400032    0.0766875
  44.6550026    0.0941966
  44.6700020    0.0804266
  44.6850014    0.0921868
  44.7000008    0.0806040
  44.7150040    0.1101565
  44.7300034    0.0936136
  44.7450027    0.1031859
  44.7600021    0.1022511
  44.7750015    0.1197864
  44.7900009    0.0929443
  44.8050003    0.1019160
  44.8200035    0.0888488
  44.8350029    0.0583273
  44.8500023    0.0487808
  44.8650017    0.0574528
  44.8800011    0.0514838
  44.8950005    0.0585443
  44.9100037    0.0790875
  44.9250031    0.0534647
  44.9400024    0.0677482
  44.9550018    0.0741309
  44.9700012    0.0913710
  44.9850006    0.0994872
  45.0000038    0.0880310
  45.0150032    0.0989819
  45.0300026    0.1076832
  45.0450020    0.0926823
  45.0600014    0.0946859
  45.0750008    0.0921911
  45.0900040    0.1032225
  45.1050034    0.0945657
  45.1200027    0.0925319
  45.1350021    0.0952170
  45.1500015    0.1021352
  45.1650009    0.0934022
  45.1800003    0.1336516
  45.1950035    0.1043584
  45.2100029    0.0891632
  45.2250023    0.1150539
  45.2400017    0.1303066
  45.2550011    0.1092189
  45.2700005    0.1130087
  45.2850037    0.1231321
  45.3000031    0.1120725
  45.3150024    0.1110912
  45.3300018    0.1015045
  45.3450012    0.0801896
  45.3600006    0.0588860
  45.3750038    0.0611023
  45.3900032    0.0578581
  45.4050026    0.0363693
  45.4200020    0.0329471
  45.4350014    0.0505124
  45.4500008    0.0672346
  45.4650040    0.0710593
  45.4800034    0.0522326
  45.4950027    0.0521289
  45.5100021    0.0630865
  45.5250015    0.0409820
  45.5400009    0.0730887
  45.5550003    0.0759807
  45.5700035    0.0778254
  45.5850029    0.0893198
  45.6000023    0.0978175
  45.6150017    0.1072467
  45.6300011    0.1011911
  45.6450005    0.0987152
  45.6600037    0.0884222
  45.6750031    0.0644815
  45.6900024    0.0863813
  45.7050018    0.0823700
  45.7200012    0.0716630
  45.7350006    0.0707869
  45.7500038    0.0747533
  45.7650032    0.0826143
  45.7800026    0.0667396
  45.7950020    0.0563837
  45.8100014    0.0736053
  45.8250008    0.0768479
  45.8400040    0.0559589
  45.8550034    0.0664500
  45.8700027    0.0584853
  45.8850021    0.0662052
  45.9000015    0.0703231
  45.9150009    0.0762327
  45.9300003    0.0991636
  45.9450035    0.0773538
  45.9600029    0.0885892
  45.9750023    0.0601146
  45.9900017    0.0761735
  46.0050011    0.0672497
  46.0200005    0.0820783
  46.0350037    0.1244734
  46.0500031    0.1119324
  46.0650024    0.1230233
  46.0800018    0.1217655
  46.0950012    0.1145200
  46.1100006    0.1134400
  46.1250038    0.1201979
  46.1400032    0.1207400
  46.1550026    0.1373017
  46.1700020    0.1252648
  46.1850014    0.1210291
  46.2000008    0.1080901
  46.2150040    0.1248747
  46.2300034    0.1243398
  46.2450027    0.1116093
  46.2600021    0.1276592
  46.2750015    0.1238866
  46.2900009    0.1184529
  46.3050003    0.1390301
  46.3200035    0.1340272
  46.3350029    0.1459837
  46.3500023    0.1357854
  46.3650017    0.1489707
  46.3800011    0.1439489
  46.3950005    0.1330973
  46.4100037    0.1263921
  46.4250031    0.1172857
  46.4400024    0.1311371
  46.4550018    0.1398440
  46.4700012    0.1412747
  46.4850006    0.1395103
  46.5000038    0.1452630
  46.5150032    0.1396663
  46.5300026    0.1442038
  46.5450020    0.1442269
  46.5600014    0.1498214
  46.5750008    0.1582750
  46.5900040    0.1424418
  46.6050034    0.1453457
  46.6200027    0.1530587
  46.6350021    0.1648681
  46.6500015    0.1454224
  46.6650009    0.1526320
  46.6800041    0.1692944
  46.6950035    0.1309233
  46.7100029    0.1610129
  46.7250023    0.1514325
  46.7400017    0.1619055
  46.7550011    0.1401318
  46.7700005    0.1553723
  46.7850037    0.1741028
  46.8000031    0.1577467
  46.8150024    0.1489413
  46.8300018    0.1529815
  46.8450012    0.1331952
  46.8600006    0.1276120
  46.8750038    0.1121639
  46.8900032    0.1075499
  46.9050026    0.1286174
  46.9200020    0.1409725
  46.9350014    0.1191785
  46.9500008    0.1480032
  46.9650040    0.1397643
  46.9800034    0.1202903
  46.9950027    0.1134939
  47.0100021    0.1063022
  47.0250015    0.1126349
  47.0400009    0.0785941
  47.0550041    0.0894206
  47.0700035    0.0893033
  47.0850029    0.1075832
  47.1000023    0.0879349
  47.1150017    0.0932852
  47.1300011    0.0855915
  47.1450005    0.1076082
  47.1600037    0.1185082
  47.1750031    0.0885402
  47.1900024    0.0824451
  47.2050018    0.0937551
  47.2200012    0.0953490
  47.2350006    0.0858927
  47.2500038    0.0899436
  47.2650032    0.1054984
  47.2800026    0.0942373
  47.2950020    0.1010710
  47.3100014    0.1183599
  47.3250008    0.1418361
  47.3400040    0.1253084
  47.3550034    0.1327456
  47.3700027    0.1424192
  47.3850021    0.1273317
  47.4000015    0.1208584
  47.4150009    0.1354987
  47.4300041    0.1267547
  47.4450035    0.1254200
  47.4600029    0.1311009
  47.4750023    0.1321705
  47.4900017    0.1330888
  47.5050011    0.1307213
  47.5200005    0.0876191
  47.5350037    0.0900567
  47.5500031    0.0840857
  47.5650024    0.0793387
  47.5800018    0.0707076
  47.5950012    0.0945130
  47.6100006    0.0885875
  47.6250038    0.0776190
  47.6400032    0.1082241
  47.6550026    0.0985345
  47.6700020    0.0772444
  47.6850014    0.0898141
  47.7000008    0.0784662
  47.7150040    0.0770120
  47.7300034    0.0978558
  47.7450027    0.0624584
  47.7600021    0.0790401
  47.7750015    0.0890655
  47.7900009    0.0940456
  47.8050041    0.0823520
  47.8200035    0.0695839
  47.8350029    0.0906508
  47.8500023    0.0718020
  47.8650017    0.0601622
  47.8800011    0.0807359
  47.8950005    0.0766595
  47.9100037    0.0682644
  47.9250031    0.0759509
  47.9400024    0.0874101
  47.9550018    0.0757773
  47.9700012    0.0832158
  47.9850006    0.0824369
  48.0000038    0.0754802
  48.0150032    0.0728736
  48.0300026    0.0879267
  48.0450020    0.0713478
  48.0600014    0.0679849
  48.0750008    0.0534373
  48.0900040    0.0654026
  48.1050034    0.0706675
  48.1200027    0.0806471
  48.1350021    0.0939166
  48.1500015    0.1053022
  48.1650009    0.0871461
  48.1800041    0.0744406
  48.1950035    0.0941950
  48.2100029    0.0700713
  48.2250023    0.0735841
  48.2400017    0.0714956
  48.2550011    0.0679393
  48.2700005    0.0643935
  48.2850037    0.0900690
  48.3000031    0.0785463
  48.3150024    0.0654386
  48.3300018    0.0646096
  48.3450012    0.0617767
  48.3600006    0.0727513
  48.3750038    0.0697652
  48.3900032    0.0858099
  48.4050026    0.0633421
  48.4200020    0.0732410
  48.4350014    0.0697150
  48.4500008    0.0564041
  48.4650040    0.0754635
  48.4800034    0.0756684
  48.4950027    0.0508331
  48.5100021    0.0711922
  48.5250015    0.0638700
  48.5400009    0.0813952
  48.5550041    0.0721013
  48.5700035    0.0722994
  48.5850029    0.0821396
  48.6000023    0.0859156
  48.6150017    0.0804695
  48.6300011    0.0718448
  48.6450005    0.0684421
  48.6600037    0.0691094
  48.6750031    0.0799751
  48.6900024    0.0626704
  48.7050018    0.0717003
  48.7200012    0.0575410
  48.7350006    0.0779868
  48.7500038    0.0668653
  48.7650032    0.0768531
  48.7800026    0.0703534
  48.7950020    0.0635452
  48.8100014    0.0739451
  48.8250008    0.0840627
  48.8400040    0.1016830
  48.8550034    0.0989646
  48.8700027    0.0853935
  48.8850021    0.0712593
  48.9000015    0.0638318
  48.9150009    0.0605368
  48.9300041    0.0862562
  48.9450035    0.0846378
  48.9600029    0.0651622
  48.9750023    0.0698842
  48.9900017    0.0827476
  49.0050011    0.0600647
  49.0200005    0.0682566
  49.0350037    0.0583454
  49.0500031    0.0712597
  49.0650024    0.0856964
  49.0800018    0.0719748
  49.0950012    0.0717404
  49.1100006    0.0642265
  49.1250038    0.0552861
  49.1400032    0.0617035
  49.1550026    0.0535623
  49.1700020    0.0609958
  49.1850014    0.0641134
  49.2000008    0.0659766
  49.2150040    0.0644903
  49.2300034    0.0781554
  49.2450027    0.0632044
  49.2600021    0.0622258
  49.2750015    0.0735079
  49.2900009    0.0721426
  49.3050041    0.0660901
  49.3200035    0.0607818
  49.3350029    0.0630720
  49.3500023    0.0550870
  49.3650017    0.0584354
  49.3800011    0.0596535
  49.3950005    0.0612406
  49.4100037    0.0618298
  49.4250031    0.0602500
  49.4400024    0.0794014
  49.4550018    0.0732487
  49.4700012    0.0743052
  49.4850006    0.0778627
  49.5000038    0.0800609
  49.5150032    0.0759304
  49.5300026    0.0644494
  49.5450020    0.0716920
  49.5600014    0.0738952
  49.5750008    0.0759301
  49.5900040    0.0647689
  49.6050034    0.0817307
  49.6200027    0.0822205
  49.6350021    0.0697346
  49.6500015    0.0816588
  49.6650009    0.0700782
  49.6800041    0.0788263
  49.6950035    0.0780440
  49.7100029    0.0697014
  49.7250023    0.0672366
  49.7400017    0.0664595
  49.7550011    0.0706191
  49.7700005    0.0732602
  49.7850037    0.0801250
  49.8000031    0.0785538
  49.8150024    0.0735155
  49.8300018    0.0767082
  49.8450012    0.0741264
  49.8600006    0.0618315
  49.8750038    0.0808241
  49.8900032    0.0732207
  49.9050026    0.0836657
  49.9200020    0.0745130
  49.9350014    0.0662237
  49.9500008    0.0835689
  49.9650040    0.0762355
  49.9800034    0.0799533
  49.9950027    0.0701238
