# Supplementary material for: KRSR and RGD Adsorption on TiO2 and Influence of Ion Concentration: A Molecular Dynamics Study
Source: Biomolecules. 2026 Feb 23;16(2):336. doi: 10.3390/biom16020336 (PMC12938479; doi:10.3390/biom16020336)
Supplement: Supplementary file 1 [file biomolecules-16-00336-s001.zip › Supplementary data/data/RGD/30Na30Cl/mindist.xvg]

# This file was created Tue Aug 19 14:46:19 2025
# Created by:
#                     :-) GROMACS - gmx mindist, 2023.2 (-:
# 
# Executable:   /usr/local/gromacs/bin/gmx
# Data prefix:  /usr/local/gromacs
# Working dir:  /mnt/d/Cache/Blanka/Everything Linux/Titán/RGD
# Command line:
#   gmx mindist -s 30Na30Cl_1/md/md.tpr -f 30Na30Cl_1/md/md_noPBC.xtc -od 30Na30Cl_1/md/mindist.xvg -tu ns -on numcont.xvg
# gmx mindist is part of G R O M A C S:
#
# GROwing Monsters And Cloning Shrimps
#
@    title "Minimum Distance"
@    xaxis  label "Time (ns)"
@    yaxis  label "Distance (nm)"
@TYPE xy
@ view 0.15, 0.15, 0.75, 0.85
@ legend on
@ legend box on
@ legend loctype view
@ legend 0.78, 0.8
@ legend length 2
@ s0 legend "Protein-TI"
0.000000e+00  4.139093e-01
1.500000e-02  4.090782e-01
3.000000e-02  4.093328e-01
4.500000e-02  4.210060e-01
6.000000e-02  3.973353e-01
7.500000e-02  4.046358e-01
9.000000e-02  4.191741e-01
1.050000e-01  4.490879e-01
1.200000e-01  4.156984e-01
1.350000e-01  4.453821e-01
1.500000e-01  4.375263e-01
1.650000e-01  3.910241e-01
1.800000e-01  3.895242e-01
1.950000e-01  4.486402e-01
2.100000e-01  4.526823e-01
2.250000e-01  3.884855e-01
2.400000e-01  4.306763e-01
2.550000e-01  4.090456e-01
2.700000e-01  3.877707e-01
2.850000e-01  4.095486e-01
3.000000e-01  4.175752e-01
3.150000e-01  3.802433e-01
3.300000e-01  4.034391e-01
3.450000e-01  4.542698e-01
3.600000e-01  3.923939e-01
3.750000e-01  4.034961e-01
3.900000e-01  4.468846e-01
4.050000e-01  4.172590e-01
4.200000e-01  4.120450e-01
4.350000e-01  4.328797e-01
4.500000e-01  4.364565e-01
4.650000e-01  4.135854e-01
4.800000e-01  4.414013e-01
4.950000e-01  4.092790e-01
5.100001e-01  4.100100e-01
5.250000e-01  3.980468e-01
5.400000e-01  3.951573e-01
5.550000e-01  4.239271e-01
5.700001e-01  4.040162e-01
5.850000e-01  3.910474e-01
6.000000e-01  4.050064e-01
6.150000e-01  3.909233e-01
6.300001e-01  4.184570e-01
6.450000e-01  4.319665e-01
6.600000e-01  4.396578e-01
6.750000e-01  4.527848e-01
6.900001e-01  4.751571e-01
7.050000e-01  3.982101e-01
7.200000e-01  4.129772e-01
7.350000e-01  4.442823e-01
7.500001e-01  3.935619e-01
7.650000e-01  3.831097e-01
7.800000e-01  3.804445e-01
7.950000e-01  3.766524e-01
8.100001e-01  3.760972e-01
8.250000e-01  3.877380e-01
8.400000e-01  3.888683e-01
8.550000e-01  3.988525e-01
8.700001e-01  2.230470e-01
8.850001e-01  3.841888e-01
9.000000e-01  3.302679e-01
9.150000e-01  3.963701e-01
9.300001e-01  3.716196e-01
9.450001e-01  4.236014e-01
9.600000e-01  3.773510e-01
9.750000e-01  2.063249e-01
9.900001e-01  2.242967e-01
1.005000e+00  2.600960e-01
1.020000e+00  4.212801e-01
1.035000e+00  1.804244e-01
1.050000e+00  2.032385e-01
1.065000e+00  1.837118e-01
1.080000e+00  1.976868e-01
1.095000e+00  1.798137e-01
1.110000e+00  1.995645e-01
1.125000e+00  1.857578e-01
1.140000e+00  2.248822e-01
1.155000e+00  2.256105e-01
1.170000e+00  1.938916e-01
1.185000e+00  2.466052e-01
1.200000e+00  1.878753e-01
1.215000e+00  3.178472e-01
1.230000e+00  4.035439e-01
1.245000e+00  4.066524e-01
1.260000e+00  4.234315e-01
1.275000e+00  4.311022e-01
1.290000e+00  4.142185e-01
1.305000e+00  3.876213e-01
1.320000e+00  4.178180e-01
1.335000e+00  4.370732e-01
1.350000e+00  4.394212e-01
1.365000e+00  4.297512e-01
1.380000e+00  4.525550e-01
1.395000e+00  4.026622e-01
1.410000e+00  4.311265e-01
1.425000e+00  4.616863e-01
1.440000e+00  5.323541e-01
1.455000e+00  5.406707e-01
1.470000e+00  5.820405e-01
1.485000e+00  5.422673e-01
1.500000e+00  5.864008e-01
1.515000e+00  3.688077e-01
1.530000e+00  4.609603e-01
1.545000e+00  5.517117e-01
1.560000e+00  5.028398e-01
1.575000e+00  5.268315e-01
1.590000e+00  4.993506e-01
1.605000e+00  4.973781e-01
1.620000e+00  4.799364e-01
1.635000e+00  5.256168e-01
1.650000e+00  5.578817e-01
1.665000e+00  3.972115e-01
1.680000e+00  5.862407e-01
1.695000e+00  5.366882e-01
1.710000e+00  5.578120e-01
1.725000e+00  5.924806e-01
1.740000e+00  6.264641e-01
1.755000e+00  6.754975e-01
1.770000e+00  5.335046e-01
1.785000e+00  4.816027e-01
1.800000e+00  3.608360e-01
1.815000e+00  3.401397e-01
1.830000e+00  3.715638e-01
1.845000e+00  4.879487e-01
1.860000e+00  4.462532e-01
1.875000e+00  4.467181e-01
1.890000e+00  4.145251e-01
1.905000e+00  4.249469e-01
1.920000e+00  3.975339e-01
1.935000e+00  5.074694e-01
1.950000e+00  6.041400e-01
1.965000e+00  5.623003e-01
1.980000e+00  5.876067e-01
1.995000e+00  5.668041e-01
2.010000e+00  6.710753e-01
2.025000e+00  7.582875e-01
2.040000e+00  1.003311e+00
2.055000e+00  9.893640e-01
2.070000e+00  8.450292e-01
2.085000e+00  8.951542e-01
2.100000e+00  8.471386e-01
2.115000e+00  5.269479e-01
2.130000e+00  3.950660e-01
2.145000e+00  4.162223e-01
2.160000e+00  3.094997e-01
2.175000e+00  2.875918e-01
2.190000e+00  3.562151e-01
2.205000e+00  4.265828e-01
2.220000e+00  5.122322e-01
2.235000e+00  3.902365e-01
2.250000e+00  3.788313e-01
2.265000e+00  3.808161e-01
2.280000e+00  3.204139e-01
2.295000e+00  3.163427e-01
2.310000e+00  3.918189e-01
2.325000e+00  5.006208e-01
2.340000e+00  4.284054e-01
2.355000e+00  3.474981e-01
2.370000e+00  3.556784e-01
2.385000e+00  3.744559e-01
2.400000e+00  3.306149e-01
2.415000e+00  3.237852e-01
2.430000e+00  1.862984e-01
2.445000e+00  1.832373e-01
2.460000e+00  1.895309e-01
2.475000e+00  1.898445e-01
2.490000e+00  1.866788e-01
2.505000e+00  1.785189e-01
2.520000e+00  2.078003e-01
2.535000e+00  1.781294e-01
2.550000e+00  1.831092e-01
2.565000e+00  1.821878e-01
2.580000e+00  1.817116e-01
2.595000e+00  2.298127e-01
2.610000e+00  2.155809e-01
2.625000e+00  1.827035e-01
2.640000e+00  1.928580e-01
2.655000e+00  1.780577e-01
2.670000e+00  1.802093e-01
2.685000e+00  2.160216e-01
2.700000e+00  1.860485e-01
2.715000e+00  1.910041e-01
2.730000e+00  2.152063e-01
2.745000e+00  1.655888e-01
2.760000e+00  1.918677e-01
2.775000e+00  1.898001e-01
2.790000e+00  1.833120e-01
2.805000e+00  1.826641e-01
2.820000e+00  2.268152e-01
2.835000e+00  2.018439e-01
2.850000e+00  1.796627e-01
2.865000e+00  1.855745e-01
2.880000e+00  1.929499e-01
2.895000e+00  2.912033e-01
2.910000e+00  3.930345e-01
2.925000e+00  3.780714e-01
2.940000e+00  4.066400e-01
2.955000e+00  3.614220e-01
2.970000e+00  3.920318e-01
2.985000e+00  3.318045e-01
3.000000e+00  3.758896e-01
3.015000e+00  3.912353e-01
3.030000e+00  3.752663e-01
3.045000e+00  3.449981e-01
3.060000e+00  3.282148e-01
3.075000e+00  3.790767e-01
3.090000e+00  3.755763e-01
3.105000e+00  3.868681e-01
3.120000e+00  4.011858e-01
3.135000e+00  3.938167e-01
3.150000e+00  3.859816e-01
3.165000e+00  3.862026e-01
3.180000e+00  3.786419e-01
3.195000e+00  3.729123e-01
3.210000e+00  3.574732e-01
3.225000e+00  3.584370e-01
3.240000e+00  3.722218e-01
3.255000e+00  3.595707e-01
3.270000e+00  3.702106e-01
3.285000e+00  3.904828e-01
3.300000e+00  3.664031e-01
3.315000e+00  3.609098e-01
3.330000e+00  3.732949e-01
3.345000e+00  3.693859e-01
3.360000e+00  3.663915e-01
3.375000e+00  3.862345e-01
3.390000e+00  3.720968e-01
3.405000e+00  3.862654e-01
3.420000e+00  3.772453e-01
3.435000e+00  3.450867e-01
3.450000e+00  3.659483e-01
3.465000e+00  3.876719e-01
3.480000e+00  3.673936e-01
3.495000e+00  3.378376e-01
3.510000e+00  3.681440e-01
3.525000e+00  3.465183e-01
3.540000e+00  3.552883e-01
3.555000e+00  3.468802e-01
3.570000e+00  3.619683e-01
3.585000e+00  3.771356e-01
3.600000e+00  3.907749e-01
3.615000e+00  3.904321e-01
3.630000e+00  3.679855e-01
3.645000e+00  3.569945e-01
3.660000e+00  3.678858e-01
3.675000e+00  3.528414e-01
3.690000e+00  3.235262e-01
3.705000e+00  3.472304e-01
3.720000e+00  3.559862e-01
3.735000e+00  3.462444e-01
3.750000e+00  3.740228e-01
3.765000e+00  3.733363e-01
3.780000e+00  3.601122e-01
3.795000e+00  3.767416e-01
3.810000e+00  3.334867e-01
3.825000e+00  2.251216e-01
3.840000e+00  2.021218e-01
3.855000e+00  1.687600e-01
3.870000e+00  1.861279e-01
3.885000e+00  2.033001e-01
3.900000e+00  2.014248e-01
3.915000e+00  2.103299e-01
3.930000e+00  1.828256e-01
3.945000e+00  1.949884e-01
3.960000e+00  1.952591e-01
3.975000e+00  2.090433e-01
3.990000e+00  1.818270e-01
4.005000e+00  1.904444e-01
4.020000e+00  1.790475e-01
4.035000e+00  1.814756e-01
4.050000e+00  1.855530e-01
4.065000e+00  1.776570e-01
4.080000e+00  1.804493e-01
4.095000e+00  1.754994e-01
4.110000e+00  1.894863e-01
4.125000e+00  1.849967e-01
4.140000e+00  1.851322e-01
4.155000e+00  1.848656e-01
4.170000e+00  1.711870e-01
4.185000e+00  1.713720e-01
4.200000e+00  1.862580e-01
4.215000e+00  1.895482e-01
4.230000e+00  1.905862e-01
4.245000e+00  1.922860e-01
4.260000e+00  1.941990e-01
4.275000e+00  1.870614e-01
4.290000e+00  1.702294e-01
4.305000e+00  1.926761e-01
4.320000e+00  1.812539e-01
4.335000e+00  1.896055e-01
4.350000e+00  1.791993e-01
4.365000e+00  1.925381e-01
4.380000e+00  1.708245e-01
4.395000e+00  1.796051e-01
4.410000e+00  1.710145e-01
4.425000e+00  1.799250e-01
4.440000e+00  1.882180e-01
4.455000e+00  1.733005e-01
4.470000e+00  1.645874e-01
4.485000e+00  1.762044e-01
4.500000e+00  1.769887e-01
4.515000e+00  1.855073e-01
4.530000e+00  1.751030e-01
4.545000e+00  1.734160e-01
4.560000e+00  1.742584e-01
4.575000e+00  1.911934e-01
4.590000e+00  1.835546e-01
4.605000e+00  1.751256e-01
4.620000e+00  1.666403e-01
4.635000e+00  1.959620e-01
4.650000e+00  1.853914e-01
4.665000e+00  1.729423e-01
4.680000e+00  1.725167e-01
4.695000e+00  1.793126e-01
4.710000e+00  1.789349e-01
4.725000e+00  1.718893e-01
4.740000e+00  1.716362e-01
4.755000e+00  1.702498e-01
4.770000e+00  1.842064e-01
4.785000e+00  1.795827e-01
4.800000e+00  1.840950e-01
4.815000e+00  1.736229e-01
4.830000e+00  1.727801e-01
4.845000e+00  1.765732e-01
4.860000e+00  1.775213e-01
4.875000e+00  1.831555e-01
4.890000e+00  1.881409e-01
4.905000e+00  1.782079e-01
4.920000e+00  1.767406e-01
4.935000e+00  1.763317e-01
4.950000e+00  1.785612e-01
4.965000e+00  1.768078e-01
4.980000e+00  1.781374e-01
4.995000e+00  1.795662e-01
5.010000e+00  1.661553e-01
5.025000e+00  1.810332e-01
5.040000e+00  1.765813e-01
5.055000e+00  1.768305e-01
5.070000e+00  1.858196e-01
5.085000e+00  1.783704e-01
5.100000e+00  1.835589e-01
5.115000e+00  1.780251e-01
5.130000e+00  1.747459e-01
5.145000e+00  1.741520e-01
5.160000e+00  1.683479e-01
5.175000e+00  1.903968e-01
5.190000e+00  1.813860e-01
5.205000e+00  1.834365e-01
5.220000e+00  1.745695e-01
5.235000e+00  1.801998e-01
5.250000e+00  1.779508e-01
5.265000e+00  1.787009e-01
5.280000e+00  1.776571e-01
5.295000e+00  1.780479e-01
5.310000e+00  1.851399e-01
5.325000e+00  1.727599e-01
5.340000e+00  1.782388e-01
5.355000e+00  1.797913e-01
5.370000e+00  1.853565e-01
5.385000e+00  1.844289e-01
5.400000e+00  1.728294e-01
5.415000e+00  1.790138e-01
5.430000e+00  1.761224e-01
5.445000e+00  1.677228e-01
5.460000e+00  1.625085e-01
5.475000e+00  1.711312e-01
5.490000e+00  1.810221e-01
5.505000e+00  1.712689e-01
5.520000e+00  1.819947e-01
5.535000e+00  1.945301e-01
5.550000e+00  1.758806e-01
5.565000e+00  1.743244e-01
5.580000e+00  1.850971e-01
5.595000e+00  1.770482e-01
5.610000e+00  1.705668e-01
5.625000e+00  1.727368e-01
5.640000e+00  1.726586e-01
5.655000e+00  1.830467e-01
5.670000e+00  1.698145e-01
5.685000e+00  1.773896e-01
5.700000e+00  1.759346e-01
5.715000e+00  1.806128e-01
5.730000e+00  1.774951e-01
5.745000e+00  1.864270e-01
5.760000e+00  1.755676e-01
5.775000e+00  1.767173e-01
5.790000e+00  1.803192e-01
5.805000e+00  1.764313e-01
5.820000e+00  1.730719e-01
5.835001e+00  1.801001e-01
5.850000e+00  1.713798e-01
5.865000e+00  1.736835e-01
5.880000e+00  1.853511e-01
5.895000e+00  1.728293e-01
5.910000e+00  1.805704e-01
5.925000e+00  1.686325e-01
5.940000e+00  1.657287e-01
5.955000e+00  1.761849e-01
5.970000e+00  1.792706e-01
5.985000e+00  1.765730e-01
6.000000e+00  1.699706e-01
6.015000e+00  2.048440e-01
6.030000e+00  1.754452e-01
6.045000e+00  1.768306e-01
6.060000e+00  1.675979e-01
6.075000e+00  1.889393e-01
6.090000e+00  1.692011e-01
6.105000e+00  1.699736e-01
6.120000e+00  1.741180e-01
6.135000e+00  1.790446e-01
6.150000e+00  1.723631e-01
6.165000e+00  1.767175e-01
6.180000e+00  1.820738e-01
6.195000e+00  1.828324e-01
6.210001e+00  1.993111e-01
6.225000e+00  1.759403e-01
6.240000e+00  1.731415e-01
6.255000e+00  1.721159e-01
6.270000e+00  1.816426e-01
6.285000e+00  1.782721e-01
6.300000e+00  1.792536e-01
6.315001e+00  1.767955e-01
6.330000e+00  1.741096e-01
6.345000e+00  1.781384e-01
6.360000e+00  1.731728e-01
6.375000e+00  1.738189e-01
6.390000e+00  1.823313e-01
6.405000e+00  1.790364e-01
6.420000e+00  1.746024e-01
6.435000e+00  1.807458e-01
6.450000e+00  1.739110e-01
6.465000e+00  1.977549e-01
6.480000e+00  1.873164e-01
6.495000e+00  1.726121e-01
6.510000e+00  1.701557e-01
6.525000e+00  1.772768e-01
6.540000e+00  1.825766e-01
6.555000e+00  1.864494e-01
6.570000e+00  1.835507e-01
6.585001e+00  1.800805e-01
6.600000e+00  1.730409e-01
6.615000e+00  1.873979e-01
6.630000e+00  1.728343e-01
6.645000e+00  1.750716e-01
6.660000e+00  1.855369e-01
6.675000e+00  1.841874e-01
6.690001e+00  1.760291e-01
6.705000e+00  1.764086e-01
6.720000e+00  1.735509e-01
6.735000e+00  1.722234e-01
6.750000e+00  1.844613e-01
6.765000e+00  1.802470e-01
6.780000e+00  1.764204e-01
6.795001e+00  1.757442e-01
6.810000e+00  1.829502e-01
6.825000e+00  1.693988e-01
6.840000e+00  1.865179e-01
6.855000e+00  1.813574e-01
6.870000e+00  1.694193e-01
6.885000e+00  1.823101e-01
6.900000e+00  1.676961e-01
6.915000e+00  1.811489e-01
6.930000e+00  1.857572e-01
6.945000e+00  1.716667e-01
6.960001e+00  1.794046e-01
6.975000e+00  1.719707e-01
6.990000e+00  1.863491e-01
7.005000e+00  1.698145e-01
7.020000e+00  1.741638e-01
7.035000e+00  1.724513e-01
7.050000e+00  1.768961e-01
7.065001e+00  1.651319e-01
7.080000e+00  1.664030e-01
7.095000e+00  1.805571e-01
7.110000e+00  1.794827e-01
7.125000e+00  1.793935e-01
7.140000e+00  1.656621e-01
7.155000e+00  1.734129e-01
7.170001e+00  1.753878e-01
7.185000e+00  1.777808e-01
7.200000e+00  1.806791e-01
7.215000e+00  1.667960e-01
7.230000e+00  1.716303e-01
7.245000e+00  1.720610e-01
7.260000e+00  1.719596e-01
7.275001e+00  1.903391e-01
7.290000e+00  1.735829e-01
7.305000e+00  1.626809e-01
7.320000e+00  1.786113e-01
7.335001e+00  1.817967e-01
7.350000e+00  1.772370e-01
7.365000e+00  1.901527e-01
7.380000e+00  1.660935e-01
7.395000e+00  1.894781e-01
7.410000e+00  1.774964e-01
7.425000e+00  1.716920e-01
7.440001e+00  1.812017e-01
7.455000e+00  1.771694e-01
7.470000e+00  1.815987e-01
7.485000e+00  1.791816e-01
7.500000e+00  1.752665e-01
7.515000e+00  1.759176e-01
7.530000e+00  1.705226e-01
7.545001e+00  1.651727e-01
7.560000e+00  1.705373e-01
7.575000e+00  1.749170e-01
7.590000e+00  1.675501e-01
7.605000e+00  1.769775e-01
7.620000e+00  1.831967e-01
7.635000e+00  1.823978e-01
7.650001e+00  1.774990e-01
7.665000e+00  1.816177e-01
7.680000e+00  1.752969e-01
7.695000e+00  1.804219e-01
7.710001e+00  1.713902e-01
7.725000e+00  1.915281e-01
7.740000e+00  1.847186e-01
7.755001e+00  1.731068e-01
7.770000e+00  1.774594e-01
7.785000e+00  1.668231e-01
7.800000e+00  1.786086e-01
7.815001e+00  1.832102e-01
7.830000e+00  1.897156e-01
7.845000e+00  1.730607e-01
7.860001e+00  1.832944e-01
7.875000e+00  1.875814e-01
7.890000e+00  1.863789e-01
7.905000e+00  1.823349e-01
7.920001e+00  1.826857e-01
7.935000e+00  1.648088e-01
7.950000e+00  1.708391e-01
7.965000e+00  1.753681e-01
7.980000e+00  1.804826e-01
7.995000e+00  1.837756e-01
8.010000e+00  1.777584e-01
8.025001e+00  1.773725e-01
8.040000e+00  1.802471e-01
8.055000e+00  1.811023e-01
8.070001e+00  1.805506e-01
8.085000e+00  1.746138e-01
8.100000e+00  1.757357e-01
8.115001e+00  1.755276e-01
8.130000e+00  1.810661e-01
8.145000e+00  1.792288e-01
8.160001e+00  1.826855e-01
8.175000e+00  1.834481e-01
8.190001e+00  1.744248e-01
8.205000e+00  1.851484e-01
8.220000e+00  1.766268e-01
8.235001e+00  1.777331e-01
8.250000e+00  1.753454e-01
8.265000e+00  1.808478e-01
8.280001e+00  1.752315e-01
8.295000e+00  1.796079e-01
8.310000e+00  1.870377e-01
8.325001e+00  1.704524e-01
8.340000e+00  1.846130e-01
8.355000e+00  1.756160e-01
8.370001e+00  1.770816e-01
8.385000e+00  1.815927e-01
8.400001e+00  1.713534e-01
8.415000e+00  1.930828e-01
8.430000e+00  1.804656e-01
8.445001e+00  1.816620e-01
8.460000e+00  1.830711e-01
8.475000e+00  1.884573e-01
8.490001e+00  1.745738e-01
8.505000e+00  1.849163e-01
8.520000e+00  1.710733e-01
8.535001e+00  1.757214e-01
8.550000e+00  1.830878e-01
8.565001e+00  1.855748e-01
8.580001e+00  1.676131e-01
8.595000e+00  1.743874e-01
8.610001e+00  1.678513e-01
8.625000e+00  1.763291e-01
8.640000e+00  1.733233e-01
8.655001e+00  1.799306e-01
8.670000e+00  1.731616e-01
8.685000e+00  1.770846e-01
8.700001e+00  1.845535e-01
8.715000e+00  1.848485e-01
8.730000e+00  1.776345e-01
8.745001e+00  1.727251e-01
8.760000e+00  1.758465e-01
8.775001e+00  1.707907e-01
8.790000e+00  1.771133e-01
8.805000e+00  1.752285e-01
8.820001e+00  1.801916e-01
8.835000e+00  1.827804e-01
8.850000e+00  1.837337e-01
8.865001e+00  1.827952e-01
8.880000e+00  1.895799e-01
8.895000e+00  1.791988e-01
8.910001e+00  1.731271e-01
8.925000e+00  1.834149e-01
8.940001e+00  1.763007e-01
8.955001e+00  1.773668e-01
8.970000e+00  1.703108e-01
8.985001e+00  1.815515e-01
9.000000e+00  1.803382e-01
9.015000e+00  1.680406e-01
9.030001e+00  1.828277e-01
9.045000e+00  1.733377e-01
9.060000e+00  1.713507e-01
9.075001e+00  1.709436e-01
9.090000e+00  1.702620e-01
9.105000e+00  1.734851e-01
9.120001e+00  1.902630e-01
9.135000e+00  1.716424e-01
9.150001e+00  1.659944e-01
9.165000e+00  1.830790e-01
9.180000e+00  1.767925e-01
9.195001e+00  1.711230e-01
9.210000e+00  1.614713e-01
9.225000e+00  1.757129e-01
9.240001e+00  1.798307e-01
9.255000e+00  1.703673e-01
9.270000e+00  1.787345e-01
9.285001e+00  1.771949e-01
9.300000e+00  1.835984e-01
9.315001e+00  1.648603e-01
9.330001e+00  1.784435e-01
9.345000e+00  1.768783e-01
9.360001e+00  1.761050e-01
9.375000e+00  1.797249e-01
9.390000e+00  1.755590e-01
9.405001e+00  1.749542e-01
9.420000e+00  1.847186e-01
9.435000e+00  1.800169e-01
9.450001e+00  1.711378e-01
9.465000e+00  1.827922e-01
9.480000e+00  1.736605e-01
9.495001e+00  1.784685e-01
9.510000e+00  1.746823e-01
9.525001e+00  1.722265e-01
9.540001e+00  1.742413e-01
9.555000e+00  1.834324e-01
9.570001e+00  1.855827e-01
9.585000e+00  1.710527e-01
9.600000e+00  1.744534e-01
9.615001e+00  1.869466e-01
9.630000e+00  1.764860e-01
9.645000e+00  1.693370e-01
9.660001e+00  1.799473e-01
9.675000e+00  1.808980e-01
9.690001e+00  1.844400e-01
9.705001e+00  1.736032e-01
9.720000e+00  1.746682e-01
9.735001e+00  1.790864e-01
9.750000e+00  1.809572e-01
9.765000e+00  1.760313e-01
9.780001e+00  1.833168e-01
9.795000e+00  1.835948e-01
9.810000e+00  1.754739e-01
9.825001e+00  1.805270e-01
9.840000e+00  1.735889e-01
9.855000e+00  1.777466e-01
9.870001e+00  1.749001e-01
9.885000e+00  1.815419e-01
9.900001e+00  1.703907e-01
9.915001e+00  1.853053e-01
9.930000e+00  1.806242e-01
9.945001e+00  1.657951e-01
9.960000e+00  1.735049e-01
9.975000e+00  1.741406e-01
9.990001e+00  1.839839e-01
1.000500e+01  1.843717e-01
1.002000e+01  1.922868e-01
1.003500e+01  1.730555e-01
1.005000e+01  1.853103e-01
1.006500e+01  1.803468e-01
1.008000e+01  1.804135e-01
1.009500e+01  1.725447e-01
1.011000e+01  1.719561e-01
1.012500e+01  1.869045e-01
1.014000e+01  1.745936e-01
1.015500e+01  1.713394e-01
1.017000e+01  1.875873e-01
1.018500e+01  1.907077e-01
1.020000e+01  1.865207e-01
1.021500e+01  1.897505e-01
1.023000e+01  1.707949e-01
1.024500e+01  1.816727e-01
1.026000e+01  1.812190e-01
1.027500e+01  1.908976e-01
1.029000e+01  1.769571e-01
1.030500e+01  1.807345e-01
1.032000e+01  1.838176e-01
1.033500e+01  1.778229e-01
1.035000e+01  1.823007e-01
1.036500e+01  1.862075e-01
1.038000e+01  1.773755e-01
1.039500e+01  1.766268e-01
1.041000e+01  1.669311e-01
1.042500e+01  1.729883e-01
1.044000e+01  1.763888e-01
1.045500e+01  1.733089e-01
1.047000e+01  1.896892e-01
1.048500e+01  1.799469e-01
1.050000e+01  1.780478e-01
1.051500e+01  1.685971e-01
1.053000e+01  1.790952e-01
1.054500e+01  1.780029e-01
1.056000e+01  1.735799e-01
1.057500e+01  1.721948e-01
1.059000e+01  1.880032e-01
1.060500e+01  1.854969e-01
1.062000e+01  1.816616e-01
1.063500e+01  1.764906e-01
1.065000e+01  1.761760e-01
1.066500e+01  1.921381e-01
1.068000e+01  1.818818e-01
1.069500e+01  1.856081e-01
1.071000e+01  1.739196e-01
1.072500e+01  1.798917e-01
1.074000e+01  1.816616e-01
1.075500e+01  1.677378e-01
1.077000e+01  1.762836e-01
1.078500e+01  1.788800e-01
1.080000e+01  1.779270e-01
1.081500e+01  1.793462e-01
1.083000e+01  1.848705e-01
1.084500e+01  1.851214e-01
1.086000e+01  1.742498e-01
1.087500e+01  1.720869e-01
1.089000e+01  1.818655e-01
1.090500e+01  1.660756e-01
1.092000e+01  1.932900e-01
1.093500e+01  1.761621e-01
1.095000e+01  1.821948e-01
1.096500e+01  1.756757e-01
1.098000e+01  1.673841e-01
1.099500e+01  1.785106e-01
1.101000e+01  1.859623e-01
1.102500e+01  1.747828e-01
1.104000e+01  1.625883e-01
1.105500e+01  1.910625e-01
1.107000e+01  1.715605e-01
1.108500e+01  1.842201e-01
1.110000e+01  1.762754e-01
1.111500e+01  1.642562e-01
1.113000e+01  1.786924e-01
1.114500e+01  1.745739e-01
1.116000e+01  1.794603e-01
1.117500e+01  1.796833e-01
1.119000e+01  1.827068e-01
1.120500e+01  1.810112e-01
1.122000e+01  1.841483e-01
1.123500e+01  1.749772e-01
1.125000e+01  1.703322e-01
1.126500e+01  1.793875e-01
1.128000e+01  1.797359e-01
1.129500e+01  1.767851e-01
1.131000e+01  1.928548e-01
1.132500e+01  1.726731e-01
1.134000e+01  1.847270e-01
1.135500e+01  1.929403e-01
1.137000e+01  1.803383e-01
1.138500e+01  1.854023e-01
1.140000e+01  1.798166e-01
1.141500e+01  1.824226e-01
1.143000e+01  1.882684e-01
1.144500e+01  1.868260e-01
1.146000e+01  1.776655e-01
1.147500e+01  1.719566e-01
1.149000e+01  1.809669e-01
1.150500e+01  1.815215e-01
1.152000e+01  1.750741e-01
1.153500e+01  1.764117e-01
1.155000e+01  1.818599e-01
1.156500e+01  1.774542e-01
1.158000e+01  1.767426e-01
1.159500e+01  1.769800e-01
1.161000e+01  1.854643e-01
1.162500e+01  1.877071e-01
1.164000e+01  1.837852e-01
1.165500e+01  1.732456e-01
1.167000e+01  1.951333e-01
1.168500e+01  1.739740e-01
1.170000e+01  1.669759e-01
1.171500e+01  1.853455e-01
1.173000e+01  1.600751e-01
1.174500e+01  1.850783e-01
1.176000e+01  1.729680e-01
1.177500e+01  1.698851e-01
1.179000e+01  1.680863e-01
1.180500e+01  1.738300e-01
1.182000e+01  1.799057e-01
1.183500e+01  1.734216e-01
1.185000e+01  1.683121e-01
1.186500e+01  1.747714e-01
1.188000e+01  1.929624e-01
1.189500e+01  1.891904e-01
1.191000e+01  1.930208e-01
1.192500e+01  1.809476e-01
1.194000e+01  1.808204e-01
1.195500e+01  1.912083e-01
1.197000e+01  1.804498e-01
1.198500e+01  1.906120e-01
1.200000e+01  1.729455e-01
1.201500e+01  1.731617e-01
1.203000e+01  1.849343e-01
1.204500e+01  1.819836e-01
1.206000e+01  1.695762e-01
1.207500e+01  1.755760e-01
1.209000e+01  1.867831e-01
1.210500e+01  1.782947e-01
1.212000e+01  1.762526e-01
1.213500e+01  1.823144e-01
1.215000e+01  1.620925e-01
1.216500e+01  1.845850e-01
1.218000e+01  1.756941e-01
1.219500e+01  1.863974e-01
1.221000e+01  1.992015e-01
1.222500e+01  1.741869e-01
1.224000e+01  1.763636e-01
1.225500e+01  1.761194e-01
1.227000e+01  1.904364e-01
1.228500e+01  1.829046e-01
1.230000e+01  1.935923e-01
1.231500e+01  1.759976e-01
1.233000e+01  1.854777e-01
1.234500e+01  1.825515e-01
1.236000e+01  1.757582e-01
1.237500e+01  1.751673e-01
1.239000e+01  1.741551e-01
1.240500e+01  1.773781e-01
1.242000e+01  1.917672e-01
1.243500e+01  1.674571e-01
1.245000e+01  1.729137e-01
1.246500e+01  1.852699e-01
1.248000e+01  1.719330e-01
1.249500e+01  1.700384e-01
1.251000e+01  1.713944e-01
1.252500e+01  1.767855e-01
1.254000e+01  1.964635e-01
1.255500e+01  1.751342e-01
1.257000e+01  1.820607e-01
1.258500e+01  1.778537e-01
1.260000e+01  1.792037e-01
1.261500e+01  1.759206e-01
1.263000e+01  1.817308e-01
1.264500e+01  1.874833e-01
1.266000e+01  1.808065e-01
1.267500e+01  1.748318e-01
1.269000e+01  1.788697e-01
1.270500e+01  1.738022e-01
1.272000e+01  1.716070e-01
1.273500e+01  1.878298e-01
1.275000e+01  1.717272e-01
1.276500e+01  1.885045e-01
1.278000e+01  1.680479e-01
1.279500e+01  1.768842e-01
1.281000e+01  1.629294e-01
1.282500e+01  1.767483e-01
1.284000e+01  1.784319e-01
1.285500e+01  1.818875e-01
1.287000e+01  1.831530e-01
1.288500e+01  1.749571e-01
1.290000e+01  1.828629e-01
1.291500e+01  1.761220e-01
1.293000e+01  1.673111e-01
1.294500e+01  1.724500e-01
1.296000e+01  1.728945e-01
1.297500e+01  1.805159e-01
1.299000e+01  1.639544e-01
1.300500e+01  1.644568e-01
1.302000e+01  1.706986e-01
1.303500e+01  1.670718e-01
1.305000e+01  1.787233e-01
1.306500e+01  1.813530e-01
1.308000e+01  1.669039e-01
1.309500e+01  1.802499e-01
1.311000e+01  1.840546e-01
1.312500e+01  1.741526e-01
1.314000e+01  1.982550e-01
1.315500e+01  1.746913e-01
1.317000e+01  1.791927e-01
1.318500e+01  1.764906e-01
1.320000e+01  1.826780e-01
1.321500e+01  1.731847e-01
1.323000e+01  1.824802e-01
1.324500e+01  1.731560e-01
1.326000e+01  1.805798e-01
1.327500e+01  1.863999e-01
1.329000e+01  1.829782e-01
1.330500e+01  1.821017e-01
1.332000e+01  1.898709e-01
1.333500e+01  1.834292e-01
1.335000e+01  1.921173e-01
1.336500e+01  1.896153e-01
1.338000e+01  1.800281e-01
1.339500e+01  1.912617e-01
1.341000e+01  1.764227e-01
1.342500e+01  1.751743e-01
1.344000e+01  1.934579e-01
1.345500e+01  1.782050e-01
1.347000e+01  1.854777e-01
1.348500e+01  1.715763e-01
1.350000e+01  1.828688e-01
1.351500e+01  1.711869e-01
1.353000e+01  1.782612e-01
1.354500e+01  1.808781e-01
1.356000e+01  1.725862e-01
1.357500e+01  1.751599e-01
1.359000e+01  1.830026e-01
1.360500e+01  1.887010e-01
1.362000e+01  1.800362e-01
1.363500e+01  1.622591e-01
1.365000e+01  1.760284e-01
1.366500e+01  1.821677e-01
1.368000e+01  1.777868e-01
1.369500e+01  1.858255e-01
1.371000e+01  1.766860e-01
1.372500e+01  1.964943e-01
1.374000e+01  1.731848e-01
1.375500e+01  1.760968e-01
1.377000e+01  1.920546e-01
1.378500e+01  1.631134e-01
1.380000e+01  1.784770e-01
1.381500e+01  1.803996e-01
1.383000e+01  1.682886e-01
1.384500e+01  1.805632e-01
1.386000e+01  1.726613e-01
1.387500e+01  1.844585e-01
1.389000e+01  1.913949e-01
1.390500e+01  1.802534e-01
1.392000e+01  1.766833e-01
1.393500e+01  1.792905e-01
1.395000e+01  1.769804e-01
1.396500e+01  1.770592e-01
1.398000e+01  1.879910e-01
1.399500e+01  1.720813e-01
1.401000e+01  1.797723e-01
1.402500e+01  1.795910e-01
1.404000e+01  1.726820e-01
1.405500e+01  1.749998e-01
1.407000e+01  1.868260e-01
1.408500e+01  1.672514e-01
1.410000e+01  1.727659e-01
1.411500e+01  1.734675e-01
1.413000e+01  1.797721e-01
1.414500e+01  1.735688e-01
1.416000e+01  1.741521e-01
1.417500e+01  1.731785e-01
1.419000e+01  1.847014e-01
1.420500e+01  1.667633e-01
1.422000e+01  1.677051e-01
1.423500e+01  1.702057e-01
1.425000e+01  1.783086e-01
1.426500e+01  1.724731e-01
1.428000e+01  1.797579e-01
1.429500e+01  1.711872e-01
1.431000e+01  1.716215e-01
1.432500e+01  1.633800e-01
1.434000e+01  1.783703e-01
1.435500e+01  1.761534e-01
1.437000e+01  1.737901e-01
1.438500e+01  1.779159e-01
1.440000e+01  1.834911e-01
1.441500e+01  1.791703e-01
1.443000e+01  1.759118e-01
1.444500e+01  1.729538e-01
1.446000e+01  1.758549e-01
1.447500e+01  1.760366e-01
1.449000e+01  1.821699e-01
1.450500e+01  1.740432e-01
1.452000e+01  1.813342e-01
1.453500e+01  1.878266e-01
1.455000e+01  1.793877e-01
1.456500e+01  1.876405e-01
1.458000e+01  1.813855e-01
1.459500e+01  1.861076e-01
1.461000e+01  1.832240e-01
1.462500e+01  1.781740e-01
1.464000e+01  1.728827e-01
1.465500e+01  1.796247e-01
1.467000e+01  1.744178e-01
1.468500e+01  1.911701e-01
1.470000e+01  1.703999e-01
1.471500e+01  1.749516e-01
1.473000e+01  1.793043e-01
1.474500e+01  1.787822e-01
1.476000e+01  1.733234e-01
1.477500e+01  1.802885e-01
1.479000e+01  1.703467e-01
1.480500e+01  1.694490e-01
1.482000e+01  1.800392e-01
1.483500e+01  1.845995e-01
1.485000e+01  1.844289e-01
1.486500e+01  1.702995e-01
1.488000e+01  1.685617e-01
1.489500e+01  1.634531e-01
1.491000e+01  1.856156e-01
1.492500e+01  1.725169e-01
1.494000e+01  1.659548e-01
1.495500e+01  1.692748e-01
1.497000e+01  1.824636e-01
1.498500e+01  1.683183e-01
1.500000e+01  1.760371e-01
1.501500e+01  1.909267e-01
1.503000e+01  1.882180e-01
1.504500e+01  1.750142e-01
1.506000e+01  1.726816e-01
1.507500e+01  1.679581e-01
1.509000e+01  1.740719e-01
1.510500e+01  1.775558e-01
1.512000e+01  1.941419e-01
1.513500e+01  1.819535e-01
1.515000e+01  1.720814e-01
1.516500e+01  1.836136e-01
1.518000e+01  1.743407e-01
1.519500e+01  1.724268e-01
1.521000e+01  1.764030e-01
1.522500e+01  1.751285e-01
1.524000e+01  1.744162e-01
1.525500e+01  1.705931e-01
1.527000e+01  1.612111e-01
1.528500e+01  1.746442e-01
1.530000e+01  1.600065e-01
1.531500e+01  1.701472e-01
1.533000e+01  1.689146e-01
1.534500e+01  1.753845e-01
1.536000e+01  1.769352e-01
1.537500e+01  1.657890e-01
1.539000e+01  1.690743e-01
1.540500e+01  1.743131e-01
1.542000e+01  1.748315e-01
1.543500e+01  1.817416e-01
1.545000e+01  1.694373e-01
1.546500e+01  1.766382e-01
1.548000e+01  1.612482e-01
1.549500e+01  1.793184e-01
1.551000e+01  1.755733e-01
1.552500e+01  1.652419e-01
1.554000e+01  1.717147e-01
1.555500e+01  1.767087e-01
1.557000e+01  1.797163e-01
1.558500e+01  1.724560e-01
1.560000e+01  1.725399e-01
1.561500e+01  1.742209e-01
1.563000e+01  1.760965e-01
1.564500e+01  1.790699e-01
1.566000e+01  1.683479e-01
1.567500e+01  1.856988e-01
1.569000e+01  1.666973e-01
1.570500e+01  1.812426e-01
1.572000e+01  1.696025e-01
1.573500e+01  1.766634e-01
1.575000e+01  1.840922e-01
1.576500e+01  1.809531e-01
1.578000e+01  1.800361e-01
1.579500e+01  1.846322e-01
1.581000e+01  1.771496e-01
1.582500e+01  1.755167e-01
1.584000e+01  1.857012e-01
1.585500e+01  1.776764e-01
1.587000e+01  1.815075e-01
1.588500e+01  1.780507e-01
1.590000e+01  1.851130e-01
1.591500e+01  1.744358e-01
1.593000e+01  1.814024e-01
1.594500e+01  1.702997e-01
1.596000e+01  1.748483e-01
1.597500e+01  1.803859e-01
1.599000e+01  1.707266e-01
1.600500e+01  1.769885e-01
1.602000e+01  1.864088e-01
1.603500e+01  1.848658e-01
1.605000e+01  1.888863e-01
1.606500e+01  1.712077e-01
1.608000e+01  1.757184e-01
1.609500e+01  1.779946e-01
1.611000e+01  1.889047e-01
1.612500e+01  1.881088e-01
1.614000e+01  1.731301e-01
1.615500e+01  1.757583e-01
1.617000e+01  1.831707e-01
1.618500e+01  1.750912e-01
1.620000e+01  1.767623e-01
1.621500e+01  1.749543e-01
1.623000e+01  1.860054e-01
1.624500e+01  1.780813e-01
1.626000e+01  1.855237e-01
1.627500e+01  1.870028e-01
1.629000e+01  1.787435e-01
1.630500e+01  1.790855e-01
1.632000e+01  1.734252e-01
1.633500e+01  1.839591e-01
1.635000e+01  1.920678e-01
1.636500e+01  1.672661e-01
1.638000e+01  1.830191e-01
1.639500e+01  1.763888e-01
1.641000e+01  1.863194e-01
1.642500e+01  1.816618e-01
1.644000e+01  1.765244e-01
1.645500e+01  1.787348e-01
1.647000e+01  1.837550e-01
1.648500e+01  1.759433e-01
1.650000e+01  1.808784e-01
1.651500e+01  1.845427e-01
1.653000e+01  1.740259e-01
1.654500e+01  1.757446e-01
1.656000e+01  1.743958e-01
1.657500e+01  1.802248e-01
1.659000e+01  1.735369e-01
1.660500e+01  1.677053e-01
1.662000e+01  1.868394e-01
1.663500e+01  1.837010e-01
1.665000e+01  1.787455e-01
1.666500e+01  1.759602e-01
1.668000e+01  1.739543e-01
1.669500e+01  1.760710e-01
1.671000e+01  1.797860e-01
1.672500e+01  1.690592e-01
1.674000e+01  1.713331e-01
1.675500e+01  1.776964e-01
1.677000e+01  1.748855e-01
1.678500e+01  1.877738e-01
1.680000e+01  1.739511e-01
1.681500e+01  1.811599e-01
1.683000e+01  1.854833e-01
1.684500e+01  1.808786e-01
1.686000e+01  1.677917e-01
1.687500e+01  1.785360e-01
1.689000e+01  1.818077e-01
1.690500e+01  1.788884e-01
1.692000e+01  1.736003e-01
1.693500e+01  1.816425e-01
1.695000e+01  1.815185e-01
1.696500e+01  1.770509e-01
1.698000e+01  1.703517e-01
1.699500e+01  1.711402e-01
1.701000e+01  1.818379e-01
1.702500e+01  1.715374e-01
1.704000e+01  1.700392e-01
1.705500e+01  1.805351e-01
1.707000e+01  1.648392e-01
1.708500e+01  1.748544e-01
1.710000e+01  1.733061e-01
1.711500e+01  1.798697e-01
1.713000e+01  1.683123e-01
1.714500e+01  1.788322e-01
1.716000e+01  1.721250e-01
1.717500e+01  1.737642e-01
1.719000e+01  1.718459e-01
1.720500e+01  1.683475e-01
1.722000e+01  1.626930e-01
1.723500e+01  1.682291e-01
1.725000e+01  1.736489e-01
1.726500e+01  1.671916e-01
1.728000e+01  1.772089e-01
1.729500e+01  1.733032e-01
1.731000e+01  1.879283e-01
1.732500e+01  1.666555e-01
1.734000e+01  1.728493e-01
1.735500e+01  1.749003e-01
1.737000e+01  1.776398e-01
1.738500e+01  1.685764e-01
1.740000e+01  1.696966e-01
1.741500e+01  1.722468e-01
1.743000e+01  1.693814e-01
1.744500e+01  1.610963e-01
1.746000e+01  1.744733e-01
1.747500e+01  1.840898e-01
1.749000e+01  1.771243e-01
1.750500e+01  1.658857e-01
1.752000e+01  1.732099e-01
1.753500e+01  1.785526e-01
1.755000e+01  1.641374e-01
1.756500e+01  1.729391e-01
1.758000e+01  1.744134e-01
1.759500e+01  1.798082e-01
1.761000e+01  1.699709e-01
1.762500e+01  1.764230e-01
1.764000e+01  1.786894e-01
1.765500e+01  1.694638e-01
1.767000e+01  1.750114e-01
1.768500e+01  1.808452e-01
1.770000e+01  1.734184e-01
1.771500e+01  1.815512e-01
1.773000e+01  1.761570e-01
1.774500e+01  1.737844e-01
1.776000e+01  1.699117e-01
1.777500e+01  1.739025e-01
1.779000e+01  1.716218e-01
1.780500e+01  1.706953e-01
1.782000e+01  1.780885e-01
1.783500e+01  1.654327e-01
1.785000e+01  1.659789e-01
1.786500e+01  1.691623e-01
1.788000e+01  1.680536e-01
1.789500e+01  1.824005e-01
1.791000e+01  1.745336e-01
1.792500e+01  1.635901e-01
1.794000e+01  1.813118e-01
1.795500e+01  1.728987e-01
1.797000e+01  1.764457e-01
1.798500e+01  1.750834e-01
1.800000e+01  1.796162e-01
1.801500e+01  1.766154e-01
1.803000e+01  1.850193e-01
1.804500e+01  1.732801e-01
1.806000e+01  1.760515e-01
1.807500e+01  1.775222e-01
1.809000e+01  1.776909e-01
1.810500e+01  1.805492e-01
1.812000e+01  1.820688e-01
1.813500e+01  1.873476e-01
1.815000e+01  1.787795e-01
1.816500e+01  1.850775e-01
1.818000e+01  1.822004e-01
1.819500e+01  1.838561e-01
1.821000e+01  1.760870e-01
1.822500e+01  1.826858e-01
1.824000e+01  1.776695e-01
1.825500e+01  1.738563e-01
1.827000e+01  1.763436e-01
1.828500e+01  1.729232e-01
1.830000e+01  1.740865e-01
1.831500e+01  1.670569e-01
1.833000e+01  1.817414e-01
1.834500e+01  1.657011e-01
1.836000e+01  1.743961e-01
1.837500e+01  1.818623e-01
1.839000e+01  1.734531e-01
1.840500e+01  1.738422e-01
1.842000e+01  1.787121e-01
1.843500e+01  1.815534e-01
1.845000e+01  1.845803e-01
1.846500e+01  1.720288e-01
1.848000e+01  1.835175e-01
1.849500e+01  1.801139e-01
1.851000e+01  1.763999e-01
1.852500e+01  1.687719e-01
1.854000e+01  1.734263e-01
1.855500e+01  1.820434e-01
1.857000e+01  1.940775e-01
1.858500e+01  1.757672e-01
1.860000e+01  1.810856e-01
1.861500e+01  1.762102e-01
1.863000e+01  1.878991e-01
1.864500e+01  1.851190e-01
1.866000e+01  1.807539e-01
1.867500e+01  1.810360e-01
1.869000e+01  1.721106e-01
1.870500e+01  1.709124e-01
1.872000e+01  1.743676e-01
1.873500e+01  1.762170e-01
1.875000e+01  1.909895e-01
1.876500e+01  1.813557e-01
1.878000e+01  1.613970e-01
1.879500e+01  1.811599e-01
1.881000e+01  1.755850e-01
1.882500e+01  1.750375e-01
1.884000e+01  1.713503e-01
1.885500e+01  1.775977e-01
1.887000e+01  1.787091e-01
1.888500e+01  1.864725e-01
1.890000e+01  1.719014e-01
1.891500e+01  1.866175e-01
1.893000e+01  1.861021e-01
1.894500e+01  1.738275e-01
1.896000e+01  1.864026e-01
1.897500e+01  1.797695e-01
1.899000e+01  1.746452e-01
1.900500e+01  1.753571e-01
1.902000e+01  1.742674e-01
1.903500e+01  1.744963e-01
1.905000e+01  1.831855e-01
1.906500e+01  1.797834e-01
1.908000e+01  1.759263e-01
1.909500e+01  1.817084e-01
1.911000e+01  1.750543e-01
1.912500e+01  1.729189e-01
1.914000e+01  1.839808e-01
1.915500e+01  1.717616e-01
1.917000e+01  1.874383e-01
1.918500e+01  1.785105e-01
1.920000e+01  1.763776e-01
1.921500e+01  1.740920e-01
1.923000e+01  1.722469e-01
1.924500e+01  1.822667e-01
1.926000e+01  1.688638e-01
1.927500e+01  1.875394e-01
1.929000e+01  1.825702e-01
1.930500e+01  1.767034e-01
1.932000e+01  1.732886e-01
1.933500e+01  1.761572e-01
1.935000e+01  1.705316e-01
1.936500e+01  1.735687e-01
1.938000e+01  1.751668e-01
1.939500e+01  1.674336e-01
1.941000e+01  1.944994e-01
1.942500e+01  1.737871e-01
1.944000e+01  1.795708e-01
1.945500e+01  1.769688e-01
1.947000e+01  1.940110e-01
1.948500e+01  1.753879e-01
1.950000e+01  1.824800e-01
1.951500e+01  1.749691e-01
1.953000e+01  1.894888e-01
1.954500e+01  1.706754e-01
1.956000e+01  1.703353e-01
1.957500e+01  1.757582e-01
1.959000e+01  1.801387e-01
1.960500e+01  1.691630e-01
1.962000e+01  1.750801e-01
1.963500e+01  1.710234e-01
1.965000e+01  1.730693e-01
1.966500e+01  1.904891e-01
1.968000e+01  1.684579e-01
1.969500e+01  1.681073e-01
1.971000e+01  1.731992e-01
1.972500e+01  1.806239e-01
1.974000e+01  1.751941e-01
1.975500e+01  1.797496e-01
1.977000e+01  1.808950e-01
1.978500e+01  1.825105e-01
1.980000e+01  1.796386e-01
1.981500e+01  1.767427e-01
1.983000e+01  1.739451e-01
1.984500e+01  1.752540e-01
1.986000e+01  1.764569e-01
1.987500e+01  1.690679e-01
1.989000e+01  1.811136e-01
1.990500e+01  1.717401e-01
1.992000e+01  1.761846e-01
1.993500e+01  1.783200e-01
1.995000e+01  1.767881e-01
1.996500e+01  1.680324e-01
1.998000e+01  1.805795e-01
1.999500e+01  1.767938e-01
2.001000e+01  1.792819e-01
2.002500e+01  1.786924e-01
2.004000e+01  1.765701e-01
2.005500e+01  1.784186e-01
2.007000e+01  1.794297e-01
2.008500e+01  1.908453e-01
2.010000e+01  1.795246e-01
2.011500e+01  1.844884e-01
2.013000e+01  1.627545e-01
2.014500e+01  1.646969e-01
2.016000e+01  1.703817e-01
2.017500e+01  1.788294e-01
2.019000e+01  1.721334e-01
2.020500e+01  1.722466e-01
2.022000e+01  1.729959e-01
2.023500e+01  1.712832e-01
2.025000e+01  1.788379e-01
2.026500e+01  1.649031e-01
2.028000e+01  1.793375e-01
2.029500e+01  1.784879e-01
2.031000e+01  1.786743e-01
2.032500e+01  1.764024e-01
2.034000e+01  1.823899e-01
2.035500e+01  1.754619e-01
2.037000e+01  1.723111e-01
2.038500e+01  1.836743e-01
2.040000e+01  1.765844e-01
2.041500e+01  1.746311e-01
2.043000e+01  1.762185e-01
2.044500e+01  1.767706e-01
2.046000e+01  1.725287e-01
2.047500e+01  1.788463e-01
2.049000e+01  1.728470e-01
2.050500e+01  1.706048e-01
2.052000e+01  1.774351e-01
2.053500e+01  1.740488e-01
2.055000e+01  1.742339e-01
2.056500e+01  1.689082e-01
2.058000e+01  1.672634e-01
2.059500e+01  1.840273e-01
2.061000e+01  1.712456e-01
2.062500e+01  1.690386e-01
2.064000e+01  1.671049e-01
2.065500e+01  1.742091e-01
2.067000e+01  1.748252e-01
2.068500e+01  1.790112e-01
2.070000e+01  1.685143e-01
2.071500e+01  1.707985e-01
2.073000e+01  1.734388e-01
2.074500e+01  1.713854e-01
2.076000e+01  1.836899e-01
2.077500e+01  1.734216e-01
2.079000e+01  1.738219e-01
2.080500e+01  1.773073e-01
2.082000e+01  1.820713e-01
2.083500e+01  1.750285e-01
2.085000e+01  1.779924e-01
2.086500e+01  1.773754e-01
2.088000e+01  1.758014e-01
2.089500e+01  1.752426e-01
2.091000e+01  1.777143e-01
2.092500e+01  1.809915e-01
2.094000e+01  1.765532e-01
2.095500e+01  1.765078e-01
2.097000e+01  1.677229e-01
2.098500e+01  1.783872e-01
2.100000e+01  1.761647e-01
2.101500e+01  1.825782e-01
2.103000e+01  1.646938e-01
2.104500e+01  1.840788e-01
2.106000e+01  1.672005e-01
2.107500e+01  1.791335e-01
2.109000e+01  1.713153e-01
2.110500e+01  1.830711e-01
2.112000e+01  1.747977e-01
2.113500e+01  1.748915e-01
2.115000e+01  1.768447e-01
2.116500e+01  1.819534e-01
2.118000e+01  1.743360e-01
2.119500e+01  1.745402e-01
2.121000e+01  1.746181e-01
2.122500e+01  1.794379e-01
2.124000e+01  1.675829e-01
2.125500e+01  1.750982e-01
2.127000e+01  1.732803e-01
2.128500e+01  1.604245e-01
2.130000e+01  1.702969e-01
2.131500e+01  1.731968e-01
2.133000e+01  1.682765e-01
2.134500e+01  1.758663e-01
2.136000e+01  1.693845e-01
2.137500e+01  1.824853e-01
2.139000e+01  1.715424e-01
2.140500e+01  1.790419e-01
2.142000e+01  1.691804e-01
2.143500e+01  1.716421e-01
2.145000e+01  1.676929e-01
2.146500e+01  1.749740e-01
2.148000e+01  1.761675e-01
2.149500e+01  1.762951e-01
2.151000e+01  1.770479e-01
2.152500e+01  1.694372e-01
2.154000e+01  1.789467e-01
2.155500e+01  1.737146e-01
2.157000e+01  1.750112e-01
2.158500e+01  1.851269e-01
2.160000e+01  1.714352e-01
2.161500e+01  1.745341e-01
2.163000e+01  1.748796e-01
2.164500e+01  1.772794e-01
2.166000e+01  1.807446e-01
2.167500e+01  1.737670e-01
2.169000e+01  1.766041e-01
2.170500e+01  1.672230e-01
2.172000e+01  1.852432e-01
2.173500e+01  1.819863e-01
2.175000e+01  1.739476e-01
2.176500e+01  1.760965e-01
2.178000e+01  1.669849e-01
2.179500e+01  1.696968e-01
2.181000e+01  1.768103e-01
2.182500e+01  1.726563e-01
2.184000e+01  1.693813e-01
2.185500e+01  1.711247e-01
2.187000e+01  1.759800e-01
2.188500e+01  1.780284e-01
2.190000e+01  1.783340e-01
2.191500e+01  1.791676e-01
2.193000e+01  1.787538e-01
2.194500e+01  1.841781e-01
2.196000e+01  1.807236e-01
2.197500e+01  1.798500e-01
2.199000e+01  1.745652e-01
2.200500e+01  1.800055e-01
2.202000e+01  1.815726e-01
2.203500e+01  1.681009e-01
2.205000e+01  1.835051e-01
2.206500e+01  1.848487e-01
2.208000e+01  1.790362e-01
2.209500e+01  1.903052e-01
2.211000e+01  1.691478e-01
2.212500e+01  1.777136e-01
2.214000e+01  1.858520e-01
2.215500e+01  1.793573e-01
2.217000e+01  1.722846e-01
2.218500e+01  1.840952e-01
2.220000e+01  1.874167e-01
2.221500e+01  1.838369e-01
2.223000e+01  1.882179e-01
2.224500e+01  1.796387e-01
2.226000e+01  1.738302e-01
2.227500e+01  1.660995e-01
2.229000e+01  1.788685e-01
2.230500e+01  1.695761e-01
2.232000e+01  1.829344e-01
2.233500e+01  1.709208e-01
2.235000e+01  1.781350e-01
2.236500e+01  1.889826e-01
2.238000e+01  1.763766e-01
2.239500e+01  1.748630e-01
2.241000e+01  1.792789e-01
2.242500e+01  1.630214e-01
2.244000e+01  1.764230e-01
2.245500e+01  1.801417e-01
2.247000e+01  1.765896e-01
2.248500e+01  1.858913e-01
2.250000e+01  1.720610e-01
2.251500e+01  1.763489e-01
2.253000e+01  1.696055e-01
2.254500e+01  1.903131e-01
2.256000e+01  1.835475e-01
2.257500e+01  1.682670e-01
2.259000e+01  1.859427e-01
2.260500e+01  1.786756e-01
2.262000e+01  1.699561e-01
2.263500e+01  1.802000e-01
2.265000e+01  1.844071e-01
2.266500e+01  1.734448e-01
2.268000e+01  1.754253e-01
2.269500e+01  1.865528e-01
2.271000e+01  1.760169e-01
2.272500e+01  1.700444e-01
2.274000e+01  1.902574e-01
2.275500e+01  1.852729e-01
2.277000e+01  1.723398e-01
2.278500e+01  1.804231e-01
2.280000e+01  1.790223e-01
2.281500e+01  1.775300e-01
2.283000e+01  1.694284e-01
2.284500e+01  1.828085e-01
2.286000e+01  1.835920e-01
2.287500e+01  1.788463e-01
2.289000e+01  1.806270e-01
2.290500e+01  1.744961e-01
2.292000e+01  1.685498e-01
2.293500e+01  1.815353e-01
2.295000e+01  1.745936e-01
2.296500e+01  1.767855e-01
2.298000e+01  1.850973e-01
2.299500e+01  1.735340e-01
2.301000e+01  1.778480e-01
2.302500e+01  1.772232e-01
2.304000e+01  1.730721e-01
2.305500e+01  1.756618e-01
2.307000e+01  1.723814e-01
2.308500e+01  1.690383e-01
2.310000e+01  1.844565e-01
2.311500e+01  1.783173e-01
2.313000e+01  1.791368e-01
2.314500e+01  1.784433e-01
2.316000e+01  1.825352e-01
2.317500e+01  1.872845e-01
2.319000e+01  1.918937e-01
2.320500e+01  1.751427e-01
2.322000e+01  1.792791e-01
2.323500e+01  1.843393e-01
2.325000e+01  1.701910e-01
2.326500e+01  1.928236e-01
2.328000e+01  1.675979e-01
2.329500e+01  1.843107e-01
2.331000e+01  1.880666e-01
2.332500e+01  1.816975e-01
2.334000e+01  1.878073e-01
2.335500e+01  1.714118e-01
2.337000e+01  1.711432e-01
2.338500e+01  1.706443e-01
2.340000e+01  1.810853e-01
2.341500e+01  1.781823e-01
2.343000e+01  1.713070e-01
2.344500e+01  1.924839e-01
2.346000e+01  1.748772e-01
2.347500e+01  1.840770e-01
2.349000e+01  1.834912e-01
2.350500e+01  1.724212e-01
2.352000e+01  1.769438e-01
2.353500e+01  1.715019e-01
2.355000e+01  1.933104e-01
2.356500e+01  1.859999e-01
2.358000e+01  1.799286e-01
2.359500e+01  1.902838e-01
2.361000e+01  1.777553e-01
2.362500e+01  1.757898e-01
2.364000e+01  1.670557e-01
2.365500e+01  1.693133e-01
2.367000e+01  1.675409e-01
2.368500e+01  1.713387e-01
2.370000e+01  1.722236e-01
2.371500e+01  1.797500e-01
2.373000e+01  1.676023e-01
2.374500e+01  1.752058e-01
2.376000e+01  1.744763e-01
2.377500e+01  1.749885e-01
2.379000e+01  1.929898e-01
2.380500e+01  1.805793e-01
2.382000e+01  1.719435e-01
2.383500e+01  1.783509e-01
2.385000e+01  1.883773e-01
2.386500e+01  1.787346e-01
2.388000e+01  1.809830e-01
2.389500e+01  1.827870e-01
2.391000e+01  1.733236e-01
2.392500e+01  1.961702e-01
2.394000e+01  1.750971e-01
2.395500e+01  1.825403e-01
2.397000e+01  1.822003e-01
2.398500e+01  1.899289e-01
2.400000e+01  1.825540e-01
2.401500e+01  1.793056e-01
2.403000e+01  1.786832e-01
2.404500e+01  1.758721e-01
2.406000e+01  1.795219e-01
2.407500e+01  1.910873e-01
2.409000e+01  1.695082e-01
2.410500e+01  1.768190e-01
2.412000e+01  1.750456e-01
2.413500e+01  1.853728e-01
2.415000e+01  1.788124e-01
2.416500e+01  1.763889e-01
2.418000e+01  1.848758e-01
2.419500e+01  1.890557e-01
2.421000e+01  1.679615e-01
2.422500e+01  1.802483e-01
2.424000e+01  1.797806e-01
2.425500e+01  1.696761e-01
2.427000e+01  1.748541e-01
2.428500e+01  1.728672e-01
2.430000e+01  1.794714e-01
2.431500e+01  1.772090e-01
2.433000e+01  1.875445e-01
2.434500e+01  1.730233e-01
2.436000e+01  1.870213e-01
2.437500e+01  1.755476e-01
2.439000e+01  1.741742e-01
2.440500e+01  1.764114e-01
2.442000e+01  1.722152e-01
2.443500e+01  1.763430e-01
2.445000e+01  1.762077e-01
2.446500e+01  1.839245e-01
2.448000e+01  1.947563e-01
2.449500e+01  1.775699e-01
2.451000e+01  1.937291e-01
2.452500e+01  1.743818e-01
2.454000e+01  1.688100e-01
2.455500e+01  1.835018e-01
2.457000e+01  1.855399e-01
2.458500e+01  1.861347e-01
2.460000e+01  1.745455e-01
2.461500e+01  1.711551e-01
2.463000e+01  1.848810e-01
2.464500e+01  1.796218e-01
2.466000e+01  1.777246e-01
2.467500e+01  1.725195e-01
2.469000e+01  1.812762e-01
2.470500e+01  1.770228e-01
2.472000e+01  1.866710e-01
2.473500e+01  1.797358e-01
2.475000e+01  1.720612e-01
2.476500e+01  1.752170e-01
2.478000e+01  1.797515e-01
2.479500e+01  1.723282e-01
2.481000e+01  1.750740e-01
2.482500e+01  1.754088e-01
2.484000e+01  1.680597e-01
2.485500e+01  1.843042e-01
2.487000e+01  1.884277e-01
2.488500e+01  1.756986e-01
2.490000e+01  1.816756e-01
2.491500e+01  1.789469e-01
2.493000e+01  1.854940e-01
2.494500e+01  1.749572e-01
2.496000e+01  1.796023e-01
2.497500e+01  1.782162e-01
2.499000e+01  1.755278e-01
2.500500e+01  1.794189e-01
2.502000e+01  1.743674e-01
2.503500e+01  1.847271e-01
2.505000e+01  1.835371e-01
2.506500e+01  1.665262e-01
2.508000e+01  1.684845e-01
2.509500e+01  1.770479e-01
2.511000e+01  1.781602e-01
2.512500e+01  1.761076e-01
2.514000e+01  1.774516e-01
2.515500e+01  1.788434e-01
2.517000e+01  1.826194e-01
2.518500e+01  1.714322e-01
2.520000e+01  1.730289e-01
2.521500e+01  1.791118e-01
2.523000e+01  1.735888e-01
2.524500e+01  1.773526e-01
2.526000e+01  1.736290e-01
2.527500e+01  1.736835e-01
2.529000e+01  1.751639e-01
2.530500e+01  1.740058e-01
2.532000e+01  1.717847e-01
2.533500e+01  1.762072e-01
2.535000e+01  1.782724e-01
2.536500e+01  1.741895e-01
2.538000e+01  1.726298e-01
2.539500e+01  1.782724e-01
2.541000e+01  1.806241e-01
2.542500e+01  1.803004e-01
2.544000e+01  1.751826e-01
2.545500e+01  1.769013e-01
2.547000e+01  1.814980e-01
2.548500e+01  1.799286e-01
2.550000e+01  1.872672e-01
2.551500e+01  1.809222e-01
2.553000e+01  1.750145e-01
2.554500e+01  1.810054e-01
2.556000e+01  1.720815e-01
2.557500e+01  1.755019e-01
2.559000e+01  1.771019e-01
2.560500e+01  1.694830e-01
2.562000e+01  1.716423e-01
2.563500e+01  1.860671e-01
2.565000e+01  1.793125e-01
2.566500e+01  1.783648e-01
2.568000e+01  1.756732e-01
2.569500e+01  1.869545e-01
2.571000e+01  1.814881e-01
2.572500e+01  1.806462e-01
2.574000e+01  1.783416e-01
2.575500e+01  1.718400e-01
2.577000e+01  1.771835e-01
2.578500e+01  1.853917e-01
2.580000e+01  1.720959e-01
2.581500e+01  1.772004e-01
2.583000e+01  1.756275e-01
2.584500e+01  1.770959e-01
2.586000e+01  1.855967e-01
2.587500e+01  1.798610e-01
2.589000e+01  1.815322e-01
2.590500e+01  1.838070e-01
2.592000e+01  1.763347e-01
2.593500e+01  1.784660e-01
2.595000e+01  1.738362e-01
2.596500e+01  1.832105e-01
2.598000e+01  1.786646e-01
2.599500e+01  1.779916e-01
2.601000e+01  1.860484e-01
2.602500e+01  1.747826e-01
2.604000e+01  1.795051e-01
2.605500e+01  1.766860e-01
2.607000e+01  1.803830e-01
2.608500e+01  1.683212e-01
2.610000e+01  1.749370e-01
2.611500e+01  1.801943e-01
2.613000e+01  1.761479e-01
2.614500e+01  1.811433e-01
2.616000e+01  1.825296e-01
2.617500e+01  1.645631e-01
2.619000e+01  1.856717e-01
2.620500e+01  1.848839e-01
2.622000e+01  1.770312e-01
2.623500e+01  1.699091e-01
2.625000e+01  1.780114e-01
2.626500e+01  1.739912e-01
2.628000e+01  1.805807e-01
2.629500e+01  1.750281e-01
2.631000e+01  1.797192e-01
2.632500e+01  1.778178e-01
2.634000e+01  1.755505e-01
2.635500e+01  1.836266e-01
2.637000e+01  1.809916e-01
2.638500e+01  1.862121e-01
2.640000e+01  1.812704e-01
2.641500e+01  1.699590e-01
2.643000e+01  1.705665e-01
2.644500e+01  1.776991e-01
2.646000e+01  1.720577e-01
2.647500e+01  1.789024e-01
2.649000e+01  1.823979e-01
2.650500e+01  1.819394e-01
2.652000e+01  1.782303e-01
2.653500e+01  1.598189e-01
2.655000e+01  1.858308e-01
2.656500e+01  1.732194e-01
2.658000e+01  1.760112e-01
2.659500e+01  1.811245e-01
2.661000e+01  1.811768e-01
2.662500e+01  1.799140e-01
2.664000e+01  1.812789e-01
2.665500e+01  1.871046e-01
2.667000e+01  1.812564e-01
2.668500e+01  1.778709e-01
2.670000e+01  1.840381e-01
2.671500e+01  1.715982e-01
2.673000e+01  1.759236e-01
2.674500e+01  1.761304e-01
2.676000e+01  1.863359e-01
2.677500e+01  1.884349e-01
2.679000e+01  1.784068e-01
2.680500e+01  1.698619e-01
2.682000e+01  1.781019e-01
2.683500e+01  1.758864e-01
2.685000e+01  1.721249e-01
2.686500e+01  1.822825e-01
2.688000e+01  1.818380e-01
2.689500e+01  1.750780e-01
2.691000e+01  1.772032e-01
2.692500e+01  1.771495e-01
2.694000e+01  1.739227e-01
2.695500e+01  1.759460e-01
2.697000e+01  1.792372e-01
2.698500e+01  1.751740e-01
2.700000e+01  1.867675e-01
2.701500e+01  1.839024e-01
2.703000e+01  1.883561e-01
2.704500e+01  1.909146e-01
2.706000e+01  1.661735e-01
2.707500e+01  1.862038e-01
2.709000e+01  1.880907e-01
2.710500e+01  1.779869e-01
2.712000e+01  1.820030e-01
2.713500e+01  1.772457e-01
2.715000e+01  1.808232e-01
2.716500e+01  1.711404e-01
2.718000e+01  1.883643e-01
2.719500e+01  1.818458e-01
2.721000e+01  1.805512e-01
2.722500e+01  1.688194e-01
2.724000e+01  1.786199e-01
2.725500e+01  1.782301e-01
2.727000e+01  1.767593e-01
2.728500e+01  1.861424e-01
2.730000e+01  1.832649e-01
2.731500e+01  1.795797e-01
2.733000e+01  1.861208e-01
2.734500e+01  1.709392e-01
2.736000e+01  1.764566e-01
2.737500e+01  1.781534e-01
2.739000e+01  1.919114e-01
2.740500e+01  1.816979e-01
2.742000e+01  1.672004e-01
2.743500e+01  1.805607e-01
2.745000e+01  1.777776e-01
2.746500e+01  1.787377e-01
2.748000e+01  1.687451e-01
2.749500e+01  1.717967e-01
2.751000e+01  1.772625e-01
2.752500e+01  1.814526e-01
2.754000e+01  1.704437e-01
2.755500e+01  1.632152e-01
2.757000e+01  1.825340e-01
2.758500e+01  1.747485e-01
2.760000e+01  1.775105e-01
2.761500e+01  1.787632e-01
2.763000e+01  1.829016e-01
2.764500e+01  1.776008e-01
2.766000e+01  1.804468e-01
2.767500e+01  1.839946e-01
2.769000e+01  1.721861e-01
2.770500e+01  1.733205e-01
2.772000e+01  1.740144e-01
2.773500e+01  1.836816e-01
2.775000e+01  1.889296e-01
2.776500e+01  1.873765e-01
2.778000e+01  1.805465e-01
2.779500e+01  1.798168e-01
2.781000e+01  1.782695e-01
2.782500e+01  1.678766e-01
2.784000e+01  1.708393e-01
2.785500e+01  1.788072e-01
2.787000e+01  1.796387e-01
2.788500e+01  1.771014e-01
2.790000e+01  1.631676e-01
2.791500e+01  1.786786e-01
2.793000e+01  1.816149e-01
2.794500e+01  1.854995e-01
2.796000e+01  1.811794e-01
2.797500e+01  1.788880e-01
2.799000e+01  1.797943e-01
2.800500e+01  1.799224e-01
2.802000e+01  1.747140e-01
2.803500e+01  1.711239e-01
2.805000e+01  1.700411e-01
2.806500e+01  1.753319e-01
2.808000e+01  1.825870e-01
2.809500e+01  1.767062e-01
2.811000e+01  1.802219e-01
2.812500e+01  1.829919e-01
2.814000e+01  1.744677e-01
2.815500e+01  1.806350e-01
2.817000e+01  1.764908e-01
2.818500e+01  1.678124e-01
2.820000e+01  1.801833e-01
2.821500e+01  1.990476e-01
2.823000e+01  1.865554e-01
2.824500e+01  1.720028e-01
2.826000e+01  1.774514e-01
2.827500e+01  1.675740e-01
2.829000e+01  1.794664e-01
2.830500e+01  1.768786e-01
2.832000e+01  1.679792e-01
2.833500e+01  1.776264e-01
2.835000e+01  1.817555e-01
2.836500e+01  1.698825e-01
2.838000e+01  1.778116e-01
2.839500e+01  1.728061e-01
2.841000e+01  1.788044e-01
2.842500e+01  1.791031e-01
2.844000e+01  1.734618e-01
2.845500e+01  1.775865e-01
2.847000e+01  1.892990e-01
2.848500e+01  1.850543e-01
2.850000e+01  1.699263e-01
2.851500e+01  1.780955e-01
2.853000e+01  1.787423e-01
2.854500e+01  1.782414e-01
2.856000e+01  1.670030e-01
2.857500e+01  1.798609e-01
2.859000e+01  1.754165e-01
2.860500e+01  1.841577e-01
2.862000e+01  1.694776e-01
2.863500e+01  1.825404e-01
2.865000e+01  1.736520e-01
2.866500e+01  1.745994e-01
2.868000e+01  1.782669e-01
2.869500e+01  1.692512e-01
2.871000e+01  1.847214e-01
2.872500e+01  1.860879e-01
2.874000e+01  1.801390e-01
2.875500e+01  1.861667e-01
2.877000e+01  1.712631e-01
2.878500e+01  1.822004e-01
2.880000e+01  1.734503e-01
2.881500e+01  1.742297e-01
2.883000e+01  1.802360e-01
2.884500e+01  1.832186e-01
2.886000e+01  1.754908e-01
2.887500e+01  1.806683e-01
2.889000e+01  1.831145e-01
2.890500e+01  1.811878e-01
2.892000e+01  1.782188e-01
2.893500e+01  1.846241e-01
2.895000e+01  1.689914e-01
2.896500e+01  1.889137e-01
2.898000e+01  1.705227e-01
2.899500e+01  1.861077e-01
2.901000e+01  1.795803e-01
2.902500e+01  1.793794e-01
2.904000e+01  1.789442e-01
2.905500e+01  1.754509e-01
2.907000e+01  1.704965e-01
2.908500e+01  1.758722e-01
2.910000e+01  1.847943e-01
2.911500e+01  1.691892e-01
2.913000e+01  1.711317e-01
2.914500e+01  1.768417e-01
2.916000e+01  1.754011e-01
2.917500e+01  1.731159e-01
2.919000e+01  1.782670e-01
2.920500e+01  1.799835e-01
2.922000e+01  1.735655e-01
2.923500e+01  1.857197e-01
2.925000e+01  1.787539e-01
2.926500e+01  1.933385e-01
2.928000e+01  1.799139e-01
2.929500e+01  1.775498e-01
2.931000e+01  1.794742e-01
2.932500e+01  1.790224e-01
2.934000e+01  1.689436e-01
2.935500e+01  1.771043e-01
2.937000e+01  1.800818e-01
2.938500e+01  1.716390e-01
2.940000e+01  1.802388e-01
2.941500e+01  1.810941e-01
2.943000e+01  1.896562e-01
2.944500e+01  1.818200e-01
2.946000e+01  1.723745e-01
2.947500e+01  1.863169e-01
2.949000e+01  1.706959e-01
2.950500e+01  1.821183e-01
2.952000e+01  1.775897e-01
2.953500e+01  1.690089e-01
2.955000e+01  1.820385e-01
2.956500e+01  1.798918e-01
2.958000e+01  1.779327e-01
2.959500e+01  1.768021e-01
2.961000e+01  1.696172e-01
2.962500e+01  1.824281e-01
2.964000e+01  1.855883e-01
2.965500e+01  1.735847e-01
2.967000e+01  1.630400e-01
2.968500e+01  1.724277e-01
2.970000e+01  1.795942e-01
2.971500e+01  1.867245e-01
2.973000e+01  1.773300e-01
2.974500e+01  1.782638e-01
2.976000e+01  1.786000e-01
2.977500e+01  1.884167e-01
2.979000e+01  1.814331e-01
2.980500e+01  1.748199e-01
2.982000e+01  1.830460e-01
2.983500e+01  1.697634e-01
2.985000e+01  1.911151e-01
2.986500e+01  1.758239e-01
2.988000e+01  1.679701e-01
2.989500e+01  1.790781e-01
2.991000e+01  1.776766e-01
2.992500e+01  1.835998e-01
2.994000e+01  1.849485e-01
2.995500e+01  1.775753e-01
2.997000e+01  1.794017e-01
2.998500e+01  1.842042e-01
3.000000e+01  1.716830e-01
3.001500e+01  1.856069e-01
3.003000e+01  1.859085e-01
3.004500e+01  1.846146e-01
3.006000e+01  1.814552e-01
3.007500e+01  1.714235e-01
3.009000e+01  1.726530e-01
3.010500e+01  1.830764e-01
3.012000e+01  1.823458e-01
3.013500e+01  1.733145e-01
3.015000e+01  1.842094e-01
3.016500e+01  1.917655e-01
3.018000e+01  1.762982e-01
3.019500e+01  1.862416e-01
3.021000e+01  1.781415e-01
3.022500e+01  1.720872e-01
3.024000e+01  1.748171e-01
3.025500e+01  1.844264e-01
3.027000e+01  1.819403e-01
3.028500e+01  1.730811e-01
3.030000e+01  1.756870e-01
3.031500e+01  1.819037e-01
3.033000e+01  1.808870e-01
3.034500e+01  1.760624e-01
3.036000e+01  1.798833e-01
3.037500e+01  1.810443e-01
3.039000e+01  1.800390e-01
3.040500e+01  1.838781e-01
3.042000e+01  1.769774e-01
3.043500e+01  1.899264e-01
3.045000e+01  1.774582e-01
3.046500e+01  1.783013e-01
3.048000e+01  1.749961e-01
3.049500e+01  1.793675e-01
3.051000e+01  1.692630e-01
3.052500e+01  1.771952e-01
3.054000e+01  1.744105e-01
3.055500e+01  1.755620e-01
3.057000e+01  1.820686e-01
3.058500e+01  1.715022e-01
3.060000e+01  1.698735e-01
3.061500e+01  1.798362e-01
3.063000e+01  1.739023e-01
3.064500e+01  1.789694e-01
3.066000e+01  1.826086e-01
3.067500e+01  1.768533e-01
3.069000e+01  1.805793e-01
3.070500e+01  1.790980e-01
3.072000e+01  1.643110e-01
3.073500e+01  1.783059e-01
3.075000e+01  1.816854e-01
3.076500e+01  1.792123e-01
3.078000e+01  1.777953e-01
3.079500e+01  1.728814e-01
3.081000e+01  1.785216e-01
3.082500e+01  1.779297e-01
3.084000e+01  1.951767e-01
3.085500e+01  1.786475e-01
3.087000e+01  1.760490e-01
3.088500e+01  1.757370e-01
3.090000e+01  1.777779e-01
3.091500e+01  1.770933e-01
3.093000e+01  1.676782e-01
3.094500e+01  1.692569e-01
3.096000e+01  1.746137e-01
3.097500e+01  1.668325e-01
3.099000e+01  1.720869e-01
3.100500e+01  1.787318e-01
3.102000e+01  1.711286e-01
3.103500e+01  1.817428e-01
3.105000e+01  1.863750e-01
3.106500e+01  1.736375e-01
3.108000e+01  1.840681e-01
3.109500e+01  1.826719e-01
3.111000e+01  1.685317e-01
3.112500e+01  1.764822e-01
3.114000e+01  1.698649e-01
3.115500e+01  1.841034e-01
3.117000e+01  1.814195e-01
3.118500e+01  1.730839e-01
3.120000e+01  1.769775e-01
3.121500e+01  1.761134e-01
3.123000e+01  1.745834e-01
3.124500e+01  1.776035e-01
3.126000e+01  1.801279e-01
3.127500e+01  1.931657e-01
3.129000e+01  1.783513e-01
3.130500e+01  1.740516e-01
3.132000e+01  1.814989e-01
3.133500e+01  1.771372e-01
3.135000e+01  1.781406e-01
3.136500e+01  1.775997e-01
3.138000e+01  1.676840e-01
3.139500e+01  1.815186e-01
3.141000e+01  1.685558e-01
3.142500e+01  1.802330e-01
3.144000e+01  1.747383e-01
3.145500e+01  1.895614e-01
3.147000e+01  1.743416e-01
3.148500e+01  1.771637e-01
3.150000e+01  1.825007e-01
3.151500e+01  1.744762e-01
3.153000e+01  1.757638e-01
3.154500e+01  1.694463e-01
3.156000e+01  1.701440e-01
3.157500e+01  1.712366e-01
3.159000e+01  1.805412e-01
3.160500e+01  1.729857e-01
3.162000e+01  1.760769e-01
3.163500e+01  1.707980e-01
3.165000e+01  1.716859e-01
3.166500e+01  1.833431e-01
3.168000e+01  1.743274e-01
3.169500e+01  1.810717e-01
3.171000e+01  1.776401e-01
3.172500e+01  1.665562e-01
3.174000e+01  1.822828e-01
3.175500e+01  1.754166e-01
3.177000e+01  1.851187e-01
3.178500e+01  1.763716e-01
3.180000e+01  1.794824e-01
3.181500e+01  1.858198e-01
3.183000e+01  1.768221e-01
3.184500e+01  1.696967e-01
3.186000e+01  1.813872e-01
3.187500e+01  1.834803e-01
3.189000e+01  1.676128e-01
3.190500e+01  1.831338e-01
3.192000e+01  1.846376e-01
3.193500e+01  1.863573e-01
3.195000e+01  1.723628e-01
3.196500e+01  1.850357e-01
3.198000e+01  1.776347e-01
3.199500e+01  1.634447e-01
3.201000e+01  1.713390e-01
3.202500e+01  1.733696e-01
3.204000e+01  1.736951e-01
3.205500e+01  1.734878e-01
3.207000e+01  1.779046e-01
3.208500e+01  1.828277e-01
3.210000e+01  1.707221e-01
3.211500e+01  1.769345e-01
3.213000e+01  1.657801e-01
3.214500e+01  1.714702e-01
3.216000e+01  1.840354e-01
3.217500e+01  1.775613e-01
3.219000e+01  1.727338e-01
3.220500e+01  1.806904e-01
3.222000e+01  1.789106e-01
3.223500e+01  1.825705e-01
3.225000e+01  1.809393e-01
3.226500e+01  1.749798e-01
3.228000e+01  1.811521e-01
3.229500e+01  1.739711e-01
3.231000e+01  1.758779e-01
3.232500e+01  1.695080e-01
3.234000e+01  1.894572e-01
3.235500e+01  1.790717e-01
3.237000e+01  1.659547e-01
3.238500e+01  1.697938e-01
3.240000e+01  1.740059e-01
3.241500e+01  1.735513e-01
3.243000e+01  1.745794e-01
3.244500e+01  1.698706e-01
3.246000e+01  1.733458e-01
3.247500e+01  1.790558e-01
3.249000e+01  1.785328e-01
3.250500e+01  1.811014e-01
3.252000e+01  1.776233e-01
3.253500e+01  1.874193e-01
3.255000e+01  1.847946e-01
3.256500e+01  1.937243e-01
3.258000e+01  1.854425e-01
3.259500e+01  1.690239e-01
3.261000e+01  1.816867e-01
3.262500e+01  1.858898e-01
3.264000e+01  1.825815e-01
3.265500e+01  1.712776e-01
3.267000e+01  1.685970e-01
3.268500e+01  1.799498e-01
3.270000e+01  1.827074e-01
3.271500e+01  1.817829e-01
3.273000e+01  1.828487e-01
3.274500e+01  1.900868e-01
3.276000e+01  1.703056e-01
3.277500e+01  1.690946e-01
3.279000e+01  1.782974e-01
3.280500e+01  1.835077e-01
3.282000e+01  1.810692e-01
3.283500e+01  1.769206e-01
3.285000e+01  1.846645e-01
3.286500e+01  1.736264e-01
3.288000e+01  1.752143e-01
3.289500e+01  1.758835e-01
3.291000e+01  1.740865e-01
3.292500e+01  1.735680e-01
3.294000e+01  1.751276e-01
3.295500e+01  1.790891e-01
3.297000e+01  1.811770e-01
3.298500e+01  1.809006e-01
3.300000e+01  1.753397e-01
3.301500e+01  1.735053e-01
3.303000e+01  1.826964e-01
3.304500e+01  1.827704e-01
3.306000e+01  1.938092e-01
3.307500e+01  1.687927e-01
3.309000e+01  1.831705e-01
3.310500e+01  1.825187e-01
3.312000e+01  1.693103e-01
3.313500e+01  1.810277e-01
3.315000e+01  1.789216e-01
3.316500e+01  1.754223e-01
3.318000e+01  1.776655e-01
3.319500e+01  1.769911e-01
3.321000e+01  1.854575e-01
3.322500e+01  1.742672e-01
3.324000e+01  1.790112e-01
3.325500e+01  1.707777e-01
3.327000e+01  1.822989e-01
3.328500e+01  1.836629e-01
3.330000e+01  1.638110e-01
3.331500e+01  1.839946e-01
3.333000e+01  1.789439e-01
3.334500e+01  1.756532e-01
3.336000e+01  1.715138e-01
3.337500e+01  1.864578e-01
3.339000e+01  1.744736e-01
3.340500e+01  1.994443e-01
3.342000e+01  1.827334e-01
3.343500e+01  1.695821e-01
3.345000e+01  1.800278e-01
3.346500e+01  1.806239e-01
3.348000e+01  1.850490e-01
3.349500e+01  1.776345e-01
3.351000e+01  1.851515e-01
3.352500e+01  1.776699e-01
3.354000e+01  1.818160e-01
3.355500e+01  1.774402e-01
3.357000e+01  1.810220e-01
3.358500e+01  1.816320e-01
3.360000e+01  1.678124e-01
3.361500e+01  1.691716e-01
3.363000e+01  1.760118e-01
3.364500e+01  1.734878e-01
3.366000e+01  1.734184e-01
3.367500e+01  1.707071e-01
3.369000e+01  1.689760e-01
3.370500e+01  1.709884e-01
3.372000e+01  1.717263e-01
3.373500e+01  1.741209e-01
3.375000e+01  1.741779e-01
3.376500e+01  1.691923e-01
3.378000e+01  1.800807e-01
3.379500e+01  1.787974e-01
3.381000e+01  1.772033e-01
3.382500e+01  1.866792e-01
3.384000e+01  1.707426e-01
3.385500e+01  1.695465e-01
3.387000e+01  1.821672e-01
3.388500e+01  1.747515e-01
3.390000e+01  1.766949e-01
3.391500e+01  1.739799e-01
3.393000e+01  1.771552e-01
3.394500e+01  1.758094e-01
3.396000e+01  1.769629e-01
3.397500e+01  1.893638e-01
3.399000e+01  1.764114e-01
3.400500e+01  1.921612e-01
3.402000e+01  1.759406e-01
3.403500e+01  1.742981e-01
3.405000e+01  1.775305e-01
3.406500e+01  1.712484e-01
3.408000e+01  1.810942e-01
3.409500e+01  1.877927e-01
3.411000e+01  1.812265e-01
3.412500e+01  1.789666e-01
3.414000e+01  1.662468e-01
3.415500e+01  1.708041e-01
3.417000e+01  1.704964e-01
3.418500e+01  1.708481e-01
3.420000e+01  1.750515e-01
3.421500e+01  1.816315e-01
3.423000e+01  1.738219e-01
3.424500e+01  1.718867e-01
3.426000e+01  1.667484e-01
3.427500e+01  1.807710e-01
3.429000e+01  1.753884e-01
3.430500e+01  1.686744e-01
3.432000e+01  1.790779e-01
3.433500e+01  1.864886e-01
3.435000e+01  1.738850e-01
3.436500e+01  1.808010e-01
3.438000e+01  1.777355e-01
3.439500e+01  1.834259e-01
3.441000e+01  1.784852e-01
3.442500e+01  1.718403e-01
3.444000e+01  1.656986e-01
3.445500e+01  1.705344e-01
3.447000e+01  1.870428e-01
3.448500e+01  1.853081e-01
3.450000e+01  1.738532e-01
3.451500e+01  1.760965e-01
3.453000e+01  1.777668e-01
3.454500e+01  1.777015e-01
3.456000e+01  1.686711e-01
3.457500e+01  1.705522e-01
3.459000e+01  1.743358e-01
3.460500e+01  1.804218e-01
3.462000e+01  1.773048e-01
3.463500e+01  1.864244e-01
3.465000e+01  1.834396e-01
3.466500e+01  1.688978e-01
3.468000e+01  1.726904e-01
3.469500e+01  1.804136e-01
3.471000e+01  1.783801e-01
3.472500e+01  1.817637e-01
3.474000e+01  1.736377e-01
3.475500e+01  1.771891e-01
3.477000e+01  1.788348e-01
3.478500e+01  1.673537e-01
3.480000e+01  1.834257e-01
3.481500e+01  1.811025e-01
3.483000e+01  1.831203e-01
3.484500e+01  1.781628e-01
3.486000e+01  1.806961e-01
3.487500e+01  1.767690e-01
3.489000e+01  1.834256e-01
3.490500e+01  1.751740e-01
3.492000e+01  1.710263e-01
3.493500e+01  1.839814e-01
3.495000e+01  1.633800e-01
3.496500e+01  1.799473e-01
3.498000e+01  1.854074e-01
3.499500e+01  1.803085e-01
3.501000e+01  1.870107e-01
3.502500e+01  1.775783e-01
3.504000e+01  1.816548e-01
3.505500e+01  1.825264e-01
3.507000e+01  1.809530e-01
3.508500e+01  1.806231e-01
3.510000e+01  1.737122e-01
3.511500e+01  1.669209e-01
3.513000e+01  1.786560e-01
3.514500e+01  1.842200e-01
3.516000e+01  1.772089e-01
3.517500e+01  1.708712e-01
3.519000e+01  1.772540e-01
3.520500e+01  1.671708e-01
3.522000e+01  1.736694e-01
3.523500e+01  1.811325e-01
3.525000e+01  1.874913e-01
3.526500e+01  1.920063e-01
3.528000e+01  1.872487e-01
3.529500e+01  1.713303e-01
3.531000e+01  1.685341e-01
3.532500e+01  1.819177e-01
3.534000e+01  1.793489e-01
3.535500e+01  1.680415e-01
3.537000e+01  1.752142e-01
3.538500e+01  1.829157e-01
3.540000e+01  1.821126e-01
3.541500e+01  1.684666e-01
3.543000e+01  1.762755e-01
3.544500e+01  1.700377e-01
3.546000e+01  1.827017e-01
3.547500e+01  1.775126e-01
3.549000e+01  1.807149e-01
3.550500e+01  1.694255e-01
3.552000e+01  1.753118e-01
3.553500e+01  1.856098e-01
3.555000e+01  1.736983e-01
3.556500e+01  1.822885e-01
3.558000e+01  1.739369e-01
3.559500e+01  1.764794e-01
3.561000e+01  1.918259e-01
3.562500e+01  1.863886e-01
3.564000e+01  1.731360e-01
3.565500e+01  1.853646e-01
3.567000e+01  1.743158e-01
3.568500e+01  1.779970e-01
3.570000e+01  1.675736e-01
3.571500e+01  1.666191e-01
3.573000e+01  1.859517e-01
3.574500e+01  1.764114e-01
3.576000e+01  1.753571e-01
3.577500e+01  1.852673e-01
3.579000e+01  1.762073e-01
3.580500e+01  1.706752e-01
3.582000e+01  1.782601e-01
3.583500e+01  1.802389e-01
3.585000e+01  1.800138e-01
3.586500e+01  1.827072e-01
3.588000e+01  1.876773e-01
3.589500e+01  1.774514e-01
3.591000e+01  1.769574e-01
3.592500e+01  1.713158e-01
3.594000e+01  1.723776e-01
3.595500e+01  1.744276e-01
3.597000e+01  1.797930e-01
3.598500e+01  1.730387e-01
3.600000e+01  1.790446e-01
3.601500e+01  1.884872e-01
3.603000e+01  1.740201e-01
3.604500e+01  1.805411e-01
3.606000e+01  1.826392e-01
3.607500e+01  1.698530e-01
3.609000e+01  1.746482e-01
3.610500e+01  1.698645e-01
3.612000e+01  1.833740e-01
3.613500e+01  1.784629e-01
3.615000e+01  1.681339e-01
3.616500e+01  1.818693e-01
3.618000e+01  1.797721e-01
3.619500e+01  1.885335e-01
3.621000e+01  1.787681e-01
3.622500e+01  1.690386e-01
3.624000e+01  1.697706e-01
3.625500e+01  1.891401e-01
3.627000e+01  1.774286e-01
3.628500e+01  1.739483e-01
3.630000e+01  1.754138e-01
3.631500e+01  1.717051e-01
3.633000e+01  1.715310e-01
3.634500e+01  1.751401e-01
3.636000e+01  1.720173e-01
3.637500e+01  1.803469e-01
3.639000e+01  1.803803e-01
3.640500e+01  1.763919e-01
3.642000e+01  1.822003e-01
3.643500e+01  1.682199e-01
3.645000e+01  1.765375e-01
3.646500e+01  1.675380e-01
3.648000e+01  1.745680e-01
3.649500e+01  1.746711e-01
3.651000e+01  1.722239e-01
3.652500e+01  1.748454e-01
3.654000e+01  1.735914e-01
3.655500e+01  1.841358e-01
3.657000e+01  1.858761e-01
3.658500e+01  1.822636e-01
3.660000e+01  1.653751e-01
3.661500e+01  1.773610e-01
3.663000e+01  1.869981e-01
3.664500e+01  1.822034e-01
3.666000e+01  1.800200e-01
3.667500e+01  1.871095e-01
3.669000e+01  1.878032e-01
3.670500e+01  1.746796e-01
3.672000e+01  1.844424e-01
3.673500e+01  1.783564e-01
3.675000e+01  1.798472e-01
3.676500e+01  1.809446e-01
3.678000e+01  1.720974e-01
3.679500e+01  1.790223e-01
3.681000e+01  1.758323e-01
3.682500e+01  1.650000e-01
3.684000e+01  1.709176e-01
3.685500e+01  1.710145e-01
3.687000e+01  1.824087e-01
3.688500e+01  1.811215e-01
3.690000e+01  1.834911e-01
3.691500e+01  1.734908e-01
3.693000e+01  1.847077e-01
3.694500e+01  1.700621e-01
3.696000e+01  1.867485e-01
3.697500e+01  1.780232e-01
3.699000e+01  1.695699e-01
3.700500e+01  1.726531e-01
3.702000e+01  1.818680e-01
3.703500e+01  1.797916e-01
3.705000e+01  1.764004e-01
3.706500e+01  1.683626e-01
3.708000e+01  1.825929e-01
3.709500e+01  1.775415e-01
3.711000e+01  1.785750e-01
3.712500e+01  1.831777e-01
3.714000e+01  1.725977e-01
3.715500e+01  1.744276e-01
3.717000e+01  1.659213e-01
3.718500e+01  1.759203e-01
3.720000e+01  1.716217e-01
3.721500e+01  1.641767e-01
3.723000e+01  1.809696e-01
3.724500e+01  1.683184e-01
3.726000e+01  1.766269e-01
3.727500e+01  1.832430e-01
3.729000e+01  1.693872e-01
3.730500e+01  1.810109e-01
3.732000e+01  1.759803e-01
3.733500e+01  1.772622e-01
3.735000e+01  1.819723e-01
3.736500e+01  1.803499e-01
3.738000e+01  1.875125e-01
3.739500e+01  1.659335e-01
3.741000e+01  1.725518e-01
3.742500e+01  1.832757e-01
3.744000e+01  1.796721e-01
3.745500e+01  1.836031e-01
3.747000e+01  1.774428e-01
3.748500e+01  1.824524e-01
3.750000e+01  1.836874e-01
3.751500e+01  1.829017e-01
3.753000e+01  1.767996e-01
3.754500e+01  1.746140e-01
3.756000e+01  1.832733e-01
3.757500e+01  1.701851e-01
3.759000e+01  1.811295e-01
3.760500e+01  1.750256e-01
3.762000e+01  1.865316e-01
3.763500e+01  1.786953e-01
3.765000e+01  1.768447e-01
3.766500e+01  1.739223e-01
3.768000e+01  1.741120e-01
3.769500e+01  1.896282e-01
3.771000e+01  1.885391e-01
3.772500e+01  1.797186e-01
3.774000e+01  1.687198e-01
3.775500e+01  1.795941e-01
3.777000e+01  1.730642e-01
3.778500e+01  1.836382e-01
3.780000e+01  1.742211e-01
3.781500e+01  1.746800e-01
3.783000e+01  1.690693e-01
3.784500e+01  1.889445e-01
3.786000e+01  1.837389e-01
3.787500e+01  1.740400e-01
3.789000e+01  1.769802e-01
3.790500e+01  1.763801e-01
3.792000e+01  1.813422e-01
3.793500e+01  1.725400e-01
3.795000e+01  1.786702e-01
3.796500e+01  1.747713e-01
3.798000e+01  1.653782e-01
3.799500e+01  1.754994e-01
3.801000e+01  1.730721e-01
3.802500e+01  1.866253e-01
3.804000e+01  1.828604e-01
3.805500e+01  1.706019e-01
3.807000e+01  1.738506e-01
3.808500e+01  1.834420e-01
3.810000e+01  1.821018e-01
3.811500e+01  1.816181e-01
3.813000e+01  1.809865e-01
3.814500e+01  1.738536e-01
3.816000e+01  1.839523e-01
3.817500e+01  1.782299e-01
3.819000e+01  1.830680e-01
3.820500e+01  1.910471e-01
3.822000e+01  1.691421e-01
3.823500e+01  1.780618e-01
3.825000e+01  1.684695e-01
3.826500e+01  1.754565e-01
3.828000e+01  1.801418e-01
3.829500e+01  1.767966e-01
3.831000e+01  1.812187e-01
3.832500e+01  1.803205e-01
3.834000e+01  1.709558e-01
3.835500e+01  1.652243e-01
3.837000e+01  1.680745e-01
3.838500e+01  1.735540e-01
3.840000e+01  1.810661e-01
3.841500e+01  1.814443e-01
3.843000e+01  1.652571e-01
3.844500e+01  1.808202e-01
3.846000e+01  1.841574e-01
3.847500e+01  1.708477e-01
3.849000e+01  1.741521e-01
3.850500e+01  1.831639e-01
3.852000e+01  1.809172e-01
3.853500e+01  1.799725e-01
3.855000e+01  1.806240e-01
3.856500e+01  1.731876e-01
3.858000e+01  1.728918e-01
3.859500e+01  1.772737e-01
3.861000e+01  1.806237e-01
3.862500e+01  1.766490e-01
3.864000e+01  1.731877e-01
3.865500e+01  1.784016e-01
3.867000e+01  1.747400e-01
3.868500e+01  1.830654e-01
3.870000e+01  1.719709e-01
3.871500e+01  1.750458e-01
3.873000e+01  1.791646e-01
3.874500e+01  1.930081e-01
3.876000e+01  1.822004e-01
3.877500e+01  1.862767e-01
3.879000e+01  1.895308e-01
3.880500e+01  1.932562e-01
3.882000e+01  1.753425e-01
3.883500e+01  1.737517e-01
3.885000e+01  1.784657e-01
3.886500e+01  1.758097e-01
3.888000e+01  1.832103e-01
3.889500e+01  1.811895e-01
3.891000e+01  1.751169e-01
3.892500e+01  1.733092e-01
3.894000e+01  1.863115e-01
3.895500e+01  1.754253e-01
3.897000e+01  1.703629e-01
3.898500e+01  1.792094e-01
3.900000e+01  1.842447e-01
3.901500e+01  1.767344e-01
3.903000e+01  1.786084e-01
3.904500e+01  1.820934e-01
3.906000e+01  1.705228e-01
3.907500e+01  1.860619e-01
3.909000e+01  1.803801e-01
3.910500e+01  1.906566e-01
3.912000e+01  1.729160e-01
3.913500e+01  1.798028e-01
3.915000e+01  1.760114e-01
3.916500e+01  1.804826e-01
3.918000e+01  1.714791e-01
3.919500e+01  1.770139e-01
3.921000e+01  1.727950e-01
3.922500e+01  1.740060e-01
3.924000e+01  1.693607e-01
3.925500e+01  1.724471e-01
3.927000e+01  1.709389e-01
3.928500e+01  1.878245e-01
3.930000e+01  1.802612e-01
3.931500e+01  1.779747e-01
3.933000e+01  1.673882e-01
3.934500e+01  1.772344e-01
3.936000e+01  1.714100e-01
3.937500e+01  1.782863e-01
3.939000e+01  1.785078e-01
3.940500e+01  1.772173e-01
3.942000e+01  1.785440e-01
3.943500e+01  1.657183e-01
3.945000e+01  1.762184e-01
3.946500e+01  1.698000e-01
3.948000e+01  1.713067e-01
3.949500e+01  1.714671e-01
3.951000e+01  1.753263e-01
3.952500e+01  1.714264e-01
3.954000e+01  1.724470e-01
3.955500e+01  1.802838e-01
3.957000e+01  1.738493e-01
3.958500e+01  1.868302e-01
3.960000e+01  1.697086e-01
3.961500e+01  1.684844e-01
3.963000e+01  1.770141e-01
3.964500e+01  1.798749e-01
3.966000e+01  1.822086e-01
3.967500e+01  1.788885e-01
3.969000e+01  1.815734e-01
3.970500e+01  1.779607e-01
3.972000e+01  1.725861e-01
3.973500e+01  1.844072e-01
3.975000e+01  1.798474e-01
3.976500e+01  1.669403e-01
3.978000e+01  1.727139e-01
3.979500e+01  1.849682e-01
3.981000e+01  1.772934e-01
3.982500e+01  1.905518e-01
3.984000e+01  1.793153e-01
3.985500e+01  1.743734e-01
3.987000e+01  1.685794e-01
3.988500e+01  1.779973e-01
3.990000e+01  1.758808e-01
3.991500e+01  1.744441e-01
3.993000e+01  1.773795e-01
3.994500e+01  1.798722e-01
3.996000e+01  1.743415e-01
3.997500e+01  1.726993e-01
3.999000e+01  1.695759e-01
4.000500e+01  1.765306e-01
4.002000e+01  1.835565e-01
4.003500e+01  1.717034e-01
4.005000e+01  1.786448e-01
4.006500e+01  1.891162e-01
4.008000e+01  1.786562e-01
4.009500e+01  1.899180e-01
4.011000e+01  1.708827e-01
4.012500e+01  1.753653e-01
4.014000e+01  1.668775e-01
4.015500e+01  1.792236e-01
4.017000e+01  1.743875e-01
4.018500e+01  1.772739e-01
4.020000e+01  1.766268e-01
4.021500e+01  1.809780e-01
4.023000e+01  1.788464e-01
4.024500e+01  1.860054e-01
4.026000e+01  1.741524e-01
4.027500e+01  1.751143e-01
4.029000e+01  1.773185e-01
4.030500e+01  1.843070e-01
4.032000e+01  1.729451e-01
4.033500e+01  1.828684e-01
4.035000e+01  1.718777e-01
4.036500e+01  1.779159e-01
4.038000e+01  1.803720e-01
4.039500e+01  1.845769e-01
4.041000e+01  1.995945e-01
4.042500e+01  1.774148e-01
4.044000e+01  1.800554e-01
4.045500e+01  1.747818e-01
4.047000e+01  1.781265e-01
4.048500e+01  1.775922e-01
4.050000e+01  1.808977e-01
4.051500e+01  1.826853e-01
4.053000e+01  1.790505e-01
4.054500e+01  1.683832e-01
4.056000e+01  1.793713e-01
4.057500e+01  1.641403e-01
4.059000e+01  1.828745e-01
4.060500e+01  1.788128e-01
4.062000e+01  1.862765e-01
4.063500e+01  1.772373e-01
4.065000e+01  1.781121e-01
4.066500e+01  1.830710e-01
4.068000e+01  1.734644e-01
4.069500e+01  1.854158e-01
4.071000e+01  1.773668e-01
4.072500e+01  1.842225e-01
4.074000e+01  1.708245e-01
4.075500e+01  1.713565e-01
4.077000e+01  1.657109e-01
4.078500e+01  1.771247e-01
4.080000e+01  1.779691e-01
4.081500e+01  1.815656e-01
4.083000e+01  1.819633e-01
4.084500e+01  1.716016e-01
4.086000e+01  1.767884e-01
4.087500e+01  1.738276e-01
4.089000e+01  1.817167e-01
4.090500e+01  1.861855e-01
4.092000e+01  1.721386e-01
4.093500e+01  1.898234e-01
4.095000e+01  1.751287e-01
4.096500e+01  1.671336e-01
4.098000e+01  1.771267e-01
4.099500e+01  1.784433e-01
4.101000e+01  1.714087e-01
4.102500e+01  1.754907e-01
4.104000e+01  1.703233e-01
4.105500e+01  1.707043e-01
4.107000e+01  1.800752e-01
4.108500e+01  1.738217e-01
4.110000e+01  1.760964e-01
4.111500e+01  1.878032e-01
4.113000e+01  1.773220e-01
4.114500e+01  1.801361e-01
4.116000e+01  1.765363e-01
4.117500e+01  1.795132e-01
4.119000e+01  1.684698e-01
4.120500e+01  1.768220e-01
4.122000e+01  1.802499e-01
4.123500e+01  1.856476e-01
4.125000e+01  1.726330e-01
4.126500e+01  1.755705e-01
4.128000e+01  1.765078e-01
4.129500e+01  1.656665e-01
4.131000e+01  1.816210e-01
4.132500e+01  1.790138e-01
4.134000e+01  1.823892e-01
4.135500e+01  1.757097e-01
4.137000e+01  1.757563e-01
4.138500e+01  1.810885e-01
4.140000e+01  1.753881e-01
4.141500e+01  1.714932e-01
4.143000e+01  1.902996e-01
4.144500e+01  1.675652e-01
4.146000e+01  1.767853e-01
4.147500e+01  1.732423e-01
4.149000e+01  1.744647e-01
4.150500e+01  1.728036e-01
4.152000e+01  1.771158e-01
4.153500e+01  1.838506e-01
4.155000e+01  1.784881e-01
4.156500e+01  1.799497e-01
4.158000e+01  1.840079e-01
4.159500e+01  1.770567e-01
4.161000e+01  1.773443e-01
4.162500e+01  1.818599e-01
4.164000e+01  1.704963e-01
4.165500e+01  1.783706e-01
4.167000e+01  1.785495e-01
4.168500e+01  1.881862e-01
4.170000e+01  1.771837e-01
4.171500e+01  1.672187e-01
4.173000e+01  1.723164e-01
4.174500e+01  1.837311e-01
4.176000e+01  1.642348e-01
4.177500e+01  1.865957e-01
4.179000e+01  1.782276e-01
4.180500e+01  1.729136e-01
4.182000e+01  1.735138e-01
4.183500e+01  1.771230e-01
4.185000e+01  1.786086e-01
4.186500e+01  1.857792e-01
4.188000e+01  1.860805e-01
4.189500e+01  1.786194e-01
4.191000e+01  1.820028e-01
4.192500e+01  1.838042e-01
4.194000e+01  1.774429e-01
4.195500e+01  1.869385e-01
4.197000e+01  1.916819e-01
4.198500e+01  1.892671e-01
4.200000e+01  1.736346e-01
4.201500e+01  1.741221e-01
4.203000e+01  1.819315e-01
4.204500e+01  1.935432e-01
4.206000e+01  1.877483e-01
4.207500e+01  1.750574e-01
4.209000e+01  1.795143e-01
4.210500e+01  1.748654e-01
4.212000e+01  1.749008e-01
4.213500e+01  1.887569e-01
4.215000e+01  1.814719e-01
4.216500e+01  1.806462e-01
4.218000e+01  1.694728e-01
4.219500e+01  1.709210e-01
4.221000e+01  1.888120e-01
4.222500e+01  1.860056e-01
4.224000e+01  1.739278e-01
4.225500e+01  1.784763e-01
4.227000e+01  1.915150e-01
4.228500e+01  1.833742e-01
4.230000e+01  1.874540e-01
4.231500e+01  1.874191e-01
4.233000e+01  1.750001e-01
4.234500e+01  1.859271e-01
4.236000e+01  1.765927e-01
4.237500e+01  1.920267e-01
4.239000e+01  1.820166e-01
4.240500e+01  1.818299e-01
4.242000e+01  1.729077e-01
4.243500e+01  1.860992e-01
4.245000e+01  1.820626e-01
4.246500e+01  1.893595e-01
4.248000e+01  1.706547e-01
4.249500e+01  1.722497e-01
4.251000e+01  1.754568e-01
4.252500e+01  1.758692e-01
4.254000e+01  1.762330e-01
4.255500e+01  1.707074e-01
4.257000e+01  1.709329e-01
4.258500e+01  1.751285e-01
4.260000e+01  1.705138e-01
4.261500e+01  1.726414e-01
4.263000e+01  1.734358e-01
4.264500e+01  1.850675e-01
4.266000e+01  1.814274e-01
4.267500e+01  1.733756e-01
4.269000e+01  1.810278e-01
4.270500e+01  1.783789e-01
4.272000e+01  1.817084e-01
4.273500e+01  1.704814e-01
4.275000e+01  1.791144e-01
4.276500e+01  1.841249e-01
4.278000e+01  1.717062e-01
4.279500e+01  1.680508e-01
4.281000e+01  1.758124e-01
4.282500e+01  1.722408e-01
4.284000e+01  1.716390e-01
4.285500e+01  1.714353e-01
4.287000e+01  1.795581e-01
4.288500e+01  1.827429e-01
4.290000e+01  1.731384e-01
4.291500e+01  1.739800e-01
4.293000e+01  1.790226e-01
4.294500e+01  1.771949e-01
4.296000e+01  1.778623e-01
4.297500e+01  1.819092e-01
4.299000e+01  1.793375e-01
4.300500e+01  1.725833e-01
4.302000e+01  1.724935e-01
4.303500e+01  1.655144e-01
4.305000e+01  1.777243e-01
4.306500e+01  1.806239e-01
4.308000e+01  1.765926e-01
4.309500e+01  1.715605e-01
4.311000e+01  1.874379e-01
4.312500e+01  1.750601e-01
4.314000e+01  1.802498e-01
4.315500e+01  1.795160e-01
4.317000e+01  1.860135e-01
4.318500e+01  1.899580e-01
4.320000e+01  1.787987e-01
4.321500e+01  1.729682e-01
4.323000e+01  1.786928e-01
4.324500e+01  1.769294e-01
4.326000e+01  1.853025e-01
4.327500e+01  1.820688e-01
4.329000e+01  1.784492e-01
4.330500e+01  1.821893e-01
4.332000e+01  1.769294e-01
4.333500e+01  1.855804e-01
4.335000e+01  1.890452e-01
4.336500e+01  1.790865e-01
4.338000e+01  1.772965e-01
4.339500e+01  1.690591e-01
4.341000e+01  1.737643e-01
4.342500e+01  1.814085e-01
4.344000e+01  1.833493e-01
4.345500e+01  1.702618e-01
4.347000e+01  1.919842e-01
4.348500e+01  1.755163e-01
4.350000e+01  1.848484e-01
4.351500e+01  1.852729e-01
4.353000e+01  1.830873e-01
4.354500e+01  1.774766e-01
4.356000e+01  1.763632e-01
4.357500e+01  1.790251e-01
4.359000e+01  1.839644e-01
4.360500e+01  1.705461e-01
4.362000e+01  1.857578e-01
4.363500e+01  1.756445e-01
4.365000e+01  1.779828e-01
4.366500e+01  1.704054e-01
4.368000e+01  1.734763e-01
4.369500e+01  1.789133e-01
4.371000e+01  1.741436e-01
4.372500e+01  1.706164e-01
4.374000e+01  1.741378e-01
4.375500e+01  1.842665e-01
4.377000e+01  1.774402e-01
4.378500e+01  1.744962e-01
4.380000e+01  1.714350e-01
4.381500e+01  1.834911e-01
4.383000e+01  1.760853e-01
4.384500e+01  1.792597e-01
4.386000e+01  1.773584e-01
4.387500e+01  1.709531e-01
4.389000e+01  1.825459e-01
4.390500e+01  1.732747e-01
4.392000e+01  1.768394e-01
4.393500e+01  1.922370e-01
4.395000e+01  1.750973e-01
4.396500e+01  1.747456e-01
4.398000e+01  1.830327e-01
4.399500e+01  1.837302e-01
4.401000e+01  1.776348e-01
4.402500e+01  1.862744e-01
4.404000e+01  1.700733e-01
4.405500e+01  1.713418e-01
4.407000e+01  1.750456e-01
4.408500e+01  1.747400e-01
4.410000e+01  1.774766e-01
4.411500e+01  1.753340e-01
4.413000e+01  1.829151e-01
4.414500e+01  1.689732e-01
4.416000e+01  1.813147e-01
4.417500e+01  1.784239e-01
4.419000e+01  1.741550e-01
4.420500e+01  1.725021e-01
4.422000e+01  1.727109e-01
4.423500e+01  1.644202e-01
4.425000e+01  1.761903e-01
4.426500e+01  1.867188e-01
4.428000e+01  1.828004e-01
4.429500e+01  1.851997e-01
4.431000e+01  1.849811e-01
4.432500e+01  1.826610e-01
4.434000e+01  1.780902e-01
4.435500e+01  1.730462e-01
4.437000e+01  1.822116e-01
4.438500e+01  1.757302e-01
4.440000e+01  1.736694e-01
4.441500e+01  1.785415e-01
4.443000e+01  1.752343e-01
4.444500e+01  1.761848e-01
4.446000e+01  1.905625e-01
4.447500e+01  1.725424e-01
4.449000e+01  1.850111e-01
4.450500e+01  1.831450e-01
4.452000e+01  1.737901e-01
4.453500e+01  1.665924e-01
4.455000e+01  1.780031e-01
4.456500e+01  1.863784e-01
4.458000e+01  1.790055e-01
4.459500e+01  1.839130e-01
4.461000e+01  1.654418e-01
4.462500e+01  1.759119e-01
4.464000e+01  1.725747e-01
4.465500e+01  1.727832e-01
4.467000e+01  1.714905e-01
4.468500e+01  1.791707e-01
4.470000e+01  1.743129e-01
4.471500e+01  1.704818e-01
4.473000e+01  1.782725e-01
4.474500e+01  1.668203e-01
4.476000e+01  1.780281e-01
4.477500e+01  1.717500e-01
4.479000e+01  1.828441e-01
4.480500e+01  1.729857e-01
4.482000e+01  1.728120e-01
4.483500e+01  1.754138e-01
4.485000e+01  1.791480e-01
4.486500e+01  1.731763e-01
4.488000e+01  1.720144e-01
4.489500e+01  1.686593e-01
4.491000e+01  1.871096e-01
4.492500e+01  1.753428e-01
4.494000e+01  1.787456e-01
4.495500e+01  1.710762e-01
4.497000e+01  1.844613e-01
4.498500e+01  1.830246e-01
4.500000e+01  1.801388e-01
4.501500e+01  1.713651e-01
4.503000e+01  1.845022e-01
4.504500e+01  1.792235e-01
4.506000e+01  2.004244e-01
4.507500e+01  1.855671e-01
4.509000e+01  1.813838e-01
4.510500e+01  1.759799e-01
4.512000e+01  1.707482e-01
4.513500e+01  1.779158e-01
4.515000e+01  1.832867e-01
4.516500e+01  1.888943e-01
4.518000e+01  1.716071e-01
4.519500e+01  1.717501e-01
4.521000e+01  1.892801e-01
4.522500e+01  1.755960e-01
4.524000e+01  1.809779e-01
4.525500e+01  1.853537e-01
4.527000e+01  1.734617e-01
4.528500e+01  1.764033e-01
4.530000e+01  1.744277e-01
4.531500e+01  1.862203e-01
4.533000e+01  1.761445e-01
4.534500e+01  1.724237e-01
4.536000e+01  1.729368e-01
4.537500e+01  1.743701e-01
4.539000e+01  1.854856e-01
4.540500e+01  1.777668e-01
4.542000e+01  1.701705e-01
4.543500e+01  1.920624e-01
4.545000e+01  1.864781e-01
4.546500e+01  1.672931e-01
4.548000e+01  1.701619e-01
4.549500e+01  1.837089e-01
4.551000e+01  1.802247e-01
4.552500e+01  1.783789e-01
4.554000e+01  1.717731e-01
4.555500e+01  1.928578e-01
4.557000e+01  1.762839e-01
4.558500e+01  1.710851e-01
4.560000e+01  1.802388e-01
4.561500e+01  1.769686e-01
4.563000e+01  1.756985e-01
4.564500e+01  1.775609e-01
4.566000e+01  1.710324e-01
4.567500e+01  1.759602e-01
4.569000e+01  1.701531e-01
4.570500e+01  1.787678e-01
4.572000e+01  1.778036e-01
4.573500e+01  1.790725e-01
4.575000e+01  1.792429e-01
4.576500e+01  1.889288e-01
4.578000e+01  1.747744e-01
4.579500e+01  1.786727e-01
4.581000e+01  1.738420e-01
4.582500e+01  1.633832e-01
4.584000e+01  1.757952e-01
4.585500e+01  1.864966e-01
4.587000e+01  1.714466e-01
4.588500e+01  1.796830e-01
4.590000e+01  1.669311e-01
4.591500e+01  1.795021e-01
4.593000e+01  1.776908e-01
4.594500e+01  1.749627e-01
4.596000e+01  1.728063e-01
4.597500e+01  1.869494e-01
4.599000e+01  1.750542e-01
4.600500e+01  1.820988e-01
4.602000e+01  1.720929e-01
4.603500e+01  1.812762e-01
4.605000e+01  1.712836e-01
4.606500e+01  1.690503e-01
4.608000e+01  1.788126e-01
4.609500e+01  1.758808e-01
4.611000e+01  1.769240e-01
4.612500e+01  1.865931e-01
4.614000e+01  1.767794e-01
4.615500e+01  1.885021e-01
4.617000e+01  1.896866e-01
4.618500e+01  1.745108e-01
4.620000e+01  1.756075e-01
4.621500e+01  1.718631e-01
4.623000e+01  1.842448e-01
4.624500e+01  1.746166e-01
4.626000e+01  1.748742e-01
4.627500e+01  1.748973e-01
4.629000e+01  1.810467e-01
4.630500e+01  1.803221e-01
4.632000e+01  1.836681e-01
4.633500e+01  1.698027e-01
4.635000e+01  1.682674e-01
4.636500e+01  1.733495e-01
4.638000e+01  1.812457e-01
4.639500e+01  1.780141e-01
4.641000e+01  1.777022e-01
4.642500e+01  1.821292e-01
4.644000e+01  1.806458e-01
4.645500e+01  1.741378e-01
4.647000e+01  1.737643e-01
4.648500e+01  1.831228e-01
4.650000e+01  1.791313e-01
4.651500e+01  1.840217e-01
4.653000e+01  1.728755e-01
4.654500e+01  1.742441e-01
4.656000e+01  1.855963e-01
4.657500e+01  1.778761e-01
4.659000e+01  1.751856e-01
4.660500e+01  1.754569e-01
4.662000e+01  1.784739e-01
4.663500e+01  1.831449e-01
4.665000e+01  1.895837e-01
4.666500e+01  1.854966e-01
4.668000e+01  1.860968e-01
4.669500e+01  1.736344e-01
4.671000e+01  1.661658e-01
4.672500e+01  1.688847e-01
4.674000e+01  1.659519e-01
4.675500e+01  1.895943e-01
4.677000e+01  1.774570e-01
4.678500e+01  1.916950e-01
4.680000e+01  1.816729e-01
4.681500e+01  1.914626e-01
4.683000e+01  1.795328e-01
4.684500e+01  1.620802e-01
4.686000e+01  1.771581e-01
4.687500e+01  1.752943e-01
4.689000e+01  1.766749e-01
4.690500e+01  1.872993e-01
4.692000e+01  1.728265e-01
4.693500e+01  1.681100e-01
4.695000e+01  1.748913e-01
4.696500e+01  1.818046e-01
4.698000e+01  1.736374e-01
4.699500e+01  1.836686e-01
4.701000e+01  1.797888e-01
4.702500e+01  1.811794e-01
4.704000e+01  1.748743e-01
4.705500e+01  1.882634e-01
4.707000e+01  1.820275e-01
4.708500e+01  1.707339e-01
4.710000e+01  1.842877e-01
4.711500e+01  1.709176e-01
4.713000e+01  1.746339e-01
4.714500e+01  1.764315e-01
4.716000e+01  1.727022e-01
4.717500e+01  1.867777e-01
4.719000e+01  1.806961e-01
4.720500e+01  1.961786e-01
4.722000e+01  1.760996e-01
4.723500e+01  1.701557e-01
4.725000e+01  1.679344e-01
4.726500e+01  1.665205e-01
4.728000e+01  1.635541e-01
4.729500e+01  1.843640e-01
4.731000e+01  1.723076e-01
4.732500e+01  1.894044e-01
4.734000e+01  1.753884e-01
4.735500e+01  1.669790e-01
4.737000e+01  1.766718e-01
4.738500e+01  1.770509e-01
4.740000e+01  1.756813e-01
4.741500e+01  1.796470e-01
4.743000e+01  1.768645e-01
4.744500e+01  1.803857e-01
4.746000e+01  1.818186e-01
4.747500e+01  1.773609e-01
4.749000e+01  1.773612e-01
4.750500e+01  1.780479e-01
4.752000e+01  1.728902e-01
4.753500e+01  1.812620e-01
4.755000e+01  1.830437e-01
4.756500e+01  1.775474e-01
4.758000e+01  1.800945e-01
4.759500e+01  1.898711e-01
4.761000e+01  1.695551e-01
4.762500e+01  1.707308e-01
4.764000e+01  1.757753e-01
4.765500e+01  1.684516e-01
4.767000e+01  1.788912e-01
4.768500e+01  1.748886e-01
4.770000e+01  1.719648e-01
4.771500e+01  1.707892e-01
4.773000e+01  1.759804e-01
4.774500e+01  1.682911e-01
4.776000e+01  1.796051e-01
4.777500e+01  1.839158e-01
4.779000e+01  1.793497e-01
4.780500e+01  1.717267e-01
4.782000e+01  1.600936e-01
4.783500e+01  1.722582e-01
4.785000e+01  1.805711e-01
4.786500e+01  1.818049e-01
4.788000e+01  1.784243e-01
4.789500e+01  1.793130e-01
4.791000e+01  1.756676e-01
4.792500e+01  1.739570e-01
4.794000e+01  1.974892e-01
4.795500e+01  1.718402e-01
4.797000e+01  1.738881e-01
4.798500e+01  1.863464e-01
4.800000e+01  1.757269e-01
4.801500e+01  1.777724e-01
4.803000e+01  1.771273e-01
4.804500e+01  1.853779e-01
4.806000e+01  1.795631e-01
4.807500e+01  1.833546e-01
4.809000e+01  1.782974e-01
4.810500e+01  1.741666e-01
4.812000e+01  1.785665e-01
4.813500e+01  1.850155e-01
4.815000e+01  1.685084e-01
4.816500e+01  1.832321e-01
4.818000e+01  1.816893e-01
4.819500e+01  1.776232e-01
4.821000e+01  1.845375e-01
4.822500e+01  1.694371e-01
4.824000e+01  1.838333e-01
4.825500e+01  1.819063e-01
4.827000e+01  1.770140e-01
4.828500e+01  1.822911e-01
4.830000e+01  1.820824e-01
4.831500e+01  1.774316e-01
4.833000e+01  1.779914e-01
4.834500e+01  1.781907e-01
4.836000e+01  1.797718e-01
4.837500e+01  1.817802e-01
4.839000e+01  1.832023e-01
4.840500e+01  1.832456e-01
4.842000e+01  1.863193e-01
4.843500e+01  1.707632e-01
4.845000e+01  1.790276e-01
4.846500e+01  1.814416e-01
4.848000e+01  1.687040e-01
4.849500e+01  1.855398e-01
4.851000e+01  1.740519e-01
4.852500e+01  1.708039e-01
4.854000e+01  1.855288e-01
4.855500e+01  1.872697e-01
4.857000e+01  1.875581e-01
4.858500e+01  1.754936e-01
4.860000e+01  1.842012e-01
4.861500e+01  1.712600e-01
4.863000e+01  1.816975e-01
4.864500e+01  1.758521e-01
4.866000e+01  1.765220e-01
4.867500e+01  1.767175e-01
4.869000e+01  1.814388e-01
4.870500e+01  1.707982e-01
4.872000e+01  1.783759e-01
4.873500e+01  1.743961e-01
4.875000e+01  1.827048e-01
4.876500e+01  1.835077e-01
4.878000e+01  1.686713e-01
4.879500e+01  1.900029e-01
4.881000e+01  1.678184e-01
4.882500e+01  1.942909e-01
4.884000e+01  1.692869e-01
4.885500e+01  1.775216e-01
4.887000e+01  1.787094e-01
4.888500e+01  1.814774e-01
4.890000e+01  1.791118e-01
4.891500e+01  1.814553e-01
4.893000e+01  1.790923e-01
4.894500e+01  1.703113e-01
4.896000e+01  1.764797e-01
4.897500e+01  1.755166e-01
4.899000e+01  1.780929e-01
4.900500e+01  1.730000e-01
4.902000e+01  1.734185e-01
4.903500e+01  1.764145e-01
4.905000e+01  1.838748e-01
4.906500e+01  1.878188e-01
4.908000e+01  1.880560e-01
4.909500e+01  1.846294e-01
4.911000e+01  1.807923e-01
4.912500e+01  1.799723e-01
4.914000e+01  1.708858e-01
4.915500e+01  1.824830e-01
4.917000e+01  1.745423e-01
4.918500e+01  1.776542e-01
4.920000e+01  1.795908e-01
4.921500e+01  1.879202e-01
4.923000e+01  1.822252e-01
4.924500e+01  1.847081e-01
4.926000e+01  1.822332e-01
4.927500e+01  1.842091e-01
4.929000e+01  1.769324e-01
4.930500e+01  1.700853e-01
4.932000e+01  1.847026e-01
4.933500e+01  1.706016e-01
4.935000e+01  1.875608e-01
4.936500e+01  1.827592e-01
4.938000e+01  1.722383e-01
4.939500e+01  1.726183e-01
4.941000e+01  1.858950e-01
4.942500e+01  1.863437e-01
4.944000e+01  1.776879e-01
4.945500e+01  1.699970e-01
4.947000e+01  1.791004e-01
4.948500e+01  1.815846e-01
4.950000e+01  1.656773e-01
4.951500e+01  1.868688e-01
4.953000e+01  1.709999e-01
4.954500e+01  1.756047e-01
4.956000e+01  1.686119e-01
4.957500e+01  1.723108e-01
4.959000e+01  1.812347e-01
4.960500e+01  1.717994e-01
4.962000e+01  1.851433e-01
4.963500e+01  1.733494e-01
4.965000e+01  1.775865e-01
4.966500e+01  1.784739e-01
4.968000e+01  1.760823e-01
4.969500e+01  1.699676e-01
4.971000e+01  1.855450e-01
4.972500e+01  1.846128e-01
4.974000e+01  1.821316e-01
4.975500e+01  1.810442e-01
4.977000e+01  1.778230e-01
4.978500e+01  1.804686e-01
4.980000e+01  1.758353e-01
4.981500e+01  1.777247e-01
4.983000e+01  1.808455e-01
4.984500e+01  1.729335e-01
4.986000e+01  1.895634e-01
4.987500e+01  1.728033e-01
4.989000e+01  1.799498e-01
4.990500e+01  1.739653e-01
4.992000e+01  1.723195e-01
4.993500e+01  1.739911e-01
4.995000e+01  1.808630e-01
4.996500e+01  1.771919e-01
4.998000e+01  1.719186e-01
4.999500e+01  1.732457e-01
