# Supplementary material for: KRSR and RGD Adsorption on TiO2 and Influence of Ion Concentration: A Molecular Dynamics Study
Source: Biomolecules. 2026 Feb 23;16(2):336. doi: 10.3390/biom16020336 (PMC12938479; doi:10.3390/biom16020336)
Supplement: Supplementary file 1 [file biomolecules-16-00336-s001.zip › Supplementary data/data/RGD/30Na30Cl/rmsd.xvg]

# This file was created Tue Aug 19 14:53:41 2025
# Created by:
#                       :-) GROMACS - gmx rms, 2023.2 (-:
# 
# Executable:   /usr/local/gromacs/bin/gmx
# Data prefix:  /usr/local/gromacs
# Working dir:  /mnt/d/Cache/Blanka/Everything Linux/Titán/RGD
# Command line:
#   gmx rms -s 30Na30Cl_1/md/md.tpr -f 30Na30Cl_1/md/md_noPBC.xtc -o 30Na30Cl_1/md/rmsd.xvg -tu ns
# gmx rms is part of G R O M A C S:
#
# Good ROcking Metal Altar for Chronical Sinners
#
@    title "RMSD"
@    xaxis  label "Time (ns)"
@    yaxis  label "RMSD (nm)"
@TYPE xy
@ subtitle "Backbone after lsq fit to Backbone"
   0.0000000    0.0000009
   0.0150000    0.0442154
   0.0300000    0.0185011
   0.0450000    0.0356843
   0.0600000    0.0374799
   0.0750000    0.0435432
   0.0900000    0.0888576
   0.1050000    0.0998515
   0.1200000    0.1168444
   0.1350000    0.1112610
   0.1500000    0.1056797
   0.1650000    0.1290620
   0.1800000    0.1244454
   0.1950000    0.1460020
   0.2100000    0.1373300
   0.2250000    0.1391815
   0.2400000    0.1116625
   0.2550000    0.0974883
   0.2700000    0.1234994
   0.2850000    0.1075917
   0.3000000    0.1003001
   0.3150000    0.1076921
   0.3300000    0.1222096
   0.3450000    0.1022557
   0.3600000    0.1135889
   0.3750000    0.1021083
   0.3900000    0.0971209
   0.4050000    0.0967501
   0.4200000    0.0856754
   0.4350000    0.0814775
   0.4500000    0.0843530
   0.4650000    0.0910704
   0.4800000    0.1064741
   0.4950000    0.1166119
   0.5100001    0.1171903
   0.5250000    0.1001000
   0.5400000    0.1004172
   0.5550000    0.0958340
   0.5700001    0.1186940
   0.5850000    0.1122226
   0.6000000    0.1065825
   0.6150000    0.1077822
   0.6300001    0.1025521
   0.6450000    0.1077567
   0.6600000    0.0901204
   0.6750000    0.1043851
   0.6900001    0.1284190
   0.7050000    0.0954999
   0.7200000    0.0841256
   0.7350000    0.1099411
   0.7500001    0.1000101
   0.7650000    0.1132936
   0.7800000    0.1015804
   0.7950000    0.0986232
   0.8100001    0.0912355
   0.8250000    0.1000943
   0.8400000    0.1110648
   0.8550000    0.1017310
   0.8700001    0.1000314
   0.8850001    0.1017981
   0.9000000    0.1008352
   0.9150000    0.0973257
   0.9300001    0.1091355
   0.9450001    0.0946407
   0.9600000    0.1001616
   0.9750000    0.0914797
   0.9900001    0.0826057
   1.0050000    0.0875993
   1.0200001    0.0930825
   1.0350001    0.0995933
   1.0500001    0.1024385
   1.0650001    0.1006150
   1.0800000    0.1063654
   1.0950000    0.0963129
   1.1100000    0.0961768
   1.1250000    0.0900938
   1.1400001    0.1000854
   1.1550001    0.0878487
   1.1700001    0.0879937
   1.1850001    0.0740889
   1.2000000    0.0923101
   1.2150000    0.0896917
   1.2300000    0.0835143
   1.2450000    0.0824307
   1.2600001    0.1103525
   1.2750001    0.1244800
   1.2900001    0.1139700
   1.3050001    0.0850982
   1.3200001    0.1043399
   1.3350000    0.0947452
   1.3500000    0.0937984
   1.3650000    0.0972006
   1.3800001    0.0917763
   1.3950001    0.0989342
   1.4100001    0.1221229
   1.4250001    0.0788938
   1.4400001    0.0994215
   1.4550000    0.1293846
   1.4700000    0.1373548
   1.4850000    0.1235156
   1.5000001    0.1120290
   1.5150001    0.1222041
   1.5300001    0.1343144
   1.5450001    0.1309622
   1.5600001    0.1299118
   1.5750000    0.1316686
   1.5900000    0.1285019
   1.6050000    0.1420529
   1.6200001    0.1408522
   1.6350001    0.1267077
   1.6500001    0.1240317
   1.6650001    0.1480027
   1.6800001    0.1540728
   1.6950001    0.1382107
   1.7100000    0.1081752
   1.7250000    0.1133721
   1.7400001    0.1263984
   1.7550001    0.1221029
   1.7700001    0.1139097
   1.7850001    0.1149009
   1.8000001    0.1011022
   1.8150001    0.1322223
   1.8300000    0.1349571
   1.8450000    0.1386286
   1.8600001    0.1293539
   1.8750001    0.1170988
   1.8900001    0.1419217
   1.9050001    0.1325119
   1.9200001    0.1494596
   1.9350001    0.1475842
   1.9500000    0.1415531
   1.9650002    0.1514550
   1.9800001    0.1464159
   1.9950001    0.1417986
   2.0100000    0.1472011
   2.0250001    0.1441403
   2.0400002    0.1445322
   2.0550001    0.1234719
   2.0700002    0.1289827
   2.0850000    0.1404133
   2.1000001    0.1248409
   2.1150000    0.1180671
   2.1300001    0.1218974
   2.1450002    0.1321521
   2.1600001    0.1341703
   2.1750002    0.1186319
   2.1900001    0.1317056
   2.2050002    0.1188427
   2.2200000    0.1237554
   2.2350001    0.1335449
   2.2500000    0.1411766
   2.2650001    0.1403217
   2.2800002    0.1154829
   2.2950001    0.1116040
   2.3100002    0.1243928
   2.3250000    0.1232748
   2.3400002    0.1103533
   2.3550000    0.1069950
   2.3700001    0.1109794
   2.3850002    0.1278987
   2.4000001    0.1179673
   2.4150002    0.1262044
   2.4300001    0.1217583
   2.4450002    0.1435628
   2.4600000    0.1349305
   2.4750001    0.1099521
   2.4900000    0.1169506
   2.5050001    0.1052897
   2.5200002    0.1211875
   2.5350001    0.1446105
   2.5500002    0.1668787
   2.5650001    0.1287769
   2.5800002    0.1282181
   2.5950000    0.1242138
   2.6100001    0.1359307
   2.6250002    0.1374700
   2.6400001    0.1515542
   2.6550002    0.1254173
   2.6700001    0.1401420
   2.6850002    0.1198997
   2.7000000    0.1329320
   2.7150002    0.1315211
   2.7300000    0.1452859
   2.7450001    0.1338562
   2.7600002    0.1329770
   2.7750001    0.1367976
   2.7900002    0.1352922
   2.8050001    0.1422231
   2.8200002    0.1222297
   2.8350000    0.1209693
   2.8500001    0.1333384
   2.8650002    0.1213866
   2.8800001    0.1273461
   2.8950002    0.1434798
   2.9100001    0.1304726
   2.9250002    0.1303003
   2.9400001    0.1418412
   2.9550002    0.1215391
   2.9700000    0.1313109
   2.9850001    0.1342366
   3.0000002    0.1332503
   3.0150001    0.1348653
   3.0300002    0.1331082
   3.0450001    0.1431595
   3.0600002    0.1119043
   3.0750000    0.1299780
   3.0900002    0.1485321
   3.1050003    0.1323977
   3.1200001    0.1266066
   3.1350002    0.1293239
   3.1500001    0.1220047
   3.1650002    0.1494830
   3.1800001    0.1418467
   3.1950002    0.1587450
   3.2100000    0.1575037
   3.2250001    0.1539843
   3.2400002    0.1301283
   3.2550001    0.1492156
   3.2700002    0.1676983
   3.2850001    0.1564333
   3.3000002    0.1678324
   3.3150001    0.1528460
   3.3300002    0.1595236
   3.3450003    0.1317498
   3.3600001    0.1357396
   3.3750002    0.1224206
   3.3900001    0.1273404
   3.4050002    0.1279833
   3.4200001    0.1142226
   3.4350002    0.1181460
   3.4500000    0.1243302
   3.4650002    0.1161272
   3.4800003    0.1140444
   3.4950001    0.1098838
   3.5100002    0.1211872
   3.5250001    0.1081499
   3.5400002    0.1132407
   3.5550001    0.0879014
   3.5700002    0.1346471
   3.5850003    0.1193325
   3.6000001    0.1149205
   3.6150002    0.0997601
   3.6300001    0.1214913
   3.6450002    0.1252881
   3.6600001    0.1336878
   3.6750002    0.1372364
   3.6900001    0.1280922
   3.7050002    0.1075472
   3.7200003    0.1274127
   3.7350001    0.1290687
   3.7500002    0.1255258
   3.7650001    0.1332500
   3.7800002    0.1189730
   3.7950001    0.1275610
   3.8100002    0.1190198
   3.8250003    0.1268156
   3.8400002    0.1423146
   3.8550003    0.1347222
   3.8700001    0.1308011
   3.8850002    0.1333805
   3.9000001    0.1353360
   3.9150002    0.1228485
   3.9300003    0.1142682
   3.9450002    0.1109438
   3.9600003    0.1106878
   3.9750001    0.1130013
   3.9900002    0.0980398
   4.0050001    0.1005592
   4.0200000    0.1163751
   4.0350003    0.1025700
   4.0500002    0.1026203
   4.0650001    0.1192636
   4.0800004    0.0762318
   4.0950003    0.0832072
   4.1100001    0.0745405
   4.1250000    0.0667332
   4.1400003    0.0616984
   4.1550002    0.0533452
   4.1700001    0.0607626
   4.1850004    0.0597378
   4.2000003    0.0639792
   4.2150002    0.0594919
   4.2300000    0.0641528
   4.2450004    0.0574727
   4.2600002    0.0603921
   4.2750001    0.0607841
   4.2900004    0.0754769
   4.3050003    0.0605244
   4.3200002    0.0509620
   4.3350000    0.0490429
   4.3500004    0.0589850
   4.3650002    0.0588002
   4.3800001    0.0495085
   4.3950000    0.0608533
   4.4100003    0.0511878
   4.4250002    0.0707520
   4.4400001    0.0580500
   4.4550004    0.0710768
   4.4700003    0.0837853
   4.4850001    0.0880220
   4.5000000    0.0873384
   4.5150003    0.0826658
   4.5300002    0.0780924
   4.5450001    0.0769069
   4.5600004    0.0886353
   4.5750003    0.0725814
   4.5900002    0.0925937
   4.6050000    0.1049310
   4.6200004    0.0861874
   4.6350002    0.1076047
   4.6500001    0.1087776
   4.6650004    0.1109469
   4.6800003    0.1016111
   4.6950002    0.1101431
   4.7100000    0.1137908
   4.7250004    0.1154696
   4.7400002    0.1170679
   4.7550001    0.1067720
   4.7700005    0.1044556
   4.7850003    0.1065071
   4.8000002    0.0978395
   4.8150001    0.1090710
   4.8300004    0.1048607
   4.8450003    0.1017956
   4.8600001    0.0999683
   4.8750000    0.1062710
   4.8900003    0.1156643
   4.9050002    0.1076492
   4.9200001    0.1149798
   4.9350004    0.1014943
   4.9500003    0.0993345
   4.9650002    0.1121004
   4.9800000    0.0990422
   4.9950004    0.1114681
   5.0100002    0.0966143
   5.0250001    0.1022419
   5.0400004    0.1035713
   5.0550003    0.1112918
   5.0700002    0.1121821
   5.0850000    0.1022831
   5.1000004    0.1070420
   5.1150002    0.1092247
   5.1300001    0.1132827
   5.1450005    0.1158603
   5.1600003    0.1239053
   5.1750002    0.1052691
   5.1900001    0.1050243
   5.2050004    0.1066378
   5.2200003    0.1180205
   5.2350001    0.0965801
   5.2500005    0.1015310
   5.2650003    0.1125908
   5.2800002    0.1036054
   5.2950001    0.1021342
   5.3100004    0.1180094
   5.3250003    0.1156229
   5.3400002    0.1258777
   5.3550000    0.1211967
   5.3700004    0.1205085
   5.3850002    0.1159689
   5.4000001    0.1244454
   5.4150004    0.1186679
   5.4300003    0.1175478
   5.4450002    0.1068521
   5.4600000    0.1007168
   5.4750004    0.1114748
   5.4900002    0.1023210
   5.5050001    0.0994901
   5.5200005    0.1007530
   5.5350003    0.0993246
   5.5500002    0.0979236
   5.5650001    0.1018134
   5.5800004    0.1018443
   5.5950003    0.1075650
   5.6100001    0.1022680
   5.6250005    0.0904732
   5.6400003    0.1012081
   5.6550002    0.1004595
   5.6700001    0.1048352
   5.6850004    0.1161689
   5.7000003    0.1012465
   5.7150002    0.0980006
   5.7300005    0.0941670
   5.7450004    0.1098157
   5.7600002    0.0990374
   5.7750001    0.0927716
   5.7900004    0.0975261
   5.8050003    0.1014575
   5.8200002    0.1030107
   5.8350005    0.0986052
   5.8500004    0.0992298
   5.8650002    0.0933005
   5.8800001    0.0960949
   5.8950005    0.1056230
   5.9100003    0.1015661
   5.9250002    0.1022907
   5.9400001    0.1088845
   5.9550004    0.1067175
   5.9700003    0.1112331
   5.9850001    0.1012533
   6.0000005    0.0919077
   6.0150003    0.0951759
   6.0300002    0.0961101
   6.0450001    0.1001202
   6.0600004    0.1024750
   6.0750003    0.0969038
   6.0900002    0.1068515
   6.1050005    0.1030926
   6.1200004    0.1025845
   6.1350002    0.0957503
   6.1500001    0.0976822
   6.1650004    0.0980409
   6.1800003    0.1035357
   6.1950002    0.1079932
   6.2100005    0.1023570
   6.2250004    0.1021765
   6.2400002    0.1011595
   6.2550001    0.0948875
   6.2700005    0.1025752
   6.2850003    0.0981548
   6.3000002    0.1017716
   6.3150005    0.0982265
   6.3300004    0.1006909
   6.3450003    0.1024995
   6.3600001    0.1047331
   6.3750005    0.1131380
   6.3900003    0.1137503
   6.4050002    0.1027250
   6.4200001    0.1087938
   6.4350004    0.0993426
   6.4500003    0.1005491
   6.4650002    0.1070833
   6.4800005    0.0902489
   6.4950004    0.1009741
   6.5100002    0.1171412
   6.5250001    0.1109477
   6.5400004    0.0988312
   6.5550003    0.1073012
   6.5700002    0.1033956
   6.5850005    0.1036625
   6.6000004    0.0988937
   6.6150002    0.1117917
   6.6300001    0.1004549
   6.6450005    0.1023919
   6.6600003    0.1017319
   6.6750002    0.1044774
   6.6900005    0.0997743
   6.7050004    0.1022943
   6.7200003    0.1051303
   6.7350001    0.1161598
   6.7500005    0.1008941
   6.7650003    0.0947333
   6.7800002    0.1030974
   6.7950006    0.1002617
   6.8100004    0.1108645
   6.8250003    0.0969072
   6.8400002    0.1029042
   6.8550005    0.1052299
   6.8700004    0.1026865
   6.8850002    0.1020676
   6.9000001    0.0973152
   6.9150004    0.0951080
   6.9300003    0.1030216
   6.9450002    0.1003841
   6.9600005    0.0860292
   6.9750004    0.0981379
   6.9900002    0.0951141
   7.0050001    0.1034410
   7.0200005    0.1027435
   7.0350003    0.1058647
   7.0500002    0.0985375
   7.0650005    0.0989942
   7.0800004    0.0991805
   7.0950003    0.0967542
   7.1100001    0.1169218
   7.1250005    0.0953173
   7.1400003    0.0993466
   7.1550002    0.0956555
   7.1700006    0.1016688
   7.1850004    0.1050408
   7.2000003    0.1017980
   7.2150002    0.0954172
   7.2300005    0.1054823
   7.2450004    0.1057205
   7.2600002    0.1004046
   7.2750006    0.0968198
   7.2900004    0.1042009
   7.3050003    0.0975960
   7.3200002    0.0970581
   7.3350005    0.0960587
   7.3500004    0.0980836
   7.3650002    0.1009460
   7.3800001    0.1035273
   7.3950005    0.1036468
   7.4100003    0.1042584
   7.4250002    0.1031150
   7.4400005    0.0967591
   7.4550004    0.1044487
   7.4700003    0.0953452
   7.4850001    0.0990383
   7.5000005    0.0916693
   7.5150003    0.1011939
   7.5300002    0.1048667
   7.5450006    0.0979739
   7.5600004    0.1026677
   7.5750003    0.1025627
   7.5900002    0.0982695
   7.6050005    0.0990202
   7.6200004    0.0968520
   7.6350002    0.0982430
   7.6500006    0.1020210
   7.6650004    0.0986995
   7.6800003    0.1107001
   7.6950002    0.0979018
   7.7100005    0.1048110
   7.7250004    0.0875990
   7.7400002    0.0973333
   7.7550006    0.1002020
   7.7700005    0.0933367
   7.7850003    0.0999336
   7.8000002    0.1005085
   7.8150005    0.0963369
   7.8300004    0.0944663
   7.8450003    0.0956162
   7.8600006    0.1022645
   7.8750005    0.1023726
   7.8900003    0.0939668
   7.9050002    0.0973047
   7.9200006    0.0969236
   7.9350004    0.0942158
   7.9500003    0.0952800
   7.9650002    0.0991992
   7.9800005    0.0966311
   7.9950004    0.0982524
   8.0100002    0.1067335
   8.0250006    0.0967831
   8.0400000    0.0960252
   8.0550003    0.0929098
   8.0700006    0.0951349
   8.0850000    0.1041579
   8.1000004    0.0978793
   8.1150007    0.0947972
   8.1300001    0.0950615
   8.1450005    0.1007405
   8.1600008    0.1007444
   8.1750002    0.1042901
   8.1900005    0.1026766
   8.2049999    0.1004416
   8.2200003    0.0991722
   8.2350006    0.1011604
   8.2500000    0.1005103
   8.2650003    0.0956619
   8.2800007    0.0907665
   8.2950001    0.0964743
   8.3100004    0.0977342
   8.3250008    0.0942157
   8.3400002    0.0975977
   8.3550005    0.0931182
   8.3700008    0.0995292
   8.3850002    0.0981924
   8.4000006    0.0965315
   8.4150000    0.0996944
   8.4300003    0.0930785
   8.4450006    0.0968893
   8.4600000    0.0984922
   8.4750004    0.0942774
   8.4900007    0.0941595
   8.5050001    0.0991449
   8.5200005    0.0952470
   8.5350008    0.0987429
   8.5500002    0.0998176
   8.5650005    0.0937387
   8.5800009    0.1011496
   8.5950003    0.0997713
   8.6100006    0.1064524
   8.6250000    0.1023499
   8.6400003    0.1005967
   8.6550007    0.0989189
   8.6700001    0.0923961
   8.6850004    0.1001881
   8.7000008    0.0976935
   8.7150002    0.0985854
   8.7300005    0.1000694
   8.7450008    0.0984841
   8.7600002    0.0950144
   8.7750006    0.1025625
   8.7900000    0.0960797
   8.8050003    0.1113942
   8.8200006    0.1051365
   8.8350000    0.0988948
   8.8500004    0.1078930
   8.8650007    0.1056627
   8.8800001    0.0983749
   8.8950005    0.0997069
   8.9100008    0.0981225
   8.9250002    0.0949616
   8.9400005    0.0962989
   8.9550009    0.0978160
   8.9700003    0.0917141
   8.9850006    0.0983160
   9.0000000    0.0962501
   9.0150003    0.0982297
   9.0300007    0.0956317
   9.0450001    0.0999772
   9.0600004    0.0931542
   9.0750008    0.0921789
   9.0900002    0.0985073
   9.1050005    0.0949453
   9.1200008    0.0911050
   9.1350002    0.0952422
   9.1500006    0.0954063
   9.1650000    0.0987424
   9.1800003    0.0941474
   9.1950006    0.0972232
   9.2100000    0.0932909
   9.2250004    0.0796205
   9.2400007    0.0848760
   9.2550001    0.0789755
   9.2700005    0.0964369
   9.2850008    0.1019937
   9.3000002    0.0994741
   9.3150005    0.0962317
   9.3300009    0.0997275
   9.3450003    0.0983337
   9.3600006    0.1031661
   9.3750000    0.0943544
   9.3900003    0.0960335
   9.4050007    0.1012575
   9.4200001    0.0988410
   9.4350004    0.0961190
   9.4500008    0.0961683
   9.4650002    0.0976952
   9.4800005    0.0990682
   9.4950008    0.0980151
   9.5100002    0.0965105
   9.5250006    0.0907722
   9.5400009    0.1001398
   9.5550003    0.1006210
   9.5700006    0.0923694
   9.5850000    0.1054678
   9.6000004    0.0979020
   9.6150007    0.1014059
   9.6300001    0.0950129
   9.6450005    0.0953281
   9.6600008    0.0965899
   9.6750002    0.0991710
   9.6900005    0.1060948
   9.7050009    0.0993258
   9.7200003    0.0988114
   9.7350006    0.0970306
   9.7500000    0.1086754
   9.7650003    0.1009188
   9.7800007    0.0964091
   9.7950001    0.0912523
   9.8100004    0.0955955
   9.8250008    0.1012430
   9.8400002    0.0925282
   9.8550005    0.0933028
   9.8700008    0.0994097
   9.8850002    0.1010975
   9.9000006    0.0986425
   9.9150009    0.0976402
   9.9300003    0.0992973
   9.9450006    0.0942792
   9.9600000    0.0923563
   9.9750004    0.0933128
   9.9900007    0.1004505
  10.0050001    0.0934055
  10.0200005    0.0804699
  10.0350008    0.1075905
  10.0500002    0.1046657
  10.0650005    0.1127528
  10.0800009    0.1085088
  10.0950003    0.1077550
  10.1100006    0.1058435
  10.1250010    0.1037131
  10.1400003    0.1038786
  10.1550007    0.0936334
  10.1700001    0.0983438
  10.1850004    0.0993531
  10.2000008    0.0954461
  10.2150002    0.0917776
  10.2300005    0.1002539
  10.2450008    0.1029323
  10.2600002    0.0957010
  10.2750006    0.0992783
  10.2900009    0.1047621
  10.3050003    0.0999757
  10.3200006    0.1006977
  10.3350000    0.1012051
  10.3500004    0.1013171
  10.3650007    0.1049757
  10.3800001    0.1141845
  10.3950005    0.1020207
  10.4100008    0.1017659
  10.4250002    0.1047559
  10.4400005    0.1090445
  10.4550009    0.0981301
  10.4700003    0.0998082
  10.4850006    0.0954882
  10.5000010    0.0946166
  10.5150003    0.0920681
  10.5300007    0.0969885
  10.5450001    0.0965913
  10.5600004    0.0929737
  10.5750008    0.0906076
  10.5900002    0.1019995
  10.6050005    0.0907046
  10.6200008    0.0910305
  10.6350002    0.0941833
  10.6500006    0.0962252
  10.6650009    0.1030035
  10.6800003    0.1014072
  10.6950006    0.0931153
  10.7100000    0.0952537
  10.7250004    0.0964488
  10.7400007    0.0951263
  10.7550001    0.0966273
  10.7700005    0.1106971
  10.7850008    0.1080397
  10.8000002    0.0918143
  10.8150005    0.0921929
  10.8300009    0.0948367
  10.8450003    0.0983641
  10.8600006    0.0986303
  10.8750010    0.0978065
  10.8900003    0.0929898
  10.9050007    0.0910500
  10.9200001    0.0945253
  10.9350004    0.0950694
  10.9500008    0.0952262
  10.9650002    0.1005441
  10.9800005    0.0987232
  10.9950008    0.1147241
  11.0100002    0.1114727
  11.0250006    0.0972874
  11.0400009    0.0968975
  11.0550003    0.0957122
  11.0700006    0.0915453
  11.0850010    0.0918557
  11.1000004    0.1005751
  11.1150007    0.1027962
  11.1300001    0.0972415
  11.1450005    0.1018166
  11.1600008    0.0975969
  11.1750002    0.0953151
  11.1900005    0.1032332
  11.2050009    0.0972176
  11.2200003    0.0901912
  11.2350006    0.0936271
  11.2500010    0.0958713
  11.2650003    0.0976271
  11.2800007    0.0940381
  11.2950001    0.0923471
  11.3100004    0.0948599
  11.3250008    0.0944559
  11.3400002    0.0893466
  11.3550005    0.0924005
  11.3700008    0.0880393
  11.3850002    0.0993858
  11.4000006    0.1007206
  11.4150009    0.1026911
  11.4300003    0.1040819
  11.4450006    0.1019980
  11.4600010    0.0947430
  11.4750004    0.0937139
  11.4900007    0.0944046
  11.5050001    0.1024705
  11.5200005    0.0943937
  11.5350008    0.0967072
  11.5500002    0.0949449
  11.5650005    0.1023739
  11.5800009    0.0925096
  11.5950003    0.0921313
  11.6100006    0.0938786
  11.6250010    0.0991341
  11.6400003    0.1022993
  11.6550007    0.1039545
  11.6700010    0.1008137
  11.6850004    0.1041942
  11.7000008    0.0988905
  11.7150002    0.1066390
  11.7300005    0.1064120
  11.7450008    0.1028409
  11.7600002    0.0938328
  11.7750006    0.1055270
  11.7900009    0.0998082
  11.8050003    0.1027690
  11.8200006    0.0915314
  11.8350010    0.1037281
  11.8500004    0.1045253
  11.8650007    0.1011587
  11.8800001    0.0960632
  11.8950005    0.1018317
  11.9100008    0.0973764
  11.9250002    0.0964206
  11.9400005    0.0973814
  11.9550009    0.0924833
  11.9700003    0.1034317
  11.9850006    0.0998734
  12.0000010    0.1050497
  12.0150003    0.0951769
  12.0300007    0.1044259
  12.0450010    0.1019279
  12.0600004    0.0953674
  12.0750008    0.0925297
  12.0900002    0.0957071
  12.1050005    0.0974404
  12.1200008    0.0969618
  12.1350002    0.1026476
  12.1500006    0.0997612
  12.1650009    0.1015565
  12.1800003    0.0987590
  12.1950006    0.1036729
  12.2100010    0.0959154
  12.2250004    0.0952955
  12.2400007    0.1033956
  12.2550001    0.0947175
  12.2700005    0.1008384
  12.2850008    0.1025189
  12.3000002    0.1000598
  12.3150005    0.0967681
  12.3300009    0.0960488
  12.3450003    0.1040899
  12.3600006    0.1001669
  12.3750010    0.1091116
  12.3900003    0.0855605
  12.4050007    0.0937299
  12.4200010    0.1044776
  12.4350004    0.1086093
  12.4500008    0.1031560
  12.4650002    0.1063679
  12.4800005    0.1027107
  12.4950008    0.1036222
  12.5100002    0.0999034
  12.5250006    0.0975545
  12.5400009    0.0997889
  12.5550003    0.0996033
  12.5700006    0.1046441
  12.5850010    0.1043856
  12.6000004    0.0955741
  12.6150007    0.0976883
  12.6300011    0.0984570
  12.6450005    0.0954958
  12.6600008    0.0957171
  12.6750002    0.0980366
  12.6900005    0.0938806
  12.7050009    0.1067506
  12.7200003    0.0958075
  12.7350006    0.0963565
  12.7500010    0.1053121
  12.7650003    0.1018555
  12.7800007    0.0991339
  12.7950010    0.1067670
  12.8100004    0.1005883
  12.8250008    0.0986700
  12.8400002    0.0990641
  12.8550005    0.0918559
  12.8700008    0.0923203
  12.8850002    0.0972368
  12.9000006    0.0950222
  12.9150009    0.0951888
  12.9300003    0.0990475
  12.9450006    0.1016734
  12.9600010    0.0971939
  12.9750004    0.1000559
  12.9900007    0.0984316
  13.0050011    0.0981299
  13.0200005    0.1007125
  13.0350008    0.0992552
  13.0500002    0.0984903
  13.0650005    0.0969605
  13.0800009    0.0958627
  13.0950003    0.1033002
  13.1100006    0.1029088
  13.1250010    0.0974220
  13.1400003    0.1051276
  13.1550007    0.0996291
  13.1700010    0.1016624
  13.1850004    0.1002174
  13.2000008    0.0994949
  13.2150002    0.1031121
  13.2300005    0.1022500
  13.2450008    0.0999982
  13.2600002    0.1041820
  13.2750006    0.0951365
  13.2900009    0.0958245
  13.3050003    0.0979462
  13.3200006    0.0937213
  13.3350010    0.1013198
  13.3500004    0.1084738
  13.3650007    0.0953785
  13.3800011    0.1165893
  13.3950005    0.1050470
  13.4100008    0.0990732
  13.4250002    0.1002109
  13.4400005    0.1037778
  13.4550009    0.1041082
  13.4700003    0.0988034
  13.4850006    0.1005645
  13.5000010    0.1096271
  13.5150003    0.1007612
  13.5300007    0.1033707
  13.5450010    0.1014212
  13.5600004    0.1042196
  13.5750008    0.0966937
  13.5900011    0.0972526
  13.6050005    0.1062564
  13.6200008    0.1040353
  13.6350002    0.1022472
  13.6500006    0.1095373
  13.6650009    0.1071782
  13.6800003    0.1095009
  13.6950006    0.1113017
  13.7100010    0.1020833
  13.7250004    0.1060636
  13.7400007    0.1056632
  13.7550011    0.0986007
  13.7700005    0.1048273
  13.7850008    0.0985286
  13.8000002    0.0967384
  13.8150005    0.0981416
  13.8300009    0.1068203
  13.8450003    0.1057315
  13.8600006    0.0988893
  13.8750010    0.1021281
  13.8900003    0.1056486
  13.9050007    0.0981273
  13.9200010    0.0954819
  13.9350004    0.0921932
  13.9500008    0.0987624
  13.9650011    0.1032097
  13.9800005    0.1162086
  13.9950008    0.1065199
  14.0100002    0.1044828
  14.0250006    0.0994552
  14.0400009    0.0944771
  14.0550003    0.0976507
  14.0700006    0.0966321
  14.0850010    0.1041249
  14.1000004    0.1071489
  14.1150007    0.0947757
  14.1300011    0.0992337
  14.1450005    0.0994493
  14.1600008    0.0969798
  14.1750011    0.1044070
  14.1900005    0.0964208
  14.2050009    0.0999133
  14.2200003    0.0919378
  14.2350006    0.0925614
  14.2500010    0.0943624
  14.2650003    0.0891433
  14.2800007    0.1021456
  14.2950010    0.0981217
  14.3100004    0.0945181
  14.3250008    0.1038355
  14.3400011    0.0942859
  14.3550005    0.0943322
  14.3700008    0.0962485
  14.3850002    0.0940721
  14.4000006    0.1017892
  14.4150009    0.0953436
  14.4300003    0.0994288
  14.4450006    0.0969741
  14.4600010    0.1053355
  14.4750004    0.0949178
  14.4900007    0.1014178
  14.5050011    0.1014979
  14.5200005    0.1000403
  14.5350008    0.0999718
  14.5500011    0.1031585
  14.5650005    0.0988932
  14.5800009    0.0969198
  14.5950003    0.1026788
  14.6100006    0.0998775
  14.6250010    0.0996332
  14.6400003    0.1008389
  14.6550007    0.1032918
  14.6700010    0.0985709
  14.6850004    0.1003501
  14.7000008    0.0990846
  14.7150011    0.0950219
  14.7300005    0.0951692
  14.7450008    0.1006019
  14.7600002    0.1011704
  14.7750006    0.1041161
  14.7900009    0.1013192
  14.8050003    0.0945743
  14.8200006    0.0976343
  14.8350010    0.0967355
  14.8500004    0.0925764
  14.8650007    0.0983630
  14.8800011    0.0987703
  14.8950005    0.1036594
  14.9100008    0.0935256
  14.9250011    0.1000266
  14.9400005    0.0898383
  14.9550009    0.0970403
  14.9700003    0.1052335
  14.9850006    0.0909991
  15.0000010    0.0920836
  15.0150003    0.1002996
  15.0300007    0.0967587
  15.0450010    0.1016787
  15.0600004    0.0934592
  15.0750008    0.1007511
  15.0900011    0.0958016
  15.1050005    0.0970851
  15.1200008    0.1126266
  15.1350012    0.0932139
  15.1500006    0.1117806
  15.1650009    0.1036546
  15.1800003    0.1115640
  15.1950006    0.1022903
  15.2100010    0.1034548
  15.2250004    0.0924878
  15.2400007    0.0988843
  15.2550011    0.0989846
  15.2700005    0.1030019
  15.2850008    0.0872468
  15.3000011    0.0906278
  15.3150005    0.1019938
  15.3300009    0.1041274
  15.3450003    0.1002558
  15.3600006    0.0980201
  15.3750010    0.1118391
  15.3900003    0.1070718
  15.4050007    0.1025121
  15.4200010    0.0987930
  15.4350004    0.0949825
  15.4500008    0.1031957
  15.4650011    0.1055810
  15.4800005    0.0950981
  15.4950008    0.0971271
  15.5100012    0.0954635
  15.5250006    0.0966211
  15.5400009    0.1009791
  15.5550003    0.1029284
  15.5700006    0.1032936
  15.5850010    0.1090329
  15.6000004    0.1086964
  15.6150007    0.0992694
  15.6300011    0.1024695
  15.6450005    0.1024298
  15.6600008    0.1133968
  15.6750011    0.1110529
  15.6900005    0.1121329
  15.7050009    0.1063605
  15.7200012    0.1057315
  15.7350006    0.1091476
  15.7500010    0.1108254
  15.7650003    0.1081793
  15.7800007    0.1077919
  15.7950010    0.1037656
  15.8100004    0.1111653
  15.8250008    0.1186500
  15.8400011    0.0990045
  15.8550005    0.1235971
  15.8700008    0.1052736
  15.8850012    0.1052955
  15.9000006    0.1069421
  15.9150009    0.0888422
  15.9300003    0.0921213
  15.9450006    0.0915580
  15.9600010    0.0936520
  15.9750004    0.1089078
  15.9900007    0.1084610
  16.0050011    0.0986837
  16.0200005    0.1115560
  16.0349998    0.1113127
  16.0500011    0.1124519
  16.0650005    0.1076850
  16.0799999    0.1019627
  16.0950012    0.1058539
  16.1100006    0.1066004
  16.1250000    0.1143798
  16.1400013    0.1025215
  16.1550007    0.1030735
  16.1700001    0.1090902
  16.1850014    0.1074203
  16.2000008    0.1089551
  16.2150002    0.1128639
  16.2300014    0.1167244
  16.2450008    0.1065342
  16.2600002    0.1076314
  16.2750015    0.1127784
  16.2900009    0.1097408
  16.3050003    0.1100143
  16.3200016    0.1057644
  16.3350010    0.1152512
  16.3500004    0.1049193
  16.3650017    0.1062985
  16.3800011    0.1040715
  16.3950005    0.1084284
  16.4099998    0.1116900
  16.4250011    0.1089756
  16.4400005    0.1139208
  16.4549999    0.1059953
  16.4700012    0.1067600
  16.4850006    0.1050691
  16.5000000    0.1135011
  16.5150013    0.1070038
  16.5300007    0.1108980
  16.5450001    0.1053471
  16.5600014    0.1090545
  16.5750008    0.1048916
  16.5900002    0.1112305
  16.6050014    0.1125705
  16.6200008    0.1020303
  16.6350002    0.1131638
  16.6500015    0.1038600
  16.6650009    0.1063144
  16.6800003    0.1137336
  16.6950016    0.1167445
  16.7100010    0.1156161
  16.7250004    0.1045143
  16.7400017    0.1077248
  16.7550011    0.1059987
  16.7700005    0.1151129
  16.7849998    0.1098273
  16.8000011    0.1131525
  16.8150005    0.1133529
  16.8299999    0.1066465
  16.8450012    0.1100762
  16.8600006    0.1114944
  16.8750000    0.1075264
  16.8900013    0.1099235
  16.9050007    0.1106648
  16.9200001    0.1095006
  16.9350014    0.1115985
  16.9500008    0.1078276
  16.9650002    0.1081846
  16.9800014    0.1015747
  16.9950008    0.1005788
  17.0100002    0.1023396
  17.0250015    0.1086368
  17.0400009    0.1057496
  17.0550003    0.0993763
  17.0700016    0.1170793
  17.0850010    0.1028762
  17.1000004    0.1079409
  17.1150017    0.1150085
  17.1300011    0.1050382
  17.1450005    0.0983454
  17.1600018    0.1067985
  17.1750011    0.1145543
  17.1900005    0.1052049
  17.2049999    0.0942894
  17.2200012    0.1009757
  17.2350006    0.0973462
  17.2500000    0.1118220
  17.2650013    0.1196406
  17.2800007    0.0984326
  17.2950001    0.0985649
  17.3100014    0.1048115
  17.3250008    0.1059285
  17.3400002    0.0997621
  17.3550014    0.0994642
  17.3700008    0.1078065
  17.3850002    0.1166795
  17.4000015    0.1020446
  17.4150009    0.1026775
  17.4300003    0.1085896
  17.4450016    0.1006378
  17.4600010    0.1033085
  17.4750004    0.0992806
  17.4900017    0.1157969
  17.5050011    0.1068144
  17.5200005    0.1023827
  17.5350018    0.1125153
  17.5500011    0.1009296
  17.5650005    0.0998726
  17.5799999    0.1012833
  17.5950012    0.1004297
  17.6100006    0.0973102
  17.6250000    0.1112361
  17.6400013    0.1062821
  17.6550007    0.0937610
  17.6700001    0.0949104
  17.6850014    0.0954743
  17.7000008    0.0906032
  17.7150002    0.1083111
  17.7300014    0.1016612
  17.7450008    0.1014141
  17.7600002    0.1025592
  17.7750015    0.1023698
  17.7900009    0.1080056
  17.8050003    0.1075050
  17.8200016    0.1084926
  17.8350010    0.1006661
  17.8500004    0.1133275
  17.8650017    0.1045882
  17.8800011    0.0893076
  17.8950005    0.1029654
  17.9100018    0.1127909
  17.9250011    0.1060925
  17.9400005    0.1067644
  17.9549999    0.1044305
  17.9700012    0.1047097
  17.9850006    0.1015555
  18.0000000    0.1071618
  18.0150013    0.1048716
  18.0300007    0.1086616
  18.0450001    0.1054367
  18.0600014    0.1090726
  18.0750008    0.1059192
  18.0900002    0.1116132
  18.1050014    0.1031832
  18.1200008    0.1103313
  18.1350002    0.1147938
  18.1500015    0.1087858
  18.1650009    0.1096665
  18.1800003    0.1054724
  18.1950016    0.1058175
  18.2100010    0.1050784
  18.2250004    0.1100156
  18.2400017    0.1028515
  18.2550011    0.0994589
  18.2700005    0.1026536
  18.2850018    0.0984602
  18.3000011    0.1025053
  18.3150005    0.1118352
  18.3299999    0.1100538
  18.3450012    0.1065043
  18.3600006    0.1089088
  18.3750000    0.1107027
  18.3900013    0.1126245
  18.4050007    0.1149736
  18.4200001    0.1090887
  18.4350014    0.1072980
  18.4500008    0.1065545
  18.4650002    0.1105395
  18.4800014    0.1033940
  18.4950008    0.1087834
  18.5100002    0.1086454
  18.5250015    0.1086761
  18.5400009    0.1122368
  18.5550003    0.1093318
  18.5700016    0.1176618
  18.5850010    0.1099870
  18.6000004    0.1128490
  18.6150017    0.1109646
  18.6300011    0.1094973
  18.6450005    0.1079092
  18.6600018    0.1141641
  18.6750011    0.1106167
  18.6900005    0.1126712
  18.7050018    0.1049003
  18.7200012    0.1165592
  18.7350006    0.1055134
  18.7500000    0.1101335
  18.7650013    0.1091838
  18.7800007    0.1111000
  18.7950001    0.1084309
  18.8100014    0.1060252
  18.8250008    0.1130455
  18.8400002    0.1055726
  18.8550014    0.1165291
  18.8700008    0.1178432
  18.8850002    0.1051934
  18.9000015    0.1058301
  18.9150009    0.1093818
  18.9300003    0.1109076
  18.9450016    0.1056769
  18.9600010    0.1069070
  18.9750004    0.1071564
  18.9900017    0.0991459
  19.0050011    0.1017778
  19.0200005    0.1087809
  19.0350018    0.1135937
  19.0500011    0.1158058
  19.0650005    0.1142848
  19.0800018    0.1165782
  19.0950012    0.1061252
  19.1100006    0.1116303
  19.1250000    0.1075272
  19.1400013    0.1101350
  19.1550007    0.1094074
  19.1700001    0.1047938
  19.1850014    0.1050173
  19.2000008    0.1004163
  19.2150002    0.1090754
  19.2300014    0.1082379
  19.2450008    0.1124851
  19.2600002    0.1059175
  19.2750015    0.1196042
  19.2900009    0.1131151
  19.3050003    0.1161249
  19.3200016    0.1118684
  19.3350010    0.1118196
  19.3500004    0.1044976
  19.3650017    0.0950609
  19.3800011    0.1053185
  19.3950005    0.1099663
  19.4100018    0.1073970
  19.4250011    0.1087577
  19.4400005    0.1055349
  19.4550018    0.1034916
  19.4700012    0.1093547
  19.4850006    0.1044539
  19.5000000    0.1060494
  19.5150013    0.1126492
  19.5300007    0.1127815
  19.5450001    0.0984910
  19.5600014    0.0976638
  19.5750008    0.0977968
  19.5900002    0.1018652
  19.6050014    0.1038149
  19.6200008    0.1041741
  19.6350002    0.1006351
  19.6500015    0.1085557
  19.6650009    0.1142489
  19.6800003    0.1120993
  19.6950016    0.1096503
  19.7100010    0.1079330
  19.7250004    0.1108788
  19.7400017    0.1070115
  19.7550011    0.1121216
  19.7700005    0.1093790
  19.7850018    0.1096670
  19.8000011    0.1109817
  19.8150005    0.1092439
  19.8300018    0.1071592
  19.8450012    0.0998725
  19.8600006    0.0949872
  19.8750000    0.1014535
  19.8900013    0.0988477
  19.9050007    0.1005319
  19.9200001    0.1051464
  19.9350014    0.1092752
  19.9500008    0.1021050
  19.9650002    0.1057266
  19.9800014    0.1142520
  19.9950008    0.1173500
  20.0100002    0.1111788
  20.0250015    0.0970984
  20.0400009    0.1089172
  20.0550003    0.1084746
  20.0700016    0.1088020
  20.0850010    0.1074890
  20.1000004    0.0991975
  20.1150017    0.1081661
  20.1300011    0.1028835
  20.1450005    0.1046326
  20.1600018    0.1061401
  20.1750011    0.0979789
  20.1900005    0.1064720
  20.2050018    0.1016384
  20.2200012    0.1083980
  20.2350006    0.1095164
  20.2500019    0.1041773
  20.2650013    0.1134527
  20.2800007    0.1105888
  20.2950001    0.1127054
  20.3100014    0.1069858
  20.3250008    0.1108127
  20.3400002    0.1085010
  20.3550014    0.1167091
  20.3700008    0.0988838
  20.3850002    0.1025960
  20.4000015    0.1044585
  20.4150009    0.1002406
  20.4300003    0.1054664
  20.4450016    0.1056769
  20.4600010    0.1079291
  20.4750004    0.1096013
  20.4900017    0.1070314
  20.5050011    0.1143446
  20.5200005    0.1025771
  20.5350018    0.0981369
  20.5500011    0.0953407
  20.5650005    0.0889738
  20.5800018    0.0885116
  20.5950012    0.0871408
  20.6100006    0.0837450
  20.6250019    0.0815335
  20.6400013    0.0934040
  20.6550007    0.0849527
  20.6700001    0.1077520
  20.6850014    0.0984090
  20.7000008    0.0933091
  20.7150002    0.0875106
  20.7300014    0.0995220
  20.7450008    0.1065128
  20.7600002    0.1092285
  20.7750015    0.1035080
  20.7900009    0.0930530
  20.8050003    0.0999990
  20.8200016    0.1056313
  20.8350010    0.1079391
  20.8500004    0.1022894
  20.8650017    0.1080499
  20.8800011    0.1007278
  20.8950005    0.1100779
  20.9100018    0.1128333
  20.9250011    0.1084860
  20.9400005    0.1120037
  20.9550018    0.1170057
  20.9700012    0.1059417
  20.9850006    0.0960929
  21.0000019    0.1073710
  21.0150013    0.1147225
  21.0300007    0.1033611
  21.0450001    0.1018401
  21.0600014    0.1119843
  21.0750008    0.1122260
  21.0900002    0.1074025
  21.1050014    0.1044095
  21.1200008    0.0993542
  21.1350002    0.1100388
  21.1500015    0.1022253
  21.1650009    0.1135455
  21.1800003    0.1139398
  21.1950016    0.1116506
  21.2100010    0.1189680
  21.2250004    0.1086993
  21.2400017    0.1089849
  21.2550011    0.1090923
  21.2700005    0.1105971
  21.2850018    0.0996754
  21.3000011    0.1148449
  21.3150005    0.0966033
  21.3300018    0.0981122
  21.3450012    0.1064733
  21.3600006    0.1015942
  21.3750019    0.1102071
  21.3900013    0.1130744
  21.4050007    0.1002491
  21.4200001    0.1126607
  21.4350014    0.1017978
  21.4500008    0.1093129
  21.4650002    0.0983144
  21.4800014    0.1060210
  21.4950008    0.1031528
  21.5100002    0.1128524
  21.5250015    0.1153300
  21.5400009    0.1031635
  21.5550003    0.1096938
  21.5700016    0.1043819
  21.5850010    0.1094731
  21.6000004    0.1175494
  21.6150017    0.1135336
  21.6300011    0.1108114
  21.6450005    0.1009206
  21.6600018    0.1059092
  21.6750011    0.0963077
  21.6900005    0.0941963
  21.7050018    0.0925876
  21.7200012    0.1036038
  21.7350006    0.0989927
  21.7500019    0.1021301
  21.7650013    0.1155906
  21.7800007    0.1037621
  21.7950020    0.1101564
  21.8100014    0.1113554
  21.8250008    0.1120838
  21.8400002    0.1096704
  21.8550014    0.1048746
  21.8700008    0.1105406
  21.8850002    0.1059005
  21.9000015    0.1043269
  21.9150009    0.0970292
  21.9300003    0.1082271
  21.9450016    0.1110862
  21.9600010    0.1178741
  21.9750004    0.1112376
  21.9900017    0.1095295
  22.0050011    0.1096815
  22.0200005    0.1015865
  22.0350018    0.1129418
  22.0500011    0.1121008
  22.0650005    0.1132410
  22.0800018    0.1010968
  22.0950012    0.1010963
  22.1100006    0.1155315
  22.1250019    0.0999654
  22.1400013    0.1066489
  22.1550007    0.1060913
  22.1700020    0.1048894
  22.1850014    0.1199097
  22.2000008    0.1082262
  22.2150002    0.1027377
  22.2300014    0.1107804
  22.2450008    0.1054796
  22.2600002    0.1067126
  22.2750015    0.1041549
  22.2900009    0.1126894
  22.3050003    0.1022152
  22.3200016    0.0980280
  22.3350010    0.1117327
  22.3500004    0.1098853
  22.3650017    0.1063446
  22.3800011    0.1071860
  22.3950005    0.1049817
  22.4100018    0.0934717
  22.4250011    0.0994239
  22.4400005    0.1073528
  22.4550018    0.1045781
  22.4700012    0.1081484
  22.4850006    0.1099936
  22.5000019    0.1059604
  22.5150013    0.1040446
  22.5300007    0.1010911
  22.5450020    0.1028690
  22.5600014    0.1075713
  22.5750008    0.1023802
  22.5900002    0.1103728
  22.6050014    0.1115801
  22.6200008    0.1070890
  22.6350002    0.1127210
  22.6500015    0.1082808
  22.6650009    0.1124559
  22.6800003    0.1111195
  22.6950016    0.1100746
  22.7100010    0.1103269
  22.7250004    0.1116395
  22.7400017    0.1174942
  22.7550011    0.1102471
  22.7700005    0.1120845
  22.7850018    0.1046071
  22.8000011    0.1106529
  22.8150005    0.1113487
  22.8300018    0.1139429
  22.8450012    0.1118941
  22.8600006    0.1091301
  22.8750019    0.1150852
  22.8900013    0.1060656
  22.9050007    0.1083580
  22.9200020    0.1079110
  22.9350014    0.1123459
  22.9500008    0.1113690
  22.9650002    0.1087218
  22.9800014    0.1099678
  22.9950008    0.1010761
  23.0100002    0.1103174
  23.0250015    0.1169125
  23.0400009    0.1066639
  23.0550003    0.1131756
  23.0700016    0.1085954
  23.0850010    0.1116918
  23.1000004    0.1137041
  23.1150017    0.0998209
  23.1300011    0.1136457
  23.1450005    0.1057037
  23.1600018    0.1137227
  23.1750011    0.1111676
  23.1900005    0.1136786
  23.2050018    0.1097835
  23.2200012    0.1068422
  23.2350006    0.1040998
  23.2500019    0.0906480
  23.2650013    0.0854670
  23.2800007    0.0832787
  23.2950020    0.0797219
  23.3100014    0.0873106
  23.3250008    0.0746635
  23.3400021    0.0894051
  23.3550014    0.0980163
  23.3700008    0.0971465
  23.3850002    0.0934056
  23.4000015    0.1129360
  23.4150009    0.1044498
  23.4300003    0.1180209
  23.4450016    0.1139768
  23.4600010    0.0983964
  23.4750004    0.1000951
  23.4900017    0.0971084
  23.5050011    0.1043491
  23.5200005    0.1117333
  23.5350018    0.0984888
  23.5500011    0.1215088
  23.5650005    0.1094090
  23.5800018    0.1050289
  23.5950012    0.1080179
  23.6100006    0.1111665
  23.6250019    0.1097878
  23.6400013    0.1105161
  23.6550007    0.1074612
  23.6700020    0.1077215
  23.6850014    0.1125179
  23.7000008    0.1105359
  23.7150021    0.1117182
  23.7300014    0.1111463
  23.7450008    0.1080735
  23.7600002    0.1059264
  23.7750015    0.1061977
  23.7900009    0.1074028
  23.8050003    0.0978790
  23.8200016    0.1116523
  23.8350010    0.1073156
  23.8500004    0.1131871
  23.8650017    0.1135121
  23.8800011    0.1139373
  23.8950005    0.1110290
  23.9100018    0.1084414
  23.9250011    0.1135642
  23.9400005    0.1069825
  23.9550018    0.1071694
  23.9700012    0.1112734
  23.9850006    0.1114396
  24.0000019    0.1158756
  24.0150013    0.1080720
  24.0300007    0.1110864
  24.0450020    0.1034868
  24.0600014    0.1081313
  24.0750008    0.1061648
  24.0900021    0.1101571
  24.1050014    0.1094283
  24.1200008    0.1104631
  24.1350002    0.1089884
  24.1500015    0.1124732
  24.1650009    0.1108446
  24.1800003    0.1081157
  24.1950016    0.1101134
  24.2100010    0.1138450
  24.2250004    0.1115405
  24.2400017    0.1025100
  24.2550011    0.1061073
  24.2700005    0.1068358
  24.2850018    0.0994956
  24.3000011    0.1074817
  24.3150005    0.1124750
  24.3300018    0.1130695
  24.3450012    0.1032541
  24.3600006    0.1067833
  24.3750019    0.1102239
  24.3900013    0.1117126
  24.4050007    0.1121362
  24.4200020    0.1139468
  24.4350014    0.1086966
  24.4500008    0.1062845
  24.4650021    0.1150062
  24.4800014    0.1072695
  24.4950008    0.1069368
  24.5100002    0.1082107
  24.5250015    0.1096789
  24.5400009    0.1108215
  24.5550003    0.1132602
  24.5700016    0.1100396
  24.5850010    0.1044437
  24.6000004    0.1076034
  24.6150017    0.1075504
  24.6300011    0.1026814
  24.6450005    0.1075345
  24.6600018    0.1126013
  24.6750011    0.1083629
  24.6900005    0.1064607
  24.7050018    0.1106742
  24.7200012    0.1152326
  24.7350006    0.1085085
  24.7500019    0.1073602
  24.7650013    0.1073826
  24.7800007    0.1088918
  24.7950020    0.1086231
  24.8100014    0.1141670
  24.8250008    0.1042589
  24.8400021    0.1023773
  24.8550014    0.1108490
  24.8700008    0.1085494
  24.8850002    0.1076409
  24.9000015    0.1002837
  24.9150009    0.1132850
  24.9300003    0.1070110
  24.9450016    0.1054631
  24.9600010    0.1018065
  24.9750004    0.1049585
  24.9900017    0.1069885
  25.0050011    0.1108559
  25.0200005    0.1064612
  25.0350018    0.1092874
  25.0500011    0.1045330
  25.0650005    0.1129471
  25.0800018    0.1000586
  25.0950012    0.1097209
  25.1100006    0.1052511
  25.1250019    0.0979632
  25.1400013    0.0987822
  25.1550007    0.0943052
  25.1700020    0.1052533
  25.1850014    0.1072142
  25.2000008    0.1015873
  25.2150021    0.1079854
  25.2300014    0.1107176
  25.2450008    0.1062955
  25.2600021    0.1077583
  25.2750015    0.1072363
  25.2900009    0.1088222
  25.3050003    0.1184996
  25.3200016    0.1125746
  25.3350010    0.1093237
  25.3500004    0.1036035
  25.3650017    0.0985698
  25.3800011    0.0965808
  25.3950005    0.1069160
  25.4100018    0.1109414
  25.4250011    0.1102647
  25.4400005    0.0980029
  25.4550018    0.1114737
  25.4700012    0.1114175
  25.4850006    0.1078585
  25.5000019    0.1107089
  25.5150013    0.1061044
  25.5300007    0.1061162
  25.5450020    0.1125246
  25.5600014    0.1123860
  25.5750008    0.1134161
  25.5900021    0.1048572
  25.6050014    0.1106834
  25.6200008    0.1042506
  25.6350021    0.1115824
  25.6500015    0.1038470
  25.6650009    0.0965496
  25.6800003    0.1100226
  25.6950016    0.1060834
  25.7100010    0.1078337
  25.7250004    0.1085647
  25.7400017    0.1110386
  25.7550011    0.1071981
  25.7700005    0.1116289
  25.7850018    0.1133679
  25.8000011    0.1164431
  25.8150005    0.1086257
  25.8300018    0.1110502
  25.8450012    0.1106265
  25.8600006    0.1098616
  25.8750019    0.1079160
  25.8900013    0.1096040
  25.9050007    0.1097738
  25.9200020    0.1112263
  25.9350014    0.1052914
  25.9500008    0.1093289
  25.9650021    0.1085920
  25.9800014    0.1028560
  25.9950008    0.1082392
  26.0100021    0.1159735
  26.0250015    0.1064054
  26.0400009    0.1050133
  26.0550003    0.1083554
  26.0700016    0.1002413
  26.0850010    0.1117250
  26.1000004    0.0964316
  26.1150017    0.1057129
  26.1300011    0.0950481
  26.1450005    0.1054260
  26.1600018    0.1186800
  26.1750011    0.1067196
  26.1900005    0.1180904
  26.2050018    0.1085706
  26.2200012    0.1048169
  26.2350006    0.1094943
  26.2500019    0.1096422
  26.2650013    0.1157768
  26.2800007    0.1038697
  26.2950020    0.1088664
  26.3100014    0.1103830
  26.3250008    0.0984628
  26.3400021    0.1080941
  26.3550014    0.1044254
  26.3700008    0.1014076
  26.3850021    0.1159346
  26.4000015    0.1066820
  26.4150009    0.1083854
  26.4300003    0.1106404
  26.4450016    0.1004721
  26.4600010    0.1130687
  26.4750004    0.1097622
  26.4900017    0.1205502
  26.5050011    0.1089200
  26.5200005    0.1175339
  26.5350018    0.1046712
  26.5500011    0.1083607
  26.5650005    0.1017307
  26.5800018    0.1056413
  26.5950012    0.1160905
  26.6100006    0.1118442
  26.6250019    0.1084327
  26.6400013    0.1027561
  26.6550007    0.1071605
  26.6700020    0.1110397
  26.6850014    0.1153595
  26.7000008    0.1024376
  26.7150021    0.1044054
  26.7300014    0.1154424
  26.7450008    0.1009611
  26.7600021    0.1040300
  26.7750015    0.1046793
  26.7900009    0.1057271
  26.8050022    0.0991417
  26.8200016    0.1067062
  26.8350010    0.0903129
  26.8500004    0.1027457
  26.8650017    0.1113859
  26.8800011    0.1092152
  26.8950005    0.1004231
  26.9100018    0.1066048
  26.9250011    0.1032933
  26.9400005    0.0935053
  26.9550018    0.0973049
  26.9700012    0.1092639
  26.9850006    0.1017952
  27.0000019    0.1084120
  27.0150013    0.1126657
  27.0300007    0.1094881
  27.0450020    0.1084945
  27.0600014    0.1072483
  27.0750008    0.1082870
  27.0900021    0.1099030
  27.1050014    0.1127919
  27.1200008    0.1063949
  27.1350021    0.1121887
  27.1500015    0.1101163
  27.1650009    0.0982253
  27.1800022    0.1142069
  27.1950016    0.0986837
  27.2100010    0.1017226
  27.2250004    0.1037026
  27.2400017    0.1125587
  27.2550011    0.1024533
  27.2700005    0.1016865
  27.2850018    0.1072072
  27.3000011    0.0973673
  27.3150005    0.1059007
  27.3300018    0.0897481
  27.3450012    0.1050197
  27.3600006    0.1108660
  27.3750019    0.1124549
  27.3900013    0.1049910
  27.4050007    0.1039622
  27.4200020    0.1055204
  27.4350014    0.1056815
  27.4500008    0.1092996
  27.4650021    0.1119829
  27.4800014    0.1085947
  27.4950008    0.1061757
  27.5100021    0.1065847
  27.5250015    0.1090655
  27.5400009    0.1068871
  27.5550022    0.1107336
  27.5700016    0.1103194
  27.5850010    0.1041165
  27.6000004    0.1091925
  27.6150017    0.1128844
  27.6300011    0.1151201
  27.6450005    0.1127250
  27.6600018    0.1045166
  27.6750011    0.1127436
  27.6900005    0.1131077
  27.7050018    0.1171173
  27.7200012    0.1095813
  27.7350006    0.1006077
  27.7500019    0.1040946
  27.7650013    0.1033334
  27.7800007    0.1172657
  27.7950020    0.0940555
  27.8100014    0.1077305
  27.8250008    0.1090870
  27.8400021    0.1055008
  27.8550014    0.1089557
  27.8700008    0.1149496
  27.8850021    0.1116922
  27.9000015    0.1086503
  27.9150009    0.1070414
  27.9300022    0.1058047
  27.9450016    0.1008091
  27.9600010    0.1107510
  27.9750004    0.1047459
  27.9900017    0.1107969
  28.0050011    0.1097961
  28.0200005    0.1151647
  28.0350018    0.1096425
  28.0500011    0.1082075
  28.0650005    0.1110073
  28.0800018    0.1076548
  28.0950012    0.1040706
  28.1100006    0.1112533
  28.1250019    0.1100886
  28.1400013    0.1057685
  28.1550007    0.1141894
  28.1700020    0.1175690
  28.1850014    0.1036476
  28.2000008    0.1091371
  28.2150021    0.1050860
  28.2300014    0.1066157
  28.2450008    0.1083976
  28.2600021    0.1111356
  28.2750015    0.1106442
  28.2900009    0.1060025
  28.3050022    0.1041923
  28.3200016    0.1077834
  28.3350010    0.1028192
  28.3500023    0.1123234
  28.3650017    0.1097594
  28.3800011    0.1043230
  28.3950005    0.1113212
  28.4100018    0.0992281
  28.4250011    0.1013551
  28.4400005    0.1105770
  28.4550018    0.1091193
  28.4700012    0.1056167
  28.4850006    0.1090803
  28.5000019    0.1085411
  28.5150013    0.1130723
  28.5300007    0.1150688
  28.5450020    0.1159130
  28.5600014    0.1066070
  28.5750008    0.1033453
  28.5900021    0.1140323
  28.6050014    0.1077097
  28.6200008    0.1119171
  28.6350021    0.1103188
  28.6500015    0.1108570
  28.6650009    0.1020415
  28.6800022    0.1089805
  28.6950016    0.1137140
  28.7100010    0.1064952
  28.7250023    0.1129758
  28.7400017    0.1151320
  28.7550011    0.1112076
  28.7700005    0.1037633
  28.7850018    0.1034110
  28.8000011    0.0952391
  28.8150005    0.1002655
  28.8300018    0.1025955
  28.8450012    0.1089699
  28.8600006    0.1066884
  28.8750019    0.1113325
  28.8900013    0.1055843
  28.9050007    0.0989323
  28.9200020    0.1036445
  28.9350014    0.1127154
  28.9500008    0.1097812
  28.9650021    0.1076322
  28.9800014    0.1136267
  28.9950008    0.1056931
  29.0100021    0.1097318
  29.0250015    0.1081439
  29.0400009    0.1091319
  29.0550022    0.1079699
  29.0700016    0.1189397
  29.0850010    0.1073298
  29.1000023    0.1061578
  29.1150017    0.1106890
  29.1300011    0.1126539
  29.1450005    0.1186414
  29.1600018    0.1096910
  29.1750011    0.1111738
  29.1900005    0.1071025
  29.2050018    0.1029276
  29.2200012    0.1082987
  29.2350006    0.1099705
  29.2500019    0.1071901
  29.2650013    0.1093327
  29.2800007    0.1071489
  29.2950020    0.1144441
  29.3100014    0.1113853
  29.3250008    0.1155752
  29.3400021    0.1079024
  29.3550014    0.1018246
  29.3700008    0.1124101
  29.3850021    0.1042182
  29.4000015    0.1108095
  29.4150009    0.0996137
  29.4300022    0.1054898
  29.4450016    0.1025277
  29.4600010    0.1040090
  29.4750023    0.1106683
  29.4900017    0.1083765
  29.5050011    0.1100200
  29.5200005    0.1018430
  29.5350018    0.1096659
  29.5500011    0.1094243
  29.5650005    0.1052801
  29.5800018    0.1115156
  29.5950012    0.1086744
  29.6100006    0.1062843
  29.6250019    0.1043987
  29.6400013    0.0934894
  29.6550007    0.1082823
  29.6700020    0.0946981
  29.6850014    0.1054393
  29.7000008    0.1091443
  29.7150021    0.1145132
  29.7300014    0.1062398
  29.7450008    0.1172279
  29.7600021    0.1133950
  29.7750015    0.1096968
  29.7900009    0.1066628
  29.8050022    0.1138692
  29.8200016    0.1071596
  29.8350010    0.1062734
  29.8500023    0.1042883
  29.8650017    0.1075086
  29.8800011    0.1098366
  29.8950024    0.1042227
  29.9100018    0.1130424
  29.9250011    0.1071062
  29.9400005    0.1071693
  29.9550018    0.1125695
  29.9700012    0.1077407
  29.9850006    0.1105393
  30.0000019    0.1010967
  30.0150013    0.1069052
  30.0300007    0.1062657
  30.0450020    0.1070727
  30.0600014    0.1052393
  30.0750008    0.1018770
  30.0900021    0.1071191
  30.1050014    0.1011455
  30.1200008    0.1073867
  30.1350021    0.1124819
  30.1500015    0.1121654
  30.1650009    0.1095948
  30.1800022    0.1130559
  30.1950016    0.1110621
  30.2100010    0.1189178
  30.2250023    0.1052974
  30.2400017    0.1008424
  30.2550011    0.0998052
  30.2700024    0.1135913
  30.2850018    0.1092224
  30.3000011    0.1026078
  30.3150005    0.1056937
  30.3300018    0.1067167
  30.3450012    0.1079220
  30.3600006    0.1094975
  30.3750019    0.1050092
  30.3900013    0.1100763
  30.4050007    0.1107839
  30.4200020    0.1059518
  30.4350014    0.1105058
  30.4500008    0.1016113
  30.4650021    0.1039922
  30.4800014    0.1043371
  30.4950008    0.1028886
  30.5100021    0.1089674
  30.5250015    0.1257309
  30.5400009    0.1065975
  30.5550022    0.1083486
  30.5700016    0.1122701
  30.5850010    0.1052601
  30.6000023    0.1066181
  30.6150017    0.1149547
  30.6300011    0.1075032
  30.6450024    0.1212642
  30.6600018    0.1107373
  30.6750011    0.1117449
  30.6900005    0.1057467
  30.7050018    0.1102941
  30.7200012    0.1085503
  30.7350006    0.0988288
  30.7500019    0.1174750
  30.7650013    0.1196100
  30.7800007    0.1079350
  30.7950020    0.1088407
  30.8100014    0.1052560
  30.8250008    0.1125278
  30.8400021    0.1194776
  30.8550014    0.1154194
  30.8700008    0.1164657
  30.8850021    0.1198938
  30.9000015    0.1150925
  30.9150009    0.1155377
  30.9300022    0.1134243
  30.9450016    0.1025240
  30.9600010    0.1048764
  30.9750023    0.1027441
  30.9900017    0.1017452
  31.0050011    0.1055931
  31.0200024    0.0989910
  31.0350018    0.1087504
  31.0500011    0.1048567
  31.0650005    0.1023977
  31.0800018    0.1036021
  31.0950012    0.1029600
  31.1100006    0.1060322
  31.1250019    0.1052799
  31.1400013    0.1055194
  31.1550007    0.1119470
  31.1700020    0.1191233
  31.1850014    0.1054648
  31.2000008    0.1130963
  31.2150021    0.1163891
  31.2300014    0.1112338
  31.2450008    0.1096185
  31.2600021    0.1115080
  31.2750015    0.1116646
  31.2900009    0.1046031
  31.3050022    0.1028847
  31.3200016    0.0979225
  31.3350010    0.1112531
  31.3500023    0.1060366
  31.3650017    0.1112832
  31.3800011    0.1075737
  31.3950024    0.1045074
  31.4100018    0.1081894
  31.4250011    0.1125241
  31.4400024    0.1112512
  31.4550018    0.1175497
  31.4700012    0.0984642
  31.4850006    0.1046407
  31.5000019    0.1065947
  31.5150013    0.1006990
  31.5300007    0.1077838
  31.5450020    0.1088818
  31.5600014    0.1024183
  31.5750008    0.1107113
  31.5900021    0.0989318
  31.6050014    0.1127368
  31.6200008    0.1060865
  31.6350021    0.0985941
  31.6500015    0.1071091
  31.6650009    0.1133672
  31.6800022    0.1127514
  31.6950016    0.1059598
  31.7100010    0.1110866
  31.7250023    0.1111639
  31.7400017    0.1059334
  31.7550011    0.1084085
  31.7700024    0.1108529
  31.7850018    0.1021839
  31.8000011    0.1121703
  31.8150024    0.1094376
  31.8300018    0.1097628
  31.8450012    0.1090384
  31.8600006    0.1077158
  31.8750019    0.1163923
  31.8900013    0.1077629
  31.9050007    0.1084312
  31.9200020    0.1051105
  31.9350014    0.1175832
  31.9500008    0.1131892
  31.9650021    0.1014551
  31.9800014    0.0974958
  31.9950008    0.1014775
  32.0100021    0.1057326
  32.0250015    0.1001425
  32.0400009    0.1018313
  32.0550003    0.1093159
  32.0699997    0.1053520
  32.0850029    0.1076371
  32.1000023    0.0996772
  32.1150017    0.1129082
  32.1300011    0.1006717
  32.1450005    0.1075339
  32.1599998    0.1125683
  32.1750031    0.1155074
  32.1900024    0.1024461
  32.2050018    0.1118883
  32.2200012    0.1113894
  32.2350006    0.1154918
  32.2500000    0.1067881
  32.2650032    0.1071517
  32.2800026    0.1014038
  32.2950020    0.1050066
  32.3100014    0.1157130
  32.3250008    0.1037603
  32.3400002    0.1071909
  32.3550034    0.1054381
  32.3700027    0.1189799
  32.3850021    0.1076277
  32.4000015    0.1009078
  32.4150009    0.1061770
  32.4300003    0.1072898
  32.4449997    0.1187018
  32.4600029    0.1075376
  32.4750023    0.0987001
  32.4900017    0.0972530
  32.5050011    0.1050603
  32.5200005    0.1085711
  32.5349998    0.1055828
  32.5500031    0.1050536
  32.5650024    0.1122235
  32.5800018    0.1113286
  32.5950012    0.1036834
  32.6100006    0.1005710
  32.6250000    0.1084011
  32.6400032    0.1109250
  32.6550026    0.1096899
  32.6700020    0.1147530
  32.6850014    0.1127352
  32.7000008    0.1080793
  32.7150002    0.1136905
  32.7300034    0.1108139
  32.7450027    0.1102450
  32.7600021    0.1067125
  32.7750015    0.1068255
  32.7900009    0.1101497
  32.8050003    0.1125439
  32.8199997    0.1132686
  32.8350029    0.1016375
  32.8500023    0.1125697
  32.8650017    0.1086048
  32.8800011    0.1049151
  32.8950005    0.1077746
  32.9099998    0.1047456
  32.9250031    0.1111039
  32.9400024    0.1034531
  32.9550018    0.1014621
  32.9700012    0.1146215
  32.9850006    0.1030586
  33.0000000    0.1088741
  33.0150032    0.1109686
  33.0300026    0.1097030
  33.0450020    0.1110804
  33.0600014    0.1041233
  33.0750008    0.1164351
  33.0900002    0.1024262
  33.1050034    0.1012821
  33.1200027    0.1081269
  33.1350021    0.1034898
  33.1500015    0.1080178
  33.1650009    0.1118515
  33.1800003    0.1010873
  33.1949997    0.1036582
  33.2100029    0.1077590
  33.2250023    0.1159221
  33.2400017    0.1098064
  33.2550011    0.1124345
  33.2700005    0.1033137
  33.2849998    0.1088374
  33.3000031    0.1081139
  33.3150024    0.1170229
  33.3300018    0.1115778
  33.3450012    0.1052777
  33.3600006    0.1076291
  33.3750000    0.1056035
  33.3900032    0.1129366
  33.4050026    0.1015507
  33.4200020    0.1053135
  33.4350014    0.1051139
  33.4500008    0.1074179
  33.4650002    0.1102832
  33.4800034    0.1125276
  33.4950027    0.1046712
  33.5100021    0.1128860
  33.5250015    0.1065324
  33.5400009    0.1152156
  33.5550003    0.1135943
  33.5699997    0.1129077
  33.5850029    0.1034045
  33.6000023    0.1116903
  33.6150017    0.1099255
  33.6300011    0.1079607
  33.6450005    0.1098871
  33.6599998    0.1162854
  33.6750031    0.1147905
  33.6900024    0.1103001
  33.7050018    0.1098736
  33.7200012    0.1122929
  33.7350006    0.1132976
  33.7500000    0.1041574
  33.7650032    0.1048483
  33.7800026    0.1040264
  33.7950020    0.1083563
  33.8100014    0.1031676
  33.8250008    0.1017410
  33.8400002    0.0991160
  33.8550034    0.1027551
  33.8700027    0.0997426
  33.8850021    0.1013786
  33.9000015    0.1028614
  33.9150009    0.0956428
  33.9300003    0.1014363
  33.9450035    0.1110443
  33.9600029    0.1006722
  33.9750023    0.1085045
  33.9900017    0.1113359
  34.0050011    0.1099021
  34.0200005    0.0951079
  34.0349998    0.1027339
  34.0500031    0.1091789
  34.0650024    0.1013088
  34.0800018    0.1073622
  34.0950012    0.1147497
  34.1100006    0.1144427
  34.1250000    0.1053334
  34.1400032    0.1111763
  34.1550026    0.1100619
  34.1700020    0.1113549
  34.1850014    0.1107616
  34.2000008    0.1080532
  34.2150002    0.1084507
  34.2300034    0.1144647
  34.2450027    0.1088830
  34.2600021    0.1078607
  34.2750015    0.1017742
  34.2900009    0.1134259
  34.3050003    0.1026546
  34.3200035    0.1107146
  34.3350029    0.1124040
  34.3500023    0.1117215
  34.3650017    0.1124794
  34.3800011    0.1028225
  34.3950005    0.1153734
  34.4099998    0.1024478
  34.4250031    0.1059102
  34.4400024    0.1125793
  34.4550018    0.1105200
  34.4700012    0.1086428
  34.4850006    0.1102267
  34.5000000    0.0999954
  34.5150032    0.1066294
  34.5300026    0.1088458
  34.5450020    0.1117830
  34.5600014    0.1098178
  34.5750008    0.1086453
  34.5900002    0.1075716
  34.6050034    0.1118591
  34.6200027    0.1112841
  34.6350021    0.1088000
  34.6500015    0.1199141
  34.6650009    0.1082662
  34.6800003    0.1171800
  34.6950035    0.1204329
  34.7100029    0.1082161
  34.7250023    0.1047399
  34.7400017    0.0990285
  34.7550011    0.1040692
  34.7700005    0.1022753
  34.7849998    0.1035322
  34.8000031    0.1040805
  34.8150024    0.1028193
  34.8300018    0.1077434
  34.8450012    0.1106710
  34.8600006    0.1005860
  34.8750000    0.1121711
  34.8900032    0.1124364
  34.9050026    0.1080982
  34.9200020    0.1114195
  34.9350014    0.1099416
  34.9500008    0.1050143
  34.9650002    0.1065674
  34.9800034    0.1121746
  34.9950027    0.1048347
  35.0100021    0.1043918
  35.0250015    0.1140031
  35.0400009    0.1036656
  35.0550003    0.1137642
  35.0700035    0.1090551
  35.0850029    0.0997258
  35.1000023    0.1060687
  35.1150017    0.1075609
  35.1300011    0.1081614
  35.1450005    0.1200336
  35.1599998    0.1269076
  35.1750031    0.1334792
  35.1900024    0.1296398
  35.2050018    0.1237269
  35.2200012    0.1307280
  35.2350006    0.1209820
  35.2500000    0.1303837
  35.2650032    0.1350439
  35.2800026    0.1277569
  35.2950020    0.1216919
  35.3100014    0.1338999
  35.3250008    0.1372167
  35.3400002    0.1363987
  35.3550034    0.1393332
  35.3700027    0.1420912
  35.3850021    0.1182759
  35.4000015    0.1156218
  35.4150009    0.1126830
  35.4300003    0.1060984
  35.4450035    0.1002029
  35.4600029    0.1064373
  35.4750023    0.1013773
  35.4900017    0.1163415
  35.5050011    0.1054231
  35.5200005    0.1120471
  35.5349998    0.1113876
  35.5500031    0.1077787
  35.5650024    0.1050767
  35.5800018    0.1120822
  35.5950012    0.1099627
  35.6100006    0.1082127
  35.6250000    0.1079890
  35.6400032    0.1051662
  35.6550026    0.1057216
  35.6700020    0.1051618
  35.6850014    0.1138609
  35.7000008    0.1101880
  35.7150002    0.1115421
  35.7300034    0.1137468
  35.7450027    0.1059119
  35.7600021    0.1168632
  35.7750015    0.1143910
  35.7900009    0.1142550
  35.8050003    0.1173526
  35.8200035    0.1153630
  35.8350029    0.1169327
  35.8500023    0.0975341
  35.8650017    0.1021033
  35.8800011    0.0973703
  35.8950005    0.1081169
  35.9099998    0.1094107
  35.9250031    0.1062807
  35.9400024    0.1031825
  35.9550018    0.1017223
  35.9700012    0.1085696
  35.9850006    0.1075150
  36.0000000    0.1088257
  36.0150032    0.1101274
  36.0300026    0.1087515
  36.0450020    0.1081530
  36.0600014    0.1075930
  36.0750008    0.1073428
  36.0900002    0.1109818
  36.1050034    0.1031339
  36.1200027    0.0959056
  36.1350021    0.1083554
  36.1500015    0.1110409
  36.1650009    0.1161705
  36.1800003    0.1196754
  36.1950035    0.1145701
  36.2100029    0.1083356
  36.2250023    0.1096972
  36.2400017    0.0997164
  36.2550011    0.1094730
  36.2700005    0.0997124
  36.2849998    0.1084153
  36.3000031    0.1067928
  36.3150024    0.1098008
  36.3300018    0.1176019
  36.3450012    0.1111095
  36.3600006    0.1070837
  36.3750000    0.1009821
  36.3900032    0.1057297
  36.4050026    0.0971803
  36.4200020    0.1040749
  36.4350014    0.1190708
  36.4500008    0.0953017
  36.4650002    0.1072575
  36.4800034    0.1148554
  36.4950027    0.1152293
  36.5100021    0.1045212
  36.5250015    0.1016229
  36.5400009    0.1070220
  36.5550003    0.1137529
  36.5700035    0.1085136
  36.5850029    0.1201229
  36.6000023    0.0947744
  36.6150017    0.1085058
  36.6300011    0.1096350
  36.6450005    0.1056504
  36.6599998    0.1112222
  36.6750031    0.1112237
  36.6900024    0.1035137
  36.7050018    0.1143731
  36.7200012    0.1081498
  36.7350006    0.0978872
  36.7500000    0.1133080
  36.7650032    0.1065469
  36.7800026    0.1074272
  36.7950020    0.1096068
  36.8100014    0.1072844
  36.8250008    0.1176881
  36.8400002    0.1154831
  36.8550034    0.1099820
  36.8700027    0.1131953
  36.8850021    0.1079781
  36.9000015    0.1044062
  36.9150009    0.1027671
  36.9300003    0.1092523
  36.9450035    0.1082443
  36.9600029    0.1016745
  36.9750023    0.1064191
  36.9900017    0.1030821
  37.0050011    0.1038983
  37.0200005    0.1127662
  37.0350037    0.1041038
  37.0500031    0.1107080
  37.0650024    0.1127928
  37.0800018    0.1136565
  37.0950012    0.1184990
  37.1100006    0.1054849
  37.1250000    0.1072390
  37.1400032    0.1111769
  37.1550026    0.1099587
  37.1700020    0.1093633
  37.1850014    0.1013567
  37.2000008    0.1097560
  37.2150002    0.1131621
  37.2300034    0.1111529
  37.2450027    0.1137103
  37.2600021    0.1218281
  37.2750015    0.1049062
  37.2900009    0.1058062
  37.3050003    0.1078905
  37.3200035    0.1106643
  37.3350029    0.1038894
  37.3500023    0.1101421
  37.3650017    0.1034862
  37.3800011    0.1161297
  37.3950005    0.1056681
  37.4100037    0.1162524
  37.4250031    0.1090683
  37.4400024    0.1158267
  37.4550018    0.1057514
  37.4700012    0.1074787
  37.4850006    0.1052445
  37.5000000    0.1063434
  37.5150032    0.1082952
  37.5300026    0.1078534
  37.5450020    0.1057218
  37.5600014    0.1121244
  37.5750008    0.1128961
  37.5900002    0.0952309
  37.6050034    0.0982820
  37.6200027    0.1054872
  37.6350021    0.1080422
  37.6500015    0.1115900
  37.6650009    0.1092417
  37.6800003    0.1098782
  37.6950035    0.1055504
  37.7100029    0.1180374
  37.7250023    0.1069369
  37.7400017    0.1054988
  37.7550011    0.1021831
  37.7700005    0.1142127
  37.7850037    0.1109278
  37.8000031    0.1081698
  37.8150024    0.1057041
  37.8300018    0.1145295
  37.8450012    0.1161864
  37.8600006    0.1079286
  37.8750000    0.1064446
  37.8900032    0.1042373
  37.9050026    0.1168436
  37.9200020    0.1122966
  37.9350014    0.1107755
  37.9500008    0.1094120
  37.9650002    0.1206967
  37.9800034    0.1061463
  37.9950027    0.1078214
  38.0100021    0.1055236
  38.0250015    0.1030501
  38.0400009    0.1068014
  38.0550003    0.1109596
  38.0700035    0.1092385
  38.0850029    0.1091250
  38.1000023    0.1180058
  38.1150017    0.1056511
  38.1300011    0.1092976
  38.1450005    0.1064154
  38.1600037    0.1023670
  38.1750031    0.1011218
  38.1900024    0.1082843
  38.2050018    0.1150731
  38.2200012    0.1067523
  38.2350006    0.0944145
  38.2500000    0.1111210
  38.2650032    0.1128259
  38.2800026    0.1153509
  38.2950020    0.1061728
  38.3100014    0.1135767
  38.3250008    0.1086304
  38.3400002    0.1071239
  38.3550034    0.1021215
  38.3700027    0.1064342
  38.3850021    0.1143023
  38.4000015    0.1100800
  38.4150009    0.1062497
  38.4300003    0.1073077
  38.4450035    0.1120064
  38.4600029    0.1177273
  38.4750023    0.1082481
  38.4900017    0.1075133
  38.5050011    0.1092583
  38.5200005    0.1036242
  38.5350037    0.1104495
  38.5500031    0.1056830
  38.5650024    0.1105528
  38.5800018    0.1085221
  38.5950012    0.1046430
  38.6100006    0.1081582
  38.6250000    0.1100449
  38.6400032    0.1082891
  38.6550026    0.1140413
  38.6700020    0.1114072
  38.6850014    0.1087201
  38.7000008    0.1078289
  38.7150002    0.1090886
  38.7300034    0.1109149
  38.7450027    0.1064003
  38.7600021    0.1052530
  38.7750015    0.1115471
  38.7900009    0.1144129
  38.8050003    0.1101269
  38.8200035    0.1060835
  38.8350029    0.1182040
  38.8500023    0.1071982
  38.8650017    0.1038531
  38.8800011    0.1110044
  38.8950005    0.1042479
  38.9100037    0.1042420
  38.9250031    0.1098488
  38.9400024    0.1093139
  38.9550018    0.1133026
  38.9700012    0.1096742
  38.9850006    0.1036154
  39.0000000    0.0995166
  39.0150032    0.1153786
  39.0300026    0.1100517
  39.0450020    0.1042139
  39.0600014    0.1062732
  39.0750008    0.1087296
  39.0900002    0.1135579
  39.1050034    0.1147864
  39.1200027    0.1064292
  39.1350021    0.1119309
  39.1500015    0.1065250
  39.1650009    0.1135326
  39.1800003    0.1056033
  39.1950035    0.1060169
  39.2100029    0.1165792
  39.2250023    0.1128445
  39.2400017    0.1072200
  39.2550011    0.1120398
  39.2700005    0.1144094
  39.2850037    0.1121381
  39.3000031    0.1018553
  39.3150024    0.1087592
  39.3300018    0.1150510
  39.3450012    0.1025077
  39.3600006    0.1146803
  39.3750000    0.1112374
  39.3900032    0.1131135
  39.4050026    0.1194653
  39.4200020    0.1097858
  39.4350014    0.1067718
  39.4500008    0.1141404
  39.4650002    0.1044697
  39.4800034    0.1072083
  39.4950027    0.1093169
  39.5100021    0.1108237
  39.5250015    0.1078485
  39.5400009    0.1083544
  39.5550003    0.1045649
  39.5700035    0.1102356
  39.5850029    0.1097093
  39.6000023    0.1090490
  39.6150017    0.1128611
  39.6300011    0.1007237
  39.6450005    0.0890968
  39.6600037    0.1029286
  39.6750031    0.0990059
  39.6900024    0.0973190
  39.7050018    0.1088505
  39.7200012    0.1007409
  39.7350006    0.1069160
  39.7500000    0.0965411
  39.7650032    0.1077386
  39.7800026    0.1131631
  39.7950020    0.1021595
  39.8100014    0.1182864
  39.8250008    0.1082763
  39.8400002    0.1091139
  39.8550034    0.1065289
  39.8700027    0.1104226
  39.8850021    0.0969446
  39.9000015    0.1098743
  39.9150009    0.1210572
  39.9300003    0.1114872
  39.9450035    0.1020134
  39.9600029    0.1114790
  39.9750023    0.1033275
  39.9900017    0.1161492
  40.0050011    0.1061555
  40.0200005    0.1082277
  40.0350037    0.1122375
  40.0500031    0.1008906
  40.0650024    0.1064338
  40.0800018    0.1071465
  40.0950012    0.1108294
  40.1100006    0.1102389
  40.1250000    0.1109102
  40.1400032    0.1075051
  40.1550026    0.1103686
  40.1700020    0.1090307
  40.1850014    0.1057348
  40.2000008    0.1010468
  40.2150002    0.1094446
  40.2300034    0.1086806
  40.2450027    0.1127270
  40.2600021    0.1128567
  40.2750015    0.1187596
  40.2900009    0.1083239
  40.3050003    0.1096832
  40.3200035    0.1086529
  40.3350029    0.1112082
  40.3500023    0.1136027
  40.3650017    0.1147064
  40.3800011    0.1122308
  40.3950005    0.1119310
  40.4100037    0.1056713
  40.4250031    0.1043189
  40.4400024    0.1140986
  40.4550018    0.1059002
  40.4700012    0.1069733
  40.4850006    0.1096285
  40.5000038    0.1160689
  40.5150032    0.1102805
  40.5300026    0.1088937
  40.5450020    0.1099513
  40.5600014    0.1028753
  40.5750008    0.1096491
  40.5900002    0.1122065
  40.6050034    0.1059062
  40.6200027    0.1189775
  40.6350021    0.1079919
  40.6500015    0.1016423
  40.6650009    0.1115047
  40.6800003    0.1065560
  40.6950035    0.1117555
  40.7100029    0.1157395
  40.7250023    0.1112941
  40.7400017    0.1080847
  40.7550011    0.1110979
  40.7700005    0.1128438
  40.7850037    0.1039200
  40.8000031    0.1037817
  40.8150024    0.1067134
  40.8300018    0.1103484
  40.8450012    0.1179318
  40.8600006    0.1073745
  40.8750038    0.1050349
  40.8900032    0.1132981
  40.9050026    0.1089668
  40.9200020    0.1059582
  40.9350014    0.1092229
  40.9500008    0.1064714
  40.9650002    0.1144999
  40.9800034    0.1121475
  40.9950027    0.1085161
  41.0100021    0.1173281
  41.0250015    0.1059887
  41.0400009    0.1078504
  41.0550003    0.1028685
  41.0700035    0.1027836
  41.0850029    0.1059747
  41.1000023    0.1092029
  41.1150017    0.1140876
  41.1300011    0.1103491
  41.1450005    0.1022822
  41.1600037    0.1053264
  41.1750031    0.1067649
  41.1900024    0.1049699
  41.2050018    0.1093140
  41.2200012    0.1080880
  41.2350006    0.1096344
  41.2500038    0.1053675
  41.2650032    0.1097621
  41.2800026    0.1065958
  41.2950020    0.1025892
  41.3100014    0.1127945
  41.3250008    0.1120084
  41.3400002    0.1079196
  41.3550034    0.1067622
  41.3700027    0.1088684
  41.3850021    0.1081211
  41.4000015    0.1111340
  41.4150009    0.1077281
  41.4300003    0.1125667
  41.4450035    0.1043149
  41.4600029    0.1057644
  41.4750023    0.0981672
  41.4900017    0.1024305
  41.5050011    0.1119977
  41.5200005    0.1122777
  41.5350037    0.1002089
  41.5500031    0.1025060
  41.5650024    0.1131385
  41.5800018    0.1100549
  41.5950012    0.1106421
  41.6100006    0.1102772
  41.6250038    0.1091020
  41.6400032    0.1016814
  41.6550026    0.1107653
  41.6700020    0.1081151
  41.6850014    0.1048917
  41.7000008    0.1090172
  41.7150002    0.1014384
  41.7300034    0.1019898
  41.7450027    0.0955026
  41.7600021    0.0920757
  41.7750015    0.0962737
  41.7900009    0.1053198
  41.8050003    0.1082153
  41.8200035    0.1042998
  41.8350029    0.0998725
  41.8500023    0.1041997
  41.8650017    0.0996747
  41.8800011    0.0934918
  41.8950005    0.0975758
  41.9100037    0.0981019
  41.9250031    0.0972089
  41.9400024    0.0908579
  41.9550018    0.0981156
  41.9700012    0.1023175
  41.9850006    0.0969007
  42.0000038    0.0972622
  42.0150032    0.0989439
  42.0300026    0.0959905
  42.0450020    0.1023622
  42.0600014    0.0905582
  42.0750008    0.0847783
  42.0900002    0.0932540
  42.1050034    0.1009112
  42.1200027    0.1005680
  42.1350021    0.1014288
  42.1500015    0.0990115
  42.1650009    0.0979730
  42.1800003    0.1026551
  42.1950035    0.1050976
  42.2100029    0.1056390
  42.2250023    0.1024448
  42.2400017    0.1023446
  42.2550011    0.1028997
  42.2700005    0.1010428
  42.2850037    0.1045820
  42.3000031    0.1024748
  42.3150024    0.1011741
  42.3300018    0.1002697
  42.3450012    0.1059449
  42.3600006    0.1052602
  42.3750038    0.1011588
  42.3900032    0.0937535
  42.4050026    0.1004177
  42.4200020    0.0953249
  42.4350014    0.0996676
  42.4500008    0.0995954
  42.4650002    0.0940785
  42.4800034    0.0945135
  42.4950027    0.1122954
  42.5100021    0.0964451
  42.5250015    0.1020616
  42.5400009    0.0968587
  42.5550003    0.1124316
  42.5700035    0.1129169
  42.5850029    0.1133323
  42.6000023    0.1165011
  42.6150017    0.1065550
  42.6300011    0.1061256
  42.6450005    0.1039096
  42.6600037    0.1107727
  42.6750031    0.1104599
  42.6900024    0.1166885
  42.7050018    0.0989605
  42.7200012    0.1077196
  42.7350006    0.1064440
  42.7500038    0.1045900
  42.7650032    0.0997816
  42.7800026    0.0999017
  42.7950020    0.1028711
  42.8100014    0.1059473
  42.8250008    0.1127701
  42.8400002    0.1086831
  42.8550034    0.1126222
  42.8700027    0.1054897
  42.8850021    0.1060430
  42.9000015    0.1088009
  42.9150009    0.0976254
  42.9300003    0.1048767
  42.9450035    0.0992785
  42.9600029    0.1101517
  42.9750023    0.1108630
  42.9900017    0.1198004
  43.0050011    0.1099868
  43.0200005    0.1076702
  43.0350037    0.1169696
  43.0500031    0.1068575
  43.0650024    0.1011236
  43.0800018    0.1045603
  43.0950012    0.0991120
  43.1100006    0.1058666
  43.1250038    0.0996290
  43.1400032    0.1027429
  43.1550026    0.1152349
  43.1700020    0.1082209
  43.1850014    0.1194928
  43.2000008    0.1130124
  43.2150002    0.1082492
  43.2300034    0.1121693
  43.2450027    0.1053349
  43.2600021    0.1088193
  43.2750015    0.1123971
  43.2900009    0.1110317
  43.3050003    0.1066369
  43.3200035    0.1138176
  43.3350029    0.1002490
  43.3500023    0.1066952
  43.3650017    0.1107757
  43.3800011    0.1027967
  43.3950005    0.1110213
  43.4100037    0.1069688
  43.4250031    0.1090902
  43.4400024    0.1037976
  43.4550018    0.0958211
  43.4700012    0.1055785
  43.4850006    0.0998008
  43.5000038    0.0986478
  43.5150032    0.1095692
  43.5300026    0.1024934
  43.5450020    0.1093446
  43.5600014    0.0966873
  43.5750008    0.1020976
  43.5900040    0.1014803
  43.6050034    0.1046182
  43.6200027    0.1192175
  43.6350021    0.1071909
  43.6500015    0.1061560
  43.6650009    0.1015321
  43.6800003    0.1092250
  43.6950035    0.1001344
  43.7100029    0.1130428
  43.7250023    0.1023392
  43.7400017    0.1036216
  43.7550011    0.1080280
  43.7700005    0.1073165
  43.7850037    0.1070738
  43.8000031    0.1057023
  43.8150024    0.1061516
  43.8300018    0.1045816
  43.8450012    0.1025125
  43.8600006    0.1186316
  43.8750038    0.1131184
  43.8900032    0.1155618
  43.9050026    0.1110979
  43.9200020    0.1141540
  43.9350014    0.1023721
  43.9500008    0.1055011
  43.9650040    0.1029489
  43.9800034    0.1001349
  43.9950027    0.1131294
  44.0100021    0.1059205
  44.0250015    0.1162963
  44.0400009    0.1085321
  44.0550003    0.1112267
  44.0700035    0.1130399
  44.0850029    0.1105645
  44.1000023    0.1011811
  44.1150017    0.1137823
  44.1300011    0.1031504
  44.1450005    0.0952058
  44.1600037    0.1040341
  44.1750031    0.1022009
  44.1900024    0.1040717
  44.2050018    0.1046594
  44.2200012    0.1087095
  44.2350006    0.1022873
  44.2500038    0.1068843
  44.2650032    0.1138953
  44.2800026    0.1077092
  44.2950020    0.1088307
  44.3100014    0.1165282
  44.3250008    0.1174278
  44.3400040    0.1057727
  44.3550034    0.1054114
  44.3700027    0.1054590
  44.3850021    0.1113774
  44.4000015    0.1127995
  44.4150009    0.1042410
  44.4300003    0.1033837
  44.4450035    0.1066941
  44.4600029    0.1052805
  44.4750023    0.1022370
  44.4900017    0.1090468
  44.5050011    0.1074709
  44.5200005    0.0985919
  44.5350037    0.1141548
  44.5500031    0.1043720
  44.5650024    0.1000354
  44.5800018    0.1068833
  44.5950012    0.1139916
  44.6100006    0.1061522
  44.6250038    0.1164466
  44.6400032    0.1035308
  44.6550026    0.1045706
  44.6700020    0.1063403
  44.6850014    0.1096619
  44.7000008    0.1085385
  44.7150040    0.1047084
  44.7300034    0.1062325
  44.7450027    0.1157179
  44.7600021    0.1018998
  44.7750015    0.1066594
  44.7900009    0.1199280
  44.8050003    0.1226676
  44.8200035    0.0970597
  44.8350029    0.1012922
  44.8500023    0.1106394
  44.8650017    0.1078164
  44.8800011    0.1105614
  44.8950005    0.1181558
  44.9100037    0.1064253
  44.9250031    0.1066230
  44.9400024    0.1159031
  44.9550018    0.1017643
  44.9700012    0.0975912
  44.9850006    0.1053543
  45.0000038    0.1055520
  45.0150032    0.0954065
  45.0300026    0.1048204
  45.0450020    0.1115266
  45.0600014    0.1060577
  45.0750008    0.1074612
  45.0900040    0.1033929
  45.1050034    0.1095252
  45.1200027    0.1027608
  45.1350021    0.1092060
  45.1500015    0.1065494
  45.1650009    0.1092483
  45.1800003    0.1119302
  45.1950035    0.0980571
  45.2100029    0.1128950
  45.2250023    0.1078895
  45.2400017    0.1089312
  45.2550011    0.1112185
  45.2700005    0.1059780
  45.2850037    0.1177886
  45.3000031    0.0993984
  45.3150024    0.1154063
  45.3300018    0.1049482
  45.3450012    0.1090208
  45.3600006    0.1154983
  45.3750038    0.1084037
  45.3900032    0.1059550
  45.4050026    0.1010942
  45.4200020    0.1063922
  45.4350014    0.1085887
  45.4500008    0.1102730
  45.4650040    0.1074319
  45.4800034    0.1016719
  45.4950027    0.1092456
  45.5100021    0.1063574
  45.5250015    0.1088614
  45.5400009    0.1069806
  45.5550003    0.1098769
  45.5700035    0.1083318
  45.5850029    0.1105194
  45.6000023    0.1044187
  45.6150017    0.1051309
  45.6300011    0.1140491
  45.6450005    0.1136654
  45.6600037    0.1030080
  45.6750031    0.1106612
  45.6900024    0.1084005
  45.7050018    0.1038614
  45.7200012    0.1202031
  45.7350006    0.1134235
  45.7500038    0.1039421
  45.7650032    0.0994517
  45.7800026    0.0937505
  45.7950020    0.1056423
  45.8100014    0.1072767
  45.8250008    0.1083783
  45.8400040    0.1067720
  45.8550034    0.1040688
  45.8700027    0.1039861
  45.8850021    0.1045561
  45.9000015    0.1047977
  45.9150009    0.1052463
  45.9300003    0.1009442
  45.9450035    0.1072313
  45.9600029    0.1077785
  45.9750023    0.0915217
  45.9900017    0.0968550
  46.0050011    0.1045249
  46.0200005    0.1127995
  46.0350037    0.1044868
  46.0500031    0.1063689
  46.0650024    0.1199708
  46.0800018    0.1144308
  46.0950012    0.1010261
  46.1100006    0.1068022
  46.1250038    0.1056690
  46.1400032    0.1128336
  46.1550026    0.1142470
  46.1700020    0.1055524
  46.1850014    0.1124982
  46.2000008    0.1133161
  46.2150040    0.1080949
  46.2300034    0.1045857
  46.2450027    0.1028410
  46.2600021    0.1060049
  46.2750015    0.1153546
  46.2900009    0.1086999
  46.3050003    0.1054074
  46.3200035    0.1103391
  46.3350029    0.1159770
  46.3500023    0.1004154
  46.3650017    0.1010211
  46.3800011    0.1085432
  46.3950005    0.1081554
  46.4100037    0.1140628
  46.4250031    0.1173203
  46.4400024    0.1161063
  46.4550018    0.1040017
  46.4700012    0.1078254
  46.4850006    0.1123201
  46.5000038    0.1048780
  46.5150032    0.1092789
  46.5300026    0.1063535
  46.5450020    0.1081066
  46.5600014    0.1100653
  46.5750008    0.1075435
  46.5900040    0.1124642
  46.6050034    0.1104357
  46.6200027    0.1072401
  46.6350021    0.1058309
  46.6500015    0.1039843
  46.6650009    0.1009336
  46.6800041    0.1032586
  46.6950035    0.1050403
  46.7100029    0.1108895
  46.7250023    0.1037619
  46.7400017    0.1085019
  46.7550011    0.1133412
  46.7700005    0.1110452
  46.7850037    0.1008623
  46.8000031    0.1103072
  46.8150024    0.1086234
  46.8300018    0.1125125
  46.8450012    0.1035523
  46.8600006    0.0996762
  46.8750038    0.1124446
  46.8900032    0.1134645
  46.9050026    0.1138316
  46.9200020    0.1175818
  46.9350014    0.1095406
  46.9500008    0.1084423
  46.9650040    0.1115511
  46.9800034    0.1028442
  46.9950027    0.0997043
  47.0100021    0.1027528
  47.0250015    0.0890598
  47.0400009    0.0910782
  47.0550041    0.1008359
  47.0700035    0.0959676
  47.0850029    0.1092721
  47.1000023    0.1121728
  47.1150017    0.1086941
  47.1300011    0.1171249
  47.1450005    0.1057148
  47.1600037    0.1112537
  47.1750031    0.1069994
  47.1900024    0.1065467
  47.2050018    0.1054808
  47.2200012    0.1138862
  47.2350006    0.1055460
  47.2500038    0.1125924
  47.2650032    0.1054920
  47.2800026    0.1022631
  47.2950020    0.1032150
  47.3100014    0.1102339
  47.3250008    0.1158771
  47.3400040    0.1047831
  47.3550034    0.1069337
  47.3700027    0.1083638
  47.3850021    0.1070879
  47.4000015    0.1066870
  47.4150009    0.1161357
  47.4300041    0.1100146
  47.4450035    0.1057827
  47.4600029    0.1065628
  47.4750023    0.1167669
  47.4900017    0.1135952
  47.5050011    0.1214057
  47.5200005    0.1129176
  47.5350037    0.1129521
  47.5500031    0.1150210
  47.5650024    0.1148673
  47.5800018    0.1199363
  47.5950012    0.1096141
  47.6100006    0.1043129
  47.6250038    0.1107725
  47.6400032    0.1017416
  47.6550026    0.1144106
  47.6700020    0.1076216
  47.6850014    0.1080937
  47.7000008    0.1139353
  47.7150040    0.1108663
  47.7300034    0.1057550
  47.7450027    0.1009464
  47.7600021    0.1019488
  47.7750015    0.1070659
  47.7900009    0.1144482
  47.8050041    0.1148747
  47.8200035    0.1119761
  47.8350029    0.1112000
  47.8500023    0.1137247
  47.8650017    0.1137275
  47.8800011    0.1086725
  47.8950005    0.1154995
  47.9100037    0.1162589
  47.9250031    0.1057824
  47.9400024    0.1172664
  47.9550018    0.1030257
  47.9700012    0.1088523
  47.9850006    0.1089422
  48.0000038    0.1126576
  48.0150032    0.1080391
  48.0300026    0.1182920
  48.0450020    0.1158860
  48.0600014    0.1193311
  48.0750008    0.0915865
  48.0900040    0.0904358
  48.1050034    0.1033214
  48.1200027    0.1032171
  48.1350021    0.1108030
  48.1500015    0.1049229
  48.1650009    0.1035779
  48.1800041    0.1131772
  48.1950035    0.1131095
  48.2100029    0.1160178
  48.2250023    0.1032585
  48.2400017    0.1070471
  48.2550011    0.1075518
  48.2700005    0.1027976
  48.2850037    0.0946117
  48.3000031    0.0947512
  48.3150024    0.1042888
  48.3300018    0.1089270
  48.3450012    0.1098426
  48.3600006    0.1007750
  48.3750038    0.1088466
  48.3900032    0.1050890
  48.4050026    0.1045761
  48.4200020    0.1035982
  48.4350014    0.1085137
  48.4500008    0.0996223
  48.4650040    0.0989256
  48.4800034    0.1018941
  48.4950027    0.1078791
  48.5100021    0.1130607
  48.5250015    0.1083310
  48.5400009    0.1107245
  48.5550041    0.1054311
  48.5700035    0.1160634
  48.5850029    0.1066194
  48.6000023    0.1114267
  48.6150017    0.1057660
  48.6300011    0.1011226
  48.6450005    0.1076610
  48.6600037    0.1008627
  48.6750031    0.1047514
  48.6900024    0.1151956
  48.7050018    0.1070180
  48.7200012    0.1140863
  48.7350006    0.1081450
  48.7500038    0.1056904
  48.7650032    0.1061903
  48.7800026    0.1038321
  48.7950020    0.1071398
  48.8100014    0.1099671
  48.8250008    0.1043694
  48.8400040    0.1054403
  48.8550034    0.1044768
  48.8700027    0.1116423
  48.8850021    0.1199509
  48.9000015    0.1049556
  48.9150009    0.1082752
  48.9300041    0.1137829
  48.9450035    0.1101960
  48.9600029    0.1091692
  48.9750023    0.1070591
  48.9900017    0.1045903
  49.0050011    0.1086831
  49.0200005    0.1131495
  49.0350037    0.1097779
  49.0500031    0.1067296
  49.0650024    0.1031262
  49.0800018    0.1077215
  49.0950012    0.1057560
  49.1100006    0.1070042
  49.1250038    0.1064264
  49.1400032    0.1008358
  49.1550026    0.1089476
  49.1700020    0.1075231
  49.1850014    0.1102207
  49.2000008    0.1203939
  49.2150040    0.1136244
  49.2300034    0.1090172
  49.2450027    0.1133582
  49.2600021    0.1096442
  49.2750015    0.1107391
  49.2900009    0.1069860
  49.3050041    0.1180852
  49.3200035    0.1091700
  49.3350029    0.1093417
  49.3500023    0.1092449
  49.3650017    0.1055405
  49.3800011    0.1109555
  49.3950005    0.1130865
  49.4100037    0.1074889
  49.4250031    0.1040156
  49.4400024    0.1081929
  49.4550018    0.1058605
  49.4700012    0.1069346
  49.4850006    0.1124993
  49.5000038    0.1123041
  49.5150032    0.1269632
  49.5300026    0.1160420
  49.5450020    0.1039393
  49.5600014    0.1081129
  49.5750008    0.1177987
  49.5900040    0.1199731
  49.6050034    0.1097291
  49.6200027    0.1185812
  49.6350021    0.1148221
  49.6500015    0.1217140
  49.6650009    0.1139800
  49.6800041    0.1082107
  49.6950035    0.1093188
  49.7100029    0.1102777
  49.7250023    0.1202093
  49.7400017    0.1135074
  49.7550011    0.1018905
  49.7700005    0.1115945
  49.7850037    0.1139282
  49.8000031    0.1175710
  49.8150024    0.1103770
  49.8300018    0.1137890
  49.8450012    0.1160581
  49.8600006    0.1162745
  49.8750038    0.1065282
  49.8900032    0.1100853
  49.9050026    0.1019175
  49.9200020    0.1158312
  49.9350014    0.1088957
  49.9500008    0.1130467
  49.9650040    0.1135980
  49.9800034    0.1097313
  49.9950027    0.1108773
