# Supplementary material for: KRSR and RGD Adsorption on TiO2 and Influence of Ion Concentration: A Molecular Dynamics Study
Source: Biomolecules. 2026 Feb 23;16(2):336. doi: 10.3390/biom16020336 (PMC12938479; doi:10.3390/biom16020336)
Supplement: Supplementary file 1 [file biomolecules-16-00336-s001.zip › Supplementary data/data/RGD/37Na37Cl/mindist.xvg]

# This file was created Tue Aug 19 14:45:23 2025
# Created by:
#                     :-) GROMACS - gmx mindist, 2023.2 (-:
# 
# Executable:   /usr/local/gromacs/bin/gmx
# Data prefix:  /usr/local/gromacs
# Working dir:  /mnt/d/Cache/Blanka/Everything Linux/Titán/RGD
# Command line:
#   gmx mindist -s 37Na37Cl_1/md/md.tpr -f 37Na37Cl_1/md/md_noPBC.xtc -od 37Na37Cl_1/md/mindist.xvg -tu ns -on numcont.xvg
# gmx mindist is part of G R O M A C S:
#
# Great Red Oystrich Makes All Chemists Sane
#
@    title "Minimum Distance"
@    xaxis  label "Time (ns)"
@    yaxis  label "Distance (nm)"
@TYPE xy
@ view 0.15, 0.15, 0.75, 0.85
@ legend on
@ legend box on
@ legend loctype view
@ legend 0.78, 0.8
@ legend length 2
@ s0 legend "Protein-TI"
0.000000e+00  2.926045e+00
1.500000e-02  2.904778e+00
3.000000e-02  2.985644e+00
4.500000e-02  2.905655e+00
6.000000e-02  2.619014e+00
7.500000e-02  2.845243e+00
9.000000e-02  2.689628e+00
1.050000e-01  2.579351e+00
1.200000e-01  2.219077e+00
1.350000e-01  2.184005e+00
1.500000e-01  2.601618e+00
1.650000e-01  2.353144e+00
1.800000e-01  2.171881e+00
1.950000e-01  2.244590e+00
2.100000e-01  2.451658e+00
2.250000e-01  2.538157e+00
2.400000e-01  2.316122e+00
2.550000e-01  2.402301e+00
2.700000e-01  2.229782e+00
2.850000e-01  2.354064e+00
3.000000e-01  2.168257e+00
3.150000e-01  2.314776e+00
3.300000e-01  2.300924e+00
3.450000e-01  2.316009e+00
3.600000e-01  2.461046e+00
3.750000e-01  2.477181e+00
3.900000e-01  2.418564e+00
4.050000e-01  2.548309e+00
4.200000e-01  2.588209e+00
4.350000e-01  2.481617e+00
4.500000e-01  2.582064e+00
4.650000e-01  2.545768e+00
4.800000e-01  2.920180e+00
4.950000e-01  2.836654e+00
5.100001e-01  2.747742e+00
5.250000e-01  2.739884e+00
5.400000e-01  2.802436e+00
5.550000e-01  2.796645e+00
5.700001e-01  2.852092e+00
5.850000e-01  2.930409e+00
6.000000e-01  2.915543e+00
6.150000e-01  2.866516e+00
6.300001e-01  2.635605e+00
6.450000e-01  2.407691e+00
6.600000e-01  2.439640e+00
6.750000e-01  2.401891e+00
6.900001e-01  2.392104e+00
7.050000e-01  2.694257e+00
7.200000e-01  2.788986e+00
7.350000e-01  2.762250e+00
7.500001e-01  2.858241e+00
7.650000e-01  2.657959e+00
7.800000e-01  2.586786e+00
7.950000e-01  2.514354e+00
8.100001e-01  2.355162e+00
8.250000e-01  2.328500e+00
8.400000e-01  2.301023e+00
8.550000e-01  2.254349e+00
8.700001e-01  2.031997e+00
8.850001e-01  2.012877e+00
9.000000e-01  1.951156e+00
9.150000e-01  2.037821e+00
9.300001e-01  2.047363e+00
9.450001e-01  1.949189e+00
9.600000e-01  1.986262e+00
9.750000e-01  2.117029e+00
9.900001e-01  2.220455e+00
1.005000e+00  2.252424e+00
1.020000e+00  2.348232e+00
1.035000e+00  2.422254e+00
1.050000e+00  2.542937e+00
1.065000e+00  2.719575e+00
1.080000e+00  2.636891e+00
1.095000e+00  2.682418e+00
1.110000e+00  2.598456e+00
1.125000e+00  2.531308e+00
1.140000e+00  2.606933e+00
1.155000e+00  2.535532e+00
1.170000e+00  2.426207e+00
1.185000e+00  2.247044e+00
1.200000e+00  2.554354e+00
1.215000e+00  2.660666e+00
1.230000e+00  2.599080e+00
1.245000e+00  2.638407e+00
1.260000e+00  2.533125e+00
1.275000e+00  2.457464e+00
1.290000e+00  2.416612e+00
1.305000e+00  1.843123e+00
1.320000e+00  1.696838e+00
1.335000e+00  1.827872e+00
1.350000e+00  1.848431e+00
1.365000e+00  1.998322e+00
1.380000e+00  2.155664e+00
1.395000e+00  2.199993e+00
1.410000e+00  2.248517e+00
1.425000e+00  1.919374e+00
1.440000e+00  1.643536e+00
1.455000e+00  1.419712e+00
1.470000e+00  1.514569e+00
1.485000e+00  1.420959e+00
1.500000e+00  1.379532e+00
1.515000e+00  1.346405e+00
1.530000e+00  1.273110e+00
1.545000e+00  1.367461e+00
1.560000e+00  1.287691e+00
1.575000e+00  1.176301e+00
1.590000e+00  1.149984e+00
1.605000e+00  1.092953e+00
1.620000e+00  1.000517e+00
1.635000e+00  1.045922e+00
1.650000e+00  1.087259e+00
1.665000e+00  1.098897e+00
1.680000e+00  8.547059e-01
1.695000e+00  7.522177e-01
1.710000e+00  8.187125e-01
1.725000e+00  9.460539e-01
1.740000e+00  8.708589e-01
1.755000e+00  8.581064e-01
1.770000e+00  8.390128e-01
1.785000e+00  8.218154e-01
1.800000e+00  6.771828e-01
1.815000e+00  7.290208e-01
1.830000e+00  7.282619e-01
1.845000e+00  7.381218e-01
1.860000e+00  7.538121e-01
1.875000e+00  7.573454e-01
1.890000e+00  7.687241e-01
1.905000e+00  8.250516e-01
1.920000e+00  7.428100e-01
1.935000e+00  8.618281e-01
1.950000e+00  9.375694e-01
1.965000e+00  9.789266e-01
1.980000e+00  1.009898e+00
1.995000e+00  8.823962e-01
2.010000e+00  9.369636e-01
2.025000e+00  8.137465e-01
2.040000e+00  7.615020e-01
2.055000e+00  7.232223e-01
2.070000e+00  7.990589e-01
2.085000e+00  8.001910e-01
2.100000e+00  6.561996e-01
2.115000e+00  6.678622e-01
2.130000e+00  6.089222e-01
2.145000e+00  6.431198e-01
2.160000e+00  5.166821e-01
2.175000e+00  4.691445e-01
2.190000e+00  5.922610e-01
2.205000e+00  6.354688e-01
2.220000e+00  6.488352e-01
2.235000e+00  6.236259e-01
2.250000e+00  5.685461e-01
2.265000e+00  5.296885e-01
2.280000e+00  5.322700e-01
2.295000e+00  5.341077e-01
2.310000e+00  3.958806e-01
2.325000e+00  4.037642e-01
2.340000e+00  3.808869e-01
2.355000e+00  3.923731e-01
2.370000e+00  3.954390e-01
2.385000e+00  3.996947e-01
2.400000e+00  3.985466e-01
2.415000e+00  3.809981e-01
2.430000e+00  4.008407e-01
2.445000e+00  4.065534e-01
2.460000e+00  3.955084e-01
2.475000e+00  4.313517e-01
2.490000e+00  3.820190e-01
2.505000e+00  3.666156e-01
2.520000e+00  3.488394e-01
2.535000e+00  3.648317e-01
2.550000e+00  4.084308e-01
2.565000e+00  4.081407e-01
2.580000e+00  3.886835e-01
2.595000e+00  3.844165e-01
2.610000e+00  3.904347e-01
2.625000e+00  3.950527e-01
2.640000e+00  3.765052e-01
2.655000e+00  4.266320e-01
2.670000e+00  3.966862e-01
2.685000e+00  3.263764e-01
2.700000e+00  4.031982e-01
2.715000e+00  2.799250e-01
2.730000e+00  3.197777e-01
2.745000e+00  3.108612e-01
2.760000e+00  2.078599e-01
2.775000e+00  1.984785e-01
2.790000e+00  1.939930e-01
2.805000e+00  2.338259e-01
2.820000e+00  1.656530e-01
2.835000e+00  2.075935e-01
2.850000e+00  1.831930e-01
2.865000e+00  1.858504e-01
2.880000e+00  1.768934e-01
2.895000e+00  1.717699e-01
2.910000e+00  1.931553e-01
2.925000e+00  1.976994e-01
2.940000e+00  2.054695e-01
2.955000e+00  2.001076e-01
2.970000e+00  1.952307e-01
2.985000e+00  1.750624e-01
3.000000e+00  1.882832e-01
3.015000e+00  1.945918e-01
3.030000e+00  1.985670e-01
3.045000e+00  2.044308e-01
3.060000e+00  1.878328e-01
3.075000e+00  2.016509e-01
3.090000e+00  1.837743e-01
3.105000e+00  1.809669e-01
3.120000e+00  1.996274e-01
3.135000e+00  2.078722e-01
3.150000e+00  1.909979e-01
3.165000e+00  1.836207e-01
3.180000e+00  2.076102e-01
3.195000e+00  1.706958e-01
3.210000e+00  1.932685e-01
3.225000e+00  1.863097e-01
3.240000e+00  1.826891e-01
3.255000e+00  2.308823e-01
3.270000e+00  1.745915e-01
3.285000e+00  1.703112e-01
3.300000e+00  1.716900e-01
3.315000e+00  1.919509e-01
3.330000e+00  2.113472e-01
3.345000e+00  1.935934e-01
3.360000e+00  1.958078e-01
3.375000e+00  2.012943e-01
3.390000e+00  1.818835e-01
3.405000e+00  2.516845e-01
3.420000e+00  1.829707e-01
3.435000e+00  2.107895e-01
3.450000e+00  2.468231e-01
3.465000e+00  2.056445e-01
3.480000e+00  1.953172e-01
3.495000e+00  1.893423e-01
3.510000e+00  3.324661e-01
3.525000e+00  3.294917e-01
3.540000e+00  3.583033e-01
3.555000e+00  3.895685e-01
3.570000e+00  4.858440e-01
3.585000e+00  4.030077e-01
3.600000e+00  4.025303e-01
3.615000e+00  3.906050e-01
3.630000e+00  2.542362e-01
3.645000e+00  2.061744e-01
3.660000e+00  2.091004e-01
3.675000e+00  1.969432e-01
3.690000e+00  2.135404e-01
3.705000e+00  1.790249e-01
3.720000e+00  1.766014e-01
3.735000e+00  2.192926e-01
3.750000e+00  2.094898e-01
3.765000e+00  1.960989e-01
3.780000e+00  1.948284e-01
3.795000e+00  1.876023e-01
3.810000e+00  2.022606e-01
3.825000e+00  2.903920e-01
3.840000e+00  3.707807e-01
3.855000e+00  2.974351e-01
3.870000e+00  3.339509e-01
3.885000e+00  3.675067e-01
3.900000e+00  2.812196e-01
3.915000e+00  2.126774e-01
3.930000e+00  1.979970e-01
3.945000e+00  2.197422e-01
3.960000e+00  1.864451e-01
3.975000e+00  1.949392e-01
3.990000e+00  1.807266e-01
4.005000e+00  1.838600e-01
4.020000e+00  2.110976e-01
4.035000e+00  2.024633e-01
4.050000e+00  1.764226e-01
4.065000e+00  1.870156e-01
4.080000e+00  2.039979e-01
4.095000e+00  1.760929e-01
4.110000e+00  1.848695e-01
4.125000e+00  1.911998e-01
4.140000e+00  1.792696e-01
4.155000e+00  1.972203e-01
4.170000e+00  1.964113e-01
4.185000e+00  2.003556e-01
4.200000e+00  1.950513e-01
4.215000e+00  1.968997e-01
4.230000e+00  2.296783e-01
4.245000e+00  1.815778e-01
4.260000e+00  2.442771e-01
4.275000e+00  1.915236e-01
4.290000e+00  1.935606e-01
4.305000e+00  1.824303e-01
4.320000e+00  2.078930e-01
4.335000e+00  1.950401e-01
4.350000e+00  1.787502e-01
4.365000e+00  1.951241e-01
4.380000e+00  1.874707e-01
4.395000e+00  1.861415e-01
4.410000e+00  1.761253e-01
4.425000e+00  1.823951e-01
4.440000e+00  1.828220e-01
4.455000e+00  1.787818e-01
4.470000e+00  1.765489e-01
4.485000e+00  1.762950e-01
4.500000e+00  1.826510e-01
4.515000e+00  1.853374e-01
4.530000e+00  1.883198e-01
4.545000e+00  1.936624e-01
4.560000e+00  1.864851e-01
4.575000e+00  1.990934e-01
4.590000e+00  1.974321e-01
4.605000e+00  1.960694e-01
4.620000e+00  1.989173e-01
4.635000e+00  1.802539e-01
4.650000e+00  1.881220e-01
4.665000e+00  1.980492e-01
4.680000e+00  1.775803e-01
4.695000e+00  1.894189e-01
4.710000e+00  1.925957e-01
4.725000e+00  2.064313e-01
4.740000e+00  2.002077e-01
4.755000e+00  1.817406e-01
4.770000e+00  1.918430e-01
4.785000e+00  2.023230e-01
4.800000e+00  1.885681e-01
4.815000e+00  1.771854e-01
4.830000e+00  1.837810e-01
4.845000e+00  1.794819e-01
4.860000e+00  1.918516e-01
4.875000e+00  1.752826e-01
4.890000e+00  1.763908e-01
4.905000e+00  2.024668e-01
4.920000e+00  1.802840e-01
4.935000e+00  2.005264e-01
4.950000e+00  1.988467e-01
4.965000e+00  1.958366e-01
4.980000e+00  1.895169e-01
4.995000e+00  1.775829e-01
5.010000e+00  1.875881e-01
5.025000e+00  1.995933e-01
5.040000e+00  2.019276e-01
5.055000e+00  1.747350e-01
5.070000e+00  1.988285e-01
5.085000e+00  1.776150e-01
5.100000e+00  1.827120e-01
5.115000e+00  1.838591e-01
5.130000e+00  1.864900e-01
5.145000e+00  1.928560e-01
5.160000e+00  1.934347e-01
5.175000e+00  1.939579e-01
5.190000e+00  1.774412e-01
5.205000e+00  1.786265e-01
5.220000e+00  1.756490e-01
5.235000e+00  1.843757e-01
5.250000e+00  1.901962e-01
5.265000e+00  1.743843e-01
5.280000e+00  1.883372e-01
5.295000e+00  1.811327e-01
5.310000e+00  1.852480e-01
5.325000e+00  1.903910e-01
5.340000e+00  1.968458e-01
5.355000e+00  1.848785e-01
5.370000e+00  1.807747e-01
5.385000e+00  2.002894e-01
5.400000e+00  1.936565e-01
5.415000e+00  1.938246e-01
5.430000e+00  2.001604e-01
5.445000e+00  1.979900e-01
5.460000e+00  1.766529e-01
5.475000e+00  1.842086e-01
5.490000e+00  1.753735e-01
5.505000e+00  1.975978e-01
5.520000e+00  1.960056e-01
5.535000e+00  2.000390e-01
5.550000e+00  2.004378e-01
5.565000e+00  1.724292e-01
5.580000e+00  1.894262e-01
5.595000e+00  1.842802e-01
5.610000e+00  1.910764e-01
5.625000e+00  1.984669e-01
5.640000e+00  1.864417e-01
5.655000e+00  1.993563e-01
5.670000e+00  1.926282e-01
5.685000e+00  1.777878e-01
5.700000e+00  1.824622e-01
5.715000e+00  2.085589e-01
5.730000e+00  1.973090e-01
5.745000e+00  1.904360e-01
5.760000e+00  1.879310e-01
5.775000e+00  2.226310e-01
5.790000e+00  1.815994e-01
5.805000e+00  1.951376e-01
5.820000e+00  1.902184e-01
5.835001e+00  1.916001e-01
5.850000e+00  1.914846e-01
5.865000e+00  1.822972e-01
5.880000e+00  1.878614e-01
5.895000e+00  1.955282e-01
5.910000e+00  1.857508e-01
5.925000e+00  1.969904e-01
5.940000e+00  1.919443e-01
5.955000e+00  1.946810e-01
5.970000e+00  1.717871e-01
5.985000e+00  1.755676e-01
6.000000e+00  1.859368e-01
6.015000e+00  1.963316e-01
6.030000e+00  1.948741e-01
6.045000e+00  1.795328e-01
6.060000e+00  1.879100e-01
6.075000e+00  1.937548e-01
6.090000e+00  1.823899e-01
6.105000e+00  2.029092e-01
6.120000e+00  2.046836e-01
6.135000e+00  1.730591e-01
6.150000e+00  2.324331e-01
6.165000e+00  1.868677e-01
6.180000e+00  1.850891e-01
6.195000e+00  1.909883e-01
6.210001e+00  1.972574e-01
6.225000e+00  1.933539e-01
6.240000e+00  1.877695e-01
6.255000e+00  1.806247e-01
6.270000e+00  1.787920e-01
6.285000e+00  1.956245e-01
6.300000e+00  1.880259e-01
6.315001e+00  1.902830e-01
6.330000e+00  2.170259e-01
6.345000e+00  1.871010e-01
6.360000e+00  1.855557e-01
6.375000e+00  1.882851e-01
6.390000e+00  1.911873e-01
6.405000e+00  1.770680e-01
6.420000e+00  1.949189e-01
6.435000e+00  1.747934e-01
6.450000e+00  1.977887e-01
6.465000e+00  1.843458e-01
6.480000e+00  1.762891e-01
6.495000e+00  1.868848e-01
6.510000e+00  1.784689e-01
6.525000e+00  1.849383e-01
6.540000e+00  1.845572e-01
6.555000e+00  1.815323e-01
6.570000e+00  1.881781e-01
6.585001e+00  1.738133e-01
6.600000e+00  1.720190e-01
6.615000e+00  1.881750e-01
6.630000e+00  1.957344e-01
6.645000e+00  1.847025e-01
6.660000e+00  1.780732e-01
6.675000e+00  1.761911e-01
6.690001e+00  1.917815e-01
6.705000e+00  1.833016e-01
6.720000e+00  1.975344e-01
6.735000e+00  1.792576e-01
6.750000e+00  1.911409e-01
6.765000e+00  1.879199e-01
6.780000e+00  1.933026e-01
6.795001e+00  1.815644e-01
6.810000e+00  1.855641e-01
6.825000e+00  1.846197e-01
6.840000e+00  1.758222e-01
6.855000e+00  1.932935e-01
6.870000e+00  1.917346e-01
6.885000e+00  1.848729e-01
6.900000e+00  1.774626e-01
6.915000e+00  1.761879e-01
6.930000e+00  1.833448e-01
6.945000e+00  1.751641e-01
6.960001e+00  2.096183e-01
6.975000e+00  2.144399e-01
6.990000e+00  1.813601e-01
7.005000e+00  1.990798e-01
7.020000e+00  1.964508e-01
7.035000e+00  1.902940e-01
7.050000e+00  1.843765e-01
7.065001e+00  1.939456e-01
7.080000e+00  1.835232e-01
7.095000e+00  2.006246e-01
7.110000e+00  2.059581e-01
7.125000e+00  2.029566e-01
7.140000e+00  1.945433e-01
7.155000e+00  2.148410e-01
7.170001e+00  1.963577e-01
7.185000e+00  1.720497e-01
7.200000e+00  1.958141e-01
7.215000e+00  2.029704e-01
7.230000e+00  1.735167e-01
7.245000e+00  1.823995e-01
7.260000e+00  1.878755e-01
7.275001e+00  1.796402e-01
7.290000e+00  1.748557e-01
7.305000e+00  1.736333e-01
7.320000e+00  1.797199e-01
7.335001e+00  1.885247e-01
7.350000e+00  1.870480e-01
7.365000e+00  1.781834e-01
7.380000e+00  1.865038e-01
7.395000e+00  1.854944e-01
7.410000e+00  1.959053e-01
7.425000e+00  1.971462e-01
7.440001e+00  2.045800e-01
7.455000e+00  1.983768e-01
7.470000e+00  1.984686e-01
7.485000e+00  1.887316e-01
7.500000e+00  2.012401e-01
7.515000e+00  1.847126e-01
7.530000e+00  1.953145e-01
7.545001e+00  1.871400e-01
7.560000e+00  1.917066e-01
7.575000e+00  1.824285e-01
7.590000e+00  1.912694e-01
7.605000e+00  1.853277e-01
7.620000e+00  2.231499e-01
7.635000e+00  2.126010e-01
7.650001e+00  2.194984e-01
7.665000e+00  2.340126e-01
7.680000e+00  1.785032e-01
7.695000e+00  2.043283e-01
7.710001e+00  1.776672e-01
7.725000e+00  1.681257e-01
7.740000e+00  1.896319e-01
7.755001e+00  1.771670e-01
7.770000e+00  1.913847e-01
7.785000e+00  1.863115e-01
7.800000e+00  1.842379e-01
7.815001e+00  1.707911e-01
7.830000e+00  1.751989e-01
7.845000e+00  2.019203e-01
7.860001e+00  1.851870e-01
7.875000e+00  1.837788e-01
7.890000e+00  1.913994e-01
7.905000e+00  1.838973e-01
7.920001e+00  1.826034e-01
7.935000e+00  2.096011e-01
7.950000e+00  1.795780e-01
7.965000e+00  1.859950e-01
7.980000e+00  1.855547e-01
7.995000e+00  2.081428e-01
8.010000e+00  1.928920e-01
8.025001e+00  2.009668e-01
8.040000e+00  1.951456e-01
8.055000e+00  1.834089e-01
8.070001e+00  3.158428e-01
8.085000e+00  2.569447e-01
8.100000e+00  2.345907e-01
8.115001e+00  1.965665e-01
8.130000e+00  2.050430e-01
8.145000e+00  2.121142e-01
8.160001e+00  1.887689e-01
8.175000e+00  1.965871e-01
8.190001e+00  1.828184e-01
8.205000e+00  2.066991e-01
8.220000e+00  1.834272e-01
8.235001e+00  2.319674e-01
8.250000e+00  2.089230e-01
8.265000e+00  2.439078e-01
8.280001e+00  2.131296e-01
8.295000e+00  2.507202e-01
8.310000e+00  1.861687e-01
8.325001e+00  1.912157e-01
8.340000e+00  2.899927e-01
8.355000e+00  2.652326e-01
8.370001e+00  1.980774e-01
8.385000e+00  1.767686e-01
8.400001e+00  1.850326e-01
8.415000e+00  1.973943e-01
8.430000e+00  1.899747e-01
8.445001e+00  1.827504e-01
8.460000e+00  1.851752e-01
8.475000e+00  2.228094e-01
8.490001e+00  2.053353e-01
8.505000e+00  1.856222e-01
8.520000e+00  2.165912e-01
8.535001e+00  1.890979e-01
8.550000e+00  1.940953e-01
8.565001e+00  1.915054e-01
8.580001e+00  1.818646e-01
8.595000e+00  1.979715e-01
8.610001e+00  2.198735e-01
8.625000e+00  2.054381e-01
8.640000e+00  1.943234e-01
8.655001e+00  2.104526e-01
8.670000e+00  1.845106e-01
8.685000e+00  1.981155e-01
8.700001e+00  1.858030e-01
8.715000e+00  1.935324e-01
8.730000e+00  1.939807e-01
8.745001e+00  2.047964e-01
8.760000e+00  1.843696e-01
8.775001e+00  2.102995e-01
8.790000e+00  1.808980e-01
8.805000e+00  1.890766e-01
8.820001e+00  1.900062e-01
8.835000e+00  1.950801e-01
8.850000e+00  2.054023e-01
8.865001e+00  1.913119e-01
8.880000e+00  1.961718e-01
8.895000e+00  1.873698e-01
8.910001e+00  1.824859e-01
8.925000e+00  1.779295e-01
8.940001e+00  1.891188e-01
8.955001e+00  1.919393e-01
8.970000e+00  1.937385e-01
8.985001e+00  1.888593e-01
9.000000e+00  1.740217e-01
9.015000e+00  2.031468e-01
9.030001e+00  1.947131e-01
9.045000e+00  1.941248e-01
9.060000e+00  1.894271e-01
9.075001e+00  1.910136e-01
9.090000e+00  1.739504e-01
9.105000e+00  1.921099e-01
9.120001e+00  1.830247e-01
9.135000e+00  1.930599e-01
9.150001e+00  1.769024e-01
9.165000e+00  1.969684e-01
9.180000e+00  1.822495e-01
9.195001e+00  1.923957e-01
9.210000e+00  2.087992e-01
9.225000e+00  1.950780e-01
9.240001e+00  2.941699e-01
9.255000e+00  1.950729e-01
9.270000e+00  1.889934e-01
9.285001e+00  1.686582e-01
9.300000e+00  1.886051e-01
9.315001e+00  1.877173e-01
9.330001e+00  1.725937e-01
9.345000e+00  1.836526e-01
9.360001e+00  1.912855e-01
9.375000e+00  1.793994e-01
9.390000e+00  1.970644e-01
9.405001e+00  2.149606e-01
9.420000e+00  1.836998e-01
9.435000e+00  1.766697e-01
9.450001e+00  1.981154e-01
9.465000e+00  1.793170e-01
9.480000e+00  1.826025e-01
9.495001e+00  1.793388e-01
9.510000e+00  2.014900e-01
9.525001e+00  2.125309e-01
9.540001e+00  2.263010e-01
9.555000e+00  2.090293e-01
9.570001e+00  1.860621e-01
9.585000e+00  1.901403e-01
9.600000e+00  1.769761e-01
9.615001e+00  1.770926e-01
9.630000e+00  1.811336e-01
9.645000e+00  1.704632e-01
9.660001e+00  1.885960e-01
9.675000e+00  2.088028e-01
9.690001e+00  1.884483e-01
9.705001e+00  1.764898e-01
9.720000e+00  1.853303e-01
9.735001e+00  1.791540e-01
9.750000e+00  1.732298e-01
9.765000e+00  1.847647e-01
9.780001e+00  1.774185e-01
9.795000e+00  1.884085e-01
9.810000e+00  1.740363e-01
9.825001e+00  1.970366e-01
9.840000e+00  1.818534e-01
9.855000e+00  1.658985e-01
9.870001e+00  1.681142e-01
9.885000e+00  1.850809e-01
9.900001e+00  2.008192e-01
9.915001e+00  1.904773e-01
9.930000e+00  1.832645e-01
9.945001e+00  1.908720e-01
9.960000e+00  1.791822e-01
9.975000e+00  1.846742e-01
9.990001e+00  1.852236e-01
1.000500e+01  1.960692e-01
1.002000e+01  1.883495e-01
1.003500e+01  1.972276e-01
1.005000e+01  1.831912e-01
1.006500e+01  1.935070e-01
1.008000e+01  1.793025e-01
1.009500e+01  1.953023e-01
1.011000e+01  1.789267e-01
1.012500e+01  1.831180e-01
1.014000e+01  1.940514e-01
1.015500e+01  1.944446e-01
1.017000e+01  1.623679e-01
1.018500e+01  1.743527e-01
1.020000e+01  1.903243e-01
1.021500e+01  1.956192e-01
1.023000e+01  1.679579e-01
1.024500e+01  1.963825e-01
1.026000e+01  1.705445e-01
1.027500e+01  1.763865e-01
1.029000e+01  1.717340e-01
1.030500e+01  1.815256e-01
1.032000e+01  1.736444e-01
1.033500e+01  1.795088e-01
1.035000e+01  1.956218e-01
1.036500e+01  1.785290e-01
1.038000e+01  1.875325e-01
1.039500e+01  1.851154e-01
1.041000e+01  1.822537e-01
1.042500e+01  1.890042e-01
1.044000e+01  1.930975e-01
1.045500e+01  1.804554e-01
1.047000e+01  1.825960e-01
1.048500e+01  1.828725e-01
1.050000e+01  1.923267e-01
1.051500e+01  1.873011e-01
1.053000e+01  1.724620e-01
1.054500e+01  1.755546e-01
1.056000e+01  1.801789e-01
1.057500e+01  1.930645e-01
1.059000e+01  1.793583e-01
1.060500e+01  1.833012e-01
1.062000e+01  1.991017e-01
1.063500e+01  2.103015e-01
1.065000e+01  1.953015e-01
1.066500e+01  1.741451e-01
1.068000e+01  1.878626e-01
1.069500e+01  1.790346e-01
1.071000e+01  2.012187e-01
1.072500e+01  1.989836e-01
1.074000e+01  1.868296e-01
1.075500e+01  1.728248e-01
1.077000e+01  1.747431e-01
1.078500e+01  1.964128e-01
1.080000e+01  1.879762e-01
1.081500e+01  1.840545e-01
1.083000e+01  1.744146e-01
1.084500e+01  1.667629e-01
1.086000e+01  1.680834e-01
1.087500e+01  2.029699e-01
1.089000e+01  1.961150e-01
1.090500e+01  1.851948e-01
1.092000e+01  2.110556e-01
1.093500e+01  1.757992e-01
1.095000e+01  1.962166e-01
1.096500e+01  1.794403e-01
1.098000e+01  1.790877e-01
1.099500e+01  1.995282e-01
1.101000e+01  1.761441e-01
1.102500e+01  1.811387e-01
1.104000e+01  1.938357e-01
1.105500e+01  2.001683e-01
1.107000e+01  2.015544e-01
1.108500e+01  1.853531e-01
1.110000e+01  2.054237e-01
1.111500e+01  1.751969e-01
1.113000e+01  1.741586e-01
1.114500e+01  2.135316e-01
1.116000e+01  1.833860e-01
1.117500e+01  2.021203e-01
1.119000e+01  2.051334e-01
1.120500e+01  2.010039e-01
1.122000e+01  2.025418e-01
1.123500e+01  1.932356e-01
1.125000e+01  1.826228e-01
1.126500e+01  1.885107e-01
1.128000e+01  1.808859e-01
1.129500e+01  1.813222e-01
1.131000e+01  1.836110e-01
1.132500e+01  1.766296e-01
1.134000e+01  1.835470e-01
1.135500e+01  1.823369e-01
1.137000e+01  2.009119e-01
1.138500e+01  3.447360e-01
1.140000e+01  3.713515e-01
1.141500e+01  3.513200e-01
1.143000e+01  3.535754e-01
1.144500e+01  4.127948e-01
1.146000e+01  4.169810e-01
1.147500e+01  4.463951e-01
1.149000e+01  4.617944e-01
1.150500e+01  4.620690e-01
1.152000e+01  4.380584e-01
1.153500e+01  5.050345e-01
1.155000e+01  4.302545e-01
1.156500e+01  4.166302e-01
1.158000e+01  4.713198e-01
1.159500e+01  4.616327e-01
1.161000e+01  4.522464e-01
1.162500e+01  4.362242e-01
1.164000e+01  4.363511e-01
1.165500e+01  4.405816e-01
1.167000e+01  4.026892e-01
1.168500e+01  4.594114e-01
1.170000e+01  4.488348e-01
1.171500e+01  4.180052e-01
1.173000e+01  4.731821e-01
1.174500e+01  5.725502e-01
1.176000e+01  4.750598e-01
1.177500e+01  5.450274e-01
1.179000e+01  4.610482e-01
1.180500e+01  4.753118e-01
1.182000e+01  4.369492e-01
1.183500e+01  4.340386e-01
1.185000e+01  4.662447e-01
1.186500e+01  4.174204e-01
1.188000e+01  4.085700e-01
1.189500e+01  5.436497e-01
1.191000e+01  4.950758e-01
1.192500e+01  4.821152e-01
1.194000e+01  4.590420e-01
1.195500e+01  4.374386e-01
1.197000e+01  3.781284e-01
1.198500e+01  4.057423e-01
1.200000e+01  4.272794e-01
1.201500e+01  4.198487e-01
1.203000e+01  4.192500e-01
1.204500e+01  4.363929e-01
1.206000e+01  4.207942e-01
1.207500e+01  3.880454e-01
1.209000e+01  4.736271e-01
1.210500e+01  4.490795e-01
1.212000e+01  4.080749e-01
1.213500e+01  4.347699e-01
1.215000e+01  3.678357e-01
1.216500e+01  4.862104e-01
1.218000e+01  4.671403e-01
1.219500e+01  4.482017e-01
1.221000e+01  3.594255e-01
1.222500e+01  4.012225e-01
1.224000e+01  4.278836e-01
1.225500e+01  4.331184e-01
1.227000e+01  3.675718e-01
1.228500e+01  3.827742e-01
1.230000e+01  4.158613e-01
1.231500e+01  4.566129e-01
1.233000e+01  3.951597e-01
1.234500e+01  4.056164e-01
1.236000e+01  3.949098e-01
1.237500e+01  4.034717e-01
1.239000e+01  3.742598e-01
1.240500e+01  4.162655e-01
1.242000e+01  3.913564e-01
1.243500e+01  4.256971e-01
1.245000e+01  4.095193e-01
1.246500e+01  4.130062e-01
1.248000e+01  4.026353e-01
1.249500e+01  4.166824e-01
1.251000e+01  4.076614e-01
1.252500e+01  4.112867e-01
1.254000e+01  4.074958e-01
1.255500e+01  4.151970e-01
1.257000e+01  3.827368e-01
1.258500e+01  4.071522e-01
1.260000e+01  3.406599e-01
1.261500e+01  3.655690e-01
1.263000e+01  4.198194e-01
1.264500e+01  4.250027e-01
1.266000e+01  4.165172e-01
1.267500e+01  3.901526e-01
1.269000e+01  3.302878e-01
1.270500e+01  4.244854e-01
1.272000e+01  4.052507e-01
1.273500e+01  3.352872e-01
1.275000e+01  3.923442e-01
1.276500e+01  4.059754e-01
1.278000e+01  3.856841e-01
1.279500e+01  4.031320e-01
1.281000e+01  3.970432e-01
1.282500e+01  3.918485e-01
1.284000e+01  4.323025e-01
1.285500e+01  4.312604e-01
1.287000e+01  4.263825e-01
1.288500e+01  4.014460e-01
1.290000e+01  3.919464e-01
1.291500e+01  3.715844e-01
1.293000e+01  3.978136e-01
1.294500e+01  4.025896e-01
1.296000e+01  4.018108e-01
1.297500e+01  4.021166e-01
1.299000e+01  4.352688e-01
1.300500e+01  4.269660e-01
1.302000e+01  3.948138e-01
1.303500e+01  4.015791e-01
1.305000e+01  4.174987e-01
1.306500e+01  3.742024e-01
1.308000e+01  3.949276e-01
1.309500e+01  4.127507e-01
1.311000e+01  3.580008e-01
1.312500e+01  3.987690e-01
1.314000e+01  3.928405e-01
1.315500e+01  4.101574e-01
1.317000e+01  4.133211e-01
1.318500e+01  4.129145e-01
1.320000e+01  4.192757e-01
1.321500e+01  3.969512e-01
1.323000e+01  4.137948e-01
1.324500e+01  4.268917e-01
1.326000e+01  3.974091e-01
1.327500e+01  4.131214e-01
1.329000e+01  4.112488e-01
1.330500e+01  3.824025e-01
1.332000e+01  4.132062e-01
1.333500e+01  4.145140e-01
1.335000e+01  3.819679e-01
1.336500e+01  4.049892e-01
1.338000e+01  4.074592e-01
1.339500e+01  4.277954e-01
1.341000e+01  4.254515e-01
1.342500e+01  3.975458e-01
1.344000e+01  4.330567e-01
1.345500e+01  4.242729e-01
1.347000e+01  3.742524e-01
1.348500e+01  4.347090e-01
1.350000e+01  3.980283e-01
1.351500e+01  3.986140e-01
1.353000e+01  4.057726e-01
1.354500e+01  4.189369e-01
1.356000e+01  3.754137e-01
1.357500e+01  4.524143e-01
1.359000e+01  4.201105e-01
1.360500e+01  4.063475e-01
1.362000e+01  4.156043e-01
1.363500e+01  4.140226e-01
1.365000e+01  4.308447e-01
1.366500e+01  4.158865e-01
1.368000e+01  3.837913e-01
1.369500e+01  3.498432e-01
1.371000e+01  3.288027e-01
1.372500e+01  3.540006e-01
1.374000e+01  3.283090e-01
1.375500e+01  4.003803e-01
1.377000e+01  4.315138e-01
1.378500e+01  4.544642e-01
1.380000e+01  4.026324e-01
1.381500e+01  4.275585e-01
1.383000e+01  3.988566e-01
1.384500e+01  4.059836e-01
1.386000e+01  4.014521e-01
1.387500e+01  4.254063e-01
1.389000e+01  4.098607e-01
1.390500e+01  4.259387e-01
1.392000e+01  4.266312e-01
1.393500e+01  4.137950e-01
1.395000e+01  4.096135e-01
1.396500e+01  4.126387e-01
1.398000e+01  3.973266e-01
1.399500e+01  3.937127e-01
1.401000e+01  4.137468e-01
1.402500e+01  3.741487e-01
1.404000e+01  4.054521e-01
1.405500e+01  4.084517e-01
1.407000e+01  4.107907e-01
1.408500e+01  3.981370e-01
1.410000e+01  3.099273e-01
1.411500e+01  3.117788e-01
1.413000e+01  4.253196e-01
1.414500e+01  3.017941e-01
1.416000e+01  3.098321e-01
1.417500e+01  3.339308e-01
1.419000e+01  4.192791e-01
1.420500e+01  4.167942e-01
1.422000e+01  4.337954e-01
1.423500e+01  4.114853e-01
1.425000e+01  3.997552e-01
1.426500e+01  3.882917e-01
1.428000e+01  3.405788e-01
1.429500e+01  2.932297e-01
1.431000e+01  3.248378e-01
1.432500e+01  3.720267e-01
1.434000e+01  3.601528e-01
1.435500e+01  3.851020e-01
1.437000e+01  3.655850e-01
1.438500e+01  3.849716e-01
1.440000e+01  3.273391e-01
1.441500e+01  3.917609e-01
1.443000e+01  3.655527e-01
1.444500e+01  3.447165e-01
1.446000e+01  3.298839e-01
1.447500e+01  2.905572e-01
1.449000e+01  2.910652e-01
1.450500e+01  3.678581e-01
1.452000e+01  3.859080e-01
1.453500e+01  2.570700e-01
1.455000e+01  2.619269e-01
1.456500e+01  2.436902e-01
1.458000e+01  3.657338e-01
1.459500e+01  2.556385e-01
1.461000e+01  2.769842e-01
1.462500e+01  3.479167e-01
1.464000e+01  3.698905e-01
1.465500e+01  2.909538e-01
1.467000e+01  3.295238e-01
1.468500e+01  2.329755e-01
1.470000e+01  2.503139e-01
1.471500e+01  3.196831e-01
1.473000e+01  3.596824e-01
1.474500e+01  3.287277e-01
1.476000e+01  3.281456e-01
1.477500e+01  3.078516e-01
1.479000e+01  3.696261e-01
1.480500e+01  3.879966e-01
1.482000e+01  4.083268e-01
1.483500e+01  3.522858e-01
1.485000e+01  3.843877e-01
1.486500e+01  4.035359e-01
1.488000e+01  4.168968e-01
1.489500e+01  3.210131e-01
1.491000e+01  3.598256e-01
1.492500e+01  3.511891e-01
1.494000e+01  3.001418e-01
1.495500e+01  3.248321e-01
1.497000e+01  3.394267e-01
1.498500e+01  3.485622e-01
1.500000e+01  3.381368e-01
1.501500e+01  3.428184e-01
1.503000e+01  2.874248e-01
1.504500e+01  2.780387e-01
1.506000e+01  3.274074e-01
1.507500e+01  3.468570e-01
1.509000e+01  3.527053e-01
1.510500e+01  3.327037e-01
1.512000e+01  2.946261e-01
1.513500e+01  3.203231e-01
1.515000e+01  3.093295e-01
1.516500e+01  3.029881e-01
1.518000e+01  3.392089e-01
1.519500e+01  3.201371e-01
1.521000e+01  3.167220e-01
1.522500e+01  2.560492e-01
1.524000e+01  2.920853e-01
1.525500e+01  2.614937e-01
1.527000e+01  3.404032e-01
1.528500e+01  3.376409e-01
1.530000e+01  3.268667e-01
1.531500e+01  1.995138e-01
1.533000e+01  3.385010e-01
1.534500e+01  3.256398e-01
1.536000e+01  3.572067e-01
1.537500e+01  3.248286e-01
1.539000e+01  3.237915e-01
1.540500e+01  2.748205e-01
1.542000e+01  3.436785e-01
1.543500e+01  2.698133e-01
1.545000e+01  3.396384e-01
1.546500e+01  3.480788e-01
1.548000e+01  3.101504e-01
1.549500e+01  2.775547e-01
1.551000e+01  3.408650e-01
1.552500e+01  2.643285e-01
1.554000e+01  3.275331e-01
1.555500e+01  4.054333e-01
1.557000e+01  3.855594e-01
1.558500e+01  2.998179e-01
1.560000e+01  3.221579e-01
1.561500e+01  3.131740e-01
1.563000e+01  3.590877e-01
1.564500e+01  3.398077e-01
1.566000e+01  3.231260e-01
1.567500e+01  3.098442e-01
1.569000e+01  2.862707e-01
1.570500e+01  2.558258e-01
1.572000e+01  3.851992e-01
1.573500e+01  3.855252e-01
1.575000e+01  4.174557e-01
1.576500e+01  3.893226e-01
1.578000e+01  4.079461e-01
1.579500e+01  4.388698e-01
1.581000e+01  2.945048e-01
1.582500e+01  3.339911e-01
1.584000e+01  4.340896e-01
1.585500e+01  3.976430e-01
1.587000e+01  3.495898e-01
1.588500e+01  4.157474e-01
1.590000e+01  3.559711e-01
1.591500e+01  3.895245e-01
1.593000e+01  3.244665e-01
1.594500e+01  3.564825e-01
1.596000e+01  3.534354e-01
1.597500e+01  3.534119e-01
1.599000e+01  3.446639e-01
1.600500e+01  3.676121e-01
1.602000e+01  3.801750e-01
1.603500e+01  4.072032e-01
1.605000e+01  3.393616e-01
1.606500e+01  4.099001e-01
1.608000e+01  3.657632e-01
1.609500e+01  3.800293e-01
1.611000e+01  3.614707e-01
1.612500e+01  3.876247e-01
1.614000e+01  3.213485e-01
1.615500e+01  3.416848e-01
1.617000e+01  3.585400e-01
1.618500e+01  3.896840e-01
1.620000e+01  3.855638e-01
1.621500e+01  3.980425e-01
1.623000e+01  3.036216e-01
1.624500e+01  3.449931e-01
1.626000e+01  3.241620e-01
1.627500e+01  3.017003e-01
1.629000e+01  3.985989e-01
1.630500e+01  3.381278e-01
1.632000e+01  3.811496e-01
1.633500e+01  3.687141e-01
1.635000e+01  3.883029e-01
1.636500e+01  4.196630e-01
1.638000e+01  3.944243e-01
1.639500e+01  3.414166e-01
1.641000e+01  4.093453e-01
1.642500e+01  4.037567e-01
1.644000e+01  4.013188e-01
1.645500e+01  3.271294e-01
1.647000e+01  3.602479e-01
1.648500e+01  3.508373e-01
1.650000e+01  3.948889e-01
1.651500e+01  4.027433e-01
1.653000e+01  3.987187e-01
1.654500e+01  3.824027e-01
1.656000e+01  3.904684e-01
1.657500e+01  3.046824e-01
1.659000e+01  3.328239e-01
1.660500e+01  3.903293e-01
1.662000e+01  4.041286e-01
1.663500e+01  3.841673e-01
1.665000e+01  4.069608e-01
1.666500e+01  3.939276e-01
1.668000e+01  3.137554e-01
1.669500e+01  2.828209e-01
1.671000e+01  3.904071e-01
1.672500e+01  3.371652e-01
1.674000e+01  2.933045e-01
1.675500e+01  3.377191e-01
1.677000e+01  3.046359e-01
1.678500e+01  3.404921e-01
1.680000e+01  4.353230e-01
1.681500e+01  3.642945e-01
1.683000e+01  3.868631e-01
1.684500e+01  3.407246e-01
1.686000e+01  3.407492e-01
1.687500e+01  3.504710e-01
1.689000e+01  3.786688e-01
1.690500e+01  3.342521e-01
1.692000e+01  4.083778e-01
1.693500e+01  4.144708e-01
1.695000e+01  4.063175e-01
1.696500e+01  4.071686e-01
1.698000e+01  3.770070e-01
1.699500e+01  4.099942e-01
1.701000e+01  4.137426e-01
1.702500e+01  4.332514e-01
1.704000e+01  3.958665e-01
1.705500e+01  3.702798e-01
1.707000e+01  2.960305e-01
1.708500e+01  3.819466e-01
1.710000e+01  1.837001e-01
1.711500e+01  3.048452e-01
1.713000e+01  3.102731e-01
1.714500e+01  3.666027e-01
1.716000e+01  3.151869e-01
1.717500e+01  3.018852e-01
1.719000e+01  2.904803e-01
1.720500e+01  3.327655e-01
1.722000e+01  3.941149e-01
1.723500e+01  4.043422e-01
1.725000e+01  3.208870e-01
1.726500e+01  3.611813e-01
1.728000e+01  3.386684e-01
1.729500e+01  3.980189e-01
1.731000e+01  3.912211e-01
1.732500e+01  4.016495e-01
1.734000e+01  4.065124e-01
1.735500e+01  3.999005e-01
1.737000e+01  4.182787e-01
1.738500e+01  4.302143e-01
1.740000e+01  4.170172e-01
1.741500e+01  3.954637e-01
1.743000e+01  4.106469e-01
1.744500e+01  4.007086e-01
1.746000e+01  4.038681e-01
1.747500e+01  4.030709e-01
1.749000e+01  3.889720e-01
1.750500e+01  4.053696e-01
1.752000e+01  3.966186e-01
1.753500e+01  4.238870e-01
1.755000e+01  3.985241e-01
1.756500e+01  3.731408e-01
1.758000e+01  4.122007e-01
1.759500e+01  4.074336e-01
1.761000e+01  4.022755e-01
1.762500e+01  3.980666e-01
1.764000e+01  4.084564e-01
1.765500e+01  4.137053e-01
1.767000e+01  3.939670e-01
1.768500e+01  4.275091e-01
1.770000e+01  4.084152e-01
1.771500e+01  3.913677e-01
1.773000e+01  3.890186e-01
1.774500e+01  4.003522e-01
1.776000e+01  3.812111e-01
1.777500e+01  4.138021e-01
1.779000e+01  4.167921e-01
1.780500e+01  3.726971e-01
1.782000e+01  4.019504e-01
1.783500e+01  3.918772e-01
1.785000e+01  4.310807e-01
1.786500e+01  4.195862e-01
1.788000e+01  4.121886e-01
1.789500e+01  4.208895e-01
1.791000e+01  4.156081e-01
1.792500e+01  4.209226e-01
1.794000e+01  3.998393e-01
1.795500e+01  4.036013e-01
1.797000e+01  3.948848e-01
1.798500e+01  3.916388e-01
1.800000e+01  3.649314e-01
1.801500e+01  3.711254e-01
1.803000e+01  3.914540e-01
1.804500e+01  4.268512e-01
1.806000e+01  4.130495e-01
1.807500e+01  4.158864e-01
1.809000e+01  4.161010e-01
1.810500e+01  4.015543e-01
1.812000e+01  3.820728e-01
1.813500e+01  4.097295e-01
1.815000e+01  3.964615e-01
1.816500e+01  3.648042e-01
1.818000e+01  4.422974e-01
1.819500e+01  4.169405e-01
1.821000e+01  4.231068e-01
1.822500e+01  4.128013e-01
1.824000e+01  4.062588e-01
1.825500e+01  4.220787e-01
1.827000e+01  4.372730e-01
1.828500e+01  4.044925e-01
1.830000e+01  4.100889e-01
1.831500e+01  4.136768e-01
1.833000e+01  3.759491e-01
1.834500e+01  3.989029e-01
1.836000e+01  4.083849e-01
1.837500e+01  4.217983e-01
1.839000e+01  4.161156e-01
1.840500e+01  3.912469e-01
1.842000e+01  4.108197e-01
1.843500e+01  4.107418e-01
1.845000e+01  3.981404e-01
1.846500e+01  3.925738e-01
1.848000e+01  4.203652e-01
1.849500e+01  4.393701e-01
1.851000e+01  4.358372e-01
1.852500e+01  4.307749e-01
1.854000e+01  4.255103e-01
1.855500e+01  3.977459e-01
1.857000e+01  4.197939e-01
1.858500e+01  4.005210e-01
1.860000e+01  4.271263e-01
1.861500e+01  3.906209e-01
1.863000e+01  4.301720e-01
1.864500e+01  4.337273e-01
1.866000e+01  4.107263e-01
1.867500e+01  4.038073e-01
1.869000e+01  4.220035e-01
1.870500e+01  4.174245e-01
1.872000e+01  4.137805e-01
1.873500e+01  4.341934e-01
1.875000e+01  4.290002e-01
1.876500e+01  3.740255e-01
1.878000e+01  4.238332e-01
1.879500e+01  4.238813e-01
1.881000e+01  4.216082e-01
1.882500e+01  4.103853e-01
1.884000e+01  3.941168e-01
1.885500e+01  4.031102e-01
1.887000e+01  4.131104e-01
1.888500e+01  3.977191e-01
1.890000e+01  4.029246e-01
1.891500e+01  4.178795e-01
1.893000e+01  4.138424e-01
1.894500e+01  3.902265e-01
1.896000e+01  4.024460e-01
1.897500e+01  4.211969e-01
1.899000e+01  4.038638e-01
1.900500e+01  4.154372e-01
1.902000e+01  3.975316e-01
1.903500e+01  3.969378e-01
1.905000e+01  3.831623e-01
1.906500e+01  4.148301e-01
1.908000e+01  4.141280e-01
1.909500e+01  4.058314e-01
1.911000e+01  4.158687e-01
1.912500e+01  3.995205e-01
1.914000e+01  4.157563e-01
1.915500e+01  3.954415e-01
1.917000e+01  4.160326e-01
1.918500e+01  3.125508e-01
1.920000e+01  3.896710e-01
1.921500e+01  4.053973e-01
1.923000e+01  4.070823e-01
1.924500e+01  4.089616e-01
1.926000e+01  4.097329e-01
1.927500e+01  4.307311e-01
1.929000e+01  4.063810e-01
1.930500e+01  4.234444e-01
1.932000e+01  4.226339e-01
1.933500e+01  4.274976e-01
1.935000e+01  4.091128e-01
1.936500e+01  4.197443e-01
1.938000e+01  3.965817e-01
1.939500e+01  3.833010e-01
1.941000e+01  3.960164e-01
1.942500e+01  3.897058e-01
1.944000e+01  3.873526e-01
1.945500e+01  4.128489e-01
1.947000e+01  3.857983e-01
1.948500e+01  4.146891e-01
1.950000e+01  3.919592e-01
1.951500e+01  4.230670e-01
1.953000e+01  3.939708e-01
1.954500e+01  4.111576e-01
1.956000e+01  4.258972e-01
1.957500e+01  3.853032e-01
1.959000e+01  4.197700e-01
1.960500e+01  4.260996e-01
1.962000e+01  4.015685e-01
1.963500e+01  4.038796e-01
1.965000e+01  4.458203e-01
1.966500e+01  4.103631e-01
1.968000e+01  4.143364e-01
1.969500e+01  3.630059e-01
1.971000e+01  4.125236e-01
1.972500e+01  4.282843e-01
1.974000e+01  4.121069e-01
1.975500e+01  4.004997e-01
1.977000e+01  4.239878e-01
1.978500e+01  4.008837e-01
1.980000e+01  3.948210e-01
1.981500e+01  3.434538e-01
1.983000e+01  4.111361e-01
1.984500e+01  4.159321e-01
1.986000e+01  3.874249e-01
1.987500e+01  3.773775e-01
1.989000e+01  4.258069e-01
1.990500e+01  4.423728e-01
1.992000e+01  4.185194e-01
1.993500e+01  4.153563e-01
1.995000e+01  4.294412e-01
1.996500e+01  3.995034e-01
1.998000e+01  4.196334e-01
1.999500e+01  4.506933e-01
2.001000e+01  4.586077e-01
2.002500e+01  4.131343e-01
2.004000e+01  4.040118e-01
2.005500e+01  4.000718e-01
2.007000e+01  3.807452e-01
2.008500e+01  3.864083e-01
2.010000e+01  4.171615e-01
2.011500e+01  3.783885e-01
2.013000e+01  4.040449e-01
2.014500e+01  4.207017e-01
2.016000e+01  3.774093e-01
2.017500e+01  4.228111e-01
2.019000e+01  4.121984e-01
2.020500e+01  4.042875e-01
2.022000e+01  4.017216e-01
2.023500e+01  3.954366e-01
2.025000e+01  3.866403e-01
2.026500e+01  3.653008e-01
2.028000e+01  3.696973e-01
2.029500e+01  3.741789e-01
2.031000e+01  3.762070e-01
2.032500e+01  4.068476e-01
2.034000e+01  3.732383e-01
2.035500e+01  3.844789e-01
2.037000e+01  3.468221e-01
2.038500e+01  3.945864e-01
2.040000e+01  4.061011e-01
2.041500e+01  4.094512e-01
2.043000e+01  3.917073e-01
2.044500e+01  3.769931e-01
2.046000e+01  3.757294e-01
2.047500e+01  3.454768e-01
2.049000e+01  3.493074e-01
2.050500e+01  3.543121e-01
2.052000e+01  4.110709e-01
2.053500e+01  4.012302e-01
2.055000e+01  3.732759e-01
2.056500e+01  3.564023e-01
2.058000e+01  3.805348e-01
2.059500e+01  3.822666e-01
2.061000e+01  3.784105e-01
2.062500e+01  3.637108e-01
2.064000e+01  3.458408e-01
2.065500e+01  2.768176e-01
2.067000e+01  3.709842e-01
2.068500e+01  3.804513e-01
2.070000e+01  2.821604e-01
2.071500e+01  3.114527e-01
2.073000e+01  2.782212e-01
2.074500e+01  3.417603e-01
2.076000e+01  3.099286e-01
2.077500e+01  3.902876e-01
2.079000e+01  3.969844e-01
2.080500e+01  3.950920e-01
2.082000e+01  3.692521e-01
2.083500e+01  3.918300e-01
2.085000e+01  3.894638e-01
2.086500e+01  3.733020e-01
2.088000e+01  3.894085e-01
2.089500e+01  3.956045e-01
2.091000e+01  3.856936e-01
2.092500e+01  4.124886e-01
2.094000e+01  3.394220e-01
2.095500e+01  2.996701e-01
2.097000e+01  2.496036e-01
2.098500e+01  3.722450e-01
2.100000e+01  3.047698e-01
2.101500e+01  3.507035e-01
2.103000e+01  1.794013e-01
2.104500e+01  1.925406e-01
2.106000e+01  1.873718e-01
2.107500e+01  2.570610e-01
2.109000e+01  2.876225e-01
2.110500e+01  2.027104e-01
2.112000e+01  1.914960e-01
2.113500e+01  2.112103e-01
2.115000e+01  2.688999e-01
2.116500e+01  2.378120e-01
2.118000e+01  2.530902e-01
2.119500e+01  1.822463e-01
2.121000e+01  2.915003e-01
2.122500e+01  3.134850e-01
2.124000e+01  3.129714e-01
2.125500e+01  2.837411e-01
2.127000e+01  1.906022e-01
2.128500e+01  2.910480e-01
2.130000e+01  2.518977e-01
2.131500e+01  2.498649e-01
2.133000e+01  2.477269e-01
2.134500e+01  2.526966e-01
2.136000e+01  2.047714e-01
2.137500e+01  2.393860e-01
2.139000e+01  1.920449e-01
2.140500e+01  1.738531e-01
2.142000e+01  1.850313e-01
2.143500e+01  1.747520e-01
2.145000e+01  1.893697e-01
2.146500e+01  1.804642e-01
2.148000e+01  1.786716e-01
2.149500e+01  1.905061e-01
2.151000e+01  1.899450e-01
2.152500e+01  1.791254e-01
2.154000e+01  1.827866e-01
2.155500e+01  1.969378e-01
2.157000e+01  1.835320e-01
2.158500e+01  1.926978e-01
2.160000e+01  1.772176e-01
2.161500e+01  1.822563e-01
2.163000e+01  2.021315e-01
2.164500e+01  1.868914e-01
2.166000e+01  1.712183e-01
2.167500e+01  1.800330e-01
2.169000e+01  1.814802e-01
2.170500e+01  1.800192e-01
2.172000e+01  1.632001e-01
2.173500e+01  1.788590e-01
2.175000e+01  2.013739e-01
2.176500e+01  1.885828e-01
2.178000e+01  1.803355e-01
2.179500e+01  2.132368e-01
2.181000e+01  1.974275e-01
2.182500e+01  1.907073e-01
2.184000e+01  1.857204e-01
2.185500e+01  1.911345e-01
2.187000e+01  1.874175e-01
2.188500e+01  1.818892e-01
2.190000e+01  1.942681e-01
2.191500e+01  1.853949e-01
2.193000e+01  1.865949e-01
2.194500e+01  1.701586e-01
2.196000e+01  1.776972e-01
2.197500e+01  2.057646e-01
2.199000e+01  1.765766e-01
2.200500e+01  1.816458e-01
2.202000e+01  1.831101e-01
2.203500e+01  1.831709e-01
2.205000e+01  1.918353e-01
2.206500e+01  2.227965e-01
2.208000e+01  1.862758e-01
2.209500e+01  1.881246e-01
2.211000e+01  1.828929e-01
2.212500e+01  1.730820e-01
2.214000e+01  1.879812e-01
2.215500e+01  1.790932e-01
2.217000e+01  1.902229e-01
2.218500e+01  1.887044e-01
2.220000e+01  1.943845e-01
2.221500e+01  1.832265e-01
2.223000e+01  2.257546e-01
2.224500e+01  1.702964e-01
2.226000e+01  2.038049e-01
2.227500e+01  1.842452e-01
2.229000e+01  2.390182e-01
2.230500e+01  1.852124e-01
2.232000e+01  1.958702e-01
2.233500e+01  1.879181e-01
2.235000e+01  1.733970e-01
2.236500e+01  2.051175e-01
2.238000e+01  1.807054e-01
2.239500e+01  1.703106e-01
2.241000e+01  1.761032e-01
2.242500e+01  1.792199e-01
2.244000e+01  1.906152e-01
2.245500e+01  1.947496e-01
2.247000e+01  1.910367e-01
2.248500e+01  2.094733e-01
2.250000e+01  1.890534e-01
2.251500e+01  1.802613e-01
2.253000e+01  1.924361e-01
2.254500e+01  1.915982e-01
2.256000e+01  1.759566e-01
2.257500e+01  1.801423e-01
2.259000e+01  2.170648e-01
2.260500e+01  2.108439e-01
2.262000e+01  1.996772e-01
2.263500e+01  1.900638e-01
2.265000e+01  1.794113e-01
2.266500e+01  1.782984e-01
2.268000e+01  1.968533e-01
2.269500e+01  1.870006e-01
2.271000e+01  1.735921e-01
2.272500e+01  1.958733e-01
2.274000e+01  1.980949e-01
2.275500e+01  1.841260e-01
2.277000e+01  2.081809e-01
2.278500e+01  1.889308e-01
2.280000e+01  1.712478e-01
2.281500e+01  1.895672e-01
2.283000e+01  1.785488e-01
2.284500e+01  1.884887e-01
2.286000e+01  1.935724e-01
2.287500e+01  4.337740e-01
2.289000e+01  4.000193e-01
2.290500e+01  4.327217e-01
2.292000e+01  4.274816e-01
2.293500e+01  4.127307e-01
2.295000e+01  3.925789e-01
2.296500e+01  4.006811e-01
2.298000e+01  4.152285e-01
2.299500e+01  3.955800e-01
2.301000e+01  4.025953e-01
2.302500e+01  4.008324e-01
2.304000e+01  4.102970e-01
2.305500e+01  4.100356e-01
2.307000e+01  4.284918e-01
2.308500e+01  3.958385e-01
2.310000e+01  4.158169e-01
2.311500e+01  4.104256e-01
2.313000e+01  3.757519e-01
2.314500e+01  4.223900e-01
2.316000e+01  4.057449e-01
2.317500e+01  3.902650e-01
2.319000e+01  3.825561e-01
2.320500e+01  4.171261e-01
2.322000e+01  3.734318e-01
2.323500e+01  4.112962e-01
2.325000e+01  4.198356e-01
2.326500e+01  4.262121e-01
2.328000e+01  3.877120e-01
2.329500e+01  3.895341e-01
2.331000e+01  4.062121e-01
2.332500e+01  3.789184e-01
2.334000e+01  3.869363e-01
2.335500e+01  3.821244e-01
2.337000e+01  3.821053e-01
2.338500e+01  3.893182e-01
2.340000e+01  4.131657e-01
2.341500e+01  4.112739e-01
2.343000e+01  4.080692e-01
2.344500e+01  3.524467e-01
2.346000e+01  2.402850e-01
2.347500e+01  3.080531e-01
2.349000e+01  3.291400e-01
2.350500e+01  3.429276e-01
2.352000e+01  3.912594e-01
2.353500e+01  4.117166e-01
2.355000e+01  4.171043e-01
2.356500e+01  4.008079e-01
2.358000e+01  3.957533e-01
2.359500e+01  4.072438e-01
2.361000e+01  4.134058e-01
2.362500e+01  3.779145e-01
2.364000e+01  4.055144e-01
2.365500e+01  3.797534e-01
2.367000e+01  4.094337e-01
2.368500e+01  4.353393e-01
2.370000e+01  3.558081e-01
2.371500e+01  4.132522e-01
2.373000e+01  4.203559e-01
2.374500e+01  3.907829e-01
2.376000e+01  3.565130e-01
2.377500e+01  3.994286e-01
2.379000e+01  3.492894e-01
2.380500e+01  4.101476e-01
2.382000e+01  4.130163e-01
2.383500e+01  4.143599e-01
2.385000e+01  4.213896e-01
2.386500e+01  4.193627e-01
2.388000e+01  3.909643e-01
2.389500e+01  4.036367e-01
2.391000e+01  3.769042e-01
2.392500e+01  3.747258e-01
2.394000e+01  4.116338e-01
2.395500e+01  4.133021e-01
2.397000e+01  4.153188e-01
2.398500e+01  3.062324e-01
2.400000e+01  3.953499e-01
2.401500e+01  4.086173e-01
2.403000e+01  4.096194e-01
2.404500e+01  3.473917e-01
2.406000e+01  3.824910e-01
2.407500e+01  3.877683e-01
2.409000e+01  3.302908e-01
2.410500e+01  4.316563e-01
2.412000e+01  3.919441e-01
2.413500e+01  3.915123e-01
2.415000e+01  3.866517e-01
2.416500e+01  3.647113e-01
2.418000e+01  3.993273e-01
2.419500e+01  4.231425e-01
2.421000e+01  3.792377e-01
2.422500e+01  3.752649e-01
2.424000e+01  4.381240e-01
2.425500e+01  3.980942e-01
2.427000e+01  3.609852e-01
2.428500e+01  3.856613e-01
2.430000e+01  3.981047e-01
2.431500e+01  3.779948e-01
2.433000e+01  3.831852e-01
2.434500e+01  3.964872e-01
2.436000e+01  3.935630e-01
2.437500e+01  3.710232e-01
2.439000e+01  3.995961e-01
2.440500e+01  4.252366e-01
2.442000e+01  4.107926e-01
2.443500e+01  3.872870e-01
2.445000e+01  3.970684e-01
2.446500e+01  4.240995e-01
2.448000e+01  4.071198e-01
2.449500e+01  3.839165e-01
2.451000e+01  4.299553e-01
2.452500e+01  4.076709e-01
2.454000e+01  3.986243e-01
2.455500e+01  3.927347e-01
2.457000e+01  3.954666e-01
2.458500e+01  3.953483e-01
2.460000e+01  3.888355e-01
2.461500e+01  3.989873e-01
2.463000e+01  4.461026e-01
2.464500e+01  4.365752e-01
2.466000e+01  4.113127e-01
2.467500e+01  4.314835e-01
2.469000e+01  4.166196e-01
2.470500e+01  4.090487e-01
2.472000e+01  3.913951e-01
2.473500e+01  3.836158e-01
2.475000e+01  3.899933e-01
2.476500e+01  4.175038e-01
2.478000e+01  3.908357e-01
2.479500e+01  3.874226e-01
2.481000e+01  3.983079e-01
2.482500e+01  3.933292e-01
2.484000e+01  3.877028e-01
2.485500e+01  3.581761e-01
2.487000e+01  4.144268e-01
2.488500e+01  3.697558e-01
2.490000e+01  3.667989e-01
2.491500e+01  3.759057e-01
2.493000e+01  3.978845e-01
2.494500e+01  4.066164e-01
2.496000e+01  4.200739e-01
2.497500e+01  4.023866e-01
2.499000e+01  4.014160e-01
2.500500e+01  3.731715e-01
2.502000e+01  4.161394e-01
2.503500e+01  3.992850e-01
2.505000e+01  3.888412e-01
2.506500e+01  3.598847e-01
2.508000e+01  3.752097e-01
2.509500e+01  4.137306e-01
2.511000e+01  4.175365e-01
2.512500e+01  4.258454e-01
2.514000e+01  4.109250e-01
2.515500e+01  4.170481e-01
2.517000e+01  4.011745e-01
2.518500e+01  4.065268e-01
2.520000e+01  4.157985e-01
2.521500e+01  4.188995e-01
2.523000e+01  4.397488e-01
2.524500e+01  5.062224e-01
2.526000e+01  4.175816e-01
2.527500e+01  4.322153e-01
2.529000e+01  4.575109e-01
2.530500e+01  4.210289e-01
2.532000e+01  4.007211e-01
2.533500e+01  4.439771e-01
2.535000e+01  4.034421e-01
2.536500e+01  3.961377e-01
2.538000e+01  4.012507e-01
2.539500e+01  3.911523e-01
2.541000e+01  3.913870e-01
2.542500e+01  3.726481e-01
2.544000e+01  4.136761e-01
2.545500e+01  4.004118e-01
2.547000e+01  4.117735e-01
2.548500e+01  4.348657e-01
2.550000e+01  4.100523e-01
2.551500e+01  3.819971e-01
2.553000e+01  4.386041e-01
2.554500e+01  3.849312e-01
2.556000e+01  4.120941e-01
2.557500e+01  3.925677e-01
2.559000e+01  4.031940e-01
2.560500e+01  4.089729e-01
2.562000e+01  4.088412e-01
2.563500e+01  3.586833e-01
2.565000e+01  4.122315e-01
2.566500e+01  4.027140e-01
2.568000e+01  4.131074e-01
2.569500e+01  3.903698e-01
2.571000e+01  3.742323e-01
2.572500e+01  4.017551e-01
2.574000e+01  3.982359e-01
2.575500e+01  4.151940e-01
2.577000e+01  4.024300e-01
2.578500e+01  4.220300e-01
2.580000e+01  3.777986e-01
2.581500e+01  4.135107e-01
2.583000e+01  3.989272e-01
2.584500e+01  4.362915e-01
2.586000e+01  3.624258e-01
2.587500e+01  4.021332e-01
2.589000e+01  4.110509e-01
2.590500e+01  4.423828e-01
2.592000e+01  3.574079e-01
2.593500e+01  4.020637e-01
2.595000e+01  3.983673e-01
2.596500e+01  4.279120e-01
2.598000e+01  4.085719e-01
2.599500e+01  3.996409e-01
2.601000e+01  3.960825e-01
2.602500e+01  4.420853e-01
2.604000e+01  4.067969e-01
2.605500e+01  4.010166e-01
2.607000e+01  4.549232e-01
2.608500e+01  4.247899e-01
2.610000e+01  4.088421e-01
2.611500e+01  4.114494e-01
2.613000e+01  4.399333e-01
2.614500e+01  4.745643e-01
2.616000e+01  4.764781e-01
2.617500e+01  3.761632e-01
2.619000e+01  3.599889e-01
2.620500e+01  4.125184e-01
2.622000e+01  4.069521e-01
2.623500e+01  3.982456e-01
2.625000e+01  3.681483e-01
2.626500e+01  3.929487e-01
2.628000e+01  3.483434e-01
2.629500e+01  4.104909e-01
2.631000e+01  3.954934e-01
2.632500e+01  4.096905e-01
2.634000e+01  3.746039e-01
2.635500e+01  4.214645e-01
2.637000e+01  4.347535e-01
2.638500e+01  4.302667e-01
2.640000e+01  3.882741e-01
2.641500e+01  3.923494e-01
2.643000e+01  4.011579e-01
2.644500e+01  3.698483e-01
2.646000e+01  4.238702e-01
2.647500e+01  4.188643e-01
2.649000e+01  4.095025e-01
2.650500e+01  4.174338e-01
2.652000e+01  4.101586e-01
2.653500e+01  4.021494e-01
2.655000e+01  4.066679e-01
2.656500e+01  3.808363e-01
2.658000e+01  3.846240e-01
2.659500e+01  4.133142e-01
2.661000e+01  4.010257e-01
2.662500e+01  3.978793e-01
2.664000e+01  3.673115e-01
2.665500e+01  3.943865e-01
2.667000e+01  4.063007e-01
2.668500e+01  3.438846e-01
2.670000e+01  3.471441e-01
2.671500e+01  3.620268e-01
2.673000e+01  3.307863e-01
2.674500e+01  3.822115e-01
2.676000e+01  4.032861e-01
2.677500e+01  4.043341e-01
2.679000e+01  4.125379e-01
2.680500e+01  3.853614e-01
2.682000e+01  3.935412e-01
2.683500e+01  4.160804e-01
2.685000e+01  4.219642e-01
2.686500e+01  4.050086e-01
2.688000e+01  4.433761e-01
2.689500e+01  4.322421e-01
2.691000e+01  3.946111e-01
2.692500e+01  3.694664e-01
2.694000e+01  3.665875e-01
2.695500e+01  3.805189e-01
2.697000e+01  3.740071e-01
2.698500e+01  3.502779e-01
2.700000e+01  4.013165e-01
2.701500e+01  3.652130e-01
2.703000e+01  3.679481e-01
2.704500e+01  3.420600e-01
2.706000e+01  3.219788e-01
2.707500e+01  3.273860e-01
2.709000e+01  4.133854e-01
2.710500e+01  4.317542e-01
2.712000e+01  3.959326e-01
2.713500e+01  3.519411e-01
2.715000e+01  4.439384e-01
2.716500e+01  4.201182e-01
2.718000e+01  3.979076e-01
2.719500e+01  3.896031e-01
2.721000e+01  3.815290e-01
2.722500e+01  4.477395e-01
2.724000e+01  3.982988e-01
2.725500e+01  4.281073e-01
2.727000e+01  3.364607e-01
2.728500e+01  3.913312e-01
2.730000e+01  4.023456e-01
2.731500e+01  3.953285e-01
2.733000e+01  3.978681e-01
2.734500e+01  4.020783e-01
2.736000e+01  4.418679e-01
2.737500e+01  4.158318e-01
2.739000e+01  2.930999e-01
2.740500e+01  3.982518e-01
2.742000e+01  3.824495e-01
2.743500e+01  3.490554e-01
2.745000e+01  3.369850e-01
2.746500e+01  3.848005e-01
2.748000e+01  3.583137e-01
2.749500e+01  4.060257e-01
2.751000e+01  3.607727e-01
2.752500e+01  4.274296e-01
2.754000e+01  3.810490e-01
2.755500e+01  3.747160e-01
2.757000e+01  3.760390e-01
2.758500e+01  4.017929e-01
2.760000e+01  3.690504e-01
2.761500e+01  4.072409e-01
2.763000e+01  4.051552e-01
2.764500e+01  3.973971e-01
2.766000e+01  3.888684e-01
2.767500e+01  3.965084e-01
2.769000e+01  3.686532e-01
2.770500e+01  4.135944e-01
2.772000e+01  4.188764e-01
2.773500e+01  3.952665e-01
2.775000e+01  3.918365e-01
2.776500e+01  4.124991e-01
2.778000e+01  4.154420e-01
2.779500e+01  4.182288e-01
2.781000e+01  3.542665e-01
2.782500e+01  3.697986e-01
2.784000e+01  3.945152e-01
2.785500e+01  4.017933e-01
2.787000e+01  3.863176e-01
2.788500e+01  3.791748e-01
2.790000e+01  4.327931e-01
2.791500e+01  4.035755e-01
2.793000e+01  3.794098e-01
2.794500e+01  3.984404e-01
2.796000e+01  3.915062e-01
2.797500e+01  4.165387e-01
2.799000e+01  4.026394e-01
2.800500e+01  4.081451e-01
2.802000e+01  4.115255e-01
2.803500e+01  3.967606e-01
2.805000e+01  3.705736e-01
2.806500e+01  4.300496e-01
2.808000e+01  4.195666e-01
2.809500e+01  4.222617e-01
2.811000e+01  3.913222e-01
2.812500e+01  4.081584e-01
2.814000e+01  4.332683e-01
2.815500e+01  4.177425e-01
2.817000e+01  4.181933e-01
2.818500e+01  3.936081e-01
2.820000e+01  4.089967e-01
2.821500e+01  4.295117e-01
2.823000e+01  4.298155e-01
2.824500e+01  4.110492e-01
2.826000e+01  3.890201e-01
2.827500e+01  3.830097e-01
2.829000e+01  4.271553e-01
2.830500e+01  3.995734e-01
2.832000e+01  4.161445e-01
2.833500e+01  4.049392e-01
2.835000e+01  4.078375e-01
2.836500e+01  4.022974e-01
2.838000e+01  4.074315e-01
2.839500e+01  3.438146e-01
2.841000e+01  3.908612e-01
2.842500e+01  3.687743e-01
2.844000e+01  3.804910e-01
2.845500e+01  3.854741e-01
2.847000e+01  3.861231e-01
2.848500e+01  3.782120e-01
2.850000e+01  4.155612e-01
2.851500e+01  3.812523e-01
2.853000e+01  3.727012e-01
2.854500e+01  3.740169e-01
2.856000e+01  4.010007e-01
2.857500e+01  3.977349e-01
2.859000e+01  3.752597e-01
2.860500e+01  3.966709e-01
2.862000e+01  4.070247e-01
2.863500e+01  3.871126e-01
2.865000e+01  3.681978e-01
2.866500e+01  3.719780e-01
2.868000e+01  4.029302e-01
2.869500e+01  4.047483e-01
2.871000e+01  4.166328e-01
2.872500e+01  4.169869e-01
2.874000e+01  4.103985e-01
2.875500e+01  4.243896e-01
2.877000e+01  4.143313e-01
2.878500e+01  4.217554e-01
2.880000e+01  4.211472e-01
2.881500e+01  4.121802e-01
2.883000e+01  4.010936e-01
2.884500e+01  4.381941e-01
2.886000e+01  4.873450e-01
2.887500e+01  7.100624e-01
2.889000e+01  7.430912e-01
2.890500e+01  7.313367e-01
2.892000e+01  7.071165e-01
2.893500e+01  5.449066e-01
2.895000e+01  5.511035e-01
2.896500e+01  6.771148e-01
2.898000e+01  6.005419e-01
2.899500e+01  6.723341e-01
2.901000e+01  8.493264e-01
2.902500e+01  8.090745e-01
2.904000e+01  6.788591e-01
2.905500e+01  7.004302e-01
2.907000e+01  7.312368e-01
2.908500e+01  6.478326e-01
2.910000e+01  6.406694e-01
2.911500e+01  6.290296e-01
2.913000e+01  6.034321e-01
2.914500e+01  6.542839e-01
2.916000e+01  5.964952e-01
2.917500e+01  5.874014e-01
2.919000e+01  6.173226e-01
2.920500e+01  6.677075e-01
2.922000e+01  5.942792e-01
2.923500e+01  5.932684e-01
2.925000e+01  4.920228e-01
2.926500e+01  5.567206e-01
2.928000e+01  4.868755e-01
2.929500e+01  4.530896e-01
2.931000e+01  4.018514e-01
2.932500e+01  4.199050e-01
2.934000e+01  4.378484e-01
2.935500e+01  3.986720e-01
2.937000e+01  4.013899e-01
2.938500e+01  3.783294e-01
2.940000e+01  3.967984e-01
2.941500e+01  3.522905e-01
2.943000e+01  3.921115e-01
2.944500e+01  3.744682e-01
2.946000e+01  3.818309e-01
2.947500e+01  3.494756e-01
2.949000e+01  4.329755e-01
2.950500e+01  4.277675e-01
2.952000e+01  4.124904e-01
2.953500e+01  3.994557e-01
2.955000e+01  4.117586e-01
2.956500e+01  4.097863e-01
2.958000e+01  4.221832e-01
2.959500e+01  4.481613e-01
2.961000e+01  4.306821e-01
2.962500e+01  4.235376e-01
2.964000e+01  4.210978e-01
2.965500e+01  3.941464e-01
2.967000e+01  3.947237e-01
2.968500e+01  4.087650e-01
2.970000e+01  4.402656e-01
2.971500e+01  4.010091e-01
2.973000e+01  4.141160e-01
2.974500e+01  4.126581e-01
2.976000e+01  4.299913e-01
2.977500e+01  4.180968e-01
2.979000e+01  3.959277e-01
2.980500e+01  4.259623e-01
2.982000e+01  4.040203e-01
2.983500e+01  4.099312e-01
2.985000e+01  4.317273e-01
2.986500e+01  4.103941e-01
2.988000e+01  4.267477e-01
2.989500e+01  4.132242e-01
2.991000e+01  4.217298e-01
2.992500e+01  3.833812e-01
2.994000e+01  3.902973e-01
2.995500e+01  4.343079e-01
2.997000e+01  4.044729e-01
2.998500e+01  4.288341e-01
3.000000e+01  4.186415e-01
3.001500e+01  4.069993e-01
3.003000e+01  4.395501e-01
3.004500e+01  4.297106e-01
3.006000e+01  4.304299e-01
3.007500e+01  4.292111e-01
3.009000e+01  3.884201e-01
3.010500e+01  4.198811e-01
3.012000e+01  4.381270e-01
3.013500e+01  3.939395e-01
3.015000e+01  3.794515e-01
3.016500e+01  4.199013e-01
3.018000e+01  3.281785e-01
3.019500e+01  3.895412e-01
3.021000e+01  4.415168e-01
3.022500e+01  3.709798e-01
3.024000e+01  3.922931e-01
3.025500e+01  3.655496e-01
3.027000e+01  3.694525e-01
3.028500e+01  3.550645e-01
3.030000e+01  3.657713e-01
3.031500e+01  4.188808e-01
3.033000e+01  3.190119e-01
3.034500e+01  3.604728e-01
3.036000e+01  4.236941e-01
3.037500e+01  4.052814e-01
3.039000e+01  4.506509e-01
3.040500e+01  4.411415e-01
3.042000e+01  4.096510e-01
3.043500e+01  4.022606e-01
3.045000e+01  4.545028e-01
3.046500e+01  4.699769e-01
3.048000e+01  3.984296e-01
3.049500e+01  4.563634e-01
3.051000e+01  4.395073e-01
3.052500e+01  4.293293e-01
3.054000e+01  3.981742e-01
3.055500e+01  4.083082e-01
3.057000e+01  4.251093e-01
3.058500e+01  4.404857e-01
3.060000e+01  3.473181e-01
3.061500e+01  3.887380e-01
3.063000e+01  3.855314e-01
3.064500e+01  4.051382e-01
3.066000e+01  3.509097e-01
3.067500e+01  3.835990e-01
3.069000e+01  4.237579e-01
3.070500e+01  4.047280e-01
3.072000e+01  4.437653e-01
3.073500e+01  4.237463e-01
3.075000e+01  4.167236e-01
3.076500e+01  3.931143e-01
3.078000e+01  4.305506e-01
3.079500e+01  4.068154e-01
3.081000e+01  4.368724e-01
3.082500e+01  4.301461e-01
3.084000e+01  4.255731e-01
3.085500e+01  4.364282e-01
3.087000e+01  3.790679e-01
3.088500e+01  4.183877e-01
3.090000e+01  4.170785e-01
3.091500e+01  4.166456e-01
3.093000e+01  4.028992e-01
3.094500e+01  4.461383e-01
3.096000e+01  4.127670e-01
3.097500e+01  4.352123e-01
3.099000e+01  4.331496e-01
3.100500e+01  3.745597e-01
3.102000e+01  4.478652e-01
3.103500e+01  4.412546e-01
3.105000e+01  4.111233e-01
3.106500e+01  4.553381e-01
3.108000e+01  4.203697e-01
3.109500e+01  4.723904e-01
3.111000e+01  3.908629e-01
3.112500e+01  4.222223e-01
3.114000e+01  4.469234e-01
3.115500e+01  4.089305e-01
3.117000e+01  4.860954e-01
3.118500e+01  4.935581e-01
3.120000e+01  4.558803e-01
3.121500e+01  4.390764e-01
3.123000e+01  4.679618e-01
3.124500e+01  6.689354e-01
3.126000e+01  6.852512e-01
3.127500e+01  6.918069e-01
3.129000e+01  6.896642e-01
3.130500e+01  5.732718e-01
3.132000e+01  8.049224e-01
3.133500e+01  8.517911e-01
3.135000e+01  8.131113e-01
3.136500e+01  8.796125e-01
3.138000e+01  9.902004e-01
3.139500e+01  9.997182e-01
3.141000e+01  9.104207e-01
3.142500e+01  8.571378e-01
3.144000e+01  1.127612e+00
3.145500e+01  1.114337e+00
3.147000e+01  1.021787e+00
3.148500e+01  1.127678e+00
3.150000e+01  1.175466e+00
3.151500e+01  9.970051e-01
3.153000e+01  9.726998e-01
3.154500e+01  1.059121e+00
3.156000e+01  1.155838e+00
3.157500e+01  1.156377e+00
3.159000e+01  1.201128e+00
3.160500e+01  1.162790e+00
3.162000e+01  1.065532e+00
3.163500e+01  1.071490e+00
3.165000e+01  1.079141e+00
3.166500e+01  1.141773e+00
3.168000e+01  1.144389e+00
3.169500e+01  1.018675e+00
3.171000e+01  1.012582e+00
3.172500e+01  9.888686e-01
3.174000e+01  1.181537e+00
3.175500e+01  1.043034e+00
3.177000e+01  1.118623e+00
3.178500e+01  1.179034e+00
3.180000e+01  1.254443e+00
3.181500e+01  1.410827e+00
3.183000e+01  1.170262e+00
3.184500e+01  1.116255e+00
3.186000e+01  1.075274e+00
3.187500e+01  8.628647e-01
3.189000e+01  7.894523e-01
3.190500e+01  7.002717e-01
3.192000e+01  8.364035e-01
3.193500e+01  6.552465e-01
3.195000e+01  6.363717e-01
3.196500e+01  7.688714e-01
3.198000e+01  7.574055e-01
3.199500e+01  7.466270e-01
3.201000e+01  8.558412e-01
3.202500e+01  7.380823e-01
3.204000e+01  7.840205e-01
3.205500e+01  8.574951e-01
3.207000e+01  9.050298e-01
3.208500e+01  8.820686e-01
3.210000e+01  1.010280e+00
3.211500e+01  1.140978e+00
3.213000e+01  1.135399e+00
3.214500e+01  1.010589e+00
3.216000e+01  8.990196e-01
3.217500e+01  9.364561e-01
3.219000e+01  1.234306e+00
3.220500e+01  1.104768e+00
3.222000e+01  1.093482e+00
3.223500e+01  1.124998e+00
3.225000e+01  1.058020e+00
3.226500e+01  1.210493e+00
3.228000e+01  1.163817e+00
3.229500e+01  1.446686e+00
3.231000e+01  1.454525e+00
3.232500e+01  1.620999e+00
3.234000e+01  1.700696e+00
3.235500e+01  1.731592e+00
3.237000e+01  1.585279e+00
3.238500e+01  1.474790e+00
3.240000e+01  1.456678e+00
3.241500e+01  1.333579e+00
3.243000e+01  1.500382e+00
3.244500e+01  1.335485e+00
3.246000e+01  1.414254e+00
3.247500e+01  1.364726e+00
3.249000e+01  1.351765e+00
3.250500e+01  1.220336e+00
3.252000e+01  1.024749e+00
3.253500e+01  7.835725e-01
3.255000e+01  7.122295e-01
3.256500e+01  6.582356e-01
3.258000e+01  7.958913e-01
3.259500e+01  7.875729e-01
3.261000e+01  9.426144e-01
3.262500e+01  9.140197e-01
3.264000e+01  8.011522e-01
3.265500e+01  1.021515e+00
3.267000e+01  9.962033e-01
3.268500e+01  1.052060e+00
3.270000e+01  1.029795e+00
3.271500e+01  8.162078e-01
3.273000e+01  7.072157e-01
3.274500e+01  7.001185e-01
3.276000e+01  7.163222e-01
3.277500e+01  7.102079e-01
3.279000e+01  4.799735e-01
3.280500e+01  4.453678e-01
3.282000e+01  3.947385e-01
3.283500e+01  4.286020e-01
3.285000e+01  4.491323e-01
3.286500e+01  4.520723e-01
3.288000e+01  4.089935e-01
3.289500e+01  4.863281e-01
3.291000e+01  3.166434e-01
3.292500e+01  3.263603e-01
3.294000e+01  3.313660e-01
3.295500e+01  3.897385e-01
3.297000e+01  3.311063e-01
3.298500e+01  3.330974e-01
3.300000e+01  3.375361e-01
3.301500e+01  3.600160e-01
3.303000e+01  3.617278e-01
3.304500e+01  3.755564e-01
3.306000e+01  3.760104e-01
3.307500e+01  3.944077e-01
3.309000e+01  4.021411e-01
3.310500e+01  4.480369e-01
3.312000e+01  4.125000e-01
3.313500e+01  4.280439e-01
3.315000e+01  4.084585e-01
3.316500e+01  3.517179e-01
3.318000e+01  3.649275e-01
3.319500e+01  3.840976e-01
3.321000e+01  4.116851e-01
3.322500e+01  3.713193e-01
3.324000e+01  3.796490e-01
3.325500e+01  3.492361e-01
3.327000e+01  3.494419e-01
3.328500e+01  3.248883e-01
3.330000e+01  3.625904e-01
3.331500e+01  3.630436e-01
3.333000e+01  3.851040e-01
3.334500e+01  3.937845e-01
3.336000e+01  3.603006e-01
3.337500e+01  4.206662e-01
3.339000e+01  3.687964e-01
3.340500e+01  3.490362e-01
3.342000e+01  4.404537e-01
3.343500e+01  4.264418e-01
3.345000e+01  4.140825e-01
3.346500e+01  4.047591e-01
3.348000e+01  4.462222e-01
3.349500e+01  4.332317e-01
3.351000e+01  3.998837e-01
3.352500e+01  3.783053e-01
3.354000e+01  4.573762e-01
3.355500e+01  3.941452e-01
3.357000e+01  3.868711e-01
3.358500e+01  4.036087e-01
3.360000e+01  3.829280e-01
3.361500e+01  4.062437e-01
3.363000e+01  4.053702e-01
3.364500e+01  4.073829e-01
3.366000e+01  4.629145e-01
3.367500e+01  5.754420e-01
3.369000e+01  5.968654e-01
3.370500e+01  6.345291e-01
3.372000e+01  6.101545e-01
3.373500e+01  6.005659e-01
3.375000e+01  3.982138e-01
3.376500e+01  3.675394e-01
3.378000e+01  4.074701e-01
3.379500e+01  3.846978e-01
3.381000e+01  4.023520e-01
3.382500e+01  4.320712e-01
3.384000e+01  3.966412e-01
3.385500e+01  4.303260e-01
3.387000e+01  4.424617e-01
3.388500e+01  4.063541e-01
3.390000e+01  4.259526e-01
3.391500e+01  3.861106e-01
3.393000e+01  4.321769e-01
3.394500e+01  4.538960e-01
3.396000e+01  5.159605e-01
3.397500e+01  5.766464e-01
3.399000e+01  4.071475e-01
3.400500e+01  3.693824e-01
3.402000e+01  4.055231e-01
3.403500e+01  4.365928e-01
3.405000e+01  3.903795e-01
3.406500e+01  4.236540e-01
3.408000e+01  4.810985e-01
3.409500e+01  4.268024e-01
3.411000e+01  4.620672e-01
3.412500e+01  4.340561e-01
3.414000e+01  3.996962e-01
3.415500e+01  4.716339e-01
3.417000e+01  4.486359e-01
3.418500e+01  4.570115e-01
3.420000e+01  4.563643e-01
3.421500e+01  4.353608e-01
3.423000e+01  4.094438e-01
3.424500e+01  4.308319e-01
3.426000e+01  3.642790e-01
3.427500e+01  3.450819e-01
3.429000e+01  3.363167e-01
3.430500e+01  3.235190e-01
3.432000e+01  3.565038e-01
3.433500e+01  3.762494e-01
3.435000e+01  3.540203e-01
3.436500e+01  3.695888e-01
3.438000e+01  3.678023e-01
3.439500e+01  3.521052e-01
3.441000e+01  3.403999e-01
3.442500e+01  4.078747e-01
3.444000e+01  3.579571e-01
3.445500e+01  3.446355e-01
3.447000e+01  3.630736e-01
3.448500e+01  4.372908e-01
3.450000e+01  3.800432e-01
3.451500e+01  4.085592e-01
3.453000e+01  3.594759e-01
3.454500e+01  3.592260e-01
3.456000e+01  3.567465e-01
3.457500e+01  3.457350e-01
3.459000e+01  3.461816e-01
3.460500e+01  3.680260e-01
3.462000e+01  3.434597e-01
3.463500e+01  3.529502e-01
3.465000e+01  3.649959e-01
3.466500e+01  3.478381e-01
3.468000e+01  4.057547e-01
3.469500e+01  3.469312e-01
3.471000e+01  3.142495e-01
3.472500e+01  3.121709e-01
3.474000e+01  3.453971e-01
3.475500e+01  3.325448e-01
3.477000e+01  3.412063e-01
3.478500e+01  3.247219e-01
3.480000e+01  3.724455e-01
3.481500e+01  3.572298e-01
3.483000e+01  3.375178e-01
3.484500e+01  3.763806e-01
3.486000e+01  3.750078e-01
3.487500e+01  3.574779e-01
3.489000e+01  3.054045e-01
3.490500e+01  3.394202e-01
3.492000e+01  3.585651e-01
3.493500e+01  3.210501e-01
3.495000e+01  3.345762e-01
3.496500e+01  3.338197e-01
3.498000e+01  3.665324e-01
3.499500e+01  3.308533e-01
3.501000e+01  3.524212e-01
3.502500e+01  3.349468e-01
3.504000e+01  3.319079e-01
3.505500e+01  3.241653e-01
3.507000e+01  3.551539e-01
3.508500e+01  3.466388e-01
3.510000e+01  3.287739e-01
3.511500e+01  3.207598e-01
3.513000e+01  3.070099e-01
3.514500e+01  3.503246e-01
3.516000e+01  3.330233e-01
3.517500e+01  3.532397e-01
3.519000e+01  3.242846e-01
3.520500e+01  3.650491e-01
3.522000e+01  3.096737e-01
3.523500e+01  3.281864e-01
3.525000e+01  3.425786e-01
3.526500e+01  3.234177e-01
3.528000e+01  3.394027e-01
3.529500e+01  3.609175e-01
3.531000e+01  3.879654e-01
3.532500e+01  3.659958e-01
3.534000e+01  3.400224e-01
3.535500e+01  3.421829e-01
3.537000e+01  3.358118e-01
3.538500e+01  3.392770e-01
3.540000e+01  3.563146e-01
3.541500e+01  3.350358e-01
3.543000e+01  3.258947e-01
3.544500e+01  3.341236e-01
3.546000e+01  3.333424e-01
3.547500e+01  3.168638e-01
3.549000e+01  3.400459e-01
3.550500e+01  3.854647e-01
3.552000e+01  3.762597e-01
3.553500e+01  3.231432e-01
3.555000e+01  3.116302e-01
3.556500e+01  3.575165e-01
3.558000e+01  3.213225e-01
3.559500e+01  3.614496e-01
3.561000e+01  3.278004e-01
3.562500e+01  3.723252e-01
3.564000e+01  3.370145e-01
3.565500e+01  3.652074e-01
3.567000e+01  3.168600e-01
3.568500e+01  3.528741e-01
3.570000e+01  3.290194e-01
3.571500e+01  3.288510e-01
3.573000e+01  3.647963e-01
3.574500e+01  3.395331e-01
3.576000e+01  3.253112e-01
3.577500e+01  3.227581e-01
3.579000e+01  3.383608e-01
3.580500e+01  3.511502e-01
3.582000e+01  3.423538e-01
3.583500e+01  3.628726e-01
3.585000e+01  3.345013e-01
3.586500e+01  3.716032e-01
3.588000e+01  3.359824e-01
3.589500e+01  3.615044e-01
3.591000e+01  3.461303e-01
3.592500e+01  3.041686e-01
3.594000e+01  3.325960e-01
3.595500e+01  3.500378e-01
3.597000e+01  3.452345e-01
3.598500e+01  3.262426e-01
3.600000e+01  3.436406e-01
3.601500e+01  3.177420e-01
3.603000e+01  3.344779e-01
3.604500e+01  3.505506e-01
3.606000e+01  3.415846e-01
3.607500e+01  3.155092e-01
3.609000e+01  3.467667e-01
3.610500e+01  3.505650e-01
3.612000e+01  3.304523e-01
3.613500e+01  3.708476e-01
3.615000e+01  3.204372e-01
3.616500e+01  3.291382e-01
3.618000e+01  3.419114e-01
3.619500e+01  3.492777e-01
3.621000e+01  3.408039e-01
3.622500e+01  3.604819e-01
3.624000e+01  3.298810e-01
3.625500e+01  3.024731e-01
3.627000e+01  3.159661e-01
3.628500e+01  3.372671e-01
3.630000e+01  3.362656e-01
3.631500e+01  3.697858e-01
3.633000e+01  3.575028e-01
3.634500e+01  4.116061e-01
3.636000e+01  3.778570e-01
3.637500e+01  3.721168e-01
3.639000e+01  3.317423e-01
3.640500e+01  3.774774e-01
3.642000e+01  3.442694e-01
3.643500e+01  3.555774e-01
3.645000e+01  3.613606e-01
3.646500e+01  3.495458e-01
3.648000e+01  3.659014e-01
3.649500e+01  3.496704e-01
3.651000e+01  3.463260e-01
3.652500e+01  3.476991e-01
3.654000e+01  3.544965e-01
3.655500e+01  3.364485e-01
3.657000e+01  3.158177e-01
3.658500e+01  3.265741e-01
3.660000e+01  3.215438e-01
3.661500e+01  3.310470e-01
3.663000e+01  3.424093e-01
3.664500e+01  3.291057e-01
3.666000e+01  3.358819e-01
3.667500e+01  3.368153e-01
3.669000e+01  3.074491e-01
3.670500e+01  3.338494e-01
3.672000e+01  3.474139e-01
3.673500e+01  3.284248e-01
3.675000e+01  3.514224e-01
3.676500e+01  3.544379e-01
3.678000e+01  3.168820e-01
3.679500e+01  3.305063e-01
3.681000e+01  3.742473e-01
3.682500e+01  3.247481e-01
3.684000e+01  3.170736e-01
3.685500e+01  3.167551e-01
3.687000e+01  3.445414e-01
3.688500e+01  3.526023e-01
3.690000e+01  3.117111e-01
3.691500e+01  3.261913e-01
3.693000e+01  3.277770e-01
3.694500e+01  3.305112e-01
3.696000e+01  3.427710e-01
3.697500e+01  3.392552e-01
3.699000e+01  3.765333e-01
3.700500e+01  3.196339e-01
3.702000e+01  3.170477e-01
3.703500e+01  3.396659e-01
3.705000e+01  3.129159e-01
3.706500e+01  3.381172e-01
3.708000e+01  3.186030e-01
3.709500e+01  3.504752e-01
3.711000e+01  3.378451e-01
3.712500e+01  3.392309e-01
3.714000e+01  3.149362e-01
3.715500e+01  3.586538e-01
3.717000e+01  3.446858e-01
3.718500e+01  3.228594e-01
3.720000e+01  3.595912e-01
3.721500e+01  3.461508e-01
3.723000e+01  3.579544e-01
3.724500e+01  3.504566e-01
3.726000e+01  3.305658e-01
3.727500e+01  3.534780e-01
3.729000e+01  3.365044e-01
3.730500e+01  3.098644e-01
3.732000e+01  3.431935e-01
3.733500e+01  3.381609e-01
3.735000e+01  3.430526e-01
3.736500e+01  3.254332e-01
3.738000e+01  3.474152e-01
3.739500e+01  3.369277e-01
3.741000e+01  3.135476e-01
3.742500e+01  3.238360e-01
3.744000e+01  3.459809e-01
3.745500e+01  3.230937e-01
3.747000e+01  3.490013e-01
3.748500e+01  3.548743e-01
3.750000e+01  3.433444e-01
3.751500e+01  3.771797e-01
3.753000e+01  3.217698e-01
3.754500e+01  3.577316e-01
3.756000e+01  3.222871e-01
3.757500e+01  3.078615e-01
3.759000e+01  3.462821e-01
3.760500e+01  3.482596e-01
3.762000e+01  3.398145e-01
3.763500e+01  3.071037e-01
3.765000e+01  3.484240e-01
3.766500e+01  3.487986e-01
3.768000e+01  3.423958e-01
3.769500e+01  3.358580e-01
3.771000e+01  3.218981e-01
3.772500e+01  3.735075e-01
3.774000e+01  3.354276e-01
3.775500e+01  3.716500e-01
3.777000e+01  3.162346e-01
3.778500e+01  3.466799e-01
3.780000e+01  3.427767e-01
3.781500e+01  3.428166e-01
3.783000e+01  3.504674e-01
3.784500e+01  3.240132e-01
3.786000e+01  3.165372e-01
3.787500e+01  3.292620e-01
3.789000e+01  3.268928e-01
3.790500e+01  3.232915e-01
3.792000e+01  3.271394e-01
3.793500e+01  3.428023e-01
3.795000e+01  3.264917e-01
3.796500e+01  3.364086e-01
3.798000e+01  3.875850e-01
3.799500e+01  3.149090e-01
3.801000e+01  3.588022e-01
3.802500e+01  3.391931e-01
3.804000e+01  3.146781e-01
3.805500e+01  3.396253e-01
3.807000e+01  3.670770e-01
3.808500e+01  3.410571e-01
3.810000e+01  3.790580e-01
3.811500e+01  3.171868e-01
3.813000e+01  3.495338e-01
3.814500e+01  3.553799e-01
3.816000e+01  3.480008e-01
3.817500e+01  3.661354e-01
3.819000e+01  3.716172e-01
3.820500e+01  3.573223e-01
3.822000e+01  3.691150e-01
3.823500e+01  3.466659e-01
3.825000e+01  3.289778e-01
3.826500e+01  3.311236e-01
3.828000e+01  3.332033e-01
3.829500e+01  3.601245e-01
3.831000e+01  3.624801e-01
3.832500e+01  3.287557e-01
3.834000e+01  3.470324e-01
3.835500e+01  3.475940e-01
3.837000e+01  3.476466e-01
3.838500e+01  3.828950e-01
3.840000e+01  3.529122e-01
3.841500e+01  3.563322e-01
3.843000e+01  3.178959e-01
3.844500e+01  3.011950e-01
3.846000e+01  3.197268e-01
3.847500e+01  3.261570e-01
3.849000e+01  3.518961e-01
3.850500e+01  3.163632e-01
3.852000e+01  3.488133e-01
3.853500e+01  3.641511e-01
3.855000e+01  3.333410e-01
3.856500e+01  3.779511e-01
3.858000e+01  3.755727e-01
3.859500e+01  3.918791e-01
3.861000e+01  3.506189e-01
3.862500e+01  3.573245e-01
3.864000e+01  3.794095e-01
3.865500e+01  3.299594e-01
3.867000e+01  3.179127e-01
3.868500e+01  3.059338e-01
3.870000e+01  3.191174e-01
3.871500e+01  3.468188e-01
3.873000e+01  3.387009e-01
3.874500e+01  3.775561e-01
3.876000e+01  3.346093e-01
3.877500e+01  3.297472e-01
3.879000e+01  3.862303e-01
3.880500e+01  3.416909e-01
3.882000e+01  3.379408e-01
3.883500e+01  3.041047e-01
3.885000e+01  3.714375e-01
3.886500e+01  3.328275e-01
3.888000e+01  3.417405e-01
3.889500e+01  3.381068e-01
3.891000e+01  3.388495e-01
3.892500e+01  3.298870e-01
3.894000e+01  3.313144e-01
3.895500e+01  3.461094e-01
3.897000e+01  3.542664e-01
3.898500e+01  4.002027e-01
3.900000e+01  3.628563e-01
3.901500e+01  3.392783e-01
3.903000e+01  3.253578e-01
3.904500e+01  3.445816e-01
3.906000e+01  4.699960e-01
3.907500e+01  3.773389e-01
3.909000e+01  3.591129e-01
3.910500e+01  3.605385e-01
3.912000e+01  3.302786e-01
3.913500e+01  3.387494e-01
3.915000e+01  3.181719e-01
3.916500e+01  3.418143e-01
3.918000e+01  3.316637e-01
3.919500e+01  3.149979e-01
3.921000e+01  3.250640e-01
3.922500e+01  2.949448e-01
3.924000e+01  3.295693e-01
3.925500e+01  2.990766e-01
3.927000e+01  3.463984e-01
3.928500e+01  4.067779e-01
3.930000e+01  6.023763e-01
3.931500e+01  5.740074e-01
3.933000e+01  6.005971e-01
3.934500e+01  6.673959e-01
3.936000e+01  6.375228e-01
3.937500e+01  5.760167e-01
3.939000e+01  5.875671e-01
3.940500e+01  5.907457e-01
3.942000e+01  6.304929e-01
3.943500e+01  5.975749e-01
3.945000e+01  6.274949e-01
3.946500e+01  5.975666e-01
3.948000e+01  5.897346e-01
3.949500e+01  5.899770e-01
3.951000e+01  5.839763e-01
3.952500e+01  5.388926e-01
3.954000e+01  6.097766e-01
3.955500e+01  6.228435e-01
3.957000e+01  5.878237e-01
3.958500e+01  6.554202e-01
3.960000e+01  5.757052e-01
3.961500e+01  5.555307e-01
3.963000e+01  5.831003e-01
3.964500e+01  5.832974e-01
3.966000e+01  5.667970e-01
3.967500e+01  5.723829e-01
3.969000e+01  6.825677e-01
3.970500e+01  6.133977e-01
3.972000e+01  5.636371e-01
3.973500e+01  6.449932e-01
3.975000e+01  5.763912e-01
3.976500e+01  6.402410e-01
3.978000e+01  7.088246e-01
3.979500e+01  5.948193e-01
3.981000e+01  5.983035e-01
3.982500e+01  4.512428e-01
3.984000e+01  5.623722e-01
3.985500e+01  5.331414e-01
3.987000e+01  6.195145e-01
3.988500e+01  7.137678e-01
3.990000e+01  7.807207e-01
3.991500e+01  6.561522e-01
3.993000e+01  5.616925e-01
3.994500e+01  5.444469e-01
3.996000e+01  4.219743e-01
3.997500e+01  4.448470e-01
3.999000e+01  4.476079e-01
4.000500e+01  4.233797e-01
4.002000e+01  4.300607e-01
4.003500e+01  4.602992e-01
4.005000e+01  4.767622e-01
4.006500e+01  4.710495e-01
4.008000e+01  6.457070e-01
4.009500e+01  5.641598e-01
4.011000e+01  5.870720e-01
4.012500e+01  5.974668e-01
4.014000e+01  6.013159e-01
4.015500e+01  8.538420e-01
4.017000e+01  8.357575e-01
4.018500e+01  7.993352e-01
4.020000e+01  9.171141e-01
4.021500e+01  1.037877e+00
4.023000e+01  1.080606e+00
4.024500e+01  1.267080e+00
4.026000e+01  1.363964e+00
4.027500e+01  1.536897e+00
4.029000e+01  1.488001e+00
4.030500e+01  1.578799e+00
4.032000e+01  1.671360e+00
4.033500e+01  1.425179e+00
4.035000e+01  1.787274e+00
4.036500e+01  1.473170e+00
4.038000e+01  1.504878e+00
4.039500e+01  1.434602e+00
4.041000e+01  1.279806e+00
4.042500e+01  1.304341e+00
4.044000e+01  1.267841e+00
4.045500e+01  1.061540e+00
4.047000e+01  1.079752e+00
4.048500e+01  1.354160e+00
4.050000e+01  1.157881e+00
4.051500e+01  1.066167e+00
4.053000e+01  7.399299e-01
4.054500e+01  9.356829e-01
4.056000e+01  9.742459e-01
4.057500e+01  8.224048e-01
4.059000e+01  8.850555e-01
4.060500e+01  8.033547e-01
4.062000e+01  9.687484e-01
4.063500e+01  8.947794e-01
4.065000e+01  7.968447e-01
4.066500e+01  6.779824e-01
4.068000e+01  6.294150e-01
4.069500e+01  6.215222e-01
4.071000e+01  8.353571e-01
4.072500e+01  8.637027e-01
4.074000e+01  6.910223e-01
4.075500e+01  4.593998e-01
4.077000e+01  4.405188e-01
4.078500e+01  4.731754e-01
4.080000e+01  4.960403e-01
4.081500e+01  4.736470e-01
4.083000e+01  4.691616e-01
4.084500e+01  4.375343e-01
4.086000e+01  4.521655e-01
4.087500e+01  4.679524e-01
4.089000e+01  4.388244e-01
4.090500e+01  4.813661e-01
4.092000e+01  5.619242e-01
4.093500e+01  5.290450e-01
4.095000e+01  4.338647e-01
4.096500e+01  5.118131e-01
4.098000e+01  5.216912e-01
4.099500e+01  4.230092e-01
4.101000e+01  3.867846e-01
4.102500e+01  3.765308e-01
4.104000e+01  4.699840e-01
4.105500e+01  4.867629e-01
4.107000e+01  4.679602e-01
4.108500e+01  4.196490e-01
4.110000e+01  4.865531e-01
4.111500e+01  4.813460e-01
4.113000e+01  4.419197e-01
4.114500e+01  4.294766e-01
4.116000e+01  4.250599e-01
4.117500e+01  4.858133e-01
4.119000e+01  4.658381e-01
4.120500e+01  4.530690e-01
4.122000e+01  4.241290e-01
4.123500e+01  4.068413e-01
4.125000e+01  4.404214e-01
4.126500e+01  5.116013e-01
4.128000e+01  4.473586e-01
4.129500e+01  4.989597e-01
4.131000e+01  5.209675e-01
4.132500e+01  6.907040e-01
4.134000e+01  5.219973e-01
4.135500e+01  6.362319e-01
4.137000e+01  5.416128e-01
4.138500e+01  5.919939e-01
4.140000e+01  5.193229e-01
4.141500e+01  4.635924e-01
4.143000e+01  4.434873e-01
4.144500e+01  4.923044e-01
4.146000e+01  4.942620e-01
4.147500e+01  5.549594e-01
4.149000e+01  4.517811e-01
4.150500e+01  5.154498e-01
4.152000e+01  4.154060e-01
4.153500e+01  4.714377e-01
4.155000e+01  4.424267e-01
4.156500e+01  4.122255e-01
4.158000e+01  4.266723e-01
4.159500e+01  4.088089e-01
4.161000e+01  4.159951e-01
4.162500e+01  3.682476e-01
4.164000e+01  3.192441e-01
4.165500e+01  3.903207e-01
4.167000e+01  4.321988e-01
4.168500e+01  4.212746e-01
4.170000e+01  3.404474e-01
4.171500e+01  3.385581e-01
4.173000e+01  3.373175e-01
4.174500e+01  3.212173e-01
4.176000e+01  3.012178e-01
4.177500e+01  3.231369e-01
4.179000e+01  4.094509e-01
4.180500e+01  2.979727e-01
4.182000e+01  2.999609e-01
4.183500e+01  2.551280e-01
4.185000e+01  2.756656e-01
4.186500e+01  3.221602e-01
4.188000e+01  3.434541e-01
4.189500e+01  3.474730e-01
4.191000e+01  3.305998e-01
4.192500e+01  3.423156e-01
4.194000e+01  3.306401e-01
4.195500e+01  3.394364e-01
4.197000e+01  3.223155e-01
4.198500e+01  3.265038e-01
4.200000e+01  3.365908e-01
4.201500e+01  3.226763e-01
4.203000e+01  3.148728e-01
4.204500e+01  3.073379e-01
4.206000e+01  3.215350e-01
4.207500e+01  2.686282e-01
4.209000e+01  3.271530e-01
4.210500e+01  3.001703e-01
4.212000e+01  2.797468e-01
4.213500e+01  2.677452e-01
4.215000e+01  2.982033e-01
4.216500e+01  2.558810e-01
4.218000e+01  2.722051e-01
4.219500e+01  3.142240e-01
4.221000e+01  3.066818e-01
4.222500e+01  2.813258e-01
4.224000e+01  3.017942e-01
4.225500e+01  2.439739e-01
4.227000e+01  3.037120e-01
4.228500e+01  3.246057e-01
4.230000e+01  3.693091e-01
4.231500e+01  3.608572e-01
4.233000e+01  3.727461e-01
4.234500e+01  3.357318e-01
4.236000e+01  3.289113e-01
4.237500e+01  3.651706e-01
4.239000e+01  3.727168e-01
4.240500e+01  3.093554e-01
4.242000e+01  3.857377e-01
4.243500e+01  3.540000e-01
4.245000e+01  3.400615e-01
4.246500e+01  4.203977e-01
4.248000e+01  3.775622e-01
4.249500e+01  3.954287e-01
4.251000e+01  3.457295e-01
4.252500e+01  3.638559e-01
4.254000e+01  3.465779e-01
4.255500e+01  3.340855e-01
4.257000e+01  3.893286e-01
4.258500e+01  4.070184e-01
4.260000e+01  4.039965e-01
4.261500e+01  4.258747e-01
4.263000e+01  3.947523e-01
4.264500e+01  3.904232e-01
4.266000e+01  4.157216e-01
4.267500e+01  4.290412e-01
4.269000e+01  4.144679e-01
4.270500e+01  4.173273e-01
4.272000e+01  4.081665e-01
4.273500e+01  4.143043e-01
4.275000e+01  4.046752e-01
4.276500e+01  4.174526e-01
4.278000e+01  4.061249e-01
4.279500e+01  3.998182e-01
4.281000e+01  4.182231e-01
4.282500e+01  4.033513e-01
4.284000e+01  3.861201e-01
4.285500e+01  4.161313e-01
4.287000e+01  4.273169e-01
4.288500e+01  4.238260e-01
4.290000e+01  4.165557e-01
4.291500e+01  4.270792e-01
4.293000e+01  4.231538e-01
4.294500e+01  4.162558e-01
4.296000e+01  3.925260e-01
4.297500e+01  3.774476e-01
4.299000e+01  4.137865e-01
4.300500e+01  3.960956e-01
4.302000e+01  4.225322e-01
4.303500e+01  4.057892e-01
4.305000e+01  4.101636e-01
4.306500e+01  4.043372e-01
4.308000e+01  3.639652e-01
4.309500e+01  3.567741e-01
4.311000e+01  4.129188e-01
4.312500e+01  3.803576e-01
4.314000e+01  3.663304e-01
4.315500e+01  3.445006e-01
4.317000e+01  3.363269e-01
4.318500e+01  4.010423e-01
4.320000e+01  3.626369e-01
4.321500e+01  3.221462e-01
4.323000e+01  3.968278e-01
4.324500e+01  3.538301e-01
4.326000e+01  3.658009e-01
4.327500e+01  4.051490e-01
4.329000e+01  3.905202e-01
4.330500e+01  4.255435e-01
4.332000e+01  3.428863e-01
4.333500e+01  3.526698e-01
4.335000e+01  3.735957e-01
4.336500e+01  3.582577e-01
4.338000e+01  3.681408e-01
4.339500e+01  4.023478e-01
4.341000e+01  4.078028e-01
4.342500e+01  4.053552e-01
4.344000e+01  3.902895e-01
4.345500e+01  4.211073e-01
4.347000e+01  3.697748e-01
4.348500e+01  3.712279e-01
4.350000e+01  4.040184e-01
4.351500e+01  4.138124e-01
4.353000e+01  4.127894e-01
4.354500e+01  3.723620e-01
4.356000e+01  4.016331e-01
4.357500e+01  3.975201e-01
4.359000e+01  4.141347e-01
4.360500e+01  3.937748e-01
4.362000e+01  4.011648e-01
4.363500e+01  3.738976e-01
4.365000e+01  4.081329e-01
4.366500e+01  4.208259e-01
4.368000e+01  4.160376e-01
4.369500e+01  4.135102e-01
4.371000e+01  3.995903e-01
4.372500e+01  3.986867e-01
4.374000e+01  3.986038e-01
4.375500e+01  4.252334e-01
4.377000e+01  4.167507e-01
4.378500e+01  3.996066e-01
4.380000e+01  4.156137e-01
4.381500e+01  3.829275e-01
4.383000e+01  3.983063e-01
4.384500e+01  3.936247e-01
4.386000e+01  3.882111e-01
4.387500e+01  4.019479e-01
4.389000e+01  3.776518e-01
4.390500e+01  4.055121e-01
4.392000e+01  3.932056e-01
4.393500e+01  3.661463e-01
4.395000e+01  3.829595e-01
4.396500e+01  4.249323e-01
4.398000e+01  4.091802e-01
4.399500e+01  3.768476e-01
4.401000e+01  3.723370e-01
4.402500e+01  4.099906e-01
4.404000e+01  4.194741e-01
4.405500e+01  4.032605e-01
4.407000e+01  4.279856e-01
4.408500e+01  4.159256e-01
4.410000e+01  4.307832e-01
4.411500e+01  4.023657e-01
4.413000e+01  4.120873e-01
4.414500e+01  4.242838e-01
4.416000e+01  4.271974e-01
4.417500e+01  4.118040e-01
4.419000e+01  4.259696e-01
4.420500e+01  3.921261e-01
4.422000e+01  4.158014e-01
4.423500e+01  4.286568e-01
4.425000e+01  4.276958e-01
4.426500e+01  4.218245e-01
4.428000e+01  4.251313e-01
4.429500e+01  4.195814e-01
4.431000e+01  4.165151e-01
4.432500e+01  3.986030e-01
4.434000e+01  4.109309e-01
4.435500e+01  4.105560e-01
4.437000e+01  4.137784e-01
4.438500e+01  3.839117e-01
4.440000e+01  4.261718e-01
4.441500e+01  4.096785e-01
4.443000e+01  3.824183e-01
4.444500e+01  4.303120e-01
4.446000e+01  4.020241e-01
4.447500e+01  4.150359e-01
4.449000e+01  4.271790e-01
4.450500e+01  4.293796e-01
4.452000e+01  4.128357e-01
4.453500e+01  4.014090e-01
4.455000e+01  3.997895e-01
4.456500e+01  4.247002e-01
4.458000e+01  4.148361e-01
4.459500e+01  4.085437e-01
4.461000e+01  3.375534e-01
4.462500e+01  3.299832e-01
4.464000e+01  3.609517e-01
4.465500e+01  4.193786e-01
4.467000e+01  3.742714e-01
4.468500e+01  3.956844e-01
4.470000e+01  4.120926e-01
4.471500e+01  4.235798e-01
4.473000e+01  3.915199e-01
4.474500e+01  4.140325e-01
4.476000e+01  3.937736e-01
4.477500e+01  3.988216e-01
4.479000e+01  4.164120e-01
4.480500e+01  4.242684e-01
4.482000e+01  4.060647e-01
4.483500e+01  4.015649e-01
4.485000e+01  4.311857e-01
4.486500e+01  4.264733e-01
4.488000e+01  3.847373e-01
4.489500e+01  4.293262e-01
4.491000e+01  4.003876e-01
4.492500e+01  4.382320e-01
4.494000e+01  4.088388e-01
4.495500e+01  4.268748e-01
4.497000e+01  4.261697e-01
4.498500e+01  3.789080e-01
4.500000e+01  4.107982e-01
4.501500e+01  3.863252e-01
4.503000e+01  4.158196e-01
4.504500e+01  4.335579e-01
4.506000e+01  4.158269e-01
4.507500e+01  4.216324e-01
4.509000e+01  4.022949e-01
4.510500e+01  4.051932e-01
4.512000e+01  4.331505e-01
4.513500e+01  4.229645e-01
4.515000e+01  3.952752e-01
4.516500e+01  3.693434e-01
4.518000e+01  4.232964e-01
4.519500e+01  4.139808e-01
4.521000e+01  4.279644e-01
4.522500e+01  3.867655e-01
4.524000e+01  4.223385e-01
4.525500e+01  4.041519e-01
4.527000e+01  4.239427e-01
4.528500e+01  4.248694e-01
4.530000e+01  4.230562e-01
4.531500e+01  4.361946e-01
4.533000e+01  4.367634e-01
4.534500e+01  4.136409e-01
4.536000e+01  4.361897e-01
4.537500e+01  4.125342e-01
4.539000e+01  4.362992e-01
4.540500e+01  4.063500e-01
4.542000e+01  4.230677e-01
4.543500e+01  4.320817e-01
4.545000e+01  4.103608e-01
4.546500e+01  3.910662e-01
4.548000e+01  3.924387e-01
4.549500e+01  3.985031e-01
4.551000e+01  4.138644e-01
4.552500e+01  4.016110e-01
4.554000e+01  3.927736e-01
4.555500e+01  3.929308e-01
4.557000e+01  4.038811e-01
4.558500e+01  4.462037e-01
4.560000e+01  4.171556e-01
4.561500e+01  4.096458e-01
4.563000e+01  4.219653e-01
4.564500e+01  4.107172e-01
4.566000e+01  3.913668e-01
4.567500e+01  3.952711e-01
4.569000e+01  4.237521e-01
4.570500e+01  4.055419e-01
4.572000e+01  4.165472e-01
4.573500e+01  4.067064e-01
4.575000e+01  4.045496e-01
4.576500e+01  4.164513e-01
4.578000e+01  4.213477e-01
4.579500e+01  3.861473e-01
4.581000e+01  4.025828e-01
4.582500e+01  4.100955e-01
4.584000e+01  4.100262e-01
4.585500e+01  3.911851e-01
4.587000e+01  4.047890e-01
4.588500e+01  4.058089e-01
4.590000e+01  4.076267e-01
4.591500e+01  4.123227e-01
4.593000e+01  3.935223e-01
4.594500e+01  4.020433e-01
4.596000e+01  4.207238e-01
4.597500e+01  4.040682e-01
4.599000e+01  4.002247e-01
4.600500e+01  4.215988e-01
4.602000e+01  3.725108e-01
4.603500e+01  3.707584e-01
4.605000e+01  4.034408e-01
4.606500e+01  3.691464e-01
4.608000e+01  4.098708e-01
4.609500e+01  3.877927e-01
4.611000e+01  3.072490e-01
4.612500e+01  3.454320e-01
4.614000e+01  2.407677e-01
4.615500e+01  3.912506e-01
4.617000e+01  3.097128e-01
4.618500e+01  3.828908e-01
4.620000e+01  3.950280e-01
4.621500e+01  3.733169e-01
4.623000e+01  3.942566e-01
4.624500e+01  3.865693e-01
4.626000e+01  3.699968e-01
4.627500e+01  3.890252e-01
4.629000e+01  3.372149e-01
4.630500e+01  3.703978e-01
4.632000e+01  3.828548e-01
4.633500e+01  3.655968e-01
4.635000e+01  3.661612e-01
4.636500e+01  4.019527e-01
4.638000e+01  3.693087e-01
4.639500e+01  3.667134e-01
4.641000e+01  3.443893e-01
4.642500e+01  3.872618e-01
4.644000e+01  4.074354e-01
4.645500e+01  4.171509e-01
4.647000e+01  4.081679e-01
4.648500e+01  4.159852e-01
4.650000e+01  4.201635e-01
4.651500e+01  3.962532e-01
4.653000e+01  3.969508e-01
4.654500e+01  3.896068e-01
4.656000e+01  4.175612e-01
4.657500e+01  4.287873e-01
4.659000e+01  4.247299e-01
4.660500e+01  3.938851e-01
4.662000e+01  4.028215e-01
4.663500e+01  4.092273e-01
4.665000e+01  4.088116e-01
4.666500e+01  4.120049e-01
4.668000e+01  4.116955e-01
4.669500e+01  3.997922e-01
4.671000e+01  4.324519e-01
4.672500e+01  4.195541e-01
4.674000e+01  4.067059e-01
4.675500e+01  3.290885e-01
4.677000e+01  3.398117e-01
4.678500e+01  3.819510e-01
4.680000e+01  3.422773e-01
4.681500e+01  3.694919e-01
4.683000e+01  3.573614e-01
4.684500e+01  3.363528e-01
4.686000e+01  3.602635e-01
4.687500e+01  3.477133e-01
4.689000e+01  3.422626e-01
4.690500e+01  3.430963e-01
4.692000e+01  3.534871e-01
4.693500e+01  2.358858e-01
4.695000e+01  2.143896e-01
4.696500e+01  2.132364e-01
4.698000e+01  2.243824e-01
4.699500e+01  2.238238e-01
4.701000e+01  2.136666e-01
4.702500e+01  2.380128e-01
4.704000e+01  2.568541e-01
4.705500e+01  2.370375e-01
4.707000e+01  3.151305e-01
4.708500e+01  3.427732e-01
4.710000e+01  3.306177e-01
4.711500e+01  3.342256e-01
4.713000e+01  3.335773e-01
4.714500e+01  3.357208e-01
4.716000e+01  3.286823e-01
4.717500e+01  3.366023e-01
4.719000e+01  3.558800e-01
4.720500e+01  3.344378e-01
4.722000e+01  3.374777e-01
4.723500e+01  3.219216e-01
4.725000e+01  3.630098e-01
4.726500e+01  3.206902e-01
4.728000e+01  2.876979e-01
4.729500e+01  3.173767e-01
4.731000e+01  3.308778e-01
4.732500e+01  3.585175e-01
4.734000e+01  2.822145e-01
4.735500e+01  3.527137e-01
4.737000e+01  3.398398e-01
4.738500e+01  3.534981e-01
4.740000e+01  3.248771e-01
4.741500e+01  3.346428e-01
4.743000e+01  3.455009e-01
4.744500e+01  3.297423e-01
4.746000e+01  3.455312e-01
4.747500e+01  3.151107e-01
4.749000e+01  3.485637e-01
4.750500e+01  3.254330e-01
4.752000e+01  3.397227e-01
4.753500e+01  3.444681e-01
4.755000e+01  3.250347e-01
4.756500e+01  3.307048e-01
4.758000e+01  3.355943e-01
4.759500e+01  3.497239e-01
4.761000e+01  3.283697e-01
4.762500e+01  3.491058e-01
4.764000e+01  3.110381e-01
4.765500e+01  3.181037e-01
4.767000e+01  3.076778e-01
4.768500e+01  3.088330e-01
4.770000e+01  3.171247e-01
4.771500e+01  2.966146e-01
4.773000e+01  3.415473e-01
4.774500e+01  3.304302e-01
4.776000e+01  3.725964e-01
4.777500e+01  3.283393e-01
4.779000e+01  3.505959e-01
4.780500e+01  3.323025e-01
4.782000e+01  3.696413e-01
4.783500e+01  3.527362e-01
4.785000e+01  3.575372e-01
4.786500e+01  3.072053e-01
4.788000e+01  2.858586e-01
4.789500e+01  3.704205e-01
4.791000e+01  2.812517e-01
4.792500e+01  2.987298e-01
4.794000e+01  2.662208e-01
4.795500e+01  2.878937e-01
4.797000e+01  3.262131e-01
4.798500e+01  3.669367e-01
4.800000e+01  3.288857e-01
4.801500e+01  2.681372e-01
4.803000e+01  2.856281e-01
4.804500e+01  2.856508e-01
4.806000e+01  3.537888e-01
4.807500e+01  2.571957e-01
4.809000e+01  3.386823e-01
4.810500e+01  3.155456e-01
4.812000e+01  2.581314e-01
4.813500e+01  2.905962e-01
4.815000e+01  3.434801e-01
4.816500e+01  2.941945e-01
4.818000e+01  3.213024e-01
4.819500e+01  3.260353e-01
4.821000e+01  2.253246e-01
4.822500e+01  3.568307e-01
4.824000e+01  3.580246e-01
4.825500e+01  3.000818e-01
4.827000e+01  3.208532e-01
4.828500e+01  3.438820e-01
4.830000e+01  3.107298e-01
4.831500e+01  3.063262e-01
4.833000e+01  3.271015e-01
4.834500e+01  2.857369e-01
4.836000e+01  3.155789e-01
4.837500e+01  3.375870e-01
4.839000e+01  3.070214e-01
4.840500e+01  3.149839e-01
4.842000e+01  2.731532e-01
4.843500e+01  2.898340e-01
4.845000e+01  3.370063e-01
4.846500e+01  3.408701e-01
4.848000e+01  3.289876e-01
4.849500e+01  3.322830e-01
4.851000e+01  2.876316e-01
4.852500e+01  3.107952e-01
4.854000e+01  3.392820e-01
4.855500e+01  3.324734e-01
4.857000e+01  2.805114e-01
4.858500e+01  2.737243e-01
4.860000e+01  2.695604e-01
4.861500e+01  2.745821e-01
4.863000e+01  2.973248e-01
4.864500e+01  3.310219e-01
4.866000e+01  2.950364e-01
4.867500e+01  3.441009e-01
4.869000e+01  3.002044e-01
4.870500e+01  2.932200e-01
4.872000e+01  3.333805e-01
4.873500e+01  3.285549e-01
4.875000e+01  3.266442e-01
4.876500e+01  3.400460e-01
4.878000e+01  2.965495e-01
4.879500e+01  3.161194e-01
4.881000e+01  3.018979e-01
4.882500e+01  3.154138e-01
4.884000e+01  3.000644e-01
4.885500e+01  2.883506e-01
4.887000e+01  3.013025e-01
4.888500e+01  2.914382e-01
4.890000e+01  3.003609e-01
4.891500e+01  2.886786e-01
4.893000e+01  3.222708e-01
4.894500e+01  2.954473e-01
4.896000e+01  2.991190e-01
4.897500e+01  3.048879e-01
4.899000e+01  3.015345e-01
4.900500e+01  3.036792e-01
4.902000e+01  3.186011e-01
4.903500e+01  3.120245e-01
4.905000e+01  3.121516e-01
4.906500e+01  3.201688e-01
4.908000e+01  2.674597e-01
4.909500e+01  2.907379e-01
4.911000e+01  3.207579e-01
4.912500e+01  3.290524e-01
4.914000e+01  3.134130e-01
4.915500e+01  3.532248e-01
4.917000e+01  3.070641e-01
4.918500e+01  3.047673e-01
4.920000e+01  3.346384e-01
4.921500e+01  3.311376e-01
4.923000e+01  3.083528e-01
4.924500e+01  3.481985e-01
4.926000e+01  3.374155e-01
4.927500e+01  2.648993e-01
4.929000e+01  3.506072e-01
4.930500e+01  3.211378e-01
4.932000e+01  3.488941e-01
4.933500e+01  2.866625e-01
4.935000e+01  2.929598e-01
4.936500e+01  2.868397e-01
4.938000e+01  3.056906e-01
4.939500e+01  3.173685e-01
4.941000e+01  3.507011e-01
4.942500e+01  2.968505e-01
4.944000e+01  2.911801e-01
4.945500e+01  2.782161e-01
4.947000e+01  2.909155e-01
4.948500e+01  3.278135e-01
4.950000e+01  3.036040e-01
4.951500e+01  2.183738e-01
4.953000e+01  2.153536e-01
4.954500e+01  3.263194e-01
4.956000e+01  3.249285e-01
4.957500e+01  3.266931e-01
4.959000e+01  3.090257e-01
4.960500e+01  3.117826e-01
4.962000e+01  3.081253e-01
4.963500e+01  3.123489e-01
4.965000e+01  3.261116e-01
4.966500e+01  3.166391e-01
4.968000e+01  2.952512e-01
4.969500e+01  3.139818e-01
4.971000e+01  3.173166e-01
4.972500e+01  2.748071e-01
4.974000e+01  2.692319e-01
4.975500e+01  3.339784e-01
4.977000e+01  3.163019e-01
4.978500e+01  3.596304e-01
4.980000e+01  3.304186e-01
4.981500e+01  3.366467e-01
4.983000e+01  3.361917e-01
4.984500e+01  3.073138e-01
4.986000e+01  3.196016e-01
4.987500e+01  2.212344e-01
4.989000e+01  3.481022e-01
4.990500e+01  2.604825e-01
4.992000e+01  2.958091e-01
4.993500e+01  3.521750e-01
4.995000e+01  2.675190e-01
4.996500e+01  3.252580e-01
4.998000e+01  2.646306e-01
4.999500e+01  2.742623e-01
