# Supplementary material for: KRSR and RGD Adsorption on TiO2 and Influence of Ion Concentration: A Molecular Dynamics Study
Source: Biomolecules. 2026 Feb 23;16(2):336. doi: 10.3390/biom16020336 (PMC12938479; doi:10.3390/biom16020336)
Supplement: Supplementary file 1 [file biomolecules-16-00336-s001.zip › Supplementary data/data/RGD/37Na37Cl/rmsd.xvg]

# This file was created Tue Aug 19 14:53:16 2025
# Created by:
#                       :-) GROMACS - gmx rms, 2023.2 (-:
# 
# Executable:   /usr/local/gromacs/bin/gmx
# Data prefix:  /usr/local/gromacs
# Working dir:  /mnt/d/Cache/Blanka/Everything Linux/Titán/RGD
# Command line:
#   gmx rms -s 37Na37Cl_1/md/md.tpr -f 37Na37Cl_1/md/md_noPBC.xtc -o 37Na37Cl_1/md/rmsd.xvg -tu ns
# gmx rms is part of G R O M A C S:
#
# S  C  A  M  O  R  G
#
@    title "RMSD"
@    xaxis  label "Time (ns)"
@    yaxis  label "RMSD (nm)"
@TYPE xy
@ subtitle "Backbone after lsq fit to Backbone"
   0.0000000    0.0000003
   0.0150000    0.0428005
   0.0300000    0.0847768
   0.0450000    0.0760903
   0.0600000    0.1001613
   0.0750000    0.1240664
   0.0900000    0.0884878
   0.1050000    0.1128403
   0.1200000    0.0941852
   0.1350000    0.0817231
   0.1500000    0.1112226
   0.1650000    0.1087938
   0.1800000    0.1424348
   0.1950000    0.1444084
   0.2100000    0.1531541
   0.2250000    0.1635877
   0.2400000    0.1562503
   0.2550000    0.1084160
   0.2700000    0.0627938
   0.2850000    0.0962140
   0.3000000    0.0890587
   0.3150000    0.0761811
   0.3300000    0.1005168
   0.3450000    0.1167096
   0.3600000    0.0972326
   0.3750000    0.0948084
   0.3900000    0.1144282
   0.4050000    0.1097172
   0.4200000    0.0974307
   0.4350000    0.1116495
   0.4500000    0.0925138
   0.4650000    0.1101140
   0.4800000    0.1050900
   0.4950000    0.1012848
   0.5100001    0.1088133
   0.5250000    0.0911610
   0.5400000    0.0920142
   0.5550000    0.0956561
   0.5700001    0.1083411
   0.5850000    0.0957645
   0.6000000    0.0798199
   0.6150000    0.0920902
   0.6300001    0.0631975
   0.6450000    0.0754795
   0.6600000    0.0689397
   0.6750000    0.0874413
   0.6900001    0.0779913
   0.7050000    0.0900570
   0.7200000    0.0977016
   0.7350000    0.1014440
   0.7500001    0.0912911
   0.7650000    0.0998519
   0.7800000    0.1032442
   0.7950000    0.0766738
   0.8100001    0.1090586
   0.8250000    0.0963069
   0.8400000    0.0857823
   0.8550000    0.0705490
   0.8700001    0.0669353
   0.8850001    0.0485285
   0.9000000    0.0690377
   0.9150000    0.0664325
   0.9300001    0.0962337
   0.9450001    0.0677091
   0.9600000    0.0639548
   0.9750000    0.0818361
   0.9900001    0.0906168
   1.0050000    0.0760204
   1.0200001    0.0807628
   1.0350001    0.0670657
   1.0500001    0.0748134
   1.0650001    0.0507070
   1.0800000    0.0615593
   1.0950000    0.0553271
   1.1100000    0.0514992
   1.1250000    0.0898931
   1.1400001    0.1444166
   1.1550001    0.1419120
   1.1700001    0.1518544
   1.1850001    0.1489168
   1.2000000    0.1195948
   1.2150000    0.1630834
   1.2300000    0.1584091
   1.2450000    0.1712157
   1.2600001    0.1645162
   1.2750001    0.1660985
   1.2900001    0.1768822
   1.3050001    0.1634987
   1.3200001    0.1650551
   1.3350000    0.1149093
   1.3500000    0.1454750
   1.3650000    0.1351844
   1.3800001    0.1402192
   1.3950001    0.1467454
   1.4100001    0.1418820
   1.4250001    0.1418550
   1.4400001    0.1373314
   1.4550000    0.1543068
   1.4700000    0.1348121
   1.4850000    0.1255005
   1.5000001    0.1369185
   1.5150001    0.1194584
   1.5300001    0.1240281
   1.5450001    0.1122886
   1.5600001    0.1050563
   1.5750000    0.1173870
   1.5900000    0.1059978
   1.6050000    0.1341918
   1.6200001    0.1235375
   1.6350001    0.1087322
   1.6500001    0.1027859
   1.6650001    0.1297862
   1.6800001    0.1132207
   1.6950001    0.1298048
   1.7100000    0.1112855
   1.7250000    0.1378387
   1.7400001    0.1374021
   1.7550001    0.1436867
   1.7700001    0.1367965
   1.7850001    0.1460521
   1.8000001    0.1231886
   1.8150001    0.1230506
   1.8300000    0.1573056
   1.8450000    0.1578891
   1.8600001    0.1589868
   1.8750001    0.1318117
   1.8900001    0.1029661
   1.9050001    0.0846046
   1.9200001    0.0775077
   1.9350001    0.0453292
   1.9500000    0.0449316
   1.9650002    0.0684408
   1.9800001    0.0596522
   1.9950001    0.0363785
   2.0100000    0.0427373
   2.0250001    0.0618057
   2.0400002    0.0538847
   2.0550001    0.0447633
   2.0700002    0.0519043
   2.0850000    0.0725985
   2.1000001    0.0599492
   2.1150000    0.0507415
   2.1300001    0.0436130
   2.1450002    0.0201628
   2.1600001    0.0498152
   2.1750002    0.0759832
   2.1900001    0.0753015
   2.2050002    0.0661608
   2.2200000    0.0666300
   2.2350001    0.0657986
   2.2500000    0.0637873
   2.2650001    0.0879872
   2.2800002    0.0801819
   2.2950001    0.1026578
   2.3100002    0.0789000
   2.3250000    0.0994930
   2.3400002    0.0822651
   2.3550000    0.0776609
   2.3700001    0.0544127
   2.3850002    0.0426105
   2.4000001    0.0497658
   2.4150002    0.0760333
   2.4300001    0.0673815
   2.4450002    0.0657443
   2.4600000    0.0778906
   2.4750001    0.0469953
   2.4900000    0.0794815
   2.5050001    0.0631971
   2.5200002    0.0565914
   2.5350001    0.0620126
   2.5500002    0.0555329
   2.5650001    0.0413904
   2.5800002    0.0686651
   2.5950000    0.0538919
   2.6100001    0.0615395
   2.6250002    0.0768207
   2.6400001    0.0930042
   2.6550002    0.0795318
   2.6700001    0.0871984
   2.6850002    0.0757075
   2.7000000    0.0740594
   2.7150002    0.0893691
   2.7300000    0.0888991
   2.7450001    0.0655827
   2.7600002    0.0567532
   2.7750001    0.0598321
   2.7900002    0.0887253
   2.8050001    0.0617425
   2.8200002    0.0781600
   2.8350000    0.0614469
   2.8500001    0.0634711
   2.8650002    0.0710365
   2.8800001    0.0590210
   2.8950002    0.0709408
   2.9100001    0.0675861
   2.9250002    0.0418352
   2.9400001    0.0349209
   2.9550002    0.0552646
   2.9700000    0.0529876
   2.9850001    0.0357778
   3.0000002    0.0678593
   3.0150001    0.0603330
   3.0300002    0.0645770
   3.0450001    0.0567075
   3.0600002    0.0418543
   3.0750000    0.0661196
   3.0900002    0.0794785
   3.1050003    0.0535035
   3.1200001    0.0604064
   3.1350002    0.0647213
   3.1500001    0.0583827
   3.1650002    0.0692934
   3.1800001    0.0633248
   3.1950002    0.0712167
   3.2100000    0.0685578
   3.2250001    0.0882151
   3.2400002    0.0672126
   3.2550001    0.0752859
   3.2700002    0.0732729
   3.2850001    0.0769074
   3.3000002    0.0566540
   3.3150001    0.0673768
   3.3300002    0.0624368
   3.3450003    0.0830704
   3.3600001    0.0691299
   3.3750002    0.0568789
   3.3900001    0.0661122
   3.4050002    0.0635197
   3.4200001    0.0855751
   3.4350002    0.0571394
   3.4500000    0.0708239
   3.4650002    0.0730788
   3.4800003    0.0844819
   3.4950001    0.0913354
   3.5100002    0.0742096
   3.5250001    0.0633706
   3.5400002    0.0904320
   3.5550001    0.0557920
   3.5700002    0.0714480
   3.5850003    0.0679941
   3.6000001    0.0711060
   3.6150002    0.0732030
   3.6300001    0.0681113
   3.6450002    0.0606486
   3.6600001    0.0685956
   3.6750002    0.0734648
   3.6900001    0.0728726
   3.7050002    0.0857528
   3.7200003    0.0727327
   3.7350001    0.0947176
   3.7500002    0.0765346
   3.7650001    0.0480588
   3.7800002    0.0704636
   3.7950001    0.0600445
   3.8100002    0.0666857
   3.8250003    0.0278414
   3.8400002    0.0550841
   3.8550003    0.0519925
   3.8700001    0.0366462
   3.8850002    0.0491822
   3.9000001    0.0893488
   3.9150002    0.0816280
   3.9300003    0.0659826
   3.9450002    0.0744621
   3.9600003    0.0795169
   3.9750001    0.0525178
   3.9900002    0.0752940
   4.0050001    0.0708976
   4.0200000    0.0574981
   4.0350003    0.0698177
   4.0500002    0.0657661
   4.0650001    0.0540033
   4.0800004    0.0527563
   4.0950003    0.0503461
   4.1100001    0.0646745
   4.1250000    0.0503726
   4.1400003    0.0557144
   4.1550002    0.0628983
   4.1700001    0.0559642
   4.1850004    0.0635012
   4.2000003    0.0653934
   4.2150002    0.0669028
   4.2300000    0.0603442
   4.2450004    0.0474736
   4.2600002    0.0507087
   4.2750001    0.0444118
   4.2900004    0.0576432
   4.3050003    0.0637524
   4.3200002    0.0506662
   4.3350000    0.0662983
   4.3500004    0.0605627
   4.3650002    0.0703974
   4.3800001    0.0575215
   4.3950000    0.0686849
   4.4100003    0.0649918
   4.4250002    0.0579205
   4.4400001    0.0556586
   4.4550004    0.0858973
   4.4700003    0.0974486
   4.4850001    0.0626985
   4.5000000    0.0691327
   4.5150003    0.0753154
   4.5300002    0.0564318
   4.5450001    0.0668031
   4.5600004    0.0473377
   4.5750003    0.0553065
   4.5900002    0.0705672
   4.6050000    0.0706354
   4.6200004    0.0724773
   4.6350002    0.0957681
   4.6500001    0.0839560
   4.6650004    0.0803296
   4.6800003    0.0749319
   4.6950002    0.0724603
   4.7100000    0.0607696
   4.7250004    0.0911781
   4.7400002    0.1057994
   4.7550001    0.0749404
   4.7700005    0.0688068
   4.7850003    0.0730789
   4.8000002    0.0783176
   4.8150001    0.0803898
   4.8300004    0.0683672
   4.8450003    0.0603145
   4.8600001    0.0630515
   4.8750000    0.0663935
   4.8900003    0.0761973
   4.9050002    0.0550219
   4.9200001    0.0732864
   4.9350004    0.0731335
   4.9500003    0.0758211
   4.9650002    0.0781876
   4.9800000    0.0715813
   4.9950004    0.0756882
   5.0100002    0.0652316
   5.0250001    0.0588061
   5.0400004    0.0748067
   5.0550003    0.0676274
   5.0700002    0.0724829
   5.0850000    0.0604133
   5.1000004    0.0606555
   5.1150002    0.0663264
   5.1300001    0.0766532
   5.1450005    0.0720864
   5.1600003    0.0814805
   5.1750002    0.0915127
   5.1900001    0.0689021
   5.2050004    0.0857090
   5.2200003    0.0745600
   5.2350001    0.0698694
   5.2500005    0.0762667
   5.2650003    0.0806777
   5.2800002    0.0677249
   5.2950001    0.0680185
   5.3100004    0.0740678
   5.3250003    0.0808070
   5.3400002    0.0776678
   5.3550000    0.0676272
   5.3700004    0.0687803
   5.3850002    0.0756188
   5.4000001    0.0815455
   5.4150004    0.0652559
   5.4300003    0.0767389
   5.4450002    0.0884499
   5.4600000    0.0638561
   5.4750004    0.0616970
   5.4900002    0.0667322
   5.5050001    0.0610995
   5.5200005    0.0879207
   5.5350003    0.0812262
   5.5500002    0.0788620
   5.5650001    0.0760948
   5.5800004    0.0988518
   5.5950003    0.0968128
   5.6100001    0.0818760
   5.6250005    0.0651017
   5.6400003    0.0714812
   5.6550002    0.1042017
   5.6700001    0.0807170
   5.6850004    0.0873846
   5.7000003    0.0858161
   5.7150002    0.0759021
   5.7300005    0.0882741
   5.7450004    0.0610589
   5.7600002    0.0741626
   5.7750001    0.0473712
   5.7900004    0.0779156
   5.8050003    0.0810481
   5.8200002    0.0885764
   5.8350005    0.0825360
   5.8500004    0.0916090
   5.8650002    0.0549059
   5.8800001    0.0748706
   5.8950005    0.0915863
   5.9100003    0.0751402
   5.9250002    0.0950819
   5.9400001    0.0990408
   5.9550004    0.0796910
   5.9700003    0.0716808
   5.9850001    0.0745592
   6.0000005    0.0970074
   6.0150003    0.0800110
   6.0300002    0.0815674
   6.0450001    0.0651911
   6.0600004    0.0791458
   6.0750003    0.0751214
   6.0900002    0.0696056
   6.1050005    0.0728783
   6.1200004    0.0754859
   6.1350002    0.0763532
   6.1500001    0.0786444
   6.1650004    0.0697245
   6.1800003    0.0598759
   6.1950002    0.0661337
   6.2100005    0.0764355
   6.2250004    0.0878254
   6.2400002    0.0909204
   6.2550001    0.0817827
   6.2700005    0.0850921
   6.2850003    0.0652755
   6.3000002    0.0719236
   6.3150005    0.0754529
   6.3300004    0.0713761
   6.3450003    0.0803514
   6.3600001    0.0783889
   6.3750005    0.0769697
   6.3900003    0.0800415
   6.4050002    0.0778143
   6.4200001    0.0545591
   6.4350004    0.0661015
   6.4500003    0.0865960
   6.4650002    0.0841814
   6.4800005    0.0818094
   6.4950004    0.0759179
   6.5100002    0.0859270
   6.5250001    0.0779663
   6.5400004    0.0738632
   6.5550003    0.0620072
   6.5700002    0.0620806
   6.5850005    0.0873934
   6.6000004    0.0911329
   6.6150002    0.0847132
   6.6300001    0.0645398
   6.6450005    0.0690614
   6.6600003    0.0786763
   6.6750002    0.0459008
   6.6900005    0.0845148
   6.7050004    0.0732506
   6.7200003    0.0636373
   6.7350001    0.0539635
   6.7500005    0.0741440
   6.7650003    0.0547196
   6.7800002    0.0743803
   6.7950006    0.0780933
   6.8100004    0.0638225
   6.8250003    0.0939932
   6.8400002    0.0631078
   6.8550005    0.0855090
   6.8700004    0.0749407
   6.8850002    0.0652031
   6.9000001    0.0750359
   6.9150004    0.0597657
   6.9300003    0.0713099
   6.9450002    0.0548080
   6.9600005    0.0713869
   6.9750004    0.0765772
   6.9900002    0.0700177
   7.0050001    0.0568976
   7.0200005    0.0538548
   7.0350003    0.0711479
   7.0500002    0.0721798
   7.0650005    0.0770722
   7.0800004    0.0681534
   7.0950003    0.0698093
   7.1100001    0.1112598
   7.1250005    0.1071196
   7.1400003    0.0863718
   7.1550002    0.0812621
   7.1700006    0.0826798
   7.1850004    0.0681195
   7.2000003    0.0662547
   7.2150002    0.0716747
   7.2300005    0.0800985
   7.2450004    0.0552860
   7.2600002    0.0669542
   7.2750006    0.0638321
   7.2900004    0.0664348
   7.3050003    0.0600055
   7.3200002    0.0813814
   7.3350005    0.0871063
   7.3500004    0.0807971
   7.3650002    0.0694554
   7.3800001    0.0625551
   7.3950005    0.0785683
   7.4100003    0.0830002
   7.4250002    0.0952140
   7.4400005    0.0887053
   7.4550004    0.0627573
   7.4700003    0.0731974
   7.4850001    0.0823832
   7.5000005    0.0657852
   7.5150003    0.0907571
   7.5300002    0.0681954
   7.5450006    0.0631597
   7.5600004    0.0773708
   7.5750003    0.0532458
   7.5900002    0.0864809
   7.6050005    0.0596416
   7.6200004    0.0703918
   7.6350002    0.0834620
   7.6500006    0.0626360
   7.6650004    0.0797308
   7.6800003    0.0974363
   7.6950002    0.0705576
   7.7100005    0.0932291
   7.7250004    0.0810648
   7.7400002    0.0734983
   7.7550006    0.0713898
   7.7700005    0.0648323
   7.7850003    0.0742026
   7.8000002    0.0868794
   7.8150005    0.0586977
   7.8300004    0.0639905
   7.8450003    0.0667839
   7.8600006    0.0927754
   7.8750005    0.0634454
   7.8900003    0.0789270
   7.9050002    0.0644139
   7.9200006    0.0791532
   7.9350004    0.0889948
   7.9500003    0.0973509
   7.9650002    0.0896704
   7.9800005    0.0875390
   7.9950004    0.0918226
   8.0100002    0.1025838
   8.0250006    0.0698473
   8.0400000    0.0884571
   8.0550003    0.0846472
   8.0700006    0.0818391
   8.0850000    0.0521921
   8.1000004    0.0790714
   8.1150007    0.0679478
   8.1300001    0.0734305
   8.1450005    0.0643881
   8.1600008    0.0516265
   8.1750002    0.0576918
   8.1900005    0.0605771
   8.2049999    0.0676553
   8.2200003    0.0694731
   8.2350006    0.0681658
   8.2500000    0.0806442
   8.2650003    0.0710605
   8.2800007    0.0669570
   8.2950001    0.0694319
   8.3100004    0.0603904
   8.3250008    0.0622458
   8.3400002    0.0579141
   8.3550005    0.0546290
   8.3700008    0.0587679
   8.3850002    0.0632444
   8.4000006    0.0677109
   8.4150000    0.0836495
   8.4300003    0.0677914
   8.4450006    0.0695387
   8.4600000    0.0806464
   8.4750004    0.0717561
   8.4900007    0.0821041
   8.5050001    0.0724821
   8.5200005    0.0693834
   8.5350008    0.0682721
   8.5500002    0.0639280
   8.5650005    0.0663822
   8.5800009    0.0611882
   8.5950003    0.0518029
   8.6100006    0.0750327
   8.6250000    0.0890351
   8.6400003    0.0859754
   8.6550007    0.0705555
   8.6700001    0.0682788
   8.6850004    0.0655130
   8.7000008    0.0596423
   8.7150002    0.0641223
   8.7300005    0.0886150
   8.7450008    0.0783679
   8.7600002    0.0746334
   8.7750006    0.0760783
   8.7900000    0.0636035
   8.8050003    0.0678727
   8.8200006    0.0630891
   8.8350000    0.0718944
   8.8500004    0.0672875
   8.8650007    0.0777636
   8.8800001    0.0821223
   8.8950005    0.0711332
   8.9100008    0.0872138
   8.9250002    0.0778926
   8.9400005    0.0837836
   8.9550009    0.0712135
   8.9700003    0.0826070
   8.9850006    0.0641064
   9.0000000    0.0661350
   9.0150003    0.0821723
   9.0300007    0.0785553
   9.0450001    0.0764360
   9.0600004    0.0724938
   9.0750008    0.0679898
   9.0900002    0.0679704
   9.1050005    0.0784546
   9.1200008    0.0568062
   9.1350002    0.0600538
   9.1500006    0.0609400
   9.1650000    0.0521682
   9.1800003    0.0680392
   9.1950006    0.0914955
   9.2100000    0.0631417
   9.2250004    0.0549682
   9.2400007    0.0593467
   9.2550001    0.0649318
   9.2700005    0.0614145
   9.2850008    0.0849248
   9.3000002    0.0703542
   9.3150005    0.0632496
   9.3300009    0.0700485
   9.3450003    0.0677763
   9.3600006    0.0625419
   9.3750000    0.0549668
   9.3900003    0.0748491
   9.4050007    0.0785507
   9.4200001    0.0729431
   9.4350004    0.0723076
   9.4500008    0.0628192
   9.4650002    0.0719209
   9.4800005    0.0642200
   9.4950008    0.0686203
   9.5100002    0.0802813
   9.5250006    0.0650667
   9.5400009    0.0678853
   9.5550003    0.0741646
   9.5700006    0.0743417
   9.5850000    0.0804625
   9.6000004    0.0875193
   9.6150007    0.0625925
   9.6300001    0.0836593
   9.6450005    0.0945309
   9.6600008    0.0859654
   9.6750002    0.0849270
   9.6900005    0.0963864
   9.7050009    0.0803878
   9.7200003    0.0817936
   9.7350006    0.0790462
   9.7500000    0.0755490
   9.7650003    0.0935314
   9.7800007    0.0706579
   9.7950001    0.0864407
   9.8100004    0.0889564
   9.8250008    0.0786909
   9.8400002    0.0847384
   9.8550005    0.0743670
   9.8700008    0.0715396
   9.8850002    0.0704513
   9.9000006    0.0722483
   9.9150009    0.0699974
   9.9300003    0.0781075
   9.9450006    0.0710303
   9.9600000    0.0795057
   9.9750004    0.0890485
   9.9900007    0.0846919
  10.0050001    0.1003686
  10.0200005    0.0666191
  10.0350008    0.0874305
  10.0500002    0.0867604
  10.0650005    0.0828285
  10.0800009    0.0854331
  10.0950003    0.0926741
  10.1100006    0.0873399
  10.1250010    0.0937616
  10.1400003    0.0905040
  10.1550007    0.0898806
  10.1700001    0.0921043
  10.1850004    0.1028701
  10.2000008    0.0863284
  10.2150002    0.0931634
  10.2300005    0.0889754
  10.2450008    0.0901435
  10.2600002    0.1006446
  10.2750006    0.1234641
  10.2900009    0.0829393
  10.3050003    0.0789097
  10.3200006    0.0862288
  10.3350000    0.0919138
  10.3500004    0.0867752
  10.3650007    0.0869415
  10.3800001    0.0887505
  10.3950005    0.0772639
  10.4100008    0.0811050
  10.4250002    0.0702214
  10.4400005    0.0710610
  10.4550009    0.0929884
  10.4700003    0.0865322
  10.4850006    0.0712076
  10.5000010    0.0732075
  10.5150003    0.0901352
  10.5300007    0.0746035
  10.5450001    0.0786019
  10.5600004    0.0689196
  10.5750008    0.0741251
  10.5900002    0.0731004
  10.6050005    0.0602161
  10.6200008    0.0720721
  10.6350002    0.0753435
  10.6500006    0.0620419
  10.6650009    0.0690901
  10.6800003    0.0515410
  10.6950006    0.0721513
  10.7100000    0.0653074
  10.7250004    0.0707204
  10.7400007    0.0708659
  10.7550001    0.0389981
  10.7700005    0.0578203
  10.7850008    0.0538716
  10.8000002    0.0840645
  10.8150005    0.0368044
  10.8300009    0.0598905
  10.8450003    0.0542134
  10.8600006    0.0678067
  10.8750010    0.0608903
  10.8900003    0.0781013
  10.9050007    0.0648597
  10.9200001    0.0602083
  10.9350004    0.0601513
  10.9500008    0.0599398
  10.9650002    0.0713369
  10.9800005    0.0602396
  10.9950008    0.0689956
  11.0100002    0.0473927
  11.0250006    0.0474233
  11.0400009    0.0599234
  11.0550003    0.0547179
  11.0700006    0.0529517
  11.0850010    0.0355768
  11.1000004    0.0632267
  11.1150007    0.0460619
  11.1300001    0.0616496
  11.1450005    0.0819032
  11.1600008    0.0973580
  11.1750002    0.0777900
  11.1900005    0.0568753
  11.2050009    0.0400181
  11.2200003    0.0566026
  11.2350006    0.0480808
  11.2500010    0.0476389
  11.2650003    0.0275820
  11.2800007    0.0405856
  11.2950001    0.0484088
  11.3100004    0.0652548
  11.3250008    0.0744985
  11.3400002    0.0770258
  11.3550005    0.0711807
  11.3700008    0.0870506
  11.3850002    0.0489947
  11.4000006    0.0782591
  11.4150009    0.0644783
  11.4300003    0.0382490
  11.4450006    0.0595012
  11.4600010    0.0676985
  11.4750004    0.0586246
  11.4900007    0.0639905
  11.5050001    0.0747332
  11.5200005    0.0706049
  11.5350008    0.0976834
  11.5500002    0.0756260
  11.5650005    0.0695623
  11.5800009    0.0845002
  11.5950003    0.0837168
  11.6100006    0.0833907
  11.6250010    0.0855214
  11.6400003    0.0793769
  11.6550007    0.0784414
  11.6700010    0.0784870
  11.6850004    0.0746488
  11.7000008    0.0698476
  11.7150002    0.0663860
  11.7300005    0.0761087
  11.7450008    0.0863911
  11.7600002    0.0780174
  11.7750006    0.0863983
  11.7900009    0.0702040
  11.8050003    0.0751222
  11.8200006    0.0635396
  11.8350010    0.0734757
  11.8500004    0.0554261
  11.8650007    0.0843098
  11.8800001    0.1266937
  11.8950005    0.1101975
  11.9100008    0.1059804
  11.9250002    0.0891937
  11.9400005    0.1146913
  11.9550009    0.1685432
  11.9700003    0.1928829
  11.9850006    0.1694759
  12.0000010    0.1577422
  12.0150003    0.1739431
  12.0300007    0.1662266
  12.0450010    0.1702665
  12.0600004    0.1785420
  12.0750008    0.1784969
  12.0900002    0.1678612
  12.1050005    0.1641459
  12.1200008    0.1413063
  12.1350002    0.1279356
  12.1500006    0.1533105
  12.1650009    0.1507431
  12.1800003    0.1330497
  12.1950006    0.2036921
  12.2100010    0.1581215
  12.2250004    0.1524507
  12.2400007    0.1485290
  12.2550001    0.1562514
  12.2700005    0.1628364
  12.2850008    0.1609310
  12.3000002    0.1720551
  12.3150005    0.1763837
  12.3300009    0.1746932
  12.3450003    0.1771251
  12.3600006    0.1724823
  12.3750010    0.1787573
  12.3900003    0.1630022
  12.4050007    0.1562691
  12.4200010    0.1670633
  12.4350004    0.1595277
  12.4500008    0.1653616
  12.4650002    0.1687868
  12.4800005    0.1790555
  12.4950008    0.1601388
  12.5100002    0.1767491
  12.5250006    0.1776241
  12.5400009    0.1719109
  12.5550003    0.1623695
  12.5700006    0.1533667
  12.5850010    0.1812993
  12.6000004    0.1670446
  12.6150007    0.1589163
  12.6300011    0.1599841
  12.6450005    0.1840484
  12.6600008    0.1605680
  12.6750002    0.1620823
  12.6900005    0.1399910
  12.7050009    0.1470818
  12.7200003    0.1847775
  12.7350006    0.1376769
  12.7500010    0.1440771
  12.7650003    0.1645156
  12.7800007    0.1819776
  12.7950010    0.1694491
  12.8100004    0.1626732
  12.8250008    0.1668015
  12.8400002    0.1608344
  12.8550005    0.1824894
  12.8700008    0.1543823
  12.8850002    0.1810555
  12.9000006    0.1529489
  12.9150009    0.1690591
  12.9300003    0.1632918
  12.9450006    0.1681125
  12.9600010    0.1705943
  12.9750004    0.1667926
  12.9900007    0.1794490
  13.0050011    0.1708600
  13.0200005    0.1796039
  13.0350008    0.1751510
  13.0500002    0.1617715
  13.0650005    0.1705085
  13.0800009    0.1721413
  13.0950003    0.1582131
  13.1100006    0.1778542
  13.1250010    0.1582225
  13.1400003    0.1677089
  13.1550007    0.1527843
  13.1700010    0.1635961
  13.1850004    0.1771878
  13.2000008    0.1734774
  13.2150002    0.1653096
  13.2300005    0.1520833
  13.2450008    0.1648657
  13.2600002    0.1677322
  13.2750006    0.1703304
  13.2900009    0.1640782
  13.3050003    0.1471977
  13.3200006    0.1592715
  13.3350010    0.1584921
  13.3500004    0.1696936
  13.3650007    0.1524357
  13.3800011    0.1566127
  13.3950005    0.1702151
  13.4100008    0.1581844
  13.4250002    0.1574837
  13.4400005    0.1758673
  13.4550009    0.1680057
  13.4700003    0.1637464
  13.4850006    0.1213606
  13.5000010    0.1351181
  13.5150003    0.1404459
  13.5300007    0.1708683
  13.5450010    0.1645828
  13.5600004    0.1490347
  13.5750008    0.1555849
  13.5900011    0.1599850
  13.6050005    0.1728951
  13.6200008    0.1795552
  13.6350002    0.1653019
  13.6500006    0.1609584
  13.6650009    0.1617378
  13.6800003    0.1538753
  13.6950006    0.1674074
  13.7100010    0.1693935
  13.7250004    0.1824094
  13.7400007    0.1834362
  13.7550011    0.1605543
  13.7700005    0.1713257
  13.7850008    0.1680558
  13.8000002    0.1801758
  13.8150005    0.1744508
  13.8300009    0.1713411
  13.8450003    0.1695577
  13.8600006    0.1703304
  13.8750010    0.1583620
  13.8900003    0.1575248
  13.9050007    0.1648706
  13.9200010    0.1667603
  13.9350004    0.1619871
  13.9500008    0.1480652
  13.9650011    0.1588795
  13.9800005    0.1216036
  13.9950008    0.1450176
  14.0100002    0.1483726
  14.0250006    0.1605045
  14.0400009    0.1581332
  14.0550003    0.1399595
  14.0700006    0.1580794
  14.0850010    0.1387784
  14.1000004    0.1314568
  14.1150007    0.1331337
  14.1300011    0.1391421
  14.1450005    0.1554828
  14.1600008    0.1523755
  14.1750011    0.1504841
  14.1900005    0.1442375
  14.2050009    0.1504713
  14.2200003    0.1432095
  14.2350006    0.1409601
  14.2500010    0.1440174
  14.2650003    0.1334362
  14.2800007    0.1573815
  14.2950010    0.1486049
  14.3100004    0.1063783
  14.3250008    0.0542063
  14.3400011    0.1197478
  14.3550005    0.0932943
  14.3700008    0.0703087
  14.3850002    0.0520424
  14.4000006    0.0687687
  14.4150009    0.0951644
  14.4300003    0.0803194
  14.4450006    0.0832482
  14.4600010    0.1035339
  14.4750004    0.1137506
  14.4900007    0.1081691
  14.5050011    0.1019920
  14.5200005    0.1439203
  14.5350008    0.1633494
  14.5500011    0.1798883
  14.5650005    0.1802460
  14.5800009    0.1440709
  14.5950003    0.1773299
  14.6100006    0.1723194
  14.6250010    0.1566148
  14.6400003    0.1609951
  14.6550007    0.1499521
  14.6700010    0.1496808
  14.6850004    0.1743628
  14.7000008    0.1722763
  14.7150011    0.2065202
  14.7300005    0.1721803
  14.7450008    0.1736562
  14.7600002    0.1564920
  14.7750006    0.1541989
  14.7900009    0.1851296
  14.8050003    0.1708617
  14.8200006    0.1697083
  14.8350010    0.1485918
  14.8500004    0.1546422
  14.8650007    0.1688685
  14.8800011    0.1617525
  14.8950005    0.1537837
  14.9100008    0.1636437
  14.9250011    0.1673976
  14.9400005    0.1637603
  14.9550009    0.1650056
  14.9700003    0.1640158
  14.9850006    0.1612339
  15.0000010    0.1555991
  15.0150003    0.1618405
  15.0300007    0.1685796
  15.0450010    0.1586656
  15.0600004    0.1653871
  15.0750008    0.1703351
  15.0900011    0.1584189
  15.1050005    0.1649607
  15.1200008    0.1607146
  15.1350012    0.1525835
  15.1500006    0.1577863
  15.1650009    0.1749028
  15.1800003    0.1666987
  15.1950006    0.1683097
  15.2100010    0.1666667
  15.2250004    0.1663934
  15.2400007    0.1501838
  15.2550011    0.1632821
  15.2700005    0.1601086
  15.2850008    0.1639334
  15.3000011    0.1503935
  15.3150005    0.1429126
  15.3300009    0.1625350
  15.3450003    0.1766490
  15.3600006    0.1594069
  15.3750010    0.1506566
  15.3900003    0.1483142
  15.4050007    0.1725454
  15.4200010    0.1509376
  15.4350004    0.1632571
  15.4500008    0.1590489
  15.4650011    0.1708201
  15.4800005    0.1380531
  15.4950008    0.1661329
  15.5100012    0.1491434
  15.5250006    0.1535688
  15.5400009    0.1546390
  15.5550003    0.1453188
  15.5700006    0.1546188
  15.5850010    0.1373568
  15.6000004    0.1604509
  15.6150007    0.1559421
  15.6300011    0.1730392
  15.6450005    0.1735844
  15.6600008    0.1754638
  15.6750011    0.1710183
  15.6900005    0.1632280
  15.7050009    0.1584637
  15.7200012    0.1579533
  15.7350006    0.1510102
  15.7500010    0.1447484
  15.7650003    0.1596106
  15.7800007    0.1372487
  15.7950010    0.1495624
  15.8100004    0.1591161
  15.8250008    0.1528962
  15.8400011    0.1521446
  15.8550005    0.1665090
  15.8700008    0.1440947
  15.8850012    0.1519421
  15.9000006    0.1496414
  15.9150009    0.1615449
  15.9300003    0.1489179
  15.9450006    0.1408533
  15.9600010    0.1503555
  15.9750004    0.1478667
  15.9900007    0.1541582
  16.0050011    0.1496906
  16.0200005    0.1338951
  16.0349998    0.1554461
  16.0500011    0.1438476
  16.0650005    0.1442891
  16.0799999    0.1488981
  16.0950012    0.1436953
  16.1100006    0.1403461
  16.1250000    0.1371120
  16.1400013    0.1490453
  16.1550007    0.1447449
  16.1700001    0.1403206
  16.1850014    0.1555748
  16.2000008    0.1396445
  16.2150002    0.1566832
  16.2300014    0.1404612
  16.2450008    0.1616029
  16.2600002    0.1512592
  16.2750015    0.1395735
  16.2900009    0.1592413
  16.3050003    0.1462867
  16.3200016    0.1702536
  16.3350010    0.1603571
  16.3500004    0.1347184
  16.3650017    0.1542878
  16.3800011    0.1544171
  16.3950005    0.1512333
  16.4099998    0.1590007
  16.4250011    0.1473146
  16.4400005    0.1399492
  16.4549999    0.1266452
  16.4700012    0.1495909
  16.4850006    0.1504462
  16.5000000    0.1622644
  16.5150013    0.1591877
  16.5300007    0.1462470
  16.5450001    0.1405228
  16.5600014    0.1616472
  16.5750008    0.1440944
  16.5900002    0.1580915
  16.6050014    0.1421083
  16.6200008    0.1500707
  16.6350002    0.1794183
  16.6500015    0.1533817
  16.6650009    0.1580428
  16.6800003    0.1436981
  16.6950016    0.1516532
  16.7100010    0.1441779
  16.7250004    0.1467529
  16.7400017    0.1552338
  16.7550011    0.1497974
  16.7700005    0.1534547
  16.7849998    0.1504173
  16.8000011    0.1465282
  16.8150005    0.1531502
  16.8299999    0.1549820
  16.8450012    0.1479730
  16.8600006    0.1461068
  16.8750000    0.1378150
  16.8900013    0.1588916
  16.9050007    0.1147739
  16.9200001    0.1072233
  16.9350014    0.0905391
  16.9500008    0.1220676
  16.9650002    0.1294868
  16.9800014    0.1172645
  16.9950008    0.1372098
  17.0100002    0.1351232
  17.0250015    0.1691049
  17.0400009    0.1554884
  17.0550003    0.1454180
  17.0700016    0.1483371
  17.0850010    0.1327791
  17.1000004    0.1546275
  17.1150017    0.1583874
  17.1300011    0.1378019
  17.1450005    0.1736880
  17.1600018    0.1647444
  17.1750011    0.1727746
  17.1900005    0.1436625
  17.2049999    0.1687918
  17.2200012    0.1663054
  17.2350006    0.1748352
  17.2500000    0.1741021
  17.2650013    0.1791578
  17.2800007    0.1717241
  17.2950001    0.1396247
  17.3100014    0.1429133
  17.3250008    0.1389912
  17.3400002    0.1352206
  17.3550014    0.1506563
  17.3700008    0.1414361
  17.3850002    0.1452539
  17.4000015    0.1303970
  17.4150009    0.1428925
  17.4300003    0.1564528
  17.4450016    0.1540394
  17.4600010    0.1411350
  17.4750004    0.1511112
  17.4900017    0.1261388
  17.5050011    0.1393787
  17.5200005    0.1542845
  17.5350018    0.1375763
  17.5500011    0.1565237
  17.5650005    0.1446983
  17.5799999    0.1433627
  17.5950012    0.1455017
  17.6100006    0.1426803
  17.6250000    0.1402674
  17.6400013    0.1763629
  17.6550007    0.1829075
  17.6700001    0.1782777
  17.6850014    0.1666275
  17.7000008    0.1622226
  17.7150002    0.1616875
  17.7300014    0.1323532
  17.7450008    0.1403967
  17.7600002    0.1251667
  17.7750015    0.1510057
  17.7900009    0.1438490
  17.8050003    0.1430985
  17.8200016    0.1495800
  17.8350010    0.1383630
  17.8500004    0.1382563
  17.8650017    0.1412206
  17.8800011    0.1292846
  17.8950005    0.1329550
  17.9100018    0.1629153
  17.9250011    0.1340491
  17.9400005    0.1497957
  17.9549999    0.1635209
  17.9700012    0.1457065
  17.9850006    0.1517668
  18.0000000    0.1469270
  18.0150013    0.1315639
  18.0300007    0.1459986
  18.0450001    0.1264931
  18.0600014    0.1408752
  18.0750008    0.1474360
  18.0900002    0.1361960
  18.1050014    0.1410338
  18.1200008    0.1433073
  18.1350002    0.1447101
  18.1500015    0.1364739
  18.1650009    0.1390715
  18.1800003    0.1350289
  18.1950016    0.1387929
  18.2100010    0.1359315
  18.2250004    0.1412210
  18.2400017    0.1530468
  18.2550011    0.1413662
  18.2700005    0.1432614
  18.2850018    0.1234336
  18.3000011    0.1337982
  18.3150005    0.1255976
  18.3299999    0.1341451
  18.3450012    0.1371927
  18.3600006    0.1456836
  18.3750000    0.1239322
  18.3900013    0.1404642
  18.4050007    0.1403351
  18.4200001    0.1420599
  18.4350014    0.1273084
  18.4500008    0.1405517
  18.4650002    0.1407011
  18.4800014    0.1448045
  18.4950008    0.1293454
  18.5100002    0.1324192
  18.5250015    0.1277386
  18.5400009    0.1352084
  18.5550003    0.1306039
  18.5700016    0.1353755
  18.5850010    0.1317202
  18.6000004    0.1183950
  18.6150017    0.1295471
  18.6300011    0.1320817
  18.6450005    0.1300129
  18.6600018    0.1223440
  18.6750011    0.1311672
  18.6900005    0.1257691
  18.7050018    0.1248259
  18.7200012    0.1270809
  18.7350006    0.1441342
  18.7500000    0.1431541
  18.7650013    0.1388165
  18.7800007    0.1253695
  18.7950001    0.1341687
  18.8100014    0.1282459
  18.8250008    0.1314493
  18.8400002    0.1356127
  18.8550014    0.1405333
  18.8700008    0.1389154
  18.8850002    0.1376295
  18.9000015    0.1272249
  18.9150009    0.1204860
  18.9300003    0.1415178
  18.9450016    0.1328305
  18.9600010    0.1190137
  18.9750004    0.1300243
  18.9900017    0.1279163
  19.0050011    0.1167344
  19.0200005    0.1197316
  19.0350018    0.1179286
  19.0500011    0.1171166
  19.0650005    0.1204507
  19.0800018    0.1243759
  19.0950012    0.1035030
  19.1100006    0.1118757
  19.1250000    0.1349348
  19.1400013    0.1191607
  19.1550007    0.1090129
  19.1700001    0.1086429
  19.1850014    0.1032642
  19.2000008    0.1042323
  19.2150002    0.1241374
  19.2300014    0.1363031
  19.2450008    0.1195041
  19.2600002    0.1055289
  19.2750015    0.1198261
  19.2900009    0.1162915
  19.3050003    0.1170918
  19.3200016    0.1034920
  19.3350010    0.0827817
  19.3500004    0.1264386
  19.3650017    0.1043485
  19.3800011    0.1201705
  19.3950005    0.1130477
  19.4100018    0.1073511
  19.4250011    0.1099310
  19.4400005    0.0885254
  19.4550018    0.1259571
  19.4700012    0.1366531
  19.4850006    0.1390391
  19.5000000    0.1501373
  19.5150013    0.1298034
  19.5300007    0.1459639
  19.5450001    0.1275502
  19.5600014    0.1335052
  19.5750008    0.1531195
  19.5900002    0.1135623
  19.6050014    0.1523451
  19.6200008    0.1292787
  19.6350002    0.1198745
  19.6500015    0.1212876
  19.6650009    0.1137059
  19.6800003    0.0930672
  19.6950016    0.1194117
  19.7100010    0.1164618
  19.7250004    0.1081288
  19.7400017    0.1204366
  19.7550011    0.1283115
  19.7700005    0.1310029
  19.7850018    0.1352558
  19.8000011    0.1458802
  19.8150005    0.1559400
  19.8300018    0.1499705
  19.8450012    0.1486488
  19.8600006    0.1511429
  19.8750000    0.1497016
  19.8900013    0.1512078
  19.9050007    0.1169660
  19.9200001    0.1102260
  19.9350014    0.1297111
  19.9500008    0.1101457
  19.9650002    0.1198718
  19.9800014    0.1129477
  19.9950008    0.1255134
  20.0100002    0.1298124
  20.0250015    0.1156471
  20.0400009    0.1214169
  20.0550003    0.0906460
  20.0700016    0.1302587
  20.0850010    0.1271026
  20.1000004    0.0988481
  20.1150017    0.0915409
  20.1300011    0.1209135
  20.1450005    0.1200832
  20.1600018    0.1338261
  20.1750011    0.1329466
  20.1900005    0.1421082
  20.2050018    0.1472927
  20.2200012    0.1327748
  20.2350006    0.1387144
  20.2500019    0.1447338
  20.2650013    0.1204663
  20.2800007    0.1293921
  20.2950001    0.1291789
  20.3100014    0.1509149
  20.3250008    0.1262228
  20.3400002    0.1378631
  20.3550014    0.1420756
  20.3700008    0.1477277
  20.3850002    0.1237770
  20.4000015    0.1303057
  20.4150009    0.1399163
  20.4300003    0.1314476
  20.4450016    0.1421621
  20.4600010    0.1336869
  20.4750004    0.1489493
  20.4900017    0.1427536
  20.5050011    0.1440767
  20.5200005    0.1259102
  20.5350018    0.1313569
  20.5500011    0.1303883
  20.5650005    0.1212844
  20.5800018    0.1461122
  20.5950012    0.1535076
  20.6100006    0.1324815
  20.6250019    0.1295351
  20.6400013    0.1362190
  20.6550007    0.1386232
  20.6700001    0.1417147
  20.6850014    0.1355941
  20.7000008    0.1268472
  20.7150002    0.1317373
  20.7300014    0.1282753
  20.7450008    0.1455867
  20.7600002    0.1366797
  20.7750015    0.1240671
  20.7900009    0.1484961
  20.8050003    0.1352829
  20.8200016    0.1202560
  20.8350010    0.1307813
  20.8500004    0.1263472
  20.8650017    0.1140897
  20.8800011    0.1220776
  20.8950005    0.1196846
  20.9100018    0.1333888
  20.9250011    0.1292675
  20.9400005    0.1164151
  20.9550018    0.1244117
  20.9700012    0.1076264
  20.9850006    0.1326156
  21.0000019    0.1264403
  21.0150013    0.1180878
  21.0300007    0.1254859
  21.0450001    0.1086899
  21.0600014    0.1059919
  21.0750008    0.1197676
  21.0900002    0.1196602
  21.1050014    0.1314310
  21.1200008    0.1248330
  21.1350002    0.1300334
  21.1500015    0.1224540
  21.1650009    0.1204562
  21.1800003    0.1201595
  21.1950016    0.0919832
  21.2100010    0.1031319
  21.2250004    0.1130737
  21.2400017    0.1290450
  21.2550011    0.1288074
  21.2700005    0.1173476
  21.2850018    0.1196355
  21.3000011    0.1227313
  21.3150005    0.1274999
  21.3300018    0.1079775
  21.3450012    0.1189309
  21.3600006    0.1030752
  21.3750019    0.1036827
  21.3900013    0.1096783
  21.4050007    0.1133563
  21.4200001    0.1006771
  21.4350014    0.1046710
  21.4500008    0.1055028
  21.4650002    0.1135531
  21.4800014    0.1181758
  21.4950008    0.1056544
  21.5100002    0.1057598
  21.5250015    0.1057405
  21.5400009    0.1092143
  21.5550003    0.1177690
  21.5700016    0.1041756
  21.5850010    0.1075439
  21.6000004    0.1014724
  21.6150017    0.1120999
  21.6300011    0.1021880
  21.6450005    0.1054627
  21.6600018    0.1050061
  21.6750011    0.1116627
  21.6900005    0.1135351
  21.7050018    0.1139610
  21.7200012    0.1094549
  21.7350006    0.1197145
  21.7500019    0.1201148
  21.7650013    0.1135016
  21.7800007    0.1109355
  21.7950020    0.1039548
  21.8100014    0.1064834
  21.8250008    0.1120704
  21.8400002    0.1017767
  21.8550014    0.0920923
  21.8700008    0.1137972
  21.8850002    0.1029527
  21.9000015    0.1104886
  21.9150009    0.1087107
  21.9300003    0.1091220
  21.9450016    0.0999410
  21.9600010    0.1074986
  21.9750004    0.1152175
  21.9900017    0.1148282
  22.0050011    0.1179432
  22.0200005    0.1218267
  22.0350018    0.1148984
  22.0500011    0.1089451
  22.0650005    0.1248514
  22.0800018    0.0933516
  22.0950012    0.1154504
  22.1100006    0.1086664
  22.1250019    0.1044177
  22.1400013    0.1194183
  22.1550007    0.1185246
  22.1700020    0.0967147
  22.1850014    0.1152647
  22.2000008    0.1109187
  22.2150002    0.1176737
  22.2300014    0.1061320
  22.2450008    0.1022358
  22.2600002    0.1179720
  22.2750015    0.1148565
  22.2900009    0.1256676
  22.3050003    0.1170956
  22.3200016    0.1105128
  22.3350010    0.1272173
  22.3500004    0.1195831
  22.3650017    0.1183394
  22.3800011    0.1083143
  22.3950005    0.1109896
  22.4100018    0.1164463
  22.4250011    0.0968282
  22.4400005    0.1161089
  22.4550018    0.1048405
  22.4700012    0.1079247
  22.4850006    0.0964650
  22.5000019    0.1150176
  22.5150013    0.0974789
  22.5300007    0.1028304
  22.5450020    0.1074777
  22.5600014    0.1092245
  22.5750008    0.0979652
  22.5900002    0.0979258
  22.6050014    0.1009001
  22.6200008    0.1030089
  22.6350002    0.1031524
  22.6500015    0.1020698
  22.6650009    0.1088101
  22.6800003    0.1046764
  22.6950016    0.0960686
  22.7100010    0.0966692
  22.7250004    0.1125342
  22.7400017    0.1166743
  22.7550011    0.1046589
  22.7700005    0.1158046
  22.7850018    0.1031515
  22.8000011    0.1056593
  22.8150005    0.1108957
  22.8300018    0.0992946
  22.8450012    0.1128429
  22.8600006    0.0996879
  22.8750019    0.1339657
  22.8900013    0.1391358
  22.9050007    0.1393235
  22.9200020    0.1219207
  22.9350014    0.1042101
  22.9500008    0.1409541
  22.9650002    0.1359862
  22.9800014    0.1355897
  22.9950008    0.1458189
  23.0100002    0.1651419
  23.0250015    0.1628551
  23.0400009    0.1241634
  23.0550003    0.1168136
  23.0700016    0.1445620
  23.0850010    0.1333647
  23.1000004    0.1417519
  23.1150017    0.1256594
  23.1300011    0.1274695
  23.1450005    0.1258483
  23.1600018    0.1435326
  23.1750011    0.1637901
  23.1900005    0.1535750
  23.2050018    0.1657312
  23.2200012    0.1707820
  23.2350006    0.1334589
  23.2500019    0.1485152
  23.2650013    0.1338414
  23.2800007    0.1189579
  23.2950020    0.1496184
  23.3100014    0.1386626
  23.3250008    0.1285730
  23.3400021    0.1242252
  23.3550014    0.1325302
  23.3700008    0.1385253
  23.3850002    0.1371296
  23.4000015    0.1494567
  23.4150009    0.1281085
  23.4300003    0.1312383
  23.4450016    0.1313894
  23.4600010    0.1153750
  23.4750004    0.1253584
  23.4900017    0.1170718
  23.5050011    0.1134829
  23.5200005    0.1533606
  23.5350018    0.1430221
  23.5500011    0.1328904
  23.5650005    0.1317795
  23.5800018    0.1513718
  23.5950012    0.1375290
  23.6100006    0.1509623
  23.6250019    0.1361201
  23.6400013    0.1429950
  23.6550007    0.1168267
  23.6700020    0.1474318
  23.6850014    0.1391060
  23.7000008    0.1394813
  23.7150021    0.1361069
  23.7300014    0.1288280
  23.7450008    0.1304093
  23.7600002    0.1491685
  23.7750015    0.1474934
  23.7900009    0.1165145
  23.8050003    0.1356977
  23.8200016    0.1047256
  23.8350010    0.1295357
  23.8500004    0.1473863
  23.8650017    0.1411448
  23.8800011    0.1251324
  23.8950005    0.1345122
  23.9100018    0.1263260
  23.9250011    0.1347872
  23.9400005    0.1344253
  23.9550018    0.1305048
  23.9700012    0.1398283
  23.9850006    0.1073291
  24.0000019    0.1322682
  24.0150013    0.1264848
  24.0300007    0.1229142
  24.0450020    0.1268688
  24.0600014    0.1247931
  24.0750008    0.1270034
  24.0900021    0.1389861
  24.1050014    0.1294696
  24.1200008    0.1265248
  24.1350002    0.1278304
  24.1500015    0.1257913
  24.1650009    0.1067042
  24.1800003    0.1416063
  24.1950016    0.1447834
  24.2100010    0.1174960
  24.2250004    0.1516239
  24.2400017    0.1398433
  24.2550011    0.1216560
  24.2700005    0.1110309
  24.2850018    0.1320544
  24.3000011    0.1280558
  24.3150005    0.1316382
  24.3300018    0.1185908
  24.3450012    0.1304477
  24.3600006    0.1310282
  24.3750019    0.1450174
  24.3900013    0.1417784
  24.4050007    0.1484518
  24.4200020    0.1504230
  24.4350014    0.1487031
  24.4500008    0.1513405
  24.4650021    0.1439540
  24.4800014    0.1499699
  24.4950008    0.1396622
  24.5100002    0.1523535
  24.5250015    0.1529241
  24.5400009    0.1476659
  24.5550003    0.1467185
  24.5700016    0.1464122
  24.5850010    0.1483353
  24.6000004    0.1304740
  24.6150017    0.1546581
  24.6300011    0.1480543
  24.6450005    0.1554519
  24.6600018    0.1445430
  24.6750011    0.1507559
  24.6900005    0.1640765
  24.7050018    0.1508011
  24.7200012    0.1312682
  24.7350006    0.1249424
  24.7500019    0.1332782
  24.7650013    0.1257985
  24.7800007    0.1236304
  24.7950020    0.1499160
  24.8100014    0.1426061
  24.8250008    0.1456340
  24.8400021    0.1375754
  24.8550014    0.1356374
  24.8700008    0.1384968
  24.8850002    0.1507870
  24.9000015    0.1464238
  24.9150009    0.1465502
  24.9300003    0.1386415
  24.9450016    0.1403398
  24.9600010    0.1430842
  24.9750004    0.1349137
  24.9900017    0.1344961
  25.0050011    0.1412605
  25.0200005    0.1555363
  25.0350018    0.1474681
  25.0500011    0.1408638
  25.0650005    0.1518143
  25.0800018    0.1382503
  25.0950012    0.1243999
  25.1100006    0.1265675
  25.1250019    0.1321638
  25.1400013    0.1223980
  25.1550007    0.1217754
  25.1700020    0.1379072
  25.1850014    0.1402184
  25.2000008    0.1271950
  25.2150021    0.1177357
  25.2300014    0.1116093
  25.2450008    0.1142190
  25.2600021    0.1084168
  25.2750015    0.1197292
  25.2900009    0.1112717
  25.3050003    0.1106796
  25.3200016    0.1143219
  25.3350010    0.1143077
  25.3500004    0.1087504
  25.3650017    0.1215066
  25.3800011    0.1227238
  25.3950005    0.1234537
  25.4100018    0.1207268
  25.4250011    0.1064383
  25.4400005    0.1242540
  25.4550018    0.1150570
  25.4700012    0.1269422
  25.4850006    0.1145780
  25.5000019    0.1395990
  25.5150013    0.1391571
  25.5300007    0.1297827
  25.5450020    0.1187746
  25.5600014    0.1161503
  25.5750008    0.1189507
  25.5900021    0.1278860
  25.6050014    0.1285527
  25.6200008    0.1136289
  25.6350021    0.1180332
  25.6500015    0.0995958
  25.6650009    0.1289586
  25.6800003    0.1225856
  25.6950016    0.1217131
  25.7100010    0.1178538
  25.7250004    0.1152121
  25.7400017    0.1151802
  25.7550011    0.1184634
  25.7700005    0.1154153
  25.7850018    0.1048910
  25.8000011    0.1122352
  25.8150005    0.1127323
  25.8300018    0.1005328
  25.8450012    0.1239085
  25.8600006    0.1189201
  25.8750019    0.1316904
  25.8900013    0.1400982
  25.9050007    0.1415060
  25.9200020    0.1520804
  25.9350014    0.1267371
  25.9500008    0.1445034
  25.9650021    0.1397248
  25.9800014    0.1427136
  25.9950008    0.1392901
  26.0100021    0.1395469
  26.0250015    0.1317110
  26.0400009    0.1151495
  26.0550003    0.1200908
  26.0700016    0.1222479
  26.0850010    0.1100599
  26.1000004    0.1055727
  26.1150017    0.1234228
  26.1300011    0.1304645
  26.1450005    0.1357870
  26.1600018    0.1435100
  26.1750011    0.1328986
  26.1900005    0.1438693
  26.2050018    0.1404728
  26.2200012    0.1583031
  26.2350006    0.1587461
  26.2500019    0.1552033
  26.2650013    0.1531383
  26.2800007    0.1543981
  26.2950020    0.1509278
  26.3100014    0.1307892
  26.3250008    0.1608800
  26.3400021    0.1440229
  26.3550014    0.1323195
  26.3700008    0.1429549
  26.3850021    0.1409431
  26.4000015    0.1355981
  26.4150009    0.1360609
  26.4300003    0.1340447
  26.4450016    0.1412166
  26.4600010    0.1474712
  26.4750004    0.1415124
  26.4900017    0.1351889
  26.5050011    0.1375108
  26.5200005    0.1393649
  26.5350018    0.1614334
  26.5500011    0.1517378
  26.5650005    0.1523221
  26.5800018    0.1403522
  26.5950012    0.1252265
  26.6100006    0.1454527
  26.6250019    0.1463248
  26.6400013    0.1247186
  26.6550007    0.1389802
  26.6700020    0.1308083
  26.6850014    0.1224820
  26.7000008    0.1361364
  26.7150021    0.1307274
  26.7300014    0.1072476
  26.7450008    0.1185219
  26.7600021    0.1189893
  26.7750015    0.1434265
  26.7900009    0.1458390
  26.8050022    0.1379890
  26.8200016    0.1366155
  26.8350010    0.1204092
  26.8500004    0.1143649
  26.8650017    0.0971588
  26.8800011    0.1215532
  26.8950005    0.1153686
  26.9100018    0.1116857
  26.9250011    0.1087505
  26.9400005    0.1043954
  26.9550018    0.1290395
  26.9700012    0.1311609
  26.9850006    0.1141733
  27.0000019    0.1117036
  27.0150013    0.1048541
  27.0300007    0.1128385
  27.0450020    0.1160166
  27.0600014    0.1246755
  27.0750008    0.1241689
  27.0900021    0.1356962
  27.1050014    0.1521668
  27.1200008    0.1544745
  27.1350021    0.1442993
  27.1500015    0.1159166
  27.1650009    0.1248110
  27.1800022    0.1298333
  27.1950016    0.1090956
  27.2100010    0.1183002
  27.2250004    0.1048189
  27.2400017    0.1202789
  27.2550011    0.1114995
  27.2700005    0.1217843
  27.2850018    0.1068574
  27.3000011    0.1052520
  27.3150005    0.1227972
  27.3300018    0.0995049
  27.3450012    0.1024249
  27.3600006    0.1013916
  27.3750019    0.0971785
  27.3900013    0.1097384
  27.4050007    0.1128610
  27.4200020    0.1057729
  27.4350014    0.0958468
  27.4500008    0.1018957
  27.4650021    0.1164163
  27.4800014    0.1017824
  27.4950008    0.1055312
  27.5100021    0.1150190
  27.5250015    0.1044023
  27.5400009    0.0975705
  27.5550022    0.0969185
  27.5700016    0.0992765
  27.5850010    0.0987785
  27.6000004    0.1060205
  27.6150017    0.1018869
  27.6300011    0.1007993
  27.6450005    0.1048625
  27.6600018    0.1107347
  27.6750011    0.1217652
  27.6900005    0.1159329
  27.7050018    0.1157461
  27.7200012    0.1296034
  27.7350006    0.1054951
  27.7500019    0.1038978
  27.7650013    0.1010493
  27.7800007    0.1186781
  27.7950020    0.1361849
  27.8100014    0.1087937
  27.8250008    0.1185233
  27.8400021    0.1093914
  27.8550014    0.1153923
  27.8700008    0.1057608
  27.8850021    0.1244433
  27.9000015    0.1031906
  27.9150009    0.1106145
  27.9300022    0.1158980
  27.9450016    0.1024162
  27.9600010    0.1111775
  27.9750004    0.1190396
  27.9900017    0.1018225
  28.0050011    0.1088376
  28.0200005    0.1131545
  28.0350018    0.1068869
  28.0500011    0.1047212
  28.0650005    0.1097529
  28.0800018    0.1005345
  28.0950012    0.1068075
  28.1100006    0.1086904
  28.1250019    0.1344317
  28.1400013    0.1525071
  28.1550007    0.1519646
  28.1700020    0.1654759
  28.1850014    0.1460130
  28.2000008    0.1573468
  28.2150021    0.1675149
  28.2300014    0.1659060
  28.2450008    0.1572141
  28.2600021    0.1481329
  28.2750015    0.1504428
  28.2900009    0.1742050
  28.3050022    0.1749458
  28.3200016    0.1568118
  28.3350010    0.1510401
  28.3500023    0.1459279
  28.3650017    0.1503242
  28.3800011    0.1426033
  28.3950005    0.1278535
  28.4100018    0.1294189
  28.4250011    0.1262085
  28.4400005    0.1425845
  28.4550018    0.1376113
  28.4700012    0.1377035
  28.4850006    0.1394776
  28.5000019    0.1399138
  28.5150013    0.1283287
  28.5300007    0.1317980
  28.5450020    0.1251632
  28.5600014    0.1320147
  28.5750008    0.1211594
  28.5900021    0.1301798
  28.6050014    0.1337809
  28.6200008    0.1449000
  28.6350021    0.1265019
  28.6500015    0.1198911
  28.6650009    0.1161260
  28.6800022    0.1293883
  28.6950016    0.1076017
  28.7100010    0.1137923
  28.7250023    0.1153560
  28.7400017    0.1126273
  28.7550011    0.1083379
  28.7700005    0.1407024
  28.7850018    0.1653252
  28.8000011    0.1405264
  28.8150005    0.1404712
  28.8300018    0.1369195
  28.8450012    0.1293208
  28.8600006    0.1246437
  28.8750019    0.1475995
  28.8900013    0.1540467
  28.9050007    0.1236011
  28.9200020    0.1267107
  28.9350014    0.1234260
  28.9500008    0.1253888
  28.9650021    0.1490926
  28.9800014    0.1327422
  28.9950008    0.1113510
  29.0100021    0.1506734
  29.0250015    0.1075189
  29.0400009    0.1065216
  29.0550022    0.1126290
  29.0700016    0.1341346
  29.0850010    0.1320346
  29.1000023    0.1459490
  29.1150017    0.1356118
  29.1300011    0.1163821
  29.1450005    0.1189316
  29.1600018    0.1067587
  29.1750011    0.1034767
  29.1900005    0.0964533
  29.2050018    0.1129895
  29.2200012    0.0964880
  29.2350006    0.1108359
  29.2500019    0.0970925
  29.2650013    0.1089945
  29.2800007    0.0983867
  29.2950020    0.1232018
  29.3100014    0.1134034
  29.3250008    0.1046567
  29.3400021    0.0427708
  29.3550014    0.0594995
  29.3700008    0.0744621
  29.3850021    0.0729733
  29.4000015    0.0706468
  29.4150009    0.0578339
  29.4300022    0.0615757
  29.4450016    0.0836462
  29.4600010    0.0742845
  29.4750023    0.0767154
  29.4900017    0.0713606
  29.5050011    0.0515098
  29.5200005    0.0471868
  29.5350018    0.0608205
  29.5500011    0.0750724
  29.5650005    0.0795638
  29.5800018    0.0834286
  29.5950012    0.0812370
  29.6100006    0.0807356
  29.6250019    0.0893699
  29.6400013    0.0803968
  29.6550007    0.0801695
  29.6700020    0.0500513
  29.6850014    0.0756763
  29.7000008    0.0742263
  29.7150021    0.0696448
  29.7300014    0.0645919
  29.7450008    0.0742947
  29.7600021    0.0585791
  29.7750015    0.0644477
  29.7900009    0.0661594
  29.8050022    0.0710945
  29.8200016    0.0763910
  29.8350010    0.0680799
  29.8500023    0.0778916
  29.8650017    0.0655076
  29.8800011    0.0710329
  29.8950024    0.0601574
  29.9100018    0.0612249
  29.9250011    0.0613594
  29.9400005    0.0513855
  29.9550018    0.0619351
  29.9700012    0.0665177
  29.9850006    0.0678570
  30.0000019    0.0593791
  30.0150013    0.0751596
  30.0300007    0.0676791
  30.0450020    0.0854304
  30.0600014    0.0793487
  30.0750008    0.0803751
  30.0900021    0.0766882
  30.1050014    0.0704623
  30.1200008    0.0629990
  30.1350021    0.0856187
  30.1500015    0.1008204
  30.1650009    0.0980690
  30.1800022    0.0884599
  30.1950016    0.0696701
  30.2100010    0.0648036
  30.2250023    0.0638357
  30.2400017    0.0637557
  30.2550011    0.0901778
  30.2700024    0.0484930
  30.2850018    0.0624669
  30.3000011    0.0788726
  30.3150005    0.0542242
  30.3300018    0.0727034
  30.3450012    0.0770581
  30.3600006    0.0935288
  30.3750019    0.0636581
  30.3900013    0.0422080
  30.4050007    0.0503520
  30.4200020    0.0512541
  30.4350014    0.0549140
  30.4500008    0.0478165
  30.4650021    0.0626853
  30.4800014    0.0511640
  30.4950008    0.0691101
  30.5100021    0.1170869
  30.5250015    0.1111714
  30.5400009    0.0514431
  30.5550022    0.0431333
  30.5700016    0.0481172
  30.5850010    0.0524986
  30.6000023    0.0582078
  30.6150017    0.0605173
  30.6300011    0.0537025
  30.6450024    0.0443679
  30.6600018    0.0539178
  30.6750011    0.0519884
  30.6900005    0.0607486
  30.7050018    0.0616314
  30.7200012    0.0652304
  30.7350006    0.0661655
  30.7500019    0.0793924
  30.7650013    0.0625778
  30.7800007    0.0579666
  30.7950020    0.0570202
  30.8100014    0.0561196
  30.8250008    0.0470042
  30.8400021    0.0641144
  30.8550014    0.0601993
  30.8700008    0.0528876
  30.8850021    0.0631662
  30.9000015    0.0534795
  30.9150009    0.0524330
  30.9300022    0.0554488
  30.9450016    0.0531412
  30.9600010    0.0509625
  30.9750023    0.0513422
  30.9900017    0.0519519
  31.0050011    0.0472041
  31.0200024    0.0481286
  31.0350018    0.0485077
  31.0500011    0.0561750
  31.0650005    0.0652852
  31.0800018    0.0564069
  31.0950012    0.0551455
  31.1100006    0.0483413
  31.1250019    0.0502761
  31.1400013    0.0456496
  31.1550007    0.0510378
  31.1700020    0.0473638
  31.1850014    0.0588653
  31.2000008    0.0497045
  31.2150021    0.0458997
  31.2300014    0.0490296
  31.2450008    0.0548138
  31.2600021    0.0549168
  31.2750015    0.0556788
  31.2900009    0.0623899
  31.3050022    0.0550295
  31.3200016    0.0598269
  31.3350010    0.0490287
  31.3500023    0.0624908
  31.3650017    0.0524115
  31.3800011    0.0669701
  31.3950024    0.0457050
  31.4100018    0.0507597
  31.4250011    0.0425231
  31.4400024    0.0579383
  31.4550018    0.0469878
  31.4700012    0.0445670
  31.4850006    0.0548637
  31.5000019    0.0516934
  31.5150013    0.0442059
  31.5300007    0.0491006
  31.5450020    0.0467555
  31.5600014    0.0465846
  31.5750008    0.0536175
  31.5900021    0.0470493
  31.6050014    0.0631346
  31.6200008    0.0524964
  31.6350021    0.0532707
  31.6500015    0.0634210
  31.6650009    0.0546613
  31.6800022    0.0526178
  31.6950016    0.0512119
  31.7100010    0.0636613
  31.7250023    0.0584379
  31.7400017    0.0579562
  31.7550011    0.0573931
  31.7700024    0.0504310
  31.7850018    0.0615584
  31.8000011    0.0488502
  31.8150024    0.0520055
  31.8300018    0.0551416
  31.8450012    0.0535892
  31.8600006    0.0526495
  31.8750019    0.0523345
  31.8900013    0.0526001
  31.9050007    0.0504165
  31.9200020    0.0672579
  31.9350014    0.0594360
  31.9500008    0.0471583
  31.9650021    0.0572550
  31.9800014    0.0487430
  31.9950008    0.0569771
  32.0100021    0.0417695
  32.0250015    0.0446377
  32.0400009    0.0530277
  32.0550003    0.0511793
  32.0699997    0.0466108
  32.0850029    0.0524018
  32.1000023    0.0586384
  32.1150017    0.0464748
  32.1300011    0.0551468
  32.1450005    0.0462402
  32.1599998    0.0580794
  32.1750031    0.0524823
  32.1900024    0.0439798
  32.2050018    0.0492862
  32.2200012    0.0478347
  32.2350006    0.0429637
  32.2500000    0.0445789
  32.2650032    0.0502473
  32.2800026    0.0555134
  32.2950020    0.0560052
  32.3100014    0.0627601
  32.3250008    0.0377460
  32.3400002    0.0557132
  32.3550034    0.0456749
  32.3700027    0.0483144
  32.3850021    0.0583608
  32.4000015    0.0554437
  32.4150009    0.0452151
  32.4300003    0.0508927
  32.4449997    0.0600432
  32.4600029    0.0509952
  32.4750023    0.0481353
  32.4900017    0.0503474
  32.5050011    0.0539115
  32.5200005    0.0468816
  32.5349998    0.0877214
  32.5500031    0.1254312
  32.5650024    0.1222605
  32.5800018    0.1334833
  32.5950012    0.1350987
  32.6100006    0.1455333
  32.6250000    0.1232765
  32.6400032    0.1259194
  32.6550026    0.1596929
  32.6700020    0.1557637
  32.6850014    0.1740493
  32.7000008    0.1614938
  32.7150002    0.1610831
  32.7300034    0.1192941
  32.7450027    0.0564030
  32.7600021    0.0830321
  32.7750015    0.0513499
  32.7900009    0.0848039
  32.8050003    0.0782819
  32.8199997    0.0944445
  32.8350029    0.1224982
  32.8500023    0.0852019
  32.8650017    0.1167684
  32.8800011    0.1130381
  32.8950005    0.1399274
  32.9099998    0.1526656
  32.9250031    0.1091638
  32.9400024    0.1372570
  32.9550018    0.1445772
  32.9700012    0.1594314
  32.9850006    0.1444491
  33.0000000    0.1385598
  33.0150032    0.1448255
  33.0300026    0.1298278
  33.0450020    0.1310931
  33.0600014    0.1381992
  33.0750008    0.1528747
  33.0900002    0.1383916
  33.1050034    0.1581635
  33.1200027    0.1672583
  33.1350021    0.1578975
  33.1500015    0.1457058
  33.1650009    0.1655288
  33.1800003    0.1560707
  33.1949997    0.1380522
  33.2100029    0.1644718
  33.2250023    0.1615812
  33.2400017    0.1613224
  33.2550011    0.1687753
  33.2700005    0.1421134
  33.2849998    0.1483988
  33.3000031    0.1624441
  33.3150024    0.1729957
  33.3300018    0.1596457
  33.3450012    0.1422457
  33.3600006    0.1515123
  33.3750000    0.1593288
  33.3900032    0.1549898
  33.4050026    0.1446266
  33.4200020    0.1430023
  33.4350014    0.1477224
  33.4500008    0.1546358
  33.4650002    0.1548362
  33.4800034    0.1505658
  33.4950027    0.1647038
  33.5100021    0.1631309
  33.5250015    0.1530737
  33.5400009    0.1573894
  33.5550003    0.1644093
  33.5699997    0.1709638
  33.5850029    0.1165572
  33.6000023    0.1553839
  33.6150017    0.1666756
  33.6300011    0.1868592
  33.6450005    0.1606646
  33.6599998    0.1663208
  33.6750031    0.1631653
  33.6900024    0.1669355
  33.7050018    0.1496352
  33.7200012    0.1650279
  33.7350006    0.1634609
  33.7500000    0.1612648
  33.7650032    0.1695933
  33.7800026    0.1591821
  33.7950020    0.1649024
  33.8100014    0.1560391
  33.8250008    0.1644860
  33.8400002    0.1720044
  33.8550034    0.1415441
  33.8700027    0.1345752
  33.8850021    0.1293891
  33.9000015    0.1167196
  33.9150009    0.1317090
  33.9300003    0.1439089
  33.9450035    0.1673084
  33.9600029    0.1728583
  33.9750023    0.1700870
  33.9900017    0.1526687
  34.0050011    0.1359851
  34.0200005    0.1499577
  34.0349998    0.1542604
  34.0500031    0.1664257
  34.0650024    0.1699313
  34.0800018    0.1704504
  34.0950012    0.1796712
  34.1100006    0.1651153
  34.1250000    0.1654015
  34.1400032    0.1597700
  34.1550026    0.1678498
  34.1700020    0.1761755
  34.1850014    0.1615234
  34.2000008    0.1655219
  34.2150002    0.1774359
  34.2300034    0.1755724
  34.2450027    0.1675394
  34.2600021    0.1665540
  34.2750015    0.1591927
  34.2900009    0.1676976
  34.3050003    0.1659009
  34.3200035    0.1552841
  34.3350029    0.1759263
  34.3500023    0.1669402
  34.3650017    0.1676181
  34.3800011    0.1810092
  34.3950005    0.1589854
  34.4099998    0.1780317
  34.4250031    0.1553723
  34.4400024    0.1586417
  34.4550018    0.1696212
  34.4700012    0.1757577
  34.4850006    0.1398380
  34.5000000    0.1522213
  34.5150032    0.1676750
  34.5300026    0.1356884
  34.5450020    0.1426641
  34.5600014    0.1600341
  34.5750008    0.1600425
  34.5900002    0.1635051
  34.6050034    0.1486605
  34.6200027    0.1524254
  34.6350021    0.1543417
  34.6500015    0.1690066
  34.6650009    0.1706513
  34.6800003    0.1281160
  34.6950035    0.1281303
  34.7100029    0.1394964
  34.7250023    0.1616428
  34.7400017    0.1457267
  34.7550011    0.1533613
  34.7700005    0.1283630
  34.7849998    0.1461043
  34.8000031    0.1623585
  34.8150024    0.1589753
  34.8300018    0.1628410
  34.8450012    0.1484014
  34.8600006    0.1671085
  34.8750000    0.1531497
  34.8900032    0.1436527
  34.9050026    0.0926203
  34.9200020    0.0717164
  34.9350014    0.0541980
  34.9500008    0.1001951
  34.9650002    0.1216251
  34.9800034    0.1136036
  34.9950027    0.1477302
  35.0100021    0.1637376
  35.0250015    0.1519218
  35.0400009    0.1575457
  35.0550003    0.1482997
  35.0700035    0.1529689
  35.0850029    0.1546775
  35.1000023    0.1498801
  35.1150017    0.1552175
  35.1300011    0.1492622
  35.1450005    0.1525382
  35.1599998    0.1527315
  35.1750031    0.1541988
  35.1900024    0.1353865
  35.2050018    0.1502936
  35.2200012    0.1230276
  35.2350006    0.1152285
  35.2500000    0.1340178
  35.2650032    0.1434521
  35.2800026    0.1189588
  35.2950020    0.1505266
  35.3100014    0.1271316
  35.3250008    0.1389051
  35.3400002    0.1208199
  35.3550034    0.1274388
  35.3700027    0.1277539
  35.3850021    0.1358971
  35.4000015    0.1383216
  35.4150009    0.1466329
  35.4300003    0.1463125
  35.4450035    0.1295121
  35.4600029    0.1389587
  35.4750023    0.1245736
  35.4900017    0.1265350
  35.5050011    0.1353958
  35.5200005    0.1218682
  35.5349998    0.1326961
  35.5500031    0.1431288
  35.5650024    0.1573296
  35.5800018    0.1487092
  35.5950012    0.1259126
  35.6100006    0.1286552
  35.6250000    0.1557519
  35.6400032    0.1507280
  35.6550026    0.1554144
  35.6700020    0.1486215
  35.6850014    0.1451265
  35.7000008    0.1511738
  35.7150002    0.1528052
  35.7300034    0.1464823
  35.7450027    0.1509172
  35.7600021    0.1406412
  35.7750015    0.1519169
  35.7900009    0.1412680
  35.8050003    0.1600176
  35.8200035    0.1550163
  35.8350029    0.1545854
  35.8500023    0.1441568
  35.8650017    0.1577334
  35.8800011    0.1523750
  35.8950005    0.1536771
  35.9099998    0.1443335
  35.9250031    0.1502630
  35.9400024    0.1488740
  35.9550018    0.1567528
  35.9700012    0.1532493
  35.9850006    0.1535203
  36.0000000    0.1577978
  36.0150032    0.1441368
  36.0300026    0.1555268
  36.0450020    0.1568528
  36.0600014    0.1518540
  36.0750008    0.1477184
  36.0900002    0.1545607
  36.1050034    0.1614843
  36.1200027    0.1542905
  36.1350021    0.1549609
  36.1500015    0.1491509
  36.1650009    0.1485861
  36.1800003    0.1496426
  36.1950035    0.1538409
  36.2100029    0.1539912
  36.2250023    0.1466630
  36.2400017    0.1495040
  36.2550011    0.1566669
  36.2700005    0.1464678
  36.2849998    0.1524523
  36.3000031    0.1551976
  36.3150024    0.1551860
  36.3300018    0.1294711
  36.3450012    0.1488274
  36.3600006    0.1545066
  36.3750000    0.1473956
  36.3900032    0.1538522
  36.4050026    0.1506001
  36.4200020    0.1605410
  36.4350014    0.1527767
  36.4500008    0.1513105
  36.4650002    0.1532998
  36.4800034    0.1462968
  36.4950027    0.1412712
  36.5100021    0.1498183
  36.5250015    0.1514035
  36.5400009    0.1507853
  36.5550003    0.1514182
  36.5700035    0.1488948
  36.5850029    0.1212902
  36.6000023    0.1181217
  36.6150017    0.1263887
  36.6300011    0.1113796
  36.6450005    0.1274617
  36.6599998    0.1319630
  36.6750031    0.1205925
  36.6900024    0.1278196
  36.7050018    0.1357518
  36.7200012    0.1390748
  36.7350006    0.1242915
  36.7500000    0.1237952
  36.7650032    0.1305598
  36.7800026    0.1328565
  36.7950020    0.1411484
  36.8100014    0.1220336
  36.8250008    0.1259881
  36.8400002    0.1424429
  36.8550034    0.1436754
  36.8700027    0.1359361
  36.8850021    0.1105526
  36.9000015    0.1382526
  36.9150009    0.1225022
  36.9300003    0.1407513
  36.9450035    0.1282843
  36.9600029    0.1179755
  36.9750023    0.1048603
  36.9900017    0.1243736
  37.0050011    0.1255970
  37.0200005    0.1487022
  37.0350037    0.1280277
  37.0500031    0.1111215
  37.0650024    0.1207170
  37.0800018    0.1224125
  37.0950012    0.1186434
  37.1100006    0.1186406
  37.1250000    0.1357492
  37.1400032    0.1159618
  37.1550026    0.1273758
  37.1700020    0.1233604
  37.1850014    0.1501846
  37.2000008    0.1541305
  37.2150002    0.1567704
  37.2300034    0.1507231
  37.2450027    0.1261048
  37.2600021    0.1492983
  37.2750015    0.1506912
  37.2900009    0.1493842
  37.3050003    0.1356376
  37.3200035    0.1307230
  37.3350029    0.1330662
  37.3500023    0.1351974
  37.3650017    0.1248661
  37.3800011    0.1276642
  37.3950005    0.1216604
  37.4100037    0.1185837
  37.4250031    0.1108263
  37.4400024    0.1349493
  37.4550018    0.1262756
  37.4700012    0.0932681
  37.4850006    0.1322276
  37.5000000    0.1472288
  37.5150032    0.1539587
  37.5300026    0.1374751
  37.5450020    0.1502040
  37.5600014    0.1524008
  37.5750008    0.1513513
  37.5900002    0.1486602
  37.6050034    0.1486393
  37.6200027    0.1294087
  37.6350021    0.1308975
  37.6500015    0.1218460
  37.6650009    0.1097008
  37.6800003    0.1166474
  37.6950035    0.1168918
  37.7100029    0.1126723
  37.7250023    0.0889824
  37.7400017    0.1085933
  37.7550011    0.1121177
  37.7700005    0.1064980
  37.7850037    0.1210022
  37.8000031    0.1223617
  37.8150024    0.1221115
  37.8300018    0.1288157
  37.8450012    0.1393567
  37.8600006    0.1179067
  37.8750000    0.1226301
  37.8900032    0.1222137
  37.9050026    0.1229827
  37.9200020    0.1074138
  37.9350014    0.1137852
  37.9500008    0.1222223
  37.9650002    0.1208365
  37.9800034    0.1230469
  37.9950027    0.1358293
  38.0100021    0.1370053
  38.0250015    0.0881907
  38.0400009    0.0986240
  38.0550003    0.1128513
  38.0700035    0.1289359
  38.0850029    0.1434630
  38.1000023    0.1296936
  38.1150017    0.1181443
  38.1300011    0.1139756
  38.1450005    0.1162909
  38.1600037    0.0970089
  38.1750031    0.0959010
  38.1900024    0.1052328
  38.2050018    0.1443039
  38.2200012    0.1416541
  38.2350006    0.1464886
  38.2500000    0.1098540
  38.2650032    0.1503845
  38.2800026    0.1291399
  38.2950020    0.1299051
  38.3100014    0.1489759
  38.3250008    0.1514211
  38.3400002    0.1206850
  38.3550034    0.1157947
  38.3700027    0.1023779
  38.3850021    0.0898863
  38.4000015    0.0735784
  38.4150009    0.0766509
  38.4300003    0.0782819
  38.4450035    0.0731195
  38.4600029    0.0700696
  38.4750023    0.0811481
  38.4900017    0.0858362
  38.5050011    0.0725102
  38.5200005    0.0562879
  38.5350037    0.0690247
  38.5500031    0.0834933
  38.5650024    0.0628076
  38.5800018    0.0569074
  38.5950012    0.0739901
  38.6100006    0.0662085
  38.6250000    0.0839595
  38.6400032    0.1238106
  38.6550026    0.0695541
  38.6700020    0.0509371
  38.6850014    0.0750113
  38.7000008    0.0818260
  38.7150002    0.0656789
  38.7300034    0.0716131
  38.7450027    0.0851695
  38.7600021    0.1061245
  38.7750015    0.0948025
  38.7900009    0.0698316
  38.8050003    0.0632360
  38.8200035    0.0898146
  38.8350029    0.0668212
  38.8500023    0.1299750
  38.8650017    0.1477831
  38.8800011    0.1150476
  38.8950005    0.1296179
  38.9100037    0.1361874
  38.9250031    0.1120371
  38.9400024    0.1384153
  38.9550018    0.1481482
  38.9700012    0.1468132
  38.9850006    0.1326543
  39.0000000    0.1085165
  39.0150032    0.0868777
  39.0300026    0.0597898
  39.0450020    0.0546386
  39.0600014    0.0594252
  39.0750008    0.0666729
  39.0900002    0.0513810
  39.1050034    0.0558027
  39.1200027    0.0508680
  39.1350021    0.0863439
  39.1500015    0.0506840
  39.1650009    0.0726608
  39.1800003    0.0952562
  39.1950035    0.0799226
  39.2100029    0.0802621
  39.2250023    0.0763393
  39.2400017    0.0764309
  39.2550011    0.0505304
  39.2700005    0.0804273
  39.2850037    0.0562122
  39.3000031    0.0776059
  39.3150024    0.0836321
  39.3300018    0.0825951
  39.3450012    0.0863278
  39.3600006    0.0635775
  39.3750000    0.0674603
  39.3900032    0.0635914
  39.4050026    0.0866691
  39.4200020    0.0855263
  39.4350014    0.0779381
  39.4500008    0.0867731
  39.4650002    0.0782104
  39.4800034    0.0754497
  39.4950027    0.0801147
  39.5100021    0.0691570
  39.5250015    0.0880010
  39.5400009    0.0873979
  39.5550003    0.0814203
  39.5700035    0.0736971
  39.5850029    0.0733065
  39.6000023    0.0880139
  39.6150017    0.0609543
  39.6300011    0.0737740
  39.6450005    0.0586881
  39.6600037    0.0739221
  39.6750031    0.0719784
  39.6900024    0.0883308
  39.7050018    0.0891569
  39.7200012    0.0739572
  39.7350006    0.0881574
  39.7500000    0.0773402
  39.7650032    0.0975382
  39.7800026    0.0685479
  39.7950020    0.0799335
  39.8100014    0.0783645
  39.8250008    0.0800908
  39.8400002    0.0692086
  39.8550034    0.0751034
  39.8700027    0.0826689
  39.8850021    0.0694002
  39.9000015    0.0922486
  39.9150009    0.0823148
  39.9300003    0.0856798
  39.9450035    0.0671571
  39.9600029    0.0833502
  39.9750023    0.0863477
  39.9900017    0.0898513
  40.0050011    0.0816905
  40.0200005    0.0816153
  40.0350037    0.0955392
  40.0500031    0.0890045
  40.0650024    0.0909729
  40.0800018    0.1140234
  40.0950012    0.0883027
  40.1100006    0.0797188
  40.1250000    0.1031079
  40.1400032    0.0914178
  40.1550026    0.1130549
  40.1700020    0.1175472
  40.1850014    0.1113525
  40.2000008    0.0927383
  40.2150002    0.0704275
  40.2300034    0.0871715
  40.2450027    0.0808671
  40.2600021    0.0909847
  40.2750015    0.0878357
  40.2900009    0.0634632
  40.3050003    0.0853856
  40.3200035    0.0667182
  40.3350029    0.0694884
  40.3500023    0.0691604
  40.3650017    0.0801638
  40.3800011    0.0817862
  40.3950005    0.0857917
  40.4100037    0.0811061
  40.4250031    0.0813958
  40.4400024    0.0833585
  40.4550018    0.0689523
  40.4700012    0.0395588
  40.4850006    0.0733193
  40.5000038    0.0498189
  40.5150032    0.0598410
  40.5300026    0.0793306
  40.5450020    0.0680605
  40.5600014    0.0612299
  40.5750008    0.0935830
  40.5900002    0.0756127
  40.6050034    0.0850525
  40.6200027    0.0602270
  40.6350021    0.0612668
  40.6500015    0.0940998
  40.6650009    0.0665620
  40.6800003    0.0686774
  40.6950035    0.0784306
  40.7100029    0.0763365
  40.7250023    0.0836700
  40.7400017    0.0745739
  40.7550011    0.0782380
  40.7700005    0.0711133
  40.7850037    0.0627564
  40.8000031    0.0831649
  40.8150024    0.0596767
  40.8300018    0.0622796
  40.8450012    0.0834947
  40.8600006    0.0680768
  40.8750038    0.0796965
  40.8900032    0.0704742
  40.9050026    0.0638830
  40.9200020    0.0745458
  40.9350014    0.0735880
  40.9500008    0.0871443
  40.9650002    0.0827769
  40.9800034    0.0727043
  40.9950027    0.0832517
  41.0100021    0.0840028
  41.0250015    0.0961275
  41.0400009    0.0755002
  41.0550003    0.0891351
  41.0700035    0.0740290
  41.0850029    0.0938776
  41.1000023    0.0882966
  41.1150017    0.0793128
  41.1300011    0.0759929
  41.1450005    0.0930754
  41.1600037    0.0893580
  41.1750031    0.0811865
  41.1900024    0.0908032
  41.2050018    0.0850605
  41.2200012    0.0872847
  41.2350006    0.0879116
  41.2500038    0.0893582
  41.2650032    0.0956884
  41.2800026    0.0873415
  41.2950020    0.0806883
  41.3100014    0.0812640
  41.3250008    0.0874077
  41.3400002    0.0955116
  41.3550034    0.1124475
  41.3700027    0.1112352
  41.3850021    0.1375464
  41.4000015    0.1178296
  41.4150009    0.0982196
  41.4300003    0.0814846
  41.4450035    0.0936525
  41.4600029    0.0877078
  41.4750023    0.1017341
  41.4900017    0.0890313
  41.5050011    0.0787192
  41.5200005    0.0831074
  41.5350037    0.0854896
  41.5500031    0.0924660
  41.5650024    0.0923440
  41.5800018    0.0854881
  41.5950012    0.0753644
  41.6100006    0.0827109
  41.6250038    0.0859798
  41.6400032    0.0767593
  41.6550026    0.0873921
  41.6700020    0.0874930
  41.6850014    0.0772360
  41.7000008    0.0752047
  41.7150002    0.0640725
  41.7300034    0.0773809
  41.7450027    0.0818070
  41.7600021    0.0882582
  41.7750015    0.0888046
  41.7900009    0.0914885
  41.8050003    0.0651698
  41.8200035    0.0685861
  41.8350029    0.0937819
  41.8500023    0.1001827
  41.8650017    0.0974636
  41.8800011    0.0688493
  41.8950005    0.0824487
  41.9100037    0.0756125
  41.9250031    0.0777407
  41.9400024    0.0700084
  41.9550018    0.0704169
  41.9700012    0.0923652
  41.9850006    0.0704196
  42.0000038    0.0827431
  42.0150032    0.0803267
  42.0300026    0.0817394
  42.0450020    0.0709149
  42.0600014    0.0710509
  42.0750008    0.0631170
  42.0900002    0.0726552
  42.1050034    0.0785345
  42.1200027    0.0846729
  42.1350021    0.0673344
  42.1500015    0.0671982
  42.1650009    0.0800281
  42.1800003    0.0920241
  42.1950035    0.0907030
  42.2100029    0.0790408
  42.2250023    0.0828359
  42.2400017    0.0522927
  42.2550011    0.0718087
  42.2700005    0.0571563
  42.2850037    0.0654469
  42.3000031    0.0830009
  42.3150024    0.0711000
  42.3300018    0.0709774
  42.3450012    0.0913862
  42.3600006    0.0745756
  42.3750038    0.0880822
  42.3900032    0.0889456
  42.4050026    0.0887682
  42.4200020    0.0820080
  42.4350014    0.0719462
  42.4500008    0.0778524
  42.4650002    0.0831387
  42.4800034    0.0755714
  42.4950027    0.0779603
  42.5100021    0.0838637
  42.5250015    0.0719357
  42.5400009    0.0745771
  42.5550003    0.0900962
  42.5700035    0.0814731
  42.5850029    0.0678321
  42.6000023    0.0778952
  42.6150017    0.0690205
  42.6300011    0.0537633
  42.6450005    0.0725091
  42.6600037    0.0725422
  42.6750031    0.0768789
  42.6900024    0.0769316
  42.7050018    0.0699832
  42.7200012    0.0721259
  42.7350006    0.0605991
  42.7500038    0.0670290
  42.7650032    0.0837144
  42.7800026    0.0659927
  42.7950020    0.0837953
  42.8100014    0.0757301
  42.8250008    0.0765375
  42.8400002    0.0674511
  42.8550034    0.0733310
  42.8700027    0.0772217
  42.8850021    0.0797584
  42.9000015    0.0763164
  42.9150009    0.0731301
  42.9300003    0.0787736
  42.9450035    0.0924318
  42.9600029    0.0970700
  42.9750023    0.0750598
  42.9900017    0.0776453
  43.0050011    0.0706056
  43.0200005    0.0703759
  43.0350037    0.0860312
  43.0500031    0.0845702
  43.0650024    0.0902694
  43.0800018    0.0745590
  43.0950012    0.0933970
  43.1100006    0.0792540
  43.1250038    0.0725492
  43.1400032    0.0783449
  43.1550026    0.0723352
  43.1700020    0.0476370
  43.1850014    0.0856255
  43.2000008    0.0500080
  43.2150002    0.0555095
  43.2300034    0.0668722
  43.2450027    0.0656917
  43.2600021    0.0777938
  43.2750015    0.0667480
  43.2900009    0.0728351
  43.3050003    0.0646245
  43.3200035    0.0794345
  43.3350029    0.0913316
  43.3500023    0.0789914
  43.3650017    0.0904380
  43.3800011    0.0891289
  43.3950005    0.0748714
  43.4100037    0.0873453
  43.4250031    0.0901441
  43.4400024    0.0906902
  43.4550018    0.0919759
  43.4700012    0.0869460
  43.4850006    0.0733158
  43.5000038    0.0857282
  43.5150032    0.0700765
  43.5300026    0.0869965
  43.5450020    0.0843828
  43.5600014    0.0768032
  43.5750008    0.0812582
  43.5900040    0.0786339
  43.6050034    0.0845125
  43.6200027    0.0887261
  43.6350021    0.0924769
  43.6500015    0.0979700
  43.6650009    0.0877600
  43.6800003    0.0808448
  43.6950035    0.0834592
  43.7100029    0.0812327
  43.7250023    0.0807005
  43.7400017    0.0933410
  43.7550011    0.1088457
  43.7700005    0.0888520
  43.7850037    0.0772036
  43.8000031    0.0797616
  43.8150024    0.0724233
  43.8300018    0.0846752
  43.8450012    0.0815491
  43.8600006    0.0881294
  43.8750038    0.0858462
  43.8900032    0.0837402
  43.9050026    0.0901183
  43.9200020    0.0947839
  43.9350014    0.0792614
  43.9500008    0.0735421
  43.9650040    0.0801916
  43.9800034    0.1021290
  43.9950027    0.0938591
  44.0100021    0.0864449
  44.0250015    0.0949458
  44.0400009    0.0748710
  44.0550003    0.0843881
  44.0700035    0.0913576
  44.0850029    0.0862016
  44.1000023    0.0793276
  44.1150017    0.0864671
  44.1300011    0.0933477
  44.1450005    0.0934186
  44.1600037    0.0813557
  44.1750031    0.1005596
  44.1900024    0.0929584
  44.2050018    0.0948720
  44.2200012    0.0839052
  44.2350006    0.0923009
  44.2500038    0.0996427
  44.2650032    0.0878822
  44.2800026    0.0822703
  44.2950020    0.1046068
  44.3100014    0.0913981
  44.3250008    0.0924163
  44.3400040    0.0825761
  44.3550034    0.0921187
  44.3700027    0.0879961
  44.3850021    0.0963367
  44.4000015    0.0874423
  44.4150009    0.0848470
  44.4300003    0.0789180
  44.4450035    0.0926004
  44.4600029    0.0636102
  44.4750023    0.0748258
  44.4900017    0.0666240
  44.5050011    0.0736792
  44.5200005    0.0700087
  44.5350037    0.0794291
  44.5500031    0.0829296
  44.5650024    0.0684468
  44.5800018    0.0839479
  44.5950012    0.0824551
  44.6100006    0.0663608
  44.6250038    0.0633266
  44.6400032    0.0897840
  44.6550026    0.0908197
  44.6700020    0.0714270
  44.6850014    0.0779889
  44.7000008    0.0589815
  44.7150040    0.0686932
  44.7300034    0.0803080
  44.7450027    0.0784752
  44.7600021    0.0674683
  44.7750015    0.0822819
  44.7900009    0.0673331
  44.8050003    0.0823530
  44.8200035    0.0778891
  44.8350029    0.0712690
  44.8500023    0.0738514
  44.8650017    0.0735941
  44.8800011    0.0797200
  44.8950005    0.0841786
  44.9100037    0.0852369
  44.9250031    0.0884200
  44.9400024    0.0800496
  44.9550018    0.0784572
  44.9700012    0.0789076
  44.9850006    0.1021826
  45.0000038    0.0911486
  45.0150032    0.1010533
  45.0300026    0.0786500
  45.0450020    0.0715230
  45.0600014    0.0839867
  45.0750008    0.0652696
  45.0900040    0.0705464
  45.1050034    0.0698819
  45.1200027    0.0581309
  45.1350021    0.0553513
  45.1500015    0.0584141
  45.1650009    0.0650914
  45.1800003    0.0826906
  45.1950035    0.1172601
  45.2100029    0.1109310
  45.2250023    0.1174519
  45.2400017    0.1079910
  45.2550011    0.1197270
  45.2700005    0.1251177
  45.2850037    0.1138488
  45.3000031    0.1079124
  45.3150024    0.1069878
  45.3300018    0.1153877
  45.3450012    0.1006168
  45.3600006    0.1088447
  45.3750038    0.1169935
  45.3900032    0.1081926
  45.4050026    0.1153154
  45.4200020    0.1210359
  45.4350014    0.1075926
  45.4500008    0.1197877
  45.4650040    0.0985151
  45.4800034    0.1090049
  45.4950027    0.1064047
  45.5100021    0.1022870
  45.5250015    0.1196598
  45.5400009    0.1049558
  45.5550003    0.1036809
  45.5700035    0.1119423
  45.5850029    0.1107651
  45.6000023    0.1090321
  45.6150017    0.1087693
  45.6300011    0.1107558
  45.6450005    0.1072206
  45.6600037    0.1084469
  45.6750031    0.1227374
  45.6900024    0.1175332
  45.7050018    0.1184163
  45.7200012    0.1315898
  45.7350006    0.1371380
  45.7500038    0.1179330
  45.7650032    0.1490715
  45.7800026    0.1267203
  45.7950020    0.1316988
  45.8100014    0.1214608
  45.8250008    0.1550384
  45.8400040    0.1490494
  45.8550034    0.1322706
  45.8700027    0.1467012
  45.8850021    0.1195210
  45.9000015    0.1182420
  45.9150009    0.1195952
  45.9300003    0.1185254
  45.9450035    0.1261609
  45.9600029    0.1311072
  45.9750023    0.1346759
  45.9900017    0.1302051
  46.0050011    0.1126297
  46.0200005    0.1303694
  46.0350037    0.1403073
  46.0500031    0.1507326
  46.0650024    0.1324857
  46.0800018    0.1439901
  46.0950012    0.1435257
  46.1100006    0.1291158
  46.1250038    0.1526875
  46.1400032    0.1382750
  46.1550026    0.1268791
  46.1700020    0.1326365
  46.1850014    0.1380670
  46.2000008    0.1404750
  46.2150040    0.1309959
  46.2300034    0.1361066
  46.2450027    0.1424473
  46.2600021    0.1595479
  46.2750015    0.1446574
  46.2900009    0.1484314
  46.3050003    0.1608467
  46.3200035    0.1270783
  46.3350029    0.1425325
  46.3500023    0.1424486
  46.3650017    0.1664833
  46.3800011    0.1356246
  46.3950005    0.1513900
  46.4100037    0.1317888
  46.4250031    0.1292837
  46.4400024    0.1467461
  46.4550018    0.1370787
  46.4700012    0.1114698
  46.4850006    0.1077651
  46.5000038    0.1188306
  46.5150032    0.1211248
  46.5300026    0.1070066
  46.5450020    0.1066215
  46.5600014    0.1092371
  46.5750008    0.1304005
  46.5900040    0.1134309
  46.6050034    0.1144742
  46.6200027    0.1124480
  46.6350021    0.1304550
  46.6500015    0.1082993
  46.6650009    0.0957555
  46.6800041    0.0931403
  46.6950035    0.1337707
  46.7100029    0.1336049
  46.7250023    0.1283692
  46.7400017    0.1151737
  46.7550011    0.1040612
  46.7700005    0.0719767
  46.7850037    0.0690672
  46.8000031    0.0635320
  46.8150024    0.0609329
  46.8300018    0.0660538
  46.8450012    0.0771077
  46.8600006    0.0646592
  46.8750038    0.0717291
  46.8900032    0.0645581
  46.9050026    0.0565873
  46.9200020    0.0733521
  46.9350014    0.0665355
  46.9500008    0.0598076
  46.9650040    0.0595416
  46.9800034    0.0654765
  46.9950027    0.0493384
  47.0100021    0.0677705
  47.0250015    0.0811223
  47.0400009    0.0765187
  47.0550041    0.0832932
  47.0700035    0.0608408
  47.0850029    0.0737053
  47.1000023    0.0730941
  47.1150017    0.0684228
  47.1300011    0.0728517
  47.1450005    0.0891903
  47.1600037    0.0684919
  47.1750031    0.0641780
  47.1900024    0.0638311
  47.2050018    0.0665714
  47.2200012    0.0477672
  47.2350006    0.0611575
  47.2500038    0.0485025
  47.2650032    0.0652554
  47.2800026    0.0835232
  47.2950020    0.0586292
  47.3100014    0.0834823
  47.3250008    0.0728870
  47.3400040    0.0659172
  47.3550034    0.0935765
  47.3700027    0.0700331
  47.3850021    0.0637803
  47.4000015    0.0913504
  47.4150009    0.0852529
  47.4300041    0.0902450
  47.4450035    0.0954112
  47.4600029    0.0788188
  47.4750023    0.0815798
  47.4900017    0.0763333
  47.5050011    0.0807391
  47.5200005    0.0735098
  47.5350037    0.0838027
  47.5500031    0.0781019
  47.5650024    0.0792935
  47.5800018    0.0814133
  47.5950012    0.0808243
  47.6100006    0.0872513
  47.6250038    0.0754450
  47.6400032    0.0947243
  47.6550026    0.0775243
  47.6700020    0.0744262
  47.6850014    0.0746363
  47.7000008    0.0697913
  47.7150040    0.0859030
  47.7300034    0.0962819
  47.7450027    0.0812969
  47.7600021    0.0688720
  47.7750015    0.0778051
  47.7900009    0.0704399
  47.8050041    0.0671158
  47.8200035    0.0737277
  47.8350029    0.0627559
  47.8500023    0.0515406
  47.8650017    0.0721047
  47.8800011    0.0737751
  47.8950005    0.0590077
  47.9100037    0.0401196
  47.9250031    0.0743320
  47.9400024    0.0648804
  47.9550018    0.0670902
  47.9700012    0.0751667
  47.9850006    0.0495497
  48.0000038    0.0651950
  48.0150032    0.0773596
  48.0300026    0.0857594
  48.0450020    0.0784689
  48.0600014    0.0684300
  48.0750008    0.0787091
  48.0900040    0.0910425
  48.1050034    0.0765574
  48.1200027    0.0824860
  48.1350021    0.0999958
  48.1500015    0.0748117
  48.1650009    0.0884647
  48.1800041    0.0825033
  48.1950035    0.0994027
  48.2100029    0.0816941
  48.2250023    0.0820189
  48.2400017    0.0826278
  48.2550011    0.0797210
  48.2700005    0.0880872
  48.2850037    0.0737630
  48.3000031    0.0800503
  48.3150024    0.0971808
  48.3300018    0.0769213
  48.3450012    0.0750743
  48.3600006    0.0792744
  48.3750038    0.0903227
  48.3900032    0.0925870
  48.4050026    0.0900749
  48.4200020    0.0985970
  48.4350014    0.0841545
  48.4500008    0.0659816
  48.4650040    0.0664928
  48.4800034    0.0842534
  48.4950027    0.0903831
  48.5100021    0.0831838
  48.5250015    0.0772199
  48.5400009    0.0837350
  48.5550041    0.0710481
  48.5700035    0.0758344
  48.5850029    0.0858796
  48.6000023    0.0841976
  48.6150017    0.0745854
  48.6300011    0.0768518
  48.6450005    0.0761761
  48.6600037    0.0545039
  48.6750031    0.0658876
  48.6900024    0.0731431
  48.7050018    0.0780292
  48.7200012    0.0669677
  48.7350006    0.0830382
  48.7500038    0.0779992
  48.7650032    0.0824820
  48.7800026    0.1060943
  48.7950020    0.0849682
  48.8100014    0.0819528
  48.8250008    0.0905318
  48.8400040    0.0848305
  48.8550034    0.0796791
  48.8700027    0.0682558
  48.8850021    0.0693392
  48.9000015    0.0731197
  48.9150009    0.0791295
  48.9300041    0.0816431
  48.9450035    0.0759705
  48.9600029    0.0731579
  48.9750023    0.0751959
  48.9900017    0.0845641
  49.0050011    0.0725471
  49.0200005    0.0811428
  49.0350037    0.0880189
  49.0500031    0.0800818
  49.0650024    0.0714060
  49.0800018    0.0879154
  49.0950012    0.0806234
  49.1100006    0.0843497
  49.1250038    0.0754246
  49.1400032    0.0794977
  49.1550026    0.0751681
  49.1700020    0.0753370
  49.1850014    0.0818693
  49.2000008    0.0809511
  49.2150040    0.0793089
  49.2300034    0.0723892
  49.2450027    0.0694694
  49.2600021    0.0770997
  49.2750015    0.0858009
  49.2900009    0.0892979
  49.3050041    0.0764700
  49.3200035    0.0825858
  49.3350029    0.0882847
  49.3500023    0.0875727
  49.3650017    0.0811391
  49.3800011    0.0822842
  49.3950005    0.0728115
  49.4100037    0.0794630
  49.4250031    0.0726367
  49.4400024    0.0691150
  49.4550018    0.0799599
  49.4700012    0.0736527
  49.4850006    0.0810274
  49.5000038    0.0753731
  49.5150032    0.0889897
  49.5300026    0.0817588
  49.5450020    0.0775503
  49.5600014    0.0659974
  49.5750008    0.0974032
  49.5900040    0.0826836
  49.6050034    0.0685959
  49.6200027    0.0797467
  49.6350021    0.0711184
  49.6500015    0.0820688
  49.6650009    0.0720774
  49.6800041    0.0634545
  49.6950035    0.0441911
  49.7100029    0.0597269
  49.7250023    0.0567899
  49.7400017    0.0738759
  49.7550011    0.0780594
  49.7700005    0.0902100
  49.7850037    0.0825191
  49.8000031    0.0854661
  49.8150024    0.0715632
  49.8300018    0.0589987
  49.8450012    0.0768075
  49.8600006    0.0752763
  49.8750038    0.0635891
  49.8900032    0.0791357
  49.9050026    0.0773994
  49.9200020    0.0864515
  49.9350014    0.0639682
  49.9500008    0.0772212
  49.9650040    0.0942712
  49.9800034    0.0834858
  49.9950027    0.0855752
