# Supplementary material for: KRSR and RGD Adsorption on TiO2 and Influence of Ion Concentration: A Molecular Dynamics Study
Source: Biomolecules. 2026 Feb 23;16(2):336. doi: 10.3390/biom16020336 (PMC12938479; doi:10.3390/biom16020336)
Supplement: Supplementary file 1 [file biomolecules-16-00336-s001.zip › Supplementary data/data/RGD/41Na41Cl/mindist.xvg]

# This file was created Tue Aug 19 14:44:27 2025
# Created by:
#                     :-) GROMACS - gmx mindist, 2023.2 (-:
# 
# Executable:   /usr/local/gromacs/bin/gmx
# Data prefix:  /usr/local/gromacs
# Working dir:  /mnt/d/Cache/Blanka/Everything Linux/Titán/RGD
# Command line:
#   gmx mindist -s 41Na41Cl_1/md/md.tpr -f 41Na41Cl_1/md/md_noPBC.xtc -od 41Na41Cl_1/md/mindist.xvg -tu ns -on numcont.xvg
# gmx mindist is part of G R O M A C S:
#
# Glycine aRginine prOline Methionine Alanine Cystine Serine
#
@    title "Minimum Distance"
@    xaxis  label "Time (ns)"
@    yaxis  label "Distance (nm)"
@TYPE xy
@ view 0.15, 0.15, 0.75, 0.85
@ legend on
@ legend box on
@ legend loctype view
@ legend 0.78, 0.8
@ legend length 2
@ s0 legend "Protein-TI"
0.000000e+00  5.426140e-01
1.500000e-02  4.788173e-01
3.000000e-02  4.661481e-01
4.500000e-02  4.737825e-01
6.000000e-02  4.507394e-01
7.500000e-02  3.849274e-01
9.000000e-02  3.684452e-01
1.050000e-01  3.911958e-01
1.200000e-01  3.604789e-01
1.350000e-01  3.717396e-01
1.500000e-01  4.244080e-01
1.650000e-01  4.917355e-01
1.800000e-01  5.567102e-01
1.950000e-01  3.467361e-01
2.100000e-01  4.069512e-01
2.250000e-01  4.602066e-01
2.400000e-01  5.340273e-01
2.550000e-01  5.602539e-01
2.700000e-01  5.501465e-01
2.850000e-01  4.261385e-01
3.000000e-01  4.859608e-01
3.150000e-01  5.380263e-01
3.300000e-01  6.285580e-01
3.450000e-01  9.383523e-01
3.600000e-01  1.048020e+00
3.750000e-01  1.057307e+00
3.900000e-01  9.572615e-01
4.050000e-01  9.249510e-01
4.200000e-01  1.044696e+00
4.350000e-01  1.076965e+00
4.500000e-01  9.863926e-01
4.650000e-01  1.012415e+00
4.800000e-01  9.049075e-01
4.950000e-01  9.327214e-01
5.100001e-01  9.500325e-01
5.250000e-01  6.455176e-01
5.400000e-01  7.299539e-01
5.550000e-01  7.776408e-01
5.700001e-01  8.200631e-01
5.850000e-01  8.471159e-01
6.000000e-01  8.782767e-01
6.150000e-01  8.091588e-01
6.300001e-01  8.138909e-01
6.450000e-01  7.283382e-01
6.600000e-01  8.218482e-01
6.750000e-01  7.708474e-01
6.900001e-01  7.322667e-01
7.050000e-01  7.189735e-01
7.200000e-01  5.296694e-01
7.350000e-01  6.584542e-01
7.500001e-01  6.841796e-01
7.650000e-01  5.782370e-01
7.800000e-01  7.122928e-01
7.950000e-01  7.708601e-01
8.100001e-01  6.396027e-01
8.250000e-01  7.326350e-01
8.400000e-01  8.322232e-01
8.550000e-01  6.742122e-01
8.700001e-01  6.392357e-01
8.850001e-01  6.463134e-01
9.000000e-01  6.613888e-01
9.150000e-01  6.590395e-01
9.300001e-01  5.702656e-01
9.450001e-01  8.060674e-01
9.600000e-01  7.522804e-01
9.750000e-01  6.331864e-01
9.900001e-01  5.791385e-01
1.005000e+00  6.320197e-01
1.020000e+00  6.590693e-01
1.035000e+00  6.141875e-01
1.050000e+00  6.984463e-01
1.065000e+00  7.372478e-01
1.080000e+00  9.252704e-01
1.095000e+00  7.998856e-01
1.110000e+00  7.143731e-01
1.125000e+00  7.970206e-01
1.140000e+00  7.761049e-01
1.155000e+00  7.710941e-01
1.170000e+00  7.415048e-01
1.185000e+00  6.820918e-01
1.200000e+00  7.223942e-01
1.215000e+00  9.142894e-01
1.230000e+00  8.427536e-01
1.245000e+00  9.421583e-01
1.260000e+00  8.727006e-01
1.275000e+00  8.297915e-01
1.290000e+00  8.046567e-01
1.305000e+00  8.169859e-01
1.320000e+00  7.348702e-01
1.335000e+00  6.098277e-01
1.350000e+00  5.984220e-01
1.365000e+00  5.836181e-01
1.380000e+00  5.260018e-01
1.395000e+00  5.332627e-01
1.410000e+00  5.826233e-01
1.425000e+00  6.112130e-01
1.440000e+00  6.313837e-01
1.455000e+00  6.951363e-01
1.470000e+00  6.960947e-01
1.485000e+00  5.488433e-01
1.500000e+00  7.719605e-01
1.515000e+00  6.936035e-01
1.530000e+00  6.899118e-01
1.545000e+00  5.725812e-01
1.560000e+00  5.445825e-01
1.575000e+00  5.284468e-01
1.590000e+00  5.400913e-01
1.605000e+00  5.466633e-01
1.620000e+00  5.192436e-01
1.635000e+00  5.606729e-01
1.650000e+00  5.943426e-01
1.665000e+00  5.450118e-01
1.680000e+00  5.815267e-01
1.695000e+00  5.476550e-01
1.710000e+00  5.000048e-01
1.725000e+00  5.180908e-01
1.740000e+00  3.900181e-01
1.755000e+00  4.064163e-01
1.770000e+00  3.654014e-01
1.785000e+00  4.060482e-01
1.800000e+00  3.470362e-01
1.815000e+00  3.872179e-01
1.830000e+00  5.504546e-01
1.845000e+00  4.543411e-01
1.860000e+00  4.366898e-01
1.875000e+00  4.264339e-01
1.890000e+00  5.826268e-01
1.905000e+00  6.216928e-01
1.920000e+00  6.634295e-01
1.935000e+00  5.323250e-01
1.950000e+00  5.339833e-01
1.965000e+00  4.934381e-01
1.980000e+00  5.646359e-01
1.995000e+00  6.751928e-01
2.010000e+00  6.442322e-01
2.025000e+00  5.278039e-01
2.040000e+00  4.547019e-01
2.055000e+00  6.325049e-01
2.070000e+00  5.221078e-01
2.085000e+00  6.046364e-01
2.100000e+00  6.628470e-01
2.115000e+00  5.435300e-01
2.130000e+00  5.153931e-01
2.145000e+00  5.261219e-01
2.160000e+00  6.319961e-01
2.175000e+00  4.361777e-01
2.190000e+00  5.033866e-01
2.205000e+00  4.779270e-01
2.220000e+00  4.871919e-01
2.235000e+00  4.558541e-01
2.250000e+00  4.566848e-01
2.265000e+00  4.879038e-01
2.280000e+00  4.823991e-01
2.295000e+00  5.166798e-01
2.310000e+00  4.971461e-01
2.325000e+00  4.620670e-01
2.340000e+00  4.457555e-01
2.355000e+00  4.797435e-01
2.370000e+00  4.708215e-01
2.385000e+00  4.274368e-01
2.400000e+00  4.320314e-01
2.415000e+00  3.628621e-01
2.430000e+00  3.808436e-01
2.445000e+00  3.968313e-01
2.460000e+00  3.699256e-01
2.475000e+00  3.470879e-01
2.490000e+00  3.853451e-01
2.505000e+00  4.145491e-01
2.520000e+00  4.469418e-01
2.535000e+00  4.365971e-01
2.550000e+00  4.368891e-01
2.565000e+00  4.941770e-01
2.580000e+00  5.920469e-01
2.595000e+00  5.233174e-01
2.610000e+00  4.947547e-01
2.625000e+00  5.292314e-01
2.640000e+00  4.991462e-01
2.655000e+00  4.383206e-01
2.670000e+00  3.979520e-01
2.685000e+00  4.801630e-01
2.700000e+00  5.339027e-01
2.715000e+00  5.341132e-01
2.730000e+00  6.463723e-01
2.745000e+00  6.486341e-01
2.760000e+00  6.940395e-01
2.775000e+00  9.020441e-01
2.790000e+00  9.665899e-01
2.805000e+00  1.075462e+00
2.820000e+00  9.329368e-01
2.835000e+00  8.650717e-01
2.850000e+00  8.356695e-01
2.865000e+00  7.296436e-01
2.880000e+00  6.920056e-01
2.895000e+00  7.364887e-01
2.910000e+00  7.868837e-01
2.925000e+00  7.683256e-01
2.940000e+00  8.275394e-01
2.955000e+00  9.511830e-01
2.970000e+00  9.201974e-01
2.985000e+00  1.001529e+00
3.000000e+00  1.027506e+00
3.015000e+00  8.074867e-01
3.030000e+00  8.833178e-01
3.045000e+00  8.316103e-01
3.060000e+00  9.155036e-01
3.075000e+00  1.024213e+00
3.090000e+00  1.083155e+00
3.105000e+00  8.492309e-01
3.120000e+00  8.846263e-01
3.135000e+00  7.810196e-01
3.150000e+00  8.086213e-01
3.165000e+00  7.817864e-01
3.180000e+00  7.876276e-01
3.195000e+00  8.373852e-01
3.210000e+00  9.260733e-01
3.225000e+00  1.039119e+00
3.240000e+00  1.272301e+00
3.255000e+00  1.119955e+00
3.270000e+00  1.228527e+00
3.285000e+00  1.052696e+00
3.300000e+00  9.204076e-01
3.315000e+00  9.753842e-01
3.330000e+00  1.100481e+00
3.345000e+00  1.027067e+00
3.360000e+00  1.101493e+00
3.375000e+00  8.840441e-01
3.390000e+00  7.913880e-01
3.405000e+00  8.244333e-01
3.420000e+00  7.588022e-01
3.435000e+00  7.559245e-01
3.450000e+00  6.852811e-01
3.465000e+00  7.873943e-01
3.480000e+00  8.264410e-01
3.495000e+00  8.127468e-01
3.510000e+00  7.304190e-01
3.525000e+00  6.137828e-01
3.540000e+00  7.003320e-01
3.555000e+00  7.314339e-01
3.570000e+00  5.923305e-01
3.585000e+00  5.126790e-01
3.600000e+00  4.944509e-01
3.615000e+00  6.314775e-01
3.630000e+00  7.543130e-01
3.645000e+00  7.681696e-01
3.660000e+00  6.144961e-01
3.675000e+00  7.119213e-01
3.690000e+00  7.340016e-01
3.705000e+00  7.488425e-01
3.720000e+00  7.779192e-01
3.735000e+00  7.328970e-01
3.750000e+00  9.544078e-01
3.765000e+00  9.207047e-01
3.780000e+00  7.742025e-01
3.795000e+00  8.425799e-01
3.810000e+00  7.404817e-01
3.825000e+00  9.269143e-01
3.840000e+00  9.935326e-01
3.855000e+00  1.014832e+00
3.870000e+00  1.166526e+00
3.885000e+00  1.151881e+00
3.900000e+00  1.053184e+00
3.915000e+00  9.693714e-01
3.930000e+00  1.020992e+00
3.945000e+00  9.213944e-01
3.960000e+00  9.213861e-01
3.975000e+00  9.113107e-01
3.990000e+00  9.669539e-01
4.005000e+00  9.317694e-01
4.020000e+00  1.034049e+00
4.035000e+00  9.813842e-01
4.050000e+00  1.127564e+00
4.065000e+00  1.034963e+00
4.080000e+00  9.965379e-01
4.095000e+00  1.180872e+00
4.110000e+00  1.352783e+00
4.125000e+00  1.298203e+00
4.140000e+00  1.122491e+00
4.155000e+00  1.059595e+00
4.170000e+00  1.038654e+00
4.185000e+00  1.062320e+00
4.200000e+00  9.004061e-01
4.215000e+00  8.484799e-01
4.230000e+00  8.261603e-01
4.245000e+00  8.715951e-01
4.260000e+00  8.212023e-01
4.275000e+00  8.090450e-01
4.290000e+00  7.997848e-01
4.305000e+00  6.536092e-01
4.320000e+00  7.655572e-01
4.335000e+00  6.416541e-01
4.350000e+00  7.254183e-01
4.365000e+00  9.311072e-01
4.380000e+00  9.333348e-01
4.395000e+00  9.351962e-01
4.410000e+00  8.522359e-01
4.425000e+00  7.156824e-01
4.440000e+00  7.660450e-01
4.455000e+00  8.485523e-01
4.470000e+00  8.134224e-01
4.485000e+00  6.819466e-01
4.500000e+00  7.483022e-01
4.515000e+00  7.071833e-01
4.530000e+00  6.911578e-01
4.545000e+00  7.289908e-01
4.560000e+00  9.427849e-01
4.575000e+00  9.470422e-01
4.590000e+00  9.785019e-01
4.605000e+00  9.428740e-01
4.620000e+00  8.721504e-01
4.635000e+00  9.042346e-01
4.650000e+00  8.990251e-01
4.665000e+00  7.189831e-01
4.680000e+00  8.123684e-01
4.695000e+00  9.007215e-01
4.710000e+00  7.567466e-01
4.725000e+00  8.234546e-01
4.740000e+00  8.223271e-01
4.755000e+00  9.749057e-01
4.770000e+00  1.132092e+00
4.785000e+00  1.184916e+00
4.800000e+00  1.156177e+00
4.815000e+00  1.227135e+00
4.830000e+00  1.290617e+00
4.845000e+00  1.518381e+00
4.860000e+00  1.506058e+00
4.875000e+00  1.540947e+00
4.890000e+00  1.554663e+00
4.905000e+00  1.599542e+00
4.920000e+00  1.607974e+00
4.935000e+00  1.462290e+00
4.950000e+00  1.522319e+00
4.965000e+00  1.578315e+00
4.980000e+00  1.683365e+00
4.995000e+00  1.619675e+00
5.010000e+00  1.752592e+00
5.025000e+00  1.696289e+00
5.040000e+00  1.454273e+00
5.055000e+00  1.159237e+00
5.070000e+00  1.039428e+00
5.085000e+00  1.213240e+00
5.100000e+00  1.204147e+00
5.115000e+00  1.208340e+00
5.130000e+00  1.085778e+00
5.145000e+00  1.482539e+00
5.160000e+00  1.495377e+00
5.175000e+00  1.423775e+00
5.190000e+00  1.294271e+00
5.205000e+00  1.063465e+00
5.220000e+00  9.033880e-01
5.235000e+00  9.176171e-01
5.250000e+00  1.002886e+00
5.265000e+00  1.002180e+00
5.280000e+00  9.866020e-01
5.295000e+00  1.012913e+00
5.310000e+00  1.043481e+00
5.325000e+00  9.469240e-01
5.340000e+00  1.072666e+00
5.355000e+00  1.208623e+00
5.370000e+00  1.149035e+00
5.385000e+00  1.249687e+00
5.400000e+00  1.406695e+00
5.415000e+00  1.609704e+00
5.430000e+00  1.507275e+00
5.445000e+00  1.480649e+00
5.460000e+00  1.403468e+00
5.475000e+00  1.393930e+00
5.490000e+00  1.508776e+00
5.505000e+00  1.562223e+00
5.520000e+00  1.583074e+00
5.535000e+00  1.501143e+00
5.550000e+00  1.437118e+00
5.565000e+00  1.306120e+00
5.580000e+00  1.269129e+00
5.595000e+00  1.353127e+00
5.610000e+00  1.457601e+00
5.625000e+00  1.556386e+00
5.640000e+00  1.674019e+00
5.655000e+00  1.623366e+00
5.670000e+00  1.648003e+00
5.685000e+00  1.906825e+00
5.700000e+00  1.981601e+00
5.715000e+00  1.800036e+00
5.730000e+00  1.825097e+00
5.745000e+00  1.789893e+00
5.760000e+00  1.413157e+00
5.775000e+00  1.419171e+00
5.790000e+00  1.452735e+00
5.805000e+00  1.510161e+00
5.820000e+00  1.472653e+00
5.835001e+00  1.577105e+00
5.850000e+00  1.538806e+00
5.865000e+00  1.524969e+00
5.880000e+00  1.596621e+00
5.895000e+00  1.616826e+00
5.910000e+00  1.589299e+00
5.925000e+00  1.633520e+00
5.940000e+00  1.778119e+00
5.955000e+00  1.882323e+00
5.970000e+00  2.000294e+00
5.985000e+00  1.900051e+00
6.000000e+00  1.872479e+00
6.015000e+00  1.778384e+00
6.030000e+00  1.809095e+00
6.045000e+00  1.555304e+00
6.060000e+00  1.543820e+00
6.075000e+00  1.751484e+00
6.090000e+00  1.996114e+00
6.105000e+00  1.934795e+00
6.120000e+00  1.676795e+00
6.135000e+00  1.944087e+00
6.150000e+00  1.889159e+00
6.165000e+00  1.760501e+00
6.180000e+00  1.580488e+00
6.195000e+00  1.496963e+00
6.210001e+00  1.606393e+00
6.225000e+00  1.424027e+00
6.240000e+00  1.359043e+00
6.255000e+00  1.329614e+00
6.270000e+00  1.189869e+00
6.285000e+00  1.009259e+00
6.300000e+00  1.090610e+00
6.315001e+00  1.372682e+00
6.330000e+00  1.487966e+00
6.345000e+00  1.396872e+00
6.360000e+00  1.274859e+00
6.375000e+00  1.094924e+00
6.390000e+00  1.153917e+00
6.405000e+00  1.227717e+00
6.420000e+00  1.223370e+00
6.435000e+00  1.166004e+00
6.450000e+00  1.212764e+00
6.465000e+00  1.207058e+00
6.480000e+00  8.905737e-01
6.495000e+00  1.139677e+00
6.510000e+00  1.153533e+00
6.525000e+00  1.062673e+00
6.540000e+00  9.380035e-01
6.555000e+00  8.298964e-01
6.570000e+00  8.657679e-01
6.585001e+00  8.248546e-01
6.600000e+00  8.147032e-01
6.615000e+00  8.520500e-01
6.630000e+00  6.702962e-01
6.645000e+00  5.916152e-01
6.660000e+00  6.093853e-01
6.675000e+00  6.394108e-01
6.690001e+00  7.008981e-01
6.705000e+00  6.431454e-01
6.720000e+00  6.606429e-01
6.735000e+00  7.560391e-01
6.750000e+00  6.625212e-01
6.765000e+00  6.611823e-01
6.780000e+00  6.643654e-01
6.795001e+00  7.170783e-01
6.810000e+00  8.503817e-01
6.825000e+00  7.944457e-01
6.840000e+00  7.271698e-01
6.855000e+00  6.523178e-01
6.870000e+00  7.590804e-01
6.885000e+00  7.620291e-01
6.900000e+00  8.391151e-01
6.915000e+00  8.086596e-01
6.930000e+00  8.169730e-01
6.945000e+00  8.543681e-01
6.960001e+00  9.264828e-01
6.975000e+00  9.039018e-01
6.990000e+00  7.712719e-01
7.005000e+00  8.487080e-01
7.020000e+00  1.135833e+00
7.035000e+00  1.103765e+00
7.050000e+00  1.043267e+00
7.065001e+00  9.460518e-01
7.080000e+00  1.045306e+00
7.095000e+00  1.095004e+00
7.110000e+00  8.712177e-01
7.125000e+00  1.092870e+00
7.140000e+00  9.747009e-01
7.155000e+00  7.369074e-01
7.170001e+00  7.827708e-01
7.185000e+00  8.019564e-01
7.200000e+00  7.973487e-01
7.215000e+00  7.811309e-01
7.230000e+00  7.347418e-01
7.245000e+00  7.017007e-01
7.260000e+00  8.187492e-01
7.275001e+00  6.584384e-01
7.290000e+00  6.829739e-01
7.305000e+00  6.731378e-01
7.320000e+00  6.095086e-01
7.335001e+00  6.722545e-01
7.350000e+00  6.299151e-01
7.365000e+00  7.122783e-01
7.380000e+00  7.320453e-01
7.395000e+00  6.833435e-01
7.410000e+00  8.299114e-01
7.425000e+00  7.568513e-01
7.440001e+00  6.031328e-01
7.455000e+00  5.851684e-01
7.470000e+00  6.077567e-01
7.485000e+00  3.898832e-01
7.500000e+00  4.601186e-01
7.515000e+00  4.796969e-01
7.530000e+00  4.642565e-01
7.545001e+00  4.581331e-01
7.560000e+00  4.457487e-01
7.575000e+00  5.134716e-01
7.590000e+00  4.588302e-01
7.605000e+00  4.638328e-01
7.620000e+00  4.601981e-01
7.635000e+00  4.751641e-01
7.650001e+00  4.720935e-01
7.665000e+00  4.792920e-01
7.680000e+00  4.409595e-01
7.695000e+00  3.860713e-01
7.710001e+00  4.565808e-01
7.725000e+00  4.670623e-01
7.740000e+00  4.201927e-01
7.755001e+00  4.460106e-01
7.770000e+00  4.277778e-01
7.785000e+00  4.439843e-01
7.800000e+00  4.345307e-01
7.815001e+00  4.041598e-01
7.830000e+00  4.273899e-01
7.845000e+00  3.921606e-01
7.860001e+00  4.989087e-01
7.875000e+00  5.652397e-01
7.890000e+00  5.390674e-01
7.905000e+00  6.243722e-01
7.920001e+00  6.303111e-01
7.935000e+00  6.640700e-01
7.950000e+00  5.294354e-01
7.965000e+00  6.367071e-01
7.980000e+00  4.769174e-01
7.995000e+00  4.446909e-01
8.010000e+00  3.707032e-01
8.025001e+00  4.531490e-01
8.040000e+00  3.873578e-01
8.055000e+00  4.235779e-01
8.070001e+00  4.111267e-01
8.085000e+00  3.995861e-01
8.100000e+00  4.293191e-01
8.115001e+00  3.990864e-01
8.130000e+00  4.243880e-01
8.145000e+00  4.426117e-01
8.160001e+00  3.653886e-01
8.175000e+00  4.043375e-01
8.190001e+00  4.232188e-01
8.205000e+00  3.902679e-01
8.220000e+00  4.387035e-01
8.235001e+00  3.943742e-01
8.250000e+00  4.318810e-01
8.265000e+00  4.159739e-01
8.280001e+00  4.328601e-01
8.295000e+00  3.960742e-01
8.310000e+00  4.527405e-01
8.325001e+00  4.111279e-01
8.340000e+00  4.559245e-01
8.355000e+00  4.495431e-01
8.370001e+00  4.632379e-01
8.385000e+00  4.362489e-01
8.400001e+00  4.383704e-01
8.415000e+00  4.446899e-01
8.430000e+00  4.433216e-01
8.445001e+00  4.533264e-01
8.460000e+00  4.214686e-01
8.475000e+00  4.414985e-01
8.490001e+00  4.391924e-01
8.505000e+00  4.257629e-01
8.520000e+00  4.436780e-01
8.535001e+00  3.884407e-01
8.550000e+00  4.144374e-01
8.565001e+00  4.238124e-01
8.580001e+00  4.073526e-01
8.595000e+00  4.418890e-01
8.610001e+00  4.480031e-01
8.625000e+00  4.490441e-01
8.640000e+00  4.259177e-01
8.655001e+00  4.389194e-01
8.670000e+00  4.561369e-01
8.685000e+00  4.424227e-01
8.700001e+00  4.367528e-01
8.715000e+00  4.272200e-01
8.730000e+00  3.980375e-01
8.745001e+00  4.393201e-01
8.760000e+00  4.506292e-01
8.775001e+00  4.123214e-01
8.790000e+00  4.172168e-01
8.805000e+00  4.469508e-01
8.820001e+00  4.777981e-01
8.835000e+00  4.345780e-01
8.850000e+00  3.877964e-01
8.865001e+00  4.238741e-01
8.880000e+00  4.361411e-01
8.895000e+00  4.261595e-01
8.910001e+00  4.044883e-01
8.925000e+00  4.422186e-01
8.940001e+00  4.207684e-01
8.955001e+00  4.216955e-01
8.970000e+00  4.479173e-01
8.985001e+00  4.461278e-01
9.000000e+00  4.275453e-01
9.015000e+00  4.222739e-01
9.030001e+00  4.103791e-01
9.045000e+00  4.282263e-01
9.060000e+00  4.381973e-01
9.075001e+00  4.521485e-01
9.090000e+00  3.959305e-01
9.105000e+00  4.096899e-01
9.120001e+00  4.145373e-01
9.135000e+00  4.596965e-01
9.150001e+00  3.926057e-01
9.165000e+00  3.914324e-01
9.180000e+00  4.265078e-01
9.195001e+00  4.482254e-01
9.210000e+00  4.537169e-01
9.225000e+00  4.605972e-01
9.240001e+00  4.811901e-01
9.255000e+00  6.019212e-01
9.270000e+00  5.277506e-01
9.285001e+00  5.501128e-01
9.300000e+00  5.800710e-01
9.315001e+00  4.745579e-01
9.330001e+00  4.262932e-01
9.345000e+00  4.049222e-01
9.360001e+00  4.010613e-01
9.375000e+00  3.781391e-01
9.390000e+00  4.097485e-01
9.405001e+00  4.148794e-01
9.420000e+00  4.144121e-01
9.435000e+00  4.046356e-01
9.450001e+00  3.861127e-01
9.465000e+00  4.234160e-01
9.480000e+00  4.089024e-01
9.495001e+00  4.012893e-01
9.510000e+00  4.244623e-01
9.525001e+00  3.827559e-01
9.540001e+00  4.183848e-01
9.555000e+00  4.077685e-01
9.570001e+00  4.018320e-01
9.585000e+00  3.835284e-01
9.600000e+00  3.963648e-01
9.615001e+00  3.917116e-01
9.630000e+00  3.927402e-01
9.645000e+00  3.974440e-01
9.660001e+00  4.142671e-01
9.675000e+00  4.015693e-01
9.690001e+00  4.221241e-01
9.705001e+00  4.252449e-01
9.720000e+00  4.230012e-01
9.735001e+00  4.129515e-01
9.750000e+00  4.098229e-01
9.765000e+00  4.115857e-01
9.780001e+00  3.668271e-01
9.795000e+00  4.012094e-01
9.810000e+00  4.095974e-01
9.825001e+00  4.153854e-01
9.840000e+00  3.984643e-01
9.855000e+00  4.069766e-01
9.870001e+00  3.612558e-01
9.885000e+00  4.237666e-01
9.900001e+00  3.886822e-01
9.915001e+00  4.207270e-01
9.930000e+00  3.974132e-01
9.945001e+00  4.378381e-01
9.960000e+00  4.420419e-01
9.975000e+00  4.350379e-01
9.990001e+00  4.431939e-01
1.000500e+01  4.007756e-01
1.002000e+01  4.149927e-01
1.003500e+01  4.166007e-01
1.005000e+01  4.233072e-01
1.006500e+01  4.463068e-01
1.008000e+01  4.403487e-01
1.009500e+01  4.193161e-01
1.011000e+01  4.628718e-01
1.012500e+01  4.165346e-01
1.014000e+01  4.261762e-01
1.015500e+01  4.204498e-01
1.017000e+01  4.026962e-01
1.018500e+01  4.040817e-01
1.020000e+01  4.202310e-01
1.021500e+01  4.106495e-01
1.023000e+01  4.138141e-01
1.024500e+01  4.418701e-01
1.026000e+01  4.589052e-01
1.027500e+01  4.198499e-01
1.029000e+01  4.236511e-01
1.030500e+01  4.093068e-01
1.032000e+01  3.896333e-01
1.033500e+01  4.455480e-01
1.035000e+01  4.850350e-01
1.036500e+01  4.912166e-01
1.038000e+01  5.159013e-01
1.039500e+01  4.610608e-01
1.041000e+01  4.789090e-01
1.042500e+01  4.378870e-01
1.044000e+01  4.735029e-01
1.045500e+01  4.229586e-01
1.047000e+01  4.386856e-01
1.048500e+01  5.336227e-01
1.050000e+01  5.066416e-01
1.051500e+01  4.256689e-01
1.053000e+01  4.716322e-01
1.054500e+01  4.681773e-01
1.056000e+01  4.092015e-01
1.057500e+01  4.234181e-01
1.059000e+01  4.442631e-01
1.060500e+01  4.131162e-01
1.062000e+01  4.271697e-01
1.063500e+01  4.205175e-01
1.065000e+01  4.347931e-01
1.066500e+01  4.417855e-01
1.068000e+01  4.523461e-01
1.069500e+01  4.648216e-01
1.071000e+01  4.417930e-01
1.072500e+01  4.100852e-01
1.074000e+01  4.084584e-01
1.075500e+01  4.467375e-01
1.077000e+01  3.956792e-01
1.078500e+01  4.880934e-01
1.080000e+01  3.894547e-01
1.081500e+01  4.151759e-01
1.083000e+01  4.386922e-01
1.084500e+01  4.586631e-01
1.086000e+01  4.396568e-01
1.087500e+01  3.988822e-01
1.089000e+01  5.061367e-01
1.090500e+01  4.315009e-01
1.092000e+01  4.368706e-01
1.093500e+01  3.838043e-01
1.095000e+01  4.164675e-01
1.096500e+01  4.137860e-01
1.098000e+01  4.631296e-01
1.099500e+01  4.084041e-01
1.101000e+01  4.192060e-01
1.102500e+01  4.442093e-01
1.104000e+01  4.325621e-01
1.105500e+01  4.366165e-01
1.107000e+01  4.452211e-01
1.108500e+01  4.498154e-01
1.110000e+01  4.270702e-01
1.111500e+01  4.467728e-01
1.113000e+01  4.561503e-01
1.114500e+01  4.204925e-01
1.116000e+01  3.980503e-01
1.117500e+01  3.849011e-01
1.119000e+01  4.733089e-01
1.120500e+01  4.211012e-01
1.122000e+01  4.457215e-01
1.123500e+01  4.120848e-01
1.125000e+01  4.131962e-01
1.126500e+01  4.056005e-01
1.128000e+01  4.387550e-01
1.129500e+01  4.052691e-01
1.131000e+01  4.253632e-01
1.132500e+01  4.149001e-01
1.134000e+01  4.045765e-01
1.135500e+01  4.736392e-01
1.137000e+01  4.128122e-01
1.138500e+01  4.014487e-01
1.140000e+01  4.618637e-01
1.141500e+01  3.985801e-01
1.143000e+01  4.070113e-01
1.144500e+01  4.019318e-01
1.146000e+01  4.713660e-01
1.147500e+01  4.339629e-01
1.149000e+01  4.490312e-01
1.150500e+01  4.150339e-01
1.152000e+01  4.151649e-01
1.153500e+01  4.345639e-01
1.155000e+01  4.292053e-01
1.156500e+01  4.346989e-01
1.158000e+01  4.051135e-01
1.159500e+01  4.325981e-01
1.161000e+01  4.536753e-01
1.162500e+01  3.980314e-01
1.164000e+01  4.308653e-01
1.165500e+01  4.341591e-01
1.167000e+01  4.439337e-01
1.168500e+01  5.036211e-01
1.170000e+01  5.044688e-01
1.171500e+01  7.320368e-01
1.173000e+01  6.248846e-01
1.174500e+01  6.024776e-01
1.176000e+01  6.692038e-01
1.177500e+01  6.031758e-01
1.179000e+01  3.890668e-01
1.180500e+01  4.918831e-01
1.182000e+01  4.752409e-01
1.183500e+01  4.868687e-01
1.185000e+01  4.190299e-01
1.186500e+01  3.907700e-01
1.188000e+01  4.355206e-01
1.189500e+01  4.059100e-01
1.191000e+01  3.868296e-01
1.192500e+01  4.458203e-01
1.194000e+01  4.334989e-01
1.195500e+01  4.257680e-01
1.197000e+01  4.706121e-01
1.198500e+01  5.126893e-01
1.200000e+01  4.525152e-01
1.201500e+01  5.030835e-01
1.203000e+01  3.703038e-01
1.204500e+01  3.252232e-01
1.206000e+01  3.647822e-01
1.207500e+01  3.651561e-01
1.209000e+01  3.589052e-01
1.210500e+01  3.091764e-01
1.212000e+01  3.472439e-01
1.213500e+01  3.698367e-01
1.215000e+01  3.239662e-01
1.216500e+01  3.617253e-01
1.218000e+01  3.455635e-01
1.219500e+01  3.420367e-01
1.221000e+01  3.022596e-01
1.222500e+01  3.755289e-01
1.224000e+01  3.505496e-01
1.225500e+01  2.757714e-01
1.227000e+01  3.079303e-01
1.228500e+01  4.018494e-01
1.230000e+01  3.278753e-01
1.231500e+01  2.885638e-01
1.233000e+01  2.980167e-01
1.234500e+01  4.154429e-01
1.236000e+01  4.311823e-01
1.237500e+01  3.673435e-01
1.239000e+01  3.577906e-01
1.240500e+01  4.529439e-01
1.242000e+01  3.458237e-01
1.243500e+01  3.974656e-01
1.245000e+01  3.386016e-01
1.246500e+01  4.153168e-01
1.248000e+01  4.514599e-01
1.249500e+01  3.927301e-01
1.251000e+01  4.377559e-01
1.252500e+01  4.447345e-01
1.254000e+01  4.195583e-01
1.255500e+01  4.121906e-01
1.257000e+01  4.241957e-01
1.258500e+01  3.945948e-01
1.260000e+01  3.699163e-01
1.261500e+01  3.361640e-01
1.263000e+01  3.173278e-01
1.264500e+01  4.458361e-01
1.266000e+01  3.723507e-01
1.267500e+01  4.057956e-01
1.269000e+01  3.952546e-01
1.270500e+01  3.791954e-01
1.272000e+01  3.788579e-01
1.273500e+01  3.987106e-01
1.275000e+01  4.565906e-01
1.276500e+01  3.748331e-01
1.278000e+01  3.512408e-01
1.279500e+01  3.359167e-01
1.281000e+01  3.800132e-01
1.282500e+01  3.431239e-01
1.284000e+01  3.142310e-01
1.285500e+01  3.120318e-01
1.287000e+01  3.542103e-01
1.288500e+01  3.431980e-01
1.290000e+01  3.013700e-01
1.291500e+01  3.229551e-01
1.293000e+01  3.392505e-01
1.294500e+01  3.124006e-01
1.296000e+01  3.358809e-01
1.297500e+01  3.263142e-01
1.299000e+01  3.310984e-01
1.300500e+01  3.471784e-01
1.302000e+01  3.343607e-01
1.303500e+01  3.469452e-01
1.305000e+01  3.907950e-01
1.306500e+01  3.570507e-01
1.308000e+01  3.788654e-01
1.309500e+01  3.772478e-01
1.311000e+01  4.144938e-01
1.312500e+01  3.572593e-01
1.314000e+01  3.764000e-01
1.315500e+01  3.848456e-01
1.317000e+01  3.952291e-01
1.318500e+01  3.639589e-01
1.320000e+01  3.523451e-01
1.321500e+01  3.771392e-01
1.323000e+01  3.622373e-01
1.324500e+01  3.649330e-01
1.326000e+01  3.596137e-01
1.327500e+01  3.671306e-01
1.329000e+01  3.592173e-01
1.330500e+01  3.430598e-01
1.332000e+01  3.471094e-01
1.333500e+01  3.448390e-01
1.335000e+01  3.763216e-01
1.336500e+01  3.949381e-01
1.338000e+01  3.712278e-01
1.339500e+01  3.958548e-01
1.341000e+01  3.731140e-01
1.342500e+01  3.697432e-01
1.344000e+01  3.579689e-01
1.345500e+01  3.920638e-01
1.347000e+01  4.473725e-01
1.348500e+01  4.299981e-01
1.350000e+01  4.037682e-01
1.351500e+01  4.094781e-01
1.353000e+01  4.014309e-01
1.354500e+01  4.068918e-01
1.356000e+01  3.958117e-01
1.357500e+01  4.008601e-01
1.359000e+01  3.773342e-01
1.360500e+01  3.689458e-01
1.362000e+01  3.434907e-01
1.363500e+01  3.661580e-01
1.365000e+01  3.696877e-01
1.366500e+01  3.586711e-01
1.368000e+01  3.609019e-01
1.369500e+01  3.871924e-01
1.371000e+01  3.511651e-01
1.372500e+01  3.843867e-01
1.374000e+01  3.390017e-01
1.375500e+01  3.431165e-01
1.377000e+01  3.515764e-01
1.378500e+01  3.694941e-01
1.380000e+01  3.621998e-01
1.381500e+01  3.721679e-01
1.383000e+01  3.721799e-01
1.384500e+01  3.780811e-01
1.386000e+01  3.596915e-01
1.387500e+01  3.440934e-01
1.389000e+01  3.652353e-01
1.390500e+01  3.527961e-01
1.392000e+01  3.947823e-01
1.393500e+01  3.489583e-01
1.395000e+01  3.486619e-01
1.396500e+01  3.132463e-01
1.398000e+01  2.706549e-01
1.399500e+01  3.353120e-01
1.401000e+01  2.796232e-01
1.402500e+01  2.981008e-01
1.404000e+01  3.293600e-01
1.405500e+01  2.963949e-01
1.407000e+01  2.789087e-01
1.408500e+01  2.858776e-01
1.410000e+01  3.085761e-01
1.411500e+01  3.308339e-01
1.413000e+01  3.136572e-01
1.414500e+01  2.665821e-01
1.416000e+01  2.950759e-01
1.417500e+01  3.057990e-01
1.419000e+01  2.863319e-01
1.420500e+01  2.584918e-01
1.422000e+01  2.491145e-01
1.423500e+01  3.252861e-01
1.425000e+01  2.822289e-01
1.426500e+01  3.187195e-01
1.428000e+01  3.339549e-01
1.429500e+01  3.119839e-01
1.431000e+01  2.972543e-01
1.432500e+01  3.322470e-01
1.434000e+01  3.389069e-01
1.435500e+01  3.658211e-01
1.437000e+01  3.675244e-01
1.438500e+01  3.395203e-01
1.440000e+01  4.415554e-01
1.441500e+01  4.195785e-01
1.443000e+01  4.184673e-01
1.444500e+01  4.035505e-01
1.446000e+01  3.846183e-01
1.447500e+01  4.007046e-01
1.449000e+01  4.057353e-01
1.450500e+01  4.241993e-01
1.452000e+01  4.186722e-01
1.453500e+01  4.236510e-01
1.455000e+01  4.305140e-01
1.456500e+01  4.287295e-01
1.458000e+01  4.468694e-01
1.459500e+01  3.828291e-01
1.461000e+01  3.857422e-01
1.462500e+01  4.251328e-01
1.464000e+01  4.262993e-01
1.465500e+01  4.338696e-01
1.467000e+01  4.750432e-01
1.468500e+01  4.433940e-01
1.470000e+01  4.193301e-01
1.471500e+01  4.189293e-01
1.473000e+01  3.750163e-01
1.474500e+01  4.132251e-01
1.476000e+01  4.516369e-01
1.477500e+01  4.088644e-01
1.479000e+01  4.410010e-01
1.480500e+01  4.799021e-01
1.482000e+01  4.754388e-01
1.483500e+01  4.373303e-01
1.485000e+01  4.638469e-01
1.486500e+01  4.543487e-01
1.488000e+01  4.518847e-01
1.489500e+01  4.395210e-01
1.491000e+01  4.367206e-01
1.492500e+01  4.571412e-01
1.494000e+01  4.276084e-01
1.495500e+01  4.475021e-01
1.497000e+01  5.023952e-01
1.498500e+01  6.525441e-01
1.500000e+01  7.205430e-01
1.501500e+01  6.460006e-01
1.503000e+01  6.368839e-01
1.504500e+01  6.240662e-01
1.506000e+01  4.858083e-01
1.507500e+01  4.951949e-01
1.509000e+01  4.851372e-01
1.510500e+01  5.636424e-01
1.512000e+01  4.930860e-01
1.513500e+01  4.379113e-01
1.515000e+01  4.208991e-01
1.516500e+01  4.458232e-01
1.518000e+01  4.325715e-01
1.519500e+01  3.882280e-01
1.521000e+01  4.633585e-01
1.522500e+01  4.477521e-01
1.524000e+01  4.400344e-01
1.525500e+01  4.411012e-01
1.527000e+01  3.762102e-01
1.528500e+01  3.966573e-01
1.530000e+01  3.980327e-01
1.531500e+01  3.052036e-01
1.533000e+01  3.615371e-01
1.534500e+01  3.525621e-01
1.536000e+01  3.729838e-01
1.537500e+01  3.714511e-01
1.539000e+01  3.856759e-01
1.540500e+01  3.981028e-01
1.542000e+01  3.928625e-01
1.543500e+01  1.989225e-01
1.545000e+01  1.929584e-01
1.546500e+01  1.842174e-01
1.548000e+01  1.793153e-01
1.549500e+01  1.796715e-01
1.551000e+01  1.875257e-01
1.552500e+01  1.830985e-01
1.554000e+01  1.841251e-01
1.555500e+01  1.883083e-01
1.557000e+01  1.730318e-01
1.558500e+01  1.716305e-01
1.560000e+01  1.790227e-01
1.561500e+01  1.836735e-01
1.563000e+01  1.837009e-01
1.564500e+01  1.725423e-01
1.566000e+01  1.776824e-01
1.567500e+01  1.861987e-01
1.569000e+01  1.806267e-01
1.570500e+01  1.782357e-01
1.572000e+01  1.951873e-01
1.573500e+01  1.829347e-01
1.575000e+01  1.811603e-01
1.576500e+01  1.850113e-01
1.578000e+01  1.864112e-01
1.579500e+01  1.855638e-01
1.581000e+01  1.625481e-01
1.582500e+01  1.830955e-01
1.584000e+01  1.739339e-01
1.585500e+01  1.915699e-01
1.587000e+01  1.869467e-01
1.588500e+01  1.928369e-01
1.590000e+01  1.799611e-01
1.591500e+01  1.832622e-01
1.593000e+01  1.739568e-01
1.594500e+01  1.743247e-01
1.596000e+01  1.867888e-01
1.597500e+01  1.803053e-01
1.599000e+01  1.781628e-01
1.600500e+01  1.903523e-01
1.602000e+01  1.823484e-01
1.603500e+01  1.818406e-01
1.605000e+01  1.831638e-01
1.606500e+01  1.747744e-01
1.608000e+01  1.750455e-01
1.609500e+01  1.828713e-01
1.611000e+01  1.881782e-01
1.612500e+01  1.969644e-01
1.614000e+01  1.843695e-01
1.615500e+01  1.810219e-01
1.617000e+01  1.743359e-01
1.618500e+01  1.865851e-01
1.620000e+01  1.867267e-01
1.621500e+01  1.920518e-01
1.623000e+01  1.751742e-01
1.624500e+01  1.980453e-01
1.626000e+01  1.794267e-01
1.627500e+01  1.836029e-01
1.629000e+01  1.967589e-01
1.630500e+01  1.819561e-01
1.632000e+01  1.948358e-01
1.633500e+01  1.749884e-01
1.635000e+01  1.886903e-01
1.636500e+01  1.798997e-01
1.638000e+01  1.858468e-01
1.639500e+01  1.849053e-01
1.641000e+01  2.089616e-01
1.642500e+01  1.721020e-01
1.644000e+01  1.799194e-01
1.645500e+01  1.776905e-01
1.647000e+01  1.805628e-01
1.648500e+01  1.802889e-01
1.650000e+01  1.667959e-01
1.651500e+01  1.836220e-01
1.653000e+01  1.755589e-01
1.654500e+01  1.707220e-01
1.656000e+01  1.953125e-01
1.657500e+01  2.226814e-01
1.659000e+01  1.772596e-01
1.660500e+01  1.786756e-01
1.662000e+01  1.892220e-01
1.663500e+01  1.838533e-01
1.665000e+01  1.836139e-01
1.666500e+01  1.810113e-01
1.668000e+01  1.709622e-01
1.669500e+01  1.775838e-01
1.671000e+01  1.877367e-01
1.672500e+01  1.846213e-01
1.674000e+01  1.799611e-01
1.675500e+01  1.854561e-01
1.677000e+01  1.742099e-01
1.678500e+01  1.724211e-01
1.680000e+01  1.749744e-01
1.681500e+01  1.788436e-01
1.683000e+01  1.934554e-01
1.684500e+01  1.854994e-01
1.686000e+01  1.911072e-01
1.687500e+01  1.857149e-01
1.689000e+01  1.716215e-01
1.690500e+01  1.864403e-01
1.692000e+01  1.777498e-01
1.693500e+01  1.869705e-01
1.695000e+01  1.785358e-01
1.696500e+01  1.872137e-01
1.698000e+01  1.976589e-01
1.699500e+01  3.172333e-01
1.701000e+01  3.290671e-01
1.702500e+01  1.904600e-01
1.704000e+01  3.086798e-01
1.705500e+01  3.807373e-01
1.707000e+01  3.417911e-01
1.708500e+01  2.089832e-01
1.710000e+01  2.120517e-01
1.711500e+01  2.033271e-01
1.713000e+01  1.910129e-01
1.714500e+01  1.950820e-01
1.716000e+01  1.998350e-01
1.717500e+01  1.848595e-01
1.719000e+01  1.856099e-01
1.720500e+01  1.870669e-01
1.722000e+01  1.970865e-01
1.723500e+01  1.891192e-01
1.725000e+01  2.538502e-01
1.726500e+01  1.891562e-01
1.728000e+01  2.083603e-01
1.729500e+01  1.997396e-01
1.731000e+01  1.801388e-01
1.732500e+01  2.122711e-01
1.734000e+01  1.876698e-01
1.735500e+01  1.977323e-01
1.737000e+01  1.960077e-01
1.738500e+01  1.872992e-01
1.740000e+01  1.914656e-01
1.741500e+01  1.935924e-01
1.743000e+01  2.039486e-01
1.744500e+01  2.144037e-01
1.746000e+01  2.071761e-01
1.747500e+01  2.117759e-01
1.749000e+01  1.860993e-01
1.750500e+01  1.734904e-01
1.752000e+01  1.981642e-01
1.753500e+01  1.803388e-01
1.755000e+01  1.800834e-01
1.756500e+01  1.844209e-01
1.758000e+01  1.936958e-01
1.759500e+01  1.746337e-01
1.761000e+01  1.855965e-01
1.762500e+01  1.945740e-01
1.764000e+01  1.777780e-01
1.765500e+01  1.908772e-01
1.767000e+01  1.741953e-01
1.768500e+01  1.861906e-01
1.770000e+01  1.829810e-01
1.771500e+01  1.914497e-01
1.773000e+01  1.782862e-01
1.774500e+01  1.832621e-01
1.776000e+01  1.908509e-01
1.777500e+01  2.058470e-01
1.779000e+01  1.995820e-01
1.780500e+01  1.871926e-01
1.782000e+01  1.786869e-01
1.783500e+01  1.887142e-01
1.785000e+01  1.955227e-01
1.786500e+01  2.016283e-01
1.788000e+01  1.911778e-01
1.789500e+01  1.947768e-01
1.791000e+01  1.996422e-01
1.792500e+01  2.062159e-01
1.794000e+01  1.812704e-01
1.795500e+01  2.030495e-01
1.797000e+01  1.743672e-01
1.798500e+01  1.877498e-01
1.800000e+01  1.782832e-01
1.801500e+01  1.807677e-01
1.803000e+01  1.831120e-01
1.804500e+01  1.737494e-01
1.806000e+01  1.811352e-01
1.807500e+01  1.843611e-01
1.809000e+01  1.847405e-01
1.810500e+01  1.765617e-01
1.812000e+01  1.785749e-01
1.813500e+01  1.979952e-01
1.815000e+01  1.933389e-01
1.816500e+01  2.008457e-01
1.818000e+01  1.839836e-01
1.819500e+01  1.738591e-01
1.821000e+01  2.004220e-01
1.822500e+01  1.898236e-01
1.824000e+01  1.867351e-01
1.825500e+01  1.899288e-01
1.827000e+01  1.881328e-01
1.828500e+01  1.919036e-01
1.830000e+01  1.801250e-01
1.831500e+01  1.806129e-01
1.833000e+01  1.853889e-01
1.834500e+01  1.849703e-01
1.836000e+01  1.840653e-01
1.837500e+01  1.964204e-01
1.839000e+01  1.810691e-01
1.840500e+01  1.856288e-01
1.842000e+01  1.791758e-01
1.843500e+01  1.769180e-01
1.845000e+01  1.843284e-01
1.846500e+01  1.864482e-01
1.848000e+01  1.837444e-01
1.849500e+01  1.911255e-01
1.851000e+01  1.969593e-01
1.852500e+01  1.826283e-01
1.854000e+01  1.870508e-01
1.855500e+01  1.830871e-01
1.857000e+01  1.727946e-01
1.858500e+01  1.881196e-01
1.860000e+01  1.969519e-01
1.861500e+01  2.029826e-01
1.863000e+01  1.718135e-01
1.864500e+01  1.891296e-01
1.866000e+01  1.875394e-01
1.867500e+01  1.998601e-01
1.869000e+01  2.000328e-01
1.870500e+01  1.844370e-01
1.872000e+01  1.843067e-01
1.873500e+01  1.785668e-01
1.875000e+01  1.956678e-01
1.876500e+01  2.032094e-01
1.878000e+01  1.889814e-01
1.879500e+01  1.815571e-01
1.881000e+01  1.994541e-01
1.882500e+01  1.911020e-01
1.884000e+01  1.901945e-01
1.885500e+01  1.751744e-01
1.887000e+01  1.789106e-01
1.888500e+01  1.816207e-01
1.890000e+01  1.921093e-01
1.891500e+01  1.755592e-01
1.893000e+01  2.029433e-01
1.894500e+01  1.884993e-01
1.896000e+01  1.848838e-01
1.897500e+01  1.914181e-01
1.899000e+01  1.802831e-01
1.900500e+01  1.862849e-01
1.902000e+01  1.864993e-01
1.903500e+01  1.912222e-01
1.905000e+01  1.912304e-01
1.906500e+01  1.936340e-01
1.908000e+01  1.738417e-01
1.909500e+01  1.761987e-01
1.911000e+01  1.908586e-01
1.912500e+01  1.926787e-01
1.914000e+01  1.848083e-01
1.915500e+01  1.898447e-01
1.917000e+01  1.852485e-01
1.918500e+01  1.864031e-01
1.920000e+01  1.744879e-01
1.921500e+01  1.844939e-01
1.923000e+01  1.837988e-01
1.924500e+01  1.898052e-01
1.926000e+01  1.850107e-01
1.927500e+01  1.776403e-01
1.929000e+01  1.833714e-01
1.930500e+01  1.964609e-01
1.932000e+01  1.767513e-01
1.933500e+01  1.878430e-01
1.935000e+01  1.890635e-01
1.936500e+01  1.838698e-01
1.938000e+01  1.880451e-01
1.939500e+01  1.921537e-01
1.941000e+01  1.757300e-01
1.942500e+01  1.830549e-01
1.944000e+01  1.850918e-01
1.945500e+01  1.781771e-01
1.947000e+01  1.845293e-01
1.948500e+01  2.001851e-01
1.950000e+01  1.810054e-01
1.951500e+01  1.799195e-01
1.953000e+01  1.795382e-01
1.954500e+01  1.873336e-01
1.956000e+01  1.937163e-01
1.957500e+01  1.957883e-01
1.959000e+01  1.840491e-01
1.960500e+01  1.807348e-01
1.962000e+01  1.818737e-01
1.963500e+01  1.859840e-01
1.965000e+01  1.873126e-01
1.966500e+01  1.937035e-01
1.968000e+01  1.959746e-01
1.969500e+01  1.944273e-01
1.971000e+01  1.883214e-01
1.972500e+01  1.869679e-01
1.974000e+01  1.991909e-01
1.975500e+01  1.864727e-01
1.977000e+01  1.814772e-01
1.978500e+01  1.852942e-01
1.980000e+01  2.156226e-01
1.981500e+01  1.797250e-01
1.983000e+01  1.915832e-01
1.984500e+01  1.772539e-01
1.986000e+01  1.777331e-01
1.987500e+01  1.815160e-01
1.989000e+01  1.896683e-01
1.990500e+01  1.824942e-01
1.992000e+01  1.742123e-01
1.993500e+01  2.073957e-01
1.995000e+01  1.727920e-01
1.996500e+01  1.963696e-01
1.998000e+01  1.823459e-01
1.999500e+01  1.841385e-01
2.001000e+01  1.751657e-01
2.002500e+01  1.844154e-01
2.004000e+01  1.747969e-01
2.005500e+01  1.882575e-01
2.007000e+01  1.784405e-01
2.008500e+01  1.808037e-01
2.010000e+01  2.022918e-01
2.011500e+01  1.837337e-01
2.013000e+01  1.754223e-01
2.014500e+01  1.936699e-01
2.016000e+01  1.710700e-01
2.017500e+01  1.963260e-01
2.019000e+01  1.885841e-01
2.020500e+01  1.787343e-01
2.022000e+01  1.814193e-01
2.023500e+01  1.776403e-01
2.025000e+01  1.718374e-01
2.026500e+01  1.778929e-01
2.028000e+01  1.902865e-01
2.029500e+01  1.847728e-01
2.031000e+01  1.820934e-01
2.032500e+01  1.961375e-01
2.034000e+01  1.692662e-01
2.035500e+01  1.854994e-01
2.037000e+01  1.940053e-01
2.038500e+01  1.893411e-01
2.040000e+01  1.911778e-01
2.041500e+01  1.695464e-01
2.043000e+01  1.874406e-01
2.044500e+01  1.925046e-01
2.046000e+01  1.854425e-01
2.047500e+01  1.835565e-01
2.049000e+01  1.949592e-01
2.050500e+01  1.829779e-01
2.052000e+01  1.883614e-01
2.053500e+01  1.772033e-01
2.055000e+01  1.880689e-01
2.056500e+01  1.791871e-01
2.058000e+01  1.746825e-01
2.059500e+01  1.915986e-01
2.061000e+01  1.892857e-01
2.062500e+01  1.802219e-01
2.064000e+01  1.751284e-01
2.065500e+01  1.770001e-01
2.067000e+01  1.889395e-01
2.068500e+01  1.854076e-01
2.070000e+01  1.958416e-01
2.071500e+01  1.859814e-01
2.073000e+01  1.875874e-01
2.074500e+01  1.793877e-01
2.076000e+01  1.791647e-01
2.077500e+01  1.971851e-01
2.079000e+01  1.738187e-01
2.080500e+01  1.925462e-01
2.082000e+01  1.780027e-01
2.083500e+01  1.801917e-01
2.085000e+01  1.705930e-01
2.086500e+01  1.751286e-01
2.088000e+01  1.808342e-01
2.089500e+01  1.701881e-01
2.091000e+01  1.860026e-01
2.092500e+01  1.806486e-01
2.094000e+01  2.003245e-01
2.095500e+01  1.850217e-01
2.097000e+01  1.725743e-01
2.098500e+01  1.829154e-01
2.100000e+01  1.793991e-01
2.101500e+01  1.860243e-01
2.103000e+01  1.834638e-01
2.104500e+01  1.776904e-01
2.106000e+01  1.840789e-01
2.107500e+01  1.955351e-01
2.109000e+01  1.914447e-01
2.110500e+01  1.851351e-01
2.112000e+01  1.831310e-01
2.113500e+01  1.785441e-01
2.115000e+01  1.682080e-01
2.116500e+01  1.967459e-01
2.118000e+01  1.848540e-01
2.119500e+01  1.791899e-01
2.121000e+01  1.834258e-01
2.122500e+01  1.922758e-01
2.124000e+01  1.872888e-01
2.125500e+01  1.841468e-01
2.127000e+01  2.088444e-01
2.128500e+01  1.826392e-01
2.130000e+01  1.988514e-01
2.131500e+01  1.726152e-01
2.133000e+01  1.899001e-01
2.134500e+01  1.799691e-01
2.136000e+01  1.818791e-01
2.137500e+01  1.898553e-01
2.139000e+01  1.810028e-01
2.140500e+01  1.964714e-01
2.142000e+01  1.788657e-01
2.143500e+01  1.832103e-01
2.145000e+01  1.682618e-01
2.146500e+01  1.879198e-01
2.148000e+01  1.824308e-01
2.149500e+01  1.773157e-01
2.151000e+01  1.840598e-01
2.152500e+01  1.955429e-01
2.154000e+01  1.879069e-01
2.155500e+01  1.716511e-01
2.157000e+01  1.946408e-01
2.158500e+01  1.827949e-01
2.160000e+01  1.871072e-01
2.161500e+01  1.756532e-01
2.163000e+01  1.788939e-01
2.164500e+01  1.872779e-01
2.166000e+01  1.842961e-01
2.167500e+01  1.812459e-01
2.169000e+01  1.823898e-01
2.170500e+01  1.901025e-01
2.172000e+01  1.813558e-01
2.173500e+01  1.918176e-01
2.175000e+01  1.725575e-01
2.176500e+01  1.886289e-01
2.178000e+01  1.950949e-01
2.179500e+01  1.891296e-01
2.181000e+01  1.712250e-01
2.182500e+01  1.872455e-01
2.184000e+01  1.755846e-01
2.185500e+01  1.921717e-01
2.187000e+01  1.791619e-01
2.188500e+01  1.904992e-01
2.190000e+01  1.743587e-01
2.191500e+01  1.777806e-01
2.193000e+01  1.790702e-01
2.194500e+01  1.963721e-01
2.196000e+01  1.818405e-01
2.197500e+01  1.858305e-01
2.199000e+01  1.786897e-01
2.200500e+01  1.903917e-01
2.202000e+01  1.908927e-01
2.203500e+01  1.872832e-01
2.205000e+01  1.831119e-01
2.206500e+01  1.846861e-01
2.208000e+01  1.902680e-01
2.209500e+01  1.946510e-01
2.211000e+01  1.760370e-01
2.212500e+01  1.809447e-01
2.214000e+01  1.858037e-01
2.215500e+01  1.902261e-01
2.217000e+01  1.876298e-01
2.218500e+01  1.873872e-01
2.220000e+01  1.871335e-01
2.221500e+01  1.826116e-01
2.223000e+01  1.789692e-01
2.224500e+01  1.825296e-01
2.226000e+01  1.832214e-01
2.227500e+01  1.724183e-01
2.229000e+01  1.764882e-01
2.230500e+01  1.963108e-01
2.232000e+01  1.821704e-01
2.233500e+01  1.879919e-01
2.235000e+01  1.877311e-01
2.236500e+01  1.936388e-01
2.238000e+01  1.805380e-01
2.239500e+01  1.963008e-01
2.241000e+01  2.147956e-01
2.242500e+01  1.946767e-01
2.244000e+01  1.826117e-01
2.245500e+01  1.818406e-01
2.247000e+01  1.804936e-01
2.248500e+01  1.830872e-01
2.250000e+01  1.662137e-01
2.251500e+01  1.771918e-01
2.253000e+01  1.862981e-01
2.254500e+01  1.749972e-01
2.256000e+01  1.793906e-01
2.257500e+01  1.815543e-01
2.259000e+01  1.859999e-01
2.260500e+01  1.916193e-01
2.262000e+01  1.801833e-01
2.263500e+01  1.708273e-01
2.265000e+01  1.986103e-01
2.266500e+01  1.899633e-01
2.268000e+01  1.790589e-01
2.269500e+01  1.793792e-01
2.271000e+01  1.799192e-01
2.272500e+01  1.901211e-01
2.274000e+01  1.845343e-01
2.275500e+01  1.891931e-01
2.277000e+01  1.875393e-01
2.278500e+01  1.840516e-01
2.280000e+01  1.918593e-01
2.281500e+01  1.860241e-01
2.283000e+01  1.898026e-01
2.284500e+01  1.822775e-01
2.286000e+01  1.748256e-01
2.287500e+01  1.907746e-01
2.289000e+01  1.759799e-01
2.290500e+01  1.821922e-01
2.292000e+01  1.849271e-01
2.293500e+01  1.739828e-01
2.295000e+01  1.784770e-01
2.296500e+01  1.923823e-01
2.298000e+01  1.765732e-01
2.299500e+01  1.815766e-01
2.301000e+01  1.872911e-01
2.302500e+01  1.897365e-01
2.304000e+01  1.789444e-01
2.305500e+01  1.737528e-01
2.307000e+01  1.684283e-01
2.308500e+01  1.746026e-01
2.310000e+01  1.796805e-01
2.311500e+01  1.753742e-01
2.313000e+01  1.846969e-01
2.314500e+01  1.853159e-01
2.316000e+01  1.910945e-01
2.317500e+01  1.729047e-01
2.319000e+01  1.832754e-01
2.320500e+01  1.753395e-01
2.322000e+01  1.856692e-01
2.323500e+01  1.771838e-01
2.325000e+01  1.890318e-01
2.326500e+01  1.793377e-01
2.328000e+01  1.806710e-01
2.329500e+01  1.964156e-01
2.331000e+01  1.791340e-01
2.332500e+01  1.745538e-01
2.334000e+01  1.765247e-01
2.335500e+01  1.845289e-01
2.337000e+01  1.960434e-01
2.338500e+01  1.801915e-01
2.340000e+01  1.772286e-01
2.341500e+01  1.774743e-01
2.343000e+01  1.745052e-01
2.344500e+01  1.850785e-01
2.346000e+01  1.816399e-01
2.347500e+01  1.878991e-01
2.349000e+01  1.858980e-01
2.350500e+01  1.732453e-01
2.352000e+01  1.757411e-01
2.353500e+01  1.776230e-01
2.355000e+01  1.774345e-01
2.356500e+01  1.729105e-01
2.358000e+01  1.838804e-01
2.359500e+01  2.027881e-01
2.361000e+01  1.874752e-01
2.362500e+01  1.953537e-01
2.364000e+01  1.875259e-01
2.365500e+01  1.869169e-01
2.367000e+01  1.852593e-01
2.368500e+01  1.871390e-01
2.370000e+01  1.863891e-01
2.371500e+01  1.871953e-01
2.373000e+01  1.915775e-01
2.374500e+01  1.804883e-01
2.376000e+01  1.779577e-01
2.377500e+01  1.788574e-01
2.379000e+01  1.713508e-01
2.380500e+01  1.766408e-01
2.382000e+01  1.843721e-01
2.383500e+01  1.875979e-01
2.385000e+01  1.843695e-01
2.386500e+01  1.857954e-01
2.388000e+01  1.627298e-01
2.389500e+01  1.793350e-01
2.391000e+01  1.819616e-01
2.392500e+01  2.071474e-01
2.394000e+01  1.929406e-01
2.395500e+01  1.816703e-01
2.397000e+01  1.915127e-01
2.398500e+01  1.753341e-01
2.400000e+01  1.837089e-01
2.401500e+01  1.709213e-01
2.403000e+01  1.868528e-01
2.404500e+01  1.832291e-01
2.406000e+01  1.808367e-01
2.407500e+01  1.794241e-01
2.409000e+01  1.906462e-01
2.410500e+01  1.776823e-01
2.412000e+01  1.802940e-01
2.413500e+01  2.005616e-01
2.415000e+01  1.796221e-01
2.416500e+01  2.069396e-01
2.418000e+01  1.802693e-01
2.419500e+01  1.773808e-01
2.421000e+01  1.880561e-01
2.422500e+01  1.833415e-01
2.424000e+01  1.794576e-01
2.425500e+01  1.876113e-01
2.427000e+01  1.726126e-01
2.428500e+01  1.813588e-01
2.430000e+01  1.977752e-01
2.431500e+01  1.821730e-01
2.433000e+01  1.925488e-01
2.434500e+01  1.782247e-01
2.436000e+01  1.764569e-01
2.437500e+01  1.824090e-01
2.439000e+01  1.824500e-01
2.440500e+01  1.768898e-01
2.442000e+01  1.903969e-01
2.443500e+01  2.007485e-01
2.445000e+01  1.769885e-01
2.446500e+01  1.840679e-01
2.448000e+01  1.884332e-01
2.449500e+01  1.809228e-01
2.451000e+01  1.833142e-01
2.452500e+01  1.851326e-01
2.454000e+01  1.815734e-01
2.455500e+01  1.762102e-01
2.457000e+01  1.815350e-01
2.458500e+01  1.771694e-01
2.460000e+01  1.833410e-01
2.461500e+01  1.868288e-01
2.463000e+01  1.924501e-01
2.464500e+01  1.791902e-01
2.466000e+01  1.890318e-01
2.467500e+01  1.869600e-01
2.469000e+01  1.882181e-01
2.470500e+01  1.866252e-01
2.472000e+01  1.969063e-01
2.473500e+01  1.920158e-01
2.475000e+01  1.818846e-01
2.476500e+01  1.860460e-01
2.478000e+01  1.884384e-01
2.479500e+01  1.981338e-01
2.481000e+01  1.777108e-01
2.482500e+01  1.892644e-01
2.484000e+01  1.821921e-01
2.485500e+01  1.770477e-01
2.487000e+01  1.976740e-01
2.488500e+01  1.893831e-01
2.490000e+01  1.806819e-01
2.491500e+01  1.884888e-01
2.493000e+01  1.844178e-01
2.494500e+01  1.764906e-01
2.496000e+01  2.000351e-01
2.497500e+01  1.720147e-01
2.499000e+01  1.843069e-01
2.500500e+01  1.925540e-01
2.502000e+01  1.899079e-01
2.503500e+01  1.839267e-01
2.505000e+01  1.711752e-01
2.506500e+01  1.829645e-01
2.508000e+01  1.812347e-01
2.509500e+01  1.799196e-01
2.511000e+01  1.791450e-01
2.512500e+01  1.878963e-01
2.514000e+01  1.800252e-01
2.515500e+01  1.740058e-01
2.517000e+01  1.820853e-01
2.518500e+01  1.806129e-01
2.520000e+01  1.876513e-01
2.521500e+01  1.726557e-01
2.523000e+01  1.819284e-01
2.524500e+01  1.823129e-01
2.526000e+01  1.817941e-01
2.527500e+01  1.704138e-01
2.529000e+01  1.845589e-01
2.530500e+01  1.961788e-01
2.532000e+01  1.843936e-01
2.533500e+01  1.915986e-01
2.535000e+01  1.926681e-01
2.536500e+01  1.814831e-01
2.538000e+01  1.702382e-01
2.539500e+01  1.727601e-01
2.541000e+01  1.759348e-01
2.542500e+01  1.853269e-01
2.544000e+01  1.899708e-01
2.545500e+01  1.625882e-01
2.547000e+01  1.837009e-01
2.548500e+01  1.850544e-01
2.550000e+01  1.989048e-01
2.551500e+01  1.967055e-01
2.553000e+01  1.809641e-01
2.554500e+01  1.818048e-01
2.556000e+01  1.844832e-01
2.557500e+01  1.842987e-01
2.559000e+01  1.947664e-01
2.560500e+01  1.817829e-01
2.562000e+01  1.838643e-01
2.563500e+01  1.779353e-01
2.565000e+01  1.927847e-01
2.566500e+01  1.836355e-01
2.568000e+01  1.906436e-01
2.569500e+01  1.840678e-01
2.571000e+01  1.904889e-01
2.572500e+01  1.741809e-01
2.574000e+01  1.805824e-01
2.575500e+01  1.836462e-01
2.577000e+01  1.733262e-01
2.578500e+01  2.155574e-01
2.580000e+01  1.600032e-01
2.581500e+01  1.863356e-01
2.583000e+01  1.786565e-01
2.584500e+01  1.839079e-01
2.586000e+01  1.958724e-01
2.587500e+01  1.776344e-01
2.589000e+01  2.021141e-01
2.590500e+01  1.950720e-01
2.592000e+01  1.837555e-01
2.593500e+01  1.893067e-01
2.595000e+01  1.800470e-01
2.596500e+01  1.858470e-01
2.598000e+01  1.904206e-01
2.599500e+01  1.786420e-01
2.601000e+01  1.801390e-01
2.602500e+01  1.816923e-01
2.604000e+01  1.992213e-01
2.605500e+01  1.897077e-01
2.607000e+01  1.721946e-01
2.608500e+01  1.766944e-01
2.610000e+01  1.882578e-01
2.611500e+01  1.865425e-01
2.613000e+01  1.801719e-01
2.614500e+01  1.846808e-01
2.616000e+01  1.816290e-01
2.617500e+01  1.792374e-01
2.619000e+01  1.877685e-01
2.620500e+01  1.853997e-01
2.622000e+01  2.021139e-01
2.623500e+01  1.814743e-01
2.625000e+01  1.823129e-01
2.626500e+01  1.773217e-01
2.628000e+01  1.849029e-01
2.629500e+01  1.804465e-01
2.631000e+01  1.820494e-01
2.632500e+01  1.628345e-01
2.634000e+01  1.720057e-01
2.635500e+01  1.906305e-01
2.637000e+01  1.792235e-01
2.638500e+01  1.866171e-01
2.640000e+01  1.769321e-01
2.641500e+01  1.745994e-01
2.643000e+01  1.832509e-01
2.644500e+01  1.828468e-01
2.646000e+01  1.708038e-01
2.647500e+01  1.896866e-01
2.649000e+01  1.839431e-01
2.650500e+01  1.842095e-01
2.652000e+01  1.755622e-01
2.653500e+01  1.847106e-01
2.655000e+01  1.877284e-01
2.656500e+01  1.876033e-01
2.658000e+01  1.731933e-01
2.659500e+01  1.827378e-01
2.661000e+01  1.782301e-01
2.662500e+01  1.804553e-01
2.664000e+01  1.813533e-01
2.665500e+01  1.970813e-01
2.667000e+01  1.765671e-01
2.668500e+01  1.747453e-01
2.670000e+01  1.854834e-01
2.671500e+01  1.936050e-01
2.673000e+01  1.803580e-01
2.674500e+01  1.794237e-01
2.676000e+01  1.731271e-01
2.677500e+01  1.971069e-01
2.679000e+01  1.865936e-01
2.680500e+01  1.882180e-01
2.682000e+01  1.738162e-01
2.683500e+01  1.745797e-01
2.685000e+01  1.716453e-01
2.686500e+01  1.755163e-01
2.688000e+01  1.683717e-01
2.689500e+01  1.846890e-01
2.691000e+01  1.792064e-01
2.692500e+01  1.914658e-01
2.694000e+01  1.927430e-01
2.695500e+01  1.684605e-01
2.697000e+01  1.844829e-01
2.698500e+01  1.804160e-01
2.700000e+01  1.896469e-01
2.701500e+01  1.782300e-01
2.703000e+01  1.855880e-01
2.704500e+01  1.786896e-01
2.706000e+01  1.769915e-01
2.707500e+01  1.797552e-01
2.709000e+01  1.775697e-01
2.710500e+01  1.708683e-01
2.712000e+01  1.945739e-01
2.713500e+01  1.704876e-01
2.715000e+01  1.786755e-01
2.716500e+01  1.897630e-01
2.718000e+01  1.967282e-01
2.719500e+01  1.830764e-01
2.721000e+01  1.894992e-01
2.722500e+01  1.886614e-01
2.724000e+01  2.032239e-01
2.725500e+01  1.724354e-01
2.727000e+01  1.875262e-01
2.728500e+01  1.726212e-01
2.730000e+01  1.764852e-01
2.731500e+01  1.941494e-01
2.733000e+01  1.759344e-01
2.734500e+01  1.770595e-01
2.736000e+01  1.777501e-01
2.737500e+01  1.799610e-01
2.739000e+01  1.998749e-01
2.740500e+01  1.959235e-01
2.742000e+01  1.783651e-01
2.743500e+01  1.846945e-01
2.745000e+01  2.004222e-01
2.746500e+01  1.923255e-01
2.748000e+01  1.751256e-01
2.749500e+01  1.922940e-01
2.751000e+01  2.044772e-01
2.752500e+01  1.805852e-01
2.754000e+01  1.898657e-01
2.755500e+01  1.814086e-01
2.757000e+01  1.765817e-01
2.758500e+01  1.739969e-01
2.760000e+01  1.806737e-01
2.761500e+01  1.814664e-01
2.763000e+01  1.813533e-01
2.764500e+01  1.843908e-01
2.766000e+01  1.774881e-01
2.767500e+01  1.824825e-01
2.769000e+01  2.014173e-01
2.770500e+01  1.825105e-01
2.772000e+01  1.888308e-01
2.773500e+01  1.804052e-01
2.775000e+01  1.879707e-01
2.776500e+01  1.810443e-01
2.778000e+01  1.919218e-01
2.779500e+01  1.755363e-01
2.781000e+01  1.798359e-01
2.782500e+01  1.888388e-01
2.784000e+01  1.712778e-01
2.785500e+01  1.935872e-01
2.787000e+01  1.850028e-01
2.788500e+01  1.868287e-01
2.790000e+01  1.911909e-01
2.791500e+01  1.847185e-01
2.793000e+01  1.853670e-01
2.794500e+01  1.832759e-01
2.796000e+01  1.938066e-01
2.797500e+01  1.751829e-01
2.799000e+01  1.789135e-01
2.800500e+01  1.922237e-01
2.802000e+01  1.862929e-01
2.803500e+01  1.827292e-01
2.805000e+01  1.787176e-01
2.806500e+01  1.826853e-01
2.808000e+01  1.872026e-01
2.809500e+01  1.775021e-01
2.811000e+01  1.878351e-01
2.812500e+01  1.703056e-01
2.814000e+01  1.784154e-01
2.815500e+01  1.760282e-01
2.817000e+01  1.871095e-01
2.818500e+01  1.807705e-01
2.820000e+01  1.940568e-01
2.821500e+01  1.918255e-01
2.823000e+01  1.957829e-01
2.824500e+01  1.800748e-01
2.826000e+01  1.894863e-01
2.827500e+01  1.798024e-01
2.829000e+01  1.929714e-01
2.830500e+01  1.873658e-01
2.832000e+01  1.896862e-01
2.833500e+01  1.769125e-01
2.835000e+01  1.843260e-01
2.836500e+01  1.844938e-01
2.838000e+01  1.864967e-01
2.839500e+01  1.786170e-01
2.841000e+01  1.973857e-01
2.842500e+01  1.836135e-01
2.844000e+01  1.843286e-01
2.845500e+01  1.793821e-01
2.847000e+01  1.883112e-01
2.848500e+01  1.953584e-01
2.850000e+01  1.816287e-01
2.851500e+01  1.643262e-01
2.853000e+01  1.915518e-01
2.854500e+01  1.913241e-01
2.856000e+01  1.855696e-01
2.857500e+01  1.833631e-01
2.859000e+01  1.866040e-01
2.860500e+01  1.907825e-01
2.862000e+01  1.795049e-01
2.863500e+01  1.997049e-01
2.865000e+01  1.811215e-01
2.866500e+01  1.826962e-01
2.868000e+01  1.816427e-01
2.869500e+01  1.897919e-01
2.871000e+01  1.895257e-01
2.872500e+01  1.855828e-01
2.874000e+01  1.751458e-01
2.875500e+01  1.958622e-01
2.877000e+01  1.909477e-01
2.878500e+01  1.861261e-01
2.880000e+01  1.732453e-01
2.881500e+01  1.858951e-01
2.883000e+01  1.833739e-01
2.884500e+01  1.977601e-01
2.886000e+01  1.741060e-01
2.887500e+01  1.719012e-01
2.889000e+01  1.714029e-01
2.890500e+01  1.799218e-01
2.892000e+01  1.960764e-01
2.893500e+01  1.862929e-01
2.895000e+01  1.703999e-01
2.896500e+01  1.818956e-01
2.898000e+01  1.883880e-01
2.899500e+01  1.747371e-01
2.901000e+01  1.809889e-01
2.902500e+01  1.700056e-01
2.904000e+01  1.992889e-01
2.905500e+01  1.789220e-01
2.907000e+01  1.871310e-01
2.908500e+01  1.940336e-01
2.910000e+01  1.748999e-01
2.911500e+01  1.778116e-01
2.913000e+01  1.849542e-01
2.914500e+01  1.789888e-01
2.916000e+01  1.873338e-01
2.917500e+01  1.965552e-01
2.919000e+01  1.808895e-01
2.920500e+01  1.861341e-01
2.922000e+01  1.775415e-01
2.923500e+01  1.812456e-01
2.925000e+01  1.983660e-01
2.926500e+01  1.697471e-01
2.928000e+01  1.989397e-01
2.929500e+01  1.819617e-01
2.931000e+01  1.884063e-01
2.932500e+01  1.950283e-01
2.934000e+01  1.921329e-01
2.935500e+01  2.071063e-01
2.937000e+01  1.837526e-01
2.938500e+01  1.848348e-01
2.940000e+01  1.850674e-01
2.941500e+01  1.723978e-01
2.943000e+01  1.909714e-01
2.944500e+01  1.822774e-01
2.946000e+01  1.818047e-01
2.947500e+01  1.798302e-01
2.949000e+01  1.743361e-01
2.950500e+01  1.740862e-01
2.952000e+01  1.876855e-01
2.953500e+01  1.790114e-01
2.955000e+01  1.872700e-01
2.956500e+01  1.877899e-01
2.958000e+01  1.865554e-01
2.959500e+01  1.905071e-01
2.961000e+01  1.777245e-01
2.962500e+01  1.859599e-01
2.964000e+01  1.768640e-01
2.965500e+01  1.810329e-01
2.967000e+01  1.847756e-01
2.968500e+01  1.956887e-01
2.970000e+01  1.926761e-01
2.971500e+01  1.842957e-01
2.973000e+01  1.871951e-01
2.974500e+01  1.744306e-01
2.976000e+01  1.821756e-01
2.977500e+01  1.820194e-01
2.979000e+01  1.921380e-01
2.980500e+01  1.746824e-01
2.982000e+01  1.757983e-01
2.983500e+01  1.805380e-01
2.985000e+01  2.001026e-01
2.986500e+01  1.757870e-01
2.988000e+01  1.882260e-01
2.989500e+01  1.850999e-01
2.991000e+01  1.933858e-01
2.992500e+01  1.884383e-01
2.994000e+01  1.878748e-01
2.995500e+01  1.847837e-01
2.997000e+01  1.814221e-01
2.998500e+01  1.837662e-01
3.000000e+01  1.833167e-01
3.001500e+01  1.846375e-01
3.003000e+01  1.778902e-01
3.004500e+01  1.948228e-01
3.006000e+01  1.769546e-01
3.007500e+01  1.807485e-01
3.009000e+01  1.888626e-01
3.010500e+01  1.824581e-01
3.012000e+01  1.822115e-01
3.013500e+01  1.981442e-01
3.015000e+01  1.889285e-01
3.016500e+01  1.880293e-01
3.018000e+01  1.801386e-01
3.019500e+01  1.814330e-01
3.021000e+01  1.964308e-01
3.022500e+01  1.995020e-01
3.024000e+01  1.646757e-01
3.025500e+01  1.879310e-01
3.027000e+01  1.755479e-01
3.028500e+01  1.949309e-01
3.030000e+01  1.844185e-01
3.031500e+01  1.812707e-01
3.033000e+01  1.814249e-01
3.034500e+01  1.987487e-01
3.036000e+01  1.787511e-01
3.037500e+01  1.840273e-01
3.039000e+01  1.937857e-01
3.040500e+01  1.915042e-01
3.042000e+01  1.886955e-01
3.043500e+01  1.791702e-01
3.045000e+01  1.828143e-01
3.046500e+01  1.798805e-01
3.048000e+01  1.796247e-01
3.049500e+01  1.715959e-01
3.051000e+01  2.007932e-01
3.052500e+01  1.901209e-01
3.054000e+01  1.864244e-01
3.055500e+01  1.860132e-01
3.057000e+01  1.950100e-01
3.058500e+01  1.716883e-01
3.060000e+01  1.845671e-01
3.061500e+01  1.817195e-01
3.063000e+01  1.976105e-01
3.064500e+01  1.808979e-01
3.066000e+01  1.866792e-01
3.067500e+01  1.786782e-01
3.069000e+01  1.831311e-01
3.070500e+01  2.008280e-01
3.072000e+01  1.868954e-01
3.073500e+01  1.756843e-01
3.075000e+01  1.690265e-01
3.076500e+01  1.967358e-01
3.078000e+01  1.884517e-01
3.079500e+01  1.722034e-01
3.081000e+01  1.850052e-01
3.082500e+01  2.000473e-01
3.084000e+01  1.787063e-01
3.085500e+01  1.890448e-01
3.087000e+01  1.833359e-01
3.088500e+01  1.761449e-01
3.090000e+01  1.728411e-01
3.091500e+01  1.817415e-01
3.093000e+01  1.941262e-01
3.094500e+01  1.712105e-01
3.096000e+01  1.760369e-01
3.097500e+01  1.801471e-01
3.099000e+01  1.843283e-01
3.100500e+01  1.845803e-01
3.102000e+01  1.822745e-01
3.103500e+01  1.782076e-01
3.105000e+01  1.811299e-01
3.106500e+01  1.821019e-01
3.108000e+01  1.721915e-01
3.109500e+01  1.887934e-01
3.111000e+01  1.863462e-01
3.112500e+01  1.739829e-01
3.114000e+01  1.809311e-01
3.115500e+01  1.879892e-01
3.117000e+01  1.936541e-01
3.118500e+01  1.873632e-01
3.120000e+01  1.739019e-01
3.121500e+01  1.960129e-01
3.123000e+01  1.924084e-01
3.124500e+01  1.804689e-01
3.126000e+01  1.908874e-01
3.127500e+01  1.910760e-01
3.129000e+01  1.845291e-01
3.130500e+01  1.801138e-01
3.132000e+01  1.786112e-01
3.133500e+01  1.872034e-01
3.135000e+01  1.759804e-01
3.136500e+01  1.928422e-01
3.138000e+01  1.787148e-01
3.139500e+01  1.873125e-01
3.141000e+01  1.884966e-01
3.142500e+01  1.831663e-01
3.144000e+01  1.844256e-01
3.145500e+01  1.737154e-01
3.147000e+01  1.846538e-01
3.148500e+01  1.832022e-01
3.150000e+01  1.722122e-01
3.151500e+01  1.801944e-01
3.153000e+01  1.759430e-01
3.154500e+01  1.939614e-01
3.156000e+01  2.070410e-01
3.157500e+01  1.819971e-01
3.159000e+01  1.796214e-01
3.160500e+01  1.759830e-01
3.162000e+01  1.783507e-01
3.163500e+01  1.897418e-01
3.165000e+01  1.843745e-01
3.166500e+01  1.904180e-01
3.168000e+01  1.874058e-01
3.169500e+01  1.849270e-01
3.171000e+01  1.799277e-01
3.172500e+01  1.863065e-01
3.174000e+01  1.788549e-01
3.175500e+01  1.760058e-01
3.177000e+01  1.878140e-01
3.178500e+01  1.826526e-01
3.180000e+01  1.828035e-01
3.181500e+01  1.827375e-01
3.183000e+01  1.750974e-01
3.184500e+01  1.935098e-01
3.186000e+01  2.069833e-01
3.187500e+01  1.782384e-01
3.189000e+01  1.854750e-01
3.190500e+01  1.753395e-01
3.192000e+01  1.824774e-01
3.193500e+01  1.786196e-01
3.195000e+01  1.658039e-01
3.196500e+01  1.829811e-01
3.198000e+01  1.882365e-01
3.199500e+01  1.833494e-01
3.201000e+01  1.838313e-01
3.202500e+01  1.838724e-01
3.204000e+01  1.872780e-01
3.205500e+01  1.647846e-01
3.207000e+01  1.839485e-01
3.208500e+01  1.885260e-01
3.210000e+01  1.840464e-01
3.211500e+01  1.833494e-01
3.213000e+01  1.917422e-01
3.214500e+01  1.835457e-01
3.216000e+01  1.806682e-01
3.217500e+01  1.770141e-01
3.219000e+01  1.852297e-01
3.220500e+01  1.943039e-01
3.222000e+01  2.013854e-01
3.223500e+01  1.893648e-01
3.225000e+01  1.850431e-01
3.226500e+01  1.764027e-01
3.228000e+01  1.815656e-01
3.229500e+01  1.803469e-01
3.231000e+01  1.811766e-01
3.232500e+01  1.841167e-01
3.234000e+01  1.898790e-01
3.235500e+01  1.857227e-01
3.237000e+01  1.849136e-01
3.238500e+01  1.903207e-01
3.240000e+01  1.887775e-01
3.241500e+01  1.798082e-01
3.243000e+01  1.885975e-01
3.244500e+01  1.752828e-01
3.246000e+01  1.870346e-01
3.247500e+01  1.786759e-01
3.249000e+01  1.990251e-01
3.250500e+01  1.775755e-01
3.252000e+01  1.759259e-01
3.253500e+01  1.831313e-01
3.255000e+01  1.955122e-01
3.256500e+01  1.822200e-01
3.258000e+01  1.810690e-01
3.259500e+01  1.902079e-01
3.261000e+01  1.848947e-01
3.262500e+01  1.844614e-01
3.264000e+01  1.798359e-01
3.265500e+01  1.818378e-01
3.267000e+01  1.805827e-01
3.268500e+01  1.941983e-01
3.270000e+01  1.921378e-01
3.271500e+01  2.029827e-01
3.273000e+01  1.908822e-01
3.274500e+01  1.803193e-01
3.276000e+01  1.728413e-01
3.277500e+01  1.844046e-01
3.279000e+01  1.837444e-01
3.280500e+01  1.820193e-01
3.282000e+01  1.770281e-01
3.283500e+01  1.798024e-01
3.285000e+01  1.821676e-01
3.286500e+01  1.837332e-01
3.288000e+01  1.866710e-01
3.289500e+01  1.658554e-01
3.291000e+01  1.804246e-01
3.292500e+01  1.969719e-01
3.294000e+01  1.871632e-01
3.295500e+01  1.880558e-01
3.297000e+01  1.793710e-01
3.298500e+01  1.860482e-01
3.300000e+01  1.793349e-01
3.301500e+01  1.807042e-01
3.303000e+01  1.820357e-01
3.304500e+01  1.810775e-01
3.306000e+01  1.812071e-01
3.307500e+01  1.874166e-01
3.309000e+01  1.876725e-01
3.310500e+01  1.856583e-01
3.312000e+01  1.767062e-01
3.313500e+01  1.828908e-01
3.315000e+01  1.734503e-01
3.316500e+01  1.832184e-01
3.318000e+01  1.790030e-01
3.319500e+01  1.722034e-01
3.321000e+01  1.831011e-01
3.322500e+01  1.804136e-01
3.324000e+01  1.762355e-01
3.325500e+01  1.782387e-01
3.327000e+01  1.909580e-01
3.328500e+01  1.866844e-01
3.330000e+01  1.988720e-01
3.331500e+01  1.952972e-01
3.333000e+01  1.819369e-01
3.334500e+01  1.895917e-01
3.336000e+01  1.893064e-01
3.337500e+01  1.947459e-01
3.339000e+01  1.749772e-01
3.340500e+01  1.855074e-01
3.342000e+01  1.892459e-01
3.343500e+01  1.988117e-01
3.345000e+01  1.952279e-01
3.346500e+01  1.842391e-01
3.348000e+01  1.943038e-01
3.349500e+01  1.855935e-01
3.351000e+01  1.805491e-01
3.352500e+01  1.870320e-01
3.354000e+01  1.848973e-01
3.355500e+01  1.838479e-01
3.357000e+01  1.749975e-01
3.358500e+01  1.927018e-01
3.360000e+01  1.746685e-01
3.361500e+01  1.788213e-01
3.363000e+01  1.898920e-01
3.364500e+01  1.809340e-01
3.366000e+01  1.865849e-01
3.367500e+01  1.902367e-01
3.369000e+01  1.872563e-01
3.370500e+01  1.772511e-01
3.372000e+01  1.870023e-01
3.373500e+01  1.775531e-01
3.375000e+01  1.768728e-01
3.376500e+01  1.913893e-01
3.378000e+01  1.811187e-01
3.379500e+01  2.049830e-01
3.381000e+01  1.746452e-01
3.382500e+01  1.837117e-01
3.384000e+01  2.059394e-01
3.385500e+01  1.788044e-01
3.387000e+01  1.854562e-01
3.388500e+01  1.970230e-01
3.390000e+01  1.852783e-01
3.391500e+01  1.812015e-01
3.393000e+01  2.018195e-01
3.394500e+01  1.788241e-01
3.396000e+01  2.041592e-01
3.397500e+01  1.857849e-01
3.399000e+01  1.929172e-01
3.400500e+01  1.750712e-01
3.402000e+01  2.161781e-01
3.403500e+01  1.824416e-01
3.405000e+01  1.859084e-01
3.406500e+01  1.725862e-01
3.408000e+01  1.866921e-01
3.409500e+01  1.769211e-01
3.411000e+01  1.976058e-01
3.412500e+01  1.974510e-01
3.414000e+01  1.792595e-01
3.415500e+01  1.803691e-01
3.417000e+01  1.888523e-01
3.418500e+01  1.867539e-01
3.420000e+01  1.775976e-01
3.421500e+01  1.789805e-01
3.423000e+01  1.805407e-01
3.424500e+01  1.739713e-01
3.426000e+01  1.790028e-01
3.427500e+01  1.770257e-01
3.429000e+01  1.833930e-01
3.430500e+01  1.885233e-01
3.432000e+01  1.903418e-01
3.433500e+01  1.823489e-01
3.435000e+01  1.838558e-01
3.436500e+01  1.729884e-01
3.438000e+01  1.801554e-01
3.439500e+01  1.847405e-01
3.441000e+01  1.769405e-01
3.442500e+01  1.802385e-01
3.444000e+01  1.749403e-01
3.445500e+01  1.878801e-01
3.447000e+01  1.838641e-01
3.448500e+01  1.805683e-01
3.450000e+01  1.743418e-01
3.451500e+01  1.808118e-01
3.453000e+01  1.798083e-01
3.454500e+01  1.844423e-01
3.456000e+01  1.847190e-01
3.457500e+01  1.795773e-01
3.459000e+01  1.836844e-01
3.460500e+01  1.871952e-01
3.462000e+01  1.828771e-01
3.463500e+01  1.958977e-01
3.465000e+01  1.940464e-01
3.466500e+01  1.802749e-01
3.468000e+01  1.778453e-01
3.469500e+01  1.825295e-01
3.471000e+01  1.801887e-01
3.472500e+01  1.827815e-01
3.474000e+01  2.012189e-01
3.475500e+01  1.921614e-01
3.477000e+01  1.906960e-01
3.478500e+01  1.804300e-01
3.480000e+01  1.809836e-01
3.481500e+01  1.812210e-01
3.483000e+01  1.927201e-01
3.484500e+01  1.946768e-01
3.486000e+01  1.892037e-01
3.487500e+01  1.882259e-01
3.489000e+01  1.819065e-01
3.490500e+01  1.753086e-01
3.492000e+01  1.864644e-01
3.493500e+01  1.897421e-01
3.495000e+01  1.736983e-01
3.496500e+01  1.813751e-01
3.498000e+01  1.854803e-01
3.499500e+01  1.801886e-01
3.501000e+01  1.763009e-01
3.502500e+01  1.854995e-01
3.504000e+01  1.827947e-01
3.505500e+01  1.779048e-01
3.507000e+01  1.776598e-01
3.508500e+01  1.877366e-01
3.510000e+01  1.740661e-01
3.511500e+01  1.819364e-01
3.513000e+01  1.894888e-01
3.514500e+01  1.776319e-01
3.516000e+01  1.914941e-01
3.517500e+01  1.867216e-01
3.519000e+01  1.790476e-01
3.520500e+01  1.842881e-01
3.522000e+01  1.859275e-01
3.523500e+01  1.767288e-01
3.525000e+01  1.734877e-01
3.526500e+01  1.872535e-01
3.528000e+01  1.906462e-01
3.529500e+01  1.973877e-01
3.531000e+01  1.763319e-01
3.532500e+01  1.888147e-01
3.534000e+01  1.925123e-01
3.535500e+01  1.875875e-01
3.537000e+01  1.952078e-01
3.538500e+01  1.897949e-01
3.540000e+01  1.819175e-01
3.541500e+01  1.915699e-01
3.543000e+01  1.931166e-01
3.544500e+01  1.820275e-01
3.546000e+01  1.828385e-01
3.547500e+01  1.812540e-01
3.549000e+01  1.871951e-01
3.550500e+01  1.690856e-01
3.552000e+01  1.685079e-01
3.553500e+01  1.807792e-01
3.555000e+01  1.778566e-01
3.556500e+01  1.716537e-01
3.558000e+01  1.794128e-01
3.559500e+01  1.869892e-01
3.561000e+01  1.836437e-01
3.562500e+01  1.865342e-01
3.564000e+01  1.769180e-01
3.565500e+01  1.753454e-01
3.567000e+01  1.750801e-01
3.568500e+01  1.883242e-01
3.570000e+01  1.769463e-01
3.571500e+01  1.866011e-01
3.573000e+01  1.700294e-01
3.574500e+01  1.844181e-01
3.576000e+01  1.825678e-01
3.577500e+01  1.625977e-01
3.579000e+01  1.850346e-01
3.580500e+01  1.863037e-01
3.582000e+01  1.958240e-01
3.583500e+01  1.944586e-01
3.585000e+01  1.812320e-01
3.586500e+01  1.736345e-01
3.588000e+01  1.766524e-01
3.589500e+01  1.770821e-01
3.591000e+01  1.802442e-01
3.592500e+01  1.753708e-01
3.594000e+01  1.788265e-01
3.595500e+01  1.763688e-01
3.597000e+01  1.966442e-01
3.598500e+01  1.824665e-01
3.600000e+01  1.865072e-01
3.601500e+01  1.940720e-01
3.603000e+01  1.821483e-01
3.604500e+01  1.714966e-01
3.606000e+01  1.785415e-01
3.607500e+01  1.996624e-01
3.609000e+01  1.874192e-01
3.610500e+01  1.778481e-01
3.612000e+01  1.806130e-01
3.613500e+01  1.842962e-01
3.615000e+01  1.835456e-01
3.616500e+01  1.860267e-01
3.618000e+01  1.781965e-01
3.619500e+01  1.868931e-01
3.621000e+01  1.754596e-01
3.622500e+01  1.788630e-01
3.624000e+01  1.817364e-01
3.625500e+01  1.901841e-01
3.627000e+01  1.906255e-01
3.628500e+01  1.810222e-01
3.630000e+01  1.797636e-01
3.631500e+01  1.842447e-01
3.633000e+01  1.808367e-01
3.634500e+01  1.709883e-01
3.636000e+01  1.694993e-01
3.637500e+01  1.820385e-01
3.639000e+01  1.892857e-01
3.640500e+01  1.793934e-01
3.642000e+01  1.814993e-01
3.643500e+01  1.821344e-01
3.645000e+01  1.709912e-01
3.646500e+01  1.817911e-01
3.648000e+01  1.860402e-01
3.649500e+01  1.912143e-01
3.651000e+01  1.991507e-01
3.652500e+01  1.818627e-01
3.654000e+01  1.863464e-01
3.655500e+01  1.933031e-01
3.657000e+01  1.839593e-01
3.658500e+01  1.984438e-01
3.660000e+01  1.814247e-01
3.661500e+01  1.875425e-01
3.663000e+01  1.924214e-01
3.664500e+01  1.865074e-01
3.666000e+01  1.823323e-01
3.667500e+01  1.845074e-01
3.669000e+01  1.790026e-01
3.670500e+01  1.704375e-01
3.672000e+01  1.718049e-01
3.673500e+01  1.885685e-01
3.675000e+01  2.016558e-01
3.676500e+01  1.788772e-01
3.678000e+01  1.770822e-01
3.679500e+01  1.905889e-01
3.681000e+01  1.843342e-01
3.682500e+01  1.714788e-01
3.684000e+01  1.733751e-01
3.685500e+01  1.886240e-01
3.687000e+01  1.730578e-01
3.688500e+01  1.858117e-01
3.690000e+01  1.810136e-01
3.691500e+01  1.935278e-01
3.693000e+01  1.925849e-01
3.694500e+01  2.007511e-01
3.696000e+01  1.934244e-01
3.697500e+01  1.754450e-01
3.699000e+01  1.723801e-01
3.700500e+01  1.753396e-01
3.702000e+01  1.848810e-01
3.703500e+01  1.819890e-01
3.705000e+01  1.878427e-01
3.706500e+01  1.821426e-01
3.708000e+01  1.755249e-01
3.709500e+01  1.816894e-01
3.711000e+01  1.932924e-01
3.712500e+01  1.783421e-01
3.714000e+01  1.899315e-01
3.715500e+01  1.878188e-01
3.717000e+01  1.837116e-01
3.718500e+01  1.843854e-01
3.720000e+01  1.905385e-01
3.721500e+01  1.887036e-01
3.723000e+01  1.868208e-01
3.724500e+01  1.875794e-01
3.726000e+01  1.781461e-01
3.727500e+01  1.915751e-01
3.729000e+01  1.854724e-01
3.730500e+01  1.878777e-01
3.732000e+01  1.823433e-01
3.733500e+01  1.920442e-01
3.735000e+01  2.003423e-01
3.736500e+01  1.840681e-01
3.738000e+01  1.885207e-01
3.739500e+01  1.813422e-01
3.741000e+01  1.883744e-01
3.742500e+01  1.800833e-01
3.744000e+01  1.941807e-01
3.745500e+01  1.810663e-01
3.747000e+01  1.982398e-01
3.748500e+01  1.835970e-01
3.750000e+01  1.859702e-01
3.751500e+01  1.766920e-01
3.753000e+01  1.782891e-01
3.754500e+01  2.062112e-01
3.756000e+01  1.881543e-01
3.757500e+01  1.893093e-01
3.759000e+01  1.672751e-01
3.760500e+01  1.850000e-01
3.762000e+01  1.861909e-01
3.763500e+01  1.985799e-01
3.765000e+01  1.806880e-01
3.766500e+01  1.888018e-01
3.768000e+01  1.855505e-01
3.769500e+01  1.723835e-01
3.771000e+01  1.982925e-01
3.772500e+01  1.810443e-01
3.774000e+01  1.899158e-01
3.775500e+01  1.787793e-01
3.777000e+01  1.731038e-01
3.778500e+01  1.783255e-01
3.780000e+01  1.924191e-01
3.781500e+01  1.793127e-01
3.783000e+01  1.764002e-01
3.784500e+01  1.821318e-01
3.786000e+01  1.869786e-01
3.787500e+01  1.784407e-01
3.789000e+01  1.835456e-01
3.790500e+01  1.799474e-01
3.792000e+01  1.848077e-01
3.793500e+01  1.862150e-01
3.795000e+01  1.974766e-01
3.796500e+01  1.883137e-01
3.798000e+01  2.039827e-01
3.799500e+01  1.872459e-01
3.801000e+01  1.834148e-01
3.802500e+01  1.874916e-01
3.804000e+01  1.840083e-01
3.805500e+01  1.882818e-01
3.807000e+01  1.912537e-01
3.808500e+01  1.850081e-01
3.810000e+01  1.846812e-01
3.811500e+01  1.843853e-01
3.813000e+01  1.829481e-01
3.814500e+01  1.856259e-01
3.816000e+01  1.831612e-01
3.817500e+01  1.823048e-01
3.819000e+01  1.887987e-01
3.820500e+01  1.710734e-01
3.822000e+01  1.919531e-01
3.823500e+01  1.701556e-01
3.825000e+01  1.866281e-01
3.826500e+01  1.719157e-01
3.828000e+01  1.859406e-01
3.829500e+01  1.839727e-01
3.831000e+01  1.755307e-01
3.832500e+01  1.719299e-01
3.834000e+01  1.829589e-01
3.835500e+01  1.770058e-01
3.837000e+01  1.722672e-01
3.838500e+01  1.775866e-01
3.840000e+01  1.836000e-01
3.841500e+01  1.846781e-01
3.843000e+01  1.694819e-01
3.844500e+01  1.853643e-01
3.846000e+01  1.825872e-01
3.847500e+01  1.836436e-01
3.849000e+01  1.770308e-01
3.850500e+01  1.916611e-01
3.852000e+01  1.916744e-01
3.853500e+01  1.887087e-01
3.855000e+01  1.776008e-01
3.856500e+01  1.881594e-01
3.858000e+01  1.830245e-01
3.859500e+01  1.781041e-01
3.861000e+01  1.876030e-01
3.862500e+01  1.982474e-01
3.864000e+01  1.784907e-01
3.865500e+01  1.812043e-01
3.867000e+01  1.884412e-01
3.868500e+01  1.869171e-01
3.870000e+01  1.865773e-01
3.871500e+01  1.715052e-01
3.873000e+01  1.750458e-01
3.874500e+01  1.823046e-01
3.876000e+01  1.782163e-01
3.877500e+01  1.822388e-01
3.879000e+01  1.962551e-01
3.880500e+01  1.986576e-01
3.882000e+01  1.838207e-01
3.883500e+01  1.774990e-01
3.885000e+01  1.751029e-01
3.886500e+01  1.816178e-01
3.888000e+01  1.817967e-01
3.889500e+01  1.789468e-01
3.891000e+01  1.976588e-01
3.892500e+01  2.026673e-01
3.894000e+01  1.793458e-01
3.895500e+01  1.885047e-01
3.897000e+01  1.847405e-01
3.898500e+01  1.931448e-01
3.900000e+01  1.901603e-01
3.901500e+01  1.870671e-01
3.903000e+01  1.809890e-01
3.904500e+01  1.687424e-01
3.906000e+01  1.715838e-01
3.907500e+01  1.776093e-01
3.909000e+01  1.783084e-01
3.910500e+01  1.823649e-01
3.912000e+01  1.745481e-01
3.913500e+01  1.741295e-01
3.915000e+01  1.930648e-01
3.916500e+01  2.007463e-01
3.918000e+01  1.789160e-01
3.919500e+01  1.772964e-01
3.921000e+01  1.857550e-01
3.922500e+01  1.887380e-01
3.924000e+01  1.903944e-01
3.925500e+01  1.832432e-01
3.927000e+01  1.822390e-01
3.928500e+01  1.797469e-01
3.930000e+01  1.885740e-01
3.931500e+01  1.791703e-01
3.933000e+01  1.805826e-01
3.934500e+01  1.817390e-01
3.936000e+01  1.845725e-01
3.937500e+01  1.777103e-01
3.939000e+01  1.682082e-01
3.940500e+01  1.866575e-01
3.942000e+01  1.781544e-01
3.943500e+01  1.814913e-01
3.945000e+01  1.862632e-01
3.946500e+01  1.886902e-01
3.948000e+01  1.724762e-01
3.949500e+01  1.718867e-01
3.951000e+01  1.865718e-01
3.952500e+01  1.850354e-01
3.954000e+01  1.894441e-01
3.955500e+01  1.967230e-01
3.957000e+01  1.853915e-01
3.958500e+01  1.893728e-01
3.960000e+01  1.952332e-01
3.961500e+01  1.772735e-01
3.963000e+01  1.822116e-01
3.964500e+01  1.820990e-01
3.966000e+01  1.783255e-01
3.967500e+01  1.840380e-01
3.969000e+01  2.001523e-01
3.970500e+01  1.796829e-01
3.972000e+01  1.773615e-01
3.973500e+01  1.820133e-01
3.975000e+01  1.779606e-01
3.976500e+01  1.786391e-01
3.978000e+01  1.916060e-01
3.979500e+01  1.789135e-01
3.981000e+01  1.755595e-01
3.982500e+01  1.714029e-01
3.984000e+01  1.796137e-01
3.985500e+01  1.835237e-01
3.987000e+01  1.974967e-01
3.988500e+01  2.001723e-01
3.990000e+01  1.790001e-01
3.991500e+01  1.875234e-01
3.993000e+01  1.888943e-01
3.994500e+01  1.838312e-01
3.996000e+01  1.860375e-01
3.997500e+01  1.768303e-01
3.999000e+01  1.923901e-01
4.000500e+01  1.909688e-01
4.002000e+01  1.742096e-01
4.003500e+01  1.991984e-01
4.005000e+01  1.780476e-01
4.006500e+01  1.801331e-01
4.008000e+01  1.781965e-01
4.009500e+01  1.855882e-01
4.011000e+01  1.799223e-01
4.012500e+01  1.854102e-01
4.014000e+01  1.729769e-01
4.015500e+01  1.968602e-01
4.017000e+01  1.736375e-01
4.018500e+01  1.755937e-01
4.020000e+01  1.757383e-01
4.021500e+01  1.760625e-01
4.023000e+01  1.773047e-01
4.024500e+01  1.787876e-01
4.026000e+01  1.763945e-01
4.027500e+01  1.686330e-01
4.029000e+01  1.919113e-01
4.030500e+01  1.839670e-01
4.032000e+01  1.994244e-01
4.033500e+01  1.752969e-01
4.035000e+01  1.759858e-01
4.036500e+01  1.654811e-01
4.038000e+01  1.880904e-01
4.039500e+01  1.860861e-01
4.041000e+01  1.756957e-01
4.042500e+01  1.752971e-01
4.044000e+01  1.915151e-01
4.045500e+01  1.737644e-01
4.047000e+01  1.923616e-01
4.048500e+01  1.708625e-01
4.050000e+01  1.869464e-01
4.051500e+01  1.795718e-01
4.053000e+01  1.806323e-01
4.054500e+01  1.839621e-01
4.056000e+01  1.661024e-01
4.057500e+01  1.943837e-01
4.059000e+01  1.922423e-01
4.060500e+01  1.825653e-01
4.062000e+01  1.821596e-01
4.063500e+01  1.830329e-01
4.065000e+01  1.953972e-01
4.066500e+01  1.774514e-01
4.068000e+01  2.102997e-01
4.069500e+01  1.919924e-01
4.071000e+01  2.024204e-01
4.072500e+01  1.994544e-01
4.074000e+01  1.875260e-01
4.075500e+01  2.007236e-01
4.077000e+01  1.860459e-01
4.078500e+01  1.764939e-01
4.080000e+01  1.836032e-01
4.081500e+01  2.019133e-01
4.083000e+01  1.847458e-01
4.084500e+01  1.767853e-01
4.086000e+01  1.736376e-01
4.087500e+01  1.816729e-01
4.089000e+01  1.814191e-01
4.090500e+01  1.868958e-01
4.092000e+01  1.930258e-01
4.093500e+01  1.877816e-01
4.095000e+01  1.798612e-01
4.096500e+01  1.853350e-01
4.098000e+01  1.777247e-01
4.099500e+01  1.761024e-01
4.101000e+01  2.056551e-01
4.102500e+01  1.880347e-01
4.104000e+01  1.776344e-01
4.105500e+01  1.802775e-01
4.107000e+01  1.868208e-01
4.108500e+01  1.917109e-01
4.110000e+01  1.857796e-01
4.111500e+01  1.827514e-01
4.113000e+01  1.958108e-01
4.114500e+01  1.932616e-01
4.116000e+01  1.806903e-01
4.117500e+01  1.870267e-01
4.119000e+01  1.863440e-01
4.120500e+01  1.883961e-01
4.122000e+01  1.790868e-01
4.123500e+01  1.796969e-01
4.125000e+01  1.815323e-01
4.126500e+01  1.817415e-01
4.128000e+01  1.849675e-01
4.129500e+01  1.823621e-01
4.131000e+01  1.926367e-01
4.132500e+01  1.829205e-01
4.134000e+01  1.833577e-01
4.135500e+01  1.856931e-01
4.137000e+01  1.862393e-01
4.138500e+01  1.765845e-01
4.140000e+01  2.033790e-01
4.141500e+01  1.724761e-01
4.143000e+01  1.707717e-01
4.144500e+01  1.820606e-01
4.146000e+01  1.766268e-01
4.147500e+01  1.920159e-01
4.149000e+01  1.809006e-01
4.150500e+01  1.740748e-01
4.152000e+01  1.829236e-01
4.153500e+01  1.762129e-01
4.155000e+01  1.834422e-01
4.156500e+01  1.853023e-01
4.158000e+01  1.891744e-01
4.159500e+01  1.828935e-01
4.161000e+01  1.793043e-01
4.162500e+01  1.673020e-01
4.164000e+01  1.820797e-01
4.165500e+01  1.815658e-01
4.167000e+01  1.832975e-01
4.168500e+01  1.825653e-01
4.170000e+01  1.814002e-01
4.171500e+01  1.888861e-01
4.173000e+01  1.865606e-01
4.174500e+01  1.829344e-01
4.176000e+01  1.774709e-01
4.177500e+01  2.010522e-01
4.179000e+01  2.027756e-01
4.180500e+01  1.805241e-01
4.182000e+01  1.917526e-01
4.183500e+01  1.854240e-01
4.185000e+01  1.763915e-01
4.186500e+01  1.809339e-01
4.188000e+01  1.903078e-01
4.189500e+01  1.930544e-01
4.191000e+01  1.702292e-01
4.192500e+01  1.774991e-01
4.194000e+01  1.740746e-01
4.195500e+01  1.832949e-01
4.197000e+01  1.796497e-01
4.198500e+01  1.755163e-01
4.200000e+01  1.798496e-01
4.201500e+01  1.840896e-01
4.203000e+01  1.854642e-01
4.204500e+01  1.786308e-01
4.206000e+01  1.803720e-01
4.207500e+01  1.845019e-01
4.209000e+01  1.773275e-01
4.210500e+01  1.812182e-01
4.212000e+01  1.842418e-01
4.213500e+01  1.734271e-01
4.215000e+01  1.973147e-01
4.216500e+01  1.881648e-01
4.218000e+01  1.798471e-01
4.219500e+01  1.846427e-01
4.221000e+01  1.766832e-01
4.222500e+01  1.774513e-01
4.224000e+01  1.727196e-01
4.225500e+01  1.902551e-01
4.227000e+01  1.781711e-01
4.228500e+01  1.857389e-01
4.230000e+01  1.916901e-01
4.231500e+01  1.834066e-01
4.233000e+01  1.916297e-01
4.234500e+01  1.862578e-01
4.236000e+01  1.878591e-01
4.237500e+01  1.866681e-01
4.239000e+01  1.787540e-01
4.240500e+01  1.937242e-01
4.242000e+01  1.778174e-01
4.243500e+01  1.780478e-01
4.245000e+01  1.819368e-01
4.246500e+01  1.885447e-01
4.248000e+01  1.879389e-01
4.249500e+01  1.953100e-01
4.251000e+01  1.782807e-01
4.252500e+01  1.760568e-01
4.254000e+01  1.744189e-01
4.255500e+01  1.824005e-01
4.257000e+01  1.816290e-01
4.258500e+01  1.831773e-01
4.260000e+01  1.774203e-01
4.261500e+01  1.793155e-01
4.263000e+01  1.729423e-01
4.264500e+01  1.739944e-01
4.266000e+01  1.849753e-01
4.267500e+01  1.785891e-01
4.269000e+01  1.778595e-01
4.270500e+01  1.882791e-01
4.272000e+01  1.778116e-01
4.273500e+01  1.861345e-01
4.275000e+01  1.864137e-01
4.276500e+01  1.784991e-01
4.278000e+01  1.874379e-01
4.279500e+01  1.806906e-01
4.281000e+01  1.700471e-01
4.282500e+01  1.871549e-01
4.284000e+01  1.873045e-01
4.285500e+01  1.719594e-01
4.287000e+01  1.916769e-01
4.288500e+01  1.834722e-01
4.290000e+01  1.972257e-01
4.291500e+01  1.990200e-01
4.293000e+01  2.080241e-01
4.294500e+01  1.974562e-01
4.296000e+01  1.845021e-01
4.297500e+01  1.821125e-01
4.299000e+01  1.929637e-01
4.300500e+01  1.907698e-01
4.302000e+01  1.883031e-01
4.303500e+01  1.737698e-01
4.305000e+01  1.900765e-01
4.306500e+01  1.862417e-01
4.308000e+01  1.843991e-01
4.309500e+01  1.775697e-01
4.311000e+01  1.801499e-01
4.312500e+01  1.785608e-01
4.314000e+01  2.097330e-01
4.315500e+01  1.928627e-01
4.317000e+01  1.798914e-01
4.318500e+01  1.723078e-01
4.320000e+01  1.837444e-01
4.321500e+01  1.938274e-01
4.323000e+01  1.862823e-01
4.324500e+01  1.850678e-01
4.326000e+01  1.914420e-01
4.327500e+01  1.817059e-01
4.329000e+01  1.799889e-01
4.330500e+01  1.891481e-01
4.332000e+01  1.834639e-01
4.333500e+01  1.924030e-01
4.335000e+01  1.904808e-01
4.336500e+01  1.791814e-01
4.338000e+01  1.821810e-01
4.339500e+01  1.749540e-01
4.341000e+01  1.928626e-01
4.342500e+01  2.008880e-01
4.344000e+01  1.864458e-01
4.345500e+01  1.807179e-01
4.347000e+01  1.796970e-01
4.348500e+01  1.984969e-01
4.350000e+01  1.755562e-01
4.351500e+01  1.855748e-01
4.353000e+01  1.774712e-01
4.354500e+01  1.785412e-01
4.356000e+01  1.751970e-01
4.357500e+01  1.800025e-01
4.359000e+01  1.835781e-01
4.360500e+01  1.810798e-01
4.362000e+01  1.804024e-01
4.363500e+01  1.830029e-01
4.365000e+01  1.790365e-01
4.366500e+01  1.747395e-01
4.368000e+01  1.877073e-01
4.369500e+01  1.933569e-01
4.371000e+01  1.858117e-01
4.372500e+01  1.798974e-01
4.374000e+01  1.715051e-01
4.375500e+01  1.743387e-01
4.377000e+01  1.872381e-01
4.378500e+01  1.913947e-01
4.380000e+01  1.692336e-01
4.381500e+01  1.777359e-01
4.383000e+01  1.942112e-01
4.384500e+01  1.850430e-01
4.386000e+01  1.776345e-01
4.387500e+01  1.918880e-01
4.389000e+01  1.814441e-01
4.390500e+01  1.797888e-01
4.392000e+01  1.904966e-01
4.393500e+01  1.830189e-01
4.395000e+01  1.775977e-01
4.396500e+01  2.035632e-01
4.398000e+01  1.788881e-01
4.399500e+01  2.004496e-01
4.401000e+01  1.912956e-01
4.402500e+01  1.852726e-01
4.404000e+01  1.889576e-01
4.405500e+01  1.801389e-01
4.407000e+01  1.803719e-01
4.408500e+01  1.934219e-01
4.410000e+01  1.836680e-01
4.411500e+01  1.775104e-01
4.413000e+01  1.842256e-01
4.414500e+01  1.821098e-01
4.416000e+01  1.691209e-01
4.417500e+01  1.785889e-01
4.419000e+01  2.036517e-01
4.420500e+01  1.727193e-01
4.422000e+01  1.881117e-01
4.423500e+01  1.833197e-01
4.425000e+01  1.855966e-01
4.426500e+01  1.789864e-01
4.428000e+01  1.784656e-01
4.429500e+01  1.838071e-01
4.431000e+01  1.931555e-01
4.432500e+01  1.849028e-01
4.434000e+01  1.881727e-01
4.435500e+01  1.944661e-01
4.437000e+01  1.749889e-01
4.438500e+01  1.842744e-01
4.440000e+01  1.886532e-01
4.441500e+01  1.880024e-01
4.443000e+01  1.950408e-01
4.444500e+01  1.828223e-01
4.446000e+01  1.792233e-01
4.447500e+01  1.767060e-01
4.449000e+01  1.756191e-01
4.450500e+01  1.866412e-01
4.452000e+01  1.783565e-01
4.453500e+01  1.704876e-01
4.455000e+01  1.921874e-01
4.456500e+01  1.858899e-01
4.458000e+01  1.821923e-01
4.459500e+01  1.829179e-01
4.461000e+01  2.014004e-01
4.462500e+01  1.799140e-01
4.464000e+01  1.708390e-01
4.465500e+01  1.916821e-01
4.467000e+01  1.696496e-01
4.468500e+01  2.106136e-01
4.470000e+01  1.766070e-01
4.471500e+01  1.908216e-01
4.473000e+01  1.803497e-01
4.474500e+01  1.863999e-01
4.476000e+01  1.791813e-01
4.477500e+01  1.865852e-01
4.479000e+01  1.797611e-01
4.480500e+01  1.838643e-01
4.482000e+01  1.721512e-01
4.483500e+01  1.781599e-01
4.485000e+01  1.816535e-01
4.486500e+01  1.663551e-01
4.488000e+01  1.833603e-01
4.489500e+01  1.917109e-01
4.491000e+01  1.809614e-01
4.492500e+01  1.943012e-01
4.494000e+01  1.793571e-01
4.495500e+01  2.042084e-01
4.497000e+01  1.877229e-01
4.498500e+01  1.868183e-01
4.500000e+01  1.929457e-01
4.501500e+01  1.944041e-01
4.503000e+01  1.901920e-01
4.504500e+01  1.901844e-01
4.506000e+01  1.924732e-01
4.507500e+01  1.803414e-01
4.509000e+01  1.815183e-01
4.510500e+01  1.897815e-01
4.512000e+01  1.992510e-01
4.513500e+01  1.772061e-01
4.515000e+01  1.852865e-01
4.516500e+01  1.934064e-01
4.518000e+01  1.818295e-01
4.519500e+01  1.794576e-01
4.521000e+01  1.774822e-01
4.522500e+01  1.857232e-01
4.524000e+01  1.795632e-01
4.525500e+01  1.844615e-01
4.527000e+01  1.984287e-01
4.528500e+01  1.702764e-01
4.530000e+01  1.758663e-01
4.531500e+01  1.696381e-01
4.533000e+01  1.797916e-01
4.534500e+01  1.909400e-01
4.536000e+01  1.806243e-01
4.537500e+01  1.824117e-01
4.539000e+01  1.843283e-01
4.540500e+01  1.753940e-01
4.542000e+01  1.800057e-01
4.543500e+01  1.791620e-01
4.545000e+01  1.778649e-01
4.546500e+01  1.860213e-01
4.548000e+01  1.733841e-01
4.549500e+01  1.881860e-01
4.551000e+01  1.771693e-01
4.552500e+01  1.810138e-01
4.554000e+01  1.742926e-01
4.555500e+01  1.756616e-01
4.557000e+01  1.975296e-01
4.558500e+01  1.843530e-01
4.560000e+01  1.671194e-01
4.561500e+01  1.763889e-01
4.563000e+01  1.702559e-01
4.564500e+01  1.924810e-01
4.566000e+01  2.016954e-01
4.567500e+01  1.757212e-01
4.569000e+01  1.832321e-01
4.570500e+01  1.925487e-01
4.572000e+01  1.756474e-01
4.573500e+01  2.029631e-01
4.575000e+01  1.856609e-01
4.576500e+01  1.971014e-01
4.578000e+01  1.846621e-01
4.579500e+01  1.839482e-01
4.581000e+01  1.831310e-01
4.582500e+01  1.800804e-01
4.584000e+01  1.830002e-01
4.585500e+01  1.750256e-01
4.587000e+01  1.848513e-01
4.588500e+01  1.984263e-01
4.590000e+01  1.696437e-01
4.591500e+01  1.745223e-01
4.593000e+01  2.104331e-01
4.594500e+01  1.925048e-01
4.596000e+01  1.732656e-01
4.597500e+01  1.852242e-01
4.599000e+01  1.827376e-01
4.600500e+01  1.907827e-01
4.602000e+01  1.911312e-01
4.603500e+01  1.891561e-01
4.605000e+01  2.072029e-01
4.606500e+01  2.101094e-01
4.608000e+01  1.830000e-01
4.609500e+01  1.931657e-01
4.611000e+01  1.755673e-01
4.612500e+01  1.951742e-01
4.614000e+01  1.935615e-01
4.615500e+01  1.781910e-01
4.617000e+01  1.809561e-01
4.618500e+01  1.773051e-01
4.620000e+01  1.933932e-01
4.621500e+01  1.715398e-01
4.623000e+01  1.827047e-01
4.624500e+01  1.784321e-01
4.626000e+01  1.748884e-01
4.627500e+01  1.894994e-01
4.629000e+01  1.802250e-01
4.630500e+01  1.948436e-01
4.632000e+01  1.757214e-01
4.633500e+01  1.819235e-01
4.635000e+01  1.654509e-01
4.636500e+01  1.823680e-01
4.638000e+01  1.788546e-01
4.639500e+01  1.852646e-01
4.641000e+01  1.832815e-01
4.642500e+01  1.801638e-01
4.644000e+01  1.921612e-01
4.645500e+01  1.920467e-01
4.647000e+01  1.967206e-01
4.648500e+01  1.808509e-01
4.650000e+01  1.690858e-01
4.651500e+01  1.852644e-01
4.653000e+01  1.985270e-01
4.654500e+01  1.910421e-01
4.656000e+01  1.814965e-01
4.657500e+01  1.830954e-01
4.659000e+01  1.703113e-01
4.660500e+01  1.876515e-01
4.662000e+01  1.777806e-01
4.663500e+01  2.029634e-01
4.665000e+01  1.793101e-01
4.666500e+01  1.789777e-01
4.668000e+01  1.739051e-01
4.669500e+01  1.732773e-01
4.671000e+01  1.942603e-01
4.672500e+01  1.813585e-01
4.674000e+01  1.877497e-01
4.675500e+01  1.796246e-01
4.677000e+01  1.924655e-01
4.678500e+01  1.823213e-01
4.680000e+01  1.839947e-01
4.681500e+01  1.834639e-01
4.683000e+01  1.765079e-01
4.684500e+01  1.873472e-01
4.686000e+01  1.747028e-01
4.687500e+01  1.717993e-01
4.689000e+01  1.904022e-01
4.690500e+01  1.867646e-01
4.692000e+01  1.801611e-01
4.693500e+01  1.871338e-01
4.695000e+01  1.860109e-01
4.696500e+01  1.790698e-01
4.698000e+01  1.768447e-01
4.699500e+01  1.739745e-01
4.701000e+01  1.733147e-01
4.702500e+01  1.850079e-01
4.704000e+01  1.821509e-01
4.705500e+01  1.776375e-01
4.707000e+01  1.776596e-01
4.708500e+01  1.808452e-01
4.710000e+01  1.808509e-01
4.711500e+01  1.829128e-01
4.713000e+01  1.920754e-01
4.714500e+01  1.838341e-01
4.716000e+01  1.683152e-01
4.717500e+01  1.878139e-01
4.719000e+01  1.899422e-01
4.720500e+01  1.892011e-01
4.722000e+01  1.807456e-01
4.723500e+01  1.726646e-01
4.725000e+01  2.026967e-01
4.726500e+01  1.893306e-01
4.728000e+01  1.774793e-01
4.729500e+01  1.766890e-01
4.731000e+01  1.900894e-01
4.732500e+01  1.807791e-01
4.734000e+01  1.820273e-01
4.735500e+01  1.784153e-01
4.737000e+01  1.971622e-01
4.738500e+01  1.760966e-01
4.740000e+01  1.768985e-01
4.741500e+01  1.939305e-01
4.743000e+01  1.930105e-01
4.744500e+01  1.905936e-01
4.746000e+01  1.907278e-01
4.747500e+01  1.844182e-01
4.749000e+01  1.754569e-01
4.750500e+01  1.844589e-01
4.752000e+01  1.858900e-01
4.753500e+01  1.948256e-01
4.755000e+01  1.737152e-01
4.756500e+01  1.771697e-01
4.758000e+01  1.698649e-01
4.759500e+01  1.936544e-01
4.761000e+01  1.773303e-01
4.762500e+01  1.832377e-01
4.764000e+01  1.811908e-01
4.765500e+01  1.780395e-01
4.767000e+01  1.847160e-01
4.768500e+01  1.982243e-01
4.770000e+01  1.760710e-01
4.771500e+01  1.958187e-01
4.773000e+01  1.934143e-01
4.774500e+01  1.880769e-01
4.776000e+01  1.918438e-01
4.777500e+01  1.762187e-01
4.779000e+01  1.819533e-01
4.780500e+01  1.839591e-01
4.782000e+01  1.808234e-01
4.783500e+01  1.893701e-01
4.785000e+01  1.931371e-01
4.786500e+01  1.949973e-01
4.788000e+01  1.797637e-01
4.789500e+01  1.811130e-01
4.791000e+01  2.024399e-01
4.792500e+01  1.924942e-01
4.794000e+01  1.973171e-01
4.795500e+01  1.852052e-01
4.797000e+01  1.793462e-01
4.798500e+01  1.935075e-01
4.800000e+01  1.880691e-01
4.801500e+01  1.868716e-01
4.803000e+01  1.986404e-01
4.804500e+01  1.837529e-01
4.806000e+01  1.772003e-01
4.807500e+01  1.763916e-01
4.809000e+01  1.814524e-01
4.810500e+01  1.807044e-01
4.812000e+01  1.930208e-01
4.813500e+01  1.813864e-01
4.815000e+01  1.808670e-01
4.816500e+01  1.782246e-01
4.818000e+01  2.001249e-01
4.819500e+01  1.915437e-01
4.821000e+01  1.801390e-01
4.822500e+01  1.917632e-01
4.824000e+01  1.978939e-01
4.825500e+01  1.780143e-01
4.827000e+01  1.810056e-01
4.828500e+01  1.872459e-01
4.830000e+01  1.943347e-01
4.831500e+01  2.014946e-01
4.833000e+01  1.784660e-01
4.834500e+01  1.775304e-01
4.836000e+01  1.933237e-01
4.837500e+01  1.818682e-01
4.839000e+01  2.085064e-01
4.840500e+01  1.826746e-01
4.842000e+01  1.779048e-01
4.843500e+01  1.937914e-01
4.845000e+01  1.911598e-01
4.846500e+01  1.770055e-01
4.848000e+01  1.874619e-01
4.849500e+01  1.883425e-01
4.851000e+01  1.869331e-01
4.852500e+01  1.757299e-01
4.854000e+01  1.807651e-01
4.855500e+01  1.850214e-01
4.857000e+01  1.848702e-01
4.858500e+01  1.928341e-01
4.860000e+01  1.835128e-01
4.861500e+01  1.815078e-01
4.863000e+01  1.794825e-01
4.864500e+01  1.713856e-01
4.866000e+01  1.735080e-01
4.867500e+01  1.805851e-01
4.869000e+01  1.824144e-01
4.870500e+01  1.695107e-01
4.872000e+01  1.861664e-01
4.873500e+01  1.870268e-01
4.875000e+01  1.900869e-01
4.876500e+01  1.902498e-01
4.878000e+01  1.797139e-01
4.879500e+01  1.724644e-01
4.881000e+01  1.779576e-01
4.882500e+01  1.826197e-01
4.884000e+01  1.861209e-01
4.885500e+01  1.738333e-01
4.887000e+01  1.808702e-01
4.888500e+01  1.901055e-01
4.890000e+01  1.814087e-01
4.891500e+01  1.846645e-01
4.893000e+01  1.824530e-01
4.894500e+01  1.753795e-01
4.896000e+01  1.869009e-01
4.897500e+01  1.804385e-01
4.899000e+01  1.748056e-01
4.900500e+01  1.848514e-01
4.902000e+01  1.694138e-01
4.903500e+01  1.781458e-01
4.905000e+01  1.844451e-01
4.906500e+01  1.793793e-01
4.908000e+01  1.830052e-01
4.909500e+01  1.897102e-01
4.911000e+01  1.858763e-01
4.912500e+01  1.998549e-01
4.914000e+01  1.959106e-01
4.915500e+01  1.734300e-01
4.917000e+01  1.737729e-01
4.918500e+01  1.887991e-01
4.920000e+01  1.782667e-01
4.921500e+01  1.861047e-01
4.923000e+01  1.866921e-01
4.924500e+01  1.912222e-01
4.926000e+01  2.000947e-01
4.927500e+01  1.984893e-01
4.929000e+01  1.847188e-01
4.930500e+01  1.790226e-01
4.932000e+01  1.735340e-01
4.933500e+01  1.883639e-01
4.935000e+01  1.955760e-01
4.936500e+01  1.809478e-01
4.938000e+01  1.959897e-01
4.939500e+01  1.856180e-01
4.941000e+01  1.829975e-01
4.942500e+01  1.862716e-01
4.944000e+01  1.738161e-01
4.945500e+01  1.799473e-01
4.947000e+01  1.847837e-01
4.948500e+01  1.797161e-01
4.950000e+01  2.074800e-01
4.951500e+01  1.801694e-01
4.953000e+01  1.803803e-01
4.954500e+01  1.922706e-01
4.956000e+01  2.013308e-01
4.957500e+01  1.821456e-01
4.959000e+01  1.862389e-01
4.960500e+01  1.844994e-01
4.962000e+01  1.906409e-01
4.963500e+01  1.798085e-01
4.965000e+01  1.763265e-01
4.966500e+01  1.943143e-01
4.968000e+01  1.877737e-01
4.969500e+01  2.006713e-01
4.971000e+01  1.876407e-01
4.972500e+01  1.864109e-01
4.974000e+01  1.678123e-01
4.975500e+01  1.871413e-01
4.977000e+01  1.894942e-01
4.978500e+01  1.813561e-01
4.980000e+01  1.902154e-01
4.981500e+01  1.833166e-01
4.983000e+01  1.985825e-01
4.984500e+01  2.067584e-01
4.986000e+01  1.948614e-01
4.987500e+01  1.836326e-01
4.989000e+01  1.838641e-01
4.990500e+01  1.870776e-01
4.992000e+01  1.678988e-01
4.993500e+01  1.807181e-01
4.995000e+01  1.843421e-01
4.996500e+01  1.958600e-01
4.998000e+01  1.792875e-01
4.999500e+01  1.778372e-01
