# Supplementary material for: KRSR and RGD Adsorption on TiO2 and Influence of Ion Concentration: A Molecular Dynamics Study
Source: Biomolecules. 2026 Feb 23;16(2):336. doi: 10.3390/biom16020336 (PMC12938479; doi:10.3390/biom16020336)
Supplement: Supplementary file 1 [file biomolecules-16-00336-s001.zip › Supplementary data/data/RGD/41Na41Cl/rmsd.xvg]

# This file was created Tue Aug 19 14:52:50 2025
# Created by:
#                       :-) GROMACS - gmx rms, 2023.2 (-:
# 
# Executable:   /usr/local/gromacs/bin/gmx
# Data prefix:  /usr/local/gromacs
# Working dir:  /mnt/d/Cache/Blanka/Everything Linux/Titán/RGD
# Command line:
#   gmx rms -s 41Na41Cl_1/md/md.tpr -f 41Na41Cl_1/md/md_noPBC.xtc -o 41Na41Cl_1/md/rmsd.xvg -tu ns
# gmx rms is part of G R O M A C S:
#
# Great Red Oystrich Makes All Chemists Sane
#
@    title "RMSD"
@    xaxis  label "Time (ns)"
@    yaxis  label "RMSD (nm)"
@TYPE xy
@ subtitle "Backbone after lsq fit to Backbone"
   0.0000000    0.0000004
   0.0150000    0.0392028
   0.0300000    0.0673145
   0.0450000    0.0732163
   0.0600000    0.0774819
   0.0750000    0.0855417
   0.0900000    0.0837170
   0.1050000    0.0978018
   0.1200000    0.1014529
   0.1350000    0.1314683
   0.1500000    0.1266519
   0.1650000    0.1313519
   0.1800000    0.1318178
   0.1950000    0.1160201
   0.2100000    0.1304034
   0.2250000    0.1273747
   0.2400000    0.1232581
   0.2550000    0.1176840
   0.2700000    0.1209516
   0.2850000    0.1169931
   0.3000000    0.1217964
   0.3150000    0.1464947
   0.3300000    0.1570593
   0.3450000    0.1567911
   0.3600000    0.1545189
   0.3750000    0.1229810
   0.3900000    0.1313393
   0.4050000    0.1360732
   0.4200000    0.1531635
   0.4350000    0.1372361
   0.4500000    0.1411003
   0.4650000    0.1476874
   0.4800000    0.1597166
   0.4950000    0.1476405
   0.5100001    0.1257522
   0.5250000    0.1210530
   0.5400000    0.1293405
   0.5550000    0.1199074
   0.5700001    0.1379755
   0.5850000    0.1607682
   0.6000000    0.1600406
   0.6150000    0.1470785
   0.6300001    0.1479454
   0.6450000    0.1305940
   0.6600000    0.1242446
   0.6750000    0.1179954
   0.6900001    0.1426420
   0.7050000    0.1378481
   0.7200000    0.1431345
   0.7350000    0.1495344
   0.7500001    0.1492514
   0.7650000    0.1400130
   0.7800000    0.1297027
   0.7950000    0.1265691
   0.8100001    0.1220531
   0.8250000    0.1082722
   0.8400000    0.1187517
   0.8550000    0.1108926
   0.8700001    0.1213381
   0.8850001    0.1155357
   0.9000000    0.1063841
   0.9150000    0.1175251
   0.9300001    0.0978859
   0.9450001    0.1075185
   0.9600000    0.1239339
   0.9750000    0.1145841
   0.9900001    0.1237960
   1.0050000    0.1297052
   1.0200001    0.1344285
   1.0350001    0.1370488
   1.0500001    0.1379867
   1.0650001    0.1258788
   1.0800000    0.1328073
   1.0950000    0.1223683
   1.1100000    0.1305583
   1.1250000    0.1169381
   1.1400001    0.1154928
   1.1550001    0.1271430
   1.1700001    0.1108312
   1.1850001    0.1018457
   1.2000000    0.1171480
   1.2150000    0.1165289
   1.2300000    0.1253344
   1.2450000    0.1414010
   1.2600001    0.1221998
   1.2750001    0.1245078
   1.2900001    0.1379860
   1.3050001    0.1264330
   1.3200001    0.1337418
   1.3350000    0.1094106
   1.3500000    0.1252588
   1.3650000    0.1198803
   1.3800001    0.1212857
   1.3950001    0.1171699
   1.4100001    0.1273464
   1.4250001    0.1219054
   1.4400001    0.1234997
   1.4550000    0.1300683
   1.4700000    0.1237907
   1.4850000    0.0823382
   1.5000001    0.1204256
   1.5150001    0.1285695
   1.5300001    0.1244904
   1.5450001    0.1339918
   1.5600001    0.1316194
   1.5750000    0.1156990
   1.5900000    0.1133669
   1.6050000    0.1241547
   1.6200001    0.1259092
   1.6350001    0.1290867
   1.6500001    0.1238019
   1.6650001    0.1336745
   1.6800001    0.1293297
   1.6950001    0.1201597
   1.7100000    0.1359069
   1.7250000    0.1206432
   1.7400001    0.1346642
   1.7550001    0.1287873
   1.7700001    0.1180027
   1.7850001    0.1258743
   1.8000001    0.1392508
   1.8150001    0.1220958
   1.8300000    0.1204834
   1.8450000    0.1196958
   1.8600001    0.1213369
   1.8750001    0.1344323
   1.8900001    0.1257562
   1.9050001    0.1254297
   1.9200001    0.1255102
   1.9350001    0.1248553
   1.9500000    0.1663930
   1.9650002    0.1471811
   1.9800001    0.1471991
   1.9950001    0.1475140
   2.0100000    0.1417719
   2.0250001    0.1249251
   2.0400002    0.1320895
   2.0550001    0.1416124
   2.0700002    0.1506952
   2.0850000    0.1436490
   2.1000001    0.1448256
   2.1150000    0.1531109
   2.1300001    0.1679610
   2.1450002    0.1500463
   2.1600001    0.1638790
   2.1750002    0.1433306
   2.1900001    0.1510515
   2.2050002    0.1485950
   2.2200000    0.1260102
   2.2350001    0.1395002
   2.2500000    0.1185289
   2.2650001    0.1100626
   2.2800002    0.1253152
   2.2950001    0.1190046
   2.3100002    0.1166946
   2.3250000    0.1146310
   2.3400002    0.1197673
   2.3550000    0.1253712
   2.3700001    0.1187227
   2.3850002    0.1352918
   2.4000001    0.1246316
   2.4150002    0.1200496
   2.4300001    0.1298483
   2.4450002    0.1237983
   2.4600000    0.1140983
   2.4750001    0.1566934
   2.4900000    0.1419959
   2.5050001    0.1402770
   2.5200002    0.1291432
   2.5350001    0.1167473
   2.5500002    0.1316167
   2.5650001    0.1237688
   2.5800002    0.1180954
   2.5950000    0.1270851
   2.6100001    0.1186788
   2.6250002    0.1132066
   2.6400001    0.1165773
   2.6550002    0.1069190
   2.6700001    0.1295644
   2.6850002    0.1324129
   2.7000000    0.1209316
   2.7150002    0.1208965
   2.7300000    0.1079041
   2.7450001    0.1235861
   2.7600002    0.1050616
   2.7750001    0.1096332
   2.7900002    0.1220190
   2.8050001    0.1287269
   2.8200002    0.1103664
   2.8350000    0.1233040
   2.8500001    0.1417746
   2.8650002    0.1351325
   2.8800001    0.1381425
   2.8950002    0.1266391
   2.9100001    0.1360105
   2.9250002    0.1050522
   2.9400001    0.1114706
   2.9550002    0.1273368
   2.9700000    0.1343354
   2.9850001    0.1231684
   3.0000002    0.1322414
   3.0150001    0.1272159
   3.0300002    0.1240867
   3.0450001    0.1262549
   3.0600002    0.1300864
   3.0750000    0.1273550
   3.0900002    0.1355070
   3.1050003    0.1352317
   3.1200001    0.1082385
   3.1350002    0.1385881
   3.1500001    0.1293527
   3.1650002    0.1045018
   3.1800001    0.1142211
   3.1950002    0.1079175
   3.2100000    0.1119663
   3.2250001    0.1506650
   3.2400002    0.1217646
   3.2550001    0.1277905
   3.2700002    0.1253350
   3.2850001    0.1301831
   3.3000002    0.1415378
   3.3150001    0.1301475
   3.3300002    0.1317420
   3.3450003    0.1275551
   3.3600001    0.1260166
   3.3750002    0.1344258
   3.3900001    0.1160236
   3.4050002    0.1161238
   3.4200001    0.1188205
   3.4350002    0.1173184
   3.4500000    0.1056574
   3.4650002    0.1320736
   3.4800003    0.1222172
   3.4950001    0.1249352
   3.5100002    0.1279050
   3.5250001    0.1150974
   3.5400002    0.1377851
   3.5550001    0.1282910
   3.5700002    0.1262938
   3.5850003    0.1267205
   3.6000001    0.1340517
   3.6150002    0.1261474
   3.6300001    0.1510460
   3.6450002    0.1355813
   3.6600001    0.1299383
   3.6750002    0.1523483
   3.6900001    0.1440756
   3.7050002    0.1379187
   3.7200003    0.1474654
   3.7350001    0.1345013
   3.7500002    0.1449951
   3.7650001    0.1388502
   3.7800002    0.1458522
   3.7950001    0.1586245
   3.8100002    0.1500742
   3.8250003    0.1419061
   3.8400002    0.1171563
   3.8550003    0.1210125
   3.8700001    0.1469396
   3.8850002    0.1484696
   3.9000001    0.1402373
   3.9150002    0.1567253
   3.9300003    0.1654395
   3.9450002    0.1293623
   3.9600003    0.1254708
   3.9750001    0.1407728
   3.9900002    0.1244736
   4.0050001    0.1136641
   4.0200000    0.1055620
   4.0350003    0.1186002
   4.0500002    0.1406612
   4.0650001    0.1376010
   4.0800004    0.1230485
   4.0950003    0.1146301
   4.1100001    0.1157612
   4.1250000    0.1078324
   4.1400003    0.1311938
   4.1550002    0.1217744
   4.1700001    0.1272592
   4.1850004    0.1232425
   4.2000003    0.1296829
   4.2150002    0.1395726
   4.2300000    0.1340936
   4.2450004    0.1147317
   4.2600002    0.1312763
   4.2750001    0.1176029
   4.2900004    0.1110918
   4.3050003    0.1352969
   4.3200002    0.1168740
   4.3350000    0.1159056
   4.3500004    0.1318289
   4.3650002    0.1178761
   4.3800001    0.1035391
   4.3950000    0.1138835
   4.4100003    0.1149279
   4.4250002    0.0990862
   4.4400001    0.1090478
   4.4550004    0.1093758
   4.4700003    0.1137013
   4.4850001    0.1336628
   4.5000000    0.1271277
   4.5150003    0.1150493
   4.5300002    0.1354044
   4.5450001    0.1129286
   4.5600004    0.1175040
   4.5750003    0.1200273
   4.5900002    0.1146849
   4.6050000    0.1101297
   4.6200004    0.1170511
   4.6350002    0.1192036
   4.6500001    0.1259966
   4.6650004    0.1222544
   4.6800003    0.1071956
   4.6950002    0.1335821
   4.7100000    0.1312445
   4.7250004    0.1370272
   4.7400002    0.1352851
   4.7550001    0.1286321
   4.7700005    0.1260735
   4.7850003    0.1386957
   4.8000002    0.1155033
   4.8150001    0.1414337
   4.8300004    0.1413380
   4.8450003    0.1342940
   4.8600001    0.1306556
   4.8750000    0.1325918
   4.8900003    0.1502150
   4.9050002    0.1423876
   4.9200001    0.1297286
   4.9350004    0.1370216
   4.9500003    0.1431593
   4.9650002    0.1405791
   4.9800000    0.1315800
   4.9950004    0.1568643
   5.0100002    0.1458748
   5.0250001    0.1404929
   5.0400004    0.1390962
   5.0550003    0.1527558
   5.0700002    0.1556837
   5.0850000    0.1436797
   5.1000004    0.1482003
   5.1150002    0.1474768
   5.1300001    0.1618584
   5.1450005    0.1364768
   5.1600003    0.1439807
   5.1750002    0.1243358
   5.1900001    0.1098868
   5.2050004    0.1059842
   5.2200003    0.1150666
   5.2350001    0.1147225
   5.2500005    0.1206907
   5.2650003    0.1220906
   5.2800002    0.1052183
   5.2950001    0.1160536
   5.3100004    0.1309697
   5.3250003    0.1296720
   5.3400002    0.1223697
   5.3550000    0.1310178
   5.3700004    0.1375661
   5.3850002    0.1211338
   5.4000001    0.1361070
   5.4150004    0.1316487
   5.4300003    0.1292555
   5.4450002    0.1301329
   5.4600000    0.1032127
   5.4750004    0.1374389
   5.4900002    0.1450279
   5.5050001    0.1447840
   5.5200005    0.1406610
   5.5350003    0.1224683
   5.5500002    0.1184533
   5.5650001    0.1294697
   5.5800004    0.1316336
   5.5950003    0.1327475
   5.6100001    0.1151709
   5.6250005    0.1123967
   5.6400003    0.1358728
   5.6550002    0.1063017
   5.6700001    0.1101340
   5.6850004    0.1244033
   5.7000003    0.1189482
   5.7150002    0.1221775
   5.7300005    0.1218750
   5.7450004    0.1275312
   5.7600002    0.1303679
   5.7750001    0.1190047
   5.7900004    0.1304829
   5.8050003    0.1514181
   5.8200002    0.1585899
   5.8350005    0.1398685
   5.8500004    0.1543482
   5.8650002    0.1595491
   5.8800001    0.1461947
   5.8950005    0.1299650
   5.9100003    0.1330774
   5.9250002    0.1032786
   5.9400001    0.1146266
   5.9550004    0.1436350
   5.9700003    0.1206467
   5.9850001    0.1550142
   6.0000005    0.1201113
   6.0150003    0.1549065
   6.0300002    0.1434598
   6.0450001    0.1315436
   6.0600004    0.1415583
   6.0750003    0.1203889
   6.0900002    0.1567924
   6.1050005    0.1636477
   6.1200004    0.1585103
   6.1350002    0.1601641
   6.1500001    0.1573090
   6.1650004    0.1598458
   6.1800003    0.1464493
   6.1950002    0.1746319
   6.2100005    0.1641820
   6.2250004    0.1679638
   6.2400002    0.1749208
   6.2550001    0.1855862
   6.2700005    0.1707937
   6.2850003    0.1560124
   6.3000002    0.1733209
   6.3150005    0.1578792
   6.3300004    0.1357140
   6.3450003    0.1408909
   6.3600001    0.1291583
   6.3750005    0.1592030
   6.3900003    0.1326011
   6.4050002    0.1448697
   6.4200001    0.1460331
   6.4350004    0.1130211
   6.4500003    0.1130814
   6.4650002    0.1579821
   6.4800005    0.1534747
   6.4950004    0.1586897
   6.5100002    0.1657041
   6.5250001    0.1621094
   6.5400004    0.1592091
   6.5550003    0.1636724
   6.5700002    0.1432374
   6.5850005    0.1422615
   6.6000004    0.1296139
   6.6150002    0.1525392
   6.6300001    0.1078233
   6.6450005    0.0643635
   6.6600003    0.0837901
   6.6750002    0.0663111
   6.6900005    0.0626888
   6.7050004    0.0686642
   6.7200003    0.1104132
   6.7350001    0.1352452
   6.7500005    0.1207230
   6.7650003    0.1278625
   6.7800002    0.1378030
   6.7950006    0.1258413
   6.8100004    0.1268323
   6.8250003    0.1256119
   6.8400002    0.1085381
   6.8550005    0.1209224
   6.8700004    0.1086161
   6.8850002    0.1233346
   6.9000001    0.1051971
   6.9150004    0.1237215
   6.9300003    0.1335657
   6.9450002    0.1350514
   6.9600005    0.1235449
   6.9750004    0.1242226
   6.9900002    0.1212868
   7.0050001    0.1584031
   7.0200005    0.1565123
   7.0350003    0.1509908
   7.0500002    0.1460513
   7.0650005    0.1462293
   7.0800004    0.1457866
   7.0950003    0.1505594
   7.1100001    0.1420757
   7.1250005    0.1462268
   7.1400003    0.1545850
   7.1550002    0.1416797
   7.1700006    0.1520313
   7.1850004    0.1321305
   7.2000003    0.1022715
   7.2150002    0.1238591
   7.2300005    0.1102355
   7.2450004    0.1402336
   7.2600002    0.1510596
   7.2750006    0.1490819
   7.2900004    0.1551978
   7.3050003    0.1399562
   7.3200002    0.1549907
   7.3350005    0.1484019
   7.3500004    0.1459584
   7.3650002    0.1514696
   7.3800001    0.1377423
   7.3950005    0.1462005
   7.4100003    0.1571303
   7.4250002    0.1661475
   7.4400005    0.1487813
   7.4550004    0.1260367
   7.4700003    0.1529145
   7.4850001    0.1509611
   7.5000005    0.1072860
   7.5150003    0.1390944
   7.5300002    0.1329433
   7.5450006    0.1283052
   7.5600004    0.1198967
   7.5750003    0.1374023
   7.5900002    0.1531817
   7.6050005    0.1457662
   7.6200004    0.1566113
   7.6350002    0.1465584
   7.6500006    0.1199239
   7.6650004    0.1181082
   7.6800003    0.1242881
   7.6950002    0.1282624
   7.7100005    0.1251717
   7.7250004    0.1343250
   7.7400002    0.1546665
   7.7550006    0.1443635
   7.7700005    0.1067500
   7.7850003    0.1544354
   7.8000002    0.1245679
   7.8150005    0.1238031
   7.8300004    0.1190537
   7.8450003    0.1280244
   7.8600006    0.1420098
   7.8750005    0.1438627
   7.8900003    0.1161854
   7.9050002    0.1473536
   7.9200006    0.1201006
   7.9350004    0.1074662
   7.9500003    0.1211536
   7.9650002    0.1157168
   7.9800005    0.1260154
   7.9950004    0.1212653
   8.0100002    0.1007461
   8.0250006    0.1552601
   8.0400000    0.1707376
   8.0550003    0.1441575
   8.0700006    0.1476326
   8.0850000    0.1547867
   8.1000004    0.1575133
   8.1150007    0.1615425
   8.1300001    0.1488477
   8.1450005    0.1554122
   8.1600008    0.1555146
   8.1750002    0.1517040
   8.1900005    0.1437347
   8.2049999    0.1425596
   8.2200003    0.1449885
   8.2350006    0.1525870
   8.2500000    0.1478659
   8.2650003    0.1407928
   8.2800007    0.1571857
   8.2950001    0.1484057
   8.3100004    0.1359694
   8.3250008    0.1518874
   8.3400002    0.1517421
   8.3550005    0.1461567
   8.3700008    0.1572544
   8.3850002    0.1454912
   8.4000006    0.1429205
   8.4150000    0.1507066
   8.4300003    0.1450692
   8.4450006    0.1434008
   8.4600000    0.1538892
   8.4750004    0.1715359
   8.4900007    0.1543468
   8.5050001    0.1721761
   8.5200005    0.1638170
   8.5350008    0.1516549
   8.5500002    0.1645891
   8.5650005    0.1732380
   8.5800009    0.1619689
   8.5950003    0.1579287
   8.6100006    0.1560074
   8.6250000    0.1448106
   8.6400003    0.1608976
   8.6550007    0.1510997
   8.6700001    0.1501193
   8.6850004    0.1461281
   8.7000008    0.1376660
   8.7150002    0.1489948
   8.7300005    0.1496758
   8.7450008    0.1434977
   8.7600002    0.1579697
   8.7750006    0.1452992
   8.7900000    0.1460863
   8.8050003    0.1464670
   8.8200006    0.1391769
   8.8350000    0.1288403
   8.8500004    0.1528665
   8.8650007    0.1564622
   8.8800001    0.1515858
   8.8950005    0.1514323
   8.9100008    0.1504617
   8.9250002    0.1561332
   8.9400005    0.1542513
   8.9550009    0.1525755
   8.9700003    0.1536505
   8.9850006    0.1579126
   9.0000000    0.1386395
   9.0150003    0.1454103
   9.0300007    0.1439577
   9.0450001    0.1497196
   9.0600004    0.1491150
   9.0750008    0.1437601
   9.0900002    0.1475589
   9.1050005    0.1607654
   9.1200008    0.1515759
   9.1350002    0.1562607
   9.1500006    0.1501487
   9.1650000    0.1238649
   9.1800003    0.1263998
   9.1950006    0.1267254
   9.2100000    0.1396858
   9.2250004    0.1121755
   9.2400007    0.1378427
   9.2550001    0.1171618
   9.2700005    0.1346893
   9.2850008    0.1234898
   9.3000002    0.1546266
   9.3150005    0.1488412
   9.3300009    0.1420132
   9.3450003    0.1529365
   9.3600006    0.1497444
   9.3750000    0.1527482
   9.3900003    0.1520699
   9.4050007    0.1471344
   9.4200001    0.1479836
   9.4350004    0.1432344
   9.4500008    0.1445337
   9.4650002    0.1527806
   9.4800005    0.1459323
   9.4950008    0.1491948
   9.5100002    0.1492815
   9.5250006    0.1523631
   9.5400009    0.1504123
   9.5550003    0.1491194
   9.5700006    0.1465381
   9.5850000    0.1487848
   9.6000004    0.1432576
   9.6150007    0.1373671
   9.6300001    0.1457327
   9.6450005    0.1566919
   9.6600008    0.1463631
   9.6750002    0.1523089
   9.6900005    0.1465452
   9.7050009    0.1456171
   9.7200003    0.1535129
   9.7350006    0.1483344
   9.7500000    0.1490126
   9.7650003    0.1489415
   9.7800007    0.1500885
   9.7950001    0.1445481
   9.8100004    0.1516292
   9.8250008    0.1487966
   9.8400002    0.1458038
   9.8550005    0.1424274
   9.8700008    0.1521032
   9.8850002    0.1451781
   9.9000006    0.1474410
   9.9150009    0.1397306
   9.9300003    0.1399508
   9.9450006    0.1183400
   9.9600000    0.1541739
   9.9750004    0.1510840
   9.9900007    0.1428264
  10.0050001    0.1542148
  10.0200005    0.1434751
  10.0350008    0.1459380
  10.0500002    0.1482495
  10.0650005    0.1407055
  10.0800009    0.1223930
  10.0950003    0.1286560
  10.1100006    0.1357913
  10.1250010    0.1650990
  10.1400003    0.1490094
  10.1550007    0.1532958
  10.1700001    0.1533794
  10.1850004    0.1489412
  10.2000008    0.1537572
  10.2150002    0.1465538
  10.2300005    0.1505247
  10.2450008    0.1523319
  10.2600002    0.1505274
  10.2750006    0.1430039
  10.2900009    0.1492299
  10.3050003    0.1515063
  10.3200006    0.1490123
  10.3350000    0.1474363
  10.3500004    0.1295104
  10.3650007    0.1092621
  10.3800001    0.1376941
  10.3950005    0.1355497
  10.4100008    0.1612751
  10.4250002    0.1617483
  10.4400005    0.1534988
  10.4550009    0.1471911
  10.4700003    0.1539050
  10.4850006    0.1535793
  10.5000010    0.1456860
  10.5150003    0.1545769
  10.5300007    0.1497360
  10.5450001    0.1444518
  10.5600004    0.1488674
  10.5750008    0.1468415
  10.5900002    0.1461661
  10.6050005    0.1507659
  10.6200008    0.1509056
  10.6350002    0.1373327
  10.6500006    0.1419467
  10.6650009    0.1508969
  10.6800003    0.1499178
  10.6950006    0.1454075
  10.7100000    0.1468538
  10.7250004    0.1405642
  10.7400007    0.1428307
  10.7550001    0.1521254
  10.7700005    0.1107015
  10.7850008    0.1132416
  10.8000002    0.0685968
  10.8150005    0.0983816
  10.8300009    0.1269779
  10.8450003    0.1189598
  10.8600006    0.1053729
  10.8750010    0.1081549
  10.8900003    0.1033024
  10.9050007    0.1194900
  10.9200001    0.1545970
  10.9350004    0.1207170
  10.9500008    0.1527735
  10.9650002    0.1169541
  10.9800005    0.0992515
  10.9950008    0.1287781
  11.0100002    0.1419515
  11.0250006    0.1494287
  11.0400009    0.1636838
  11.0550003    0.1500121
  11.0700006    0.1256829
  11.0850010    0.1501054
  11.1000004    0.1426907
  11.1150007    0.1346790
  11.1300001    0.1214862
  11.1450005    0.1337953
  11.1600008    0.1510301
  11.1750002    0.1561112
  11.1900005    0.1388848
  11.2050009    0.1411059
  11.2200003    0.1182606
  11.2350006    0.1089356
  11.2500010    0.1045139
  11.2650003    0.0948510
  11.2800007    0.0890015
  11.2950001    0.1012596
  11.3100004    0.1258104
  11.3250008    0.1302463
  11.3400002    0.1458106
  11.3550005    0.1624999
  11.3700008    0.1529791
  11.3850002    0.1474814
  11.4000006    0.1093396
  11.4150009    0.1328896
  11.4300003    0.1421193
  11.4450006    0.1319869
  11.4600010    0.1381978
  11.4750004    0.1548134
  11.4900007    0.1463915
  11.5050001    0.1436649
  11.5200005    0.1024818
  11.5350008    0.1181265
  11.5500002    0.1262669
  11.5650005    0.1286078
  11.5800009    0.1225054
  11.5950003    0.1149974
  11.6100006    0.1193824
  11.6250010    0.1253564
  11.6400003    0.1349576
  11.6550007    0.1348302
  11.6700010    0.1567128
  11.6850004    0.1494313
  11.7000008    0.1525134
  11.7150002    0.1525074
  11.7300005    0.1425860
  11.7450008    0.1256677
  11.7600002    0.1236383
  11.7750006    0.1370472
  11.7900009    0.1198739
  11.8050003    0.1250370
  11.8200006    0.1263266
  11.8350010    0.1444857
  11.8500004    0.1287466
  11.8650007    0.1270009
  11.8800001    0.1224982
  11.8950005    0.1175564
  11.9100008    0.1529758
  11.9250002    0.1451595
  11.9400005    0.1495985
  11.9550009    0.1502378
  11.9700003    0.1465065
  11.9850006    0.1313865
  12.0000010    0.1265296
  12.0150003    0.1323561
  12.0300007    0.1238626
  12.0450010    0.1193079
  12.0600004    0.1296662
  12.0750008    0.1314898
  12.0900002    0.1537208
  12.1050005    0.1443134
  12.1200008    0.1498896
  12.1350002    0.1572910
  12.1500006    0.1610048
  12.1650009    0.1531782
  12.1800003    0.1417799
  12.1950006    0.1444442
  12.2100010    0.1320030
  12.2250004    0.1577079
  12.2400007    0.1513227
  12.2550001    0.1497083
  12.2700005    0.1417686
  12.2850008    0.1410744
  12.3000002    0.1312514
  12.3150005    0.1267615
  12.3300009    0.1243799
  12.3450003    0.1169097
  12.3600006    0.1168753
  12.3750010    0.1272815
  12.3900003    0.1132772
  12.4050007    0.1471640
  12.4200010    0.1368618
  12.4350004    0.1343562
  12.4500008    0.1328942
  12.4650002    0.1114748
  12.4800005    0.1261592
  12.4950008    0.1233543
  12.5100002    0.1197469
  12.5250006    0.1154884
  12.5400009    0.1229143
  12.5550003    0.1157391
  12.5700006    0.1259973
  12.5850010    0.1225068
  12.6000004    0.1103978
  12.6150007    0.1235312
  12.6300011    0.1337107
  12.6450005    0.1327990
  12.6600008    0.1256622
  12.6750002    0.1264440
  12.6900005    0.1125834
  12.7050009    0.1515098
  12.7200003    0.1503517
  12.7350006    0.1597119
  12.7500010    0.1513170
  12.7650003    0.1492987
  12.7800007    0.1495689
  12.7950010    0.1452465
  12.8100004    0.1455475
  12.8250008    0.1511196
  12.8400002    0.1494698
  12.8550005    0.1533086
  12.8700008    0.1320122
  12.8850002    0.1306679
  12.9000006    0.1294308
  12.9150009    0.1296091
  12.9300003    0.1211722
  12.9450006    0.1232220
  12.9600010    0.1209125
  12.9750004    0.1581044
  12.9900007    0.1477808
  13.0050011    0.1355746
  13.0200005    0.1265694
  13.0350008    0.1205522
  13.0500002    0.1216029
  13.0650005    0.1526165
  13.0800009    0.1237287
  13.0950003    0.1206364
  13.1100006    0.1259445
  13.1250010    0.1327863
  13.1400003    0.1195524
  13.1550007    0.1259547
  13.1700010    0.1126127
  13.1850004    0.1348902
  13.2000008    0.1286909
  13.2150002    0.1593030
  13.2300005    0.1251719
  13.2450008    0.1530404
  13.2600002    0.1242799
  13.2750006    0.1401605
  13.2900009    0.1296043
  13.3050003    0.1450755
  13.3200006    0.1499157
  13.3350010    0.1340097
  13.3500004    0.1331891
  13.3650007    0.1445352
  13.3800011    0.1583543
  13.3950005    0.1346504
  13.4100008    0.1284263
  13.4250002    0.1245501
  13.4400005    0.1202028
  13.4550009    0.1454346
  13.4700003    0.1533939
  13.4850006    0.1544472
  13.5000010    0.1412890
  13.5150003    0.1295780
  13.5300007    0.1473250
  13.5450010    0.1524648
  13.5600004    0.1317132
  13.5750008    0.1325751
  13.5900011    0.1249078
  13.6050005    0.1302219
  13.6200008    0.1390634
  13.6350002    0.1304765
  13.6500006    0.1249261
  13.6650009    0.1162644
  13.6800003    0.1194181
  13.6950006    0.1229207
  13.7100010    0.1178553
  13.7250004    0.1454340
  13.7400007    0.1526375
  13.7550011    0.1578132
  13.7700005    0.1459032
  13.7850008    0.1517788
  13.8000002    0.1490136
  13.8150005    0.1421430
  13.8300009    0.1481404
  13.8450003    0.1488950
  13.8600006    0.1516717
  13.8750010    0.1529205
  13.8900003    0.1509638
  13.9050007    0.1617994
  13.9200010    0.1500017
  13.9350004    0.1465760
  13.9500008    0.1489901
  13.9650011    0.1523146
  13.9800005    0.1476641
  13.9950008    0.1467781
  14.0100002    0.1526757
  14.0250006    0.1441572
  14.0400009    0.1481314
  14.0550003    0.1474420
  14.0700006    0.1469165
  14.0850010    0.1452831
  14.1000004    0.1530797
  14.1150007    0.1486586
  14.1300011    0.1446460
  14.1450005    0.1457346
  14.1600008    0.1473256
  14.1750011    0.1407567
  14.1900005    0.1596225
  14.2050009    0.1565854
  14.2200003    0.1637487
  14.2350006    0.1570711
  14.2500010    0.1479101
  14.2650003    0.1517940
  14.2800007    0.1476298
  14.2950010    0.1476303
  14.3100004    0.1620189
  14.3250008    0.1538247
  14.3400011    0.1481596
  14.3550005    0.1412404
  14.3700008    0.1523550
  14.3850002    0.1457746
  14.4000006    0.1521425
  14.4150009    0.1444604
  14.4300003    0.1496752
  14.4450006    0.1452442
  14.4600010    0.1520017
  14.4750004    0.1589645
  14.4900007    0.1533614
  14.5050011    0.1505838
  14.5200005    0.1551872
  14.5350008    0.1499276
  14.5500011    0.1517239
  14.5650005    0.1341429
  14.5800009    0.1201164
  14.5950003    0.0985336
  14.6100006    0.1059086
  14.6250010    0.0614901
  14.6400003    0.0814435
  14.6550007    0.0852672
  14.6700010    0.0618448
  14.6850004    0.0620751
  14.7000008    0.0772276
  14.7150011    0.0671853
  14.7300005    0.0732099
  14.7450008    0.0719880
  14.7600002    0.0902282
  14.7750006    0.0854008
  14.7900009    0.0699980
  14.8050003    0.0596326
  14.8200006    0.0535405
  14.8350010    0.0620678
  14.8500004    0.0564376
  14.8650007    0.0712419
  14.8800011    0.1013012
  14.8950005    0.0744225
  14.9100008    0.0627743
  14.9250011    0.0843045
  14.9400005    0.0848239
  14.9550009    0.0854794
  14.9700003    0.0789042
  14.9850006    0.0710170
  15.0000010    0.0809276
  15.0150003    0.0815943
  15.0300007    0.0679236
  15.0450010    0.0891217
  15.0600004    0.0713092
  15.0750008    0.0750147
  15.0900011    0.0623867
  15.1050005    0.0452368
  15.1200008    0.0608441
  15.1350012    0.0803005
  15.1500006    0.0578535
  15.1650009    0.0847222
  15.1800003    0.0729842
  15.1950006    0.0974691
  15.2100010    0.0775548
  15.2250004    0.0834805
  15.2400007    0.0651867
  15.2550011    0.0728405
  15.2700005    0.0956551
  15.2850008    0.0832628
  15.3000011    0.0790560
  15.3150005    0.0748684
  15.3300009    0.0877712
  15.3450003    0.0912213
  15.3600006    0.0833499
  15.3750010    0.0865910
  15.3900003    0.1017906
  15.4050007    0.0745901
  15.4200010    0.0736039
  15.4350004    0.0884451
  15.4500008    0.0833858
  15.4650011    0.0927067
  15.4800005    0.0798134
  15.4950008    0.0928335
  15.5100012    0.1076374
  15.5250006    0.0790845
  15.5400009    0.0950147
  15.5550003    0.0863847
  15.5700006    0.0989623
  15.5850010    0.1155415
  15.6000004    0.0768113
  15.6150007    0.0802072
  15.6300011    0.0634308
  15.6450005    0.0586985
  15.6600008    0.0472441
  15.6750011    0.0583659
  15.6900005    0.0880094
  15.7050009    0.0916454
  15.7200012    0.0787787
  15.7350006    0.0615795
  15.7500010    0.0756475
  15.7650003    0.0600713
  15.7800007    0.0734124
  15.7950010    0.0603648
  15.8100004    0.0709740
  15.8250008    0.0742912
  15.8400011    0.0898442
  15.8550005    0.0780379
  15.8700008    0.0827065
  15.8850012    0.0763481
  15.9000006    0.0760248
  15.9150009    0.0507658
  15.9300003    0.0608142
  15.9450006    0.0562892
  15.9600010    0.0517409
  15.9750004    0.0472519
  15.9900007    0.0547138
  16.0050011    0.0657010
  16.0200005    0.0557198
  16.0349998    0.0681927
  16.0500011    0.0648188
  16.0650005    0.0597684
  16.0799999    0.0629156
  16.0950012    0.0754099
  16.1100006    0.0676977
  16.1250000    0.0552734
  16.1400013    0.0472642
  16.1550007    0.0656787
  16.1700001    0.0494941
  16.1850014    0.0423316
  16.2000008    0.0414322
  16.2150002    0.0533697
  16.2300014    0.0663741
  16.2450008    0.0977533
  16.2600002    0.0865953
  16.2750015    0.0855784
  16.2900009    0.0907119
  16.3050003    0.1192836
  16.3200016    0.1361073
  16.3350010    0.1069931
  16.3500004    0.1123579
  16.3650017    0.1235937
  16.3800011    0.1389723
  16.3950005    0.1384548
  16.4099998    0.1257378
  16.4250011    0.1311802
  16.4400005    0.1497983
  16.4549999    0.1482222
  16.4700012    0.1400310
  16.4850006    0.1575802
  16.5000000    0.1465460
  16.5150013    0.1415884
  16.5300007    0.1473952
  16.5450001    0.1516835
  16.5600014    0.1478058
  16.5750008    0.1481622
  16.5900002    0.1481365
  16.6050014    0.1501602
  16.6200008    0.1467542
  16.6350002    0.1594748
  16.6500015    0.1622649
  16.6650009    0.1604230
  16.6800003    0.1561126
  16.6950016    0.1512156
  16.7100010    0.1429830
  16.7250004    0.1431363
  16.7400017    0.1463036
  16.7550011    0.1424730
  16.7700005    0.1508410
  16.7849998    0.1494764
  16.8000011    0.1531454
  16.8150005    0.1489769
  16.8299999    0.1481576
  16.8450012    0.1458578
  16.8600006    0.1532353
  16.8750000    0.1423801
  16.8900013    0.1512557
  16.9050007    0.1484936
  16.9200001    0.1181987
  16.9350014    0.1348606
  16.9500008    0.1304815
  16.9650002    0.1528740
  16.9800014    0.1520460
  16.9950008    0.1453070
  17.0100002    0.1507759
  17.0250015    0.1458181
  17.0400009    0.1420170
  17.0550003    0.1442875
  17.0700016    0.1541491
  17.0850010    0.1101787
  17.1000004    0.1214235
  17.1150017    0.1304232
  17.1300011    0.1509897
  17.1450005    0.1514437
  17.1600018    0.1462536
  17.1750011    0.1449289
  17.1900005    0.1532409
  17.2049999    0.1507560
  17.2200012    0.1492935
  17.2350006    0.1471814
  17.2500000    0.1201306
  17.2650013    0.1271996
  17.2800007    0.1554800
  17.2950001    0.1475381
  17.3100014    0.1491437
  17.3250008    0.1282606
  17.3400002    0.1336333
  17.3550014    0.1201700
  17.3700008    0.1312382
  17.3850002    0.1280087
  17.4000015    0.1154553
  17.4150009    0.1435299
  17.4300003    0.1203706
  17.4450016    0.1041902
  17.4600010    0.1227399
  17.4750004    0.1189551
  17.4900017    0.1274065
  17.5050011    0.1501846
  17.5200005    0.1557145
  17.5350018    0.1616988
  17.5500011    0.1222978
  17.5650005    0.1121298
  17.5799999    0.1337517
  17.5950012    0.1389337
  17.6100006    0.1311377
  17.6250000    0.1221280
  17.6400013    0.1420691
  17.6550007    0.1397089
  17.6700001    0.1348941
  17.6850014    0.1198809
  17.7000008    0.0957570
  17.7150002    0.1042577
  17.7300014    0.1356998
  17.7450008    0.1187536
  17.7600002    0.1207473
  17.7750015    0.1126607
  17.7900009    0.1178254
  17.8050003    0.1375529
  17.8200016    0.1303967
  17.8350010    0.1132392
  17.8500004    0.1286979
  17.8650017    0.1072361
  17.8800011    0.1115892
  17.8950005    0.1196823
  17.9100018    0.1144228
  17.9250011    0.1137725
  17.9400005    0.1322958
  17.9549999    0.1108110
  17.9700012    0.1195863
  17.9850006    0.1277269
  18.0000000    0.1480210
  18.0150013    0.1486967
  18.0300007    0.1476245
  18.0450001    0.1485596
  18.0600014    0.1513470
  18.0750008    0.1517029
  18.0900002    0.1239939
  18.1050014    0.1508300
  18.1200008    0.1516592
  18.1350002    0.1609631
  18.1500015    0.1478900
  18.1650009    0.1493304
  18.1800003    0.1495350
  18.1950016    0.1462378
  18.2100010    0.1526991
  18.2250004    0.1448232
  18.2400017    0.1491906
  18.2550011    0.1572486
  18.2700005    0.1482827
  18.2850018    0.1486115
  18.3000011    0.1490839
  18.3150005    0.1478999
  18.3299999    0.1544192
  18.3450012    0.1537354
  18.3600006    0.1482251
  18.3750000    0.1245992
  18.3900013    0.1399906
  18.4050007    0.1334055
  18.4200001    0.1307434
  18.4350014    0.1427799
  18.4500008    0.1416234
  18.4650002    0.1309216
  18.4800014    0.1359517
  18.4950008    0.1328737
  18.5100002    0.1223477
  18.5250015    0.1291226
  18.5400009    0.1423983
  18.5550003    0.1543480
  18.5700016    0.1494010
  18.5850010    0.1434120
  18.6000004    0.1517702
  18.6150017    0.1435675
  18.6300011    0.1488654
  18.6450005    0.1470584
  18.6600018    0.1380925
  18.6750011    0.1527124
  18.6900005    0.1409009
  18.7050018    0.1429902
  18.7200012    0.1488320
  18.7350006    0.1469014
  18.7500000    0.1469340
  18.7650013    0.1438877
  18.7800007    0.1470692
  18.7950001    0.1533622
  18.8100014    0.1560611
  18.8250008    0.1478358
  18.8400002    0.1487205
  18.8550014    0.1496801
  18.8700008    0.1476516
  18.8850002    0.1530474
  18.9000015    0.1510000
  18.9150009    0.1420660
  18.9300003    0.1214285
  18.9450016    0.1302757
  18.9600010    0.1328696
  18.9750004    0.1273055
  18.9900017    0.1247668
  19.0050011    0.1159251
  19.0200005    0.1580778
  19.0350018    0.1554826
  19.0500011    0.1496249
  19.0650005    0.1497143
  19.0800018    0.1497256
  19.0950012    0.1600909
  19.1100006    0.1534307
  19.1250000    0.1470965
  19.1400013    0.1489036
  19.1550007    0.1475448
  19.1700001    0.1462956
  19.1850014    0.1544602
  19.2000008    0.1499083
  19.2150002    0.1531035
  19.2300014    0.1488965
  19.2450008    0.1477433
  19.2600002    0.1193274
  19.2750015    0.1504785
  19.2900009    0.1461731
  19.3050003    0.1208167
  19.3200016    0.0964961
  19.3350010    0.1151487
  19.3500004    0.1178021
  19.3650017    0.1512104
  19.3800011    0.1493700
  19.3950005    0.1448147
  19.4100018    0.1313608
  19.4250011    0.1125964
  19.4400005    0.1294916
  19.4550018    0.1487307
  19.4700012    0.1453035
  19.4850006    0.1462093
  19.5000000    0.1144816
  19.5150013    0.1589353
  19.5300007    0.1432181
  19.5450001    0.1305567
  19.5600014    0.1480233
  19.5750008    0.1468994
  19.5900002    0.1419979
  19.6050014    0.1508733
  19.6200008    0.1495591
  19.6350002    0.1535767
  19.6500015    0.1536074
  19.6650009    0.1494665
  19.6800003    0.1535863
  19.6950016    0.1579224
  19.7100010    0.1442184
  19.7250004    0.1455590
  19.7400017    0.1480024
  19.7550011    0.1496531
  19.7700005    0.1485073
  19.7850018    0.1436905
  19.8000011    0.1239142
  19.8150005    0.1529609
  19.8300018    0.1456165
  19.8450012    0.1515042
  19.8600006    0.1282804
  19.8750000    0.1117747
  19.8900013    0.1081748
  19.9050007    0.1437367
  19.9200001    0.1205059
  19.9350014    0.1231341
  19.9500008    0.1198475
  19.9650002    0.1158999
  19.9800014    0.1348877
  19.9950008    0.1152231
  20.0100002    0.1172934
  20.0250015    0.1496720
  20.0400009    0.1560830
  20.0550003    0.1490185
  20.0700016    0.1453793
  20.0850010    0.1241776
  20.1000004    0.1517957
  20.1150017    0.1457651
  20.1300011    0.1565070
  20.1450005    0.1357534
  20.1600018    0.1503295
  20.1750011    0.1185450
  20.1900005    0.1244627
  20.2050018    0.1174244
  20.2200012    0.1182610
  20.2350006    0.1164280
  20.2500019    0.1269319
  20.2650013    0.1439574
  20.2800007    0.1010226
  20.2950001    0.1085843
  20.3100014    0.1127464
  20.3250008    0.1463215
  20.3400002    0.1538932
  20.3550014    0.1465204
  20.3700008    0.1508436
  20.3850002    0.1558027
  20.4000015    0.1512117
  20.4150009    0.1455040
  20.4300003    0.1073012
  20.4450016    0.1263966
  20.4600010    0.1263713
  20.4750004    0.1288229
  20.4900017    0.1310404
  20.5050011    0.1203971
  20.5200005    0.1119442
  20.5350018    0.1259561
  20.5500011    0.1249642
  20.5650005    0.1323878
  20.5800018    0.1380887
  20.5950012    0.1337731
  20.6100006    0.1206830
  20.6250019    0.0972752
  20.6400013    0.1031221
  20.6550007    0.1070011
  20.6700001    0.1183512
  20.6850014    0.0873663
  20.7000008    0.1363119
  20.7150002    0.1189720
  20.7300014    0.1325336
  20.7450008    0.1085403
  20.7600002    0.1232403
  20.7750015    0.1133575
  20.7900009    0.1322336
  20.8050003    0.1252829
  20.8200016    0.0711953
  20.8350010    0.0720297
  20.8500004    0.0608956
  20.8650017    0.1064900
  20.8800011    0.1148725
  20.8950005    0.1105410
  20.9100018    0.0733051
  20.9250011    0.0834115
  20.9400005    0.0783385
  20.9550018    0.0888709
  20.9700012    0.1008677
  20.9850006    0.0889217
  21.0000019    0.0641952
  21.0150013    0.0743351
  21.0300007    0.0574513
  21.0450001    0.0613410
  21.0600014    0.0673862
  21.0750008    0.0847317
  21.0900002    0.0544853
  21.1050014    0.0819345
  21.1200008    0.0696422
  21.1350002    0.0574658
  21.1500015    0.0840459
  21.1650009    0.0932023
  21.1800003    0.1363345
  21.1950016    0.1117438
  21.2100010    0.1181927
  21.2250004    0.1237403
  21.2400017    0.0996841
  21.2550011    0.1064316
  21.2700005    0.1245553
  21.2850018    0.1254799
  21.3000011    0.1232173
  21.3150005    0.1217842
  21.3300018    0.1253063
  21.3450012    0.1289281
  21.3600006    0.1413215
  21.3750019    0.1299397
  21.3900013    0.1293447
  21.4050007    0.1214750
  21.4200001    0.1068401
  21.4350014    0.1477321
  21.4500008    0.1501466
  21.4650002    0.1539242
  21.4800014    0.1043612
  21.4950008    0.1157435
  21.5100002    0.1250842
  21.5250015    0.1257240
  21.5400009    0.1215797
  21.5550003    0.1407267
  21.5700016    0.1450200
  21.5850010    0.1532259
  21.6000004    0.1170412
  21.6150017    0.1308578
  21.6300011    0.1349915
  21.6450005    0.1164083
  21.6600018    0.0989627
  21.6750011    0.1348308
  21.6900005    0.1387717
  21.7050018    0.1311964
  21.7200012    0.1396417
  21.7350006    0.1464878
  21.7500019    0.1382969
  21.7650013    0.1136272
  21.7800007    0.1093092
  21.7950020    0.1013489
  21.8100014    0.1088757
  21.8250008    0.1012279
  21.8400002    0.1133331
  21.8550014    0.1249608
  21.8700008    0.1297382
  21.8850002    0.1459400
  21.9000015    0.1171903
  21.9150009    0.1139779
  21.9300003    0.1221953
  21.9450016    0.1180313
  21.9600010    0.1323910
  21.9750004    0.1369396
  21.9900017    0.1360520
  22.0050011    0.1317859
  22.0200005    0.1116456
  22.0350018    0.1207866
  22.0500011    0.1299665
  22.0650005    0.1234702
  22.0800018    0.1399881
  22.0950012    0.1291013
  22.1100006    0.1570975
  22.1250019    0.1511646
  22.1400013    0.1532524
  22.1550007    0.1456887
  22.1700020    0.1511799
  22.1850014    0.1525506
  22.2000008    0.1555781
  22.2150002    0.1528124
  22.2300014    0.1479051
  22.2450008    0.1466874
  22.2600002    0.1444172
  22.2750015    0.1579066
  22.2900009    0.1524475
  22.3050003    0.1551011
  22.3200016    0.1489862
  22.3350010    0.1570720
  22.3500004    0.1527756
  22.3650017    0.1545298
  22.3800011    0.1432431
  22.3950005    0.1484331
  22.4100018    0.1425432
  22.4250011    0.1470457
  22.4400005    0.1513047
  22.4550018    0.1440964
  22.4700012    0.1137953
  22.4850006    0.1274257
  22.5000019    0.1145888
  22.5150013    0.1206104
  22.5300007    0.1339816
  22.5450020    0.1324913
  22.5600014    0.1194349
  22.5750008    0.1467075
  22.5900002    0.1549398
  22.6050014    0.1524702
  22.6200008    0.1420476
  22.6350002    0.1451795
  22.6500015    0.1458075
  22.6650009    0.1061292
  22.6800003    0.1386038
  22.6950016    0.1268688
  22.7100010    0.1214055
  22.7250004    0.1280085
  22.7400017    0.0729513
  22.7550011    0.0753406
  22.7700005    0.0913010
  22.7850018    0.0719468
  22.8000011    0.0722485
  22.8150005    0.0980508
  22.8300018    0.1521896
  22.8450012    0.1324901
  22.8600006    0.1300629
  22.8750019    0.1217594
  22.8900013    0.1412209
  22.9050007    0.1213970
  22.9200020    0.1380841
  22.9350014    0.1450779
  22.9500008    0.0953525
  22.9650002    0.1226774
  22.9800014    0.1377222
  22.9950008    0.1167795
  23.0100002    0.1273055
  23.0250015    0.1027179
  23.0400009    0.1097160
  23.0550003    0.1081711
  23.0700016    0.1232779
  23.0850010    0.1188813
  23.1000004    0.1217976
  23.1150017    0.1233709
  23.1300011    0.1219681
  23.1450005    0.1413805
  23.1600018    0.1270389
  23.1750011    0.1221631
  23.1900005    0.1252243
  23.2050018    0.1219916
  23.2200012    0.1322937
  23.2350006    0.1190620
  23.2500019    0.1221721
  23.2650013    0.1265765
  23.2800007    0.1214337
  23.2950020    0.1312039
  23.3100014    0.1059273
  23.3250008    0.1131490
  23.3400021    0.0799164
  23.3550014    0.1155773
  23.3700008    0.0956633
  23.3850002    0.1212181
  23.4000015    0.1226017
  23.4150009    0.1186375
  23.4300003    0.1576786
  23.4450016    0.1500355
  23.4600010    0.1458230
  23.4750004    0.1443273
  23.4900017    0.1515059
  23.5050011    0.1050695
  23.5200005    0.1180303
  23.5350018    0.1253514
  23.5500011    0.1277829
  23.5650005    0.1084818
  23.5800018    0.1264496
  23.5950012    0.1245944
  23.6100006    0.1309236
  23.6250019    0.1236551
  23.6400013    0.1231086
  23.6550007    0.1152279
  23.6700020    0.1029070
  23.6850014    0.1245523
  23.7000008    0.1308043
  23.7150021    0.1340886
  23.7300014    0.1486925
  23.7450008    0.1527664
  23.7600002    0.1396422
  23.7750015    0.1446871
  23.7900009    0.1378453
  23.8050003    0.1496782
  23.8200016    0.1434047
  23.8350010    0.1474738
  23.8500004    0.1453732
  23.8650017    0.1440263
  23.8800011    0.1447626
  23.8950005    0.1480764
  23.9100018    0.1452805
  23.9250011    0.1444813
  23.9400005    0.1479457
  23.9550018    0.1493903
  23.9700012    0.1560024
  23.9850006    0.1473827
  24.0000019    0.1447487
  24.0150013    0.1442096
  24.0300007    0.1453445
  24.0450020    0.1427707
  24.0600014    0.1475363
  24.0750008    0.1431393
  24.0900021    0.1372788
  24.1050014    0.1460241
  24.1200008    0.1372477
  24.1350002    0.1521666
  24.1500015    0.1499406
  24.1650009    0.1456928
  24.1800003    0.1455301
  24.1950016    0.1539020
  24.2100010    0.1463999
  24.2250004    0.1466841
  24.2400017    0.1435644
  24.2550011    0.1598209
  24.2700005    0.1373898
  24.2850018    0.1459592
  24.3000011    0.1505531
  24.3150005    0.1440818
  24.3300018    0.1492465
  24.3450012    0.1423215
  24.3600006    0.1477834
  24.3750019    0.1492788
  24.3900013    0.1515650
  24.4050007    0.1448678
  24.4200020    0.1466283
  24.4350014    0.1434626
  24.4500008    0.1504138
  24.4650021    0.1340931
  24.4800014    0.1345812
  24.4950008    0.1300880
  24.5100002    0.1134143
  24.5250015    0.1448781
  24.5400009    0.1409280
  24.5550003    0.1481428
  24.5700016    0.1473052
  24.5850010    0.1501399
  24.6000004    0.1518268
  24.6150017    0.1484155
  24.6300011    0.1445537
  24.6450005    0.1429056
  24.6600018    0.1570090
  24.6750011    0.1459010
  24.6900005    0.1479256
  24.7050018    0.1460878
  24.7200012    0.1508519
  24.7350006    0.1456168
  24.7500019    0.1479006
  24.7650013    0.1484386
  24.7800007    0.1324037
  24.7950020    0.1334078
  24.8100014    0.1402858
  24.8250008    0.1323702
  24.8400021    0.1343836
  24.8550014    0.1340574
  24.8700008    0.1340237
  24.8850002    0.1213411
  24.9000015    0.1227922
  24.9150009    0.1533058
  24.9300003    0.1455109
  24.9450016    0.1394317
  24.9600010    0.1435233
  24.9750004    0.1525531
  24.9900017    0.1472389
  25.0050011    0.1444009
  25.0200005    0.1509619
  25.0350018    0.1481972
  25.0500011    0.1488106
  25.0650005    0.1458654
  25.0800018    0.1516162
  25.0950012    0.1485036
  25.1100006    0.1477619
  25.1250019    0.1433002
  25.1400013    0.1389183
  25.1550007    0.1447599
  25.1700020    0.1487101
  25.1850014    0.1450820
  25.2000008    0.1492606
  25.2150021    0.1407456
  25.2300014    0.1466301
  25.2450008    0.1443303
  25.2600021    0.1388497
  25.2750015    0.1475318
  25.2900009    0.1508607
  25.3050003    0.1480188
  25.3200016    0.1481345
  25.3350010    0.1448148
  25.3500004    0.1440879
  25.3650017    0.1350356
  25.3800011    0.1525760
  25.3950005    0.1426942
  25.4100018    0.1501717
  25.4250011    0.1453420
  25.4400005    0.1373580
  25.4550018    0.1380632
  25.4700012    0.1559075
  25.4850006    0.1470484
  25.5000019    0.1482339
  25.5150013    0.1497217
  25.5300007    0.1481594
  25.5450020    0.1506041
  25.5600014    0.1445962
  25.5750008    0.1473738
  25.5900021    0.1448884
  25.6050014    0.1322001
  25.6200008    0.1326220
  25.6350021    0.1261509
  25.6500015    0.1253814
  25.6650009    0.1156227
  25.6800003    0.1164259
  25.6950016    0.1298687
  25.7100010    0.1302943
  25.7250004    0.1453243
  25.7400017    0.1401883
  25.7550011    0.1448480
  25.7700005    0.1437933
  25.7850018    0.1457085
  25.8000011    0.1481926
  25.8150005    0.1512125
  25.8300018    0.1406519
  25.8450012    0.1493826
  25.8600006    0.1444890
  25.8750019    0.1438149
  25.8900013    0.1454566
  25.9050007    0.1400588
  25.9200020    0.1443494
  25.9350014    0.1458225
  25.9500008    0.1418589
  25.9650021    0.1480224
  25.9800014    0.1424900
  25.9950008    0.1471556
  26.0100021    0.1425611
  26.0250015    0.1486616
  26.0400009    0.1440559
  26.0550003    0.1363173
  26.0700016    0.1466387
  26.0850010    0.1458112
  26.1000004    0.1419086
  26.1150017    0.1470110
  26.1300011    0.1465065
  26.1450005    0.1465822
  26.1600018    0.1447562
  26.1750011    0.1319496
  26.1900005    0.1488393
  26.2050018    0.1481981
  26.2200012    0.1485826
  26.2350006    0.1405991
  26.2500019    0.1401319
  26.2650013    0.1459918
  26.2800007    0.1529069
  26.2950020    0.1355705
  26.3100014    0.1505799
  26.3250008    0.1491933
  26.3400021    0.1479643
  26.3550014    0.1458565
  26.3700008    0.1504115
  26.3850021    0.1537649
  26.4000015    0.1488145
  26.4150009    0.1484132
  26.4300003    0.1496556
  26.4450016    0.1497299
  26.4600010    0.1482870
  26.4750004    0.1484196
  26.4900017    0.1399682
  26.5050011    0.1470925
  26.5200005    0.1445210
  26.5350018    0.1472767
  26.5500011    0.1446102
  26.5650005    0.1449100
  26.5800018    0.1424140
  26.5950012    0.1518324
  26.6100006    0.1494407
  26.6250019    0.1458188
  26.6400013    0.1426402
  26.6550007    0.1452237
  26.6700020    0.1417679
  26.6850014    0.1436462
  26.7000008    0.1507474
  26.7150021    0.1463350
  26.7300014    0.1446503
  26.7450008    0.1251278
  26.7600021    0.1415281
  26.7750015    0.1480503
  26.7900009    0.1483275
  26.8050022    0.1082781
  26.8200016    0.1245377
  26.8350010    0.1184017
  26.8500004    0.1449690
  26.8650017    0.1532418
  26.8800011    0.1507813
  26.8950005    0.1498604
  26.9100018    0.1384322
  26.9250011    0.1471328
  26.9400005    0.1395424
  26.9550018    0.1417737
  26.9700012    0.1473511
  26.9850006    0.1432261
  27.0000019    0.1392199
  27.0150013    0.1430620
  27.0300007    0.1427495
  27.0450020    0.1539519
  27.0600014    0.1500475
  27.0750008    0.1509862
  27.0900021    0.1444513
  27.1050014    0.1506117
  27.1200008    0.1479999
  27.1350021    0.1485287
  27.1500015    0.1415534
  27.1650009    0.1463378
  27.1800022    0.1344232
  27.1950016    0.1118965
  27.2100010    0.1302967
  27.2250004    0.1328088
  27.2400017    0.1398725
  27.2550011    0.1232113
  27.2700005    0.1151742
  27.2850018    0.1436687
  27.3000011    0.1474519
  27.3150005    0.1440574
  27.3300018    0.1503475
  27.3450012    0.1482621
  27.3600006    0.1457810
  27.3750019    0.1476861
  27.3900013    0.1490027
  27.4050007    0.1446843
  27.4200020    0.1454812
  27.4350014    0.1458552
  27.4500008    0.1414689
  27.4650021    0.1523074
  27.4800014    0.1505961
  27.4950008    0.1545924
  27.5100021    0.1556036
  27.5250015    0.1459026
  27.5400009    0.1460308
  27.5550022    0.1503023
  27.5700016    0.1471217
  27.5850010    0.1387888
  27.6000004    0.1459624
  27.6150017    0.1502165
  27.6300011    0.1417569
  27.6450005    0.1412941
  27.6600018    0.1424920
  27.6750011    0.1457579
  27.6900005    0.1490998
  27.7050018    0.1375192
  27.7200012    0.1371218
  27.7350006    0.1370686
  27.7500019    0.1323643
  27.7650013    0.1116064
  27.7800007    0.1360957
  27.7950020    0.1245157
  27.8100014    0.1428644
  27.8250008    0.1481664
  27.8400021    0.1467869
  27.8550014    0.1477675
  27.8700008    0.1400777
  27.8850021    0.1446014
  27.9000015    0.1583580
  27.9150009    0.1046669
  27.9300022    0.1201155
  27.9450016    0.1174039
  27.9600010    0.1142632
  27.9750004    0.1308784
  27.9900017    0.1255556
  28.0050011    0.1257016
  28.0200005    0.1180969
  28.0350018    0.1340285
  28.0500011    0.1235030
  28.0650005    0.1203105
  28.0800018    0.1327223
  28.0950012    0.1473241
  28.1100006    0.1399067
  28.1250019    0.1412369
  28.1400013    0.1386561
  28.1550007    0.1287388
  28.1700020    0.1461899
  28.1850014    0.1452267
  28.2000008    0.1499001
  28.2150021    0.1488954
  28.2300014    0.1494014
  28.2450008    0.1467697
  28.2600021    0.1451311
  28.2750015    0.1458117
  28.2900009    0.1464796
  28.3050022    0.1420612
  28.3200016    0.1412039
  28.3350010    0.1459364
  28.3500023    0.1509447
  28.3650017    0.1450253
  28.3800011    0.1445613
  28.3950005    0.1525796
  28.4100018    0.1487748
  28.4250011    0.1425567
  28.4400005    0.1469874
  28.4550018    0.1435754
  28.4700012    0.1505883
  28.4850006    0.1459526
  28.5000019    0.1487229
  28.5150013    0.1203066
  28.5300007    0.1267825
  28.5450020    0.1293173
  28.5600014    0.1533660
  28.5750008    0.1441000
  28.5900021    0.1519860
  28.6050014    0.1435968
  28.6200008    0.1368311
  28.6350021    0.1490829
  28.6500015    0.1429777
  28.6650009    0.1411413
  28.6800022    0.1497840
  28.6950016    0.1193261
  28.7100010    0.1469537
  28.7250023    0.1451055
  28.7400017    0.1398814
  28.7550011    0.1471971
  28.7700005    0.1469020
  28.7850018    0.1250236
  28.8000011    0.1446034
  28.8150005    0.1431599
  28.8300018    0.1491074
  28.8450012    0.1396666
  28.8600006    0.1440246
  28.8750019    0.1427610
  28.8900013    0.1437502
  28.9050007    0.1456026
  28.9200020    0.1482971
  28.9350014    0.1531205
  28.9500008    0.1338930
  28.9650021    0.1257694
  28.9800014    0.1471902
  28.9950008    0.1482722
  29.0100021    0.1428520
  29.0250015    0.1495542
  29.0400009    0.1423264
  29.0550022    0.1434716
  29.0700016    0.1411120
  29.0850010    0.1181606
  29.1000023    0.1171393
  29.1150017    0.1224590
  29.1300011    0.1181064
  29.1450005    0.1248908
  29.1600018    0.1209069
  29.1750011    0.1204684
  29.1900005    0.1092710
  29.2050018    0.1270185
  29.2200012    0.1230997
  29.2350006    0.1142432
  29.2500019    0.1246580
  29.2650013    0.1228952
  29.2800007    0.1475034
  29.2950020    0.1489678
  29.3100014    0.1495536
  29.3250008    0.1484723
  29.3400021    0.1443765
  29.3550014    0.1471877
  29.3700008    0.1441868
  29.3850021    0.1462335
  29.4000015    0.1463521
  29.4150009    0.1466946
  29.4300022    0.1459828
  29.4450016    0.1467598
  29.4600010    0.1481647
  29.4750023    0.1438155
  29.4900017    0.1476699
  29.5050011    0.1454725
  29.5200005    0.1413339
  29.5350018    0.1428162
  29.5500011    0.1451508
  29.5650005    0.1499611
  29.5800018    0.1487205
  29.5950012    0.1336354
  29.6100006    0.1346436
  29.6250019    0.1234104
  29.6400013    0.1374274
  29.6550007    0.1155730
  29.6700020    0.1124954
  29.6850014    0.1153493
  29.7000008    0.1268004
  29.7150021    0.1470867
  29.7300014    0.1508087
  29.7450008    0.1511812
  29.7600021    0.1429588
  29.7750015    0.1495804
  29.7900009    0.1485204
  29.8050022    0.1430309
  29.8200016    0.1529479
  29.8350010    0.1534954
  29.8500023    0.1487794
  29.8650017    0.1470017
  29.8800011    0.1472671
  29.8950024    0.1420949
  29.9100018    0.1492797
  29.9250011    0.1414723
  29.9400005    0.1395731
  29.9550018    0.1468101
  29.9700012    0.1516443
  29.9850006    0.1395136
  30.0000019    0.1425981
  30.0150013    0.1396727
  30.0300007    0.1481981
  30.0450020    0.1381683
  30.0600014    0.1383743
  30.0750008    0.1447521
  30.0900021    0.1477455
  30.1050014    0.1440260
  30.1200008    0.1382788
  30.1350021    0.1460684
  30.1500015    0.1485478
  30.1650009    0.1430399
  30.1800022    0.1473397
  30.1950016    0.1432821
  30.2100010    0.1481464
  30.2250023    0.1478600
  30.2400017    0.1524971
  30.2550011    0.1517640
  30.2700024    0.1457477
  30.2850018    0.1494783
  30.3000011    0.1436790
  30.3150005    0.1402620
  30.3300018    0.1459902
  30.3450012    0.1375514
  30.3600006    0.1468886
  30.3750019    0.1556716
  30.3900013    0.1470521
  30.4050007    0.1455022
  30.4200020    0.1421242
  30.4350014    0.1534317
  30.4500008    0.1421980
  30.4650021    0.1529935
  30.4800014    0.1440857
  30.4950008    0.1514430
  30.5100021    0.1565342
  30.5250015    0.1476765
  30.5400009    0.1532124
  30.5550022    0.1150095
  30.5700016    0.1266021
  30.5850010    0.1191650
  30.6000023    0.1153837
  30.6150017    0.1333285
  30.6300011    0.1369876
  30.6450024    0.1383736
  30.6600018    0.1389142
  30.6750011    0.1441570
  30.6900005    0.1501383
  30.7050018    0.1403122
  30.7200012    0.1381117
  30.7350006    0.1464210
  30.7500019    0.1493070
  30.7650013    0.1450517
  30.7800007    0.1485269
  30.7950020    0.1384186
  30.8100014    0.1436659
  30.8250008    0.1421603
  30.8400021    0.1505422
  30.8550014    0.1437744
  30.8700008    0.1540161
  30.8850021    0.1438450
  30.9000015    0.1404545
  30.9150009    0.1434399
  30.9300022    0.1509800
  30.9450016    0.1389366
  30.9600010    0.1448041
  30.9750023    0.1505471
  30.9900017    0.1457256
  31.0050011    0.1470344
  31.0200024    0.1485603
  31.0350018    0.1445935
  31.0500011    0.1488405
  31.0650005    0.1504026
  31.0800018    0.1445507
  31.0950012    0.1486864
  31.1100006    0.1442244
  31.1250019    0.1414237
  31.1400013    0.1529148
  31.1550007    0.1548252
  31.1700020    0.1424611
  31.1850014    0.1427014
  31.2000008    0.1512494
  31.2150021    0.1446631
  31.2300014    0.1516353
  31.2450008    0.1542015
  31.2600021    0.1452349
  31.2750015    0.1440077
  31.2900009    0.1503451
  31.3050022    0.1464052
  31.3200016    0.1354797
  31.3350010    0.1500622
  31.3500023    0.1492751
  31.3650017    0.1300789
  31.3800011    0.1386792
  31.3950024    0.1464292
  31.4100018    0.1473402
  31.4250011    0.1514032
  31.4400024    0.1441907
  31.4550018    0.1457787
  31.4700012    0.1489963
  31.4850006    0.1432281
  31.5000019    0.1508356
  31.5150013    0.1442788
  31.5300007    0.1412655
  31.5450020    0.1407618
  31.5600014    0.1410067
  31.5750008    0.1427110
  31.5900021    0.1476226
  31.6050014    0.1429633
  31.6200008    0.1493162
  31.6350021    0.1417535
  31.6500015    0.1461958
  31.6650009    0.1471950
  31.6800022    0.1442899
  31.6950016    0.1424266
  31.7100010    0.1503353
  31.7250023    0.1284783
  31.7400017    0.1399367
  31.7550011    0.1467250
  31.7700024    0.1441939
  31.7850018    0.1475519
  31.8000011    0.1479326
  31.8150024    0.1427874
  31.8300018    0.1484052
  31.8450012    0.1469711
  31.8600006    0.1382384
  31.8750019    0.1432863
  31.8900013    0.1471802
  31.9050007    0.1448558
  31.9200020    0.1407339
  31.9350014    0.1408933
  31.9500008    0.1455681
  31.9650021    0.1436444
  31.9800014    0.1469145
  31.9950008    0.1421829
  32.0100021    0.1457806
  32.0250015    0.1474502
  32.0400009    0.1477932
  32.0550003    0.1511171
  32.0699997    0.1511470
  32.0850029    0.1539784
  32.1000023    0.1466139
  32.1150017    0.1437255
  32.1300011    0.1405740
  32.1450005    0.1399307
  32.1599998    0.1460509
  32.1750031    0.1478039
  32.1900024    0.1564558
  32.2050018    0.1456397
  32.2200012    0.1470326
  32.2350006    0.1425764
  32.2500000    0.1491535
  32.2650032    0.1530164
  32.2800026    0.1247759
  32.2950020    0.1500528
  32.3100014    0.1496834
  32.3250008    0.1460200
  32.3400002    0.1451049
  32.3550034    0.1499602
  32.3700027    0.1110307
  32.3850021    0.1282140
  32.4000015    0.1327355
  32.4150009    0.1449174
  32.4300003    0.1479245
  32.4449997    0.1390283
  32.4600029    0.1452605
  32.4750023    0.1514286
  32.4900017    0.1459974
  32.5050011    0.1424640
  32.5200005    0.1493126
  32.5349998    0.1411068
  32.5500031    0.1471052
  32.5650024    0.1459149
  32.5800018    0.1466038
  32.5950012    0.1433622
  32.6100006    0.1426187
  32.6250000    0.1420085
  32.6400032    0.1445790
  32.6550026    0.1395880
  32.6700020    0.1439095
  32.6850014    0.1411408
  32.7000008    0.1414261
  32.7150002    0.1414924
  32.7300034    0.1430325
  32.7450027    0.1524012
  32.7600021    0.1473097
  32.7750015    0.1463958
  32.7900009    0.1492815
  32.8050003    0.1524663
  32.8199997    0.1442228
  32.8350029    0.1463791
  32.8500023    0.1441308
  32.8650017    0.1532679
  32.8800011    0.1429765
  32.8950005    0.1458508
  32.9099998    0.1465844
  32.9250031    0.1345593
  32.9400024    0.1492408
  32.9550018    0.1426453
  32.9700012    0.1442736
  32.9850006    0.1490972
  33.0000000    0.1480152
  33.0150032    0.1431971
  33.0300026    0.1133316
  33.0450020    0.1471110
  33.0600014    0.1419495
  33.0750008    0.1388797
  33.0900002    0.1446871
  33.1050034    0.1507585
  33.1200027    0.1464392
  33.1350021    0.1522011
  33.1500015    0.1460103
  33.1650009    0.1361424
  33.1800003    0.1187086
  33.1949997    0.1237362
  33.2100029    0.1300918
  33.2250023    0.1339103
  33.2400017    0.1223573
  33.2550011    0.1188815
  33.2700005    0.1545645
  33.2849998    0.1448751
  33.3000031    0.1543321
  33.3150024    0.1493697
  33.3300018    0.1471928
  33.3450012    0.1415499
  33.3600006    0.1356808
  33.3750000    0.1451458
  33.3900032    0.1418463
  33.4050026    0.1370652
  33.4200020    0.1453308
  33.4350014    0.1493584
  33.4500008    0.1511405
  33.4650002    0.1442842
  33.4800034    0.1561467
  33.4950027    0.1448366
  33.5100021    0.1469133
  33.5250015    0.1463102
  33.5400009    0.1417022
  33.5550003    0.1426177
  33.5699997    0.1468019
  33.5850029    0.1467327
  33.6000023    0.1505642
  33.6150017    0.1507493
  33.6300011    0.1448089
  33.6450005    0.1389952
  33.6599998    0.1469453
  33.6750031    0.1474783
  33.6900024    0.1507434
  33.7050018    0.1440381
  33.7200012    0.1449021
  33.7350006    0.1504416
  33.7500000    0.1446333
  33.7650032    0.1432843
  33.7800026    0.1556840
  33.7950020    0.1493999
  33.8100014    0.1470874
  33.8250008    0.1456707
  33.8400002    0.1403322
  33.8550034    0.1436450
  33.8700027    0.1536869
  33.8850021    0.1524723
  33.9000015    0.1420193
  33.9150009    0.1483942
  33.9300003    0.1430161
  33.9450035    0.1239053
  33.9600029    0.1363122
  33.9750023    0.1285742
  33.9900017    0.1390049
  34.0050011    0.1334566
  34.0200005    0.1336657
  34.0349998    0.1438517
  34.0500031    0.1255194
  34.0650024    0.1434903
  34.0800018    0.1443311
  34.0950012    0.1460694
  34.1100006    0.1497291
  34.1250000    0.1466620
  34.1400032    0.1427257
  34.1550026    0.1460781
  34.1700020    0.1416779
  34.1850014    0.1402002
  34.2000008    0.1414890
  34.2150002    0.1485247
  34.2300034    0.1448898
  34.2450027    0.1500585
  34.2600021    0.1445642
  34.2750015    0.1499464
  34.2900009    0.1500080
  34.3050003    0.1431084
  34.3200035    0.1467335
  34.3350029    0.1483659
  34.3500023    0.1516141
  34.3650017    0.1450881
  34.3800011    0.1441506
  34.3950005    0.1467457
  34.4099998    0.1416777
  34.4250031    0.1463750
  34.4400024    0.1439389
  34.4550018    0.1454654
  34.4700012    0.1417485
  34.4850006    0.1462494
  34.5000000    0.1455324
  34.5150032    0.1483325
  34.5300026    0.1518374
  34.5450020    0.1522612
  34.5600014    0.1481521
  34.5750008    0.1416401
  34.5900002    0.1459908
  34.6050034    0.1414543
  34.6200027    0.1445246
  34.6350021    0.1364499
  34.6500015    0.1469996
  34.6650009    0.1487358
  34.6800003    0.1408704
  34.6950035    0.1418423
  34.7100029    0.1438339
  34.7250023    0.1451443
  34.7400017    0.1462225
  34.7550011    0.1525178
  34.7700005    0.1449355
  34.7849998    0.1429212
  34.8000031    0.1474120
  34.8150024    0.1485816
  34.8300018    0.1443110
  34.8450012    0.1436783
  34.8600006    0.1553783
  34.8750000    0.1286114
  34.8900032    0.1325992
  34.9050026    0.1201874
  34.9200020    0.1184798
  34.9350014    0.1110652
  34.9500008    0.1246039
  34.9650002    0.1434703
  34.9800034    0.1380271
  34.9950027    0.1355029
  35.0100021    0.1315819
  35.0250015    0.1331803
  35.0400009    0.1478044
  35.0550003    0.1426777
  35.0700035    0.1276657
  35.0850029    0.1361273
  35.1000023    0.1132731
  35.1150017    0.1417105
  35.1300011    0.1489008
  35.1450005    0.1426450
  35.1599998    0.1454782
  35.1750031    0.1475242
  35.1900024    0.1490069
  35.2050018    0.1547982
  35.2200012    0.1496908
  35.2350006    0.1524583
  35.2500000    0.1501881
  35.2650032    0.1544137
  35.2800026    0.1472740
  35.2950020    0.1480537
  35.3100014    0.1511785
  35.3250008    0.1456285
  35.3400002    0.1465601
  35.3550034    0.1441032
  35.3700027    0.1428412
  35.3850021    0.1518831
  35.4000015    0.1482560
  35.4150009    0.1473029
  35.4300003    0.1460927
  35.4450035    0.1595555
  35.4600029    0.1492198
  35.4750023    0.1559297
  35.4900017    0.1494080
  35.5050011    0.1488144
  35.5200005    0.1584919
  35.5349998    0.1440869
  35.5500031    0.1413624
  35.5650024    0.1494732
  35.5800018    0.1419215
  35.5950012    0.1523466
  35.6100006    0.1398193
  35.6250000    0.1506766
  35.6400032    0.1499778
  35.6550026    0.1481913
  35.6700020    0.1495467
  35.6850014    0.1430656
  35.7000008    0.1435734
  35.7150002    0.1438639
  35.7300034    0.1490972
  35.7450027    0.1548894
  35.7600021    0.1607191
  35.7750015    0.1485376
  35.7900009    0.1462092
  35.8050003    0.1239834
  35.8200035    0.1197522
  35.8350029    0.1134201
  35.8500023    0.1269632
  35.8650017    0.1494143
  35.8800011    0.1419951
  35.8950005    0.1566147
  35.9099998    0.1380042
  35.9250031    0.1488000
  35.9400024    0.1487741
  35.9550018    0.1421799
  35.9700012    0.1489031
  35.9850006    0.1508605
  36.0000000    0.1473298
  36.0150032    0.1428226
  36.0300026    0.1353090
  36.0450020    0.1310706
  36.0600014    0.1198071
  36.0750008    0.1468561
  36.0900002    0.1402843
  36.1050034    0.1441070
  36.1200027    0.1488947
  36.1350021    0.1465598
  36.1500015    0.1488745
  36.1650009    0.1450091
  36.1800003    0.1500325
  36.1950035    0.1452313
  36.2100029    0.1469984
  36.2250023    0.1261337
  36.2400017    0.1417026
  36.2550011    0.1470887
  36.2700005    0.1494575
  36.2849998    0.1474304
  36.3000031    0.1185072
  36.3150024    0.1319916
  36.3300018    0.1535427
  36.3450012    0.1481797
  36.3600006    0.1294414
  36.3750000    0.1461460
  36.3900032    0.1540996
  36.4050026    0.1465552
  36.4200020    0.1436467
  36.4350014    0.1451503
  36.4500008    0.1460970
  36.4650002    0.1470474
  36.4800034    0.1517059
  36.4950027    0.1476554
  36.5100021    0.1419131
  36.5250015    0.1544188
  36.5400009    0.1446358
  36.5550003    0.1444275
  36.5700035    0.1477565
  36.5850029    0.1523568
  36.6000023    0.1477207
  36.6150017    0.1401398
  36.6300011    0.1464311
  36.6450005    0.1479373
  36.6599998    0.1514730
  36.6750031    0.1502825
  36.6900024    0.1518175
  36.7050018    0.1484306
  36.7200012    0.1377019
  36.7350006    0.1464272
  36.7500000    0.1520912
  36.7650032    0.1466535
  36.7800026    0.1570074
  36.7950020    0.1196794
  36.8100014    0.1526624
  36.8250008    0.1394703
  36.8400002    0.1494196
  36.8550034    0.1439686
  36.8700027    0.1448980
  36.8850021    0.1384951
  36.9000015    0.1215835
  36.9150009    0.1168384
  36.9300003    0.1132546
  36.9450035    0.1195814
  36.9600029    0.1255378
  36.9750023    0.1213015
  36.9900017    0.1009463
  37.0050011    0.1310222
  37.0200005    0.1073485
  37.0350037    0.1256799
  37.0500031    0.1283067
  37.0650024    0.1176860
  37.0800018    0.1208662
  37.0950012    0.1415729
  37.1100006    0.1431551
  37.1250000    0.1463512
  37.1400032    0.1434210
  37.1550026    0.1423210
  37.1700020    0.1473998
  37.1850014    0.1474369
  37.2000008    0.1458035
  37.2150002    0.1485321
  37.2300034    0.1509123
  37.2450027    0.1503134
  37.2600021    0.1485259
  37.2750015    0.1464666
  37.2900009    0.1463326
  37.3050003    0.1510837
  37.3200035    0.1502238
  37.3350029    0.1483934
  37.3500023    0.1437952
  37.3650017    0.1468147
  37.3800011    0.1470803
  37.3950005    0.1416385
  37.4100037    0.1280706
  37.4250031    0.1408921
  37.4400024    0.1479087
  37.4550018    0.1453838
  37.4700012    0.1425178
  37.4850006    0.1514045
  37.5000000    0.1451098
  37.5150032    0.1435331
  37.5300026    0.1457102
  37.5450020    0.1500875
  37.5600014    0.1398941
  37.5750008    0.1516284
  37.5900002    0.1373802
  37.6050034    0.1415987
  37.6200027    0.1439131
  37.6350021    0.1473799
  37.6500015    0.1201638
  37.6650009    0.1333556
  37.6800003    0.1452032
  37.6950035    0.1248954
  37.7100029    0.1414396
  37.7250023    0.1476663
  37.7400017    0.1417107
  37.7550011    0.1409436
  37.7700005    0.1487780
  37.7850037    0.1478352
  37.8000031    0.1430988
  37.8150024    0.1489894
  37.8300018    0.1396747
  37.8450012    0.1483932
  37.8600006    0.1418182
  37.8750000    0.1480501
  37.8900032    0.1521579
  37.9050026    0.1475919
  37.9200020    0.1390375
  37.9350014    0.1539783
  37.9500008    0.1489821
  37.9650002    0.1443633
  37.9800034    0.1465123
  37.9950027    0.1456143
  38.0100021    0.1465245
  38.0250015    0.1508479
  38.0400009    0.1509741
  38.0550003    0.1500067
  38.0700035    0.1505612
  38.0850029    0.1478686
  38.1000023    0.1473855
  38.1150017    0.1532536
  38.1300011    0.1474829
  38.1450005    0.1482213
  38.1600037    0.1387109
  38.1750031    0.1602936
  38.1900024    0.1444717
  38.2050018    0.1534924
  38.2200012    0.1469511
  38.2350006    0.1448170
  38.2500000    0.1463044
  38.2650032    0.1426630
  38.2800026    0.1379153
  38.2950020    0.1314342
  38.3100014    0.1423463
  38.3250008    0.1522277
  38.3400002    0.1392174
  38.3550034    0.1459665
  38.3700027    0.1556900
  38.3850021    0.1390799
  38.4000015    0.1424167
  38.4150009    0.1415073
  38.4300003    0.1431104
  38.4450035    0.1484031
  38.4600029    0.1407217
  38.4750023    0.1452049
  38.4900017    0.1466671
  38.5050011    0.1445119
  38.5200005    0.1305820
  38.5350037    0.1485191
  38.5500031    0.1472718
  38.5650024    0.1327015
  38.5800018    0.1494146
  38.5950012    0.1377728
  38.6100006    0.1460132
  38.6250000    0.1450838
  38.6400032    0.1455583
  38.6550026    0.1410150
  38.6700020    0.1467527
  38.6850014    0.1502087
  38.7000008    0.1478008
  38.7150002    0.1519739
  38.7300034    0.1444341
  38.7450027    0.1513821
  38.7600021    0.1479619
  38.7750015    0.1444073
  38.7900009    0.1380342
  38.8050003    0.1202604
  38.8200035    0.1474618
  38.8350029    0.1432932
  38.8500023    0.1403826
  38.8650017    0.1462050
  38.8800011    0.1411628
  38.8950005    0.1494343
  38.9100037    0.1444369
  38.9250031    0.1452017
  38.9400024    0.1512561
  38.9550018    0.1486227
  38.9700012    0.1475433
  38.9850006    0.1425586
  39.0000000    0.1492822
  39.0150032    0.1483395
  39.0300026    0.1467245
  39.0450020    0.1530121
  39.0600014    0.1433517
  39.0750008    0.1219895
  39.0900002    0.1225709
  39.1050034    0.1219450
  39.1200027    0.1347028
  39.1350021    0.1399617
  39.1500015    0.1205273
  39.1650009    0.1473026
  39.1800003    0.1530075
  39.1950035    0.1078611
  39.2100029    0.1250753
  39.2250023    0.1225134
  39.2400017    0.1127691
  39.2550011    0.1444515
  39.2700005    0.1503618
  39.2850037    0.1437801
  39.3000031    0.1151748
  39.3150024    0.1418360
  39.3300018    0.1244340
  39.3450012    0.1242206
  39.3600006    0.1476397
  39.3750000    0.1304293
  39.3900032    0.1190991
  39.4050026    0.1285173
  39.4200020    0.1461749
  39.4350014    0.1411016
  39.4500008    0.1448995
  39.4650002    0.1267827
  39.4800034    0.1257117
  39.4950027    0.1209088
  39.5100021    0.1189479
  39.5250015    0.1180723
  39.5400009    0.1501067
  39.5550003    0.1455210
  39.5700035    0.1430880
  39.5850029    0.1501687
  39.6000023    0.1499207
  39.6150017    0.1366979
  39.6300011    0.1433753
  39.6450005    0.1493918
  39.6600037    0.1426000
  39.6750031    0.1252233
  39.6900024    0.1255889
  39.7050018    0.1324995
  39.7200012    0.1351128
  39.7350006    0.1290234
  39.7500000    0.1420144
  39.7650032    0.1421487
  39.7800026    0.1449303
  39.7950020    0.1440963
  39.8100014    0.1427552
  39.8250008    0.1506565
  39.8400002    0.1484193
  39.8550034    0.1461506
  39.8700027    0.1438831
  39.8850021    0.1126409
  39.9000015    0.1154178
  39.9150009    0.1060062
  39.9300003    0.1217769
  39.9450035    0.1200886
  39.9600029    0.1190930
  39.9750023    0.1259583
  39.9900017    0.1199660
  40.0050011    0.1156327
  40.0200005    0.1175025
  40.0350037    0.1191577
  40.0500031    0.1123440
  40.0650024    0.1033837
  40.0800018    0.1095409
  40.0950012    0.1120439
  40.1100006    0.1267926
  40.1250000    0.1155733
  40.1400032    0.0963108
  40.1550026    0.1014172
  40.1700020    0.1055778
  40.1850014    0.1235622
  40.2000008    0.1191304
  40.2150002    0.1147705
  40.2300034    0.1207135
  40.2450027    0.1141085
  40.2600021    0.1237105
  40.2750015    0.1134814
  40.2900009    0.1362465
  40.3050003    0.1535208
  40.3200035    0.1584815
  40.3350029    0.1502313
  40.3500023    0.1438569
  40.3650017    0.1431610
  40.3800011    0.1531564
  40.3950005    0.1405402
  40.4100037    0.1461656
  40.4250031    0.1415830
  40.4400024    0.1514021
  40.4550018    0.1405430
  40.4700012    0.1535454
  40.4850006    0.1470185
  40.5000038    0.1462217
  40.5150032    0.1447636
  40.5300026    0.1530862
  40.5450020    0.1487845
  40.5600014    0.1426131
  40.5750008    0.1430347
  40.5900002    0.1434054
  40.6050034    0.1499663
  40.6200027    0.1507266
  40.6350021    0.1537576
  40.6500015    0.1572174
  40.6650009    0.1463761
  40.6800003    0.1463472
  40.6950035    0.1426088
  40.7100029    0.1424482
  40.7250023    0.1464029
  40.7400017    0.1510608
  40.7550011    0.1253865
  40.7700005    0.1277555
  40.7850037    0.1219031
  40.8000031    0.1505213
  40.8150024    0.1410384
  40.8300018    0.1400292
  40.8450012    0.1518367
  40.8600006    0.1447096
  40.8750038    0.1536650
  40.8900032    0.1500942
  40.9050026    0.1448365
  40.9200020    0.1513021
  40.9350014    0.1451359
  40.9500008    0.1520124
  40.9650002    0.1535675
  40.9800034    0.1452968
  40.9950027    0.1435683
  41.0100021    0.1410236
  41.0250015    0.1499365
  41.0400009    0.1328938
  41.0550003    0.1403362
  41.0700035    0.1630999
  41.0850029    0.1448153
  41.1000023    0.1444672
  41.1150017    0.1442903
  41.1300011    0.1544617
  41.1450005    0.1480359
  41.1600037    0.1480674
  41.1750031    0.1408414
  41.1900024    0.1461982
  41.2050018    0.1400554
  41.2200012    0.1491329
  41.2350006    0.1440989
  41.2500038    0.1535232
  41.2650032    0.1470040
  41.2800026    0.1464755
  41.2950020    0.1436631
  41.3100014    0.1441934
  41.3250008    0.1461865
  41.3400002    0.1410588
  41.3550034    0.1397247
  41.3700027    0.1405743
  41.3850021    0.1460207
  41.4000015    0.1455351
  41.4150009    0.1353500
  41.4300003    0.1439434
  41.4450035    0.1454103
  41.4600029    0.1466630
  41.4750023    0.1404312
  41.4900017    0.1451357
  41.5050011    0.1350586
  41.5200005    0.1474826
  41.5350037    0.1410517
  41.5500031    0.1427721
  41.5650024    0.1403406
  41.5800018    0.1577871
  41.5950012    0.1469459
  41.6100006    0.1555079
  41.6250038    0.1509516
  41.6400032    0.1504424
  41.6550026    0.1466239
  41.6700020    0.1479712
  41.6850014    0.1316055
  41.7000008    0.1297701
  41.7150002    0.1478269
  41.7300034    0.1473375
  41.7450027    0.1432528
  41.7600021    0.1471120
  41.7750015    0.1484450
  41.7900009    0.1505776
  41.8050003    0.1481290
  41.8200035    0.1439088
  41.8350029    0.1511350
  41.8500023    0.1534605
  41.8650017    0.1449880
  41.8800011    0.1480837
  41.8950005    0.1468865
  41.9100037    0.1295865
  41.9250031    0.1261216
  41.9400024    0.1532650
  41.9550018    0.1481621
  41.9700012    0.1436239
  41.9850006    0.1420624
  42.0000038    0.1412849
  42.0150032    0.1439082
  42.0300026    0.1452723
  42.0450020    0.1450498
  42.0600014    0.1428389
  42.0750008    0.1468291
  42.0900002    0.1409374
  42.1050034    0.1474229
  42.1200027    0.1388818
  42.1350021    0.1452430
  42.1500015    0.1465423
  42.1650009    0.1454192
  42.1800003    0.1438485
  42.1950035    0.1424230
  42.2100029    0.1463646
  42.2250023    0.1424317
  42.2400017    0.1191304
  42.2550011    0.1398451
  42.2700005    0.1472160
  42.2850037    0.1582366
  42.3000031    0.1492842
  42.3150024    0.1446493
  42.3300018    0.1492727
  42.3450012    0.1448245
  42.3600006    0.1442072
  42.3750038    0.1460568
  42.3900032    0.1454776
  42.4050026    0.1403504
  42.4200020    0.1497267
  42.4350014    0.1444295
  42.4500008    0.1438268
  42.4650002    0.1504309
  42.4800034    0.1514169
  42.4950027    0.1466502
  42.5100021    0.1460568
  42.5250015    0.1506122
  42.5400009    0.1505428
  42.5550003    0.1491412
  42.5700035    0.1441477
  42.5850029    0.1445829
  42.6000023    0.1531455
  42.6150017    0.1483462
  42.6300011    0.1477282
  42.6450005    0.1518844
  42.6600037    0.1441395
  42.6750031    0.1523436
  42.6900024    0.1489647
  42.7050018    0.1526841
  42.7200012    0.1443069
  42.7350006    0.1493851
  42.7500038    0.1435860
  42.7650032    0.1390713
  42.7800026    0.1434373
  42.7950020    0.1288439
  42.8100014    0.1216709
  42.8250008    0.1316907
  42.8400002    0.1416963
  42.8550034    0.1330173
  42.8700027    0.1434443
  42.8850021    0.1455589
  42.9000015    0.1454614
  42.9150009    0.1491921
  42.9300003    0.1487280
  42.9450035    0.1530232
  42.9600029    0.1399848
  42.9750023    0.1494047
  42.9900017    0.1474020
  43.0050011    0.1446119
  43.0200005    0.1537031
  43.0350037    0.1454440
  43.0500031    0.1412886
  43.0650024    0.1511552
  43.0800018    0.1474106
  43.0950012    0.1523959
  43.1100006    0.1454247
  43.1250038    0.1457212
  43.1400032    0.1522722
  43.1550026    0.1485223
  43.1700020    0.1434705
  43.1850014    0.1524308
  43.2000008    0.1476355
  43.2150002    0.1441268
  43.2300034    0.1532866
  43.2450027    0.1511642
  43.2600021    0.1298017
  43.2750015    0.1501156
  43.2900009    0.1430417
  43.3050003    0.1437641
  43.3200035    0.1476948
  43.3350029    0.1496733
  43.3500023    0.1473389
  43.3650017    0.1466540
  43.3800011    0.1369053
  43.3950005    0.1411204
  43.4100037    0.1457057
  43.4250031    0.1440039
  43.4400024    0.1513184
  43.4550018    0.1237720
  43.4700012    0.1297711
  43.4850006    0.1369703
  43.5000038    0.1441155
  43.5150032    0.1438393
  43.5300026    0.1505149
  43.5450020    0.1503454
  43.5600014    0.1427488
  43.5750008    0.1444630
  43.5900040    0.1475113
  43.6050034    0.1551491
  43.6200027    0.1451409
  43.6350021    0.1420988
  43.6500015    0.1545246
  43.6650009    0.1495960
  43.6800003    0.1428566
  43.6950035    0.1508586
  43.7100029    0.1434645
  43.7250023    0.1455477
  43.7400017    0.1341934
  43.7550011    0.1399863
  43.7700005    0.1445735
  43.7850037    0.1529939
  43.8000031    0.1520830
  43.8150024    0.1443398
  43.8300018    0.1500850
  43.8450012    0.1404082
  43.8600006    0.1424466
  43.8750038    0.1460531
  43.8900032    0.1509842
  43.9050026    0.1459394
  43.9200020    0.1459715
  43.9350014    0.1451709
  43.9500008    0.1444666
  43.9650040    0.1508352
  43.9800034    0.1390482
  43.9950027    0.1523407
  44.0100021    0.1418711
  44.0250015    0.1462401
  44.0400009    0.1470441
  44.0550003    0.1493927
  44.0700035    0.1426240
  44.0850029    0.1437750
  44.1000023    0.1255628
  44.1150017    0.1483555
  44.1300011    0.1493912
  44.1450005    0.1520704
  44.1600037    0.1483608
  44.1750031    0.1437034
  44.1900024    0.1413134
  44.2050018    0.1454079
  44.2200012    0.1447164
  44.2350006    0.1465825
  44.2500038    0.1470146
  44.2650032    0.1426587
  44.2800026    0.1464665
  44.2950020    0.1315445
  44.3100014    0.1387134
  44.3250008    0.1500203
  44.3400040    0.1300522
  44.3550034    0.1249519
  44.3700027    0.1515430
  44.3850021    0.1459544
  44.4000015    0.1501250
  44.4150009    0.1480833
  44.4300003    0.1513995
  44.4450035    0.1444677
  44.4600029    0.1492102
  44.4750023    0.1473484
  44.4900017    0.1486480
  44.5050011    0.1423291
  44.5200005    0.1473616
  44.5350037    0.1405779
  44.5500031    0.1536334
  44.5650024    0.1478232
  44.5800018    0.1440343
  44.5950012    0.1456652
  44.6100006    0.1383618
  44.6250038    0.1460411
  44.6400032    0.1495684
  44.6550026    0.1462837
  44.6700020    0.1467518
  44.6850014    0.1467778
  44.7000008    0.1236214
  44.7150040    0.1433576
  44.7300034    0.0998078
  44.7450027    0.1235937
  44.7600021    0.1274610
  44.7750015    0.1455973
  44.7900009    0.1499549
  44.8050003    0.1461206
  44.8200035    0.1424447
  44.8350029    0.1363093
  44.8500023    0.1418010
  44.8650017    0.1465793
  44.8800011    0.1414715
  44.8950005    0.1395410
  44.9100037    0.1461132
  44.9250031    0.1496784
  44.9400024    0.1428965
  44.9550018    0.1412882
  44.9700012    0.1519476
  44.9850006    0.1456656
  45.0000038    0.1442201
  45.0150032    0.1515554
  45.0300026    0.1496864
  45.0450020    0.1452494
  45.0600014    0.1443105
  45.0750008    0.1483836
  45.0900040    0.1397590
  45.1050034    0.1421515
  45.1200027    0.1478597
  45.1350021    0.1463718
  45.1500015    0.1446928
  45.1650009    0.1409715
  45.1800003    0.1462474
  45.1950035    0.1600280
  45.2100029    0.1333061
  45.2250023    0.1485145
  45.2400017    0.1438408
  45.2550011    0.1486721
  45.2700005    0.1461708
  45.2850037    0.1453861
  45.3000031    0.1513338
  45.3150024    0.1482930
  45.3300018    0.1479671
  45.3450012    0.1460733
  45.3600006    0.1414851
  45.3750038    0.1484158
  45.3900032    0.1468839
  45.4050026    0.1458164
  45.4200020    0.1471807
  45.4350014    0.1423957
  45.4500008    0.1465257
  45.4650040    0.1304945
  45.4800034    0.1189814
  45.4950027    0.1219746
  45.5100021    0.1500450
  45.5250015    0.1464125
  45.5400009    0.1444848
  45.5550003    0.1517417
  45.5700035    0.1476598
  45.5850029    0.1442004
  45.6000023    0.1447712
  45.6150017    0.1458820
  45.6300011    0.1445910
  45.6450005    0.1506416
  45.6600037    0.1428379
  45.6750031    0.1553610
  45.6900024    0.1527599
  45.7050018    0.1544780
  45.7200012    0.1450092
  45.7350006    0.1456808
  45.7500038    0.1390877
  45.7650032    0.1489340
  45.7800026    0.1497606
  45.7950020    0.1486572
  45.8100014    0.1458259
  45.8250008    0.1548131
  45.8400040    0.1532516
  45.8550034    0.1549561
  45.8700027    0.1472930
  45.8850021    0.1519208
  45.9000015    0.1525362
  45.9150009    0.1455225
  45.9300003    0.1542192
  45.9450035    0.1445576
  45.9600029    0.1460296
  45.9750023    0.1515200
  45.9900017    0.1318183
  46.0050011    0.1194847
  46.0200005    0.1472074
  46.0350037    0.1485802
  46.0500031    0.1534822
  46.0650024    0.1408914
  46.0800018    0.1429437
  46.0950012    0.1438761
  46.1100006    0.1483521
  46.1250038    0.1422719
  46.1400032    0.1575094
  46.1550026    0.1532038
  46.1700020    0.1453460
  46.1850014    0.1432413
  46.2000008    0.1444205
  46.2150040    0.1141632
  46.2300034    0.1188098
  46.2450027    0.1101268
  46.2600021    0.1151963
  46.2750015    0.1095585
  46.2900009    0.1374864
  46.3050003    0.1167206
  46.3200035    0.1300696
  46.3350029    0.1490847
  46.3500023    0.1427311
  46.3650017    0.1504575
  46.3800011    0.1414414
  46.3950005    0.1535069
  46.4100037    0.1444027
  46.4250031    0.1470307
  46.4400024    0.1444280
  46.4550018    0.1463198
  46.4700012    0.1490208
  46.4850006    0.1456962
  46.5000038    0.1482329
  46.5150032    0.1490368
  46.5300026    0.1510240
  46.5450020    0.1456525
  46.5600014    0.1364118
  46.5750008    0.1453271
  46.5900040    0.1471920
  46.6050034    0.1395651
  46.6200027    0.1512177
  46.6350021    0.1406114
  46.6500015    0.1515085
  46.6650009    0.1453956
  46.6800041    0.1443298
  46.6950035    0.1442030
  46.7100029    0.1513893
  46.7250023    0.1531418
  46.7400017    0.1491814
  46.7550011    0.1407343
  46.7700005    0.1391949
  46.7850037    0.1536814
  46.8000031    0.1490486
  46.8150024    0.1442041
  46.8300018    0.1394861
  46.8450012    0.1479202
  46.8600006    0.1513658
  46.8750038    0.1397540
  46.8900032    0.1455844
  46.9050026    0.1463004
  46.9200020    0.1482298
  46.9350014    0.1517028
  46.9500008    0.1531366
  46.9650040    0.1539298
  46.9800034    0.1477281
  46.9950027    0.1416262
  47.0100021    0.1515072
  47.0250015    0.1388659
  47.0400009    0.1231947
  47.0550041    0.1261186
  47.0700035    0.1325966
  47.0850029    0.0908698
  47.1000023    0.1285243
  47.1150017    0.1119137
  47.1300011    0.1154534
  47.1450005    0.1087968
  47.1600037    0.1297009
  47.1750031    0.1168468
  47.1900024    0.1385475
  47.2050018    0.1406854
  47.2200012    0.1491319
  47.2350006    0.1502052
  47.2500038    0.1221524
  47.2650032    0.1228861
  47.2800026    0.1238528
  47.2950020    0.1246665
  47.3100014    0.1193367
  47.3250008    0.1272104
  47.3400040    0.1350624
  47.3550034    0.1269126
  47.3700027    0.1493517
  47.3850021    0.1415696
  47.4000015    0.1450246
  47.4150009    0.1500827
  47.4300041    0.1414652
  47.4450035    0.1443896
  47.4600029    0.1422891
  47.4750023    0.1485033
  47.4900017    0.1262831
  47.5050011    0.1464398
  47.5200005    0.1419525
  47.5350037    0.1504409
  47.5500031    0.1474695
  47.5650024    0.1430830
  47.5800018    0.1392050
  47.5950012    0.1199692
  47.6100006    0.1224120
  47.6250038    0.1128069
  47.6400032    0.1285752
  47.6550026    0.1455853
  47.6700020    0.1394103
  47.6850014    0.1453639
  47.7000008    0.1376510
  47.7150040    0.1227719
  47.7300034    0.1456325
  47.7450027    0.1473717
  47.7600021    0.1353051
  47.7750015    0.1470083
  47.7900009    0.1433713
  47.8050041    0.1488793
  47.8200035    0.1469305
  47.8350029    0.1468256
  47.8500023    0.1387539
  47.8650017    0.1078461
  47.8800011    0.0971954
  47.8950005    0.0982847
  47.9100037    0.1234295
  47.9250031    0.1111196
  47.9400024    0.1070762
  47.9550018    0.1209489
  47.9700012    0.1061781
  47.9850006    0.0867813
  48.0000038    0.0898333
  48.0150032    0.1046694
  48.0300026    0.1182145
  48.0450020    0.1385412
  48.0600014    0.1358311
  48.0750008    0.1486282
  48.0900040    0.1456690
  48.1050034    0.1455711
  48.1200027    0.1452643
  48.1350021    0.1465987
  48.1500015    0.1429472
  48.1650009    0.1352567
  48.1800041    0.1460261
  48.1950035    0.1244405
  48.2100029    0.1263869
  48.2250023    0.1475552
  48.2400017    0.1465169
  48.2550011    0.1418695
  48.2700005    0.1445119
  48.2850037    0.1446302
  48.3000031    0.1528931
  48.3150024    0.1482244
  48.3300018    0.1523382
  48.3450012    0.1164617
  48.3600006    0.1185946
  48.3750038    0.1256780
  48.3900032    0.1310809
  48.4050026    0.1162350
  48.4200020    0.1152116
  48.4350014    0.1092446
  48.4500008    0.1189535
  48.4650040    0.0993892
  48.4800034    0.0966787
  48.4950027    0.0972799
  48.5100021    0.1258945
  48.5250015    0.1110097
  48.5400009    0.1295298
  48.5550041    0.1097017
  48.5700035    0.1136538
  48.5850029    0.1120256
  48.6000023    0.1172911
  48.6150017    0.1125675
  48.6300011    0.0992945
  48.6450005    0.1221693
  48.6600037    0.1225113
  48.6750031    0.1392994
  48.6900024    0.1475381
  48.7050018    0.1239125
  48.7200012    0.1207115
  48.7350006    0.1235297
  48.7500038    0.1416765
  48.7650032    0.1213531
  48.7800026    0.1452274
  48.7950020    0.1169777
  48.8100014    0.1364955
  48.8250008    0.1411698
  48.8400040    0.1430488
  48.8550034    0.1322380
  48.8700027    0.1283099
  48.8850021    0.1435265
  48.9000015    0.1307574
  48.9150009    0.1409213
  48.9300041    0.1382396
  48.9450035    0.1378195
  48.9600029    0.1455023
  48.9750023    0.1211872
  48.9900017    0.1386954
  49.0050011    0.1383156
  49.0200005    0.1460011
  49.0350037    0.1461257
  49.0500031    0.1424384
  49.0650024    0.1497593
  49.0800018    0.1260177
  49.0950012    0.1372506
  49.1100006    0.1352838
  49.1250038    0.1232850
  49.1400032    0.1155382
  49.1550026    0.1145362
  49.1700020    0.0977143
  49.1850014    0.1163879
  49.2000008    0.1292396
  49.2150040    0.1170713
  49.2300034    0.1247748
  49.2450027    0.1270176
  49.2600021    0.1241479
  49.2750015    0.1194758
  49.2900009    0.1255635
  49.3050041    0.1314577
  49.3200035    0.1196112
  49.3350029    0.1296279
  49.3500023    0.1176142
  49.3650017    0.1181005
  49.3800011    0.1263021
  49.3950005    0.1393032
  49.4100037    0.1286355
  49.4250031    0.1339857
  49.4400024    0.1466584
  49.4550018    0.1464413
  49.4700012    0.1446805
  49.4850006    0.1295477
  49.5000038    0.1241247
  49.5150032    0.1369147
  49.5300026    0.1269213
  49.5450020    0.1458145
  49.5600014    0.1444053
  49.5750008    0.1378592
  49.5900040    0.1232244
  49.6050034    0.1438973
  49.6200027    0.1157855
  49.6350021    0.1199846
  49.6500015    0.1476142
  49.6650009    0.1479465
  49.6800041    0.1248077
  49.6950035    0.1284183
  49.7100029    0.1156360
  49.7250023    0.1188735
  49.7400017    0.1082459
  49.7550011    0.1133871
  49.7700005    0.1069699
  49.7850037    0.1292832
  49.8000031    0.1219086
  49.8150024    0.1194737
  49.8300018    0.1096832
  49.8450012    0.1159624
  49.8600006    0.1291551
  49.8750038    0.1165674
  49.8900032    0.1234995
  49.9050026    0.1204512
  49.9200020    0.1449785
  49.9350014    0.1489319
  49.9500008    0.1467188
  49.9650040    0.1228644
  49.9800034    0.1242633
  49.9950027    0.1168581
