# Supplementary material for: KRSR and RGD Adsorption on TiO2 and Influence of Ion Concentration: A Molecular Dynamics Study
Source: Biomolecules. 2026 Feb 23;16(2):336. doi: 10.3390/biom16020336 (PMC12938479; doi:10.3390/biom16020336)
Supplement: Supplementary file 1 [file biomolecules-16-00336-s001.zip › Supplementary data/data/RGD/47Na47Cl/mindist.xvg]

# This file was created Tue Aug 19 14:43:32 2025
# Created by:
#                     :-) GROMACS - gmx mindist, 2023.2 (-:
# 
# Executable:   /usr/local/gromacs/bin/gmx
# Data prefix:  /usr/local/gromacs
# Working dir:  /mnt/d/Cache/Blanka/Everything Linux/Titán/RGD
# Command line:
#   gmx mindist -s 47Na47Cl_1/md/md.tpr -f 47Na47Cl_1/md/md_noPBC.xtc -od 47Na47Cl_1/md/mindist.xvg -tu ns -on numcont.xvg
# gmx mindist is part of G R O M A C S:
#
# GROtesk MACabre and Sinister
#
@    title "Minimum Distance"
@    xaxis  label "Time (ns)"
@    yaxis  label "Distance (nm)"
@TYPE xy
@ view 0.15, 0.15, 0.75, 0.85
@ legend on
@ legend box on
@ legend loctype view
@ legend 0.78, 0.8
@ legend length 2
@ s0 legend "Protein-TI"
0.000000e+00  2.175380e+00
1.500000e-02  2.393283e+00
3.000000e-02  2.579894e+00
4.500000e-02  2.562927e+00
6.000000e-02  2.525055e+00
7.500000e-02  2.549206e+00
9.000000e-02  2.689198e+00
1.050000e-01  2.773548e+00
1.200000e-01  2.654418e+00
1.350000e-01  2.755864e+00
1.500000e-01  2.681685e+00
1.650000e-01  2.481039e+00
1.800000e-01  2.491374e+00
1.950000e-01  2.249676e+00
2.100000e-01  2.111309e+00
2.250000e-01  2.390456e+00
2.400000e-01  2.683185e+00
2.550000e-01  2.716355e+00
2.700000e-01  2.613547e+00
2.850000e-01  2.398970e+00
3.000000e-01  2.483567e+00
3.150000e-01  2.438523e+00
3.300000e-01  2.174814e+00
3.450000e-01  2.112076e+00
3.600000e-01  2.126595e+00
3.750000e-01  2.286426e+00
3.900000e-01  2.520712e+00
4.050000e-01  2.103603e+00
4.200000e-01  1.995778e+00
4.350000e-01  1.943316e+00
4.500000e-01  2.034479e+00
4.650000e-01  1.900850e+00
4.800000e-01  2.103702e+00
4.950000e-01  2.062302e+00
5.100001e-01  2.161778e+00
5.250000e-01  2.594470e+00
5.400000e-01  2.523027e+00
5.550000e-01  2.278452e+00
5.700001e-01  2.397824e+00
5.850000e-01  2.327562e+00
6.000000e-01  2.368340e+00
6.150000e-01  2.250429e+00
6.300001e-01  2.271771e+00
6.450000e-01  2.264395e+00
6.600000e-01  1.919067e+00
6.750000e-01  1.831807e+00
6.900001e-01  2.123095e+00
7.050000e-01  2.140610e+00
7.200000e-01  2.078728e+00
7.350000e-01  2.303971e+00
7.500001e-01  2.290734e+00
7.650000e-01  2.232373e+00
7.800000e-01  2.432049e+00
7.950000e-01  2.598928e+00
8.100001e-01  2.708178e+00
8.250000e-01  2.516870e+00
8.400000e-01  2.594777e+00
8.550000e-01  2.601245e+00
8.700001e-01  2.558936e+00
8.850001e-01  2.549948e+00
9.000000e-01  2.546277e+00
9.150000e-01  2.776150e+00
9.300001e-01  2.767241e+00
9.450001e-01  2.575287e+00
9.600000e-01  2.502145e+00
9.750000e-01  2.659488e+00
9.900001e-01  2.673831e+00
1.005000e+00  2.708906e+00
1.020000e+00  2.902154e+00
1.035000e+00  2.785783e+00
1.050000e+00  2.838685e+00
1.065000e+00  2.849758e+00
1.080000e+00  2.782937e+00
1.095000e+00  2.821888e+00
1.110000e+00  2.813843e+00
1.125000e+00  2.875059e+00
1.140000e+00  3.012619e+00
1.155000e+00  3.224160e+00
1.170000e+00  3.182165e+00
1.185000e+00  3.074297e+00
1.200000e+00  3.176433e+00
1.215000e+00  3.098033e+00
1.230000e+00  2.894124e+00
1.245000e+00  2.985172e+00
1.260000e+00  3.137362e+00
1.275000e+00  2.982693e+00
1.290000e+00  2.928052e+00
1.305000e+00  2.986930e+00
1.320000e+00  2.711111e+00
1.335000e+00  3.005828e+00
1.350000e+00  2.973177e+00
1.365000e+00  2.795972e+00
1.380000e+00  2.976489e+00
1.395000e+00  2.764480e+00
1.410000e+00  2.866899e+00
1.425000e+00  2.828241e+00
1.440000e+00  2.890012e+00
1.455000e+00  2.695158e+00
1.470000e+00  2.403045e+00
1.485000e+00  2.728033e+00
1.500000e+00  2.840913e+00
1.515000e+00  2.869974e+00
1.530000e+00  2.824315e+00
1.545000e+00  2.894602e+00
1.560000e+00  2.569195e+00
1.575000e+00  2.743728e+00
1.590000e+00  2.737751e+00
1.605000e+00  2.578383e+00
1.620000e+00  2.677012e+00
1.635000e+00  2.565675e+00
1.650000e+00  2.513163e+00
1.665000e+00  2.276415e+00
1.680000e+00  2.419343e+00
1.695000e+00  2.422512e+00
1.710000e+00  2.381104e+00
1.725000e+00  2.304641e+00
1.740000e+00  2.251338e+00
1.755000e+00  2.431893e+00
1.770000e+00  2.498665e+00
1.785000e+00  2.836782e+00
1.800000e+00  2.829068e+00
1.815000e+00  2.652053e+00
1.830000e+00  2.791608e+00
1.845000e+00  2.538669e+00
1.860000e+00  2.821849e+00
1.875000e+00  2.745000e+00
1.890000e+00  2.783421e+00
1.905000e+00  2.738796e+00
1.920000e+00  2.485990e+00
1.935000e+00  2.610645e+00
1.950000e+00  2.644234e+00
1.965000e+00  2.870299e+00
1.980000e+00  2.803900e+00
1.995000e+00  2.832774e+00
2.010000e+00  2.653194e+00
2.025000e+00  2.775292e+00
2.040000e+00  2.571409e+00
2.055000e+00  2.424433e+00
2.070000e+00  2.440489e+00
2.085000e+00  2.275716e+00
2.100000e+00  2.284523e+00
2.115000e+00  2.268073e+00
2.130000e+00  2.592827e+00
2.145000e+00  2.736541e+00
2.160000e+00  2.840951e+00
2.175000e+00  2.813522e+00
2.190000e+00  2.752182e+00
2.205000e+00  2.538681e+00
2.220000e+00  2.523897e+00
2.235000e+00  2.539715e+00
2.250000e+00  2.380910e+00
2.265000e+00  2.353639e+00
2.280000e+00  2.354275e+00
2.295000e+00  2.327846e+00
2.310000e+00  2.456357e+00
2.325000e+00  2.402593e+00
2.340000e+00  2.471237e+00
2.355000e+00  2.640092e+00
2.370000e+00  2.284839e+00
2.385000e+00  2.162177e+00
2.400000e+00  1.985582e+00
2.415000e+00  1.939084e+00
2.430000e+00  1.813836e+00
2.445000e+00  1.854087e+00
2.460000e+00  1.810797e+00
2.475000e+00  1.928230e+00
2.490000e+00  1.944729e+00
2.505000e+00  2.194042e+00
2.520000e+00  2.521045e+00
2.535000e+00  2.475293e+00
2.550000e+00  2.407251e+00
2.565000e+00  2.473894e+00
2.580000e+00  2.449447e+00
2.595000e+00  2.622880e+00
2.610000e+00  2.587475e+00
2.625000e+00  2.606117e+00
2.640000e+00  2.591197e+00
2.655000e+00  2.408696e+00
2.670000e+00  2.317129e+00
2.685000e+00  2.204142e+00
2.700000e+00  2.462422e+00
2.715000e+00  2.357220e+00
2.730000e+00  2.401197e+00
2.745000e+00  2.218165e+00
2.760000e+00  2.339134e+00
2.775000e+00  2.211086e+00
2.790000e+00  2.392163e+00
2.805000e+00  2.176410e+00
2.820000e+00  2.229641e+00
2.835000e+00  2.125159e+00
2.850000e+00  1.895188e+00
2.865000e+00  2.065756e+00
2.880000e+00  2.145312e+00
2.895000e+00  2.189456e+00
2.910000e+00  2.174344e+00
2.925000e+00  2.295876e+00
2.940000e+00  2.381775e+00
2.955000e+00  2.402480e+00
2.970000e+00  2.371579e+00
2.985000e+00  2.178146e+00
3.000000e+00  2.188476e+00
3.015000e+00  2.099436e+00
3.030000e+00  2.189730e+00
3.045000e+00  2.253178e+00
3.060000e+00  2.225859e+00
3.075000e+00  2.050238e+00
3.090000e+00  2.055030e+00
3.105000e+00  2.122128e+00
3.120000e+00  2.180372e+00
3.135000e+00  2.155933e+00
3.150000e+00  2.280627e+00
3.165000e+00  2.315397e+00
3.180000e+00  2.512552e+00
3.195000e+00  2.494105e+00
3.210000e+00  2.556687e+00
3.225000e+00  2.459344e+00
3.240000e+00  2.618199e+00
3.255000e+00  2.535573e+00
3.270000e+00  2.592255e+00
3.285000e+00  2.478199e+00
3.300000e+00  2.536929e+00
3.315000e+00  2.537064e+00
3.330000e+00  2.735929e+00
3.345000e+00  2.883037e+00
3.360000e+00  2.859410e+00
3.375000e+00  2.935081e+00
3.390000e+00  2.877244e+00
3.405000e+00  3.079402e+00
3.420000e+00  3.168416e+00
3.435000e+00  3.009285e+00
3.450000e+00  3.080679e+00
3.465000e+00  3.079560e+00
3.480000e+00  2.917681e+00
3.495000e+00  2.919008e+00
3.510000e+00  2.993083e+00
3.525000e+00  3.013604e+00
3.540000e+00  2.956656e+00
3.555000e+00  2.792071e+00
3.570000e+00  2.836453e+00
3.585000e+00  2.859206e+00
3.600000e+00  2.825570e+00
3.615000e+00  2.695417e+00
3.630000e+00  2.950191e+00
3.645000e+00  2.955143e+00
3.660000e+00  2.986307e+00
3.675000e+00  3.121409e+00
3.690000e+00  2.996170e+00
3.705000e+00  3.245354e+00
3.720000e+00  3.106385e+00
3.735000e+00  3.060944e+00
3.750000e+00  3.035135e+00
3.765000e+00  2.975412e+00
3.780000e+00  2.949190e+00
3.795000e+00  2.813187e+00
3.810000e+00  2.905544e+00
3.825000e+00  2.722451e+00
3.840000e+00  2.871803e+00
3.855000e+00  2.680604e+00
3.870000e+00  2.826341e+00
3.885000e+00  2.984542e+00
3.900000e+00  3.150914e+00
3.915000e+00  3.068633e+00
3.930000e+00  2.675040e+00
3.945000e+00  2.782408e+00
3.960000e+00  2.740670e+00
3.975000e+00  2.760384e+00
3.990000e+00  2.793030e+00
4.005000e+00  3.071421e+00
4.020000e+00  3.156016e+00
4.035000e+00  2.888818e+00
4.050000e+00  2.895712e+00
4.065000e+00  2.913853e+00
4.080000e+00  2.797191e+00
4.095000e+00  2.790242e+00
4.110000e+00  2.747865e+00
4.125000e+00  2.621189e+00
4.140000e+00  2.614684e+00
4.155000e+00  2.500343e+00
4.170000e+00  2.319691e+00
4.185000e+00  2.426607e+00
4.200000e+00  2.368798e+00
4.215000e+00  2.484518e+00
4.230000e+00  2.521429e+00
4.245000e+00  2.629514e+00
4.260000e+00  2.699560e+00
4.275000e+00  2.490089e+00
4.290000e+00  2.581890e+00
4.305000e+00  2.549033e+00
4.320000e+00  2.642871e+00
4.335000e+00  2.415480e+00
4.350000e+00  2.383371e+00
4.365000e+00  2.759017e+00
4.380000e+00  2.589974e+00
4.395000e+00  2.688933e+00
4.410000e+00  2.658802e+00
4.425000e+00  2.845646e+00
4.440000e+00  2.848743e+00
4.455000e+00  2.880914e+00
4.470000e+00  3.020862e+00
4.485000e+00  2.890857e+00
4.500000e+00  2.872402e+00
4.515000e+00  2.978793e+00
4.530000e+00  2.996598e+00
4.545000e+00  2.993913e+00
4.560000e+00  2.992417e+00
4.575000e+00  2.700541e+00
4.590000e+00  2.898777e+00
4.605000e+00  2.924771e+00
4.620000e+00  2.921471e+00
4.635000e+00  2.873475e+00
4.650000e+00  2.904408e+00
4.665000e+00  3.157542e+00
4.680000e+00  3.077130e+00
4.695000e+00  3.035555e+00
4.710000e+00  2.886441e+00
4.725000e+00  2.806338e+00
4.740000e+00  3.008224e+00
4.755000e+00  2.924183e+00
4.770000e+00  2.825003e+00
4.785000e+00  3.025178e+00
4.800000e+00  3.037878e+00
4.815000e+00  2.979207e+00
4.830000e+00  3.015299e+00
4.845000e+00  2.999595e+00
4.860000e+00  3.063737e+00
4.875000e+00  2.949018e+00
4.890000e+00  2.996778e+00
4.905000e+00  2.927009e+00
4.920000e+00  2.875384e+00
4.935000e+00  3.084441e+00
4.950000e+00  2.994021e+00
4.965000e+00  3.074368e+00
4.980000e+00  2.865411e+00
4.995000e+00  3.036151e+00
5.010000e+00  3.042928e+00
5.025000e+00  3.147204e+00
5.040000e+00  2.884581e+00
5.055000e+00  2.845016e+00
5.070000e+00  2.951688e+00
5.085000e+00  2.923573e+00
5.100000e+00  2.756185e+00
5.115000e+00  2.851219e+00
5.130000e+00  2.622233e+00
5.145000e+00  2.456671e+00
5.160000e+00  2.462773e+00
5.175000e+00  2.617260e+00
5.190000e+00  2.587992e+00
5.205000e+00  2.625504e+00
5.220000e+00  2.563318e+00
5.235000e+00  2.473309e+00
5.250000e+00  2.374224e+00
5.265000e+00  2.343984e+00
5.280000e+00  2.406780e+00
5.295000e+00  2.474376e+00
5.310000e+00  2.318527e+00
5.325000e+00  2.159106e+00
5.340000e+00  2.294868e+00
5.355000e+00  2.256801e+00
5.370000e+00  2.020208e+00
5.385000e+00  1.938646e+00
5.400000e+00  1.753279e+00
5.415000e+00  1.645215e+00
5.430000e+00  1.694832e+00
5.445000e+00  1.774782e+00
5.460000e+00  1.656267e+00
5.475000e+00  1.884328e+00
5.490000e+00  1.806241e+00
5.505000e+00  1.711955e+00
5.520000e+00  1.745069e+00
5.535000e+00  1.821991e+00
5.550000e+00  2.101574e+00
5.565000e+00  2.136523e+00
5.580000e+00  2.437625e+00
5.595000e+00  2.522728e+00
5.610000e+00  2.503377e+00
5.625000e+00  2.518191e+00
5.640000e+00  2.566636e+00
5.655000e+00  2.534571e+00
5.670000e+00  2.840885e+00
5.685000e+00  2.809311e+00
5.700000e+00  2.791054e+00
5.715000e+00  2.511799e+00
5.730000e+00  2.527612e+00
5.745000e+00  2.735306e+00
5.760000e+00  2.609412e+00
5.775000e+00  2.498355e+00
5.790000e+00  2.408761e+00
5.805000e+00  2.550308e+00
5.820000e+00  2.591323e+00
5.835001e+00  2.953937e+00
5.850000e+00  2.673206e+00
5.865000e+00  2.792535e+00
5.880000e+00  2.749733e+00
5.895000e+00  2.808239e+00
5.910000e+00  2.698447e+00
5.925000e+00  2.480287e+00
5.940000e+00  2.373943e+00
5.955000e+00  2.550963e+00
5.970000e+00  2.639294e+00
5.985000e+00  2.671137e+00
6.000000e+00  2.742784e+00
6.015000e+00  2.792943e+00
6.030000e+00  2.792487e+00
6.045000e+00  2.733056e+00
6.060000e+00  2.682056e+00
6.075000e+00  2.479319e+00
6.090000e+00  2.454383e+00
6.105000e+00  2.331008e+00
6.120000e+00  2.360696e+00
6.135000e+00  2.415618e+00
6.150000e+00  2.438844e+00
6.165000e+00  2.354813e+00
6.180000e+00  2.582885e+00
6.195000e+00  2.607520e+00
6.210001e+00  2.675163e+00
6.225000e+00  2.517061e+00
6.240000e+00  2.481222e+00
6.255000e+00  2.461291e+00
6.270000e+00  2.341189e+00
6.285000e+00  2.371080e+00
6.300000e+00  2.316028e+00
6.315001e+00  2.225438e+00
6.330000e+00  2.270354e+00
6.345000e+00  2.456420e+00
6.360000e+00  2.425430e+00
6.375000e+00  2.358863e+00
6.390000e+00  2.261548e+00
6.405000e+00  2.527877e+00
6.420000e+00  2.475389e+00
6.435000e+00  2.338744e+00
6.450000e+00  2.480536e+00
6.465000e+00  2.597039e+00
6.480000e+00  2.827235e+00
6.495000e+00  2.924538e+00
6.510000e+00  2.837228e+00
6.525000e+00  2.776682e+00
6.540000e+00  2.746883e+00
6.555000e+00  2.619876e+00
6.570000e+00  2.391292e+00
6.585001e+00  2.341018e+00
6.600000e+00  2.268976e+00
6.615000e+00  2.354075e+00
6.630000e+00  2.148890e+00
6.645000e+00  2.217965e+00
6.660000e+00  1.974497e+00
6.675000e+00  2.243591e+00
6.690001e+00  2.218352e+00
6.705000e+00  2.162966e+00
6.720000e+00  2.301508e+00
6.735000e+00  2.336799e+00
6.750000e+00  2.399732e+00
6.765000e+00  2.231112e+00
6.780000e+00  2.322510e+00
6.795001e+00  2.410264e+00
6.810000e+00  2.281757e+00
6.825000e+00  2.233582e+00
6.840000e+00  2.084610e+00
6.855000e+00  2.295771e+00
6.870000e+00  2.382134e+00
6.885000e+00  2.221509e+00
6.900000e+00  2.202519e+00
6.915000e+00  2.307891e+00
6.930000e+00  2.466386e+00
6.945000e+00  2.362899e+00
6.960001e+00  2.392905e+00
6.975000e+00  2.526361e+00
6.990000e+00  2.528106e+00
7.005000e+00  2.676900e+00
7.020000e+00  2.872658e+00
7.035000e+00  2.853561e+00
7.050000e+00  2.701467e+00
7.065001e+00  2.888555e+00
7.080000e+00  2.887531e+00
7.095000e+00  2.818807e+00
7.110000e+00  2.818649e+00
7.125000e+00  2.677396e+00
7.140000e+00  2.916833e+00
7.155000e+00  2.706226e+00
7.170001e+00  2.409548e+00
7.185000e+00  2.410947e+00
7.200000e+00  2.323907e+00
7.215000e+00  2.336385e+00
7.230000e+00  2.236004e+00
7.245000e+00  2.076519e+00
7.260000e+00  2.114088e+00
7.275001e+00  2.098568e+00
7.290000e+00  1.996548e+00
7.305000e+00  2.026924e+00
7.320000e+00  1.928559e+00
7.335001e+00  1.867183e+00
7.350000e+00  1.985953e+00
7.365000e+00  1.948894e+00
7.380000e+00  1.963021e+00
7.395000e+00  2.167258e+00
7.410000e+00  2.183513e+00
7.425000e+00  2.071874e+00
7.440001e+00  1.985606e+00
7.455000e+00  1.981109e+00
7.470000e+00  2.176894e+00
7.485000e+00  2.207562e+00
7.500000e+00  2.254061e+00
7.515000e+00  2.313063e+00
7.530000e+00  2.313583e+00
7.545001e+00  2.418839e+00
7.560000e+00  2.558843e+00
7.575000e+00  2.667376e+00
7.590000e+00  2.577787e+00
7.605000e+00  2.584074e+00
7.620000e+00  2.697827e+00
7.635000e+00  2.582083e+00
7.650001e+00  2.650037e+00
7.665000e+00  2.338648e+00
7.680000e+00  2.509351e+00
7.695000e+00  2.536303e+00
7.710001e+00  2.626733e+00
7.725000e+00  2.702568e+00
7.740000e+00  2.924613e+00
7.755001e+00  2.899854e+00
7.770000e+00  2.546106e+00
7.785000e+00  2.646714e+00
7.800000e+00  2.788966e+00
7.815001e+00  2.668039e+00
7.830000e+00  2.425276e+00
7.845000e+00  2.229246e+00
7.860001e+00  2.303649e+00
7.875000e+00  2.220990e+00
7.890000e+00  2.325876e+00
7.905000e+00  2.448630e+00
7.920001e+00  2.435475e+00
7.935000e+00  2.536399e+00
7.950000e+00  2.592521e+00
7.965000e+00  2.674388e+00
7.980000e+00  2.446396e+00
7.995000e+00  2.527242e+00
8.010000e+00  2.614636e+00
8.025001e+00  2.739148e+00
8.040000e+00  2.713952e+00
8.055000e+00  2.716858e+00
8.070001e+00  2.437263e+00
8.085000e+00  2.394311e+00
8.100000e+00  2.320396e+00
8.115001e+00  2.054135e+00
8.130000e+00  2.341773e+00
8.145000e+00  2.330093e+00
8.160001e+00  2.101962e+00
8.175000e+00  2.155731e+00
8.190001e+00  2.303657e+00
8.205000e+00  1.995307e+00
8.220000e+00  2.122744e+00
8.235001e+00  2.080231e+00
8.250000e+00  1.963332e+00
8.265000e+00  2.065429e+00
8.280001e+00  2.011262e+00
8.295000e+00  2.110200e+00
8.310000e+00  2.095828e+00
8.325001e+00  1.973941e+00
8.340000e+00  2.001803e+00
8.355000e+00  2.042359e+00
8.370001e+00  2.024031e+00
8.385000e+00  2.011413e+00
8.400001e+00  2.007517e+00
8.415000e+00  1.846045e+00
8.430000e+00  1.649410e+00
8.445001e+00  1.643674e+00
8.460000e+00  1.853212e+00
8.475000e+00  1.898942e+00
8.490001e+00  1.968854e+00
8.505000e+00  1.969082e+00
8.520000e+00  2.101921e+00
8.535001e+00  2.152724e+00
8.550000e+00  2.120883e+00
8.565001e+00  1.924240e+00
8.580001e+00  1.984074e+00
8.595000e+00  1.961581e+00
8.610001e+00  2.018170e+00
8.625000e+00  2.124835e+00
8.640000e+00  2.174128e+00
8.655001e+00  2.162666e+00
8.670000e+00  2.006912e+00
8.685000e+00  2.055128e+00
8.700001e+00  2.233223e+00
8.715000e+00  2.361968e+00
8.730000e+00  2.550946e+00
8.745001e+00  2.394521e+00
8.760000e+00  2.448713e+00
8.775001e+00  2.352416e+00
8.790000e+00  2.444697e+00
8.805000e+00  2.335770e+00
8.820001e+00  2.378519e+00
8.835000e+00  2.333448e+00
8.850000e+00  2.173611e+00
8.865001e+00  2.188542e+00
8.880000e+00  2.220370e+00
8.895000e+00  2.030853e+00
8.910001e+00  1.903438e+00
8.925000e+00  1.803606e+00
8.940001e+00  1.907942e+00
8.955001e+00  1.760897e+00
8.970000e+00  1.810777e+00
8.985001e+00  1.918225e+00
9.000000e+00  1.956500e+00
9.015000e+00  2.125597e+00
9.030001e+00  2.080566e+00
9.045000e+00  2.202239e+00
9.060000e+00  2.246505e+00
9.075001e+00  2.150015e+00
9.090000e+00  2.169645e+00
9.105000e+00  2.001857e+00
9.120001e+00  2.094955e+00
9.135000e+00  2.027115e+00
9.150001e+00  1.955051e+00
9.165000e+00  2.070090e+00
9.180000e+00  2.031746e+00
9.195001e+00  2.129268e+00
9.210000e+00  2.055426e+00
9.225000e+00  1.847346e+00
9.240001e+00  1.949845e+00
9.255000e+00  2.074478e+00
9.270000e+00  2.113415e+00
9.285001e+00  1.994068e+00
9.300000e+00  2.153162e+00
9.315001e+00  2.366104e+00
9.330001e+00  2.302049e+00
9.345000e+00  2.213241e+00
9.360001e+00  2.201437e+00
9.375000e+00  2.189815e+00
9.390000e+00  2.332485e+00
9.405001e+00  2.309541e+00
9.420000e+00  2.281570e+00
9.435000e+00  1.989476e+00
9.450001e+00  1.922324e+00
9.465000e+00  1.985173e+00
9.480000e+00  1.914419e+00
9.495001e+00  1.814287e+00
9.510000e+00  1.634668e+00
9.525001e+00  1.563454e+00
9.540001e+00  1.587377e+00
9.555000e+00  1.769773e+00
9.570001e+00  1.755413e+00
9.585000e+00  1.981308e+00
9.600000e+00  1.946824e+00
9.615001e+00  1.818409e+00
9.630000e+00  1.816381e+00
9.645000e+00  1.831328e+00
9.660001e+00  1.803822e+00
9.675000e+00  1.800467e+00
9.690001e+00  1.863895e+00
9.705001e+00  1.927509e+00
9.720000e+00  2.186301e+00
9.735001e+00  2.006457e+00
9.750000e+00  2.051909e+00
9.765000e+00  2.127689e+00
9.780001e+00  2.285450e+00
9.795000e+00  2.255387e+00
9.810000e+00  2.255476e+00
9.825001e+00  2.402137e+00
9.840000e+00  2.360888e+00
9.855000e+00  2.475861e+00
9.870001e+00  2.480864e+00
9.885000e+00  2.266234e+00
9.900001e+00  2.170825e+00
9.915001e+00  2.203043e+00
9.930000e+00  2.191684e+00
9.945001e+00  2.257232e+00
9.960000e+00  2.376479e+00
9.975000e+00  2.460654e+00
9.990001e+00  2.361944e+00
1.000500e+01  2.215813e+00
1.002000e+01  2.263835e+00
1.003500e+01  2.415670e+00
1.005000e+01  2.245553e+00
1.006500e+01  2.121213e+00
1.008000e+01  2.167995e+00
1.009500e+01  2.085999e+00
1.011000e+01  1.997151e+00
1.012500e+01  2.032185e+00
1.014000e+01  2.069113e+00
1.015500e+01  2.007677e+00
1.017000e+01  2.088716e+00
1.018500e+01  2.114488e+00
1.020000e+01  2.087801e+00
1.021500e+01  1.956929e+00
1.023000e+01  2.109169e+00
1.024500e+01  2.206335e+00
1.026000e+01  2.151319e+00
1.027500e+01  2.244654e+00
1.029000e+01  2.365809e+00
1.030500e+01  2.330394e+00
1.032000e+01  2.356104e+00
1.033500e+01  2.399377e+00
1.035000e+01  2.319278e+00
1.036500e+01  2.474990e+00
1.038000e+01  2.285065e+00
1.039500e+01  2.317637e+00
1.041000e+01  2.474100e+00
1.042500e+01  2.386195e+00
1.044000e+01  2.236280e+00
1.045500e+01  2.371467e+00
1.047000e+01  2.385424e+00
1.048500e+01  2.588371e+00
1.050000e+01  2.788521e+00
1.051500e+01  2.891528e+00
1.053000e+01  2.737602e+00
1.054500e+01  2.665750e+00
1.056000e+01  2.587099e+00
1.057500e+01  2.734303e+00
1.059000e+01  2.775022e+00
1.060500e+01  2.787376e+00
1.062000e+01  2.844536e+00
1.063500e+01  2.943965e+00
1.065000e+01  2.861360e+00
1.066500e+01  2.763929e+00
1.068000e+01  2.579424e+00
1.069500e+01  2.688227e+00
1.071000e+01  2.660711e+00
1.072500e+01  2.664179e+00
1.074000e+01  2.527628e+00
1.075500e+01  2.157307e+00
1.077000e+01  2.245733e+00
1.078500e+01  2.163115e+00
1.080000e+01  2.129280e+00
1.081500e+01  2.223521e+00
1.083000e+01  2.221440e+00
1.084500e+01  2.280262e+00
1.086000e+01  2.342843e+00
1.087500e+01  2.397865e+00
1.089000e+01  2.470623e+00
1.090500e+01  2.313450e+00
1.092000e+01  2.259522e+00
1.093500e+01  2.112408e+00
1.095000e+01  2.101219e+00
1.096500e+01  2.013625e+00
1.098000e+01  2.135351e+00
1.099500e+01  2.178595e+00
1.101000e+01  2.144745e+00
1.102500e+01  2.046332e+00
1.104000e+01  2.143414e+00
1.105500e+01  1.952781e+00
1.107000e+01  2.103826e+00
1.108500e+01  2.212801e+00
1.110000e+01  2.326333e+00
1.111500e+01  2.111699e+00
1.113000e+01  2.014610e+00
1.114500e+01  2.114524e+00
1.116000e+01  2.413489e+00
1.117500e+01  2.419384e+00
1.119000e+01  2.379487e+00
1.120500e+01  2.344052e+00
1.122000e+01  2.306748e+00
1.123500e+01  2.456374e+00
1.125000e+01  2.684829e+00
1.126500e+01  2.533428e+00
1.128000e+01  2.732450e+00
1.129500e+01  2.731675e+00
1.131000e+01  2.790881e+00
1.132500e+01  2.690798e+00
1.134000e+01  2.584373e+00
1.135500e+01  2.518635e+00
1.137000e+01  2.453751e+00
1.138500e+01  2.418465e+00
1.140000e+01  2.467092e+00
1.141500e+01  2.513601e+00
1.143000e+01  2.536452e+00
1.144500e+01  2.518790e+00
1.146000e+01  2.660522e+00
1.147500e+01  2.753817e+00
1.149000e+01  2.752604e+00
1.150500e+01  2.765187e+00
1.152000e+01  2.752444e+00
1.153500e+01  2.662292e+00
1.155000e+01  2.733853e+00
1.156500e+01  2.797778e+00
1.158000e+01  2.773547e+00
1.159500e+01  2.690253e+00
1.161000e+01  2.471007e+00
1.162500e+01  2.433253e+00
1.164000e+01  2.333507e+00
1.165500e+01  2.465707e+00
1.167000e+01  2.640205e+00
1.168500e+01  2.728763e+00
1.170000e+01  2.721299e+00
1.171500e+01  2.889638e+00
1.173000e+01  2.756837e+00
1.174500e+01  2.499255e+00
1.176000e+01  2.507270e+00
1.177500e+01  2.243267e+00
1.179000e+01  2.595060e+00
1.180500e+01  2.582776e+00
1.182000e+01  2.709964e+00
1.183500e+01  2.693520e+00
1.185000e+01  2.480040e+00
1.186500e+01  2.537800e+00
1.188000e+01  2.541582e+00
1.189500e+01  2.279094e+00
1.191000e+01  2.458921e+00
1.192500e+01  2.374727e+00
1.194000e+01  2.200281e+00
1.195500e+01  2.373689e+00
1.197000e+01  2.209889e+00
1.198500e+01  2.212874e+00
1.200000e+01  2.143527e+00
1.201500e+01  1.988207e+00
1.203000e+01  1.930336e+00
1.204500e+01  1.961907e+00
1.206000e+01  1.861664e+00
1.207500e+01  1.840737e+00
1.209000e+01  1.776710e+00
1.210500e+01  1.981956e+00
1.212000e+01  2.019809e+00
1.213500e+01  1.892899e+00
1.215000e+01  2.035574e+00
1.216500e+01  1.944267e+00
1.218000e+01  2.102201e+00
1.219500e+01  2.022254e+00
1.221000e+01  2.022971e+00
1.222500e+01  2.080835e+00
1.224000e+01  2.052712e+00
1.225500e+01  1.986380e+00
1.227000e+01  2.235487e+00
1.228500e+01  2.137380e+00
1.230000e+01  2.410419e+00
1.231500e+01  2.373808e+00
1.233000e+01  2.597475e+00
1.234500e+01  2.638719e+00
1.236000e+01  2.615322e+00
1.237500e+01  2.777391e+00
1.239000e+01  2.704197e+00
1.240500e+01  2.798661e+00
1.242000e+01  2.729880e+00
1.243500e+01  2.628583e+00
1.245000e+01  2.314365e+00
1.246500e+01  2.487419e+00
1.248000e+01  2.382220e+00
1.249500e+01  2.337499e+00
1.251000e+01  2.343807e+00
1.252500e+01  2.145950e+00
1.254000e+01  2.216995e+00
1.255500e+01  2.138443e+00
1.257000e+01  2.106208e+00
1.258500e+01  2.142241e+00
1.260000e+01  2.058110e+00
1.261500e+01  2.048166e+00
1.263000e+01  2.110125e+00
1.264500e+01  1.961282e+00
1.266000e+01  1.856535e+00
1.267500e+01  1.890510e+00
1.269000e+01  1.872744e+00
1.270500e+01  2.012302e+00
1.272000e+01  1.962815e+00
1.273500e+01  1.839256e+00
1.275000e+01  1.795186e+00
1.276500e+01  1.920574e+00
1.278000e+01  1.983183e+00
1.279500e+01  2.062940e+00
1.281000e+01  2.225852e+00
1.282500e+01  1.984040e+00
1.284000e+01  2.016888e+00
1.285500e+01  1.860035e+00
1.287000e+01  1.940665e+00
1.288500e+01  1.976309e+00
1.290000e+01  1.743294e+00
1.291500e+01  1.753577e+00
1.293000e+01  1.851055e+00
1.294500e+01  1.845749e+00
1.296000e+01  1.929561e+00
1.297500e+01  1.857736e+00
1.299000e+01  1.883589e+00
1.300500e+01  1.834220e+00
1.302000e+01  1.860438e+00
1.303500e+01  1.734869e+00
1.305000e+01  1.585625e+00
1.306500e+01  1.436560e+00
1.308000e+01  1.379844e+00
1.309500e+01  1.391430e+00
1.311000e+01  1.365075e+00
1.312500e+01  1.616124e+00
1.314000e+01  1.693700e+00
1.315500e+01  1.698390e+00
1.317000e+01  1.675689e+00
1.318500e+01  1.863407e+00
1.320000e+01  1.827433e+00
1.321500e+01  1.910977e+00
1.323000e+01  1.617210e+00
1.324500e+01  1.866926e+00
1.326000e+01  1.947446e+00
1.327500e+01  1.713730e+00
1.329000e+01  1.706640e+00
1.330500e+01  1.785574e+00
1.332000e+01  1.639229e+00
1.333500e+01  1.691575e+00
1.335000e+01  1.663623e+00
1.336500e+01  1.773838e+00
1.338000e+01  1.946901e+00
1.339500e+01  2.173948e+00
1.341000e+01  2.183334e+00
1.342500e+01  2.059177e+00
1.344000e+01  2.270505e+00
1.345500e+01  2.196424e+00
1.347000e+01  2.080931e+00
1.348500e+01  2.110412e+00
1.350000e+01  2.107807e+00
1.351500e+01  2.360328e+00
1.353000e+01  2.540293e+00
1.354500e+01  2.686510e+00
1.356000e+01  2.573338e+00
1.357500e+01  2.897889e+00
1.359000e+01  2.943958e+00
1.360500e+01  2.980099e+00
1.362000e+01  2.974783e+00
1.363500e+01  3.064774e+00
1.365000e+01  2.979272e+00
1.366500e+01  2.989137e+00
1.368000e+01  2.964558e+00
1.369500e+01  3.137928e+00
1.371000e+01  3.175091e+00
1.372500e+01  3.204051e+00
1.374000e+01  3.057144e+00
1.375500e+01  2.724688e+00
1.377000e+01  2.863546e+00
1.378500e+01  2.805502e+00
1.380000e+01  2.762198e+00
1.381500e+01  2.667334e+00
1.383000e+01  2.547053e+00
1.384500e+01  2.459142e+00
1.386000e+01  2.439997e+00
1.387500e+01  2.372019e+00
1.389000e+01  2.514629e+00
1.390500e+01  2.527356e+00
1.392000e+01  2.468107e+00
1.393500e+01  2.464599e+00
1.395000e+01  2.393844e+00
1.396500e+01  2.716304e+00
1.398000e+01  2.798429e+00
1.399500e+01  2.672991e+00
1.401000e+01  2.422392e+00
1.402500e+01  2.423268e+00
1.404000e+01  2.205924e+00
1.405500e+01  2.288201e+00
1.407000e+01  2.247793e+00
1.408500e+01  2.305766e+00
1.410000e+01  2.436039e+00
1.411500e+01  2.448518e+00
1.413000e+01  2.378114e+00
1.414500e+01  2.339031e+00
1.416000e+01  2.102270e+00
1.417500e+01  2.103468e+00
1.419000e+01  2.264321e+00
1.420500e+01  2.496367e+00
1.422000e+01  2.378688e+00
1.423500e+01  2.027634e+00
1.425000e+01  2.175789e+00
1.426500e+01  2.094745e+00
1.428000e+01  2.077610e+00
1.429500e+01  1.785852e+00
1.431000e+01  1.843803e+00
1.432500e+01  1.903494e+00
1.434000e+01  1.983181e+00
1.435500e+01  1.969904e+00
1.437000e+01  2.112565e+00
1.438500e+01  1.946778e+00
1.440000e+01  1.910289e+00
1.441500e+01  2.076816e+00
1.443000e+01  2.149754e+00
1.444500e+01  2.242811e+00
1.446000e+01  2.297558e+00
1.447500e+01  2.249662e+00
1.449000e+01  2.422517e+00
1.450500e+01  2.345890e+00
1.452000e+01  2.361996e+00
1.453500e+01  2.437295e+00
1.455000e+01  2.259604e+00
1.456500e+01  2.422097e+00
1.458000e+01  2.558870e+00
1.459500e+01  2.595932e+00
1.461000e+01  2.424356e+00
1.462500e+01  2.354440e+00
1.464000e+01  2.351398e+00
1.465500e+01  2.186681e+00
1.467000e+01  2.337427e+00
1.468500e+01  2.245116e+00
1.470000e+01  2.398962e+00
1.471500e+01  2.438819e+00
1.473000e+01  2.568162e+00
1.474500e+01  2.365694e+00
1.476000e+01  2.474614e+00
1.477500e+01  2.486734e+00
1.479000e+01  2.441666e+00
1.480500e+01  2.659644e+00
1.482000e+01  2.999638e+00
1.483500e+01  3.004150e+00
1.485000e+01  3.003234e+00
1.486500e+01  3.089045e+00
1.488000e+01  3.060787e+00
1.489500e+01  3.005956e+00
1.491000e+01  2.940084e+00
1.492500e+01  2.978862e+00
1.494000e+01  2.941210e+00
1.495500e+01  2.812818e+00
1.497000e+01  3.031557e+00
1.498500e+01  2.949941e+00
1.500000e+01  2.921654e+00
1.501500e+01  2.946592e+00
1.503000e+01  2.835850e+00
1.504500e+01  3.067556e+00
1.506000e+01  3.045271e+00
1.507500e+01  2.810105e+00
1.509000e+01  2.573355e+00
1.510500e+01  2.636518e+00
1.512000e+01  2.841685e+00
1.513500e+01  2.426834e+00
1.515000e+01  2.525229e+00
1.516500e+01  2.470164e+00
1.518000e+01  2.697585e+00
1.519500e+01  2.704602e+00
1.521000e+01  2.827455e+00
1.522500e+01  2.790391e+00
1.524000e+01  2.819458e+00
1.525500e+01  2.641341e+00
1.527000e+01  2.461701e+00
1.528500e+01  2.529610e+00
1.530000e+01  2.833385e+00
1.531500e+01  2.678663e+00
1.533000e+01  2.690205e+00
1.534500e+01  3.033716e+00
1.536000e+01  2.887946e+00
1.537500e+01  2.827519e+00
1.539000e+01  2.685333e+00
1.540500e+01  2.769749e+00
1.542000e+01  2.668236e+00
1.543500e+01  2.815797e+00
1.545000e+01  2.766510e+00
1.546500e+01  2.676196e+00
1.548000e+01  2.878214e+00
1.549500e+01  2.961700e+00
1.551000e+01  3.068676e+00
1.552500e+01  3.052621e+00
1.554000e+01  2.981719e+00
1.555500e+01  2.831478e+00
1.557000e+01  2.791976e+00
1.558500e+01  2.799153e+00
1.560000e+01  2.802143e+00
1.561500e+01  2.818297e+00
1.563000e+01  3.015928e+00
1.564500e+01  3.022454e+00
1.566000e+01  2.976772e+00
1.567500e+01  2.867236e+00
1.569000e+01  2.870027e+00
1.570500e+01  2.711977e+00
1.572000e+01  2.824996e+00
1.573500e+01  3.139005e+00
1.575000e+01  3.069101e+00
1.576500e+01  3.079940e+00
1.578000e+01  2.793511e+00
1.579500e+01  2.854370e+00
1.581000e+01  2.942406e+00
1.582500e+01  2.957267e+00
1.584000e+01  2.970812e+00
1.585500e+01  2.810916e+00
1.587000e+01  2.741446e+00
1.588500e+01  2.774197e+00
1.590000e+01  2.735302e+00
1.591500e+01  2.676065e+00
1.593000e+01  2.775877e+00
1.594500e+01  2.568338e+00
1.596000e+01  2.555901e+00
1.597500e+01  2.809129e+00
1.599000e+01  2.794245e+00
1.600500e+01  2.905973e+00
1.602000e+01  2.915266e+00
1.603500e+01  2.795916e+00
1.605000e+01  2.798281e+00
1.606500e+01  2.704336e+00
1.608000e+01  2.533844e+00
1.609500e+01  2.436799e+00
1.611000e+01  2.409906e+00
1.612500e+01  2.376940e+00
1.614000e+01  2.441815e+00
1.615500e+01  2.244212e+00
1.617000e+01  2.223700e+00
1.618500e+01  2.293449e+00
1.620000e+01  2.300773e+00
1.621500e+01  2.310416e+00
1.623000e+01  2.329766e+00
1.624500e+01  2.259780e+00
1.626000e+01  2.107059e+00
1.627500e+01  2.156404e+00
1.629000e+01  2.063139e+00
1.630500e+01  2.020559e+00
1.632000e+01  2.274677e+00
1.633500e+01  2.333743e+00
1.635000e+01  2.191481e+00
1.636500e+01  2.146386e+00
1.638000e+01  2.148462e+00
1.639500e+01  2.124045e+00
1.641000e+01  2.052792e+00
1.642500e+01  1.988900e+00
1.644000e+01  1.995210e+00
1.645500e+01  2.280541e+00
1.647000e+01  2.211945e+00
1.648500e+01  2.156877e+00
1.650000e+01  2.242870e+00
1.651500e+01  2.243779e+00
1.653000e+01  2.415719e+00
1.654500e+01  2.487342e+00
1.656000e+01  2.518439e+00
1.657500e+01  2.191930e+00
1.659000e+01  2.512452e+00
1.660500e+01  2.516617e+00
1.662000e+01  2.515410e+00
1.663500e+01  2.722657e+00
1.665000e+01  2.650969e+00
1.666500e+01  2.703721e+00
1.668000e+01  2.391594e+00
1.669500e+01  2.315123e+00
1.671000e+01  2.171700e+00
1.672500e+01  2.202281e+00
1.674000e+01  2.149673e+00
1.675500e+01  2.039070e+00
1.677000e+01  2.007213e+00
1.678500e+01  1.939236e+00
1.680000e+01  1.887892e+00
1.681500e+01  1.912591e+00
1.683000e+01  1.975739e+00
1.684500e+01  1.915756e+00
1.686000e+01  1.802685e+00
1.687500e+01  1.821116e+00
1.689000e+01  1.806073e+00
1.690500e+01  1.676041e+00
1.692000e+01  1.648269e+00
1.693500e+01  1.660048e+00
1.695000e+01  1.735457e+00
1.696500e+01  1.634598e+00
1.698000e+01  1.642893e+00
1.699500e+01  1.689860e+00
1.701000e+01  1.656287e+00
1.702500e+01  1.820174e+00
1.704000e+01  1.750389e+00
1.705500e+01  1.792976e+00
1.707000e+01  1.804602e+00
1.708500e+01  1.634479e+00
1.710000e+01  1.635407e+00
1.711500e+01  1.529657e+00
1.713000e+01  1.790705e+00
1.714500e+01  1.702410e+00
1.716000e+01  1.853717e+00
1.717500e+01  1.903387e+00
1.719000e+01  1.907656e+00
1.720500e+01  1.900656e+00
1.722000e+01  2.019131e+00
1.723500e+01  1.977413e+00
1.725000e+01  1.876114e+00
1.726500e+01  1.847985e+00
1.728000e+01  1.747895e+00
1.729500e+01  1.880988e+00
1.731000e+01  2.020932e+00
1.732500e+01  2.091955e+00
1.734000e+01  2.017728e+00
1.735500e+01  1.950977e+00
1.737000e+01  2.031805e+00
1.738500e+01  1.852234e+00
1.740000e+01  1.938764e+00
1.741500e+01  1.707716e+00
1.743000e+01  1.650263e+00
1.744500e+01  1.526741e+00
1.746000e+01  1.069467e+00
1.747500e+01  1.354902e+00
1.749000e+01  1.357092e+00
1.750500e+01  1.215293e+00
1.752000e+01  1.238622e+00
1.753500e+01  1.189027e+00
1.755000e+01  1.306112e+00
1.756500e+01  1.133279e+00
1.758000e+01  1.356638e+00
1.759500e+01  1.557386e+00
1.761000e+01  1.544283e+00
1.762500e+01  1.521539e+00
1.764000e+01  1.587812e+00
1.765500e+01  1.697983e+00
1.767000e+01  1.664255e+00
1.768500e+01  1.654890e+00
1.770000e+01  1.599584e+00
1.771500e+01  1.494331e+00
1.773000e+01  1.748827e+00
1.774500e+01  1.809149e+00
1.776000e+01  1.830345e+00
1.777500e+01  1.568838e+00
1.779000e+01  1.571087e+00
1.780500e+01  1.840178e+00
1.782000e+01  1.675049e+00
1.783500e+01  1.715077e+00
1.785000e+01  1.584664e+00
1.786500e+01  1.511962e+00
1.788000e+01  1.410487e+00
1.789500e+01  1.364514e+00
1.791000e+01  1.237631e+00
1.792500e+01  1.212101e+00
1.794000e+01  8.708615e-01
1.795500e+01  1.071466e+00
1.797000e+01  1.184289e+00
1.798500e+01  9.659480e-01
1.800000e+01  1.065809e+00
1.801500e+01  1.151514e+00
1.803000e+01  1.168817e+00
1.804500e+01  1.072408e+00
1.806000e+01  9.621339e-01
1.807500e+01  7.785025e-01
1.809000e+01  8.466789e-01
1.810500e+01  6.848513e-01
1.812000e+01  7.106330e-01
1.813500e+01  6.911857e-01
1.815000e+01  7.378845e-01
1.816500e+01  6.183326e-01
1.818000e+01  6.303864e-01
1.819500e+01  9.273674e-01
1.821000e+01  1.023876e+00
1.822500e+01  1.021188e+00
1.824000e+01  8.975400e-01
1.825500e+01  1.024029e+00
1.827000e+01  1.141796e+00
1.828500e+01  1.109719e+00
1.830000e+01  1.251261e+00
1.831500e+01  1.386763e+00
1.833000e+01  1.502216e+00
1.834500e+01  1.493052e+00
1.836000e+01  1.422576e+00
1.837500e+01  1.588309e+00
1.839000e+01  1.570580e+00
1.840500e+01  1.697349e+00
1.842000e+01  1.573483e+00
1.843500e+01  1.544716e+00
1.845000e+01  1.517167e+00
1.846500e+01  1.542296e+00
1.848000e+01  1.560269e+00
1.849500e+01  1.419176e+00
1.851000e+01  1.516802e+00
1.852500e+01  1.519120e+00
1.854000e+01  1.416362e+00
1.855500e+01  1.552136e+00
1.857000e+01  1.451517e+00
1.858500e+01  1.372167e+00
1.860000e+01  1.206168e+00
1.861500e+01  1.495206e+00
1.863000e+01  1.456589e+00
1.864500e+01  1.616369e+00
1.866000e+01  1.676788e+00
1.867500e+01  1.844626e+00
1.869000e+01  1.870646e+00
1.870500e+01  1.914841e+00
1.872000e+01  1.755283e+00
1.873500e+01  1.855765e+00
1.875000e+01  1.753918e+00
1.876500e+01  2.033868e+00
1.878000e+01  1.965204e+00
1.879500e+01  1.825319e+00
1.881000e+01  1.834286e+00
1.882500e+01  1.812998e+00
1.884000e+01  1.894390e+00
1.885500e+01  1.649506e+00
1.887000e+01  1.489536e+00
1.888500e+01  1.430896e+00
1.890000e+01  1.333070e+00
1.891500e+01  1.284664e+00
1.893000e+01  1.541130e+00
1.894500e+01  1.633192e+00
1.896000e+01  1.412857e+00
1.897500e+01  1.271894e+00
1.899000e+01  1.288483e+00
1.900500e+01  1.412558e+00
1.902000e+01  1.326226e+00
1.903500e+01  1.215672e+00
1.905000e+01  1.193960e+00
1.906500e+01  1.283126e+00
1.908000e+01  1.142395e+00
1.909500e+01  1.211722e+00
1.911000e+01  1.385562e+00
1.912500e+01  1.215266e+00
1.914000e+01  1.166983e+00
1.915500e+01  1.278890e+00
1.917000e+01  1.162639e+00
1.918500e+01  1.369983e+00
1.920000e+01  1.438163e+00
1.921500e+01  1.613754e+00
1.923000e+01  1.474722e+00
1.924500e+01  1.345987e+00
1.926000e+01  1.313661e+00
1.927500e+01  1.159433e+00
1.929000e+01  1.158484e+00
1.930500e+01  1.223398e+00
1.932000e+01  9.715847e-01
1.933500e+01  1.110467e+00
1.935000e+01  1.339089e+00
1.936500e+01  1.277176e+00
1.938000e+01  1.230855e+00
1.939500e+01  1.235361e+00
1.941000e+01  1.411497e+00
1.942500e+01  1.415251e+00
1.944000e+01  1.237397e+00
1.945500e+01  1.333501e+00
1.947000e+01  1.423908e+00
1.948500e+01  1.501235e+00
1.950000e+01  1.533998e+00
1.951500e+01  1.268773e+00
1.953000e+01  1.183099e+00
1.954500e+01  1.308721e+00
1.956000e+01  1.154058e+00
1.957500e+01  1.333664e+00
1.959000e+01  1.391467e+00
1.960500e+01  1.419192e+00
1.962000e+01  1.660358e+00
1.963500e+01  1.624061e+00
1.965000e+01  1.820158e+00
1.966500e+01  1.930329e+00
1.968000e+01  2.013227e+00
1.969500e+01  1.868621e+00
1.971000e+01  2.016873e+00
1.972500e+01  2.134734e+00
1.974000e+01  2.261591e+00
1.975500e+01  2.299789e+00
1.977000e+01  2.459673e+00
1.978500e+01  2.310797e+00
1.980000e+01  2.225834e+00
1.981500e+01  2.481118e+00
1.983000e+01  2.407992e+00
1.984500e+01  2.566329e+00
1.986000e+01  2.555098e+00
1.987500e+01  2.525474e+00
1.989000e+01  2.643160e+00
1.990500e+01  2.696990e+00
1.992000e+01  2.731996e+00
1.993500e+01  2.645691e+00
1.995000e+01  2.530099e+00
1.996500e+01  2.683347e+00
1.998000e+01  2.732895e+00
1.999500e+01  2.802808e+00
2.001000e+01  2.870635e+00
2.002500e+01  2.791454e+00
2.004000e+01  2.611264e+00
2.005500e+01  2.348427e+00
2.007000e+01  2.313110e+00
2.008500e+01  2.149088e+00
2.010000e+01  2.155816e+00
2.011500e+01  2.257107e+00
2.013000e+01  2.482363e+00
2.014500e+01  2.824065e+00
2.016000e+01  2.461487e+00
2.017500e+01  2.507463e+00
2.019000e+01  2.489650e+00
2.020500e+01  2.343487e+00
2.022000e+01  2.460978e+00
2.023500e+01  2.645648e+00
2.025000e+01  2.322236e+00
2.026500e+01  2.270121e+00
2.028000e+01  2.257246e+00
2.029500e+01  2.253540e+00
2.031000e+01  2.449718e+00
2.032500e+01  2.526477e+00
2.034000e+01  2.420492e+00
2.035500e+01  2.376454e+00
2.037000e+01  2.606836e+00
2.038500e+01  2.605203e+00
2.040000e+01  2.561442e+00
2.041500e+01  2.460748e+00
2.043000e+01  2.387438e+00
2.044500e+01  2.229872e+00
2.046000e+01  2.078409e+00
2.047500e+01  2.028693e+00
2.049000e+01  1.878206e+00
2.050500e+01  1.808021e+00
2.052000e+01  1.696920e+00
2.053500e+01  1.853230e+00
2.055000e+01  1.826253e+00
2.056500e+01  1.806516e+00
2.058000e+01  1.553606e+00
2.059500e+01  1.465258e+00
2.061000e+01  1.573777e+00
2.062500e+01  1.614912e+00
2.064000e+01  1.467680e+00
2.065500e+01  1.374188e+00
2.067000e+01  1.333648e+00
2.068500e+01  1.573434e+00
2.070000e+01  1.525235e+00
2.071500e+01  1.541586e+00
2.073000e+01  1.543668e+00
2.074500e+01  1.558014e+00
2.076000e+01  1.283001e+00
2.077500e+01  1.212512e+00
2.079000e+01  1.064146e+00
2.080500e+01  1.108835e+00
2.082000e+01  9.221897e-01
2.083500e+01  1.127213e+00
2.085000e+01  1.116374e+00
2.086500e+01  9.891047e-01
2.088000e+01  1.156566e+00
2.089500e+01  1.288178e+00
2.091000e+01  1.449056e+00
2.092500e+01  1.464878e+00
2.094000e+01  1.393406e+00
2.095500e+01  1.439424e+00
2.097000e+01  1.296158e+00
2.098500e+01  1.383433e+00
2.100000e+01  1.585687e+00
2.101500e+01  1.444510e+00
2.103000e+01  1.600331e+00
2.104500e+01  1.542076e+00
2.106000e+01  1.452230e+00
2.107500e+01  1.756188e+00
2.109000e+01  1.879093e+00
2.110500e+01  1.765885e+00
2.112000e+01  1.764110e+00
2.113500e+01  1.585145e+00
2.115000e+01  1.881005e+00
2.116500e+01  1.862909e+00
2.118000e+01  1.825330e+00
2.119500e+01  1.666352e+00
2.121000e+01  1.785625e+00
2.122500e+01  1.481434e+00
2.124000e+01  1.501218e+00
2.125500e+01  1.251080e+00
2.127000e+01  1.275268e+00
2.128500e+01  1.201153e+00
2.130000e+01  1.217608e+00
2.131500e+01  1.269239e+00
2.133000e+01  9.815959e-01
2.134500e+01  1.109561e+00
2.136000e+01  1.237447e+00
2.137500e+01  1.515835e+00
2.139000e+01  1.608563e+00
2.140500e+01  1.423855e+00
2.142000e+01  1.252043e+00
2.143500e+01  1.186138e+00
2.145000e+01  1.263247e+00
2.146500e+01  1.420996e+00
2.148000e+01  1.551532e+00
2.149500e+01  1.563253e+00
2.151000e+01  1.581461e+00
2.152500e+01  1.483341e+00
2.154000e+01  1.611892e+00
2.155500e+01  1.634887e+00
2.157000e+01  1.684009e+00
2.158500e+01  1.762261e+00
2.160000e+01  1.664726e+00
2.161500e+01  1.786322e+00
2.163000e+01  1.710671e+00
2.164500e+01  1.684973e+00
2.166000e+01  1.764780e+00
2.167500e+01  1.736394e+00
2.169000e+01  1.942427e+00
2.170500e+01  1.870478e+00
2.172000e+01  1.756315e+00
2.173500e+01  1.764062e+00
2.175000e+01  1.508201e+00
2.176500e+01  1.512534e+00
2.178000e+01  1.464163e+00
2.179500e+01  1.256147e+00
2.181000e+01  1.068194e+00
2.182500e+01  1.093504e+00
2.184000e+01  9.620392e-01
2.185500e+01  9.916014e-01
2.187000e+01  8.935732e-01
2.188500e+01  1.002391e+00
2.190000e+01  1.017573e+00
2.191500e+01  7.500865e-01
2.193000e+01  5.953201e-01
2.194500e+01  5.816398e-01
2.196000e+01  6.526887e-01
2.197500e+01  6.217153e-01
2.199000e+01  7.200596e-01
2.200500e+01  7.234107e-01
2.202000e+01  7.121934e-01
2.203500e+01  7.419671e-01
2.205000e+01  6.988734e-01
2.206500e+01  5.845067e-01
2.208000e+01  6.415715e-01
2.209500e+01  6.929534e-01
2.211000e+01  6.527529e-01
2.212500e+01  4.276640e-01
2.214000e+01  4.522151e-01
2.215500e+01  5.639793e-01
2.217000e+01  4.715172e-01
2.218500e+01  4.539904e-01
2.220000e+01  3.758064e-01
2.221500e+01  4.505161e-01
2.223000e+01  3.874307e-01
2.224500e+01  4.181430e-01
2.226000e+01  3.650017e-01
2.227500e+01  4.156552e-01
2.229000e+01  4.264608e-01
2.230500e+01  6.391280e-01
2.232000e+01  9.110413e-01
2.233500e+01  7.717854e-01
2.235000e+01  9.300649e-01
2.236500e+01  8.418439e-01
2.238000e+01  8.082924e-01
2.239500e+01  7.953057e-01
2.241000e+01  9.239774e-01
2.242500e+01  9.850577e-01
2.244000e+01  9.509001e-01
2.245500e+01  1.176085e+00
2.247000e+01  9.785779e-01
2.248500e+01  1.069726e+00
2.250000e+01  1.017645e+00
2.251500e+01  1.113568e+00
2.253000e+01  1.097225e+00
2.254500e+01  9.369887e-01
2.256000e+01  8.010029e-01
2.257500e+01  8.221301e-01
2.259000e+01  6.938007e-01
2.260500e+01  7.468004e-01
2.262000e+01  8.273426e-01
2.263500e+01  7.891179e-01
2.265000e+01  6.844955e-01
2.266500e+01  8.351268e-01
2.268000e+01  8.766468e-01
2.269500e+01  8.431739e-01
2.271000e+01  9.926278e-01
2.272500e+01  9.482371e-01
2.274000e+01  7.773552e-01
2.275500e+01  8.584627e-01
2.277000e+01  7.924541e-01
2.278500e+01  7.224624e-01
2.280000e+01  6.867209e-01
2.281500e+01  7.760707e-01
2.283000e+01  7.511257e-01
2.284500e+01  6.744758e-01
2.286000e+01  6.603212e-01
2.287500e+01  7.058244e-01
2.289000e+01  7.868989e-01
2.290500e+01  6.331748e-01
2.292000e+01  8.919875e-01
2.293500e+01  9.381517e-01
2.295000e+01  8.273217e-01
2.296500e+01  8.601764e-01
2.298000e+01  6.698498e-01
2.299500e+01  5.484006e-01
2.301000e+01  5.997083e-01
2.302500e+01  5.584253e-01
2.304000e+01  5.049611e-01
2.305500e+01  5.110713e-01
2.307000e+01  4.628788e-01
2.308500e+01  4.374889e-01
2.310000e+01  4.443409e-01
2.311500e+01  4.293301e-01
2.313000e+01  4.353866e-01
2.314500e+01  4.621596e-01
2.316000e+01  4.915850e-01
2.317500e+01  4.944194e-01
2.319000e+01  4.725741e-01
2.320500e+01  4.233621e-01
2.322000e+01  4.318039e-01
2.323500e+01  4.200241e-01
2.325000e+01  4.605593e-01
2.326500e+01  4.537482e-01
2.328000e+01  4.205422e-01
2.329500e+01  5.062701e-01
2.331000e+01  6.451625e-01
2.332500e+01  5.979332e-01
2.334000e+01  6.224174e-01
2.335500e+01  9.727274e-01
2.337000e+01  8.329666e-01
2.338500e+01  8.543076e-01
2.340000e+01  8.526077e-01
2.341500e+01  9.384508e-01
2.343000e+01  9.100954e-01
2.344500e+01  9.083751e-01
2.346000e+01  7.957940e-01
2.347500e+01  9.149747e-01
2.349000e+01  9.556779e-01
2.350500e+01  9.468626e-01
2.352000e+01  9.298549e-01
2.353500e+01  1.159068e+00
2.355000e+01  1.110590e+00
2.356500e+01  1.228149e+00
2.358000e+01  1.226037e+00
2.359500e+01  1.019244e+00
2.361000e+01  9.697905e-01
2.362500e+01  1.142911e+00
2.364000e+01  1.132800e+00
2.365500e+01  1.144838e+00
2.367000e+01  9.453990e-01
2.368500e+01  1.216239e+00
2.370000e+01  1.140634e+00
2.371500e+01  1.237626e+00
2.373000e+01  1.245615e+00
2.374500e+01  1.428471e+00
2.376000e+01  1.587024e+00
2.377500e+01  1.502134e+00
2.379000e+01  1.613116e+00
2.380500e+01  1.551804e+00
2.382000e+01  1.588781e+00
2.383500e+01  1.874903e+00
2.385000e+01  1.872241e+00
2.386500e+01  1.918629e+00
2.388000e+01  1.687252e+00
2.389500e+01  1.947704e+00
2.391000e+01  2.206129e+00
2.392500e+01  1.991984e+00
2.394000e+01  2.044982e+00
2.395500e+01  2.136156e+00
2.397000e+01  2.176639e+00
2.398500e+01  2.286747e+00
2.400000e+01  2.134664e+00
2.401500e+01  1.974099e+00
2.403000e+01  1.978276e+00
2.404500e+01  2.013422e+00
2.406000e+01  2.198639e+00
2.407500e+01  2.399808e+00
2.409000e+01  2.633048e+00
2.410500e+01  2.826358e+00
2.412000e+01  2.875216e+00
2.413500e+01  2.809415e+00
2.415000e+01  2.897293e+00
2.416500e+01  2.747672e+00
2.418000e+01  2.708967e+00
2.419500e+01  2.628434e+00
2.421000e+01  2.345109e+00
2.422500e+01  2.315360e+00
2.424000e+01  2.341561e+00
2.425500e+01  2.378855e+00
2.427000e+01  2.216879e+00
2.428500e+01  2.394670e+00
2.430000e+01  2.328197e+00
2.431500e+01  2.337179e+00
2.433000e+01  2.509126e+00
2.434500e+01  2.807605e+00
2.436000e+01  2.847467e+00
2.437500e+01  2.750500e+00
2.439000e+01  2.852148e+00
2.440500e+01  3.027668e+00
2.442000e+01  3.086509e+00
2.443500e+01  3.164648e+00
2.445000e+01  3.225787e+00
2.446500e+01  3.165788e+00
2.448000e+01  3.013483e+00
2.449500e+01  3.125016e+00
2.451000e+01  2.964238e+00
2.452500e+01  2.947630e+00
2.454000e+01  3.195830e+00
2.455500e+01  3.064765e+00
2.457000e+01  3.035630e+00
2.458500e+01  2.924415e+00
2.460000e+01  2.858548e+00
2.461500e+01  2.703899e+00
2.463000e+01  2.589613e+00
2.464500e+01  2.830558e+00
2.466000e+01  2.807623e+00
2.467500e+01  2.907174e+00
2.469000e+01  3.012538e+00
2.470500e+01  2.988205e+00
2.472000e+01  2.748213e+00
2.473500e+01  2.727487e+00
2.475000e+01  2.822337e+00
2.476500e+01  2.778685e+00
2.478000e+01  2.857339e+00
2.479500e+01  2.929754e+00
2.481000e+01  3.111913e+00
2.482500e+01  3.298219e+00
2.484000e+01  3.324630e+00
2.485500e+01  3.230320e+00
2.487000e+01  3.181847e+00
2.488500e+01  3.081819e+00
2.490000e+01  3.174886e+00
2.491500e+01  3.099990e+00
2.493000e+01  3.181005e+00
2.494500e+01  3.191893e+00
2.496000e+01  3.207725e+00
2.497500e+01  3.058815e+00
2.499000e+01  2.943513e+00
2.500500e+01  3.095037e+00
2.502000e+01  2.901047e+00
2.503500e+01  3.026166e+00
2.505000e+01  2.874046e+00
2.506500e+01  2.784771e+00
2.508000e+01  2.880853e+00
2.509500e+01  2.814909e+00
2.511000e+01  2.747050e+00
2.512500e+01  2.792737e+00
2.514000e+01  3.011006e+00
2.515500e+01  2.994277e+00
2.517000e+01  2.984552e+00
2.518500e+01  2.996545e+00
2.520000e+01  2.821906e+00
2.521500e+01  2.854124e+00
2.523000e+01  2.860915e+00
2.524500e+01  2.670902e+00
2.526000e+01  2.599119e+00
2.527500e+01  2.495672e+00
2.529000e+01  2.424016e+00
2.530500e+01  2.381976e+00
2.532000e+01  2.269218e+00
2.533500e+01  2.148945e+00
2.535000e+01  2.138929e+00
2.536500e+01  2.181274e+00
2.538000e+01  2.194177e+00
2.539500e+01  2.225268e+00
2.541000e+01  2.182037e+00
2.542500e+01  2.202539e+00
2.544000e+01  2.335205e+00
2.545500e+01  2.285925e+00
2.547000e+01  2.349381e+00
2.548500e+01  2.510935e+00
2.550000e+01  2.489736e+00
2.551500e+01  2.896197e+00
2.553000e+01  2.737138e+00
2.554500e+01  2.538280e+00
2.556000e+01  2.593167e+00
2.557500e+01  2.404896e+00
2.559000e+01  2.440161e+00
2.560500e+01  2.525509e+00
2.562000e+01  2.415107e+00
2.563500e+01  2.494323e+00
2.565000e+01  2.669376e+00
2.566500e+01  2.741510e+00
2.568000e+01  2.818386e+00
2.569500e+01  2.553828e+00
2.571000e+01  2.517525e+00
2.572500e+01  2.512050e+00
2.574000e+01  2.337403e+00
2.575500e+01  2.367261e+00
2.577000e+01  2.136467e+00
2.578500e+01  2.353485e+00
2.580000e+01  2.391997e+00
2.581500e+01  2.211249e+00
2.583000e+01  2.284404e+00
2.584500e+01  2.496402e+00
2.586000e+01  2.399996e+00
2.587500e+01  2.538206e+00
2.589000e+01  2.674134e+00
2.590500e+01  2.509139e+00
2.592000e+01  2.650347e+00
2.593500e+01  2.647109e+00
2.595000e+01  2.433323e+00
2.596500e+01  2.513572e+00
2.598000e+01  2.388617e+00
2.599500e+01  2.330562e+00
2.601000e+01  2.289858e+00
2.602500e+01  2.408560e+00
2.604000e+01  2.520875e+00
2.605500e+01  2.586270e+00
2.607000e+01  2.565284e+00
2.608500e+01  2.579834e+00
2.610000e+01  2.377395e+00
2.611500e+01  2.426421e+00
2.613000e+01  2.181165e+00
2.614500e+01  2.017724e+00
2.616000e+01  1.775231e+00
2.617500e+01  1.818747e+00
2.619000e+01  1.791684e+00
2.620500e+01  1.531881e+00
2.622000e+01  1.475212e+00
2.623500e+01  1.533046e+00
2.625000e+01  1.645455e+00
2.626500e+01  1.817356e+00
2.628000e+01  1.905275e+00
2.629500e+01  2.194363e+00
2.631000e+01  2.270009e+00
2.632500e+01  2.451088e+00
2.634000e+01  2.504644e+00
2.635500e+01  2.355688e+00
2.637000e+01  2.390586e+00
2.638500e+01  2.264621e+00
2.640000e+01  2.632663e+00
2.641500e+01  2.426828e+00
2.643000e+01  2.335375e+00
2.644500e+01  2.038591e+00
2.646000e+01  1.878008e+00
2.647500e+01  2.035956e+00
2.649000e+01  1.812510e+00
2.650500e+01  1.588452e+00
2.652000e+01  1.482847e+00
2.653500e+01  1.357466e+00
2.655000e+01  1.430341e+00
2.656500e+01  1.456170e+00
2.658000e+01  1.357385e+00
2.659500e+01  1.255980e+00
2.661000e+01  1.303516e+00
2.662500e+01  1.505009e+00
2.664000e+01  1.276751e+00
2.665500e+01  1.238210e+00
2.667000e+01  1.441437e+00
2.668500e+01  1.491366e+00
2.670000e+01  1.228923e+00
2.671500e+01  1.366553e+00
2.673000e+01  1.323816e+00
2.674500e+01  1.409935e+00
2.676000e+01  1.432675e+00
2.677500e+01  1.553132e+00
2.679000e+01  1.371489e+00
2.680500e+01  1.378940e+00
2.682000e+01  1.328183e+00
2.683500e+01  1.100484e+00
2.685000e+01  1.268551e+00
2.686500e+01  1.474894e+00
2.688000e+01  1.310674e+00
2.689500e+01  1.559659e+00
2.691000e+01  1.502345e+00
2.692500e+01  1.654264e+00
2.694000e+01  1.774696e+00
2.695500e+01  1.572655e+00
2.697000e+01  1.726677e+00
2.698500e+01  1.474844e+00
2.700000e+01  1.412924e+00
2.701500e+01  1.464969e+00
2.703000e+01  1.497297e+00
2.704500e+01  1.528376e+00
2.706000e+01  1.563210e+00
2.707500e+01  1.378909e+00
2.709000e+01  1.228963e+00
2.710500e+01  1.207730e+00
2.712000e+01  1.053196e+00
2.713500e+01  1.069805e+00
2.715000e+01  1.075288e+00
2.716500e+01  9.627162e-01
2.718000e+01  9.832692e-01
2.719500e+01  7.931549e-01
2.721000e+01  6.136848e-01
2.722500e+01  8.418490e-01
2.724000e+01  8.432515e-01
2.725500e+01  8.557222e-01
2.727000e+01  7.567016e-01
2.728500e+01  6.067067e-01
2.730000e+01  6.604187e-01
2.731500e+01  6.347213e-01
2.733000e+01  6.023597e-01
2.734500e+01  5.452161e-01
2.736000e+01  4.977698e-01
2.737500e+01  4.547288e-01
2.739000e+01  4.610907e-01
2.740500e+01  5.824695e-01
2.742000e+01  5.280959e-01
2.743500e+01  4.000083e-01
2.745000e+01  4.205274e-01
2.746500e+01  3.847116e-01
2.748000e+01  3.602234e-01
2.749500e+01  3.913726e-01
2.751000e+01  3.945158e-01
2.752500e+01  4.460722e-01
2.754000e+01  4.016256e-01
2.755500e+01  4.323078e-01
2.757000e+01  4.534479e-01
2.758500e+01  4.012629e-01
2.760000e+01  4.057276e-01
2.761500e+01  4.185762e-01
2.763000e+01  4.087319e-01
2.764500e+01  3.527750e-01
2.766000e+01  4.090610e-01
2.767500e+01  3.765910e-01
2.769000e+01  2.011219e-01
2.770500e+01  1.890770e-01
2.772000e+01  2.165979e-01
2.773500e+01  2.012781e-01
2.775000e+01  1.950524e-01
2.776500e+01  2.182512e-01
2.778000e+01  3.933947e-01
2.779500e+01  1.874054e-01
2.781000e+01  2.040951e-01
2.782500e+01  2.286264e-01
2.784000e+01  1.962483e-01
2.785500e+01  1.885801e-01
2.787000e+01  1.982617e-01
2.788500e+01  2.100916e-01
2.790000e+01  3.448947e-01
2.791500e+01  3.224947e-01
2.793000e+01  3.545826e-01
2.794500e+01  4.150382e-01
2.796000e+01  3.934644e-01
2.797500e+01  4.037966e-01
2.799000e+01  4.203463e-01
2.800500e+01  4.012076e-01
2.802000e+01  3.700244e-01
2.803500e+01  3.647413e-01
2.805000e+01  3.984474e-01
2.806500e+01  4.162822e-01
2.808000e+01  4.346447e-01
2.809500e+01  4.595593e-01
2.811000e+01  3.574077e-01
2.812500e+01  4.233795e-01
2.814000e+01  3.892677e-01
2.815500e+01  4.386750e-01
2.817000e+01  3.312238e-01
2.818500e+01  3.485593e-01
2.820000e+01  3.736002e-01
2.821500e+01  3.486377e-01
2.823000e+01  3.571473e-01
2.824500e+01  3.712399e-01
2.826000e+01  3.572642e-01
2.827500e+01  3.395734e-01
2.829000e+01  1.931902e-01
2.830500e+01  1.936757e-01
2.832000e+01  1.940771e-01
2.833500e+01  1.975943e-01
2.835000e+01  1.869654e-01
2.836500e+01  1.892019e-01
2.838000e+01  2.077840e-01
2.839500e+01  1.885992e-01
2.841000e+01  1.876358e-01
2.842500e+01  2.069676e-01
2.844000e+01  3.489114e-01
2.845500e+01  1.840145e-01
2.847000e+01  1.955788e-01
2.848500e+01  1.855377e-01
2.850000e+01  2.031005e-01
2.851500e+01  1.922311e-01
2.853000e+01  2.009982e-01
2.854500e+01  2.047462e-01
2.856000e+01  2.116849e-01
2.857500e+01  1.816703e-01
2.859000e+01  1.867970e-01
2.860500e+01  1.899801e-01
2.862000e+01  2.007568e-01
2.863500e+01  1.923898e-01
2.865000e+01  1.993092e-01
2.866500e+01  2.018351e-01
2.868000e+01  2.078624e-01
2.869500e+01  1.955233e-01
2.871000e+01  2.114995e-01
2.872500e+01  1.707066e-01
2.874000e+01  1.806266e-01
2.875500e+01  1.790697e-01
2.877000e+01  1.844396e-01
2.878500e+01  1.783046e-01
2.880000e+01  1.745040e-01
2.881500e+01  1.822474e-01
2.883000e+01  1.872670e-01
2.884500e+01  1.864810e-01
2.886000e+01  1.926451e-01
2.887500e+01  1.990536e-01
2.889000e+01  1.773187e-01
2.890500e+01  1.780609e-01
2.892000e+01  1.961541e-01
2.893500e+01  2.201311e-01
2.895000e+01  1.845349e-01
2.896500e+01  1.858744e-01
2.898000e+01  1.912463e-01
2.899500e+01  1.789757e-01
2.901000e+01  3.511499e-01
2.902500e+01  3.767020e-01
2.904000e+01  3.937763e-01
2.905500e+01  3.827025e-01
2.907000e+01  3.956282e-01
2.908500e+01  4.032469e-01
2.910000e+01  3.858985e-01
2.911500e+01  3.412544e-01
2.913000e+01  3.581841e-01
2.914500e+01  3.646448e-01
2.916000e+01  3.907633e-01
2.917500e+01  4.039994e-01
2.919000e+01  4.051952e-01
2.920500e+01  3.994351e-01
2.922000e+01  3.329710e-01
2.923500e+01  3.841034e-01
2.925000e+01  3.662578e-01
2.926500e+01  3.744399e-01
2.928000e+01  3.987513e-01
2.929500e+01  4.064737e-01
2.931000e+01  3.453841e-01
2.932500e+01  3.759626e-01
2.934000e+01  4.080562e-01
2.935500e+01  3.665200e-01
2.937000e+01  4.175618e-01
2.938500e+01  3.910204e-01
2.940000e+01  3.989681e-01
2.941500e+01  4.047111e-01
2.943000e+01  4.260784e-01
2.944500e+01  3.866881e-01
2.946000e+01  3.636501e-01
2.947500e+01  3.379273e-01
2.949000e+01  3.827712e-01
2.950500e+01  3.856561e-01
2.952000e+01  3.830199e-01
2.953500e+01  3.874758e-01
2.955000e+01  3.888223e-01
2.956500e+01  3.368138e-01
2.958000e+01  3.515448e-01
2.959500e+01  3.642839e-01
2.961000e+01  3.843502e-01
2.962500e+01  3.751206e-01
2.964000e+01  3.555697e-01
2.965500e+01  3.426612e-01
2.967000e+01  3.911472e-01
2.968500e+01  3.960750e-01
2.970000e+01  4.097255e-01
2.971500e+01  3.716904e-01
2.973000e+01  3.374499e-01
2.974500e+01  3.832176e-01
2.976000e+01  3.615532e-01
2.977500e+01  3.740790e-01
2.979000e+01  3.466626e-01
2.980500e+01  3.511236e-01
2.982000e+01  3.392180e-01
2.983500e+01  3.589734e-01
2.985000e+01  3.250511e-01
2.986500e+01  3.777534e-01
2.988000e+01  3.834395e-01
2.989500e+01  3.482598e-01
2.991000e+01  3.802707e-01
2.992500e+01  3.313076e-01
2.994000e+01  3.609773e-01
2.995500e+01  3.791271e-01
2.997000e+01  3.733156e-01
2.998500e+01  3.740519e-01
3.000000e+01  3.484578e-01
3.001500e+01  3.929704e-01
3.003000e+01  3.979936e-01
3.004500e+01  3.595878e-01
3.006000e+01  3.742715e-01
3.007500e+01  3.792747e-01
3.009000e+01  3.630045e-01
3.010500e+01  4.018812e-01
3.012000e+01  3.673244e-01
3.013500e+01  3.896406e-01
3.015000e+01  3.610691e-01
3.016500e+01  3.834762e-01
3.018000e+01  3.420263e-01
3.019500e+01  4.145280e-01
3.021000e+01  3.827604e-01
3.022500e+01  4.360777e-01
3.024000e+01  3.906263e-01
3.025500e+01  3.149399e-01
3.027000e+01  3.256018e-01
3.028500e+01  3.704488e-01
3.030000e+01  4.226249e-01
3.031500e+01  4.222097e-01
3.033000e+01  4.359758e-01
3.034500e+01  4.176383e-01
3.036000e+01  4.043781e-01
3.037500e+01  4.259806e-01
3.039000e+01  4.145592e-01
3.040500e+01  3.850994e-01
3.042000e+01  4.161063e-01
3.043500e+01  3.994077e-01
3.045000e+01  4.120223e-01
3.046500e+01  4.011584e-01
3.048000e+01  4.005008e-01
3.049500e+01  4.216765e-01
3.051000e+01  4.068074e-01
3.052500e+01  4.157891e-01
3.054000e+01  4.104750e-01
3.055500e+01  3.760050e-01
3.057000e+01  3.973854e-01
3.058500e+01  4.233335e-01
3.060000e+01  4.029910e-01
3.061500e+01  4.374746e-01
3.063000e+01  4.142331e-01
3.064500e+01  4.209990e-01
3.066000e+01  4.194896e-01
3.067500e+01  4.117066e-01
3.069000e+01  4.333867e-01
3.070500e+01  4.033404e-01
3.072000e+01  4.304741e-01
3.073500e+01  4.293159e-01
3.075000e+01  4.166258e-01
3.076500e+01  4.626345e-01
3.078000e+01  4.276138e-01
3.079500e+01  4.107540e-01
3.081000e+01  3.852613e-01
3.082500e+01  4.428862e-01
3.084000e+01  3.753765e-01
3.085500e+01  4.201082e-01
3.087000e+01  4.131531e-01
3.088500e+01  4.300556e-01
3.090000e+01  3.817319e-01
3.091500e+01  4.233139e-01
3.093000e+01  4.142225e-01
3.094500e+01  4.174710e-01
3.096000e+01  4.030382e-01
3.097500e+01  3.951091e-01
3.099000e+01  3.876567e-01
3.100500e+01  3.898540e-01
3.102000e+01  3.883623e-01
3.103500e+01  3.899636e-01
3.105000e+01  4.095961e-01
3.106500e+01  4.210678e-01
3.108000e+01  3.998802e-01
3.109500e+01  3.936187e-01
3.111000e+01  3.937078e-01
3.112500e+01  3.969372e-01
3.114000e+01  4.277876e-01
3.115500e+01  4.257319e-01
3.117000e+01  3.918898e-01
3.118500e+01  3.996643e-01
3.120000e+01  4.229266e-01
3.121500e+01  4.178024e-01
3.123000e+01  4.116024e-01
3.124500e+01  4.052156e-01
3.126000e+01  3.961221e-01
3.127500e+01  3.860487e-01
3.129000e+01  3.904986e-01
3.130500e+01  3.616278e-01
3.132000e+01  3.789487e-01
3.133500e+01  4.370340e-01
3.135000e+01  4.434387e-01
3.136500e+01  4.243497e-01
3.138000e+01  4.255016e-01
3.139500e+01  4.297392e-01
3.141000e+01  4.181844e-01
3.142500e+01  4.237350e-01
3.144000e+01  4.202234e-01
3.145500e+01  4.429885e-01
3.147000e+01  4.423965e-01
3.148500e+01  4.401411e-01
3.150000e+01  4.309674e-01
3.151500e+01  4.243913e-01
3.153000e+01  4.430009e-01
3.154500e+01  4.282580e-01
3.156000e+01  4.382470e-01
3.157500e+01  4.470603e-01
3.159000e+01  4.441222e-01
3.160500e+01  4.236180e-01
3.162000e+01  3.842468e-01
3.163500e+01  4.555695e-01
3.165000e+01  4.411761e-01
3.166500e+01  4.377095e-01
3.168000e+01  4.238538e-01
3.169500e+01  4.239881e-01
3.171000e+01  3.549675e-01
3.172500e+01  3.463159e-01
3.174000e+01  3.697944e-01
3.175500e+01  4.277121e-01
3.177000e+01  3.875455e-01
3.178500e+01  3.664822e-01
3.180000e+01  4.072666e-01
3.181500e+01  3.738441e-01
3.183000e+01  4.310133e-01
3.184500e+01  4.257881e-01
3.186000e+01  4.219050e-01
3.187500e+01  3.989745e-01
3.189000e+01  4.016866e-01
3.190500e+01  3.607567e-01
3.192000e+01  3.714882e-01
3.193500e+01  4.308882e-01
3.195000e+01  4.305053e-01
3.196500e+01  4.278544e-01
3.198000e+01  4.310346e-01
3.199500e+01  4.088512e-01
3.201000e+01  3.889228e-01
3.202500e+01  4.250012e-01
3.204000e+01  4.243506e-01
3.205500e+01  4.153973e-01
3.207000e+01  4.302996e-01
3.208500e+01  3.792913e-01
3.210000e+01  4.318599e-01
3.211500e+01  4.354841e-01
3.213000e+01  4.276393e-01
3.214500e+01  4.455483e-01
3.216000e+01  4.088597e-01
3.217500e+01  4.371572e-01
3.219000e+01  4.201714e-01
3.220500e+01  4.361440e-01
3.222000e+01  4.355519e-01
3.223500e+01  4.153633e-01
3.225000e+01  4.189606e-01
3.226500e+01  3.799934e-01
3.228000e+01  3.870344e-01
3.229500e+01  3.954065e-01
3.231000e+01  3.758937e-01
3.232500e+01  3.742836e-01
3.234000e+01  3.794405e-01
3.235500e+01  3.934970e-01
3.237000e+01  3.823767e-01
3.238500e+01  3.605570e-01
3.240000e+01  3.743525e-01
3.241500e+01  3.783804e-01
3.243000e+01  4.291961e-01
3.244500e+01  3.954763e-01
3.246000e+01  3.987175e-01
3.247500e+01  4.030168e-01
3.249000e+01  4.435121e-01
3.250500e+01  3.649491e-01
3.252000e+01  3.920089e-01
3.253500e+01  3.789297e-01
3.255000e+01  4.216194e-01
3.256500e+01  3.844031e-01
3.258000e+01  3.985905e-01
3.259500e+01  3.779287e-01
3.261000e+01  4.158419e-01
3.262500e+01  3.648714e-01
3.264000e+01  4.060379e-01
3.265500e+01  3.857835e-01
3.267000e+01  3.559454e-01
3.268500e+01  3.437894e-01
3.270000e+01  3.850395e-01
3.271500e+01  3.555444e-01
3.273000e+01  3.363288e-01
3.274500e+01  4.189570e-01
3.276000e+01  3.829407e-01
3.277500e+01  3.676451e-01
3.279000e+01  4.083869e-01
3.280500e+01  3.648341e-01
3.282000e+01  3.759932e-01
3.283500e+01  3.568769e-01
3.285000e+01  3.947718e-01
3.286500e+01  3.704281e-01
3.288000e+01  3.941939e-01
3.289500e+01  3.771333e-01
3.291000e+01  3.845353e-01
3.292500e+01  3.857139e-01
3.294000e+01  3.996964e-01
3.295500e+01  3.600247e-01
3.297000e+01  3.815717e-01
3.298500e+01  4.085211e-01
3.300000e+01  3.626808e-01
3.301500e+01  3.565083e-01
3.303000e+01  3.547482e-01
3.304500e+01  3.901001e-01
3.306000e+01  3.886965e-01
3.307500e+01  3.729425e-01
3.309000e+01  3.824354e-01
3.310500e+01  4.026763e-01
3.312000e+01  3.723557e-01
3.313500e+01  3.760253e-01
3.315000e+01  3.732327e-01
3.316500e+01  3.789526e-01
3.318000e+01  3.821732e-01
3.319500e+01  4.220924e-01
3.321000e+01  4.003393e-01
3.322500e+01  3.813618e-01
3.324000e+01  3.434624e-01
3.325500e+01  3.858401e-01
3.327000e+01  3.604729e-01
3.328500e+01  3.783770e-01
3.330000e+01  3.591898e-01
3.331500e+01  3.695450e-01
3.333000e+01  3.696786e-01
3.334500e+01  3.920408e-01
3.336000e+01  4.023444e-01
3.337500e+01  3.608988e-01
3.339000e+01  3.933284e-01
3.340500e+01  3.687830e-01
3.342000e+01  3.504533e-01
3.343500e+01  4.081115e-01
3.345000e+01  4.165471e-01
3.346500e+01  3.545432e-01
3.348000e+01  3.608021e-01
3.349500e+01  3.858742e-01
3.351000e+01  3.950076e-01
3.352500e+01  4.071661e-01
3.354000e+01  3.780706e-01
3.355500e+01  4.080243e-01
3.357000e+01  4.264413e-01
3.358500e+01  4.047041e-01
3.360000e+01  4.300755e-01
3.361500e+01  4.504661e-01
3.363000e+01  4.496519e-01
3.364500e+01  4.300961e-01
3.366000e+01  3.931443e-01
3.367500e+01  4.370807e-01
3.369000e+01  4.107874e-01
3.370500e+01  4.412203e-01
3.372000e+01  4.275632e-01
3.373500e+01  4.338433e-01
3.375000e+01  4.103807e-01
3.376500e+01  3.943474e-01
3.378000e+01  4.308838e-01
3.379500e+01  4.153702e-01
3.381000e+01  4.140657e-01
3.382500e+01  4.143618e-01
3.384000e+01  4.369837e-01
3.385500e+01  4.112995e-01
3.387000e+01  4.311606e-01
3.388500e+01  4.284191e-01
3.390000e+01  4.456475e-01
3.391500e+01  2.312402e-01
3.393000e+01  3.807726e-01
3.394500e+01  3.948981e-01
3.396000e+01  4.023495e-01
3.397500e+01  4.168659e-01
3.399000e+01  3.335100e-01
3.400500e+01  4.330331e-01
3.402000e+01  4.295508e-01
3.403500e+01  3.996533e-01
3.405000e+01  4.053352e-01
3.406500e+01  4.059743e-01
3.408000e+01  3.914731e-01
3.409500e+01  3.848688e-01
3.411000e+01  4.319317e-01
3.412500e+01  3.775115e-01
3.414000e+01  3.862388e-01
3.415500e+01  3.536957e-01
3.417000e+01  2.605315e-01
3.418500e+01  3.298315e-01
3.420000e+01  4.201336e-01
3.421500e+01  3.784917e-01
3.423000e+01  3.356985e-01
3.424500e+01  3.703250e-01
3.426000e+01  4.016499e-01
3.427500e+01  3.972550e-01
3.429000e+01  4.370449e-01
3.430500e+01  4.051445e-01
3.432000e+01  4.221161e-01
3.433500e+01  4.260210e-01
3.435000e+01  4.184896e-01
3.436500e+01  4.075131e-01
3.438000e+01  3.983756e-01
3.439500e+01  4.188456e-01
3.441000e+01  3.858722e-01
3.442500e+01  3.971239e-01
3.444000e+01  4.091040e-01
3.445500e+01  3.883245e-01
3.447000e+01  4.322637e-01
3.448500e+01  3.960249e-01
3.450000e+01  3.780108e-01
3.451500e+01  3.544813e-01
3.453000e+01  3.573335e-01
3.454500e+01  4.243712e-01
3.456000e+01  3.739823e-01
3.457500e+01  3.751877e-01
3.459000e+01  4.056002e-01
3.460500e+01  4.133022e-01
3.462000e+01  3.875834e-01
3.463500e+01  3.955016e-01
3.465000e+01  3.858545e-01
3.466500e+01  3.582290e-01
3.468000e+01  3.890894e-01
3.469500e+01  4.133073e-01
3.471000e+01  3.844137e-01
3.472500e+01  3.999833e-01
3.474000e+01  3.610491e-01
3.475500e+01  3.623477e-01
3.477000e+01  3.881730e-01
3.478500e+01  3.909160e-01
3.480000e+01  3.645819e-01
3.481500e+01  4.042568e-01
3.483000e+01  4.237771e-01
3.484500e+01  3.981343e-01
3.486000e+01  3.745596e-01
3.487500e+01  3.768363e-01
3.489000e+01  4.013852e-01
3.490500e+01  3.772902e-01
3.492000e+01  4.080017e-01
3.493500e+01  3.499433e-01
3.495000e+01  3.789152e-01
3.496500e+01  3.607034e-01
3.498000e+01  3.930118e-01
3.499500e+01  3.863277e-01
3.501000e+01  3.869130e-01
3.502500e+01  4.089311e-01
3.504000e+01  3.947671e-01
3.505500e+01  3.879903e-01
3.507000e+01  3.917402e-01
3.508500e+01  4.109271e-01
3.510000e+01  3.483977e-01
3.511500e+01  3.609327e-01
3.513000e+01  3.670592e-01
3.514500e+01  3.592227e-01
3.516000e+01  3.682887e-01
3.517500e+01  3.615047e-01
3.519000e+01  3.996031e-01
3.520500e+01  3.614173e-01
3.522000e+01  3.630312e-01
3.523500e+01  3.938306e-01
3.525000e+01  3.864207e-01
3.526500e+01  4.139786e-01
3.528000e+01  4.025572e-01
3.529500e+01  3.522904e-01
3.531000e+01  4.075770e-01
3.532500e+01  3.825794e-01
3.534000e+01  3.995695e-01
3.535500e+01  4.269957e-01
3.537000e+01  4.012400e-01
3.538500e+01  4.125581e-01
3.540000e+01  4.090160e-01
3.541500e+01  4.031658e-01
3.543000e+01  3.973068e-01
3.544500e+01  4.030175e-01
3.546000e+01  3.621995e-01
3.547500e+01  4.082504e-01
3.549000e+01  3.437879e-01
3.550500e+01  3.971820e-01
3.552000e+01  3.805137e-01
3.553500e+01  3.683192e-01
3.555000e+01  3.414989e-01
3.556500e+01  3.770350e-01
3.558000e+01  3.767817e-01
3.559500e+01  3.947599e-01
3.561000e+01  3.976350e-01
3.562500e+01  3.937029e-01
3.564000e+01  3.608995e-01
3.565500e+01  3.971216e-01
3.567000e+01  3.617758e-01
3.568500e+01  3.658213e-01
3.570000e+01  3.264745e-01
3.571500e+01  4.033679e-01
3.573000e+01  3.958808e-01
3.574500e+01  3.645273e-01
3.576000e+01  3.916193e-01
3.577500e+01  3.476601e-01
3.579000e+01  3.721075e-01
3.580500e+01  3.888266e-01
3.582000e+01  3.687012e-01
3.583500e+01  3.632199e-01
3.585000e+01  3.639352e-01
3.586500e+01  4.341550e-01
3.588000e+01  4.003585e-01
3.589500e+01  4.129767e-01
3.591000e+01  3.459199e-01
3.592500e+01  3.641602e-01
3.594000e+01  3.925207e-01
3.595500e+01  3.749758e-01
3.597000e+01  3.853689e-01
3.598500e+01  3.709236e-01
3.600000e+01  3.834063e-01
3.601500e+01  4.260514e-01
3.603000e+01  3.664573e-01
3.604500e+01  3.889588e-01
3.606000e+01  4.434737e-01
3.607500e+01  4.266052e-01
3.609000e+01  3.924144e-01
3.610500e+01  3.839278e-01
3.612000e+01  3.702978e-01
3.613500e+01  3.934826e-01
3.615000e+01  3.588994e-01
3.616500e+01  4.143530e-01
3.618000e+01  4.053957e-01
3.619500e+01  4.293326e-01
3.621000e+01  4.571426e-01
3.622500e+01  4.174514e-01
3.624000e+01  3.862375e-01
3.625500e+01  4.012247e-01
3.627000e+01  4.012922e-01
3.628500e+01  4.192815e-01
3.630000e+01  4.297917e-01
3.631500e+01  4.159389e-01
3.633000e+01  3.535305e-01
3.634500e+01  3.700681e-01
3.636000e+01  3.380446e-01
3.637500e+01  3.803383e-01
3.639000e+01  3.959222e-01
3.640500e+01  4.127573e-01
3.642000e+01  3.976940e-01
3.643500e+01  4.089663e-01
3.645000e+01  3.448485e-01
3.646500e+01  3.889954e-01
3.648000e+01  3.817652e-01
3.649500e+01  4.060683e-01
3.651000e+01  3.773253e-01
3.652500e+01  3.690165e-01
3.654000e+01  3.748196e-01
3.655500e+01  4.268013e-01
3.657000e+01  4.007810e-01
3.658500e+01  4.039416e-01
3.660000e+01  4.067862e-01
3.661500e+01  4.171978e-01
3.663000e+01  4.338959e-01
3.664500e+01  4.206437e-01
3.666000e+01  4.021406e-01
3.667500e+01  3.899477e-01
3.669000e+01  4.332375e-01
3.670500e+01  3.970573e-01
3.672000e+01  3.959327e-01
3.673500e+01  4.351424e-01
3.675000e+01  3.755840e-01
3.676500e+01  3.717279e-01
3.678000e+01  3.654359e-01
3.679500e+01  4.218259e-01
3.681000e+01  4.017368e-01
3.682500e+01  4.233083e-01
3.684000e+01  4.288127e-01
3.685500e+01  4.117417e-01
3.687000e+01  3.629871e-01
3.688500e+01  3.825215e-01
3.690000e+01  3.752882e-01
3.691500e+01  3.795502e-01
3.693000e+01  3.739460e-01
3.694500e+01  3.717313e-01
3.696000e+01  3.721328e-01
3.697500e+01  3.826517e-01
3.699000e+01  3.572101e-01
3.700500e+01  3.785153e-01
3.702000e+01  4.031800e-01
3.703500e+01  4.067295e-01
3.705000e+01  3.670041e-01
3.706500e+01  4.018131e-01
3.708000e+01  3.764828e-01
3.709500e+01  3.795388e-01
3.711000e+01  3.864543e-01
3.712500e+01  4.131279e-01
3.714000e+01  3.819324e-01
3.715500e+01  3.928519e-01
3.717000e+01  4.042048e-01
3.718500e+01  4.231285e-01
3.720000e+01  4.275715e-01
3.721500e+01  4.349215e-01
3.723000e+01  3.975978e-01
3.724500e+01  3.856338e-01
3.726000e+01  3.901634e-01
3.727500e+01  4.202907e-01
3.729000e+01  3.604200e-01
3.730500e+01  4.060247e-01
3.732000e+01  3.554991e-01
3.733500e+01  3.498912e-01
3.735000e+01  3.419242e-01
3.736500e+01  3.749477e-01
3.738000e+01  3.743966e-01
3.739500e+01  3.682559e-01
3.741000e+01  3.517998e-01
3.742500e+01  3.641239e-01
3.744000e+01  3.965774e-01
3.745500e+01  3.933331e-01
3.747000e+01  3.771823e-01
3.748500e+01  3.596595e-01
3.750000e+01  4.108186e-01
3.751500e+01  3.909696e-01
3.753000e+01  3.993332e-01
3.754500e+01  3.960584e-01
3.756000e+01  4.001326e-01
3.757500e+01  3.817390e-01
3.759000e+01  3.962019e-01
3.760500e+01  3.930158e-01
3.762000e+01  3.842457e-01
3.763500e+01  4.206397e-01
3.765000e+01  4.375204e-01
3.766500e+01  4.225332e-01
3.768000e+01  4.135474e-01
3.769500e+01  4.060250e-01
3.771000e+01  3.915117e-01
3.772500e+01  3.741370e-01
3.774000e+01  3.348851e-01
3.775500e+01  3.249148e-01
3.777000e+01  3.715552e-01
3.778500e+01  4.151881e-01
3.780000e+01  3.798519e-01
3.781500e+01  3.606131e-01
3.783000e+01  3.604784e-01
3.784500e+01  3.635469e-01
3.786000e+01  3.614017e-01
3.787500e+01  3.755310e-01
3.789000e+01  3.704242e-01
3.790500e+01  3.216774e-01
3.792000e+01  3.654615e-01
3.793500e+01  3.799604e-01
3.795000e+01  3.831679e-01
3.796500e+01  3.747859e-01
3.798000e+01  3.805023e-01
3.799500e+01  3.822660e-01
3.801000e+01  3.572024e-01
3.802500e+01  3.453178e-01
3.804000e+01  3.328684e-01
3.805500e+01  3.971291e-01
3.807000e+01  4.290024e-01
3.808500e+01  4.009171e-01
3.810000e+01  3.777341e-01
3.811500e+01  3.816856e-01
3.813000e+01  3.519792e-01
3.814500e+01  4.353984e-01
3.816000e+01  4.182250e-01
3.817500e+01  4.161425e-01
3.819000e+01  3.893763e-01
3.820500e+01  3.666563e-01
3.822000e+01  4.006459e-01
3.823500e+01  4.129117e-01
3.825000e+01  3.981448e-01
3.826500e+01  3.795091e-01
3.828000e+01  4.387834e-01
3.829500e+01  3.639410e-01
3.831000e+01  3.695396e-01
3.832500e+01  3.598860e-01
3.834000e+01  3.436709e-01
3.835500e+01  3.989677e-01
3.837000e+01  3.908088e-01
3.838500e+01  3.505846e-01
3.840000e+01  4.579705e-01
3.841500e+01  3.769754e-01
3.843000e+01  4.175382e-01
3.844500e+01  4.185705e-01
3.846000e+01  4.299279e-01
3.847500e+01  4.257181e-01
3.849000e+01  4.087770e-01
3.850500e+01  3.896652e-01
3.852000e+01  4.137381e-01
3.853500e+01  4.240372e-01
3.855000e+01  4.302307e-01
3.856500e+01  4.077510e-01
3.858000e+01  3.964038e-01
3.859500e+01  3.710190e-01
3.861000e+01  3.618721e-01
3.862500e+01  3.712938e-01
3.864000e+01  4.172594e-01
3.865500e+01  3.952808e-01
3.867000e+01  3.920792e-01
3.868500e+01  3.763111e-01
3.870000e+01  3.852358e-01
3.871500e+01  3.888649e-01
3.873000e+01  3.432832e-01
3.874500e+01  4.216013e-01
3.876000e+01  4.449388e-01
3.877500e+01  4.106506e-01
3.879000e+01  4.290733e-01
3.880500e+01  4.342306e-01
3.882000e+01  3.942249e-01
3.883500e+01  3.792235e-01
3.885000e+01  3.957840e-01
3.886500e+01  4.046413e-01
3.888000e+01  3.985792e-01
3.889500e+01  4.109847e-01
3.891000e+01  3.529933e-01
3.892500e+01  3.898686e-01
3.894000e+01  3.786756e-01
3.895500e+01  3.592104e-01
3.897000e+01  4.237823e-01
3.898500e+01  4.013800e-01
3.900000e+01  4.007222e-01
3.901500e+01  3.976223e-01
3.903000e+01  4.276071e-01
3.904500e+01  4.271163e-01
3.906000e+01  4.190355e-01
3.907500e+01  4.324828e-01
3.909000e+01  4.207610e-01
3.910500e+01  4.059796e-01
3.912000e+01  4.153077e-01
3.913500e+01  4.295711e-01
3.915000e+01  4.233374e-01
3.916500e+01  4.549982e-01
3.918000e+01  3.935054e-01
3.919500e+01  3.730485e-01
3.921000e+01  3.846099e-01
3.922500e+01  4.300138e-01
3.924000e+01  4.316698e-01
3.925500e+01  4.207593e-01
3.927000e+01  3.945413e-01
3.928500e+01  3.965883e-01
3.930000e+01  3.681166e-01
3.931500e+01  3.741401e-01
3.933000e+01  4.180841e-01
3.934500e+01  4.174456e-01
3.936000e+01  4.265636e-01
3.937500e+01  3.374682e-01
3.939000e+01  3.765237e-01
3.940500e+01  3.447692e-01
3.942000e+01  3.759457e-01
3.943500e+01  3.486291e-01
3.945000e+01  3.932209e-01
3.946500e+01  3.840625e-01
3.948000e+01  3.738161e-01
3.949500e+01  3.691456e-01
3.951000e+01  3.596841e-01
3.952500e+01  3.526420e-01
3.954000e+01  3.752633e-01
3.955500e+01  3.845416e-01
3.957000e+01  4.119804e-01
3.958500e+01  4.092074e-01
3.960000e+01  4.350599e-01
3.961500e+01  4.256801e-01
3.963000e+01  3.850005e-01
3.964500e+01  3.573661e-01
3.966000e+01  4.206276e-01
3.967500e+01  4.251980e-01
3.969000e+01  4.303680e-01
3.970500e+01  4.326596e-01
3.972000e+01  4.179302e-01
3.973500e+01  4.402974e-01
3.975000e+01  3.844599e-01
3.976500e+01  4.280728e-01
3.978000e+01  4.251009e-01
3.979500e+01  4.142918e-01
3.981000e+01  4.032216e-01
3.982500e+01  4.233571e-01
3.984000e+01  4.244948e-01
3.985500e+01  3.653026e-01
3.987000e+01  4.328438e-01
3.988500e+01  4.268060e-01
3.990000e+01  3.931814e-01
3.991500e+01  3.711064e-01
3.993000e+01  3.775058e-01
3.994500e+01  4.130516e-01
3.996000e+01  4.175895e-01
3.997500e+01  3.887282e-01
3.999000e+01  3.509009e-01
4.000500e+01  3.817723e-01
4.002000e+01  4.013449e-01
4.003500e+01  3.854887e-01
4.005000e+01  3.606060e-01
4.006500e+01  4.108136e-01
4.008000e+01  3.831694e-01
4.009500e+01  3.760086e-01
4.011000e+01  3.794143e-01
4.012500e+01  4.163599e-01
4.014000e+01  4.280730e-01
4.015500e+01  4.519180e-01
4.017000e+01  3.918400e-01
4.018500e+01  3.950375e-01
4.020000e+01  4.014846e-01
4.021500e+01  3.714357e-01
4.023000e+01  3.813793e-01
4.024500e+01  3.653292e-01
4.026000e+01  4.030236e-01
4.027500e+01  3.696162e-01
4.029000e+01  3.967418e-01
4.030500e+01  3.849198e-01
4.032000e+01  3.286584e-01
4.033500e+01  4.020439e-01
4.035000e+01  3.526691e-01
4.036500e+01  3.713076e-01
4.038000e+01  3.935013e-01
4.039500e+01  3.393318e-01
4.041000e+01  3.483486e-01
4.042500e+01  3.548196e-01
4.044000e+01  3.904399e-01
4.045500e+01  3.821825e-01
4.047000e+01  3.654593e-01
4.048500e+01  3.642254e-01
4.050000e+01  3.806759e-01
4.051500e+01  3.827458e-01
4.053000e+01  3.723375e-01
4.054500e+01  3.837773e-01
4.056000e+01  3.932751e-01
4.057500e+01  3.691702e-01
4.059000e+01  3.797759e-01
4.060500e+01  4.134857e-01
4.062000e+01  3.633975e-01
4.063500e+01  3.691803e-01
4.065000e+01  3.647948e-01
4.066500e+01  3.980075e-01
4.068000e+01  3.566443e-01
4.069500e+01  4.187786e-01
4.071000e+01  3.627609e-01
4.072500e+01  3.955393e-01
4.074000e+01  4.051159e-01
4.075500e+01  4.015870e-01
4.077000e+01  4.156649e-01
4.078500e+01  3.726535e-01
4.080000e+01  3.841546e-01
4.081500e+01  4.236671e-01
4.083000e+01  3.796058e-01
4.084500e+01  4.071716e-01
4.086000e+01  3.998978e-01
4.087500e+01  3.984312e-01
4.089000e+01  3.939058e-01
4.090500e+01  3.599212e-01
4.092000e+01  4.114777e-01
4.093500e+01  4.023882e-01
4.095000e+01  4.310760e-01
4.096500e+01  3.972654e-01
4.098000e+01  3.662320e-01
4.099500e+01  3.620159e-01
4.101000e+01  3.507085e-01
4.102500e+01  3.624282e-01
4.104000e+01  3.518187e-01
4.105500e+01  3.796047e-01
4.107000e+01  3.379059e-01
4.108500e+01  3.995285e-01
4.110000e+01  3.941438e-01
4.111500e+01  4.017911e-01
4.113000e+01  4.005010e-01
4.114500e+01  3.974342e-01
4.116000e+01  3.845907e-01
4.117500e+01  4.090647e-01
4.119000e+01  3.729380e-01
4.120500e+01  3.802941e-01
4.122000e+01  4.153564e-01
4.123500e+01  3.938780e-01
4.125000e+01  4.139329e-01
4.126500e+01  3.641019e-01
4.128000e+01  3.523578e-01
4.129500e+01  3.593973e-01
4.131000e+01  3.483396e-01
4.132500e+01  3.771909e-01
4.134000e+01  3.888842e-01
4.135500e+01  3.784264e-01
4.137000e+01  3.853139e-01
4.138500e+01  3.724728e-01
4.140000e+01  3.744636e-01
4.141500e+01  3.977030e-01
4.143000e+01  3.605607e-01
4.144500e+01  3.870841e-01
4.146000e+01  4.021392e-01
4.147500e+01  3.774384e-01
4.149000e+01  4.231862e-01
4.150500e+01  4.140913e-01
4.152000e+01  3.891526e-01
4.153500e+01  4.142462e-01
4.155000e+01  3.885827e-01
4.156500e+01  3.908226e-01
4.158000e+01  3.848504e-01
4.159500e+01  3.950263e-01
4.161000e+01  3.633290e-01
4.162500e+01  3.980002e-01
4.164000e+01  3.871462e-01
4.165500e+01  3.714402e-01
4.167000e+01  3.928553e-01
4.168500e+01  3.983315e-01
4.170000e+01  3.826408e-01
4.171500e+01  4.054418e-01
4.173000e+01  3.680516e-01
4.174500e+01  3.805650e-01
4.176000e+01  3.985652e-01
4.177500e+01  3.998170e-01
4.179000e+01  4.020377e-01
4.180500e+01  3.827237e-01
4.182000e+01  4.134561e-01
4.183500e+01  4.138613e-01
4.185000e+01  4.313893e-01
4.186500e+01  4.234701e-01
4.188000e+01  4.110878e-01
4.189500e+01  4.228827e-01
4.191000e+01  4.327020e-01
4.192500e+01  4.425075e-01
4.194000e+01  3.845806e-01
4.195500e+01  4.248908e-01
4.197000e+01  4.250620e-01
4.198500e+01  3.944484e-01
4.200000e+01  3.940982e-01
4.201500e+01  4.450600e-01
4.203000e+01  4.345687e-01
4.204500e+01  4.174858e-01
4.206000e+01  4.450142e-01
4.207500e+01  4.626228e-01
4.209000e+01  4.375671e-01
4.210500e+01  4.632722e-01
4.212000e+01  4.549623e-01
4.213500e+01  4.519633e-01
4.215000e+01  3.810436e-01
4.216500e+01  4.397692e-01
4.218000e+01  3.802892e-01
4.219500e+01  4.218604e-01
4.221000e+01  4.229094e-01
4.222500e+01  4.474722e-01
4.224000e+01  4.008285e-01
4.225500e+01  4.122131e-01
4.227000e+01  4.074957e-01
4.228500e+01  4.577308e-01
4.230000e+01  4.372342e-01
4.231500e+01  4.298362e-01
4.233000e+01  3.849798e-01
4.234500e+01  4.117077e-01
4.236000e+01  4.067123e-01
4.237500e+01  4.259047e-01
4.239000e+01  4.310095e-01
4.240500e+01  4.209065e-01
4.242000e+01  3.866573e-01
4.243500e+01  3.996510e-01
4.245000e+01  4.092767e-01
4.246500e+01  4.401272e-01
4.248000e+01  4.384861e-01
4.249500e+01  3.946438e-01
4.251000e+01  3.731592e-01
4.252500e+01  4.658552e-01
4.254000e+01  4.493214e-01
4.255500e+01  4.226579e-01
4.257000e+01  4.455314e-01
4.258500e+01  4.266142e-01
4.260000e+01  4.393560e-01
4.261500e+01  4.331158e-01
4.263000e+01  4.190544e-01
4.264500e+01  4.251362e-01
4.266000e+01  4.076744e-01
4.267500e+01  4.474199e-01
4.269000e+01  4.279551e-01
4.270500e+01  4.544638e-01
4.272000e+01  3.640251e-01
4.273500e+01  3.829298e-01
4.275000e+01  3.527141e-01
4.276500e+01  3.927339e-01
4.278000e+01  3.818690e-01
4.279500e+01  3.630635e-01
4.281000e+01  3.387025e-01
4.282500e+01  3.351836e-01
4.284000e+01  3.216736e-01
4.285500e+01  3.422965e-01
4.287000e+01  3.651025e-01
4.288500e+01  3.537487e-01
4.290000e+01  3.628727e-01
4.291500e+01  3.355168e-01
4.293000e+01  3.948032e-01
4.294500e+01  3.695910e-01
4.296000e+01  3.322478e-01
4.297500e+01  3.609568e-01
4.299000e+01  3.709490e-01
4.300500e+01  4.033942e-01
4.302000e+01  2.485854e-01
4.303500e+01  3.792378e-01
4.305000e+01  3.482716e-01
4.306500e+01  3.322415e-01
4.308000e+01  3.438835e-01
4.309500e+01  3.175383e-01
4.311000e+01  3.986548e-01
4.312500e+01  3.636974e-01
4.314000e+01  3.455881e-01
4.315500e+01  3.834321e-01
4.317000e+01  3.762976e-01
4.318500e+01  3.526665e-01
4.320000e+01  3.401542e-01
4.321500e+01  3.590055e-01
4.323000e+01  3.225005e-01
4.324500e+01  3.650184e-01
4.326000e+01  3.612125e-01
4.327500e+01  3.775577e-01
4.329000e+01  3.467017e-01
4.330500e+01  3.575655e-01
4.332000e+01  3.410256e-01
4.333500e+01  3.905504e-01
4.335000e+01  3.362536e-01
4.336500e+01  3.655191e-01
4.338000e+01  3.731571e-01
4.339500e+01  4.013492e-01
4.341000e+01  3.548879e-01
4.342500e+01  3.763526e-01
4.344000e+01  2.214880e-01
4.345500e+01  3.803292e-01
4.347000e+01  3.852983e-01
4.348500e+01  3.887672e-01
4.350000e+01  3.022425e-01
4.351500e+01  2.095119e-01
4.353000e+01  2.112713e-01
4.354500e+01  1.768636e-01
4.356000e+01  1.839451e-01
4.357500e+01  1.749514e-01
4.359000e+01  1.793833e-01
4.360500e+01  1.844320e-01
4.362000e+01  1.911891e-01
4.363500e+01  2.047833e-01
4.365000e+01  2.000765e-01
4.366500e+01  2.102019e-01
4.368000e+01  1.742416e-01
4.369500e+01  1.819690e-01
4.371000e+01  1.829495e-01
4.372500e+01  1.832274e-01
4.374000e+01  1.834912e-01
4.375500e+01  1.828478e-01
4.377000e+01  1.786727e-01
4.378500e+01  2.031192e-01
4.380000e+01  1.924356e-01
4.381500e+01  1.827884e-01
4.383000e+01  1.799884e-01
4.384500e+01  1.867618e-01
4.386000e+01  1.928274e-01
4.387500e+01  1.982044e-01
4.389000e+01  2.118900e-01
4.390500e+01  1.810650e-01
4.392000e+01  1.776356e-01
4.393500e+01  1.938668e-01
4.395000e+01  1.825439e-01
4.396500e+01  2.004263e-01
4.398000e+01  1.872483e-01
4.399500e+01  2.035197e-01
4.401000e+01  1.735706e-01
4.402500e+01  2.233704e-01
4.404000e+01  1.892624e-01
4.405500e+01  1.817849e-01
4.407000e+01  1.935583e-01
4.408500e+01  1.738509e-01
4.410000e+01  1.757688e-01
4.411500e+01  1.970783e-01
4.413000e+01  2.004243e-01
4.414500e+01  1.973006e-01
4.416000e+01  1.801012e-01
4.417500e+01  1.947153e-01
4.419000e+01  1.806014e-01
4.420500e+01  1.855838e-01
4.422000e+01  1.765262e-01
4.423500e+01  2.098609e-01
4.425000e+01  2.021879e-01
4.426500e+01  1.818729e-01
4.428000e+01  1.889542e-01
4.429500e+01  2.145849e-01
4.431000e+01  1.982874e-01
4.432500e+01  1.834503e-01
4.434000e+01  1.845715e-01
4.435500e+01  1.796479e-01
4.437000e+01  1.707497e-01
4.438500e+01  1.981451e-01
4.440000e+01  1.931580e-01
4.441500e+01  1.671791e-01
4.443000e+01  1.769194e-01
4.444500e+01  2.082219e-01
4.446000e+01  1.802471e-01
4.447500e+01  1.814946e-01
4.449000e+01  1.898947e-01
4.450500e+01  1.785286e-01
4.452000e+01  1.873685e-01
4.453500e+01  1.852110e-01
4.455000e+01  1.848026e-01
4.456500e+01  1.776474e-01
4.458000e+01  1.902493e-01
4.459500e+01  1.857752e-01
4.461000e+01  1.783776e-01
4.462500e+01  1.935320e-01
4.464000e+01  1.897032e-01
4.465500e+01  1.868767e-01
4.467000e+01  1.798456e-01
4.468500e+01  1.859682e-01
4.470000e+01  1.954023e-01
4.471500e+01  1.942565e-01
4.473000e+01  2.023141e-01
4.474500e+01  1.810078e-01
4.476000e+01  1.978135e-01
4.477500e+01  1.869440e-01
4.479000e+01  1.903240e-01
4.480500e+01  2.045104e-01
4.482000e+01  1.957845e-01
4.483500e+01  1.793780e-01
4.485000e+01  2.212592e-01
4.486500e+01  1.864230e-01
4.488000e+01  1.768780e-01
4.489500e+01  1.791068e-01
4.491000e+01  1.789817e-01
4.492500e+01  1.845786e-01
4.494000e+01  1.951082e-01
4.495500e+01  1.700098e-01
4.497000e+01  1.901773e-01
4.498500e+01  1.844531e-01
4.500000e+01  1.942066e-01
4.501500e+01  1.845247e-01
4.503000e+01  1.803785e-01
4.504500e+01  1.999438e-01
4.506000e+01  1.833323e-01
4.507500e+01  1.827454e-01
4.509000e+01  1.818147e-01
4.510500e+01  1.849089e-01
4.512000e+01  1.818970e-01
4.513500e+01  1.902017e-01
4.515000e+01  1.911476e-01
4.516500e+01  1.883065e-01
4.518000e+01  1.950039e-01
4.519500e+01  1.822222e-01
4.521000e+01  1.863866e-01
4.522500e+01  1.901356e-01
4.524000e+01  1.809729e-01
4.525500e+01  2.089472e-01
4.527000e+01  1.786164e-01
4.528500e+01  1.945079e-01
4.530000e+01  1.681045e-01
4.531500e+01  2.020446e-01
4.533000e+01  1.850868e-01
4.534500e+01  1.903863e-01
4.536000e+01  2.009031e-01
4.537500e+01  2.087044e-01
4.539000e+01  1.742804e-01
4.540500e+01  1.767914e-01
4.542000e+01  1.822091e-01
4.543500e+01  1.890537e-01
4.545000e+01  1.698953e-01
4.546500e+01  1.914967e-01
4.548000e+01  1.824292e-01
4.549500e+01  1.800879e-01
4.551000e+01  1.816380e-01
4.552500e+01  2.114787e-01
4.554000e+01  1.856180e-01
4.555500e+01  1.879278e-01
4.557000e+01  1.872265e-01
4.558500e+01  1.904755e-01
4.560000e+01  1.845378e-01
4.561500e+01  1.882545e-01
4.563000e+01  1.724056e-01
4.564500e+01  1.887117e-01
4.566000e+01  2.070681e-01
4.567500e+01  1.737204e-01
4.569000e+01  2.013561e-01
4.570500e+01  1.944054e-01
4.572000e+01  2.153015e-01
4.573500e+01  2.003310e-01
4.575000e+01  1.754104e-01
4.576500e+01  1.853941e-01
4.578000e+01  1.926035e-01
4.579500e+01  1.935461e-01
4.581000e+01  2.051817e-01
4.582500e+01  1.867532e-01
4.584000e+01  1.993441e-01
4.585500e+01  1.762417e-01
4.587000e+01  1.904760e-01
4.588500e+01  1.759013e-01
4.590000e+01  2.042427e-01
4.591500e+01  1.923716e-01
4.593000e+01  2.039672e-01
4.594500e+01  1.862312e-01
4.596000e+01  1.760899e-01
4.597500e+01  1.887281e-01
4.599000e+01  2.064642e-01
4.600500e+01  2.089426e-01
4.602000e+01  1.713957e-01
4.603500e+01  2.214159e-01
4.605000e+01  1.841737e-01
4.606500e+01  1.844565e-01
4.608000e+01  1.766999e-01
4.609500e+01  1.836121e-01
4.611000e+01  2.230508e-01
4.612500e+01  1.894638e-01
4.614000e+01  1.865718e-01
4.615500e+01  1.738194e-01
4.617000e+01  1.796434e-01
4.618500e+01  1.874039e-01
4.620000e+01  1.815573e-01
4.621500e+01  1.987423e-01
4.623000e+01  1.719486e-01
4.624500e+01  1.881880e-01
4.626000e+01  1.864107e-01
4.627500e+01  1.914610e-01
4.629000e+01  1.791781e-01
4.630500e+01  1.726647e-01
4.632000e+01  1.907177e-01
4.633500e+01  1.800246e-01
4.635000e+01  2.142532e-01
4.636500e+01  1.899286e-01
4.638000e+01  1.807328e-01
4.639500e+01  1.980574e-01
4.641000e+01  2.029605e-01
4.642500e+01  1.833734e-01
4.644000e+01  2.025813e-01
4.645500e+01  2.065327e-01
4.647000e+01  1.778923e-01
4.648500e+01  1.851639e-01
4.650000e+01  1.842527e-01
4.651500e+01  1.776926e-01
4.653000e+01  1.983996e-01
4.654500e+01  2.001706e-01
4.656000e+01  1.870192e-01
4.657500e+01  1.985264e-01
4.659000e+01  1.886577e-01
4.660500e+01  1.959209e-01
4.662000e+01  1.883880e-01
4.663500e+01  1.739205e-01
4.665000e+01  1.842888e-01
4.666500e+01  1.744415e-01
4.668000e+01  1.845387e-01
4.669500e+01  1.890074e-01
4.671000e+01  1.942993e-01
4.672500e+01  1.938563e-01
4.674000e+01  1.730544e-01
4.675500e+01  1.872950e-01
4.677000e+01  1.851391e-01
4.678500e+01  1.823228e-01
4.680000e+01  1.891751e-01
4.681500e+01  1.900700e-01
4.683000e+01  1.744212e-01
4.684500e+01  1.907606e-01
4.686000e+01  1.735934e-01
4.687500e+01  1.768843e-01
4.689000e+01  1.852988e-01
4.690500e+01  1.717500e-01
4.692000e+01  1.848517e-01
4.693500e+01  1.809207e-01
4.695000e+01  1.860422e-01
4.696500e+01  1.837936e-01
4.698000e+01  1.909270e-01
4.699500e+01  1.931944e-01
4.701000e+01  1.829370e-01
4.702500e+01  1.787572e-01
4.704000e+01  1.829546e-01
4.705500e+01  1.936915e-01
4.707000e+01  1.886500e-01
4.708500e+01  1.877458e-01
4.710000e+01  1.831592e-01
4.711500e+01  1.962324e-01
4.713000e+01  1.757500e-01
4.714500e+01  1.793444e-01
4.716000e+01  2.063269e-01
4.717500e+01  1.864755e-01
4.719000e+01  1.832267e-01
4.720500e+01  1.860571e-01
4.722000e+01  2.001292e-01
4.723500e+01  1.937412e-01
4.725000e+01  1.908109e-01
4.726500e+01  1.838452e-01
4.728000e+01  1.831544e-01
4.729500e+01  1.718476e-01
4.731000e+01  2.021749e-01
4.732500e+01  1.818484e-01
4.734000e+01  1.927360e-01
4.735500e+01  1.797352e-01
4.737000e+01  1.994349e-01
4.738500e+01  1.833410e-01
4.740000e+01  2.028268e-01
4.741500e+01  1.803963e-01
4.743000e+01  1.801419e-01
4.744500e+01  1.834456e-01
4.746000e+01  1.897440e-01
4.747500e+01  1.726707e-01
4.749000e+01  2.047533e-01
4.750500e+01  2.010239e-01
4.752000e+01  1.827003e-01
4.753500e+01  1.756277e-01
4.755000e+01  1.940337e-01
4.756500e+01  1.860599e-01
4.758000e+01  1.815110e-01
4.759500e+01  1.760825e-01
4.761000e+01  1.690976e-01
4.762500e+01  1.746455e-01
4.764000e+01  1.826482e-01
4.765500e+01  1.894248e-01
4.767000e+01  1.782941e-01
4.768500e+01  1.853250e-01
4.770000e+01  1.810742e-01
4.771500e+01  1.668862e-01
4.773000e+01  1.996594e-01
4.774500e+01  1.831627e-01
4.776000e+01  2.089572e-01
4.777500e+01  1.968426e-01
4.779000e+01  1.885396e-01
4.780500e+01  1.762281e-01
4.782000e+01  1.753902e-01
4.783500e+01  1.842536e-01
4.785000e+01  1.996711e-01
4.786500e+01  1.977546e-01
4.788000e+01  1.937875e-01
4.789500e+01  1.796475e-01
4.791000e+01  1.891019e-01
4.792500e+01  1.854849e-01
4.794000e+01  1.840090e-01
4.795500e+01  1.963273e-01
4.797000e+01  1.705773e-01
4.798500e+01  2.174268e-01
4.800000e+01  1.687005e-01
4.801500e+01  1.890176e-01
4.803000e+01  1.796974e-01
4.804500e+01  1.790831e-01
4.806000e+01  1.933183e-01
4.807500e+01  1.847365e-01
4.809000e+01  1.983881e-01
4.810500e+01  2.048296e-01
4.812000e+01  1.754970e-01
4.813500e+01  1.818962e-01
4.815000e+01  2.344944e-01
4.816500e+01  1.674537e-01
4.818000e+01  1.815311e-01
4.819500e+01  1.859756e-01
4.821000e+01  1.943222e-01
4.822500e+01  1.952551e-01
4.824000e+01  1.898958e-01
4.825500e+01  1.867495e-01
4.827000e+01  1.789044e-01
4.828500e+01  1.752394e-01
4.830000e+01  1.880363e-01
4.831500e+01  1.855017e-01
4.833000e+01  1.884997e-01
4.834500e+01  1.813355e-01
4.836000e+01  1.825427e-01
4.837500e+01  1.978874e-01
4.839000e+01  1.843244e-01
4.840500e+01  1.983995e-01
4.842000e+01  1.939218e-01
4.843500e+01  1.937133e-01
4.845000e+01  1.827418e-01
4.846500e+01  1.890382e-01
4.848000e+01  1.794718e-01
4.849500e+01  1.848595e-01
4.851000e+01  1.816508e-01
4.852500e+01  1.886487e-01
4.854000e+01  1.929451e-01
4.855500e+01  1.781669e-01
4.857000e+01  2.008852e-01
4.858500e+01  1.768677e-01
4.860000e+01  1.825902e-01
4.861500e+01  1.754572e-01
4.863000e+01  1.937383e-01
4.864500e+01  1.752543e-01
4.866000e+01  1.837797e-01
4.867500e+01  1.800375e-01
4.869000e+01  1.810575e-01
4.870500e+01  1.785393e-01
4.872000e+01  1.975145e-01
4.873500e+01  1.786052e-01
4.875000e+01  1.849000e-01
4.876500e+01  1.822653e-01
4.878000e+01  1.840706e-01
4.879500e+01  1.798471e-01
4.881000e+01  1.949989e-01
4.882500e+01  1.826816e-01
4.884000e+01  1.926933e-01
4.885500e+01  1.957591e-01
4.887000e+01  2.008738e-01
4.888500e+01  1.995637e-01
4.890000e+01  1.949428e-01
4.891500e+01  1.846509e-01
4.893000e+01  1.775783e-01
4.894500e+01  1.977496e-01
4.896000e+01  1.847901e-01
4.897500e+01  1.979342e-01
4.899000e+01  1.699160e-01
4.900500e+01  1.794319e-01
4.902000e+01  1.954354e-01
4.903500e+01  1.819228e-01
4.905000e+01  1.838875e-01
4.906500e+01  1.811905e-01
4.908000e+01  2.062085e-01
4.909500e+01  1.809800e-01
4.911000e+01  1.921485e-01
4.912500e+01  2.059819e-01
4.914000e+01  2.217810e-01
4.915500e+01  1.736318e-01
4.917000e+01  1.941882e-01
4.918500e+01  1.868198e-01
4.920000e+01  1.930491e-01
4.921500e+01  1.742256e-01
4.923000e+01  1.863971e-01
4.924500e+01  1.889311e-01
4.926000e+01  1.856933e-01
4.927500e+01  1.911653e-01
4.929000e+01  1.986161e-01
4.930500e+01  1.922344e-01
4.932000e+01  2.084023e-01
4.933500e+01  1.914338e-01
4.935000e+01  1.848284e-01
4.936500e+01  1.894084e-01
4.938000e+01  1.798844e-01
4.939500e+01  1.870380e-01
4.941000e+01  1.860684e-01
4.942500e+01  1.849349e-01
4.944000e+01  1.808960e-01
4.945500e+01  1.725897e-01
4.947000e+01  2.190691e-01
4.948500e+01  1.866438e-01
4.950000e+01  2.038856e-01
4.951500e+01  1.789586e-01
4.953000e+01  2.131286e-01
4.954500e+01  1.738149e-01
4.956000e+01  1.791148e-01
4.957500e+01  1.735953e-01
4.959000e+01  1.868657e-01
4.960500e+01  1.813602e-01
4.962000e+01  1.854542e-01
4.963500e+01  1.852824e-01
4.965000e+01  1.867525e-01
4.966500e+01  1.912036e-01
4.968000e+01  1.883179e-01
4.969500e+01  1.840739e-01
4.971000e+01  1.858118e-01
4.972500e+01  1.741853e-01
4.974000e+01  1.774279e-01
4.975500e+01  1.840954e-01
4.977000e+01  1.740841e-01
4.978500e+01  1.770933e-01
4.980000e+01  1.831707e-01
4.981500e+01  1.844769e-01
4.983000e+01  1.993253e-01
4.984500e+01  1.732876e-01
4.986000e+01  1.908886e-01
4.987500e+01  1.790842e-01
4.989000e+01  1.785520e-01
4.990500e+01  1.830112e-01
4.992000e+01  2.034578e-01
4.993500e+01  1.839026e-01
4.995000e+01  1.952018e-01
4.996500e+01  1.828713e-01
4.998000e+01  1.808976e-01
4.999500e+01  1.768459e-01
