# Supplementary material for: KRSR and RGD Adsorption on TiO2 and Influence of Ion Concentration: A Molecular Dynamics Study
Source: Biomolecules. 2026 Feb 23;16(2):336. doi: 10.3390/biom16020336 (PMC12938479; doi:10.3390/biom16020336)
Supplement: Supplementary file 1 [file biomolecules-16-00336-s001.zip › Supplementary data/data/RGD/47Na47Cl/rmsd.xvg]

# This file was created Tue Aug 19 14:52:25 2025
# Created by:
#                       :-) GROMACS - gmx rms, 2023.2 (-:
# 
# Executable:   /usr/local/gromacs/bin/gmx
# Data prefix:  /usr/local/gromacs
# Working dir:  /mnt/d/Cache/Blanka/Everything Linux/Titán/RGD
# Command line:
#   gmx rms -s 47Na47Cl_1/md/md.tpr -f 47Na47Cl_1/md/md_noPBC.xtc -o 47Na47Cl_1/md/rmsd.xvg -tu ns
# gmx rms is part of G R O M A C S:
#
# Grunge ROck MAChoS
#
@    title "RMSD"
@    xaxis  label "Time (ns)"
@    yaxis  label "RMSD (nm)"
@TYPE xy
@ subtitle "Backbone after lsq fit to Backbone"
   0.0000000    0.0000011
   0.0150000    0.0479727
   0.0300000    0.0478932
   0.0450000    0.0262092
   0.0600000    0.0325062
   0.0750000    0.0720958
   0.0900000    0.0561042
   0.1050000    0.0482718
   0.1200000    0.0482612
   0.1350000    0.0549333
   0.1500000    0.0574183
   0.1650000    0.0475511
   0.1800000    0.0590098
   0.1950000    0.0499375
   0.2100000    0.0548129
   0.2250000    0.0493384
   0.2400000    0.0597107
   0.2550000    0.0910639
   0.2700000    0.1104636
   0.2850000    0.1251079
   0.3000000    0.1231458
   0.3150000    0.1127042
   0.3300000    0.1065575
   0.3450000    0.1012855
   0.3600000    0.1077901
   0.3750000    0.0968953
   0.3900000    0.0978456
   0.4050000    0.0924887
   0.4200000    0.1203254
   0.4350000    0.1186663
   0.4500000    0.1103686
   0.4650000    0.0975559
   0.4800000    0.0990701
   0.4950000    0.0884964
   0.5100001    0.1000325
   0.5250000    0.1154477
   0.5400000    0.1160990
   0.5550000    0.1165495
   0.5700001    0.0940115
   0.5850000    0.1146861
   0.6000000    0.1147197
   0.6150000    0.1126158
   0.6300001    0.1158014
   0.6450000    0.1190427
   0.6600000    0.1018884
   0.6750000    0.1051056
   0.6900001    0.1168140
   0.7050000    0.1198381
   0.7200000    0.1163885
   0.7350000    0.1183791
   0.7500001    0.1165293
   0.7650000    0.1134068
   0.7800000    0.0844313
   0.7950000    0.1063432
   0.8100001    0.1141244
   0.8250000    0.1130046
   0.8400000    0.1170318
   0.8550000    0.1155732
   0.8700001    0.1173845
   0.8850001    0.1200185
   0.9000000    0.1180145
   0.9150000    0.1143448
   0.9300001    0.1086212
   0.9450001    0.1196301
   0.9600000    0.1174916
   0.9750000    0.1124016
   0.9900001    0.1039429
   1.0050000    0.1130959
   1.0200001    0.1223685
   1.0350001    0.1240474
   1.0500001    0.1110679
   1.0650001    0.1125730
   1.0800000    0.1105299
   1.0950000    0.1120704
   1.1100000    0.1160729
   1.1250000    0.1147514
   1.1400001    0.1050337
   1.1550001    0.1138864
   1.1700001    0.0987545
   1.1850001    0.0997119
   1.2000000    0.1117154
   1.2150000    0.1016953
   1.2300000    0.0967978
   1.2450000    0.1124724
   1.2600001    0.0928110
   1.2750001    0.1064912
   1.2900001    0.0875879
   1.3050001    0.0721695
   1.3200001    0.0790322
   1.3350000    0.1103866
   1.3500000    0.1203818
   1.3650000    0.1114959
   1.3800001    0.1175928
   1.3950001    0.1075199
   1.4100001    0.1120887
   1.4250001    0.1139840
   1.4400001    0.1172314
   1.4550000    0.1293356
   1.4700000    0.1290080
   1.4850000    0.1195432
   1.5000001    0.1110262
   1.5150001    0.1146467
   1.5300001    0.1206129
   1.5450001    0.1183829
   1.5600001    0.0921028
   1.5750000    0.1110738
   1.5900000    0.1126704
   1.6050000    0.1065844
   1.6200001    0.1161028
   1.6350001    0.1156394
   1.6500001    0.0925196
   1.6650001    0.1087443
   1.6800001    0.1000519
   1.6950001    0.1220772
   1.7100000    0.1169280
   1.7250000    0.1296984
   1.7400001    0.1086116
   1.7550001    0.1092228
   1.7700001    0.1105310
   1.7850001    0.1105945
   1.8000001    0.1137395
   1.8150001    0.1227254
   1.8300000    0.1123946
   1.8450000    0.1119147
   1.8600001    0.1128018
   1.8750001    0.1088831
   1.8900001    0.1136132
   1.9050001    0.1217857
   1.9200001    0.1231373
   1.9350001    0.1143936
   1.9500000    0.1103126
   1.9650002    0.1180840
   1.9800001    0.1095150
   1.9950001    0.1035313
   2.0100000    0.1068555
   2.0250001    0.1107645
   2.0400002    0.0920096
   2.0550001    0.1018073
   2.0700002    0.1059694
   2.0850000    0.1074250
   2.1000001    0.1066907
   2.1150000    0.1240337
   2.1300001    0.1304740
   2.1450002    0.0997399
   2.1600001    0.0810980
   2.1750002    0.0778893
   2.1900001    0.0824494
   2.2050002    0.1222056
   2.2200000    0.1042038
   2.2350001    0.0868717
   2.2500000    0.0999614
   2.2650001    0.0761232
   2.2800002    0.1241208
   2.2950001    0.1080101
   2.3100002    0.0888791
   2.3250000    0.0960069
   2.3400002    0.1066938
   2.3550000    0.1118167
   2.3700001    0.1163725
   2.3850002    0.1141429
   2.4000001    0.1131831
   2.4150002    0.0821197
   2.4300001    0.0803351
   2.4450002    0.0836392
   2.4600000    0.0633322
   2.4750001    0.0866401
   2.4900000    0.0873172
   2.5050001    0.0858258
   2.5200002    0.0793211
   2.5350001    0.0881284
   2.5500002    0.0810879
   2.5650001    0.0976702
   2.5800002    0.0821240
   2.5950000    0.0874721
   2.6100001    0.1098536
   2.6250002    0.1017373
   2.6400001    0.0890860
   2.6550002    0.0902573
   2.6700001    0.0965165
   2.6850002    0.0751079
   2.7000000    0.0705177
   2.7150002    0.0860847
   2.7300000    0.0829739
   2.7450001    0.0879642
   2.7600002    0.1049895
   2.7750001    0.0737412
   2.7900002    0.0850921
   2.8050001    0.1072156
   2.8200002    0.0952437
   2.8350000    0.1197282
   2.8500001    0.1145048
   2.8650002    0.1222710
   2.8800001    0.1156913
   2.8950002    0.1139432
   2.9100001    0.1115820
   2.9250002    0.1094184
   2.9400001    0.1008047
   2.9550002    0.0866698
   2.9700000    0.0650296
   2.9850001    0.0703101
   3.0000002    0.0870413
   3.0150001    0.1019333
   3.0300002    0.0926960
   3.0450001    0.0856360
   3.0600002    0.0926971
   3.0750000    0.0858038
   3.0900002    0.1206247
   3.1050003    0.1249712
   3.1200001    0.1154193
   3.1350002    0.1160748
   3.1500001    0.1140503
   3.1650002    0.1114144
   3.1800001    0.1046990
   3.1950002    0.1116274
   3.2100000    0.1150480
   3.2250001    0.1002121
   3.2400002    0.0865396
   3.2550001    0.1201901
   3.2700002    0.1133945
   3.2850001    0.0841782
   3.3000002    0.0866471
   3.3150001    0.1154718
   3.3300002    0.0892359
   3.3450003    0.1171465
   3.3600001    0.0798762
   3.3750002    0.0858375
   3.3900001    0.0762453
   3.4050002    0.0915232
   3.4200001    0.1209773
   3.4350002    0.1126252
   3.4500000    0.1203182
   3.4650002    0.1171343
   3.4800003    0.1095824
   3.4950001    0.1040381
   3.5100002    0.0961738
   3.5250001    0.1154950
   3.5400002    0.1102858
   3.5550001    0.1146836
   3.5700002    0.1261811
   3.5850003    0.1144122
   3.6000001    0.1152408
   3.6150002    0.1178135
   3.6300001    0.0857118
   3.6450002    0.0976468
   3.6600001    0.1162666
   3.6750002    0.1169199
   3.6900001    0.1130430
   3.7050002    0.1224088
   3.7200003    0.1144897
   3.7350001    0.1202270
   3.7500002    0.1231670
   3.7650001    0.1157898
   3.7800002    0.0985145
   3.7950001    0.1173625
   3.8100002    0.1232030
   3.8250003    0.1168697
   3.8400002    0.1277624
   3.8550003    0.1060223
   3.8700001    0.0905228
   3.8850002    0.1148447
   3.9000001    0.1220169
   3.9150002    0.1198114
   3.9300003    0.1226751
   3.9450002    0.1116198
   3.9600003    0.1093587
   3.9750001    0.1168490
   3.9900002    0.1131603
   4.0050001    0.1142317
   4.0200000    0.1087390
   4.0350003    0.1101980
   4.0500002    0.0872565
   4.0650001    0.1030710
   4.0800004    0.1179070
   4.0950003    0.1128723
   4.1100001    0.1082052
   4.1250000    0.1116909
   4.1400003    0.1246684
   4.1550002    0.1059858
   4.1700001    0.1086870
   4.1850004    0.1135843
   4.2000003    0.1049330
   4.2150002    0.0686507
   4.2300000    0.0995855
   4.2450004    0.0812016
   4.2600002    0.0917574
   4.2750001    0.0825445
   4.2900004    0.1008483
   4.3050003    0.0845096
   4.3200002    0.0782476
   4.3350000    0.0788321
   4.3500004    0.0941195
   4.3650002    0.1047781
   4.3800001    0.0951572
   4.3950000    0.0847442
   4.4100003    0.0840337
   4.4250002    0.0789900
   4.4400001    0.0729064
   4.4550004    0.0628494
   4.4700003    0.0621401
   4.4850001    0.0833261
   4.5000000    0.0839698
   4.5150003    0.0871221
   4.5300002    0.0753761
   4.5450001    0.0855774
   4.5600004    0.0800509
   4.5750003    0.0607163
   4.5900002    0.0797801
   4.6050000    0.0777627
   4.6200004    0.0612230
   4.6350002    0.0757636
   4.6500001    0.0641923
   4.6650004    0.0728766
   4.6800003    0.0640598
   4.6950002    0.0634659
   4.7100000    0.0538493
   4.7250004    0.0635795
   4.7400002    0.0480899
   4.7550001    0.0566544
   4.7700005    0.0494073
   4.7850003    0.0448480
   4.8000002    0.0867940
   4.8150001    0.0862428
   4.8300004    0.1049919
   4.8450003    0.0941647
   4.8600001    0.1049750
   4.8750000    0.0792415
   4.8900003    0.0865364
   4.9050002    0.1054646
   4.9200001    0.1331827
   4.9350004    0.1489053
   4.9500003    0.0849109
   4.9650002    0.1101438
   4.9800000    0.1061346
   4.9950004    0.1063595
   5.0100002    0.0812856
   5.0250001    0.1045347
   5.0400004    0.0969719
   5.0550003    0.0994079
   5.0700002    0.0959889
   5.0850000    0.0991859
   5.1000004    0.1047146
   5.1150002    0.1026044
   5.1300001    0.1002844
   5.1450005    0.0553658
   5.1600003    0.0745816
   5.1750002    0.0970274
   5.1900001    0.0995116
   5.2050004    0.1016040
   5.2200003    0.0862122
   5.2350001    0.0861938
   5.2500005    0.0471120
   5.2650003    0.0788247
   5.2800002    0.0751222
   5.2950001    0.0724200
   5.3100004    0.0781891
   5.3250003    0.0941290
   5.3400002    0.0710522
   5.3550000    0.1093098
   5.3700004    0.0912307
   5.3850002    0.0884519
   5.4000001    0.0846668
   5.4150004    0.1034009
   5.4300003    0.1170174
   5.4450002    0.1061701
   5.4600000    0.0879079
   5.4750004    0.0881449
   5.4900002    0.0877743
   5.5050001    0.1062700
   5.5200005    0.1121046
   5.5350003    0.0891939
   5.5500002    0.0855384
   5.5650001    0.1055887
   5.5800004    0.0823689
   5.5950003    0.1019570
   5.6100001    0.1026835
   5.6250005    0.1156509
   5.6400003    0.0637797
   5.6550002    0.1039955
   5.6700001    0.1128381
   5.6850004    0.0967069
   5.7000003    0.0906523
   5.7150002    0.0904910
   5.7300005    0.0861579
   5.7450004    0.0768211
   5.7600002    0.0947975
   5.7750001    0.1058467
   5.7900004    0.1046424
   5.8050003    0.1023917
   5.8200002    0.1074201
   5.8350005    0.0933781
   5.8500004    0.0933111
   5.8650002    0.0838510
   5.8800001    0.0919571
   5.8950005    0.0951970
   5.9100003    0.0825809
   5.9250002    0.1197240
   5.9400001    0.0922439
   5.9550004    0.0891711
   5.9700003    0.0910407
   5.9850001    0.0806347
   6.0000005    0.0732464
   6.0150003    0.0994568
   6.0300002    0.0977807
   6.0450001    0.0848250
   6.0600004    0.0968262
   6.0750003    0.0777520
   6.0900002    0.0977109
   6.1050005    0.0993202
   6.1200004    0.0817678
   6.1350002    0.1108198
   6.1500001    0.0991817
   6.1650004    0.0972014
   6.1800003    0.0902105
   6.1950002    0.0946367
   6.2100005    0.0959608
   6.2250004    0.0998661
   6.2400002    0.1149490
   6.2550001    0.1342613
   6.2700005    0.0954414
   6.2850003    0.0978383
   6.3000002    0.0839768
   6.3150005    0.0798639
   6.3300004    0.0801699
   6.3450003    0.0910370
   6.3600001    0.1031467
   6.3750005    0.1235393
   6.3900003    0.1042000
   6.4050002    0.0764029
   6.4200001    0.0966103
   6.4350004    0.0917459
   6.4500003    0.0904352
   6.4650002    0.0877864
   6.4800005    0.0863551
   6.4950004    0.0927661
   6.5100002    0.0764652
   6.5250001    0.0702960
   6.5400004    0.1035142
   6.5550003    0.0913842
   6.5700002    0.1115789
   6.5850005    0.0864489
   6.6000004    0.0968516
   6.6150002    0.1002728
   6.6300001    0.1334743
   6.6450005    0.1118660
   6.6600003    0.0688245
   6.6750002    0.1269072
   6.6900005    0.1208895
   6.7050004    0.1040802
   6.7200003    0.1070184
   6.7350001    0.0928469
   6.7500005    0.0967097
   6.7650003    0.0517485
   6.7800002    0.0895947
   6.7950006    0.0973986
   6.8100004    0.1101723
   6.8250003    0.0893456
   6.8400002    0.1013786
   6.8550005    0.0899153
   6.8700004    0.0970990
   6.8850002    0.0918340
   6.9000001    0.1063321
   6.9150004    0.0894820
   6.9300003    0.0932444
   6.9450002    0.1131015
   6.9600005    0.1017358
   6.9750004    0.0973576
   6.9900002    0.0955686
   7.0050001    0.0604999
   7.0200005    0.0812862
   7.0350003    0.1040475
   7.0500002    0.0569575
   7.0650005    0.1043179
   7.0800004    0.0991696
   7.0950003    0.1445822
   7.1100001    0.0868965
   7.1250005    0.1007339
   7.1400003    0.1299939
   7.1550002    0.1267742
   7.1700006    0.1239078
   7.1850004    0.1227343
   7.2000003    0.0994897
   7.2150002    0.0947773
   7.2300005    0.0738068
   7.2450004    0.0717432
   7.2600002    0.0971323
   7.2750006    0.0904998
   7.2900004    0.0826525
   7.3050003    0.0753317
   7.3200002    0.1214538
   7.3350005    0.1058476
   7.3500004    0.1088206
   7.3650002    0.0869763
   7.3800001    0.1188090
   7.3950005    0.1252946
   7.4100003    0.1227849
   7.4250002    0.1328541
   7.4400005    0.1145541
   7.4550004    0.1139283
   7.4700003    0.1109914
   7.4850001    0.1030164
   7.5000005    0.0939832
   7.5150003    0.1340384
   7.5300002    0.1265021
   7.5450006    0.1081644
   7.5600004    0.1077952
   7.5750003    0.1151596
   7.5900002    0.1073686
   7.6050005    0.0948045
   7.6200004    0.1062556
   7.6350002    0.0913989
   7.6500006    0.0913086
   7.6650004    0.1122789
   7.6800003    0.0934617
   7.6950002    0.1055256
   7.7100005    0.1082664
   7.7250004    0.1031104
   7.7400002    0.0953806
   7.7550006    0.1150401
   7.7700005    0.0496639
   7.7850003    0.0501994
   7.8000002    0.0500075
   7.8150005    0.0423024
   7.8300004    0.0622691
   7.8450003    0.0602404
   7.8600006    0.0472730
   7.8750005    0.0430874
   7.8900003    0.0425894
   7.9050002    0.0436730
   7.9200006    0.0554223
   7.9350004    0.0489832
   7.9500003    0.0426779
   7.9650002    0.0410203
   7.9800005    0.0997522
   7.9950004    0.0857276
   8.0100002    0.1002345
   8.0250006    0.1083169
   8.0400000    0.1281131
   8.0550003    0.0992616
   8.0700006    0.1029367
   8.0850000    0.0652858
   8.1000004    0.0809057
   8.1150007    0.0875714
   8.1300001    0.0844384
   8.1450005    0.1138223
   8.1600008    0.1084938
   8.1750002    0.0890900
   8.1900005    0.0682424
   8.2049999    0.0612163
   8.2200003    0.0602532
   8.2350006    0.0459729
   8.2500000    0.0512328
   8.2650003    0.0504782
   8.2800007    0.0507293
   8.2950001    0.0518455
   8.3100004    0.0482924
   8.3250008    0.0554783
   8.3400002    0.0755425
   8.3550005    0.0654519
   8.3700008    0.0789298
   8.3850002    0.0492204
   8.4000006    0.0971156
   8.4150000    0.0905284
   8.4300003    0.0735228
   8.4450006    0.0786657
   8.4600000    0.0533954
   8.4750004    0.0535569
   8.4900007    0.0733517
   8.5050001    0.0379552
   8.5200005    0.0549783
   8.5350008    0.0605070
   8.5500002    0.0565605
   8.5650005    0.0883792
   8.5800009    0.0860911
   8.5950003    0.0511066
   8.6100006    0.0864122
   8.6250000    0.0848760
   8.6400003    0.0496813
   8.6550007    0.0548218
   8.6700001    0.0581549
   8.6850004    0.0592419
   8.7000008    0.0569197
   8.7150002    0.0461704
   8.7300005    0.0458073
   8.7450008    0.0448758
   8.7600002    0.0621108
   8.7750006    0.0681006
   8.7900000    0.0598494
   8.8050003    0.0513398
   8.8200006    0.0496862
   8.8350000    0.0557407
   8.8500004    0.0468557
   8.8650007    0.0524306
   8.8800001    0.0542426
   8.8950005    0.0555860
   8.9100008    0.0297204
   8.9250002    0.0724226
   8.9400005    0.0754305
   8.9550009    0.0810896
   8.9700003    0.0739954
   8.9850006    0.0694865
   9.0000000    0.0924353
   9.0150003    0.1283436
   9.0300007    0.1199690
   9.0450001    0.1388106
   9.0600004    0.1194828
   9.0750008    0.1140875
   9.0900002    0.1210298
   9.1050005    0.0968123
   9.1200008    0.1329434
   9.1350002    0.1251125
   9.1500006    0.1131303
   9.1650000    0.1051087
   9.1800003    0.1042303
   9.1950006    0.0984730
   9.2100000    0.1196478
   9.2250004    0.1190062
   9.2400007    0.1312709
   9.2550001    0.1099467
   9.2700005    0.1029150
   9.2850008    0.0968138
   9.3000002    0.1056081
   9.3150005    0.1031798
   9.3300009    0.0875190
   9.3450003    0.0901961
   9.3600006    0.0978182
   9.3750000    0.1081508
   9.3900003    0.1272074
   9.4050007    0.1094000
   9.4200001    0.1084893
   9.4350004    0.1073267
   9.4500008    0.1134887
   9.4650002    0.1138014
   9.4800005    0.1128029
   9.4950008    0.0998361
   9.5100002    0.0998776
   9.5250006    0.1124110
   9.5400009    0.1107036
   9.5550003    0.0760704
   9.5700006    0.0915952
   9.5850000    0.0780080
   9.6000004    0.1024040
   9.6150007    0.0953793
   9.6300001    0.0943024
   9.6450005    0.0911371
   9.6600008    0.0923781
   9.6750002    0.1008798
   9.6900005    0.0824080
   9.7050009    0.1043108
   9.7200003    0.0924125
   9.7350006    0.0883351
   9.7500000    0.1003286
   9.7650003    0.0923865
   9.7800007    0.1126591
   9.7950001    0.1218559
   9.8100004    0.0987718
   9.8250008    0.1030038
   9.8400002    0.1248509
   9.8550005    0.1065721
   9.8700008    0.1081214
   9.8850002    0.1014414
   9.9000006    0.0882705
   9.9150009    0.1001142
   9.9300003    0.0968071
   9.9450006    0.1156822
   9.9600000    0.1260221
   9.9750004    0.1143644
   9.9900007    0.1123582
  10.0050001    0.1219718
  10.0200005    0.1072766
  10.0350008    0.1067875
  10.0500002    0.1032717
  10.0650005    0.1021808
  10.0800009    0.1039372
  10.0950003    0.1187365
  10.1100006    0.1121147
  10.1250010    0.1066100
  10.1400003    0.0838387
  10.1550007    0.0954833
  10.1700001    0.0964585
  10.1850004    0.0927066
  10.2000008    0.1199552
  10.2150002    0.1254310
  10.2300005    0.1042291
  10.2450008    0.1032826
  10.2600002    0.0809716
  10.2750006    0.0923492
  10.2900009    0.1164128
  10.3050003    0.1315624
  10.3200006    0.1171735
  10.3350000    0.0926108
  10.3500004    0.0826325
  10.3650007    0.0971728
  10.3800001    0.1127357
  10.3950005    0.1135463
  10.4100008    0.1110105
  10.4250002    0.1033973
  10.4400005    0.1151721
  10.4550009    0.1316100
  10.4700003    0.1001536
  10.4850006    0.1072506
  10.5000010    0.1183114
  10.5150003    0.1247677
  10.5300007    0.1086541
  10.5450001    0.1056406
  10.5600004    0.1066407
  10.5750008    0.1052553
  10.5900002    0.1083437
  10.6050005    0.1130211
  10.6200008    0.1149533
  10.6350002    0.1212695
  10.6500006    0.1070356
  10.6650009    0.0901760
  10.6800003    0.1058287
  10.6950006    0.0994965
  10.7100000    0.1149321
  10.7250004    0.1326610
  10.7400007    0.1352735
  10.7550001    0.1148795
  10.7700005    0.1350431
  10.7850008    0.1105774
  10.8000002    0.1384505
  10.8150005    0.1450516
  10.8300009    0.1169136
  10.8450003    0.1178771
  10.8600006    0.1088217
  10.8750010    0.1549221
  10.8900003    0.1250334
  10.9050007    0.1326003
  10.9200001    0.1396823
  10.9350004    0.1319038
  10.9500008    0.1409464
  10.9650002    0.1263316
  10.9800005    0.1328290
  10.9950008    0.1404236
  11.0100002    0.1462398
  11.0250006    0.1432310
  11.0400009    0.1280397
  11.0550003    0.1181083
  11.0700006    0.1105876
  11.0850010    0.1242052
  11.1000004    0.1142974
  11.1150007    0.1033658
  11.1300001    0.1164819
  11.1450005    0.1115103
  11.1600008    0.0858258
  11.1750002    0.0865230
  11.1900005    0.0945889
  11.2050009    0.0859120
  11.2200003    0.0942705
  11.2350006    0.0885922
  11.2500010    0.1129158
  11.2650003    0.0913502
  11.2800007    0.0802396
  11.2950001    0.0994219
  11.3100004    0.0963019
  11.3250008    0.0951053
  11.3400002    0.1045240
  11.3550005    0.0917328
  11.3700008    0.0955656
  11.3850002    0.1115056
  11.4000006    0.1307453
  11.4150009    0.1199058
  11.4300003    0.1207905
  11.4450006    0.1063320
  11.4600010    0.1047371
  11.4750004    0.0950005
  11.4900007    0.1189333
  11.5050001    0.0991398
  11.5200005    0.1054490
  11.5350008    0.1053962
  11.5500002    0.1145594
  11.5650005    0.0919711
  11.5800009    0.1055000
  11.5950003    0.1096268
  11.6100006    0.1107407
  11.6250010    0.1119262
  11.6400003    0.1124851
  11.6550007    0.1012485
  11.6700010    0.0857354
  11.6850004    0.1084309
  11.7000008    0.1011223
  11.7150002    0.1172541
  11.7300005    0.1011369
  11.7450008    0.1305563
  11.7600002    0.1157503
  11.7750006    0.1230568
  11.7900009    0.1048680
  11.8050003    0.1011100
  11.8200006    0.1163812
  11.8350010    0.1171126
  11.8500004    0.1183727
  11.8650007    0.1088666
  11.8800001    0.1157396
  11.8950005    0.1101919
  11.9100008    0.1196876
  11.9250002    0.0955416
  11.9400005    0.1101650
  11.9550009    0.1117274
  11.9700003    0.1077649
  11.9850006    0.0994926
  12.0000010    0.0994253
  12.0150003    0.0786630
  12.0300007    0.1043444
  12.0450010    0.0909217
  12.0600004    0.0965723
  12.0750008    0.1109733
  12.0900002    0.0884179
  12.1050005    0.1044766
  12.1200008    0.1119066
  12.1350002    0.1077656
  12.1500006    0.1063030
  12.1650009    0.1089728
  12.1800003    0.1178505
  12.1950006    0.1193170
  12.2100010    0.0777751
  12.2250004    0.1016065
  12.2400007    0.1002122
  12.2550001    0.1001603
  12.2700005    0.1047165
  12.2850008    0.0923318
  12.3000002    0.1057803
  12.3150005    0.1054744
  12.3300009    0.1109886
  12.3450003    0.1221725
  12.3600006    0.1099180
  12.3750010    0.1123413
  12.3900003    0.1041164
  12.4050007    0.1035007
  12.4200010    0.0946765
  12.4350004    0.1236322
  12.4500008    0.0900174
  12.4650002    0.0948288
  12.4800005    0.0990870
  12.4950008    0.1015310
  12.5100002    0.1048153
  12.5250006    0.1118767
  12.5400009    0.0875415
  12.5550003    0.1051347
  12.5700006    0.1072363
  12.5850010    0.1145717
  12.6000004    0.1081638
  12.6150007    0.1039654
  12.6300011    0.0987130
  12.6450005    0.1089933
  12.6600008    0.1171770
  12.6750002    0.1250804
  12.6900005    0.1135940
  12.7050009    0.1206296
  12.7200003    0.0916273
  12.7350006    0.1108731
  12.7500010    0.0909724
  12.7650003    0.1115301
  12.7800007    0.1039916
  12.7950010    0.1161323
  12.8100004    0.1007207
  12.8250008    0.0960319
  12.8400002    0.0938880
  12.8550005    0.0704772
  12.8700008    0.0820053
  12.8850002    0.0835094
  12.9000006    0.0770333
  12.9150009    0.0509761
  12.9300003    0.0531646
  12.9450006    0.0480539
  12.9600010    0.0665948
  12.9750004    0.0677289
  12.9900007    0.0626712
  13.0050011    0.0700242
  13.0200005    0.0649448
  13.0350008    0.0552588
  13.0500002    0.0647205
  13.0650005    0.0679976
  13.0800009    0.0765118
  13.0950003    0.0678310
  13.1100006    0.0789394
  13.1250010    0.0681795
  13.1400003    0.0865761
  13.1550007    0.0687034
  13.1700010    0.0685233
  13.1850004    0.0837188
  13.2000008    0.0787882
  13.2150002    0.1059592
  13.2300005    0.0956246
  13.2450008    0.0959957
  13.2600002    0.0964749
  13.2750006    0.0944372
  13.2900009    0.1036280
  13.3050003    0.0748961
  13.3200006    0.0999285
  13.3350010    0.0933204
  13.3500004    0.0937172
  13.3650007    0.1050715
  13.3800011    0.1035976
  13.3950005    0.1114966
  13.4100008    0.0797232
  13.4250002    0.0956124
  13.4400005    0.0990872
  13.4550009    0.1166649
  13.4700003    0.0996627
  13.4850006    0.1065495
  13.5000010    0.0954791
  13.5150003    0.0862180
  13.5300007    0.0905484
  13.5450010    0.0949824
  13.5600004    0.0984034
  13.5750008    0.0902253
  13.5900011    0.0873934
  13.6050005    0.1087331
  13.6200008    0.1008319
  13.6350002    0.0929002
  13.6500006    0.1064092
  13.6650009    0.0974621
  13.6800003    0.1069164
  13.6950006    0.0836206
  13.7100010    0.1042235
  13.7250004    0.0973989
  13.7400007    0.0961256
  13.7550011    0.0934001
  13.7700005    0.0789457
  13.7850008    0.0933711
  13.8000002    0.0957939
  13.8150005    0.0810028
  13.8300009    0.1033002
  13.8450003    0.0930376
  13.8600006    0.1023599
  13.8750010    0.0995580
  13.8900003    0.1106636
  13.9050007    0.1009668
  13.9200010    0.1003178
  13.9350004    0.0971264
  13.9500008    0.1154733
  13.9650011    0.1027755
  13.9800005    0.1018983
  13.9950008    0.0946228
  14.0100002    0.1042013
  14.0250006    0.0843273
  14.0400009    0.0781492
  14.0550003    0.0838317
  14.0700006    0.0683278
  14.0850010    0.0712644
  14.1000004    0.0710160
  14.1150007    0.0779919
  14.1300011    0.0845166
  14.1450005    0.0974494
  14.1600008    0.1108349
  14.1750011    0.1181273
  14.1900005    0.1087983
  14.2050009    0.1065876
  14.2200003    0.1007356
  14.2350006    0.1072850
  14.2500010    0.1038203
  14.2650003    0.1075493
  14.2800007    0.1132662
  14.2950010    0.0834900
  14.3100004    0.1014693
  14.3250008    0.1119886
  14.3400011    0.1208867
  14.3550005    0.1006806
  14.3700008    0.0994617
  14.3850002    0.0869809
  14.4000006    0.0701528
  14.4150009    0.0766835
  14.4300003    0.0718244
  14.4450006    0.0841323
  14.4600010    0.0682338
  14.4750004    0.0700831
  14.4900007    0.0770033
  14.5050011    0.0784298
  14.5200005    0.0726788
  14.5350008    0.0633107
  14.5500011    0.0740227
  14.5650005    0.0660561
  14.5800009    0.0551024
  14.5950003    0.0683345
  14.6100006    0.0573602
  14.6250010    0.0542203
  14.6400003    0.0713039
  14.6550007    0.0832132
  14.6700010    0.0707000
  14.6850004    0.0797761
  14.7000008    0.0735006
  14.7150011    0.0860105
  14.7300005    0.0675354
  14.7450008    0.0798275
  14.7600002    0.0734764
  14.7750006    0.0753835
  14.7900009    0.0688595
  14.8050003    0.0614787
  14.8200006    0.0466563
  14.8350010    0.0721855
  14.8500004    0.0778986
  14.8650007    0.0979629
  14.8800011    0.0915360
  14.8950005    0.1008999
  14.9100008    0.1111898
  14.9250011    0.0989108
  14.9400005    0.0971279
  14.9550009    0.0886931
  14.9700003    0.0919594
  14.9850006    0.1050221
  15.0000010    0.0977288
  15.0150003    0.1084693
  15.0300007    0.1192587
  15.0450010    0.1056565
  15.0600004    0.1111076
  15.0750008    0.1015636
  15.0900011    0.0965438
  15.1050005    0.0977519
  15.1200008    0.1161823
  15.1350012    0.0778367
  15.1500006    0.0828611
  15.1650009    0.0649399
  15.1800003    0.0836750
  15.1950006    0.0822253
  15.2100010    0.0866321
  15.2250004    0.0712092
  15.2400007    0.0915203
  15.2550011    0.0752019
  15.2700005    0.0766237
  15.2850008    0.0782190
  15.3000011    0.0848441
  15.3150005    0.0833323
  15.3300009    0.0832222
  15.3450003    0.0826044
  15.3600006    0.0738309
  15.3750010    0.0784164
  15.3900003    0.0786540
  15.4050007    0.0828369
  15.4200010    0.0812295
  15.4350004    0.0784224
  15.4500008    0.0819824
  15.4650011    0.0734231
  15.4800005    0.0826665
  15.4950008    0.0837378
  15.5100012    0.0759411
  15.5250006    0.0854799
  15.5400009    0.0838678
  15.5550003    0.0821721
  15.5700006    0.0790802
  15.5850010    0.0831244
  15.6000004    0.0803546
  15.6150007    0.0897063
  15.6300011    0.0787746
  15.6450005    0.0814223
  15.6600008    0.0824789
  15.6750011    0.0800341
  15.6900005    0.0828010
  15.7050009    0.0830983
  15.7200012    0.0847605
  15.7350006    0.0745217
  15.7500010    0.0670610
  15.7650003    0.0667644
  15.7800007    0.0479107
  15.7950010    0.0750643
  15.8100004    0.0807835
  15.8250008    0.0694378
  15.8400011    0.0708948
  15.8550005    0.0762147
  15.8700008    0.0708870
  15.8850012    0.0780047
  15.9000006    0.0846164
  15.9150009    0.0740575
  15.9300003    0.0745040
  15.9450006    0.0760443
  15.9600010    0.0673167
  15.9750004    0.0596732
  15.9900007    0.0730532
  16.0050011    0.0531515
  16.0200005    0.0666441
  16.0349998    0.0771538
  16.0500011    0.0765793
  16.0650005    0.0808361
  16.0799999    0.0797442
  16.0950012    0.0843740
  16.1100006    0.0663534
  16.1250000    0.0594527
  16.1400013    0.0682209
  16.1550007    0.0823106
  16.1700001    0.0843941
  16.1850014    0.0833730
  16.2000008    0.0714124
  16.2150002    0.0672579
  16.2300014    0.0698666
  16.2450008    0.0747005
  16.2600002    0.0920771
  16.2750015    0.1042221
  16.2900009    0.1068228
  16.3050003    0.0706133
  16.3200016    0.0723988
  16.3350010    0.0764636
  16.3500004    0.0775161
  16.3650017    0.0802727
  16.3800011    0.0804507
  16.3950005    0.0910135
  16.4099998    0.0777209
  16.4250011    0.0741548
  16.4400005    0.0695927
  16.4549999    0.0630702
  16.4700012    0.0506378
  16.4850006    0.0669540
  16.5000000    0.0615780
  16.5150013    0.0777464
  16.5300007    0.0780319
  16.5450001    0.0650052
  16.5600014    0.0939120
  16.5750008    0.1038775
  16.5900002    0.0886436
  16.6050014    0.0799798
  16.6200008    0.0744778
  16.6350002    0.0794525
  16.6500015    0.0700563
  16.6650009    0.0795673
  16.6800003    0.0723489
  16.6950016    0.0759284
  16.7100010    0.0798806
  16.7250004    0.0853352
  16.7400017    0.0779051
  16.7550011    0.0752349
  16.7700005    0.0908438
  16.7849998    0.0720582
  16.8000011    0.0621690
  16.8150005    0.0719416
  16.8299999    0.0531494
  16.8450012    0.0711049
  16.8600006    0.0524960
  16.8750000    0.0652465
  16.8900013    0.0583234
  16.9050007    0.0508950
  16.9200001    0.0638115
  16.9350014    0.0618896
  16.9500008    0.0711629
  16.9650002    0.0690407
  16.9800014    0.0726438
  16.9950008    0.0698938
  17.0100002    0.1065925
  17.0250015    0.1043995
  17.0400009    0.1063572
  17.0550003    0.1138375
  17.0700016    0.1196519
  17.0850010    0.1037761
  17.1000004    0.1149859
  17.1150017    0.1138478
  17.1300011    0.1050262
  17.1450005    0.1123074
  17.1600018    0.1076480
  17.1750011    0.1102408
  17.1900005    0.1138479
  17.2049999    0.1109093
  17.2200012    0.1107916
  17.2350006    0.1073645
  17.2500000    0.1136725
  17.2650013    0.0999942
  17.2800007    0.1150504
  17.2950001    0.1034482
  17.3100014    0.0447692
  17.3250008    0.0433998
  17.3400002    0.0438513
  17.3550014    0.0659559
  17.3700008    0.0500306
  17.3850002    0.0573818
  17.4000015    0.0599217
  17.4150009    0.0799413
  17.4300003    0.1026194
  17.4450016    0.1096139
  17.4600010    0.1129633
  17.4750004    0.1131237
  17.4900017    0.1175495
  17.5050011    0.1405656
  17.5200005    0.1093102
  17.5350018    0.1342079
  17.5500011    0.0989072
  17.5650005    0.0964659
  17.5799999    0.1073356
  17.5950012    0.1124182
  17.6100006    0.1038954
  17.6250000    0.1095655
  17.6400013    0.1103043
  17.6550007    0.1072735
  17.6700001    0.1061790
  17.6850014    0.1104318
  17.7000008    0.1173905
  17.7150002    0.1243008
  17.7300014    0.1377893
  17.7450008    0.1265372
  17.7600002    0.1381054
  17.7750015    0.1252184
  17.7900009    0.1213369
  17.8050003    0.1037526
  17.8200016    0.0950857
  17.8350010    0.1056151
  17.8500004    0.0886764
  17.8650017    0.0556592
  17.8800011    0.0730923
  17.8950005    0.0902158
  17.9100018    0.0897012
  17.9250011    0.0796647
  17.9400005    0.1088136
  17.9549999    0.1212780
  17.9700012    0.1069734
  17.9850006    0.0909423
  18.0000000    0.0870700
  18.0150013    0.0807852
  18.0300007    0.1046024
  18.0450001    0.0828952
  18.0600014    0.0810575
  18.0750008    0.0882165
  18.0900002    0.0735836
  18.1050014    0.0608522
  18.1200008    0.0730039
  18.1350002    0.0894777
  18.1500015    0.0698686
  18.1650009    0.0742487
  18.1800003    0.0855662
  18.1950016    0.0746963
  18.2100010    0.0766268
  18.2250004    0.0743884
  18.2400017    0.0820077
  18.2550011    0.0834203
  18.2700005    0.0780870
  18.2850018    0.0820945
  18.3000011    0.0845830
  18.3150005    0.0870423
  18.3299999    0.1015116
  18.3450012    0.0971981
  18.3600006    0.0978786
  18.3750000    0.1141219
  18.3900013    0.1048254
  18.4050007    0.1116753
  18.4200001    0.1211959
  18.4350014    0.1072073
  18.4500008    0.1122316
  18.4650002    0.0817610
  18.4800014    0.0861116
  18.4950008    0.1043949
  18.5100002    0.1181667
  18.5250015    0.1174681
  18.5400009    0.0828721
  18.5550003    0.0958167
  18.5700016    0.1017806
  18.5850010    0.0950652
  18.6000004    0.1173247
  18.6150017    0.0941991
  18.6300011    0.1138908
  18.6450005    0.1222789
  18.6600018    0.0990746
  18.6750011    0.1026637
  18.6900005    0.1017669
  18.7050018    0.1021958
  18.7200012    0.0996568
  18.7350006    0.0899318
  18.7500000    0.0813435
  18.7650013    0.1070585
  18.7800007    0.1157199
  18.7950001    0.1188169
  18.8100014    0.1109718
  18.8250008    0.1108965
  18.8400002    0.1138572
  18.8550014    0.0931112
  18.8700008    0.1204739
  18.8850002    0.0892979
  18.9000015    0.0811815
  18.9150009    0.0712351
  18.9300003    0.0988844
  18.9450016    0.1131942
  18.9600010    0.1108653
  18.9750004    0.1097779
  18.9900017    0.0961424
  19.0050011    0.0896763
  19.0200005    0.1010936
  19.0350018    0.0870926
  19.0500011    0.1075191
  19.0650005    0.0880277
  19.0800018    0.1089965
  19.0950012    0.0957167
  19.1100006    0.0929737
  19.1250000    0.1205066
  19.1400013    0.1007857
  19.1550007    0.0805461
  19.1700001    0.0862963
  19.1850014    0.0926979
  19.2000008    0.0825214
  19.2150002    0.0809005
  19.2300014    0.0977490
  19.2450008    0.0812522
  19.2600002    0.1177064
  19.2750015    0.1205694
  19.2900009    0.1088388
  19.3050003    0.1107028
  19.3200016    0.1292937
  19.3350010    0.1149965
  19.3500004    0.1025258
  19.3650017    0.1073850
  19.3800011    0.1148647
  19.3950005    0.1050119
  19.4100018    0.1156325
  19.4250011    0.1123020
  19.4400005    0.1161533
  19.4550018    0.1136981
  19.4700012    0.1140529
  19.4850006    0.1123315
  19.5000000    0.1119068
  19.5150013    0.1083949
  19.5300007    0.1231361
  19.5450001    0.1109391
  19.5600014    0.1149690
  19.5750008    0.1190866
  19.5900002    0.1159597
  19.6050014    0.1098105
  19.6200008    0.1093149
  19.6350002    0.1063707
  19.6500015    0.1125638
  19.6650009    0.1213665
  19.6800003    0.1095385
  19.6950016    0.1055971
  19.7100010    0.1114158
  19.7250004    0.1094163
  19.7400017    0.1179905
  19.7550011    0.1196778
  19.7700005    0.1187112
  19.7850018    0.1110785
  19.8000011    0.1079086
  19.8150005    0.1063912
  19.8300018    0.0878154
  19.8450012    0.0818533
  19.8600006    0.1122552
  19.8750000    0.0951563
  19.8900013    0.0958951
  19.9050007    0.0865400
  19.9200001    0.0963664
  19.9350014    0.1063478
  19.9500008    0.1175794
  19.9650002    0.0960018
  19.9800014    0.0751425
  19.9950008    0.0803094
  20.0100002    0.0926132
  20.0250015    0.0871542
  20.0400009    0.0740163
  20.0550003    0.0773209
  20.0700016    0.0809309
  20.0850010    0.0879896
  20.1000004    0.1053783
  20.1150017    0.1085962
  20.1300011    0.1138670
  20.1450005    0.1241974
  20.1600018    0.1125557
  20.1750011    0.1098038
  20.1900005    0.1220209
  20.2050018    0.1152692
  20.2200012    0.0794795
  20.2350006    0.1197157
  20.2500019    0.0987875
  20.2650013    0.1191807
  20.2800007    0.1096409
  20.2950001    0.0949714
  20.3100014    0.1033075
  20.3250008    0.0998029
  20.3400002    0.0870425
  20.3550014    0.1006726
  20.3700008    0.1029838
  20.3850002    0.0897469
  20.4000015    0.0917772
  20.4150009    0.0799143
  20.4300003    0.0982468
  20.4450016    0.0917219
  20.4600010    0.0893464
  20.4750004    0.0978310
  20.4900017    0.0960249
  20.5050011    0.1208165
  20.5200005    0.1197180
  20.5350018    0.1223718
  20.5500011    0.1081439
  20.5650005    0.0770074
  20.5800018    0.0884976
  20.5950012    0.1105782
  20.6100006    0.1078723
  20.6250019    0.1070921
  20.6400013    0.0991521
  20.6550007    0.0994876
  20.6700001    0.1113393
  20.6850014    0.1058401
  20.7000008    0.1076086
  20.7150002    0.1183655
  20.7300014    0.1047126
  20.7450008    0.1005872
  20.7600002    0.1072669
  20.7750015    0.0920926
  20.7900009    0.0883483
  20.8050003    0.0589810
  20.8200016    0.0602173
  20.8350010    0.0730480
  20.8500004    0.0487591
  20.8650017    0.0693627
  20.8800011    0.0819676
  20.8950005    0.0901895
  20.9100018    0.0910713
  20.9250011    0.0771139
  20.9400005    0.0740268
  20.9550018    0.1042459
  20.9700012    0.0968216
  20.9850006    0.1112344
  21.0000019    0.1140064
  21.0150013    0.1335304
  21.0300007    0.1038825
  21.0450001    0.0742861
  21.0600014    0.0801994
  21.0750008    0.0829468
  21.0900002    0.0842413
  21.1050014    0.0802312
  21.1200008    0.0957662
  21.1350002    0.0891899
  21.1500015    0.0935626
  21.1650009    0.0786469
  21.1800003    0.0711229
  21.1950016    0.1096707
  21.2100010    0.0824748
  21.2250004    0.0685527
  21.2400017    0.0775259
  21.2550011    0.0764131
  21.2700005    0.0776918
  21.2850018    0.1038764
  21.3000011    0.0830330
  21.3150005    0.0830949
  21.3300018    0.0966819
  21.3450012    0.1173175
  21.3600006    0.1119035
  21.3750019    0.1167365
  21.3900013    0.0935065
  21.4050007    0.0854821
  21.4200001    0.1105254
  21.4350014    0.1140011
  21.4500008    0.1147870
  21.4650002    0.1114620
  21.4800014    0.1184997
  21.4950008    0.1179044
  21.5100002    0.1161790
  21.5250015    0.0974582
  21.5400009    0.0893377
  21.5550003    0.0882486
  21.5700016    0.1087943
  21.5850010    0.1251189
  21.6000004    0.0891849
  21.6150017    0.0896373
  21.6300011    0.0923927
  21.6450005    0.0919047
  21.6600018    0.0924158
  21.6750011    0.1065474
  21.6900005    0.0934447
  21.7050018    0.0983706
  21.7200012    0.0826625
  21.7350006    0.0822569
  21.7500019    0.0758697
  21.7650013    0.0949306
  21.7800007    0.0981588
  21.7950020    0.1011624
  21.8100014    0.0804702
  21.8250008    0.0980197
  21.8400002    0.0901176
  21.8550014    0.1058892
  21.8700008    0.1058825
  21.8850002    0.0935333
  21.9000015    0.0930092
  21.9150009    0.0954847
  21.9300003    0.0872014
  21.9450016    0.0935736
  21.9600010    0.0915159
  21.9750004    0.0869886
  21.9900017    0.0844828
  22.0050011    0.0846102
  22.0200005    0.0818257
  22.0350018    0.1007757
  22.0500011    0.0941354
  22.0650005    0.0927121
  22.0800018    0.1002383
  22.0950012    0.0919277
  22.1100006    0.1017307
  22.1250019    0.0902170
  22.1400013    0.0848356
  22.1550007    0.0911547
  22.1700020    0.1047274
  22.1850014    0.0911883
  22.2000008    0.0853766
  22.2150002    0.0914271
  22.2300014    0.1071957
  22.2450008    0.0870188
  22.2600002    0.0971679
  22.2750015    0.0928847
  22.2900009    0.0985591
  22.3050003    0.0978427
  22.3200016    0.1042772
  22.3350010    0.0907107
  22.3500004    0.0855887
  22.3650017    0.0898277
  22.3800011    0.0844538
  22.3950005    0.0754867
  22.4100018    0.0836371
  22.4250011    0.0835054
  22.4400005    0.0873514
  22.4550018    0.0946938
  22.4700012    0.0882105
  22.4850006    0.0881902
  22.5000019    0.0986755
  22.5150013    0.0897183
  22.5300007    0.0919116
  22.5450020    0.0936860
  22.5600014    0.0919597
  22.5750008    0.0999197
  22.5900002    0.0800536
  22.6050014    0.0863877
  22.6200008    0.0816539
  22.6350002    0.0785841
  22.6500015    0.0881330
  22.6650009    0.0995990
  22.6800003    0.0875958
  22.6950016    0.1037449
  22.7100010    0.0906736
  22.7250004    0.0993393
  22.7400017    0.0803552
  22.7550011    0.0999271
  22.7700005    0.1002549
  22.7850018    0.0890984
  22.8000011    0.1020213
  22.8150005    0.0909709
  22.8300018    0.0972775
  22.8450012    0.0867924
  22.8600006    0.1053201
  22.8750019    0.0988827
  22.8900013    0.0960140
  22.9050007    0.0990816
  22.9200020    0.0893362
  22.9350014    0.0918650
  22.9500008    0.0918793
  22.9650002    0.0865653
  22.9800014    0.0902526
  22.9950008    0.0948866
  23.0100002    0.0840835
  23.0250015    0.0795868
  23.0400009    0.0876536
  23.0550003    0.0932592
  23.0700016    0.0906451
  23.0850010    0.1023801
  23.1000004    0.1132194
  23.1150017    0.1092531
  23.1300011    0.0899721
  23.1450005    0.0953290
  23.1600018    0.0870417
  23.1750011    0.0818643
  23.1900005    0.0970934
  23.2050018    0.0928079
  23.2200012    0.0957139
  23.2350006    0.0964780
  23.2500019    0.0887475
  23.2650013    0.0953444
  23.2800007    0.1000691
  23.2950020    0.0896278
  23.3100014    0.1096407
  23.3250008    0.0858485
  23.3400021    0.0765900
  23.3550014    0.1123607
  23.3700008    0.1011936
  23.3850002    0.0961053
  23.4000015    0.0993012
  23.4150009    0.0786433
  23.4300003    0.1004976
  23.4450016    0.0894016
  23.4600010    0.0945072
  23.4750004    0.0893099
  23.4900017    0.0801607
  23.5050011    0.0882460
  23.5200005    0.0882349
  23.5350018    0.0905072
  23.5500011    0.0923742
  23.5650005    0.0968361
  23.5800018    0.0959947
  23.5950012    0.0841079
  23.6100006    0.0776101
  23.6250019    0.0680995
  23.6400013    0.0982333
  23.6550007    0.0830115
  23.6700020    0.0842357
  23.6850014    0.0872033
  23.7000008    0.0894035
  23.7150021    0.0842672
  23.7300014    0.0909913
  23.7450008    0.0932839
  23.7600002    0.0916307
  23.7750015    0.0903757
  23.7900009    0.0888170
  23.8050003    0.0709762
  23.8200016    0.0670306
  23.8350010    0.0694983
  23.8500004    0.0903704
  23.8650017    0.0863409
  23.8800011    0.1095966
  23.8950005    0.1130598
  23.9100018    0.1125414
  23.9250011    0.1151509
  23.9400005    0.1146109
  23.9550018    0.0914485
  23.9700012    0.1188491
  23.9850006    0.1103788
  24.0000019    0.1141494
  24.0150013    0.1240458
  24.0300007    0.1192842
  24.0450020    0.1170789
  24.0600014    0.1180064
  24.0750008    0.1107946
  24.0900021    0.1180291
  24.1050014    0.1140842
  24.1200008    0.0882966
  24.1350002    0.1056611
  24.1500015    0.0961874
  24.1650009    0.0935708
  24.1800003    0.0887707
  24.1950016    0.0903299
  24.2100010    0.0988730
  24.2250004    0.0725771
  24.2400017    0.0848028
  24.2550011    0.1166827
  24.2700005    0.1002134
  24.2850018    0.0852624
  24.3000011    0.0946945
  24.3150005    0.0805341
  24.3300018    0.0748535
  24.3450012    0.0969380
  24.3600006    0.0954763
  24.3750019    0.1003692
  24.3900013    0.1107256
  24.4050007    0.0991234
  24.4200020    0.0930094
  24.4350014    0.0922451
  24.4500008    0.0854442
  24.4650021    0.0852917
  24.4800014    0.0784709
  24.4950008    0.1002112
  24.5100002    0.0988291
  24.5250015    0.1177799
  24.5400009    0.1208777
  24.5550003    0.1091427
  24.5700016    0.1039068
  24.5850010    0.1111057
  24.6000004    0.1163755
  24.6150017    0.1102159
  24.6300011    0.0960106
  24.6450005    0.0792582
  24.6600018    0.0955749
  24.6750011    0.0840965
  24.6900005    0.0834617
  24.7050018    0.1185458
  24.7200012    0.1153278
  24.7350006    0.1111485
  24.7500019    0.1137769
  24.7650013    0.1223219
  24.7800007    0.1188829
  24.7950020    0.1005733
  24.8100014    0.0812515
  24.8250008    0.1013884
  24.8400021    0.0956079
  24.8550014    0.0798565
  24.8700008    0.0844931
  24.8850002    0.0916131
  24.9000015    0.1081297
  24.9150009    0.1172541
  24.9300003    0.1127865
  24.9450016    0.1176273
  24.9600010    0.1146473
  24.9750004    0.1191140
  24.9900017    0.0858314
  25.0050011    0.1149284
  25.0200005    0.1010830
  25.0350018    0.1122220
  25.0500011    0.1136440
  25.0650005    0.1224443
  25.0800018    0.1150946
  25.0950012    0.1144317
  25.1100006    0.1119595
  25.1250019    0.1090390
  25.1400013    0.1143296
  25.1550007    0.1237423
  25.1700020    0.1162512
  25.1850014    0.1124694
  25.2000008    0.1101263
  25.2150021    0.1036790
  25.2300014    0.1028165
  25.2450008    0.1110015
  25.2600021    0.1157714
  25.2750015    0.1311862
  25.2900009    0.1160523
  25.3050003    0.1099146
  25.3200016    0.1172511
  25.3350010    0.1066239
  25.3500004    0.1217512
  25.3650017    0.1153098
  25.3800011    0.1168810
  25.3950005    0.1171734
  25.4100018    0.1283567
  25.4250011    0.1147771
  25.4400005    0.1131607
  25.4550018    0.1129315
  25.4700012    0.1100502
  25.4850006    0.1118284
  25.5000019    0.1081203
  25.5150013    0.1179058
  25.5300007    0.1146682
  25.5450020    0.1128663
  25.5600014    0.1174885
  25.5750008    0.1159511
  25.5900021    0.1099584
  25.6050014    0.1132725
  25.6200008    0.1186902
  25.6350021    0.1145507
  25.6500015    0.1201106
  25.6650009    0.1232371
  25.6800003    0.1246332
  25.6950016    0.1123391
  25.7100010    0.1107130
  25.7250004    0.1142788
  25.7400017    0.1176819
  25.7550011    0.1266989
  25.7700005    0.0939533
  25.7850018    0.1207665
  25.8000011    0.1122269
  25.8150005    0.1135141
  25.8300018    0.1161306
  25.8450012    0.1127880
  25.8600006    0.1191766
  25.8750019    0.1190623
  25.8900013    0.1185806
  25.9050007    0.1228114
  25.9200020    0.1204362
  25.9350014    0.1195435
  25.9500008    0.1171202
  25.9650021    0.1097236
  25.9800014    0.1209935
  25.9950008    0.1259633
  26.0100021    0.1035473
  26.0250015    0.1138344
  26.0400009    0.1157317
  26.0550003    0.1141731
  26.0700016    0.1155720
  26.0850010    0.0827351
  26.1000004    0.0944119
  26.1150017    0.1049131
  26.1300011    0.1327179
  26.1450005    0.1171452
  26.1600018    0.1027537
  26.1750011    0.0991320
  26.1900005    0.1191834
  26.2050018    0.1148205
  26.2200012    0.1209604
  26.2350006    0.1399425
  26.2500019    0.1191331
  26.2650013    0.1111231
  26.2800007    0.1161252
  26.2950020    0.1068207
  26.3100014    0.1167653
  26.3250008    0.1138338
  26.3400021    0.1205430
  26.3550014    0.1132062
  26.3700008    0.1162713
  26.3850021    0.1070451
  26.4000015    0.1170050
  26.4150009    0.1160048
  26.4300003    0.1133149
  26.4450016    0.1095722
  26.4600010    0.1162586
  26.4750004    0.1171509
  26.4900017    0.1029809
  26.5050011    0.1096092
  26.5200005    0.1162399
  26.5350018    0.1209210
  26.5500011    0.1156682
  26.5650005    0.1116329
  26.5800018    0.1160514
  26.5950012    0.1074689
  26.6100006    0.1243955
  26.6250019    0.1003703
  26.6400013    0.1158826
  26.6550007    0.1111824
  26.6700020    0.1110536
  26.6850014    0.1094678
  26.7000008    0.1144826
  26.7150021    0.1148106
  26.7300014    0.1131757
  26.7450008    0.1140623
  26.7600021    0.1185188
  26.7750015    0.1152115
  26.7900009    0.1077792
  26.8050022    0.1072167
  26.8200016    0.1098662
  26.8350010    0.1142494
  26.8500004    0.1184089
  26.8650017    0.1170599
  26.8800011    0.1192758
  26.8950005    0.1156249
  26.9100018    0.1128155
  26.9250011    0.1102195
  26.9400005    0.1128332
  26.9550018    0.1153358
  26.9700012    0.1126649
  26.9850006    0.1101120
  27.0000019    0.1083687
  27.0150013    0.1151545
  27.0300007    0.1141798
  27.0450020    0.1241546
  27.0600014    0.1185635
  27.0750008    0.1095204
  27.0900021    0.1129287
  27.1050014    0.1138180
  27.1200008    0.1197896
  27.1350021    0.1196950
  27.1500015    0.1187495
  27.1650009    0.0980122
  27.1800022    0.1174238
  27.1950016    0.1187512
  27.2100010    0.1117147
  27.2250004    0.1104954
  27.2400017    0.0945332
  27.2550011    0.1013156
  27.2700005    0.1117252
  27.2850018    0.1047865
  27.3000011    0.1035887
  27.3150005    0.1187901
  27.3300018    0.1111441
  27.3450012    0.1192148
  27.3600006    0.0877067
  27.3750019    0.1046249
  27.3900013    0.0895119
  27.4050007    0.0930156
  27.4200020    0.0877860
  27.4350014    0.1092422
  27.4500008    0.1168030
  27.4650021    0.1192042
  27.4800014    0.0938663
  27.4950008    0.0924126
  27.5100021    0.0887548
  27.5250015    0.1038345
  27.5400009    0.1110084
  27.5550022    0.0990657
  27.5700016    0.0869522
  27.5850010    0.0908334
  27.6000004    0.0850380
  27.6150017    0.0827290
  27.6300011    0.0972146
  27.6450005    0.0861189
  27.6600018    0.0943415
  27.6750011    0.0852617
  27.6900005    0.1084642
  27.7050018    0.1186586
  27.7200012    0.1231899
  27.7350006    0.0753680
  27.7500019    0.0912950
  27.7650013    0.1003819
  27.7800007    0.1180124
  27.7950020    0.1188883
  27.8100014    0.1144190
  27.8250008    0.1084539
  27.8400021    0.1139818
  27.8550014    0.0985977
  27.8700008    0.1087986
  27.8850021    0.1036400
  27.9000015    0.1094568
  27.9150009    0.1104064
  27.9300022    0.1239773
  27.9450016    0.1142345
  27.9600010    0.1191706
  27.9750004    0.1048781
  27.9900017    0.1116527
  28.0050011    0.1152064
  28.0200005    0.1092925
  28.0350018    0.1142717
  28.0500011    0.0898132
  28.0650005    0.0967449
  28.0800018    0.1157991
  28.0950012    0.1131534
  28.1100006    0.1213057
  28.1250019    0.1231366
  28.1400013    0.1242025
  28.1550007    0.1021271
  28.1700020    0.1071838
  28.1850014    0.0970587
  28.2000008    0.0998252
  28.2150021    0.1143867
  28.2300014    0.1108451
  28.2450008    0.0979959
  28.2600021    0.0915847
  28.2750015    0.1166317
  28.2900009    0.1150120
  28.3050022    0.1204668
  28.3200016    0.1167626
  28.3350010    0.1144982
  28.3500023    0.1181813
  28.3650017    0.1135143
  28.3800011    0.1078750
  28.3950005    0.1127005
  28.4100018    0.1188222
  28.4250011    0.1074240
  28.4400005    0.1157057
  28.4550018    0.1126013
  28.4700012    0.1168784
  28.4850006    0.1103294
  28.5000019    0.1151939
  28.5150013    0.1112641
  28.5300007    0.1245560
  28.5450020    0.1196146
  28.5600014    0.1134657
  28.5750008    0.1066132
  28.5900021    0.1125042
  28.6050014    0.1138498
  28.6200008    0.1202890
  28.6350021    0.1147359
  28.6500015    0.1133795
  28.6650009    0.1114739
  28.6800022    0.1166590
  28.6950016    0.1122705
  28.7100010    0.1130223
  28.7250023    0.1199529
  28.7400017    0.1216922
  28.7550011    0.1230903
  28.7700005    0.1089282
  28.7850018    0.1162044
  28.8000011    0.1093972
  28.8150005    0.1127277
  28.8300018    0.1164477
  28.8450012    0.0967251
  28.8600006    0.0995009
  28.8750019    0.0945042
  28.8900013    0.0990104
  28.9050007    0.1019524
  28.9200020    0.1184417
  28.9350014    0.1195016
  28.9500008    0.1093183
  28.9650021    0.1091247
  28.9800014    0.1133913
  28.9950008    0.1129280
  29.0100021    0.1159241
  29.0250015    0.1117663
  29.0400009    0.1111583
  29.0550022    0.1181913
  29.0700016    0.1159510
  29.0850010    0.1073047
  29.1000023    0.1125349
  29.1150017    0.1141711
  29.1300011    0.1150358
  29.1450005    0.1028977
  29.1600018    0.1174647
  29.1750011    0.1149338
  29.1900005    0.1035092
  29.2050018    0.1067541
  29.2200012    0.1219315
  29.2350006    0.1203804
  29.2500019    0.1192992
  29.2650013    0.1071024
  29.2800007    0.1132372
  29.2950020    0.1275478
  29.3100014    0.1111243
  29.3250008    0.1101864
  29.3400021    0.1153235
  29.3550014    0.1129213
  29.3700008    0.0938134
  29.3850021    0.1123282
  29.4000015    0.1150059
  29.4150009    0.1225733
  29.4300022    0.1136590
  29.4450016    0.1192238
  29.4600010    0.1330293
  29.4750023    0.1213124
  29.4900017    0.1126307
  29.5050011    0.1165298
  29.5200005    0.1152440
  29.5350018    0.1133958
  29.5500011    0.1095787
  29.5650005    0.1204404
  29.5800018    0.1048566
  29.5950012    0.1222612
  29.6100006    0.1129486
  29.6250019    0.1199745
  29.6400013    0.1107786
  29.6550007    0.1206320
  29.6700020    0.1037325
  29.6850014    0.1011125
  29.7000008    0.0812873
  29.7150021    0.0840929
  29.7300014    0.0916031
  29.7450008    0.0865784
  29.7600021    0.1053563
  29.7750015    0.1128042
  29.7900009    0.1171668
  29.8050022    0.1112394
  29.8200016    0.1195691
  29.8350010    0.1146078
  29.8500023    0.1173566
  29.8650017    0.0799442
  29.8800011    0.1052799
  29.8950024    0.0951207
  29.9100018    0.0918172
  29.9250011    0.0818813
  29.9400005    0.0842190
  29.9550018    0.0958598
  29.9700012    0.1297714
  29.9850006    0.1260631
  30.0000019    0.1240798
  30.0150013    0.1094715
  30.0300007    0.1166342
  30.0450020    0.1167681
  30.0600014    0.1275061
  30.0750008    0.1240560
  30.0900021    0.1078722
  30.1050014    0.1169036
  30.1200008    0.1131042
  30.1350021    0.1071831
  30.1500015    0.1117140
  30.1650009    0.0980088
  30.1800022    0.0943958
  30.1950016    0.0893990
  30.2100010    0.0925472
  30.2250023    0.0864704
  30.2400017    0.0817368
  30.2550011    0.0839672
  30.2700024    0.0948268
  30.2850018    0.0935033
  30.3000011    0.1227692
  30.3150005    0.1098756
  30.3300018    0.1168382
  30.3450012    0.1090616
  30.3600006    0.1219962
  30.3750019    0.1149734
  30.3900013    0.1216755
  30.4050007    0.1127177
  30.4200020    0.1147422
  30.4350014    0.1169291
  30.4500008    0.1066398
  30.4650021    0.1159451
  30.4800014    0.1082081
  30.4950008    0.1119024
  30.5100021    0.1083469
  30.5250015    0.1122062
  30.5400009    0.1093200
  30.5550022    0.1177531
  30.5700016    0.1220716
  30.5850010    0.1162733
  30.6000023    0.1031823
  30.6150017    0.1169975
  30.6300011    0.1182632
  30.6450024    0.1147055
  30.6600018    0.1113691
  30.6750011    0.1069292
  30.6900005    0.1194009
  30.7050018    0.1036422
  30.7200012    0.1107357
  30.7350006    0.1138380
  30.7500019    0.1234723
  30.7650013    0.1173814
  30.7800007    0.1124017
  30.7950020    0.1106764
  30.8100014    0.1230281
  30.8250008    0.1153862
  30.8400021    0.1164396
  30.8550014    0.1150592
  30.8700008    0.1184300
  30.8850021    0.1137806
  30.9000015    0.1162926
  30.9150009    0.1089779
  30.9300022    0.1099234
  30.9450016    0.1164991
  30.9600010    0.1058438
  30.9750023    0.1125814
  30.9900017    0.1212406
  31.0050011    0.1127510
  31.0200024    0.1031970
  31.0350018    0.1232419
  31.0500011    0.1190431
  31.0650005    0.1107015
  31.0800018    0.1196140
  31.0950012    0.1213624
  31.1100006    0.1103860
  31.1250019    0.1135102
  31.1400013    0.1194298
  31.1550007    0.1078371
  31.1700020    0.1149779
  31.1850014    0.1164178
  31.2000008    0.1089717
  31.2150021    0.1114509
  31.2300014    0.1157699
  31.2450008    0.1115618
  31.2600021    0.1144511
  31.2750015    0.1119657
  31.2900009    0.1144771
  31.3050022    0.1076142
  31.3200016    0.1078586
  31.3350010    0.1283544
  31.3500023    0.1235488
  31.3650017    0.1214409
  31.3800011    0.1187187
  31.3950024    0.1168945
  31.4100018    0.1031660
  31.4250011    0.1147681
  31.4400024    0.1181609
  31.4550018    0.1172840
  31.4700012    0.1154901
  31.4850006    0.1188201
  31.5000019    0.1137701
  31.5150013    0.1146802
  31.5300007    0.1193699
  31.5450020    0.1154611
  31.5600014    0.1027435
  31.5750008    0.1116648
  31.5900021    0.1208853
  31.6050014    0.1133171
  31.6200008    0.1164292
  31.6350021    0.1077769
  31.6500015    0.1147761
  31.6650009    0.1183804
  31.6800022    0.1140742
  31.6950016    0.1098029
  31.7100010    0.1184782
  31.7250023    0.1161341
  31.7400017    0.1191389
  31.7550011    0.1121832
  31.7700024    0.1225024
  31.7850018    0.1166607
  31.8000011    0.1046139
  31.8150024    0.1013023
  31.8300018    0.1135478
  31.8450012    0.0929116
  31.8600006    0.1157193
  31.8750019    0.1223108
  31.8900013    0.1158903
  31.9050007    0.1087180
  31.9200020    0.1143934
  31.9350014    0.1125128
  31.9500008    0.1025116
  31.9650021    0.0940942
  31.9800014    0.0943617
  31.9950008    0.1027478
  32.0100021    0.0808132
  32.0250015    0.0825981
  32.0400009    0.0927095
  32.0550003    0.0816633
  32.0699997    0.0823169
  32.0850029    0.0700225
  32.1000023    0.0765784
  32.1150017    0.0885628
  32.1300011    0.0874192
  32.1450005    0.1152080
  32.1599998    0.1123018
  32.1750031    0.1196394
  32.1900024    0.1081812
  32.2050018    0.1137849
  32.2200012    0.1110341
  32.2350006    0.1116895
  32.2500000    0.0920266
  32.2650032    0.0858620
  32.2800026    0.0924365
  32.2950020    0.0993719
  32.3100014    0.0845359
  32.3250008    0.0609900
  32.3400002    0.0720272
  32.3550034    0.0950724
  32.3700027    0.0856467
  32.3850021    0.1028226
  32.4000015    0.1229961
  32.4150009    0.1145876
  32.4300003    0.0797331
  32.4449997    0.0999787
  32.4600029    0.0907056
  32.4750023    0.1040859
  32.4900017    0.0972319
  32.5050011    0.0937795
  32.5200005    0.0870175
  32.5349998    0.0893862
  32.5500031    0.0979537
  32.5650024    0.0950449
  32.5800018    0.0958515
  32.5950012    0.0731328
  32.6100006    0.0851198
  32.6250000    0.0788377
  32.6400032    0.0971850
  32.6550026    0.0995199
  32.6700020    0.0918541
  32.6850014    0.0814854
  32.7000008    0.1152534
  32.7150002    0.1039350
  32.7300034    0.1041727
  32.7450027    0.1084286
  32.7600021    0.1065699
  32.7750015    0.1165907
  32.7900009    0.1173686
  32.8050003    0.0922769
  32.8199997    0.1093096
  32.8350029    0.1045207
  32.8500023    0.0982680
  32.8650017    0.1073234
  32.8800011    0.0993541
  32.8950005    0.0889357
  32.9099998    0.1156914
  32.9250031    0.0910414
  32.9400024    0.1050958
  32.9550018    0.1085644
  32.9700012    0.1058038
  32.9850006    0.1127355
  33.0000000    0.1228307
  33.0150032    0.1036724
  33.0300026    0.0873108
  33.0450020    0.0704611
  33.0600014    0.0984102
  33.0750008    0.1067332
  33.0900002    0.1010298
  33.1050034    0.1108804
  33.1200027    0.1084990
  33.1350021    0.1171177
  33.1500015    0.1301635
  33.1650009    0.1053843
  33.1800003    0.1077986
  33.1949997    0.0915569
  33.2100029    0.0929401
  33.2250023    0.0787716
  33.2400017    0.0703931
  33.2550011    0.0889821
  33.2700005    0.0937375
  33.2849998    0.0910481
  33.3000031    0.0999450
  33.3150024    0.0787704
  33.3300018    0.0954287
  33.3450012    0.0796096
  33.3600006    0.0882852
  33.3750000    0.0820262
  33.3900032    0.1032377
  33.4050026    0.0896015
  33.4200020    0.0751972
  33.4350014    0.0838508
  33.4500008    0.0980068
  33.4650002    0.0791528
  33.4800034    0.0807414
  33.4950027    0.0907083
  33.5100021    0.0829697
  33.5250015    0.0822118
  33.5400009    0.0993487
  33.5550003    0.1065425
  33.5699997    0.0947661
  33.5850029    0.1055890
  33.6000023    0.1050469
  33.6150017    0.0969047
  33.6300011    0.0783932
  33.6450005    0.0871731
  33.6599998    0.1014693
  33.6750031    0.0871030
  33.6900024    0.0771239
  33.7050018    0.1014457
  33.7200012    0.0954371
  33.7350006    0.0994093
  33.7500000    0.0944637
  33.7650032    0.0967682
  33.7800026    0.1079211
  33.7950020    0.1364326
  33.8100014    0.1140611
  33.8250008    0.1181476
  33.8400002    0.1188865
  33.8550034    0.1032543
  33.8700027    0.1104679
  33.8850021    0.1095186
  33.9000015    0.1064259
  33.9150009    0.1071726
  33.9300003    0.1109083
  33.9450035    0.1199529
  33.9600029    0.1034174
  33.9750023    0.1070118
  33.9900017    0.1018180
  34.0050011    0.0926973
  34.0200005    0.0870195
  34.0349998    0.1051402
  34.0500031    0.0941338
  34.0650024    0.1152954
  34.0800018    0.1122109
  34.0950012    0.1045700
  34.1100006    0.1077839
  34.1250000    0.1130512
  34.1400032    0.0992833
  34.1550026    0.1028291
  34.1700020    0.1067055
  34.1850014    0.0951399
  34.2000008    0.0955283
  34.2150002    0.1104527
  34.2300034    0.0852330
  34.2450027    0.0919154
  34.2600021    0.1020642
  34.2750015    0.0954169
  34.2900009    0.1130786
  34.3050003    0.0977245
  34.3200035    0.1117723
  34.3350029    0.0984944
  34.3500023    0.0998383
  34.3650017    0.0938295
  34.3800011    0.1177538
  34.3950005    0.1081125
  34.4099998    0.1077190
  34.4250031    0.1099829
  34.4400024    0.1381878
  34.4550018    0.1150150
  34.4700012    0.1173079
  34.4850006    0.1174473
  34.5000000    0.1158695
  34.5150032    0.0847599
  34.5300026    0.1008098
  34.5450020    0.1103408
  34.5600014    0.1208711
  34.5750008    0.1026758
  34.5900002    0.1068216
  34.6050034    0.1256927
  34.6200027    0.1169390
  34.6350021    0.1061189
  34.6500015    0.1015448
  34.6650009    0.1104395
  34.6800003    0.1038819
  34.6950035    0.1106924
  34.7100029    0.1069197
  34.7250023    0.1090512
  34.7400017    0.1203295
  34.7550011    0.1130427
  34.7700005    0.1279588
  34.7849998    0.1134484
  34.8000031    0.0901225
  34.8150024    0.1104074
  34.8300018    0.1054446
  34.8450012    0.1230677
  34.8600006    0.0931178
  34.8750000    0.1078244
  34.8900032    0.1101724
  34.9050026    0.1274516
  34.9200020    0.1169158
  34.9350014    0.1004985
  34.9500008    0.1033405
  34.9650002    0.0966243
  34.9800034    0.0938892
  34.9950027    0.1168035
  35.0100021    0.1122099
  35.0250015    0.0981042
  35.0400009    0.1057019
  35.0550003    0.0999643
  35.0700035    0.0969717
  35.0850029    0.0748275
  35.1000023    0.0906204
  35.1150017    0.0986549
  35.1300011    0.1111394
  35.1450005    0.1105015
  35.1599998    0.0878729
  35.1750031    0.0879601
  35.1900024    0.0960428
  35.2050018    0.0715413
  35.2200012    0.0706273
  35.2350006    0.0640674
  35.2500000    0.0852836
  35.2650032    0.0955500
  35.2800026    0.0828393
  35.2950020    0.0848342
  35.3100014    0.1001528
  35.3250008    0.1015493
  35.3400002    0.0988550
  35.3550034    0.1109180
  35.3700027    0.1010763
  35.3850021    0.1313316
  35.4000015    0.1050889
  35.4150009    0.0867984
  35.4300003    0.1151575
  35.4450035    0.1100578
  35.4600029    0.1171473
  35.4750023    0.1119183
  35.4900017    0.1035738
  35.5050011    0.0992903
  35.5200005    0.1007348
  35.5349998    0.0877297
  35.5500031    0.0917730
  35.5650024    0.0892300
  35.5800018    0.0740595
  35.5950012    0.0585287
  35.6100006    0.0757521
  35.6250000    0.0706853
  35.6400032    0.0684556
  35.6550026    0.0563831
  35.6700020    0.0643436
  35.6850014    0.0571308
  35.7000008    0.0691559
  35.7150002    0.0660826
  35.7300034    0.0711443
  35.7450027    0.0624454
  35.7600021    0.0560681
  35.7750015    0.0521898
  35.7900009    0.0659556
  35.8050003    0.0669076
  35.8200035    0.0636521
  35.8350029    0.0705472
  35.8500023    0.0775518
  35.8650017    0.0861630
  35.8800011    0.0913498
  35.8950005    0.0920287
  35.9099998    0.0814703
  35.9250031    0.0850822
  35.9400024    0.0830601
  35.9550018    0.0824977
  35.9700012    0.0858146
  35.9850006    0.0843623
  36.0000000    0.0842946
  36.0150032    0.0814091
  36.0300026    0.0876898
  36.0450020    0.0841374
  36.0600014    0.0902112
  36.0750008    0.0931979
  36.0900002    0.0867698
  36.1050034    0.1019682
  36.1200027    0.1009310
  36.1350021    0.0970017
  36.1500015    0.1022228
  36.1650009    0.1095422
  36.1800003    0.1165994
  36.1950035    0.0942560
  36.2100029    0.0826404
  36.2250023    0.0922691
  36.2400017    0.0778373
  36.2550011    0.0796038
  36.2700005    0.0884882
  36.2849998    0.0833514
  36.3000031    0.0816728
  36.3150024    0.1014231
  36.3300018    0.0879808
  36.3450012    0.1001252
  36.3600006    0.0912285
  36.3750000    0.0955008
  36.3900032    0.1002867
  36.4050026    0.0908131
  36.4200020    0.1169317
  36.4350014    0.0893295
  36.4500008    0.0952371
  36.4650002    0.0865164
  36.4800034    0.0852844
  36.4950027    0.0871267
  36.5100021    0.1061808
  36.5250015    0.0976096
  36.5400009    0.0952012
  36.5550003    0.1016791
  36.5700035    0.0941227
  36.5850029    0.0885934
  36.6000023    0.0941281
  36.6150017    0.0985799
  36.6300011    0.0918908
  36.6450005    0.0960330
  36.6599998    0.0969256
  36.6750031    0.1066432
  36.6900024    0.0980491
  36.7050018    0.0827199
  36.7200012    0.1057947
  36.7350006    0.1166260
  36.7500000    0.0989715
  36.7650032    0.0876499
  36.7800026    0.0970586
  36.7950020    0.0968807
  36.8100014    0.0943234
  36.8250008    0.1037571
  36.8400002    0.1043271
  36.8550034    0.0912958
  36.8700027    0.0955234
  36.8850021    0.0885282
  36.9000015    0.0903215
  36.9150009    0.0845712
  36.9300003    0.0844888
  36.9450035    0.0845619
  36.9600029    0.0851432
  36.9750023    0.0884143
  36.9900017    0.0848998
  37.0050011    0.0887920
  37.0200005    0.0847239
  37.0350037    0.0761449
  37.0500031    0.0859868
  37.0650024    0.0921559
  37.0800018    0.0989708
  37.0950012    0.0872515
  37.1100006    0.0927568
  37.1250000    0.0852881
  37.1400032    0.0993822
  37.1550026    0.0845583
  37.1700020    0.0792639
  37.1850014    0.0824318
  37.2000008    0.0773673
  37.2150002    0.0850418
  37.2300034    0.0717005
  37.2450027    0.0809688
  37.2600021    0.0875834
  37.2750015    0.0871823
  37.2900009    0.0872437
  37.3050003    0.1049775
  37.3200035    0.1047371
  37.3350029    0.0955394
  37.3500023    0.0905452
  37.3650017    0.0912277
  37.3800011    0.0842552
  37.3950005    0.0866910
  37.4100037    0.0912343
  37.4250031    0.1027164
  37.4400024    0.1089598
  37.4550018    0.0963533
  37.4700012    0.0901011
  37.4850006    0.0859228
  37.5000000    0.0903833
  37.5150032    0.0888190
  37.5300026    0.0901917
  37.5450020    0.0916487
  37.5600014    0.0904363
  37.5750008    0.0957815
  37.5900002    0.1048358
  37.6050034    0.0947667
  37.6200027    0.1071826
  37.6350021    0.1140544
  37.6500015    0.0871671
  37.6650009    0.0963349
  37.6800003    0.0956251
  37.6950035    0.0989627
  37.7100029    0.1135220
  37.7250023    0.1001180
  37.7400017    0.1075712
  37.7550011    0.1001116
  37.7700005    0.0958332
  37.7850037    0.0956178
  37.8000031    0.0956835
  37.8150024    0.0853040
  37.8300018    0.0824294
  37.8450012    0.0865587
  37.8600006    0.0985213
  37.8750000    0.0856347
  37.8900032    0.0839399
  37.9050026    0.0912951
  37.9200020    0.0875451
  37.9350014    0.0947441
  37.9500008    0.0924827
  37.9650002    0.0964867
  37.9800034    0.0938416
  37.9950027    0.1143747
  38.0100021    0.0958862
  38.0250015    0.1018165
  38.0400009    0.0886494
  38.0550003    0.0977632
  38.0700035    0.0919687
  38.0850029    0.0905872
  38.1000023    0.0891600
  38.1150017    0.0905795
  38.1300011    0.0815387
  38.1450005    0.0794058
  38.1600037    0.0843035
  38.1750031    0.0837986
  38.1900024    0.0747684
  38.2050018    0.0664134
  38.2200012    0.0626001
  38.2350006    0.0584746
  38.2500000    0.0772445
  38.2650032    0.0753044
  38.2800026    0.0766218
  38.2950020    0.0818726
  38.3100014    0.0881385
  38.3250008    0.0970586
  38.3400002    0.1064362
  38.3550034    0.0951905
  38.3700027    0.1059011
  38.3850021    0.0907535
  38.4000015    0.0702067
  38.4150009    0.0938296
  38.4300003    0.0853478
  38.4450035    0.0881603
  38.4600029    0.0929261
  38.4750023    0.0979173
  38.4900017    0.0961653
  38.5050011    0.0918636
  38.5200005    0.0952806
  38.5350037    0.1045367
  38.5500031    0.0950246
  38.5650024    0.1006736
  38.5800018    0.1019462
  38.5950012    0.0968557
  38.6100006    0.0925322
  38.6250000    0.1036937
  38.6400032    0.1038751
  38.6550026    0.0945939
  38.6700020    0.0925473
  38.6850014    0.0913254
  38.7000008    0.0808703
  38.7150002    0.0893751
  38.7300034    0.0953133
  38.7450027    0.0900867
  38.7600021    0.0821521
  38.7750015    0.1079497
  38.7900009    0.1033822
  38.8050003    0.0918442
  38.8200035    0.1152965
  38.8350029    0.1003500
  38.8500023    0.0975291
  38.8650017    0.1001604
  38.8800011    0.1018205
  38.8950005    0.0928467
  38.9100037    0.1002000
  38.9250031    0.0928470
  38.9400024    0.0952927
  38.9550018    0.1029950
  38.9700012    0.0986907
  38.9850006    0.0971164
  39.0000000    0.1000275
  39.0150032    0.0980728
  39.0300026    0.1011841
  39.0450020    0.1010153
  39.0600014    0.1073934
  39.0750008    0.1052123
  39.0900002    0.0966751
  39.1050034    0.1103654
  39.1200027    0.1181988
  39.1350021    0.1066914
  39.1500015    0.0808504
  39.1650009    0.0896387
  39.1800003    0.0958843
  39.1950035    0.0964773
  39.2100029    0.0879947
  39.2250023    0.0897862
  39.2400017    0.0894309
  39.2550011    0.0878043
  39.2700005    0.1134323
  39.2850037    0.0930003
  39.3000031    0.0937691
  39.3150024    0.0969117
  39.3300018    0.0907303
  39.3450012    0.0913702
  39.3600006    0.0830567
  39.3750000    0.0902818
  39.3900032    0.0868814
  39.4050026    0.0964333
  39.4200020    0.0937682
  39.4350014    0.0981297
  39.4500008    0.0930772
  39.4650002    0.0963465
  39.4800034    0.1038553
  39.4950027    0.0920030
  39.5100021    0.0892866
  39.5250015    0.0984024
  39.5400009    0.0907678
  39.5550003    0.1007434
  39.5700035    0.0888384
  39.5850029    0.0802475
  39.6000023    0.0748906
  39.6150017    0.0779829
  39.6300011    0.0966598
  39.6450005    0.0844242
  39.6600037    0.0850942
  39.6750031    0.0853786
  39.6900024    0.0859077
  39.7050018    0.0821698
  39.7200012    0.0790027
  39.7350006    0.0840519
  39.7500000    0.0864275
  39.7650032    0.0917026
  39.7800026    0.0911152
  39.7950020    0.1078153
  39.8100014    0.1061014
  39.8250008    0.1184079
  39.8400002    0.1078787
  39.8550034    0.1026929
  39.8700027    0.1034477
  39.8850021    0.0910795
  39.9000015    0.0778750
  39.9150009    0.0985542
  39.9300003    0.1123737
  39.9450035    0.0728238
  39.9600029    0.0867066
  39.9750023    0.1011619
  39.9900017    0.0934095
  40.0050011    0.0920447
  40.0200005    0.0893927
  40.0350037    0.0789961
  40.0500031    0.0930469
  40.0650024    0.0786095
  40.0800018    0.0763568
  40.0950012    0.0777315
  40.1100006    0.0956319
  40.1250000    0.0881397
  40.1400032    0.0930905
  40.1550026    0.0873979
  40.1700020    0.0868325
  40.1850014    0.0812648
  40.2000008    0.0954013
  40.2150002    0.1043027
  40.2300034    0.0918499
  40.2450027    0.0959082
  40.2600021    0.0985288
  40.2750015    0.1068948
  40.2900009    0.0961002
  40.3050003    0.0979914
  40.3200035    0.0882752
  40.3350029    0.0961310
  40.3500023    0.0947369
  40.3650017    0.0978573
  40.3800011    0.1077079
  40.3950005    0.0953154
  40.4100037    0.1042732
  40.4250031    0.1024054
  40.4400024    0.1085417
  40.4550018    0.0961261
  40.4700012    0.0969627
  40.4850006    0.0957884
  40.5000038    0.1170073
  40.5150032    0.1096453
  40.5300026    0.1116335
  40.5450020    0.0935237
  40.5600014    0.0939792
  40.5750008    0.0955743
  40.5900002    0.0930670
  40.6050034    0.0908809
  40.6200027    0.0967883
  40.6350021    0.0901267
  40.6500015    0.0963181
  40.6650009    0.0886101
  40.6800003    0.0921882
  40.6950035    0.0908910
  40.7100029    0.0897014
  40.7250023    0.0866640
  40.7400017    0.0939193
  40.7550011    0.0935912
  40.7700005    0.0911168
  40.7850037    0.0951924
  40.8000031    0.0905687
  40.8150024    0.0833399
  40.8300018    0.0865636
  40.8450012    0.0911529
  40.8600006    0.0931622
  40.8750038    0.0884269
  40.8900032    0.0856190
  40.9050026    0.0917702
  40.9200020    0.0886805
  40.9350014    0.0893449
  40.9500008    0.0815251
  40.9650002    0.0877086
  40.9800034    0.0960824
  40.9950027    0.0986000
  41.0100021    0.0975051
  41.0250015    0.0968941
  41.0400009    0.0854744
  41.0550003    0.1048742
  41.0700035    0.0966496
  41.0850029    0.1088682
  41.1000023    0.0985833
  41.1150017    0.0890459
  41.1300011    0.0698034
  41.1450005    0.0704459
  41.1600037    0.0721956
  41.1750031    0.0577757
  41.1900024    0.0844139
  41.2050018    0.0597187
  41.2200012    0.0690317
  41.2350006    0.0702631
  41.2500038    0.0813814
  41.2650032    0.0937288
  41.2800026    0.0805286
  41.2950020    0.0799475
  41.3100014    0.0798329
  41.3250008    0.1057898
  41.3400002    0.0941098
  41.3550034    0.1068755
  41.3700027    0.1622585
  41.3850021    0.1182694
  41.4000015    0.1090541
  41.4150009    0.1144485
  41.4300003    0.0965280
  41.4450035    0.1000235
  41.4600029    0.0817879
  41.4750023    0.0884817
  41.4900017    0.0875905
  41.5050011    0.1004730
  41.5200005    0.0832951
  41.5350037    0.0708635
  41.5500031    0.0789475
  41.5650024    0.0851668
  41.5800018    0.0624140
  41.5950012    0.0779207
  41.6100006    0.0809027
  41.6250038    0.0790182
  41.6400032    0.0762688
  41.6550026    0.0739241
  41.6700020    0.0799149
  41.6850014    0.0670938
  41.7000008    0.0651147
  41.7150002    0.0706862
  41.7300034    0.0675874
  41.7450027    0.0701090
  41.7600021    0.0707327
  41.7750015    0.0770025
  41.7900009    0.0749437
  41.8050003    0.0768527
  41.8200035    0.0857983
  41.8350029    0.0697565
  41.8500023    0.0684299
  41.8650017    0.0605982
  41.8800011    0.0772170
  41.8950005    0.0847159
  41.9100037    0.0781272
  41.9250031    0.0737735
  41.9400024    0.0728856
  41.9550018    0.0694348
  41.9700012    0.0732232
  41.9850006    0.0738147
  42.0000038    0.0704610
  42.0150032    0.0719395
  42.0300026    0.0981217
  42.0450020    0.0803320
  42.0600014    0.0898747
  42.0750008    0.0934138
  42.0900002    0.0869037
  42.1050034    0.0897660
  42.1200027    0.0858476
  42.1350021    0.0945452
  42.1500015    0.1056083
  42.1650009    0.1165425
  42.1800003    0.1196844
  42.1950035    0.1126641
  42.2100029    0.1114348
  42.2250023    0.1081049
  42.2400017    0.1150301
  42.2550011    0.1049691
  42.2700005    0.1185693
  42.2850037    0.1125994
  42.3000031    0.1097066
  42.3150024    0.1054648
  42.3300018    0.1100151
  42.3450012    0.1166734
  42.3600006    0.1165464
  42.3750038    0.1199096
  42.3900032    0.1293324
  42.4050026    0.1141276
  42.4200020    0.1104930
  42.4350014    0.1125834
  42.4500008    0.1105959
  42.4650002    0.1190814
  42.4800034    0.1145932
  42.4950027    0.1223959
  42.5100021    0.1204660
  42.5250015    0.1183847
  42.5400009    0.1196999
  42.5550003    0.1247856
  42.5700035    0.1063584
  42.5850029    0.1093342
  42.6000023    0.1075545
  42.6150017    0.1089715
  42.6300011    0.1111799
  42.6450005    0.1074994
  42.6600037    0.1144034
  42.6750031    0.1097110
  42.6900024    0.1022171
  42.7050018    0.1031603
  42.7200012    0.0843507
  42.7350006    0.1105875
  42.7500038    0.1028520
  42.7650032    0.1082073
  42.7800026    0.1076820
  42.7950020    0.1018630
  42.8100014    0.1055321
  42.8250008    0.0944850
  42.8400002    0.1154970
  42.8550034    0.1054234
  42.8700027    0.1077271
  42.8850021    0.0819135
  42.9000015    0.0928544
  42.9150009    0.0972502
  42.9300003    0.0975579
  42.9450035    0.0948100
  42.9600029    0.0891495
  42.9750023    0.0922197
  42.9900017    0.0937655
  43.0050011    0.1002449
  43.0200005    0.1069857
  43.0350037    0.0982659
  43.0500031    0.0977238
  43.0650024    0.1103810
  43.0800018    0.1016277
  43.0950012    0.1104543
  43.1100006    0.1162981
  43.1250038    0.1210072
  43.1400032    0.1133019
  43.1550026    0.1207382
  43.1700020    0.1048408
  43.1850014    0.1145797
  43.2000008    0.1045803
  43.2150002    0.1235395
  43.2300034    0.1150401
  43.2450027    0.1195575
  43.2600021    0.1043441
  43.2750015    0.1280179
  43.2900009    0.1020744
  43.3050003    0.0905031
  43.3200035    0.1118975
  43.3350029    0.0906058
  43.3500023    0.0833940
  43.3650017    0.1121364
  43.3800011    0.1093102
  43.3950005    0.1094700
  43.4100037    0.1081930
  43.4250031    0.1108364
  43.4400024    0.1138212
  43.4550018    0.1107990
  43.4700012    0.0990463
  43.4850006    0.0868200
  43.5000038    0.0984285
  43.5150032    0.1073305
  43.5300026    0.1060186
  43.5450020    0.1038502
  43.5600014    0.1032852
  43.5750008    0.1048711
  43.5900040    0.1122775
  43.6050034    0.1078393
  43.6200027    0.1006797
  43.6350021    0.1075008
  43.6500015    0.1056543
  43.6650009    0.0979776
  43.6800003    0.0925110
  43.6950035    0.1008967
  43.7100029    0.1116506
  43.7250023    0.1155530
  43.7400017    0.0961609
  43.7550011    0.0814658
  43.7700005    0.0826944
  43.7850037    0.0872088
  43.8000031    0.0942039
  43.8150024    0.0794519
  43.8300018    0.0841816
  43.8450012    0.0772430
  43.8600006    0.1005384
  43.8750038    0.0860661
  43.8900032    0.1032880
  43.9050026    0.1076271
  43.9200020    0.1090744
  43.9350014    0.1129630
  43.9500008    0.1045794
  43.9650040    0.1034871
  43.9800034    0.1059173
  43.9950027    0.1076001
  44.0100021    0.1124202
  44.0250015    0.1088033
  44.0400009    0.1097021
  44.0550003    0.1036250
  44.0700035    0.1066079
  44.0850029    0.1112094
  44.1000023    0.1038865
  44.1150017    0.1127544
  44.1300011    0.1108821
  44.1450005    0.1068819
  44.1600037    0.0914873
  44.1750031    0.0964046
  44.1900024    0.0952405
  44.2050018    0.1049353
  44.2200012    0.0983811
  44.2350006    0.0996387
  44.2500038    0.1032515
  44.2650032    0.1081296
  44.2800026    0.1070567
  44.2950020    0.0967790
  44.3100014    0.0936065
  44.3250008    0.1088388
  44.3400040    0.1148871
  44.3550034    0.1081949
  44.3700027    0.1024422
  44.3850021    0.1062485
  44.4000015    0.1076401
  44.4150009    0.1096858
  44.4300003    0.1082101
  44.4450035    0.0948946
  44.4600029    0.1020913
  44.4750023    0.0971758
  44.4900017    0.1032201
  44.5050011    0.0992698
  44.5200005    0.1094206
  44.5350037    0.0740211
  44.5500031    0.1087806
  44.5650024    0.1040288
  44.5800018    0.1073258
  44.5950012    0.1051220
  44.6100006    0.1091779
  44.6250038    0.1053564
  44.6400032    0.1092776
  44.6550026    0.0996259
  44.6700020    0.1027380
  44.6850014    0.0859958
  44.7000008    0.0968817
  44.7150040    0.1015202
  44.7300034    0.0975855
  44.7450027    0.1006796
  44.7600021    0.0955348
  44.7750015    0.1029966
  44.7900009    0.1213300
  44.8050003    0.1090995
  44.8200035    0.1104326
  44.8350029    0.1051652
  44.8500023    0.1225190
  44.8650017    0.1336688
  44.8800011    0.1288153
  44.8950005    0.1234643
  44.9100037    0.1003742
  44.9250031    0.1101654
  44.9400024    0.0989755
  44.9550018    0.0915867
  44.9700012    0.0916441
  44.9850006    0.1008231
  45.0000038    0.1113193
  45.0150032    0.1049823
  45.0300026    0.1083757
  45.0450020    0.0810546
  45.0600014    0.0872482
  45.0750008    0.1051459
  45.0900040    0.1053102
  45.1050034    0.1026629
  45.1200027    0.1041410
  45.1350021    0.1103527
  45.1500015    0.1115400
  45.1650009    0.1185932
  45.1800003    0.0948049
  45.1950035    0.1137753
  45.2100029    0.1009790
  45.2250023    0.0996779
  45.2400017    0.0885363
  45.2550011    0.1051894
  45.2700005    0.1062164
  45.2850037    0.0922736
  45.3000031    0.1065931
  45.3150024    0.1026015
  45.3300018    0.1156327
  45.3450012    0.1228501
  45.3600006    0.1028783
  45.3750038    0.1032237
  45.3900032    0.1118405
  45.4050026    0.1138882
  45.4200020    0.0987246
  45.4350014    0.0922570
  45.4500008    0.1196741
  45.4650040    0.1020526
  45.4800034    0.0999602
  45.4950027    0.1048117
  45.5100021    0.1059864
  45.5250015    0.1118183
  45.5400009    0.1066720
  45.5550003    0.1014715
  45.5700035    0.1046184
  45.5850029    0.1112690
  45.6000023    0.1045954
  45.6150017    0.1095182
  45.6300011    0.1016198
  45.6450005    0.1086446
  45.6600037    0.1057869
  45.6750031    0.1100895
  45.6900024    0.1037478
  45.7050018    0.0993144
  45.7200012    0.1093778
  45.7350006    0.1085456
  45.7500038    0.1168901
  45.7650032    0.1109907
  45.7800026    0.1037135
  45.7950020    0.0930206
  45.8100014    0.1119180
  45.8250008    0.1088309
  45.8400040    0.1009325
  45.8550034    0.1101975
  45.8700027    0.0960416
  45.8850021    0.0991381
  45.9000015    0.1077588
  45.9150009    0.1010178
  45.9300003    0.1082943
  45.9450035    0.1069901
  45.9600029    0.1066040
  45.9750023    0.1103453
  45.9900017    0.1139128
  46.0050011    0.0938163
  46.0200005    0.1231902
  46.0350037    0.1069860
  46.0500031    0.1080984
  46.0650024    0.1031807
  46.0800018    0.0914442
  46.0950012    0.1025230
  46.1100006    0.1106055
  46.1250038    0.1057915
  46.1400032    0.0939755
  46.1550026    0.1081050
  46.1700020    0.0951486
  46.1850014    0.1061769
  46.2000008    0.1051702
  46.2150040    0.1082239
  46.2300034    0.1053027
  46.2450027    0.1042782
  46.2600021    0.1031828
  46.2750015    0.0918138
  46.2900009    0.0991222
  46.3050003    0.1043996
  46.3200035    0.1017068
  46.3350029    0.1143226
  46.3500023    0.1106940
  46.3650017    0.1101802
  46.3800011    0.1100252
  46.3950005    0.1015582
  46.4100037    0.1020892
  46.4250031    0.0993716
  46.4400024    0.1069029
  46.4550018    0.1013375
  46.4700012    0.0868253
  46.4850006    0.0859256
  46.5000038    0.0936680
  46.5150032    0.0870118
  46.5300026    0.0878838
  46.5450020    0.1027079
  46.5600014    0.1027381
  46.5750008    0.1050219
  46.5900040    0.1032167
  46.6050034    0.0990612
  46.6200027    0.0992928
  46.6350021    0.1090746
  46.6500015    0.1089606
  46.6650009    0.1041882
  46.6800041    0.1030288
  46.6950035    0.1116529
  46.7100029    0.1110503
  46.7250023    0.1050884
  46.7400017    0.1127562
  46.7550011    0.1041829
  46.7700005    0.1124174
  46.7850037    0.0947068
  46.8000031    0.0965918
  46.8150024    0.1163589
  46.8300018    0.1046294
  46.8450012    0.1065041
  46.8600006    0.1036846
  46.8750038    0.1109106
  46.8900032    0.0922676
  46.9050026    0.1067468
  46.9200020    0.0945324
  46.9350014    0.1060546
  46.9500008    0.0943625
  46.9650040    0.0968849
  46.9800034    0.1084501
  46.9950027    0.0970203
  47.0100021    0.1079427
  47.0250015    0.1003900
  47.0400009    0.1040114
  47.0550041    0.1032121
  47.0700035    0.1218424
  47.0850029    0.0931471
  47.1000023    0.1065095
  47.1150017    0.0978175
  47.1300011    0.1016449
  47.1450005    0.1134329
  47.1600037    0.1061006
  47.1750031    0.0952610
  47.1900024    0.1059467
  47.2050018    0.1020767
  47.2200012    0.0936723
  47.2350006    0.1155304
  47.2500038    0.1015714
  47.2650032    0.1052851
  47.2800026    0.0958546
  47.2950020    0.0918472
  47.3100014    0.0881694
  47.3250008    0.1050340
  47.3400040    0.1093834
  47.3550034    0.1056546
  47.3700027    0.0957553
  47.3850021    0.1050467
  47.4000015    0.0791343
  47.4150009    0.1033061
  47.4300041    0.0931129
  47.4450035    0.0885189
  47.4600029    0.0914927
  47.4750023    0.1105289
  47.4900017    0.1229364
  47.5050011    0.1165633
  47.5200005    0.1022404
  47.5350037    0.1154412
  47.5500031    0.1154723
  47.5650024    0.1036663
  47.5800018    0.0995451
  47.5950012    0.0823845
  47.6100006    0.1163493
  47.6250038    0.1183732
  47.6400032    0.1059297
  47.6550026    0.1078608
  47.6700020    0.1166546
  47.6850014    0.1091980
  47.7000008    0.1192993
  47.7150040    0.1140140
  47.7300034    0.1112861
  47.7450027    0.1080692
  47.7600021    0.1114912
  47.7750015    0.1052939
  47.7900009    0.1003312
  47.8050041    0.1088983
  47.8200035    0.1064989
  47.8350029    0.1034267
  47.8500023    0.1099438
  47.8650017    0.1080756
  47.8800011    0.1070940
  47.8950005    0.0941302
  47.9100037    0.0846861
  47.9250031    0.0886068
  47.9400024    0.1158967
  47.9550018    0.1078609
  47.9700012    0.1132551
  47.9850006    0.1045754
  48.0000038    0.1084631
  48.0150032    0.1145181
  48.0300026    0.1093995
  48.0450020    0.1005930
  48.0600014    0.1156519
  48.0750008    0.1112619
  48.0900040    0.1171778
  48.1050034    0.1125914
  48.1200027    0.1065446
  48.1350021    0.1061906
  48.1500015    0.1153745
  48.1650009    0.1021033
  48.1800041    0.1021689
  48.1950035    0.0984236
  48.2100029    0.1163118
  48.2250023    0.1143409
  48.2400017    0.1140178
  48.2550011    0.0978297
  48.2700005    0.1071634
  48.2850037    0.1189107
  48.3000031    0.1058023
  48.3150024    0.1140880
  48.3300018    0.1054359
  48.3450012    0.1190964
  48.3600006    0.1033402
  48.3750038    0.0990065
  48.3900032    0.0986591
  48.4050026    0.1108631
  48.4200020    0.1153617
  48.4350014    0.1127212
  48.4500008    0.1164195
  48.4650040    0.1098326
  48.4800034    0.1080752
  48.4950027    0.1204962
  48.5100021    0.1162558
  48.5250015    0.1138173
  48.5400009    0.0917150
  48.5550041    0.1132155
  48.5700035    0.1213313
  48.5850029    0.1172282
  48.6000023    0.1097998
  48.6150017    0.1159552
  48.6300011    0.1203572
  48.6450005    0.0997381
  48.6600037    0.1117283
  48.6750031    0.1127847
  48.6900024    0.1032192
  48.7050018    0.1139110
  48.7200012    0.1210006
  48.7350006    0.1085653
  48.7500038    0.1066336
  48.7650032    0.1125173
  48.7800026    0.1225024
  48.7950020    0.1181864
  48.8100014    0.1149861
  48.8250008    0.1093090
  48.8400040    0.0966655
  48.8550034    0.1131920
  48.8700027    0.1078064
  48.8850021    0.1244675
  48.9000015    0.1032657
  48.9150009    0.1088892
  48.9300041    0.1133082
  48.9450035    0.1193670
  48.9600029    0.1209884
  48.9750023    0.1199766
  48.9900017    0.1214001
  49.0050011    0.1216791
  49.0200005    0.1139861
  49.0350037    0.1232011
  49.0500031    0.1393728
  49.0650024    0.1326355
  49.0800018    0.1272806
  49.0950012    0.1253264
  49.1100006    0.1286297
  49.1250038    0.1163936
  49.1400032    0.0988392
  49.1550026    0.0924659
  49.1700020    0.0815484
  49.1850014    0.1061945
  49.2000008    0.1026325
  49.2150040    0.1115701
  49.2300034    0.1021825
  49.2450027    0.0969121
  49.2600021    0.1014819
  49.2750015    0.1059584
  49.2900009    0.1082445
  49.3050041    0.0977056
  49.3200035    0.0864625
  49.3350029    0.0974101
  49.3500023    0.0865569
  49.3650017    0.1016924
  49.3800011    0.0971276
  49.3950005    0.0981832
  49.4100037    0.1017893
  49.4250031    0.0941183
  49.4400024    0.1048727
  49.4550018    0.1011786
  49.4700012    0.0953810
  49.4850006    0.1003380
  49.5000038    0.0896983
  49.5150032    0.0998663
  49.5300026    0.0940850
  49.5450020    0.0933290
  49.5600014    0.1032195
  49.5750008    0.1033651
  49.5900040    0.0884494
  49.6050034    0.0992703
  49.6200027    0.1017716
  49.6350021    0.0948354
  49.6500015    0.0866598
  49.6650009    0.0894854
  49.6800041    0.0912881
  49.6950035    0.1013108
  49.7100029    0.0934584
  49.7250023    0.0996268
  49.7400017    0.0938644
  49.7550011    0.1038458
  49.7700005    0.0987677
  49.7850037    0.1067496
  49.8000031    0.0963536
  49.8150024    0.1055134
  49.8300018    0.1218902
  49.8450012    0.1111045
  49.8600006    0.1103196
  49.8750038    0.1106666
  49.8900032    0.1180056
  49.9050026    0.1150056
  49.9200020    0.1191615
  49.9350014    0.1125913
  49.9500008    0.1086287
  49.9650040    0.0991507
  49.9800034    0.1171928
  49.9950027    0.1137099
