# Supplementary material for: KRSR and RGD Adsorption on TiO2 and Influence of Ion Concentration: A Molecular Dynamics Study
Source: Biomolecules. 2026 Feb 23;16(2):336. doi: 10.3390/biom16020336 (PMC12938479; doi:10.3390/biom16020336)
Supplement: Supplementary file 1 [file biomolecules-16-00336-s001.zip › Supplementary data/data/RGD/6Na6Cl/mindist.xvg]

# This file was created Tue Aug 19 14:50:04 2025
# Created by:
#                     :-) GROMACS - gmx mindist, 2023.2 (-:
# 
# Executable:   /usr/local/gromacs/bin/gmx
# Data prefix:  /usr/local/gromacs
# Working dir:  /mnt/d/Cache/Blanka/Everything Linux/Titán/RGD
# Command line:
#   gmx mindist -s 6Na6Cl_1/md/md.tpr -f 6Na6Cl_1/md/md_noPBC.xtc -od 6Na6Cl_1/md/mindist.xvg -tu ns -on numcont.xvg
# gmx mindist is part of G R O M A C S:
#
# Glycine aRginine prOline Methionine Alanine Cystine Serine
#
@    title "Minimum Distance"
@    xaxis  label "Time (ns)"
@    yaxis  label "Distance (nm)"
@TYPE xy
@ view 0.15, 0.15, 0.75, 0.85
@ legend on
@ legend box on
@ legend loctype view
@ legend 0.78, 0.8
@ legend length 2
@ s0 legend "Protein-TI"
0.000000e+00  1.404351e+00
1.500000e-02  1.675084e+00
3.000000e-02  1.572111e+00
4.500000e-02  1.780303e+00
6.000000e-02  1.677120e+00
7.500000e-02  1.658116e+00
9.000000e-02  1.756090e+00
1.050000e-01  1.599527e+00
1.200000e-01  1.677005e+00
1.350000e-01  1.597401e+00
1.500000e-01  1.697397e+00
1.650000e-01  1.793380e+00
1.800000e-01  2.028915e+00
1.950000e-01  1.832273e+00
2.100000e-01  1.541409e+00
2.250000e-01  1.664500e+00
2.400000e-01  1.607208e+00
2.550000e-01  1.678395e+00
2.700000e-01  1.652039e+00
2.850000e-01  1.701823e+00
3.000000e-01  1.495023e+00
3.150000e-01  1.524930e+00
3.300000e-01  1.795572e+00
3.450000e-01  1.735935e+00
3.600000e-01  1.455572e+00
3.750000e-01  1.534023e+00
3.900000e-01  1.690427e+00
4.050000e-01  1.691118e+00
4.200000e-01  1.572436e+00
4.350000e-01  1.621877e+00
4.500000e-01  1.790100e+00
4.650000e-01  1.842330e+00
4.800000e-01  2.108713e+00
4.950000e-01  2.224764e+00
5.100001e-01  2.342398e+00
5.250000e-01  2.361749e+00
5.400000e-01  2.069074e+00
5.550000e-01  2.250262e+00
5.700001e-01  2.145272e+00
5.850000e-01  2.038366e+00
6.000000e-01  1.971421e+00
6.150000e-01  1.884348e+00
6.300001e-01  2.195619e+00
6.450000e-01  2.565762e+00
6.600000e-01  2.457655e+00
6.750000e-01  2.559079e+00
6.900001e-01  2.610479e+00
7.050000e-01  2.591318e+00
7.200000e-01  2.504498e+00
7.350000e-01  2.576830e+00
7.500001e-01  2.385102e+00
7.650000e-01  2.669497e+00
7.800000e-01  2.697218e+00
7.950000e-01  2.649084e+00
8.100001e-01  2.816990e+00
8.250000e-01  2.950143e+00
8.400000e-01  2.823929e+00
8.550000e-01  3.092027e+00
8.700001e-01  2.994076e+00
8.850001e-01  2.800925e+00
9.000000e-01  2.717193e+00
9.150000e-01  2.901819e+00
9.300001e-01  2.933326e+00
9.450001e-01  2.693021e+00
9.600000e-01  2.929757e+00
9.750000e-01  2.979851e+00
9.900001e-01  2.906494e+00
1.005000e+00  2.750472e+00
1.020000e+00  2.624930e+00
1.035000e+00  2.813663e+00
1.050000e+00  2.820299e+00
1.065000e+00  2.922776e+00
1.080000e+00  2.848018e+00
1.095000e+00  2.830667e+00
1.110000e+00  2.780098e+00
1.125000e+00  2.662162e+00
1.140000e+00  2.522471e+00
1.155000e+00  2.705513e+00
1.170000e+00  3.076205e+00
1.185000e+00  2.996561e+00
1.200000e+00  2.537599e+00
1.215000e+00  2.382424e+00
1.230000e+00  2.415399e+00
1.245000e+00  2.469232e+00
1.260000e+00  2.274038e+00
1.275000e+00  2.508670e+00
1.290000e+00  2.600353e+00
1.305000e+00  2.442751e+00
1.320000e+00  2.351046e+00
1.335000e+00  2.344983e+00
1.350000e+00  2.337584e+00
1.365000e+00  2.315945e+00
1.380000e+00  2.279789e+00
1.395000e+00  2.130763e+00
1.410000e+00  2.275120e+00
1.425000e+00  2.503231e+00
1.440000e+00  2.700234e+00
1.455000e+00  2.722577e+00
1.470000e+00  2.678297e+00
1.485000e+00  2.701504e+00
1.500000e+00  2.765609e+00
1.515000e+00  2.822569e+00
1.530000e+00  2.631517e+00
1.545000e+00  2.578424e+00
1.560000e+00  2.651577e+00
1.575000e+00  2.669923e+00
1.590000e+00  2.569880e+00
1.605000e+00  2.648855e+00
1.620000e+00  2.662905e+00
1.635000e+00  2.687593e+00
1.650000e+00  2.791275e+00
1.665000e+00  2.826964e+00
1.680000e+00  2.879869e+00
1.695000e+00  2.990469e+00
1.710000e+00  3.045434e+00
1.725000e+00  3.089864e+00
1.740000e+00  3.019505e+00
1.755000e+00  2.921647e+00
1.770000e+00  2.908853e+00
1.785000e+00  2.793920e+00
1.800000e+00  2.841930e+00
1.815000e+00  2.774909e+00
1.830000e+00  2.531916e+00
1.845000e+00  2.683193e+00
1.860000e+00  2.728257e+00
1.875000e+00  2.736986e+00
1.890000e+00  2.735529e+00
1.905000e+00  2.880233e+00
1.920000e+00  2.849647e+00
1.935000e+00  2.893461e+00
1.950000e+00  2.991119e+00
1.965000e+00  2.973978e+00
1.980000e+00  2.977681e+00
1.995000e+00  3.051213e+00
2.010000e+00  2.993659e+00
2.025000e+00  2.900244e+00
2.040000e+00  2.985868e+00
2.055000e+00  3.003243e+00
2.070000e+00  2.801689e+00
2.085000e+00  2.621626e+00
2.100000e+00  2.798135e+00
2.115000e+00  2.774978e+00
2.130000e+00  2.714829e+00
2.145000e+00  2.571989e+00
2.160000e+00  2.743466e+00
2.175000e+00  2.940024e+00
2.190000e+00  2.972913e+00
2.205000e+00  3.033787e+00
2.220000e+00  2.740995e+00
2.235000e+00  2.874583e+00
2.250000e+00  2.944908e+00
2.265000e+00  3.102941e+00
2.280000e+00  3.007998e+00
2.295000e+00  2.932052e+00
2.310000e+00  2.809355e+00
2.325000e+00  2.685320e+00
2.340000e+00  2.698758e+00
2.355000e+00  2.708204e+00
2.370000e+00  2.837353e+00
2.385000e+00  2.984874e+00
2.400000e+00  2.853510e+00
2.415000e+00  2.906108e+00
2.430000e+00  2.508860e+00
2.445000e+00  2.349579e+00
2.460000e+00  2.376920e+00
2.475000e+00  2.506214e+00
2.490000e+00  2.616621e+00
2.505000e+00  2.682997e+00
2.520000e+00  2.603659e+00
2.535000e+00  2.623912e+00
2.550000e+00  2.448704e+00
2.565000e+00  2.547207e+00
2.580000e+00  2.505138e+00
2.595000e+00  2.366997e+00
2.610000e+00  2.393920e+00
2.625000e+00  2.379050e+00
2.640000e+00  2.335623e+00
2.655000e+00  2.302063e+00
2.670000e+00  2.233392e+00
2.685000e+00  2.352364e+00
2.700000e+00  2.353867e+00
2.715000e+00  2.266299e+00
2.730000e+00  1.923846e+00
2.745000e+00  1.806185e+00
2.760000e+00  1.785169e+00
2.775000e+00  1.833928e+00
2.790000e+00  1.797444e+00
2.805000e+00  1.705956e+00
2.820000e+00  1.997752e+00
2.835000e+00  1.809162e+00
2.850000e+00  1.979865e+00
2.865000e+00  2.036263e+00
2.880000e+00  1.863576e+00
2.895000e+00  1.781899e+00
2.910000e+00  1.559596e+00
2.925000e+00  1.559615e+00
2.940000e+00  1.583054e+00
2.955000e+00  1.853315e+00
2.970000e+00  2.034412e+00
2.985000e+00  2.063743e+00
3.000000e+00  1.948952e+00
3.015000e+00  1.974329e+00
3.030000e+00  1.961338e+00
3.045000e+00  1.797424e+00
3.060000e+00  2.208490e+00
3.075000e+00  2.222802e+00
3.090000e+00  2.183010e+00
3.105000e+00  2.001744e+00
3.120000e+00  1.900214e+00
3.135000e+00  1.762959e+00
3.150000e+00  1.849088e+00
3.165000e+00  1.847672e+00
3.180000e+00  1.854076e+00
3.195000e+00  2.199214e+00
3.210000e+00  2.189642e+00
3.225000e+00  2.310741e+00
3.240000e+00  2.278276e+00
3.255000e+00  2.349709e+00
3.270000e+00  2.000053e+00
3.285000e+00  1.880098e+00
3.300000e+00  1.916165e+00
3.315000e+00  2.055904e+00
3.330000e+00  2.121783e+00
3.345000e+00  2.163991e+00
3.360000e+00  2.127253e+00
3.375000e+00  1.920735e+00
3.390000e+00  2.261221e+00
3.405000e+00  2.247371e+00
3.420000e+00  2.077255e+00
3.435000e+00  2.123429e+00
3.450000e+00  2.307024e+00
3.465000e+00  2.089441e+00
3.480000e+00  2.087889e+00
3.495000e+00  2.260768e+00
3.510000e+00  1.932734e+00
3.525000e+00  1.850340e+00
3.540000e+00  2.001995e+00
3.555000e+00  1.968375e+00
3.570000e+00  1.877607e+00
3.585000e+00  2.029750e+00
3.600000e+00  2.210055e+00
3.615000e+00  2.024462e+00
3.630000e+00  1.999609e+00
3.645000e+00  2.128814e+00
3.660000e+00  2.143414e+00
3.675000e+00  2.180387e+00
3.690000e+00  2.164747e+00
3.705000e+00  2.048702e+00
3.720000e+00  2.098945e+00
3.735000e+00  2.250713e+00
3.750000e+00  2.046189e+00
3.765000e+00  2.120666e+00
3.780000e+00  2.444118e+00
3.795000e+00  2.292071e+00
3.810000e+00  2.321720e+00
3.825000e+00  2.337516e+00
3.840000e+00  2.326929e+00
3.855000e+00  2.354093e+00
3.870000e+00  2.482648e+00
3.885000e+00  2.314054e+00
3.900000e+00  2.372952e+00
3.915000e+00  2.582704e+00
3.930000e+00  2.505547e+00
3.945000e+00  2.437620e+00
3.960000e+00  2.270409e+00
3.975000e+00  2.481061e+00
3.990000e+00  2.442868e+00
4.005000e+00  2.281163e+00
4.020000e+00  2.221295e+00
4.035000e+00  2.004848e+00
4.050000e+00  2.099854e+00
4.065000e+00  1.844259e+00
4.080000e+00  2.045667e+00
4.095000e+00  2.075083e+00
4.110000e+00  2.043707e+00
4.125000e+00  2.021130e+00
4.140000e+00  2.066450e+00
4.155000e+00  1.797791e+00
4.170000e+00  1.713803e+00
4.185000e+00  1.685736e+00
4.200000e+00  1.867043e+00
4.215000e+00  1.857253e+00
4.230000e+00  1.744454e+00
4.245000e+00  1.693485e+00
4.260000e+00  1.600092e+00
4.275000e+00  1.641561e+00
4.290000e+00  1.486169e+00
4.305000e+00  1.496175e+00
4.320000e+00  1.249035e+00
4.335000e+00  1.311584e+00
4.350000e+00  1.571021e+00
4.365000e+00  1.664476e+00
4.380000e+00  1.601168e+00
4.395000e+00  1.696436e+00
4.410000e+00  1.816556e+00
4.425000e+00  1.929548e+00
4.440000e+00  1.953536e+00
4.455000e+00  1.958400e+00
4.470000e+00  1.891071e+00
4.485000e+00  1.647601e+00
4.500000e+00  1.607917e+00
4.515000e+00  1.694125e+00
4.530000e+00  1.690894e+00
4.545000e+00  1.939066e+00
4.560000e+00  1.941110e+00
4.575000e+00  1.976437e+00
4.590000e+00  2.143890e+00
4.605000e+00  2.176989e+00
4.620000e+00  2.242909e+00
4.635000e+00  2.416645e+00
4.650000e+00  2.517307e+00
4.665000e+00  2.171103e+00
4.680000e+00  2.413400e+00
4.695000e+00  2.324824e+00
4.710000e+00  2.330627e+00
4.725000e+00  2.463490e+00
4.740000e+00  2.598644e+00
4.755000e+00  2.688641e+00
4.770000e+00  2.845440e+00
4.785000e+00  2.820416e+00
4.800000e+00  2.822685e+00
4.815000e+00  2.912183e+00
4.830000e+00  2.669013e+00
4.845000e+00  2.719734e+00
4.860000e+00  2.796262e+00
4.875000e+00  2.947618e+00
4.890000e+00  2.883305e+00
4.905000e+00  2.822456e+00
4.920000e+00  2.781270e+00
4.935000e+00  2.820297e+00
4.950000e+00  2.858557e+00
4.965000e+00  2.534511e+00
4.980000e+00  2.483391e+00
4.995000e+00  2.313706e+00
5.010000e+00  2.577672e+00
5.025000e+00  2.824690e+00
5.040000e+00  2.711940e+00
5.055000e+00  2.544452e+00
5.070000e+00  2.640029e+00
5.085000e+00  2.716583e+00
5.100000e+00  2.750691e+00
5.115000e+00  2.780858e+00
5.130000e+00  2.648027e+00
5.145000e+00  2.804991e+00
5.160000e+00  2.887039e+00
5.175000e+00  2.633933e+00
5.190000e+00  2.562351e+00
5.205000e+00  2.727391e+00
5.220000e+00  2.662588e+00
5.235000e+00  2.354680e+00
5.250000e+00  2.239890e+00
5.265000e+00  2.056466e+00
5.280000e+00  1.859807e+00
5.295000e+00  2.000720e+00
5.310000e+00  1.989557e+00
5.325000e+00  1.873234e+00
5.340000e+00  1.724320e+00
5.355000e+00  1.698731e+00
5.370000e+00  1.623077e+00
5.385000e+00  1.672283e+00
5.400000e+00  1.805545e+00
5.415000e+00  1.718207e+00
5.430000e+00  1.897893e+00
5.445000e+00  1.953251e+00
5.460000e+00  1.930886e+00
5.475000e+00  1.917554e+00
5.490000e+00  1.958740e+00
5.505000e+00  2.045425e+00
5.520000e+00  2.001301e+00
5.535000e+00  2.296909e+00
5.550000e+00  2.365288e+00
5.565000e+00  2.438521e+00
5.580000e+00  2.589823e+00
5.595000e+00  2.638303e+00
5.610000e+00  2.672667e+00
5.625000e+00  2.982274e+00
5.640000e+00  2.766449e+00
5.655000e+00  2.693268e+00
5.670000e+00  2.543253e+00
5.685000e+00  2.698233e+00
5.700000e+00  2.761670e+00
5.715000e+00  2.584762e+00
5.730000e+00  2.503663e+00
5.745000e+00  2.552568e+00
5.760000e+00  2.551081e+00
5.775000e+00  2.852800e+00
5.790000e+00  2.987307e+00
5.805000e+00  2.862513e+00
5.820000e+00  2.954752e+00
5.835001e+00  2.893675e+00
5.850000e+00  2.832825e+00
5.865000e+00  2.800348e+00
5.880000e+00  2.944424e+00
5.895000e+00  2.844308e+00
5.910000e+00  2.751652e+00
5.925000e+00  2.874496e+00
5.940000e+00  2.868540e+00
5.955000e+00  2.878087e+00
5.970000e+00  2.762644e+00
5.985000e+00  2.839248e+00
6.000000e+00  2.721941e+00
6.015000e+00  2.827575e+00
6.030000e+00  2.949778e+00
6.045000e+00  3.093530e+00
6.060000e+00  3.137477e+00
6.075000e+00  3.048872e+00
6.090000e+00  3.209605e+00
6.105000e+00  3.177148e+00
6.120000e+00  3.149925e+00
6.135000e+00  3.101339e+00
6.150000e+00  3.237051e+00
6.165000e+00  3.236525e+00
6.180000e+00  3.110515e+00
6.195000e+00  3.286480e+00
6.210001e+00  3.251160e+00
6.225000e+00  3.013468e+00
6.240000e+00  3.247432e+00
6.255000e+00  2.968962e+00
6.270000e+00  2.953548e+00
6.285000e+00  3.051550e+00
6.300000e+00  2.955746e+00
6.315001e+00  3.035220e+00
6.330000e+00  2.754843e+00
6.345000e+00  2.782565e+00
6.360000e+00  2.731561e+00
6.375000e+00  2.544274e+00
6.390000e+00  2.475257e+00
6.405000e+00  2.482806e+00
6.420000e+00  2.485770e+00
6.435000e+00  2.431775e+00
6.450000e+00  2.460103e+00
6.465000e+00  2.454668e+00
6.480000e+00  2.413570e+00
6.495000e+00  2.246085e+00
6.510000e+00  2.144273e+00
6.525000e+00  2.140715e+00
6.540000e+00  2.292253e+00
6.555000e+00  2.234494e+00
6.570000e+00  2.471482e+00
6.585001e+00  2.221590e+00
6.600000e+00  1.883857e+00
6.615000e+00  2.037953e+00
6.630000e+00  2.243955e+00
6.645000e+00  2.282381e+00
6.660000e+00  2.314184e+00
6.675000e+00  2.500947e+00
6.690001e+00  2.441548e+00
6.705000e+00  2.214052e+00
6.720000e+00  2.275183e+00
6.735000e+00  2.121184e+00
6.750000e+00  2.214386e+00
6.765000e+00  2.356053e+00
6.780000e+00  2.282107e+00
6.795001e+00  2.181677e+00
6.810000e+00  2.134701e+00
6.825000e+00  2.228456e+00
6.840000e+00  2.373728e+00
6.855000e+00  2.396943e+00
6.870000e+00  2.592621e+00
6.885000e+00  2.758836e+00
6.900000e+00  2.762578e+00
6.915000e+00  2.849391e+00
6.930000e+00  2.927217e+00
6.945000e+00  2.930923e+00
6.960001e+00  2.830122e+00
6.975000e+00  3.056324e+00
6.990000e+00  2.968641e+00
7.005000e+00  3.018781e+00
7.020000e+00  2.920925e+00
7.035000e+00  2.956064e+00
7.050000e+00  2.811103e+00
7.065001e+00  2.589431e+00
7.080000e+00  2.794241e+00
7.095000e+00  2.659933e+00
7.110000e+00  2.835002e+00
7.125000e+00  2.921792e+00
7.140000e+00  2.743949e+00
7.155000e+00  2.694934e+00
7.170001e+00  2.508829e+00
7.185000e+00  2.665407e+00
7.200000e+00  2.593858e+00
7.215000e+00  2.583813e+00
7.230000e+00  2.433577e+00
7.245000e+00  2.314505e+00
7.260000e+00  2.449855e+00
7.275001e+00  2.370980e+00
7.290000e+00  2.388998e+00
7.305000e+00  2.466834e+00
7.320000e+00  2.666387e+00
7.335001e+00  2.609698e+00
7.350000e+00  2.233563e+00
7.365000e+00  2.344099e+00
7.380000e+00  2.306852e+00
7.395000e+00  2.421495e+00
7.410000e+00  2.221271e+00
7.425000e+00  2.215491e+00
7.440001e+00  2.348222e+00
7.455000e+00  2.197421e+00
7.470000e+00  2.394260e+00
7.485000e+00  2.307325e+00
7.500000e+00  2.299403e+00
7.515000e+00  1.886430e+00
7.530000e+00  1.949182e+00
7.545001e+00  1.991931e+00
7.560000e+00  1.966867e+00
7.575000e+00  2.097722e+00
7.590000e+00  2.165856e+00
7.605000e+00  2.198735e+00
7.620000e+00  2.263401e+00
7.635000e+00  2.468740e+00
7.650001e+00  2.603338e+00
7.665000e+00  2.506305e+00
7.680000e+00  2.390340e+00
7.695000e+00  2.489634e+00
7.710001e+00  2.516436e+00
7.725000e+00  2.431015e+00
7.740000e+00  2.437201e+00
7.755001e+00  2.398347e+00
7.770000e+00  2.387111e+00
7.785000e+00  2.458109e+00
7.800000e+00  2.417229e+00
7.815001e+00  2.272590e+00
7.830000e+00  2.441137e+00
7.845000e+00  2.855981e+00
7.860001e+00  2.908466e+00
7.875000e+00  2.940598e+00
7.890000e+00  3.074344e+00
7.905000e+00  3.096426e+00
7.920001e+00  3.027126e+00
7.935000e+00  2.918431e+00
7.950000e+00  2.919960e+00
7.965000e+00  2.777116e+00
7.980000e+00  2.742407e+00
7.995000e+00  2.628569e+00
8.010000e+00  2.673425e+00
8.025001e+00  2.838931e+00
8.040000e+00  2.813411e+00
8.055000e+00  2.881154e+00
8.070001e+00  2.704659e+00
8.085000e+00  2.710923e+00
8.100000e+00  3.010751e+00
8.115001e+00  3.043503e+00
8.130000e+00  3.144067e+00
8.145000e+00  2.999008e+00
8.160001e+00  2.823125e+00
8.175000e+00  2.992678e+00
8.190001e+00  2.730738e+00
8.205000e+00  2.637830e+00
8.220000e+00  2.815124e+00
8.235001e+00  2.936885e+00
8.250000e+00  2.901129e+00
8.265000e+00  2.753908e+00
8.280001e+00  2.523444e+00
8.295000e+00  2.119696e+00
8.310000e+00  2.321023e+00
8.325001e+00  2.149360e+00
8.340000e+00  2.128647e+00
8.355000e+00  2.026845e+00
8.370001e+00  1.961242e+00
8.385000e+00  2.004853e+00
8.400001e+00  2.056525e+00
8.415000e+00  1.994004e+00
8.430000e+00  1.920766e+00
8.445001e+00  1.794903e+00
8.460000e+00  1.797408e+00
8.475000e+00  2.015431e+00
8.490001e+00  1.958789e+00
8.505000e+00  1.694601e+00
8.520000e+00  1.543633e+00
8.535001e+00  1.640745e+00
8.550000e+00  1.570272e+00
8.565001e+00  1.651003e+00
8.580001e+00  1.542482e+00
8.595000e+00  1.275990e+00
8.610001e+00  1.359483e+00
8.625000e+00  1.154468e+00
8.640000e+00  1.409638e+00
8.655001e+00  1.591380e+00
8.670000e+00  1.403735e+00
8.685000e+00  1.691586e+00
8.700001e+00  1.659367e+00
8.715000e+00  1.611162e+00
8.730000e+00  1.826933e+00
8.745001e+00  1.797012e+00
8.760000e+00  1.681566e+00
8.775001e+00  1.650963e+00
8.790000e+00  1.700709e+00
8.805000e+00  1.884059e+00
8.820001e+00  1.846693e+00
8.835000e+00  1.940271e+00
8.850000e+00  2.078392e+00
8.865001e+00  1.799795e+00
8.880000e+00  1.800306e+00
8.895000e+00  1.761762e+00
8.910001e+00  1.643936e+00
8.925000e+00  1.655757e+00
8.940001e+00  1.823652e+00
8.955001e+00  1.900490e+00
8.970000e+00  1.767200e+00
8.985001e+00  1.944741e+00
9.000000e+00  1.943244e+00
9.015000e+00  2.065123e+00
9.030001e+00  1.966937e+00
9.045000e+00  1.779192e+00
9.060000e+00  1.515529e+00
9.075001e+00  1.429957e+00
9.090000e+00  1.487071e+00
9.105000e+00  1.897677e+00
9.120001e+00  1.708807e+00
9.135000e+00  1.762891e+00
9.150001e+00  1.647714e+00
9.165000e+00  1.759790e+00
9.180000e+00  1.920404e+00
9.195001e+00  1.910699e+00
9.210000e+00  1.794092e+00
9.225000e+00  1.911385e+00
9.240001e+00  1.974476e+00
9.255000e+00  2.114694e+00
9.270000e+00  1.943479e+00
9.285001e+00  1.760523e+00
9.300000e+00  1.805164e+00
9.315001e+00  1.679258e+00
9.330001e+00  1.714956e+00
9.345000e+00  1.739061e+00
9.360001e+00  1.761764e+00
9.375000e+00  1.945994e+00
9.390000e+00  1.929515e+00
9.405001e+00  1.956812e+00
9.420000e+00  1.977488e+00
9.435000e+00  2.054567e+00
9.450001e+00  1.910877e+00
9.465000e+00  2.126871e+00
9.480000e+00  2.253437e+00
9.495001e+00  2.211014e+00
9.510000e+00  2.449089e+00
9.525001e+00  2.282960e+00
9.540001e+00  2.138571e+00
9.555000e+00  2.145467e+00
9.570001e+00  1.875174e+00
9.585000e+00  1.698412e+00
9.600000e+00  1.683965e+00
9.615001e+00  1.717964e+00
9.630000e+00  1.717621e+00
9.645000e+00  1.939134e+00
9.660001e+00  1.869861e+00
9.675000e+00  1.843567e+00
9.690001e+00  1.815892e+00
9.705001e+00  2.000624e+00
9.720000e+00  2.044712e+00
9.735001e+00  2.341740e+00
9.750000e+00  2.159486e+00
9.765000e+00  1.996753e+00
9.780001e+00  1.958477e+00
9.795000e+00  1.857345e+00
9.810000e+00  1.722998e+00
9.825001e+00  1.838024e+00
9.840000e+00  1.644901e+00
9.855000e+00  1.653139e+00
9.870001e+00  1.683374e+00
9.885000e+00  1.886536e+00
9.900001e+00  1.803761e+00
9.915001e+00  1.868870e+00
9.930000e+00  1.789957e+00
9.945001e+00  1.750731e+00
9.960000e+00  1.810037e+00
9.975000e+00  1.637061e+00
9.990001e+00  1.765388e+00
1.000500e+01  1.739787e+00
1.002000e+01  1.592694e+00
1.003500e+01  1.509236e+00
1.005000e+01  1.595724e+00
1.006500e+01  1.484772e+00
1.008000e+01  1.579252e+00
1.009500e+01  1.407476e+00
1.011000e+01  1.535454e+00
1.012500e+01  1.439976e+00
1.014000e+01  1.671042e+00
1.015500e+01  1.744465e+00
1.017000e+01  1.808846e+00
1.018500e+01  1.822687e+00
1.020000e+01  1.969579e+00
1.021500e+01  1.937334e+00
1.023000e+01  2.014942e+00
1.024500e+01  2.172967e+00
1.026000e+01  2.311719e+00
1.027500e+01  2.410008e+00
1.029000e+01  2.253725e+00
1.030500e+01  2.519165e+00
1.032000e+01  2.350663e+00
1.033500e+01  2.494845e+00
1.035000e+01  2.789447e+00
1.036500e+01  2.730129e+00
1.038000e+01  2.816525e+00
1.039500e+01  2.887007e+00
1.041000e+01  2.809258e+00
1.042500e+01  2.748457e+00
1.044000e+01  2.654470e+00
1.045500e+01  2.777999e+00
1.047000e+01  2.932363e+00
1.048500e+01  2.814680e+00
1.050000e+01  2.855142e+00
1.051500e+01  2.805735e+00
1.053000e+01  2.913050e+00
1.054500e+01  2.756077e+00
1.056000e+01  2.852524e+00
1.057500e+01  2.916573e+00
1.059000e+01  2.689968e+00
1.060500e+01  2.732431e+00
1.062000e+01  2.589059e+00
1.063500e+01  2.579374e+00
1.065000e+01  2.547397e+00
1.066500e+01  2.671137e+00
1.068000e+01  2.380154e+00
1.069500e+01  2.329021e+00
1.071000e+01  2.377342e+00
1.072500e+01  2.378051e+00
1.074000e+01  2.331387e+00
1.075500e+01  2.465792e+00
1.077000e+01  2.330858e+00
1.078500e+01  2.332368e+00
1.080000e+01  2.294042e+00
1.081500e+01  2.093033e+00
1.083000e+01  2.145698e+00
1.084500e+01  2.166470e+00
1.086000e+01  2.042863e+00
1.087500e+01  2.242170e+00
1.089000e+01  2.275978e+00
1.090500e+01  2.220907e+00
1.092000e+01  2.157134e+00
1.093500e+01  2.311273e+00
1.095000e+01  2.275520e+00
1.096500e+01  2.480246e+00
1.098000e+01  2.267333e+00
1.099500e+01  2.430160e+00
1.101000e+01  2.389572e+00
1.102500e+01  2.087196e+00
1.104000e+01  2.071126e+00
1.105500e+01  2.064122e+00
1.107000e+01  2.069014e+00
1.108500e+01  2.072340e+00
1.110000e+01  2.418033e+00
1.111500e+01  2.185324e+00
1.113000e+01  1.894183e+00
1.114500e+01  1.958065e+00
1.116000e+01  2.066069e+00
1.117500e+01  1.714569e+00
1.119000e+01  1.677056e+00
1.120500e+01  1.569879e+00
1.122000e+01  1.512068e+00
1.123500e+01  1.423242e+00
1.125000e+01  1.446979e+00
1.126500e+01  1.302983e+00
1.128000e+01  1.333364e+00
1.129500e+01  1.411546e+00
1.131000e+01  1.239380e+00
1.132500e+01  1.246986e+00
1.134000e+01  1.171949e+00
1.135500e+01  1.311607e+00
1.137000e+01  1.386173e+00
1.138500e+01  1.209370e+00
1.140000e+01  1.265876e+00
1.141500e+01  1.177695e+00
1.143000e+01  1.037848e+00
1.144500e+01  1.365412e+00
1.146000e+01  1.264553e+00
1.147500e+01  1.337124e+00
1.149000e+01  1.134151e+00
1.150500e+01  1.603150e+00
1.152000e+01  1.634244e+00
1.153500e+01  1.628276e+00
1.155000e+01  1.958704e+00
1.156500e+01  1.914667e+00
1.158000e+01  1.674172e+00
1.159500e+01  2.049509e+00
1.161000e+01  2.042929e+00
1.162500e+01  2.026264e+00
1.164000e+01  1.958355e+00
1.165500e+01  2.077648e+00
1.167000e+01  1.922849e+00
1.168500e+01  1.805870e+00
1.170000e+01  1.754418e+00
1.171500e+01  1.819203e+00
1.173000e+01  1.873780e+00
1.174500e+01  1.946497e+00
1.176000e+01  1.867472e+00
1.177500e+01  1.807757e+00
1.179000e+01  1.812031e+00
1.180500e+01  1.690908e+00
1.182000e+01  1.681088e+00
1.183500e+01  1.863293e+00
1.185000e+01  1.926596e+00
1.186500e+01  2.113854e+00
1.188000e+01  2.119269e+00
1.189500e+01  1.973992e+00
1.191000e+01  2.135257e+00
1.192500e+01  2.263641e+00
1.194000e+01  2.218167e+00
1.195500e+01  2.226165e+00
1.197000e+01  2.375448e+00
1.198500e+01  2.487288e+00
1.200000e+01  2.600618e+00
1.201500e+01  2.523273e+00
1.203000e+01  2.691268e+00
1.204500e+01  2.856086e+00
1.206000e+01  2.621692e+00
1.207500e+01  2.472232e+00
1.209000e+01  2.145939e+00
1.210500e+01  2.309068e+00
1.212000e+01  2.166165e+00
1.213500e+01  2.223186e+00
1.215000e+01  2.128191e+00
1.216500e+01  2.157129e+00
1.218000e+01  2.334075e+00
1.219500e+01  2.400206e+00
1.221000e+01  2.420538e+00
1.222500e+01  2.157646e+00
1.224000e+01  1.953912e+00
1.225500e+01  1.694900e+00
1.227000e+01  1.608233e+00
1.228500e+01  1.707203e+00
1.230000e+01  1.744018e+00
1.231500e+01  1.866996e+00
1.233000e+01  1.830928e+00
1.234500e+01  1.532883e+00
1.236000e+01  1.486431e+00
1.237500e+01  1.518813e+00
1.239000e+01  1.506774e+00
1.240500e+01  1.592602e+00
1.242000e+01  1.324499e+00
1.243500e+01  1.223553e+00
1.245000e+01  1.417165e+00
1.246500e+01  1.411580e+00
1.248000e+01  1.543259e+00
1.249500e+01  1.375407e+00
1.251000e+01  1.487308e+00
1.252500e+01  1.588554e+00
1.254000e+01  1.641190e+00
1.255500e+01  1.734964e+00
1.257000e+01  1.798569e+00
1.258500e+01  2.087805e+00
1.260000e+01  2.004279e+00
1.261500e+01  1.883894e+00
1.263000e+01  1.847803e+00
1.264500e+01  1.819008e+00
1.266000e+01  1.808393e+00
1.267500e+01  1.694152e+00
1.269000e+01  1.897069e+00
1.270500e+01  2.238590e+00
1.272000e+01  2.042514e+00
1.273500e+01  1.948079e+00
1.275000e+01  1.742098e+00
1.276500e+01  1.498698e+00
1.278000e+01  1.437549e+00
1.279500e+01  1.491975e+00
1.281000e+01  1.410606e+00
1.282500e+01  1.275140e+00
1.284000e+01  1.315917e+00
1.285500e+01  1.020020e+00
1.287000e+01  8.556745e-01
1.288500e+01  1.063172e+00
1.290000e+01  1.148555e+00
1.291500e+01  1.117009e+00
1.293000e+01  1.257329e+00
1.294500e+01  1.088407e+00
1.296000e+01  1.190718e+00
1.297500e+01  1.122760e+00
1.299000e+01  8.603600e-01
1.300500e+01  7.534613e-01
1.302000e+01  8.671990e-01
1.303500e+01  1.143953e+00
1.305000e+01  1.027633e+00
1.306500e+01  1.132850e+00
1.308000e+01  9.763407e-01
1.309500e+01  1.029085e+00
1.311000e+01  1.120049e+00
1.312500e+01  1.153073e+00
1.314000e+01  1.071047e+00
1.315500e+01  1.091051e+00
1.317000e+01  9.165878e-01
1.318500e+01  8.725147e-01
1.320000e+01  8.972537e-01
1.321500e+01  8.589603e-01
1.323000e+01  9.268728e-01
1.324500e+01  8.731754e-01
1.326000e+01  8.820185e-01
1.327500e+01  8.067278e-01
1.329000e+01  6.501389e-01
1.330500e+01  7.964228e-01
1.332000e+01  8.269016e-01
1.333500e+01  8.471723e-01
1.335000e+01  8.379598e-01
1.336500e+01  6.354565e-01
1.338000e+01  7.251549e-01
1.339500e+01  7.799016e-01
1.341000e+01  7.704463e-01
1.342500e+01  7.953414e-01
1.344000e+01  8.801641e-01
1.345500e+01  9.414308e-01
1.347000e+01  7.048362e-01
1.348500e+01  7.339348e-01
1.350000e+01  7.738026e-01
1.351500e+01  7.303321e-01
1.353000e+01  8.531150e-01
1.354500e+01  9.790269e-01
1.356000e+01  9.895055e-01
1.357500e+01  9.319925e-01
1.359000e+01  8.861436e-01
1.360500e+01  1.038792e+00
1.362000e+01  8.659174e-01
1.363500e+01  9.025776e-01
1.365000e+01  7.547847e-01
1.366500e+01  6.985836e-01
1.368000e+01  7.399710e-01
1.369500e+01  6.637619e-01
1.371000e+01  7.526412e-01
1.372500e+01  8.067869e-01
1.374000e+01  6.972554e-01
1.375500e+01  8.560826e-01
1.377000e+01  8.527182e-01
1.378500e+01  9.240234e-01
1.380000e+01  1.006911e+00
1.381500e+01  8.603449e-01
1.383000e+01  7.213247e-01
1.384500e+01  6.460688e-01
1.386000e+01  5.786622e-01
1.387500e+01  7.088152e-01
1.389000e+01  8.497683e-01
1.390500e+01  9.540466e-01
1.392000e+01  8.737632e-01
1.393500e+01  1.131453e+00
1.395000e+01  9.822642e-01
1.396500e+01  1.267606e+00
1.398000e+01  1.409164e+00
1.399500e+01  1.309538e+00
1.401000e+01  1.265689e+00
1.402500e+01  1.454257e+00
1.404000e+01  1.293325e+00
1.405500e+01  1.503817e+00
1.407000e+01  1.352041e+00
1.408500e+01  1.276230e+00
1.410000e+01  1.276093e+00
1.411500e+01  1.139460e+00
1.413000e+01  1.116956e+00
1.414500e+01  1.008447e+00
1.416000e+01  7.457758e-01
1.417500e+01  9.558521e-01
1.419000e+01  9.607274e-01
1.420500e+01  7.579663e-01
1.422000e+01  8.800513e-01
1.423500e+01  7.940085e-01
1.425000e+01  8.711590e-01
1.426500e+01  8.824192e-01
1.428000e+01  1.025698e+00
1.429500e+01  1.073226e+00
1.431000e+01  1.020204e+00
1.432500e+01  1.034336e+00
1.434000e+01  1.093027e+00
1.435500e+01  1.205898e+00
1.437000e+01  1.241828e+00
1.438500e+01  1.223008e+00
1.440000e+01  1.104138e+00
1.441500e+01  1.171772e+00
1.443000e+01  9.593176e-01
1.444500e+01  1.128235e+00
1.446000e+01  1.287117e+00
1.447500e+01  1.191011e+00
1.449000e+01  1.335360e+00
1.450500e+01  1.260242e+00
1.452000e+01  1.260665e+00
1.453500e+01  1.387219e+00
1.455000e+01  1.257371e+00
1.456500e+01  9.787189e-01
1.458000e+01  9.558716e-01
1.459500e+01  8.100730e-01
1.461000e+01  7.385721e-01
1.462500e+01  9.036214e-01
1.464000e+01  8.034687e-01
1.465500e+01  7.986070e-01
1.467000e+01  7.617177e-01
1.468500e+01  8.594332e-01
1.470000e+01  8.394142e-01
1.471500e+01  8.137176e-01
1.473000e+01  9.478073e-01
1.474500e+01  7.096962e-01
1.476000e+01  8.284015e-01
1.477500e+01  9.855629e-01
1.479000e+01  1.090105e+00
1.480500e+01  1.355688e+00
1.482000e+01  1.198274e+00
1.483500e+01  1.311766e+00
1.485000e+01  1.339321e+00
1.486500e+01  1.344189e+00
1.488000e+01  1.238418e+00
1.489500e+01  1.181103e+00
1.491000e+01  1.292173e+00
1.492500e+01  1.238394e+00
1.494000e+01  1.471135e+00
1.495500e+01  1.380453e+00
1.497000e+01  1.535726e+00
1.498500e+01  1.680894e+00
1.500000e+01  1.684762e+00
1.501500e+01  1.551363e+00
1.503000e+01  1.536002e+00
1.504500e+01  1.320766e+00
1.506000e+01  1.225533e+00
1.507500e+01  1.212487e+00
1.509000e+01  1.067208e+00
1.510500e+01  1.043645e+00
1.512000e+01  8.469401e-01
1.513500e+01  8.597191e-01
1.515000e+01  8.104191e-01
1.516500e+01  7.692991e-01
1.518000e+01  7.788728e-01
1.519500e+01  6.659931e-01
1.521000e+01  6.273779e-01
1.522500e+01  6.614029e-01
1.524000e+01  6.725659e-01
1.525500e+01  6.311173e-01
1.527000e+01  7.453632e-01
1.528500e+01  7.144868e-01
1.530000e+01  5.777484e-01
1.531500e+01  4.420339e-01
1.533000e+01  5.456252e-01
1.534500e+01  5.222846e-01
1.536000e+01  5.738940e-01
1.537500e+01  5.715820e-01
1.539000e+01  5.824594e-01
1.540500e+01  5.604649e-01
1.542000e+01  4.794060e-01
1.543500e+01  5.941222e-01
1.545000e+01  5.027216e-01
1.546500e+01  5.796044e-01
1.548000e+01  5.097541e-01
1.549500e+01  4.813876e-01
1.551000e+01  4.283373e-01
1.552500e+01  4.054505e-01
1.554000e+01  4.454336e-01
1.555500e+01  4.218175e-01
1.557000e+01  4.668470e-01
1.558500e+01  4.124039e-01
1.560000e+01  4.143552e-01
1.561500e+01  4.604172e-01
1.563000e+01  4.900379e-01
1.564500e+01  4.061168e-01
1.566000e+01  3.982323e-01
1.567500e+01  3.682841e-01
1.569000e+01  3.628515e-01
1.570500e+01  4.103789e-01
1.572000e+01  4.552457e-01
1.573500e+01  4.938220e-01
1.575000e+01  5.216801e-01
1.576500e+01  5.114968e-01
1.578000e+01  4.731059e-01
1.579500e+01  4.631348e-01
1.581000e+01  4.917275e-01
1.582500e+01  4.949363e-01
1.584000e+01  4.978883e-01
1.585500e+01  4.828964e-01
1.587000e+01  4.773963e-01
1.588500e+01  4.344237e-01
1.590000e+01  3.896100e-01
1.591500e+01  3.788534e-01
1.593000e+01  4.450448e-01
1.594500e+01  4.259635e-01
1.596000e+01  4.019352e-01
1.597500e+01  4.056536e-01
1.599000e+01  4.208845e-01
1.600500e+01  4.503154e-01
1.602000e+01  4.790108e-01
1.603500e+01  4.832457e-01
1.605000e+01  4.760134e-01
1.606500e+01  4.144947e-01
1.608000e+01  4.428996e-01
1.609500e+01  4.990131e-01
1.611000e+01  4.544106e-01
1.612500e+01  4.180178e-01
1.614000e+01  4.356430e-01
1.615500e+01  4.336104e-01
1.617000e+01  4.206768e-01
1.618500e+01  4.555964e-01
1.620000e+01  4.617467e-01
1.621500e+01  4.276540e-01
1.623000e+01  4.263403e-01
1.624500e+01  4.449032e-01
1.626000e+01  4.455533e-01
1.627500e+01  3.802436e-01
1.629000e+01  4.107921e-01
1.630500e+01  4.274728e-01
1.632000e+01  4.540275e-01
1.633500e+01  3.632200e-01
1.635000e+01  4.364130e-01
1.636500e+01  4.519879e-01
1.638000e+01  4.477123e-01
1.639500e+01  4.039866e-01
1.641000e+01  3.792371e-01
1.642500e+01  4.039122e-01
1.644000e+01  4.299804e-01
1.645500e+01  3.644682e-01
1.647000e+01  3.910564e-01
1.648500e+01  4.290014e-01
1.650000e+01  4.181319e-01
1.651500e+01  4.430316e-01
1.653000e+01  3.974693e-01
1.654500e+01  3.852351e-01
1.656000e+01  4.063413e-01
1.657500e+01  4.245819e-01
1.659000e+01  4.131067e-01
1.660500e+01  4.482710e-01
1.662000e+01  3.870028e-01
1.663500e+01  4.017224e-01
1.665000e+01  3.663590e-01
1.666500e+01  3.985473e-01
1.668000e+01  3.803375e-01
1.669500e+01  4.104802e-01
1.671000e+01  4.085901e-01
1.672500e+01  4.127616e-01
1.674000e+01  4.053620e-01
1.675500e+01  4.350301e-01
1.677000e+01  3.881677e-01
1.678500e+01  3.854154e-01
1.680000e+01  4.268692e-01
1.681500e+01  3.602846e-01
1.683000e+01  3.851847e-01
1.684500e+01  3.908229e-01
1.686000e+01  3.832937e-01
1.687500e+01  4.097767e-01
1.689000e+01  4.301915e-01
1.690500e+01  3.804913e-01
1.692000e+01  4.484437e-01
1.693500e+01  3.949342e-01
1.695000e+01  3.996623e-01
1.696500e+01  4.088542e-01
1.698000e+01  4.271815e-01
1.699500e+01  4.294810e-01
1.701000e+01  4.287414e-01
1.702500e+01  4.426545e-01
1.704000e+01  4.077195e-01
1.705500e+01  4.238079e-01
1.707000e+01  4.101681e-01
1.708500e+01  3.974243e-01
1.710000e+01  4.259587e-01
1.711500e+01  3.667779e-01
1.713000e+01  3.948672e-01
1.714500e+01  4.172938e-01
1.716000e+01  4.099460e-01
1.717500e+01  4.447853e-01
1.719000e+01  3.897216e-01
1.720500e+01  4.078552e-01
1.722000e+01  4.193256e-01
1.723500e+01  4.180983e-01
1.725000e+01  3.431866e-01
1.726500e+01  4.220188e-01
1.728000e+01  4.360977e-01
1.729500e+01  4.305941e-01
1.731000e+01  4.337870e-01
1.732500e+01  4.201027e-01
1.734000e+01  3.844583e-01
1.735500e+01  4.023791e-01
1.737000e+01  4.333717e-01
1.738500e+01  3.901612e-01
1.740000e+01  3.835426e-01
1.741500e+01  3.916911e-01
1.743000e+01  3.789443e-01
1.744500e+01  3.680946e-01
1.746000e+01  3.919225e-01
1.747500e+01  4.108599e-01
1.749000e+01  4.221887e-01
1.750500e+01  3.746477e-01
1.752000e+01  4.234064e-01
1.753500e+01  3.750267e-01
1.755000e+01  4.005325e-01
1.756500e+01  3.873450e-01
1.758000e+01  3.849430e-01
1.759500e+01  3.955165e-01
1.761000e+01  4.232517e-01
1.762500e+01  4.123070e-01
1.764000e+01  3.826004e-01
1.765500e+01  4.324930e-01
1.767000e+01  3.663332e-01
1.768500e+01  4.169856e-01
1.770000e+01  4.069225e-01
1.771500e+01  3.962487e-01
1.773000e+01  4.402504e-01
1.774500e+01  4.108927e-01
1.776000e+01  3.961843e-01
1.777500e+01  3.696738e-01
1.779000e+01  3.961994e-01
1.780500e+01  4.572321e-01
1.782000e+01  3.919671e-01
1.783500e+01  3.984638e-01
1.785000e+01  3.924146e-01
1.786500e+01  3.544277e-01
1.788000e+01  4.373119e-01
1.789500e+01  4.017279e-01
1.791000e+01  4.290833e-01
1.792500e+01  4.170156e-01
1.794000e+01  3.674360e-01
1.795500e+01  4.008491e-01
1.797000e+01  3.720946e-01
1.798500e+01  3.939911e-01
1.800000e+01  4.104242e-01
1.801500e+01  3.936180e-01
1.803000e+01  3.888147e-01
1.804500e+01  4.240935e-01
1.806000e+01  4.040620e-01
1.807500e+01  4.236707e-01
1.809000e+01  4.165994e-01
1.810500e+01  3.958244e-01
1.812000e+01  3.913198e-01
1.813500e+01  4.296067e-01
1.815000e+01  3.795077e-01
1.816500e+01  4.153477e-01
1.818000e+01  4.006658e-01
1.819500e+01  3.915416e-01
1.821000e+01  4.113406e-01
1.822500e+01  4.165260e-01
1.824000e+01  3.782724e-01
1.825500e+01  4.231053e-01
1.827000e+01  3.953365e-01
1.828500e+01  3.970900e-01
1.830000e+01  4.348151e-01
1.831500e+01  4.196322e-01
1.833000e+01  3.964596e-01
1.834500e+01  4.076838e-01
1.836000e+01  4.109517e-01
1.837500e+01  4.301467e-01
1.839000e+01  3.951406e-01
1.840500e+01  4.062427e-01
1.842000e+01  3.910064e-01
1.843500e+01  4.044169e-01
1.845000e+01  4.116223e-01
1.846500e+01  4.186671e-01
1.848000e+01  3.942841e-01
1.849500e+01  4.263744e-01
1.851000e+01  4.067263e-01
1.852500e+01  4.306749e-01
1.854000e+01  3.763242e-01
1.855500e+01  4.009301e-01
1.857000e+01  4.025342e-01
1.858500e+01  4.009400e-01
1.860000e+01  4.209169e-01
1.861500e+01  3.649563e-01
1.863000e+01  3.853015e-01
1.864500e+01  4.157079e-01
1.866000e+01  4.084616e-01
1.867500e+01  3.964571e-01
1.869000e+01  3.990169e-01
1.870500e+01  3.446174e-01
1.872000e+01  3.790449e-01
1.873500e+01  4.155250e-01
1.875000e+01  4.061783e-01
1.876500e+01  3.888814e-01
1.878000e+01  4.267483e-01
1.879500e+01  3.629355e-01
1.881000e+01  3.758313e-01
1.882500e+01  4.070493e-01
1.884000e+01  4.224372e-01
1.885500e+01  4.217582e-01
1.887000e+01  4.300807e-01
1.888500e+01  4.186295e-01
1.890000e+01  3.829398e-01
1.891500e+01  4.381877e-01
1.893000e+01  4.159354e-01
1.894500e+01  4.054761e-01
1.896000e+01  3.937360e-01
1.897500e+01  3.995284e-01
1.899000e+01  4.272563e-01
1.900500e+01  4.193419e-01
1.902000e+01  4.061673e-01
1.903500e+01  4.161713e-01
1.905000e+01  4.397697e-01
1.906500e+01  4.077344e-01
1.908000e+01  4.079371e-01
1.909500e+01  4.125897e-01
1.911000e+01  4.036560e-01
1.912500e+01  4.025035e-01
1.914000e+01  3.995362e-01
1.915500e+01  4.237684e-01
1.917000e+01  4.102266e-01
1.918500e+01  3.874131e-01
1.920000e+01  3.892084e-01
1.921500e+01  3.451436e-01
1.923000e+01  3.204463e-01
1.924500e+01  3.521632e-01
1.926000e+01  3.299862e-01
1.927500e+01  3.768431e-01
1.929000e+01  4.028774e-01
1.930500e+01  3.793232e-01
1.932000e+01  3.839320e-01
1.933500e+01  4.078104e-01
1.935000e+01  4.285327e-01
1.936500e+01  4.181314e-01
1.938000e+01  4.062081e-01
1.939500e+01  3.928204e-01
1.941000e+01  4.166391e-01
1.942500e+01  4.028388e-01
1.944000e+01  4.219944e-01
1.945500e+01  3.986038e-01
1.947000e+01  4.007244e-01
1.948500e+01  4.182287e-01
1.950000e+01  3.875474e-01
1.951500e+01  4.217455e-01
1.953000e+01  4.042881e-01
1.954500e+01  4.118054e-01
1.956000e+01  4.021736e-01
1.957500e+01  4.478342e-01
1.959000e+01  4.278256e-01
1.960500e+01  4.178731e-01
1.962000e+01  4.052604e-01
1.963500e+01  3.796021e-01
1.965000e+01  3.381078e-01
1.966500e+01  3.620636e-01
1.968000e+01  3.645340e-01
1.969500e+01  4.156764e-01
1.971000e+01  3.888094e-01
1.972500e+01  4.432533e-01
1.974000e+01  3.838154e-01
1.975500e+01  3.821349e-01
1.977000e+01  3.529586e-01
1.978500e+01  3.859546e-01
1.980000e+01  4.105662e-01
1.981500e+01  4.252248e-01
1.983000e+01  3.959597e-01
1.984500e+01  3.746906e-01
1.986000e+01  4.342007e-01
1.987500e+01  4.334813e-01
1.989000e+01  4.346046e-01
1.990500e+01  4.726881e-01
1.992000e+01  4.347181e-01
1.993500e+01  4.233247e-01
1.995000e+01  4.070306e-01
1.996500e+01  4.067887e-01
1.998000e+01  4.245774e-01
1.999500e+01  4.385044e-01
2.001000e+01  4.628219e-01
2.002500e+01  4.600042e-01
2.004000e+01  4.065768e-01
2.005500e+01  4.294575e-01
2.007000e+01  3.981819e-01
2.008500e+01  4.331855e-01
2.010000e+01  4.263469e-01
2.011500e+01  4.160928e-01
2.013000e+01  4.183466e-01
2.014500e+01  4.428725e-01
2.016000e+01  4.195759e-01
2.017500e+01  4.506050e-01
2.019000e+01  4.255915e-01
2.020500e+01  4.680043e-01
2.022000e+01  4.111462e-01
2.023500e+01  4.393709e-01
2.025000e+01  4.626232e-01
2.026500e+01  4.280585e-01
2.028000e+01  4.187897e-01
2.029500e+01  4.259637e-01
2.031000e+01  3.572442e-01
2.032500e+01  3.712296e-01
2.034000e+01  4.132858e-01
2.035500e+01  4.160638e-01
2.037000e+01  4.545385e-01
2.038500e+01  4.283423e-01
2.040000e+01  4.509025e-01
2.041500e+01  4.065291e-01
2.043000e+01  4.094068e-01
2.044500e+01  4.063199e-01
2.046000e+01  4.116343e-01
2.047500e+01  4.389205e-01
2.049000e+01  4.375908e-01
2.050500e+01  4.116380e-01
2.052000e+01  4.137742e-01
2.053500e+01  4.175127e-01
2.055000e+01  4.123454e-01
2.056500e+01  4.248224e-01
2.058000e+01  4.284051e-01
2.059500e+01  4.437243e-01
2.061000e+01  3.742699e-01
2.062500e+01  3.881082e-01
2.064000e+01  3.951310e-01
2.065500e+01  3.888278e-01
2.067000e+01  4.072644e-01
2.068500e+01  4.215425e-01
2.070000e+01  4.181342e-01
2.071500e+01  4.118465e-01
2.073000e+01  3.913181e-01
2.074500e+01  4.054937e-01
2.076000e+01  4.350126e-01
2.077500e+01  4.091295e-01
2.079000e+01  4.352465e-01
2.080500e+01  4.133813e-01
2.082000e+01  4.374699e-01
2.083500e+01  4.245504e-01
2.085000e+01  4.349338e-01
2.086500e+01  4.518041e-01
2.088000e+01  4.248885e-01
2.089500e+01  3.773514e-01
2.091000e+01  3.281127e-01
2.092500e+01  3.345372e-01
2.094000e+01  3.367569e-01
2.095500e+01  3.506082e-01
2.097000e+01  3.239967e-01
2.098500e+01  3.281659e-01
2.100000e+01  4.066191e-01
2.101500e+01  3.622306e-01
2.103000e+01  4.460042e-01
2.104500e+01  4.156394e-01
2.106000e+01  4.631768e-01
2.107500e+01  4.253118e-01
2.109000e+01  4.195987e-01
2.110500e+01  4.387945e-01
2.112000e+01  4.393180e-01
2.113500e+01  4.510730e-01
2.115000e+01  4.292248e-01
2.116500e+01  3.995308e-01
2.118000e+01  3.943732e-01
2.119500e+01  4.399658e-01
2.121000e+01  4.422164e-01
2.122500e+01  4.364340e-01
2.124000e+01  4.395464e-01
2.125500e+01  4.530848e-01
2.127000e+01  4.111106e-01
2.128500e+01  4.374474e-01
2.130000e+01  4.090330e-01
2.131500e+01  4.211192e-01
2.133000e+01  3.917270e-01
2.134500e+01  5.087996e-01
2.136000e+01  4.577838e-01
2.137500e+01  4.690181e-01
2.139000e+01  4.390971e-01
2.140500e+01  4.626425e-01
2.142000e+01  4.392781e-01
2.143500e+01  5.138845e-01
2.145000e+01  4.616580e-01
2.146500e+01  4.064592e-01
2.148000e+01  4.408149e-01
2.149500e+01  4.527920e-01
2.151000e+01  4.163138e-01
2.152500e+01  3.887850e-01
2.154000e+01  4.396672e-01
2.155500e+01  4.071183e-01
2.157000e+01  4.131548e-01
2.158500e+01  4.226308e-01
2.160000e+01  4.290837e-01
2.161500e+01  4.213860e-01
2.163000e+01  3.992442e-01
2.164500e+01  3.731702e-01
2.166000e+01  4.031400e-01
2.167500e+01  4.042947e-01
2.169000e+01  4.338953e-01
2.170500e+01  4.398524e-01
2.172000e+01  4.355739e-01
2.173500e+01  4.198916e-01
2.175000e+01  4.639117e-01
2.176500e+01  4.339285e-01
2.178000e+01  4.245480e-01
2.179500e+01  4.317279e-01
2.181000e+01  4.043772e-01
2.182500e+01  4.287543e-01
2.184000e+01  3.981682e-01
2.185500e+01  3.958709e-01
2.187000e+01  4.025930e-01
2.188500e+01  4.050998e-01
2.190000e+01  4.358267e-01
2.191500e+01  3.902664e-01
2.193000e+01  4.359152e-01
2.194500e+01  4.088632e-01
2.196000e+01  3.957453e-01
2.197500e+01  4.362428e-01
2.199000e+01  3.862032e-01
2.200500e+01  3.574490e-01
2.202000e+01  3.970654e-01
2.203500e+01  4.326028e-01
2.205000e+01  4.196263e-01
2.206500e+01  4.224700e-01
2.208000e+01  4.073073e-01
2.209500e+01  3.766870e-01
2.211000e+01  3.852546e-01
2.212500e+01  4.343585e-01
2.214000e+01  4.089146e-01
2.215500e+01  3.793385e-01
2.217000e+01  3.738849e-01
2.218500e+01  3.614722e-01
2.220000e+01  4.242699e-01
2.221500e+01  3.818954e-01
2.223000e+01  4.216278e-01
2.224500e+01  4.431807e-01
2.226000e+01  4.260868e-01
2.227500e+01  4.156477e-01
2.229000e+01  4.313107e-01
2.230500e+01  4.137949e-01
2.232000e+01  4.462890e-01
2.233500e+01  3.893250e-01
2.235000e+01  4.236448e-01
2.236500e+01  3.977664e-01
2.238000e+01  4.279136e-01
2.239500e+01  4.964038e-01
2.241000e+01  6.009276e-01
2.242500e+01  5.738544e-01
2.244000e+01  5.019310e-01
2.245500e+01  5.071836e-01
2.247000e+01  4.998653e-01
2.248500e+01  5.441635e-01
2.250000e+01  5.273085e-01
2.251500e+01  5.192860e-01
2.253000e+01  5.477606e-01
2.254500e+01  5.378250e-01
2.256000e+01  5.626171e-01
2.257500e+01  5.774400e-01
2.259000e+01  5.109864e-01
2.260500e+01  5.559225e-01
2.262000e+01  5.820045e-01
2.263500e+01  5.631137e-01
2.265000e+01  5.623986e-01
2.266500e+01  5.464470e-01
2.268000e+01  5.231095e-01
2.269500e+01  5.940536e-01
2.271000e+01  6.304704e-01
2.272500e+01  6.239792e-01
2.274000e+01  6.776711e-01
2.275500e+01  5.598454e-01
2.277000e+01  6.330988e-01
2.278500e+01  4.899848e-01
2.280000e+01  5.510755e-01
2.281500e+01  5.566920e-01
2.283000e+01  4.533364e-01
2.284500e+01  4.169320e-01
2.286000e+01  4.545966e-01
2.287500e+01  4.473534e-01
2.289000e+01  4.430349e-01
2.290500e+01  4.788769e-01
2.292000e+01  4.530167e-01
2.293500e+01  4.589435e-01
2.295000e+01  4.291493e-01
2.296500e+01  4.708314e-01
2.298000e+01  4.004576e-01
2.299500e+01  3.989622e-01
2.301000e+01  3.996673e-01
2.302500e+01  4.272484e-01
2.304000e+01  4.257923e-01
2.305500e+01  4.291123e-01
2.307000e+01  4.245423e-01
2.308500e+01  4.292337e-01
2.310000e+01  4.087286e-01
2.311500e+01  4.061483e-01
2.313000e+01  4.119073e-01
2.314500e+01  3.845539e-01
2.316000e+01  4.296728e-01
2.317500e+01  4.258436e-01
2.319000e+01  3.880448e-01
2.320500e+01  3.913374e-01
2.322000e+01  4.157812e-01
2.323500e+01  4.316172e-01
2.325000e+01  4.195861e-01
2.326500e+01  4.056452e-01
2.328000e+01  3.972619e-01
2.329500e+01  4.091588e-01
2.331000e+01  4.106769e-01
2.332500e+01  4.045993e-01
2.334000e+01  4.060637e-01
2.335500e+01  4.485200e-01
2.337000e+01  4.330218e-01
2.338500e+01  4.421525e-01
2.340000e+01  4.429583e-01
2.341500e+01  4.168634e-01
2.343000e+01  4.280245e-01
2.344500e+01  4.338776e-01
2.346000e+01  4.152612e-01
2.347500e+01  4.149865e-01
2.349000e+01  4.145767e-01
2.350500e+01  4.010350e-01
2.352000e+01  3.866791e-01
2.353500e+01  4.120772e-01
2.355000e+01  4.434907e-01
2.356500e+01  4.339428e-01
2.358000e+01  4.177268e-01
2.359500e+01  3.929301e-01
2.361000e+01  4.081750e-01
2.362500e+01  4.047962e-01
2.364000e+01  3.871870e-01
2.365500e+01  3.830476e-01
2.367000e+01  4.190366e-01
2.368500e+01  4.082080e-01
2.370000e+01  4.294462e-01
2.371500e+01  4.409059e-01
2.373000e+01  4.284633e-01
2.374500e+01  4.217173e-01
2.376000e+01  4.278546e-01
2.377500e+01  4.249458e-01
2.379000e+01  4.149002e-01
2.380500e+01  4.265817e-01
2.382000e+01  4.023862e-01
2.383500e+01  4.060459e-01
2.385000e+01  4.205161e-01
2.386500e+01  4.092621e-01
2.388000e+01  4.463646e-01
2.389500e+01  4.208139e-01
2.391000e+01  4.236900e-01
2.392500e+01  4.347757e-01
2.394000e+01  4.297757e-01
2.395500e+01  4.241356e-01
2.397000e+01  3.935211e-01
2.398500e+01  4.232127e-01
2.400000e+01  4.078937e-01
2.401500e+01  4.047067e-01
2.403000e+01  4.218338e-01
2.404500e+01  4.375350e-01
2.406000e+01  4.122370e-01
2.407500e+01  4.294002e-01
2.409000e+01  4.074575e-01
2.410500e+01  4.153879e-01
2.412000e+01  4.185369e-01
2.413500e+01  4.468278e-01
2.415000e+01  4.648405e-01
2.416500e+01  4.366089e-01
2.418000e+01  4.094356e-01
2.419500e+01  3.737475e-01
2.421000e+01  3.870493e-01
2.422500e+01  4.037673e-01
2.424000e+01  4.204614e-01
2.425500e+01  3.842639e-01
2.427000e+01  3.753532e-01
2.428500e+01  3.613438e-01
2.430000e+01  4.130870e-01
2.431500e+01  3.878350e-01
2.433000e+01  3.187191e-01
2.434500e+01  4.136113e-01
2.436000e+01  4.236449e-01
2.437500e+01  3.953911e-01
2.439000e+01  3.674912e-01
2.440500e+01  4.010664e-01
2.442000e+01  3.766100e-01
2.443500e+01  4.387813e-01
2.445000e+01  4.032332e-01
2.446500e+01  3.921299e-01
2.448000e+01  5.038702e-01
2.449500e+01  4.496019e-01
2.451000e+01  4.647697e-01
2.452500e+01  4.946848e-01
2.454000e+01  5.602099e-01
2.455500e+01  4.256608e-01
2.457000e+01  4.559760e-01
2.458500e+01  3.887776e-01
2.460000e+01  4.934472e-01
2.461500e+01  3.535533e-01
2.463000e+01  3.765594e-01
2.464500e+01  3.399678e-01
2.466000e+01  3.650549e-01
2.467500e+01  3.483604e-01
2.469000e+01  3.624364e-01
2.470500e+01  3.390606e-01
2.472000e+01  3.588831e-01
2.473500e+01  3.364131e-01
2.475000e+01  3.540411e-01
2.476500e+01  3.703998e-01
2.478000e+01  3.733963e-01
2.479500e+01  3.790475e-01
2.481000e+01  3.719488e-01
2.482500e+01  3.440830e-01
2.484000e+01  3.997012e-01
2.485500e+01  3.399504e-01
2.487000e+01  3.809213e-01
2.488500e+01  3.744716e-01
2.490000e+01  3.758414e-01
2.491500e+01  3.729050e-01
2.493000e+01  3.743768e-01
2.494500e+01  3.726688e-01
2.496000e+01  3.760385e-01
2.497500e+01  3.723290e-01
2.499000e+01  3.588329e-01
2.500500e+01  3.588049e-01
2.502000e+01  3.090531e-01
2.503500e+01  3.274522e-01
2.505000e+01  3.440538e-01
2.506500e+01  2.791776e-01
2.508000e+01  3.246247e-01
2.509500e+01  3.704433e-01
2.511000e+01  3.411537e-01
2.512500e+01  3.580016e-01
2.514000e+01  3.741136e-01
2.515500e+01  3.629326e-01
2.517000e+01  3.448712e-01
2.518500e+01  3.820640e-01
2.520000e+01  3.362753e-01
2.521500e+01  3.720227e-01
2.523000e+01  3.984530e-01
2.524500e+01  4.705722e-01
2.526000e+01  3.482039e-01
2.527500e+01  3.815182e-01
2.529000e+01  4.092859e-01
2.530500e+01  3.728405e-01
2.532000e+01  3.739760e-01
2.533500e+01  3.949035e-01
2.535000e+01  3.889279e-01
2.536500e+01  4.082388e-01
2.538000e+01  4.195819e-01
2.539500e+01  4.403010e-01
2.541000e+01  4.121371e-01
2.542500e+01  4.046496e-01
2.544000e+01  4.603761e-01
2.545500e+01  4.597053e-01
2.547000e+01  4.253435e-01
2.548500e+01  3.959813e-01
2.550000e+01  3.792916e-01
2.551500e+01  3.445025e-01
2.553000e+01  3.477770e-01
2.554500e+01  4.291982e-01
2.556000e+01  4.191145e-01
2.557500e+01  4.121708e-01
2.559000e+01  4.183231e-01
2.560500e+01  3.588507e-01
2.562000e+01  3.718403e-01
2.563500e+01  4.178732e-01
2.565000e+01  3.792757e-01
2.566500e+01  3.984694e-01
2.568000e+01  3.629134e-01
2.569500e+01  3.959645e-01
2.571000e+01  3.855323e-01
2.572500e+01  3.947924e-01
2.574000e+01  4.136149e-01
2.575500e+01  3.670561e-01
2.577000e+01  3.709787e-01
2.578500e+01  4.037264e-01
2.580000e+01  3.524214e-01
2.581500e+01  4.009287e-01
2.583000e+01  3.614058e-01
2.584500e+01  4.126609e-01
2.586000e+01  3.769008e-01
2.587500e+01  3.678599e-01
2.589000e+01  4.187051e-01
2.590500e+01  3.882307e-01
2.592000e+01  3.515538e-01
2.593500e+01  3.824771e-01
2.595000e+01  4.031554e-01
2.596500e+01  3.552887e-01
2.598000e+01  3.997277e-01
2.599500e+01  4.314195e-01
2.601000e+01  4.260528e-01
2.602500e+01  3.484147e-01
2.604000e+01  4.015272e-01
2.605500e+01  4.013489e-01
2.607000e+01  3.901255e-01
2.608500e+01  3.911868e-01
2.610000e+01  3.185184e-01
2.611500e+01  3.722822e-01
2.613000e+01  4.035469e-01
2.614500e+01  4.008052e-01
2.616000e+01  4.396431e-01
2.617500e+01  4.063408e-01
2.619000e+01  4.437080e-01
2.620500e+01  4.077587e-01
2.622000e+01  4.420114e-01
2.623500e+01  4.059668e-01
2.625000e+01  3.570459e-01
2.626500e+01  4.139433e-01
2.628000e+01  3.816566e-01
2.629500e+01  3.958284e-01
2.631000e+01  3.960445e-01
2.632500e+01  4.158100e-01
2.634000e+01  4.567342e-01
2.635500e+01  4.852329e-01
2.637000e+01  4.433024e-01
2.638500e+01  4.194484e-01
2.640000e+01  3.693897e-01
2.641500e+01  3.497842e-01
2.643000e+01  3.952748e-01
2.644500e+01  3.099386e-01
2.646000e+01  4.435287e-01
2.647500e+01  4.558923e-01
2.649000e+01  4.481986e-01
2.650500e+01  4.480748e-01
2.652000e+01  4.269670e-01
2.653500e+01  4.508727e-01
2.655000e+01  4.124306e-01
2.656500e+01  3.921999e-01
2.658000e+01  4.364928e-01
2.659500e+01  4.335911e-01
2.661000e+01  4.561510e-01
2.662500e+01  4.857830e-01
2.664000e+01  3.416284e-01
2.665500e+01  4.532173e-01
2.667000e+01  3.981796e-01
2.668500e+01  4.507926e-01
2.670000e+01  3.954870e-01
2.671500e+01  4.310673e-01
2.673000e+01  4.509389e-01
2.674500e+01  3.951719e-01
2.676000e+01  3.102546e-01
2.677500e+01  3.954149e-01
2.679000e+01  3.885175e-01
2.680500e+01  3.700173e-01
2.682000e+01  4.332305e-01
2.683500e+01  4.174038e-01
2.685000e+01  4.229608e-01
2.686500e+01  4.068474e-01
2.688000e+01  3.597691e-01
2.689500e+01  3.782340e-01
2.691000e+01  3.813160e-01
2.692500e+01  4.093176e-01
2.694000e+01  3.517796e-01
2.695500e+01  4.147722e-01
2.697000e+01  4.305626e-01
2.698500e+01  4.516757e-01
2.700000e+01  4.367823e-01
2.701500e+01  4.249943e-01
2.703000e+01  4.245304e-01
2.704500e+01  3.975950e-01
2.706000e+01  4.170061e-01
2.707500e+01  3.798037e-01
2.709000e+01  4.292933e-01
2.710500e+01  4.177856e-01
2.712000e+01  3.734070e-01
2.713500e+01  3.858767e-01
2.715000e+01  4.060171e-01
2.716500e+01  4.289999e-01
2.718000e+01  4.376915e-01
2.719500e+01  4.369644e-01
2.721000e+01  4.184079e-01
2.722500e+01  4.270704e-01
2.724000e+01  3.988532e-01
2.725500e+01  4.203975e-01
2.727000e+01  3.761446e-01
2.728500e+01  3.980656e-01
2.730000e+01  4.230488e-01
2.731500e+01  3.680665e-01
2.733000e+01  3.916067e-01
2.734500e+01  4.111190e-01
2.736000e+01  3.956882e-01
2.737500e+01  3.600734e-01
2.739000e+01  3.904177e-01
2.740500e+01  4.224797e-01
2.742000e+01  3.610845e-01
2.743500e+01  3.776068e-01
2.745000e+01  3.748598e-01
2.746500e+01  4.029321e-01
2.748000e+01  4.092062e-01
2.749500e+01  4.153011e-01
2.751000e+01  4.189616e-01
2.752500e+01  3.798288e-01
2.754000e+01  4.029936e-01
2.755500e+01  3.648916e-01
2.757000e+01  3.915173e-01
2.758500e+01  4.229009e-01
2.760000e+01  3.747081e-01
2.761500e+01  4.227873e-01
2.763000e+01  4.069411e-01
2.764500e+01  4.024946e-01
2.766000e+01  3.539519e-01
2.767500e+01  3.868451e-01
2.769000e+01  3.998449e-01
2.770500e+01  4.280761e-01
2.772000e+01  3.829671e-01
2.773500e+01  3.789681e-01
2.775000e+01  4.061456e-01
2.776500e+01  4.238136e-01
2.778000e+01  3.916453e-01
2.779500e+01  4.103130e-01
2.781000e+01  3.540748e-01
2.782500e+01  3.447290e-01
2.784000e+01  3.615702e-01
2.785500e+01  3.500572e-01
2.787000e+01  4.397944e-01
2.788500e+01  4.228038e-01
2.790000e+01  4.290290e-01
2.791500e+01  4.017774e-01
2.793000e+01  4.297284e-01
2.794500e+01  4.030996e-01
2.796000e+01  4.265080e-01
2.797500e+01  3.844697e-01
2.799000e+01  4.190322e-01
2.800500e+01  4.754682e-01
2.802000e+01  4.544746e-01
2.803500e+01  4.229728e-01
2.805000e+01  4.160350e-01
2.806500e+01  3.888009e-01
2.808000e+01  4.181747e-01
2.809500e+01  4.554130e-01
2.811000e+01  4.207210e-01
2.812500e+01  4.086670e-01
2.814000e+01  4.498425e-01
2.815500e+01  3.483835e-01
2.817000e+01  3.852739e-01
2.818500e+01  4.071008e-01
2.820000e+01  3.751306e-01
2.821500e+01  3.766964e-01
2.823000e+01  4.039866e-01
2.824500e+01  3.647137e-01
2.826000e+01  3.579397e-01
2.827500e+01  3.755918e-01
2.829000e+01  3.880737e-01
2.830500e+01  3.959215e-01
2.832000e+01  3.919297e-01
2.833500e+01  3.876921e-01
2.835000e+01  3.689039e-01
2.836500e+01  3.851885e-01
2.838000e+01  3.913474e-01
2.839500e+01  4.087443e-01
2.841000e+01  3.922410e-01
2.842500e+01  4.269764e-01
2.844000e+01  4.080932e-01
2.845500e+01  3.787200e-01
2.847000e+01  4.814344e-01
2.848500e+01  4.049764e-01
2.850000e+01  4.004174e-01
2.851500e+01  4.375477e-01
2.853000e+01  4.713999e-01
2.854500e+01  6.065073e-01
2.856000e+01  6.958061e-01
2.857500e+01  8.636901e-01
2.859000e+01  8.504199e-01
2.860500e+01  9.276562e-01
2.862000e+01  8.894256e-01
2.863500e+01  7.424191e-01
2.865000e+01  6.769708e-01
2.866500e+01  7.473910e-01
2.868000e+01  7.317061e-01
2.869500e+01  7.830894e-01
2.871000e+01  6.503721e-01
2.872500e+01  6.288764e-01
2.874000e+01  5.866866e-01
2.875500e+01  5.426316e-01
2.877000e+01  5.617411e-01
2.878500e+01  5.164708e-01
2.880000e+01  4.199917e-01
2.881500e+01  3.598960e-01
2.883000e+01  4.412673e-01
2.884500e+01  4.222084e-01
2.886000e+01  5.999489e-01
2.887500e+01  5.730664e-01
2.889000e+01  5.749519e-01
2.890500e+01  5.180354e-01
2.892000e+01  5.930876e-01
2.893500e+01  5.319906e-01
2.895000e+01  5.452003e-01
2.896500e+01  5.102165e-01
2.898000e+01  3.983037e-01
2.899500e+01  4.425452e-01
2.901000e+01  5.039495e-01
2.902500e+01  4.120229e-01
2.904000e+01  4.071720e-01
2.905500e+01  4.085855e-01
2.907000e+01  4.667710e-01
2.908500e+01  5.010799e-01
2.910000e+01  5.231930e-01
2.911500e+01  5.752546e-01
2.913000e+01  5.055798e-01
2.914500e+01  4.650871e-01
2.916000e+01  4.439606e-01
2.917500e+01  4.843822e-01
2.919000e+01  4.834552e-01
2.920500e+01  4.103704e-01
2.922000e+01  3.839345e-01
2.923500e+01  3.987229e-01
2.925000e+01  4.000326e-01
2.926500e+01  4.834272e-01
2.928000e+01  3.976294e-01
2.929500e+01  3.993218e-01
2.931000e+01  4.691366e-01
2.932500e+01  4.428690e-01
2.934000e+01  3.744183e-01
2.935500e+01  4.118785e-01
2.937000e+01  4.322614e-01
2.938500e+01  4.210058e-01
2.940000e+01  4.777511e-01
2.941500e+01  4.297967e-01
2.943000e+01  3.886772e-01
2.944500e+01  4.210952e-01
2.946000e+01  4.123121e-01
2.947500e+01  4.089472e-01
2.949000e+01  4.622610e-01
2.950500e+01  4.144030e-01
2.952000e+01  4.072213e-01
2.953500e+01  3.980690e-01
2.955000e+01  5.317616e-01
2.956500e+01  5.197250e-01
2.958000e+01  4.822594e-01
2.959500e+01  6.128771e-01
2.961000e+01  6.468859e-01
2.962500e+01  7.405253e-01
2.964000e+01  6.711398e-01
2.965500e+01  8.558471e-01
2.967000e+01  8.765802e-01
2.968500e+01  7.861673e-01
2.970000e+01  7.191012e-01
2.971500e+01  6.950691e-01
2.973000e+01  8.172920e-01
2.974500e+01  7.798753e-01
2.976000e+01  8.832179e-01
2.977500e+01  8.911673e-01
2.979000e+01  9.589229e-01
2.980500e+01  7.382800e-01
2.982000e+01  7.975442e-01
2.983500e+01  7.623059e-01
2.985000e+01  7.359687e-01
2.986500e+01  7.516194e-01
2.988000e+01  8.421479e-01
2.989500e+01  8.689246e-01
2.991000e+01  8.399316e-01
2.992500e+01  6.646950e-01
2.994000e+01  7.425664e-01
2.995500e+01  8.304107e-01
2.997000e+01  6.622155e-01
2.998500e+01  6.128576e-01
3.000000e+01  5.666657e-01
3.001500e+01  4.352771e-01
3.003000e+01  3.555573e-01
3.004500e+01  3.249154e-01
3.006000e+01  4.059682e-01
3.007500e+01  4.043699e-01
3.009000e+01  3.889143e-01
3.010500e+01  4.032244e-01
3.012000e+01  4.270024e-01
3.013500e+01  3.976544e-01
3.015000e+01  4.463926e-01
3.016500e+01  4.331675e-01
3.018000e+01  4.022612e-01
3.019500e+01  4.134128e-01
3.021000e+01  3.245256e-01
3.022500e+01  3.700726e-01
3.024000e+01  3.457284e-01
3.025500e+01  4.352714e-01
3.027000e+01  4.344136e-01
3.028500e+01  4.465087e-01
3.030000e+01  4.427258e-01
3.031500e+01  4.328213e-01
3.033000e+01  4.611180e-01
3.034500e+01  5.333977e-01
3.036000e+01  5.334614e-01
3.037500e+01  4.756143e-01
3.039000e+01  4.537893e-01
3.040500e+01  4.761609e-01
3.042000e+01  4.193618e-01
3.043500e+01  4.413219e-01
3.045000e+01  4.295057e-01
3.046500e+01  3.815203e-01
3.048000e+01  3.968198e-01
3.049500e+01  4.393696e-01
3.051000e+01  4.384623e-01
3.052500e+01  3.889100e-01
3.054000e+01  4.414363e-01
3.055500e+01  4.422520e-01
3.057000e+01  4.667183e-01
3.058500e+01  4.933073e-01
3.060000e+01  4.857365e-01
3.061500e+01  5.352054e-01
3.063000e+01  4.656276e-01
3.064500e+01  4.565182e-01
3.066000e+01  3.668146e-01
3.067500e+01  3.739961e-01
3.069000e+01  3.268531e-01
3.070500e+01  3.914906e-01
3.072000e+01  4.022761e-01
3.073500e+01  3.684575e-01
3.075000e+01  2.775808e-01
3.076500e+01  2.672098e-01
3.078000e+01  3.509344e-01
3.079500e+01  3.626103e-01
3.081000e+01  3.468142e-01
3.082500e+01  2.636153e-01
3.084000e+01  3.415331e-01
3.085500e+01  2.561154e-01
3.087000e+01  3.762527e-01
3.088500e+01  3.331081e-01
3.090000e+01  3.929108e-01
3.091500e+01  2.829506e-01
3.093000e+01  3.655709e-01
3.094500e+01  3.444781e-01
3.096000e+01  3.180030e-01
3.097500e+01  5.346111e-01
3.099000e+01  5.632390e-01
3.100500e+01  4.448492e-01
3.102000e+01  4.341177e-01
3.103500e+01  4.693370e-01
3.105000e+01  4.134609e-01
3.106500e+01  4.681144e-01
3.108000e+01  4.775723e-01
3.109500e+01  4.419963e-01
3.111000e+01  4.853154e-01
3.112500e+01  4.783775e-01
3.114000e+01  5.052860e-01
3.115500e+01  4.795090e-01
3.117000e+01  4.251209e-01
3.118500e+01  3.985451e-01
3.120000e+01  5.101393e-01
3.121500e+01  5.071144e-01
3.123000e+01  5.295358e-01
3.124500e+01  4.464314e-01
3.126000e+01  4.629133e-01
3.127500e+01  5.283676e-01
3.129000e+01  4.801056e-01
3.130500e+01  4.958921e-01
3.132000e+01  4.569386e-01
3.133500e+01  5.003395e-01
3.135000e+01  4.709324e-01
3.136500e+01  4.964094e-01
3.138000e+01  4.795215e-01
3.139500e+01  5.057842e-01
3.141000e+01  4.410818e-01
3.142500e+01  4.643154e-01
3.144000e+01  4.316826e-01
3.145500e+01  5.050288e-01
3.147000e+01  4.427570e-01
3.148500e+01  4.089172e-01
3.150000e+01  4.668083e-01
3.151500e+01  4.776413e-01
3.153000e+01  4.264225e-01
3.154500e+01  5.049220e-01
3.156000e+01  4.650041e-01
3.157500e+01  4.143403e-01
3.159000e+01  4.943704e-01
3.160500e+01  4.663883e-01
3.162000e+01  4.934094e-01
3.163500e+01  4.106558e-01
3.165000e+01  4.755745e-01
3.166500e+01  4.587071e-01
3.168000e+01  4.632797e-01
3.169500e+01  4.656213e-01
3.171000e+01  4.026335e-01
3.172500e+01  4.519447e-01
3.174000e+01  4.371145e-01
3.175500e+01  4.154706e-01
3.177000e+01  3.950165e-01
3.178500e+01  4.286212e-01
3.180000e+01  4.476037e-01
3.181500e+01  4.110958e-01
3.183000e+01  3.850846e-01
3.184500e+01  3.753229e-01
3.186000e+01  4.260858e-01
3.187500e+01  4.203531e-01
3.189000e+01  4.665567e-01
3.190500e+01  4.773361e-01
3.192000e+01  3.986037e-01
3.193500e+01  4.302780e-01
3.195000e+01  4.653967e-01
3.196500e+01  4.267516e-01
3.198000e+01  4.504984e-01
3.199500e+01  4.250752e-01
3.201000e+01  4.454758e-01
3.202500e+01  3.955884e-01
3.204000e+01  3.775459e-01
3.205500e+01  4.106821e-01
3.207000e+01  3.518065e-01
3.208500e+01  4.130965e-01
3.210000e+01  3.967328e-01
3.211500e+01  4.553338e-01
3.213000e+01  4.208101e-01
3.214500e+01  4.231029e-01
3.216000e+01  4.013404e-01
3.217500e+01  3.839829e-01
3.219000e+01  3.841042e-01
3.220500e+01  3.716854e-01
3.222000e+01  3.805552e-01
3.223500e+01  3.311721e-01
3.225000e+01  3.694224e-01
3.226500e+01  3.512420e-01
3.228000e+01  3.875643e-01
3.229500e+01  4.242452e-01
3.231000e+01  4.172253e-01
3.232500e+01  4.443156e-01
3.234000e+01  4.411405e-01
3.235500e+01  4.195107e-01
3.237000e+01  4.180026e-01
3.238500e+01  4.075589e-01
3.240000e+01  4.403420e-01
3.241500e+01  4.139096e-01
3.243000e+01  4.323067e-01
3.244500e+01  4.048173e-01
3.246000e+01  4.043132e-01
3.247500e+01  4.222288e-01
3.249000e+01  3.989747e-01
3.250500e+01  4.146723e-01
3.252000e+01  3.886348e-01
3.253500e+01  4.431557e-01
3.255000e+01  4.403872e-01
3.256500e+01  4.101231e-01
3.258000e+01  4.094948e-01
3.259500e+01  4.229822e-01
3.261000e+01  4.034525e-01
3.262500e+01  4.026586e-01
3.264000e+01  4.223343e-01
3.265500e+01  3.991641e-01
3.267000e+01  4.114679e-01
3.268500e+01  4.653696e-01
3.270000e+01  3.704714e-01
3.271500e+01  4.430453e-01
3.273000e+01  4.473842e-01
3.274500e+01  3.743179e-01
3.276000e+01  4.245206e-01
3.277500e+01  3.851762e-01
3.279000e+01  4.128983e-01
3.280500e+01  4.357027e-01
3.282000e+01  4.196440e-01
3.283500e+01  4.213375e-01
3.285000e+01  3.621614e-01
3.286500e+01  4.040469e-01
3.288000e+01  4.091428e-01
3.289500e+01  4.198380e-01
3.291000e+01  4.049924e-01
3.292500e+01  4.050407e-01
3.294000e+01  4.238551e-01
3.295500e+01  3.656635e-01
3.297000e+01  4.318438e-01
3.298500e+01  4.266922e-01
3.300000e+01  3.881264e-01
3.301500e+01  4.131067e-01
3.303000e+01  3.567215e-01
3.304500e+01  4.012941e-01
3.306000e+01  3.961630e-01
3.307500e+01  3.870166e-01
3.309000e+01  3.565685e-01
3.310500e+01  3.757804e-01
3.312000e+01  3.866510e-01
3.313500e+01  4.035677e-01
3.315000e+01  3.876426e-01
3.316500e+01  4.147554e-01
3.318000e+01  4.067394e-01
3.319500e+01  3.665478e-01
3.321000e+01  4.018893e-01
3.322500e+01  3.818768e-01
3.324000e+01  2.417437e-01
3.325500e+01  2.111163e-01
3.327000e+01  2.088756e-01
3.328500e+01  3.041678e-01
3.330000e+01  3.206167e-01
3.331500e+01  4.166630e-01
3.333000e+01  4.216751e-01
3.334500e+01  4.273839e-01
3.336000e+01  4.621211e-01
3.337500e+01  4.238753e-01
3.339000e+01  4.062047e-01
3.340500e+01  3.943373e-01
3.342000e+01  4.276655e-01
3.343500e+01  4.055097e-01
3.345000e+01  4.129603e-01
3.346500e+01  4.034674e-01
3.348000e+01  4.020606e-01
3.349500e+01  4.101563e-01
3.351000e+01  3.706872e-01
3.352500e+01  3.979287e-01
3.354000e+01  3.955680e-01
3.355500e+01  4.020460e-01
3.357000e+01  3.938236e-01
3.358500e+01  3.716466e-01
3.360000e+01  4.061553e-01
3.361500e+01  4.251175e-01
3.363000e+01  4.131221e-01
3.364500e+01  4.172124e-01
3.366000e+01  3.842577e-01
3.367500e+01  3.851609e-01
3.369000e+01  3.736015e-01
3.370500e+01  3.896699e-01
3.372000e+01  4.166259e-01
3.373500e+01  3.772125e-01
3.375000e+01  3.942653e-01
3.376500e+01  3.796692e-01
3.378000e+01  3.489901e-01
3.379500e+01  3.552309e-01
3.381000e+01  3.947392e-01
3.382500e+01  4.154264e-01
3.384000e+01  4.111774e-01
3.385500e+01  3.907835e-01
3.387000e+01  3.920869e-01
3.388500e+01  3.991215e-01
3.390000e+01  3.966129e-01
3.391500e+01  3.922880e-01
3.393000e+01  4.151665e-01
3.394500e+01  3.922918e-01
3.396000e+01  3.952188e-01
3.397500e+01  3.984268e-01
3.399000e+01  4.158899e-01
3.400500e+01  4.215709e-01
3.402000e+01  4.259622e-01
3.403500e+01  3.945086e-01
3.405000e+01  4.064579e-01
3.406500e+01  4.109283e-01
3.408000e+01  3.573804e-01
3.409500e+01  3.955550e-01
3.411000e+01  4.204222e-01
3.412500e+01  4.097093e-01
3.414000e+01  4.160479e-01
3.415500e+01  3.907776e-01
3.417000e+01  3.841433e-01
3.418500e+01  3.963269e-01
3.420000e+01  3.882849e-01
3.421500e+01  3.603625e-01
3.423000e+01  3.984281e-01
3.424500e+01  3.996813e-01
3.426000e+01  4.086756e-01
3.427500e+01  4.012447e-01
3.429000e+01  4.153385e-01
3.430500e+01  3.883649e-01
3.432000e+01  4.334987e-01
3.433500e+01  4.260564e-01
3.435000e+01  4.000012e-01
3.436500e+01  3.778597e-01
3.438000e+01  4.063174e-01
3.439500e+01  3.929718e-01
3.441000e+01  4.524634e-01
3.442500e+01  4.217558e-01
3.444000e+01  3.609463e-01
3.445500e+01  4.083773e-01
3.447000e+01  4.354468e-01
3.448500e+01  4.144005e-01
3.450000e+01  4.392780e-01
3.451500e+01  4.328442e-01
3.453000e+01  3.970215e-01
3.454500e+01  4.395689e-01
3.456000e+01  4.165705e-01
3.457500e+01  3.600904e-01
3.459000e+01  3.767238e-01
3.460500e+01  3.945160e-01
3.462000e+01  4.135531e-01
3.463500e+01  4.324784e-01
3.465000e+01  4.104401e-01
3.466500e+01  3.669183e-01
3.468000e+01  4.085216e-01
3.469500e+01  4.186816e-01
3.471000e+01  3.655310e-01
3.472500e+01  3.838085e-01
3.474000e+01  4.122669e-01
3.475500e+01  3.965173e-01
3.477000e+01  4.130715e-01
3.478500e+01  3.806231e-01
3.480000e+01  4.092495e-01
3.481500e+01  3.814828e-01
3.483000e+01  4.045765e-01
3.484500e+01  4.177343e-01
3.486000e+01  4.088678e-01
3.487500e+01  3.832765e-01
3.489000e+01  3.910358e-01
3.490500e+01  4.058637e-01
3.492000e+01  4.011257e-01
3.493500e+01  3.956906e-01
3.495000e+01  3.928076e-01
3.496500e+01  4.277766e-01
3.498000e+01  4.109672e-01
3.499500e+01  4.024736e-01
3.501000e+01  4.013487e-01
3.502500e+01  4.008619e-01
3.504000e+01  4.190632e-01
3.505500e+01  3.983126e-01
3.507000e+01  4.043134e-01
3.508500e+01  4.123980e-01
3.510000e+01  3.911638e-01
3.511500e+01  4.003276e-01
3.513000e+01  3.940432e-01
3.514500e+01  4.142027e-01
3.516000e+01  3.778599e-01
3.517500e+01  4.044616e-01
3.519000e+01  3.910000e-01
3.520500e+01  4.017339e-01
3.522000e+01  4.214239e-01
3.523500e+01  4.183132e-01
3.525000e+01  3.751599e-01
3.526500e+01  3.843646e-01
3.528000e+01  4.043278e-01
3.529500e+01  3.923991e-01
3.531000e+01  3.743341e-01
3.532500e+01  3.931589e-01
3.534000e+01  4.566937e-01
3.535500e+01  4.003628e-01
3.537000e+01  4.074529e-01
3.538500e+01  3.841797e-01
3.540000e+01  3.904563e-01
3.541500e+01  3.895535e-01
3.543000e+01  4.072186e-01
3.544500e+01  3.802290e-01
3.546000e+01  3.587058e-01
3.547500e+01  3.723290e-01
3.549000e+01  3.761984e-01
3.550500e+01  4.003847e-01
3.552000e+01  3.954870e-01
3.553500e+01  3.729734e-01
3.555000e+01  3.803853e-01
3.556500e+01  4.060800e-01
3.558000e+01  3.543387e-01
3.559500e+01  3.936549e-01
3.561000e+01  4.003609e-01
3.562500e+01  3.921965e-01
3.564000e+01  3.922780e-01
3.565500e+01  3.954856e-01
3.567000e+01  3.846711e-01
3.568500e+01  3.784314e-01
3.570000e+01  4.104218e-01
3.571500e+01  4.055748e-01
3.573000e+01  3.752585e-01
3.574500e+01  3.997716e-01
3.576000e+01  4.008169e-01
3.577500e+01  4.018818e-01
3.579000e+01  3.868814e-01
3.580500e+01  3.936709e-01
3.582000e+01  4.072677e-01
3.583500e+01  3.975031e-01
3.585000e+01  3.711348e-01
3.586500e+01  4.183227e-01
3.588000e+01  3.962954e-01
3.589500e+01  3.745747e-01
3.591000e+01  3.791914e-01
3.592500e+01  3.921888e-01
3.594000e+01  4.217744e-01
3.595500e+01  4.114716e-01
3.597000e+01  3.661501e-01
3.598500e+01  3.682231e-01
3.600000e+01  3.816294e-01
3.601500e+01  3.669738e-01
3.603000e+01  3.900898e-01
3.604500e+01  4.200986e-01
3.606000e+01  3.989999e-01
3.607500e+01  4.396474e-01
3.609000e+01  3.721481e-01
3.610500e+01  3.652340e-01
3.612000e+01  4.004619e-01
3.613500e+01  4.379809e-01
3.615000e+01  3.888214e-01
3.616500e+01  3.968198e-01
3.618000e+01  3.950646e-01
3.619500e+01  4.016379e-01
3.621000e+01  3.869846e-01
3.622500e+01  3.655438e-01
3.624000e+01  3.792425e-01
3.625500e+01  3.787939e-01
3.627000e+01  3.943854e-01
3.628500e+01  3.635863e-01
3.630000e+01  3.776612e-01
3.631500e+01  4.383449e-01
3.633000e+01  3.977310e-01
3.634500e+01  4.153132e-01
3.636000e+01  4.222727e-01
3.637500e+01  4.175031e-01
3.639000e+01  3.829545e-01
3.640500e+01  4.337708e-01
3.642000e+01  3.964365e-01
3.643500e+01  3.883646e-01
3.645000e+01  3.799529e-01
3.646500e+01  4.130628e-01
3.648000e+01  4.122550e-01
3.649500e+01  3.822891e-01
3.651000e+01  3.935299e-01
3.652500e+01  4.104119e-01
3.654000e+01  4.169343e-01
3.655500e+01  3.746317e-01
3.657000e+01  3.392653e-01
3.658500e+01  3.933203e-01
3.660000e+01  4.079646e-01
3.661500e+01  3.715345e-01
3.663000e+01  3.725839e-01
3.664500e+01  3.780422e-01
3.666000e+01  3.243101e-01
3.667500e+01  3.951217e-01
3.669000e+01  4.142237e-01
3.670500e+01  3.710446e-01
3.672000e+01  3.652370e-01
3.673500e+01  3.521037e-01
3.675000e+01  4.072665e-01
3.676500e+01  4.248917e-01
3.678000e+01  3.941951e-01
3.679500e+01  4.176647e-01
3.681000e+01  3.989602e-01
3.682500e+01  4.363467e-01
3.684000e+01  4.385588e-01
3.685500e+01  4.252684e-01
3.687000e+01  4.025136e-01
3.688500e+01  4.215555e-01
3.690000e+01  4.049555e-01
3.691500e+01  4.494228e-01
3.693000e+01  4.246576e-01
3.694500e+01  4.252599e-01
3.696000e+01  4.035662e-01
3.697500e+01  3.909898e-01
3.699000e+01  4.293263e-01
3.700500e+01  4.085936e-01
3.702000e+01  3.713127e-01
3.703500e+01  4.011298e-01
3.705000e+01  3.733056e-01
3.706500e+01  3.919568e-01
3.708000e+01  3.821428e-01
3.709500e+01  4.274122e-01
3.711000e+01  3.855633e-01
3.712500e+01  4.160713e-01
3.714000e+01  4.032530e-01
3.715500e+01  3.911358e-01
3.717000e+01  3.944223e-01
3.718500e+01  4.592743e-01
3.720000e+01  4.124862e-01
3.721500e+01  4.504187e-01
3.723000e+01  4.381018e-01
3.724500e+01  4.039418e-01
3.726000e+01  4.011056e-01
3.727500e+01  4.318947e-01
3.729000e+01  4.043073e-01
3.730500e+01  4.054060e-01
3.732000e+01  4.143500e-01
3.733500e+01  3.755186e-01
3.735000e+01  3.979913e-01
3.736500e+01  4.240296e-01
3.738000e+01  4.119197e-01
3.739500e+01  3.456675e-01
3.741000e+01  3.768821e-01
3.742500e+01  3.084462e-01
3.744000e+01  3.242620e-01
3.745500e+01  2.835385e-01
3.747000e+01  2.846860e-01
3.748500e+01  3.022448e-01
3.750000e+01  2.739088e-01
3.751500e+01  3.321460e-01
3.753000e+01  3.092249e-01
3.754500e+01  3.151907e-01
3.756000e+01  3.679253e-01
3.757500e+01  3.859780e-01
3.759000e+01  3.699162e-01
3.760500e+01  3.777379e-01
3.762000e+01  3.014662e-01
3.763500e+01  3.484164e-01
3.765000e+01  3.149508e-01
3.766500e+01  3.293936e-01
3.768000e+01  2.769136e-01
3.769500e+01  3.201390e-01
3.771000e+01  3.281248e-01
3.772500e+01  2.844943e-01
3.774000e+01  2.534284e-01
3.775500e+01  3.441176e-01
3.777000e+01  3.091345e-01
3.778500e+01  3.224034e-01
3.780000e+01  2.757716e-01
3.781500e+01  2.943351e-01
3.783000e+01  2.648433e-01
3.784500e+01  3.532945e-01
3.786000e+01  2.957800e-01
3.787500e+01  3.100208e-01
3.789000e+01  2.836900e-01
3.790500e+01  2.691785e-01
3.792000e+01  2.782952e-01
3.793500e+01  3.293218e-01
3.795000e+01  3.234038e-01
3.796500e+01  3.125860e-01
3.798000e+01  2.562402e-01
3.799500e+01  2.842619e-01
3.801000e+01  2.802586e-01
3.802500e+01  3.332805e-01
3.804000e+01  2.933618e-01
3.805500e+01  2.916728e-01
3.807000e+01  3.140985e-01
3.808500e+01  2.665600e-01
3.810000e+01  2.601235e-01
3.811500e+01  2.770180e-01
3.813000e+01  3.152664e-01
3.814500e+01  3.040429e-01
3.816000e+01  2.988012e-01
3.817500e+01  2.944233e-01
3.819000e+01  2.863756e-01
3.820500e+01  2.637217e-01
3.822000e+01  3.398722e-01
3.823500e+01  2.958783e-01
3.825000e+01  3.952796e-01
3.826500e+01  3.796856e-01
3.828000e+01  3.222454e-01
3.829500e+01  2.296151e-01
3.831000e+01  1.914913e-01
3.832500e+01  1.815985e-01
3.834000e+01  1.986177e-01
3.835500e+01  1.930234e-01
3.837000e+01  2.534031e-01
3.838500e+01  2.009824e-01
3.840000e+01  1.874595e-01
3.841500e+01  1.936414e-01
3.843000e+01  2.079811e-01
3.844500e+01  2.139788e-01
3.846000e+01  2.018440e-01
3.847500e+01  2.204675e-01
3.849000e+01  2.035363e-01
3.850500e+01  3.842058e-01
3.852000e+01  4.323852e-01
3.853500e+01  4.003738e-01
3.855000e+01  3.826343e-01
3.856500e+01  4.286295e-01
3.858000e+01  4.111872e-01
3.859500e+01  3.943651e-01
3.861000e+01  3.971073e-01
3.862500e+01  4.135568e-01
3.864000e+01  4.314535e-01
3.865500e+01  4.183050e-01
3.867000e+01  4.247879e-01
3.868500e+01  3.935810e-01
3.870000e+01  4.311405e-01
3.871500e+01  4.203117e-01
3.873000e+01  4.119913e-01
3.874500e+01  4.204952e-01
3.876000e+01  4.079877e-01
3.877500e+01  3.747063e-01
3.879000e+01  4.111347e-01
3.880500e+01  4.073636e-01
3.882000e+01  4.378768e-01
3.883500e+01  4.113309e-01
3.885000e+01  3.997924e-01
3.886500e+01  4.231382e-01
3.888000e+01  3.896936e-01
3.889500e+01  3.901201e-01
3.891000e+01  4.198608e-01
3.892500e+01  3.972819e-01
3.894000e+01  3.986116e-01
3.895500e+01  4.002016e-01
3.897000e+01  3.714000e-01
3.898500e+01  4.136640e-01
3.900000e+01  4.079580e-01
3.901500e+01  4.192922e-01
3.903000e+01  3.970658e-01
3.904500e+01  4.401646e-01
3.906000e+01  3.967367e-01
3.907500e+01  4.087163e-01
3.909000e+01  3.950053e-01
3.910500e+01  3.988406e-01
3.912000e+01  4.185033e-01
3.913500e+01  3.916838e-01
3.915000e+01  3.974429e-01
3.916500e+01  4.109916e-01
3.918000e+01  3.532166e-01
3.919500e+01  3.912991e-01
3.921000e+01  4.070502e-01
3.922500e+01  3.978307e-01
3.924000e+01  3.877190e-01
3.925500e+01  4.307970e-01
3.927000e+01  4.427215e-01
3.928500e+01  4.083884e-01
3.930000e+01  4.120034e-01
3.931500e+01  4.158439e-01
3.933000e+01  4.282297e-01
3.934500e+01  4.123844e-01
3.936000e+01  4.061037e-01
3.937500e+01  4.009414e-01
3.939000e+01  3.969145e-01
3.940500e+01  4.127288e-01
3.942000e+01  3.989463e-01
3.943500e+01  3.901843e-01
3.945000e+01  4.030386e-01
3.946500e+01  3.935607e-01
3.948000e+01  4.081054e-01
3.949500e+01  3.832455e-01
3.951000e+01  4.262871e-01
3.952500e+01  4.014583e-01
3.954000e+01  3.914358e-01
3.955500e+01  4.295368e-01
3.957000e+01  4.258331e-01
3.958500e+01  4.260209e-01
3.960000e+01  3.925876e-01
3.961500e+01  4.011507e-01
3.963000e+01  4.231998e-01
3.964500e+01  4.173225e-01
3.966000e+01  4.220689e-01
3.967500e+01  4.211816e-01
3.969000e+01  4.215031e-01
3.970500e+01  3.868357e-01
3.972000e+01  4.194880e-01
3.973500e+01  4.345449e-01
3.975000e+01  4.215064e-01
3.976500e+01  4.090843e-01
3.978000e+01  3.731917e-01
3.979500e+01  4.037946e-01
3.981000e+01  3.764995e-01
3.982500e+01  4.109477e-01
3.984000e+01  4.012219e-01
3.985500e+01  4.246413e-01
3.987000e+01  4.208195e-01
3.988500e+01  4.101621e-01
3.990000e+01  4.037460e-01
3.991500e+01  3.567477e-01
3.993000e+01  3.789140e-01
3.994500e+01  3.705803e-01
3.996000e+01  4.108451e-01
3.997500e+01  3.898243e-01
3.999000e+01  4.633712e-01
4.000500e+01  3.688807e-01
4.002000e+01  3.820486e-01
4.003500e+01  3.861788e-01
4.005000e+01  3.864882e-01
4.006500e+01  3.860803e-01
4.008000e+01  4.134807e-01
4.009500e+01  3.892779e-01
4.011000e+01  4.185176e-01
4.012500e+01  4.105669e-01
4.014000e+01  4.162223e-01
4.015500e+01  4.165683e-01
4.017000e+01  4.244067e-01
4.018500e+01  4.148000e-01
4.020000e+01  4.263192e-01
4.021500e+01  4.107434e-01
4.023000e+01  4.170972e-01
4.024500e+01  4.475956e-01
4.026000e+01  4.403818e-01
4.027500e+01  4.143068e-01
4.029000e+01  4.478031e-01
4.030500e+01  4.025036e-01
4.032000e+01  4.109904e-01
4.033500e+01  3.988145e-01
4.035000e+01  4.041401e-01
4.036500e+01  4.102748e-01
4.038000e+01  4.217735e-01
4.039500e+01  4.690895e-01
4.041000e+01  4.585784e-01
4.042500e+01  5.831681e-01
4.044000e+01  6.495988e-01
4.045500e+01  6.616296e-01
4.047000e+01  7.053046e-01
4.048500e+01  6.818001e-01
4.050000e+01  6.826870e-01
4.051500e+01  5.807144e-01
4.053000e+01  6.142998e-01
4.054500e+01  6.077276e-01
4.056000e+01  6.084698e-01
4.057500e+01  4.710424e-01
4.059000e+01  4.730130e-01
4.060500e+01  4.132918e-01
4.062000e+01  4.902305e-01
4.063500e+01  4.853101e-01
4.065000e+01  5.200642e-01
4.066500e+01  4.439856e-01
4.068000e+01  4.397736e-01
4.069500e+01  4.380044e-01
4.071000e+01  4.782822e-01
4.072500e+01  4.436812e-01
4.074000e+01  4.070490e-01
4.075500e+01  4.059423e-01
4.077000e+01  4.218029e-01
4.078500e+01  4.314811e-01
4.080000e+01  4.065735e-01
4.081500e+01  4.455717e-01
4.083000e+01  4.292596e-01
4.084500e+01  4.287714e-01
4.086000e+01  4.271314e-01
4.087500e+01  4.305949e-01
4.089000e+01  4.424762e-01
4.090500e+01  4.408040e-01
4.092000e+01  3.993970e-01
4.093500e+01  4.230696e-01
4.095000e+01  4.690053e-01
4.096500e+01  4.044267e-01
4.098000e+01  4.098221e-01
4.099500e+01  4.227697e-01
4.101000e+01  3.989097e-01
4.102500e+01  4.057243e-01
4.104000e+01  4.321553e-01
4.105500e+01  4.425268e-01
4.107000e+01  4.262698e-01
4.108500e+01  4.150158e-01
4.110000e+01  4.325435e-01
4.111500e+01  4.100538e-01
4.113000e+01  4.313540e-01
4.114500e+01  4.222036e-01
4.116000e+01  3.977839e-01
4.117500e+01  4.067139e-01
4.119000e+01  4.003050e-01
4.120500e+01  3.648793e-01
4.122000e+01  4.302813e-01
4.123500e+01  4.205867e-01
4.125000e+01  4.245821e-01
4.126500e+01  4.357171e-01
4.128000e+01  3.993171e-01
4.129500e+01  4.130050e-01
4.131000e+01  4.013357e-01
4.132500e+01  4.127785e-01
4.134000e+01  4.434154e-01
4.135500e+01  4.247011e-01
4.137000e+01  4.020375e-01
4.138500e+01  4.114634e-01
4.140000e+01  4.054109e-01
4.141500e+01  4.156164e-01
4.143000e+01  4.366268e-01
4.144500e+01  4.358832e-01
4.146000e+01  4.076345e-01
4.147500e+01  3.908876e-01
4.149000e+01  4.042425e-01
4.150500e+01  4.232046e-01
4.152000e+01  4.151153e-01
4.153500e+01  4.007131e-01
4.155000e+01  4.274727e-01
4.156500e+01  4.067261e-01
4.158000e+01  4.393052e-01
4.159500e+01  4.177138e-01
4.161000e+01  4.284181e-01
4.162500e+01  4.007855e-01
4.164000e+01  4.184414e-01
4.165500e+01  4.149289e-01
4.167000e+01  4.097267e-01
4.168500e+01  3.875525e-01
4.170000e+01  3.887530e-01
4.171500e+01  3.912060e-01
4.173000e+01  4.173308e-01
4.174500e+01  4.076542e-01
4.176000e+01  3.998362e-01
4.177500e+01  4.257017e-01
4.179000e+01  3.734449e-01
4.180500e+01  4.112882e-01
4.182000e+01  3.896565e-01
4.183500e+01  3.895769e-01
4.185000e+01  4.218981e-01
4.186500e+01  4.116322e-01
4.188000e+01  4.253916e-01
4.189500e+01  4.256358e-01
4.191000e+01  3.826462e-01
4.192500e+01  3.798435e-01
4.194000e+01  3.700622e-01
4.195500e+01  4.321876e-01
4.197000e+01  4.118094e-01
4.198500e+01  3.647381e-01
4.200000e+01  4.036446e-01
4.201500e+01  4.224913e-01
4.203000e+01  4.051431e-01
4.204500e+01  3.801803e-01
4.206000e+01  3.642937e-01
4.207500e+01  4.032037e-01
4.209000e+01  4.326026e-01
4.210500e+01  3.816360e-01
4.212000e+01  3.580769e-01
4.213500e+01  3.884431e-01
4.215000e+01  3.757461e-01
4.216500e+01  4.148761e-01
4.218000e+01  3.961348e-01
4.219500e+01  3.984381e-01
4.221000e+01  4.032234e-01
4.222500e+01  3.557129e-01
4.224000e+01  4.022512e-01
4.225500e+01  4.108639e-01
4.227000e+01  4.136759e-01
4.228500e+01  4.053936e-01
4.230000e+01  3.854996e-01
4.231500e+01  3.855903e-01
4.233000e+01  3.903960e-01
4.234500e+01  4.064700e-01
4.236000e+01  3.942903e-01
4.237500e+01  3.958746e-01
4.239000e+01  4.036111e-01
4.240500e+01  3.601976e-01
4.242000e+01  3.799550e-01
4.243500e+01  3.609017e-01
4.245000e+01  4.192911e-01
4.246500e+01  3.849596e-01
4.248000e+01  4.030535e-01
4.249500e+01  2.968604e-01
4.251000e+01  2.942957e-01
4.252500e+01  4.030313e-01
4.254000e+01  4.264974e-01
4.255500e+01  3.984910e-01
4.257000e+01  4.316806e-01
4.258500e+01  3.837371e-01
4.260000e+01  3.828342e-01
4.261500e+01  3.571023e-01
4.263000e+01  3.871307e-01
4.264500e+01  3.601444e-01
4.266000e+01  3.850209e-01
4.267500e+01  4.345502e-01
4.269000e+01  3.758897e-01
4.270500e+01  4.107808e-01
4.272000e+01  4.040109e-01
4.273500e+01  3.841574e-01
4.275000e+01  3.977360e-01
4.276500e+01  3.847092e-01
4.278000e+01  4.103962e-01
4.279500e+01  4.119087e-01
4.281000e+01  4.074373e-01
4.282500e+01  4.151745e-01
4.284000e+01  4.240873e-01
4.285500e+01  4.019119e-01
4.287000e+01  4.117401e-01
4.288500e+01  3.752141e-01
4.290000e+01  4.280747e-01
4.291500e+01  4.099866e-01
4.293000e+01  4.007656e-01
4.294500e+01  3.769619e-01
4.296000e+01  4.019406e-01
4.297500e+01  3.909001e-01
4.299000e+01  4.380993e-01
4.300500e+01  3.895717e-01
4.302000e+01  4.223189e-01
4.303500e+01  3.987290e-01
4.305000e+01  4.011359e-01
4.306500e+01  4.091114e-01
4.308000e+01  4.125314e-01
4.309500e+01  4.338734e-01
4.311000e+01  3.979558e-01
4.312500e+01  3.738850e-01
4.314000e+01  4.136726e-01
4.315500e+01  4.274971e-01
4.317000e+01  4.127722e-01
4.318500e+01  4.029195e-01
4.320000e+01  4.404967e-01
4.321500e+01  4.475456e-01
4.323000e+01  3.794970e-01
4.324500e+01  3.890141e-01
4.326000e+01  4.204341e-01
4.327500e+01  4.001738e-01
4.329000e+01  4.182308e-01
4.330500e+01  4.188520e-01
4.332000e+01  3.989499e-01
4.333500e+01  4.338731e-01
4.335000e+01  3.818232e-01
4.336500e+01  4.099392e-01
4.338000e+01  3.908121e-01
4.339500e+01  3.868244e-01
4.341000e+01  4.023534e-01
4.342500e+01  3.997438e-01
4.344000e+01  4.115277e-01
4.345500e+01  4.338303e-01
4.347000e+01  4.048447e-01
4.348500e+01  4.107616e-01
4.350000e+01  3.946908e-01
4.351500e+01  4.301514e-01
4.353000e+01  4.176677e-01
4.354500e+01  4.448390e-01
4.356000e+01  4.555733e-01
4.357500e+01  4.826643e-01
4.359000e+01  5.810549e-01
4.360500e+01  5.928947e-01
4.362000e+01  7.008694e-01
4.363500e+01  7.941971e-01
4.365000e+01  6.311556e-01
4.366500e+01  7.343584e-01
4.368000e+01  6.692669e-01
4.369500e+01  7.148972e-01
4.371000e+01  6.719664e-01
4.372500e+01  6.800449e-01
4.374000e+01  6.997589e-01
4.375500e+01  6.204626e-01
4.377000e+01  6.327227e-01
4.378500e+01  4.283738e-01
4.380000e+01  4.487683e-01
4.381500e+01  5.397378e-01
4.383000e+01  5.337759e-01
4.384500e+01  5.805945e-01
4.386000e+01  5.322386e-01
4.387500e+01  6.073830e-01
4.389000e+01  4.998381e-01
4.390500e+01  5.249766e-01
4.392000e+01  6.171846e-01
4.393500e+01  6.290188e-01
4.395000e+01  6.847616e-01
4.396500e+01  5.808082e-01
4.398000e+01  6.340522e-01
4.399500e+01  7.097929e-01
4.401000e+01  6.971048e-01
4.402500e+01  6.534570e-01
4.404000e+01  6.591398e-01
4.405500e+01  6.684383e-01
4.407000e+01  7.186162e-01
4.408500e+01  6.018383e-01
4.410000e+01  6.592944e-01
4.411500e+01  8.717718e-01
4.413000e+01  9.903879e-01
4.414500e+01  1.049469e+00
4.416000e+01  9.231524e-01
4.417500e+01  9.593965e-01
4.419000e+01  9.084515e-01
4.420500e+01  8.819082e-01
4.422000e+01  8.872658e-01
4.423500e+01  8.790283e-01
4.425000e+01  7.876904e-01
4.426500e+01  6.974139e-01
4.428000e+01  6.382992e-01
4.429500e+01  6.739808e-01
4.431000e+01  6.736320e-01
4.432500e+01  6.895146e-01
4.434000e+01  7.463707e-01
4.435500e+01  8.083922e-01
4.437000e+01  7.661767e-01
4.438500e+01  9.211156e-01
4.440000e+01  8.184870e-01
4.441500e+01  8.679113e-01
4.443000e+01  9.560670e-01
4.444500e+01  8.823980e-01
4.446000e+01  8.708331e-01
4.447500e+01  7.733653e-01
4.449000e+01  1.059616e+00
4.450500e+01  9.663550e-01
4.452000e+01  1.024178e+00
4.453500e+01  8.424638e-01
4.455000e+01  1.097272e+00
4.456500e+01  1.106308e+00
4.458000e+01  1.084228e+00
4.459500e+01  1.021439e+00
4.461000e+01  1.148375e+00
4.462500e+01  1.139131e+00
4.464000e+01  1.135180e+00
4.465500e+01  1.054712e+00
4.467000e+01  9.718835e-01
4.468500e+01  8.301452e-01
4.470000e+01  7.578189e-01
4.471500e+01  9.252449e-01
4.473000e+01  9.680858e-01
4.474500e+01  8.232345e-01
4.476000e+01  8.541433e-01
4.477500e+01  9.573745e-01
4.479000e+01  9.704456e-01
4.480500e+01  1.015721e+00
4.482000e+01  8.421973e-01
4.483500e+01  8.381802e-01
4.485000e+01  8.787127e-01
4.486500e+01  1.050699e+00
4.488000e+01  9.163527e-01
4.489500e+01  7.509202e-01
4.491000e+01  6.520797e-01
4.492500e+01  8.071617e-01
4.494000e+01  5.219331e-01
4.495500e+01  5.330561e-01
4.497000e+01  4.124709e-01
4.498500e+01  3.984683e-01
4.500000e+01  3.951530e-01
4.501500e+01  3.240864e-01
4.503000e+01  3.692952e-01
4.504500e+01  3.967933e-01
4.506000e+01  3.964819e-01
4.507500e+01  3.970355e-01
4.509000e+01  4.114959e-01
4.510500e+01  3.988182e-01
4.512000e+01  4.077464e-01
4.513500e+01  3.878786e-01
4.515000e+01  3.989652e-01
4.516500e+01  3.960671e-01
4.518000e+01  3.713880e-01
4.519500e+01  4.050455e-01
4.521000e+01  3.764573e-01
4.522500e+01  3.165078e-01
4.524000e+01  3.880024e-01
4.525500e+01  3.717137e-01
4.527000e+01  4.330556e-01
4.528500e+01  4.157332e-01
4.530000e+01  3.967470e-01
4.531500e+01  3.701947e-01
4.533000e+01  3.623492e-01
4.534500e+01  3.594620e-01
4.536000e+01  3.719139e-01
4.537500e+01  3.829831e-01
4.539000e+01  4.011357e-01
4.540500e+01  4.184075e-01
4.542000e+01  3.739066e-01
4.543500e+01  3.888354e-01
4.545000e+01  3.703983e-01
4.546500e+01  3.813358e-01
4.548000e+01  3.997274e-01
4.549500e+01  3.476406e-01
4.551000e+01  4.199393e-01
4.552500e+01  3.716528e-01
4.554000e+01  4.013454e-01
4.555500e+01  4.009764e-01
4.557000e+01  4.173178e-01
4.558500e+01  4.113330e-01
4.560000e+01  3.929452e-01
4.561500e+01  3.851897e-01
4.563000e+01  3.978706e-01
4.564500e+01  4.048357e-01
4.566000e+01  3.719746e-01
4.567500e+01  4.018096e-01
4.569000e+01  3.876620e-01
4.570500e+01  3.937945e-01
4.572000e+01  4.204232e-01
4.573500e+01  3.704297e-01
4.575000e+01  3.922473e-01
4.576500e+01  3.913578e-01
4.578000e+01  3.824722e-01
4.579500e+01  3.913566e-01
4.581000e+01  4.046603e-01
4.582500e+01  4.310556e-01
4.584000e+01  3.911749e-01
4.585500e+01  4.327306e-01
4.587000e+01  4.143368e-01
4.588500e+01  4.018222e-01
4.590000e+01  3.923223e-01
4.591500e+01  3.839321e-01
4.593000e+01  3.704604e-01
4.594500e+01  3.992444e-01
4.596000e+01  3.939111e-01
4.597500e+01  4.144081e-01
4.599000e+01  3.876417e-01
4.600500e+01  4.230531e-01
4.602000e+01  3.706074e-01
4.603500e+01  3.695702e-01
4.605000e+01  3.755770e-01
4.606500e+01  3.784759e-01
4.608000e+01  3.524398e-01
4.609500e+01  3.415581e-01
4.611000e+01  3.718885e-01
4.612500e+01  3.392284e-01
4.614000e+01  3.722406e-01
4.615500e+01  3.634298e-01
4.617000e+01  3.682961e-01
4.618500e+01  3.595370e-01
4.620000e+01  4.027145e-01
4.621500e+01  3.701433e-01
4.623000e+01  4.240024e-01
4.624500e+01  4.268889e-01
4.626000e+01  3.975458e-01
4.627500e+01  4.338074e-01
4.629000e+01  4.151313e-01
4.630500e+01  4.137934e-01
4.632000e+01  3.786213e-01
4.633500e+01  3.964013e-01
4.635000e+01  4.149050e-01
4.636500e+01  3.741444e-01
4.638000e+01  4.037449e-01
4.639500e+01  3.968440e-01
4.641000e+01  3.939521e-01
4.642500e+01  4.205500e-01
4.644000e+01  3.882746e-01
4.645500e+01  4.144227e-01
4.647000e+01  4.108650e-01
4.648500e+01  4.077463e-01
4.650000e+01  3.611248e-01
4.651500e+01  3.590793e-01
4.653000e+01  3.947326e-01
4.654500e+01  4.240378e-01
4.656000e+01  4.159673e-01
4.657500e+01  3.706668e-01
4.659000e+01  4.058140e-01
4.660500e+01  3.401091e-01
4.662000e+01  3.771752e-01
4.663500e+01  3.642817e-01
4.665000e+01  3.403970e-01
4.666500e+01  4.034071e-01
4.668000e+01  3.674631e-01
4.669500e+01  3.640041e-01
4.671000e+01  3.418145e-01
4.672500e+01  3.347521e-01
4.674000e+01  3.897426e-01
4.675500e+01  3.292082e-01
4.677000e+01  4.117514e-01
4.678500e+01  3.603901e-01
4.680000e+01  3.678286e-01
4.681500e+01  3.587719e-01
4.683000e+01  3.515750e-01
4.684500e+01  3.674249e-01
4.686000e+01  3.348130e-01
4.687500e+01  3.299835e-01
4.689000e+01  3.513876e-01
4.690500e+01  3.546322e-01
4.692000e+01  3.874403e-01
4.693500e+01  3.835635e-01
4.695000e+01  4.018271e-01
4.696500e+01  3.667398e-01
4.698000e+01  3.286061e-01
4.699500e+01  2.974997e-01
4.701000e+01  3.721410e-01
4.702500e+01  3.716515e-01
4.704000e+01  3.015889e-01
4.705500e+01  3.883334e-01
4.707000e+01  3.867637e-01
4.708500e+01  3.834552e-01
4.710000e+01  3.984646e-01
4.711500e+01  3.494022e-01
4.713000e+01  3.663347e-01
4.714500e+01  3.732292e-01
4.716000e+01  3.671526e-01
4.717500e+01  3.618262e-01
4.719000e+01  3.726150e-01
4.720500e+01  3.243608e-01
4.722000e+01  3.155738e-01
4.723500e+01  3.120031e-01
4.725000e+01  3.467130e-01
4.726500e+01  4.021552e-01
4.728000e+01  3.437734e-01
4.729500e+01  3.644519e-01
4.731000e+01  3.784863e-01
4.732500e+01  3.960836e-01
4.734000e+01  3.832088e-01
4.735500e+01  3.763111e-01
4.737000e+01  4.122269e-01
4.738500e+01  3.811289e-01
4.740000e+01  3.896720e-01
4.741500e+01  3.465272e-01
4.743000e+01  3.547522e-01
4.744500e+01  3.520709e-01
4.746000e+01  3.354176e-01
4.747500e+01  2.893545e-01
4.749000e+01  3.212321e-01
4.750500e+01  3.297679e-01
4.752000e+01  3.530240e-01
4.753500e+01  3.848703e-01
4.755000e+01  3.890170e-01
4.756500e+01  3.490358e-01
4.758000e+01  3.793336e-01
4.759500e+01  3.932850e-01
4.761000e+01  3.790961e-01
4.762500e+01  3.953859e-01
4.764000e+01  3.514101e-01
4.765500e+01  2.890743e-01
4.767000e+01  3.990401e-01
4.768500e+01  4.113174e-01
4.770000e+01  3.826251e-01
4.771500e+01  3.558961e-01
4.773000e+01  3.756025e-01
4.774500e+01  3.924908e-01
4.776000e+01  3.965579e-01
4.777500e+01  3.725442e-01
4.779000e+01  4.043095e-01
4.780500e+01  3.239597e-01
4.782000e+01  3.711995e-01
4.783500e+01  3.570448e-01
4.785000e+01  3.428003e-01
4.786500e+01  3.940318e-01
4.788000e+01  3.772861e-01
4.789500e+01  3.467003e-01
4.791000e+01  3.823233e-01
4.792500e+01  3.642814e-01
4.794000e+01  3.698121e-01
4.795500e+01  3.660888e-01
4.797000e+01  3.840623e-01
4.798500e+01  3.537374e-01
4.800000e+01  3.995409e-01
4.801500e+01  3.536509e-01
4.803000e+01  3.948608e-01
4.804500e+01  3.782128e-01
4.806000e+01  3.862889e-01
4.807500e+01  4.087297e-01
4.809000e+01  3.800330e-01
4.810500e+01  3.942665e-01
4.812000e+01  3.865361e-01
4.813500e+01  3.932392e-01
4.815000e+01  3.834826e-01
4.816500e+01  4.020973e-01
4.818000e+01  3.767360e-01
4.819500e+01  3.693494e-01
4.821000e+01  3.751065e-01
4.822500e+01  3.592060e-01
4.824000e+01  3.984083e-01
4.825500e+01  3.361639e-01
4.827000e+01  3.399678e-01
4.828500e+01  3.863280e-01
4.830000e+01  4.017700e-01
4.831500e+01  3.397895e-01
4.833000e+01  3.469802e-01
4.834500e+01  3.243657e-01
4.836000e+01  3.228435e-01
4.837500e+01  3.450678e-01
4.839000e+01  3.209377e-01
4.840500e+01  3.572676e-01
4.842000e+01  3.284827e-01
4.843500e+01  3.864948e-01
4.845000e+01  3.705685e-01
4.846500e+01  2.848879e-01
4.848000e+01  3.685772e-01
4.849500e+01  4.400068e-01
4.851000e+01  3.704930e-01
4.852500e+01  3.779906e-01
4.854000e+01  3.411421e-01
4.855500e+01  3.818114e-01
4.857000e+01  3.786001e-01
4.858500e+01  3.645077e-01
4.860000e+01  3.628086e-01
4.861500e+01  3.392994e-01
4.863000e+01  3.948646e-01
4.864500e+01  3.670599e-01
4.866000e+01  3.762819e-01
4.867500e+01  3.666253e-01
4.869000e+01  3.663562e-01
4.870500e+01  3.951013e-01
4.872000e+01  3.698028e-01
4.873500e+01  3.903371e-01
4.875000e+01  3.991227e-01
4.876500e+01  3.940662e-01
4.878000e+01  3.785909e-01
4.879500e+01  3.461054e-01
4.881000e+01  3.619849e-01
4.882500e+01  3.827077e-01
4.884000e+01  3.298927e-01
4.885500e+01  3.457931e-01
4.887000e+01  3.596333e-01
4.888500e+01  4.065638e-01
4.890000e+01  3.967633e-01
4.891500e+01  3.443327e-01
4.893000e+01  3.896640e-01
4.894500e+01  4.000221e-01
4.896000e+01  3.847951e-01
4.897500e+01  3.856176e-01
4.899000e+01  4.225805e-01
4.900500e+01  3.550014e-01
4.902000e+01  3.668746e-01
4.903500e+01  3.780938e-01
4.905000e+01  3.925414e-01
4.906500e+01  3.875166e-01
4.908000e+01  3.713783e-01
4.909500e+01  3.758483e-01
4.911000e+01  3.263341e-01
4.912500e+01  3.704402e-01
4.914000e+01  3.244906e-01
4.915500e+01  3.637003e-01
4.917000e+01  3.952343e-01
4.918500e+01  3.703836e-01
4.920000e+01  3.755874e-01
4.921500e+01  3.433903e-01
4.923000e+01  3.696568e-01
4.924500e+01  3.452233e-01
4.926000e+01  3.718737e-01
4.927500e+01  3.043764e-01
4.929000e+01  3.533753e-01
4.930500e+01  4.130339e-01
4.932000e+01  3.323580e-01
4.933500e+01  3.608242e-01
4.935000e+01  3.681630e-01
4.936500e+01  3.670968e-01
4.938000e+01  3.871435e-01
4.939500e+01  3.865346e-01
4.941000e+01  3.298616e-01
4.942500e+01  3.331425e-01
4.944000e+01  3.238040e-01
4.945500e+01  3.684046e-01
4.947000e+01  3.935149e-01
4.948500e+01  3.685022e-01
4.950000e+01  3.742325e-01
4.951500e+01  3.633744e-01
4.953000e+01  3.625726e-01
4.954500e+01  3.365189e-01
4.956000e+01  3.407655e-01
4.957500e+01  3.874456e-01
4.959000e+01  3.554070e-01
4.960500e+01  3.628086e-01
4.962000e+01  3.015875e-01
4.963500e+01  3.223555e-01
4.965000e+01  2.582268e-01
4.966500e+01  2.806990e-01
4.968000e+01  2.528357e-01
4.969500e+01  3.299484e-01
4.971000e+01  3.984733e-01
4.972500e+01  3.155710e-01
4.974000e+01  3.660122e-01
4.975500e+01  3.023972e-01
4.977000e+01  3.273347e-01
4.978500e+01  3.539904e-01
4.980000e+01  3.391843e-01
4.981500e+01  3.787450e-01
4.983000e+01  3.711833e-01
4.984500e+01  3.405673e-01
4.986000e+01  3.586308e-01
4.987500e+01  3.059888e-01
4.989000e+01  3.476002e-01
4.990500e+01  3.559844e-01
4.992000e+01  3.548789e-01
4.993500e+01  2.735197e-01
4.995000e+01  3.271743e-01
4.996500e+01  3.521080e-01
4.998000e+01  3.496942e-01
4.999500e+01  3.303860e-01
