# Supplementary material for: KRSR and RGD Adsorption on TiO2 and Influence of Ion Concentration: A Molecular Dynamics Study
Source: Biomolecules. 2026 Feb 23;16(2):336. doi: 10.3390/biom16020336 (PMC12938479; doi:10.3390/biom16020336)
Supplement: Supplementary file 1 [file biomolecules-16-00336-s001.zip › Supplementary data/data/RGD/6Na6Cl/rmsd.xvg]

# This file was created Tue Aug 19 14:55:23 2025
# Created by:
#                       :-) GROMACS - gmx rms, 2023.2 (-:
# 
# Executable:   /usr/local/gromacs/bin/gmx
# Data prefix:  /usr/local/gromacs
# Working dir:  /mnt/d/Cache/Blanka/Everything Linux/Titán/RGD
# Command line:
#   gmx rms -s 6Na6Cl_1/md/md.tpr -f 6Na6Cl_1/md/md_noPBC.xtc -o 6Na6Cl_1/md/rmsd.xvg -tu ns
# gmx rms is part of G R O M A C S:
#
# Glycine aRginine prOline Methionine Alanine Cystine Serine
#
@    title "RMSD"
@    xaxis  label "Time (ns)"
@    yaxis  label "RMSD (nm)"
@TYPE xy
@ subtitle "Backbone after lsq fit to Backbone"
   0.0000000    0.0000004
   0.0150000    0.0347444
   0.0300000    0.0540532
   0.0450000    0.0575679
   0.0600000    0.0611106
   0.0750000    0.0446728
   0.0900000    0.0737462
   0.1050000    0.0685142
   0.1200000    0.0782449
   0.1350000    0.0794795
   0.1500000    0.0767876
   0.1650000    0.0549096
   0.1800000    0.0734824
   0.1950000    0.0644579
   0.2100000    0.0657183
   0.2250000    0.0608650
   0.2400000    0.0562253
   0.2550000    0.0679966
   0.2700000    0.0607580
   0.2850000    0.0581663
   0.3000000    0.0587089
   0.3150000    0.0555885
   0.3300000    0.0589539
   0.3450000    0.0609296
   0.3600000    0.0641990
   0.3750000    0.0695744
   0.3900000    0.0868072
   0.4050000    0.0709451
   0.4200000    0.0908086
   0.4350000    0.0921910
   0.4500000    0.0685684
   0.4650000    0.0673118
   0.4800000    0.0753814
   0.4950000    0.0674816
   0.5100001    0.0598619
   0.5250000    0.0789131
   0.5400000    0.0860073
   0.5550000    0.1004434
   0.5700001    0.0920759
   0.5850000    0.0972064
   0.6000000    0.1030116
   0.6150000    0.0870095
   0.6300001    0.0922133
   0.6450000    0.0939402
   0.6600000    0.0995647
   0.6750000    0.0920708
   0.6900001    0.0968965
   0.7050000    0.0944333
   0.7200000    0.0834697
   0.7350000    0.0972360
   0.7500001    0.0937323
   0.7650000    0.0920253
   0.7800000    0.0935501
   0.7950000    0.0832384
   0.8100001    0.0680584
   0.8250000    0.0894455
   0.8400000    0.0759616
   0.8550000    0.0805382
   0.8700001    0.0921531
   0.8850001    0.0895808
   0.9000000    0.0728489
   0.9150000    0.0719936
   0.9300001    0.0678543
   0.9450001    0.0536832
   0.9600000    0.0436009
   0.9750000    0.0647157
   0.9900001    0.0666114
   1.0050000    0.0828436
   1.0200001    0.0860714
   1.0350001    0.0751511
   1.0500001    0.0767855
   1.0650001    0.0791346
   1.0800000    0.0853598
   1.0950000    0.0860092
   1.1100000    0.1022421
   1.1250000    0.0704900
   1.1400001    0.0808855
   1.1550001    0.0769839
   1.1700001    0.0821712
   1.1850001    0.0856538
   1.2000000    0.0732190
   1.2150000    0.0725617
   1.2300000    0.0775865
   1.2450000    0.0588901
   1.2600001    0.0748821
   1.2750001    0.0751786
   1.2900001    0.0799928
   1.3050001    0.0655239
   1.3200001    0.0881554
   1.3350000    0.0705614
   1.3500000    0.0662874
   1.3650000    0.0721527
   1.3800001    0.0508070
   1.3950001    0.0717613
   1.4100001    0.0733107
   1.4250001    0.0736685
   1.4400001    0.0806422
   1.4550000    0.0848427
   1.4700000    0.0891519
   1.4850000    0.0828086
   1.5000001    0.0764334
   1.5150001    0.0716089
   1.5300001    0.0716103
   1.5450001    0.0857044
   1.5600001    0.0776236
   1.5750000    0.0810025
   1.5900000    0.0734442
   1.6050000    0.0715011
   1.6200001    0.0749152
   1.6350001    0.0802625
   1.6500001    0.0593568
   1.6650001    0.0900930
   1.6800001    0.0706381
   1.6950001    0.0666902
   1.7100000    0.0592313
   1.7250000    0.0322951
   1.7400001    0.0598952
   1.7550001    0.0766491
   1.7700001    0.0864275
   1.7850001    0.0967264
   1.8000001    0.0863030
   1.8150001    0.0744031
   1.8300000    0.0640806
   1.8450000    0.0596004
   1.8600001    0.0747360
   1.8750001    0.0639630
   1.8900001    0.0462513
   1.9050001    0.0419133
   1.9200001    0.0692805
   1.9350001    0.0577181
   1.9500000    0.0622433
   1.9650002    0.0526220
   1.9800001    0.0712186
   1.9950001    0.0830599
   2.0100000    0.0940947
   2.0250001    0.0802426
   2.0400002    0.1011630
   2.0550001    0.0987276
   2.0700002    0.0897731
   2.0850000    0.0767804
   2.1000001    0.0771596
   2.1150000    0.0789948
   2.1300001    0.0765230
   2.1450002    0.0749197
   2.1600001    0.0741320
   2.1750002    0.0693834
   2.1900001    0.0637152
   2.2050002    0.0645406
   2.2200000    0.0789279
   2.2350001    0.0527064
   2.2500000    0.0707267
   2.2650001    0.0715869
   2.2800002    0.0805140
   2.2950001    0.0840634
   2.3100002    0.0941261
   2.3250000    0.0990825
   2.3400002    0.0929488
   2.3550000    0.0963060
   2.3700001    0.0944590
   2.3850002    0.0935372
   2.4000001    0.0901677
   2.4150002    0.0998766
   2.4300001    0.0727104
   2.4450002    0.0915471
   2.4600000    0.0919201
   2.4750001    0.0992549
   2.4900000    0.0980764
   2.5050001    0.0989276
   2.5200002    0.0854084
   2.5350001    0.0874965
   2.5500002    0.0902136
   2.5650001    0.0985376
   2.5800002    0.0847018
   2.5950000    0.0734943
   2.6100001    0.0805212
   2.6250002    0.0818217
   2.6400001    0.0643376
   2.6550002    0.0729815
   2.6700001    0.0786804
   2.6850002    0.0742958
   2.7000000    0.0801291
   2.7150002    0.0740239
   2.7300000    0.0644082
   2.7450001    0.0752287
   2.7600002    0.0851578
   2.7750001    0.0971355
   2.7900002    0.0839321
   2.8050001    0.1015852
   2.8200002    0.1411845
   2.8350000    0.1365349
   2.8500001    0.1351803
   2.8650002    0.1164361
   2.8800001    0.1220216
   2.8950002    0.1156809
   2.9100001    0.1117150
   2.9250002    0.1043510
   2.9400001    0.1166318
   2.9550002    0.1162573
   2.9700000    0.1175973
   2.9850001    0.1212455
   3.0000002    0.1148505
   3.0150001    0.1072694
   3.0300002    0.1059525
   3.0450001    0.1247769
   3.0600002    0.1160739
   3.0750000    0.1059400
   3.0900002    0.1106157
   3.1050003    0.1060912
   3.1200001    0.1114866
   3.1350002    0.1045867
   3.1500001    0.1102381
   3.1650002    0.1079905
   3.1800001    0.1121527
   3.1950002    0.1123302
   3.2100000    0.1242348
   3.2250001    0.1082263
   3.2400002    0.1194118
   3.2550001    0.1159941
   3.2700002    0.1211497
   3.2850001    0.1081134
   3.3000002    0.1186424
   3.3150001    0.1208978
   3.3300002    0.1142883
   3.3450003    0.1321800
   3.3600001    0.0984982
   3.3750002    0.1057325
   3.3900001    0.1160322
   3.4050002    0.1077718
   3.4200001    0.1080514
   3.4350002    0.1059064
   3.4500000    0.0999577
   3.4650002    0.1127797
   3.4800003    0.1144564
   3.4950001    0.1011451
   3.5100002    0.1218461
   3.5250001    0.1084992
   3.5400002    0.1051395
   3.5550001    0.1022607
   3.5700002    0.1344857
   3.5850003    0.1277864
   3.6000001    0.1130090
   3.6150002    0.1072432
   3.6300001    0.1217974
   3.6450002    0.1250661
   3.6600001    0.1305052
   3.6750002    0.1131415
   3.6900001    0.1146434
   3.7050002    0.1361266
   3.7200003    0.1237435
   3.7350001    0.1240960
   3.7500002    0.1325827
   3.7650001    0.1207302
   3.7800002    0.1225293
   3.7950001    0.1228566
   3.8100002    0.1319540
   3.8250003    0.1427323
   3.8400002    0.1625763
   3.8550003    0.1567618
   3.8700001    0.1186822
   3.8850002    0.1281576
   3.9000001    0.1265661
   3.9150002    0.1181638
   3.9300003    0.1207008
   3.9450002    0.1000478
   3.9600003    0.0909887
   3.9750001    0.1026307
   3.9900002    0.1209284
   4.0050001    0.1240649
   4.0200000    0.1260306
   4.0350003    0.1143361
   4.0500002    0.1121096
   4.0650001    0.1155756
   4.0800004    0.1072455
   4.0950003    0.1046332
   4.1100001    0.1077670
   4.1250000    0.1056618
   4.1400003    0.0856215
   4.1550002    0.0500374
   4.1700001    0.0579066
   4.1850004    0.0529794
   4.2000003    0.0739213
   4.2150002    0.0796265
   4.2300000    0.0940645
   4.2450004    0.0737826
   4.2600002    0.0783891
   4.2750001    0.0666142
   4.2900004    0.0689553
   4.3050003    0.0526407
   4.3200002    0.0870339
   4.3350000    0.0853289
   4.3500004    0.0902331
   4.3650002    0.0911165
   4.3800001    0.0967955
   4.3950000    0.0735309
   4.4100003    0.0981683
   4.4250002    0.0847414
   4.4400001    0.1119686
   4.4550004    0.0909592
   4.4700003    0.0871830
   4.4850001    0.0740405
   4.5000000    0.0768941
   4.5150003    0.0690571
   4.5300002    0.0796448
   4.5450001    0.0865086
   4.5600004    0.0702962
   4.5750003    0.0839119
   4.5900002    0.0862305
   4.6050000    0.0911412
   4.6200004    0.0690170
   4.6350002    0.0805899
   4.6500001    0.0975659
   4.6650004    0.0937436
   4.6800003    0.0631450
   4.6950002    0.0756975
   4.7100000    0.0695990
   4.7250004    0.0844492
   4.7400002    0.0825090
   4.7550001    0.0842589
   4.7700005    0.0906141
   4.7850003    0.0742837
   4.8000002    0.0792672
   4.8150001    0.0642241
   4.8300004    0.0886155
   4.8450003    0.0873055
   4.8600001    0.0807441
   4.8750000    0.0779629
   4.8900003    0.0851761
   4.9050002    0.0742339
   4.9200001    0.0661064
   4.9350004    0.0692915
   4.9500003    0.0894472
   4.9650002    0.0814975
   4.9800000    0.0912559
   4.9950004    0.0928256
   5.0100002    0.0960736
   5.0250001    0.0868054
   5.0400004    0.0843191
   5.0550003    0.0973748
   5.0700002    0.0887525
   5.0850000    0.0961421
   5.1000004    0.1092205
   5.1150002    0.0989530
   5.1300001    0.0926281
   5.1450005    0.0934000
   5.1600003    0.0880185
   5.1750002    0.0897541
   5.1900001    0.0877915
   5.2050004    0.0874605
   5.2200003    0.0890306
   5.2350001    0.0935277
   5.2500005    0.0892766
   5.2650003    0.0874234
   5.2800002    0.0947166
   5.2950001    0.0943759
   5.3100004    0.0968799
   5.3250003    0.0935236
   5.3400002    0.0940258
   5.3550000    0.0920008
   5.3700004    0.0920736
   5.3850002    0.0852094
   5.4000001    0.0964528
   5.4150004    0.0891367
   5.4300003    0.1022354
   5.4450002    0.1011250
   5.4600000    0.0920607
   5.4750004    0.0869941
   5.4900002    0.0916949
   5.5050001    0.0978544
   5.5200005    0.0900934
   5.5350003    0.0926702
   5.5500002    0.0879224
   5.5650001    0.0892870
   5.5800004    0.0876952
   5.5950003    0.0944228
   5.6100001    0.0933557
   5.6250005    0.0989317
   5.6400003    0.0887802
   5.6550002    0.0864500
   5.6700001    0.0894139
   5.6850004    0.0905319
   5.7000003    0.0865152
   5.7150002    0.0889739
   5.7300005    0.0983045
   5.7450004    0.0997541
   5.7600002    0.0930102
   5.7750001    0.0919600
   5.7900004    0.0987202
   5.8050003    0.0919605
   5.8200002    0.0962072
   5.8350005    0.0920131
   5.8500004    0.0994643
   5.8650002    0.0919812
   5.8800001    0.0885770
   5.8950005    0.1001040
   5.9100003    0.0878921
   5.9250002    0.0874851
   5.9400001    0.0937179
   5.9550004    0.0947130
   5.9700003    0.1013240
   5.9850001    0.0922993
   6.0000005    0.0909761
   6.0150003    0.0977092
   6.0300002    0.0899399
   6.0450001    0.0918151
   6.0600004    0.0925865
   6.0750003    0.0876591
   6.0900002    0.0927251
   6.1050005    0.0933519
   6.1200004    0.0978569
   6.1350002    0.0870159
   6.1500001    0.0895360
   6.1650004    0.0882418
   6.1800003    0.0940477
   6.1950002    0.0911718
   6.2100005    0.0917561
   6.2250004    0.0916998
   6.2400002    0.0938292
   6.2550001    0.0929032
   6.2700005    0.0971628
   6.2850003    0.0896619
   6.3000002    0.0922104
   6.3150005    0.0923434
   6.3300004    0.0881436
   6.3450003    0.0950014
   6.3600001    0.0923898
   6.3750005    0.0902043
   6.3900003    0.0978872
   6.4050002    0.0975357
   6.4200001    0.0906977
   6.4350004    0.0901264
   6.4500003    0.0933781
   6.4650002    0.0906329
   6.4800005    0.0842408
   6.4950004    0.0974092
   6.5100002    0.0985851
   6.5250001    0.0972459
   6.5400004    0.0939422
   6.5550003    0.0930870
   6.5700002    0.0912944
   6.5850005    0.0846806
   6.6000004    0.0914729
   6.6150002    0.1022028
   6.6300001    0.0905152
   6.6450005    0.0939045
   6.6600003    0.1003018
   6.6750002    0.0933249
   6.6900005    0.0964653
   6.7050004    0.0944575
   6.7200003    0.0939094
   6.7350001    0.0926485
   6.7500005    0.0908581
   6.7650003    0.0936999
   6.7800002    0.0931451
   6.7950006    0.0873981
   6.8100004    0.0938840
   6.8250003    0.0966089
   6.8400002    0.0868293
   6.8550005    0.0954678
   6.8700004    0.0886093
   6.8850002    0.1035252
   6.9000001    0.0968716
   6.9150004    0.0916924
   6.9300003    0.0890736
   6.9450002    0.0882358
   6.9600005    0.0945395
   6.9750004    0.0903948
   6.9900002    0.0962369
   7.0050001    0.0918259
   7.0200005    0.0930729
   7.0350003    0.0942741
   7.0500002    0.0913166
   7.0650005    0.0977211
   7.0800004    0.0880907
   7.0950003    0.0952280
   7.1100001    0.0892426
   7.1250005    0.0885349
   7.1400003    0.0924317
   7.1550002    0.0887913
   7.1700006    0.0906618
   7.1850004    0.0940669
   7.2000003    0.0951280
   7.2150002    0.0894086
   7.2300005    0.0887498
   7.2450004    0.0956853
   7.2600002    0.0939792
   7.2750006    0.0930968
   7.2900004    0.0952263
   7.3050003    0.0852490
   7.3200002    0.0871634
   7.3350005    0.0963958
   7.3500004    0.0856356
   7.3650002    0.0967430
   7.3800001    0.0893711
   7.3950005    0.0929730
   7.4100003    0.0933360
   7.4250002    0.0928613
   7.4400005    0.0941704
   7.4550004    0.0845173
   7.4700003    0.0879279
   7.4850001    0.0937225
   7.5000005    0.0939958
   7.5150003    0.0941433
   7.5300002    0.0915955
   7.5450006    0.0862930
   7.5600004    0.0895060
   7.5750003    0.0917103
   7.5900002    0.0966003
   7.6050005    0.0865981
   7.6200004    0.0921218
   7.6350002    0.0915309
   7.6500006    0.0894620
   7.6650004    0.0940736
   7.6800003    0.0956581
   7.6950002    0.0946916
   7.7100005    0.0930839
   7.7250004    0.0973047
   7.7400002    0.0966877
   7.7550006    0.0969839
   7.7700005    0.0905701
   7.7850003    0.0958976
   7.8000002    0.0897094
   7.8150005    0.0936981
   7.8300004    0.0879618
   7.8450003    0.0800947
   7.8600006    0.0620800
   7.8750005    0.0660697
   7.8900003    0.0840444
   7.9050002    0.0997969
   7.9200006    0.0951572
   7.9350004    0.0867912
   7.9500003    0.0927532
   7.9650002    0.0837784
   7.9800005    0.1004782
   7.9950004    0.0901568
   8.0100002    0.0914462
   8.0250006    0.0924319
   8.0400000    0.0858307
   8.0550003    0.0900961
   8.0700006    0.0904751
   8.0850000    0.0827273
   8.1000004    0.0934787
   8.1150007    0.0744647
   8.1300001    0.0697120
   8.1450005    0.0639778
   8.1600008    0.0504873
   8.1750002    0.0693241
   8.1900005    0.0581959
   8.2049999    0.0678095
   8.2200003    0.0755737
   8.2350006    0.0587009
   8.2500000    0.0698870
   8.2650003    0.0692479
   8.2800007    0.0459086
   8.2950001    0.0393620
   8.3100004    0.0411116
   8.3250008    0.0312041
   8.3400002    0.0375681
   8.3550005    0.0216935
   8.3700008    0.0373590
   8.3850002    0.0265956
   8.4000006    0.0261193
   8.4150000    0.0365955
   8.4300003    0.0308595
   8.4450006    0.0277653
   8.4600000    0.0404830
   8.4750004    0.0223840
   8.4900007    0.0466900
   8.5050001    0.0333616
   8.5200005    0.0323997
   8.5350008    0.0288958
   8.5500002    0.0313576
   8.5650005    0.0229218
   8.5800009    0.0232730
   8.5950003    0.0324836
   8.6100006    0.0490890
   8.6250000    0.0292962
   8.6400003    0.0254381
   8.6550007    0.0374500
   8.6700001    0.0497798
   8.6850004    0.0274477
   8.7000008    0.0322458
   8.7150002    0.0502778
   8.7300005    0.0291226
   8.7450008    0.0486695
   8.7600002    0.0381116
   8.7750006    0.0272423
   8.7900000    0.0344707
   8.8050003    0.0174909
   8.8200006    0.0442134
   8.8350000    0.0361965
   8.8500004    0.0326783
   8.8650007    0.0263380
   8.8800001    0.0383152
   8.8950005    0.0344286
   8.9100008    0.0566123
   8.9250002    0.0449300
   8.9400005    0.0269451
   8.9550009    0.0480981
   8.9700003    0.0177211
   8.9850006    0.0424855
   9.0000000    0.0440979
   9.0150003    0.0248776
   9.0300007    0.0397991
   9.0450001    0.0239756
   9.0600004    0.0388459
   9.0750008    0.0654130
   9.0900002    0.0337904
   9.1050005    0.0416792
   9.1200008    0.0256112
   9.1350002    0.0261947
   9.1500006    0.0262145
   9.1650000    0.0416401
   9.1800003    0.0464181
   9.1950006    0.0237342
   9.2100000    0.0394099
   9.2250004    0.0408223
   9.2400007    0.0350437
   9.2550001    0.0296691
   9.2700005    0.0310928
   9.2850008    0.0268894
   9.3000002    0.0370613
   9.3150005    0.0373201
   9.3300009    0.0227588
   9.3450003    0.0271471
   9.3600006    0.0321479
   9.3750000    0.0251545
   9.3900003    0.0463650
   9.4050007    0.0427633
   9.4200001    0.0642058
   9.4350004    0.0302374
   9.4500008    0.0295792
   9.4650002    0.0339403
   9.4800005    0.0360442
   9.4950008    0.0456327
   9.5100002    0.0364029
   9.5250006    0.0887371
   9.5400009    0.0715469
   9.5550003    0.0360369
   9.5700006    0.0198161
   9.5850000    0.0353027
   9.6000004    0.0210552
   9.6150007    0.0344636
   9.6300001    0.0265834
   9.6450005    0.0494283
   9.6600008    0.0403593
   9.6750002    0.0241019
   9.6900005    0.0169395
   9.7050009    0.0361286
   9.7200003    0.0399917
   9.7350006    0.0262093
   9.7500000    0.0449366
   9.7650003    0.0297369
   9.7800007    0.0239761
   9.7950001    0.0264859
   9.8100004    0.0470335
   9.8250008    0.0600012
   9.8400002    0.0352245
   9.8550005    0.0307580
   9.8700008    0.0367625
   9.8850002    0.0376756
   9.9000006    0.0367007
   9.9150009    0.0246983
   9.9300003    0.0305818
   9.9450006    0.0498972
   9.9600000    0.0426359
   9.9750004    0.0658198
   9.9900007    0.0259845
  10.0050001    0.0307112
  10.0200005    0.0421763
  10.0350008    0.0244624
  10.0500002    0.0333478
  10.0650005    0.0381491
  10.0800009    0.0378471
  10.0950003    0.0384184
  10.1100006    0.0364948
  10.1250010    0.0379172
  10.1400003    0.0391888
  10.1550007    0.0263010
  10.1700001    0.0420071
  10.1850004    0.0380912
  10.2000008    0.0343487
  10.2150002    0.0348218
  10.2300005    0.0374321
  10.2450008    0.0455126
  10.2600002    0.0442971
  10.2750006    0.0412276
  10.2900009    0.0337477
  10.3050003    0.0229839
  10.3200006    0.0262138
  10.3350000    0.0295677
  10.3500004    0.0301998
  10.3650007    0.0413101
  10.3800001    0.0387951
  10.3950005    0.0310748
  10.4100008    0.0505981
  10.4250002    0.0326879
  10.4400005    0.0223150
  10.4550009    0.0287189
  10.4700003    0.0383702
  10.4850006    0.0348307
  10.5000010    0.0430569
  10.5150003    0.0476341
  10.5300007    0.0296763
  10.5450001    0.0395508
  10.5600004    0.0440195
  10.5750008    0.0195066
  10.5900002    0.0309204
  10.6050005    0.0277770
  10.6200008    0.0262590
  10.6350002    0.0267004
  10.6500006    0.0380430
  10.6650009    0.0307525
  10.6800003    0.0301888
  10.6950006    0.0422780
  10.7100000    0.0430593
  10.7250004    0.0361217
  10.7400007    0.0490926
  10.7550001    0.0347398
  10.7700005    0.0209212
  10.7850008    0.0230096
  10.8000002    0.0430919
  10.8150005    0.0382686
  10.8300009    0.0249415
  10.8450003    0.0550297
  10.8600006    0.0340670
  10.8750010    0.0457095
  10.8900003    0.0413957
  10.9050007    0.0409088
  10.9200001    0.0564749
  10.9350004    0.0404641
  10.9500008    0.0270637
  10.9650002    0.0403804
  10.9800005    0.0336809
  10.9950008    0.0520543
  11.0100002    0.0352326
  11.0250006    0.0379478
  11.0400009    0.0323981
  11.0550003    0.0277870
  11.0700006    0.0356693
  11.0850010    0.0358402
  11.1000004    0.0308576
  11.1150007    0.0190562
  11.1300001    0.0369217
  11.1450005    0.0497952
  11.1600008    0.0391926
  11.1750002    0.0382842
  11.1900005    0.0407052
  11.2050009    0.0562885
  11.2200003    0.0358400
  11.2350006    0.0377127
  11.2500010    0.0343955
  11.2650003    0.0489657
  11.2800007    0.0271236
  11.2950001    0.0313336
  11.3100004    0.0256702
  11.3250008    0.0267301
  11.3400002    0.0443367
  11.3550005    0.0215593
  11.3700008    0.0359688
  11.3850002    0.0233173
  11.4000006    0.0405552
  11.4150009    0.0530187
  11.4300003    0.0297380
  11.4450006    0.0437869
  11.4600010    0.0245254
  11.4750004    0.0240928
  11.4900007    0.0433687
  11.5050001    0.0350097
  11.5200005    0.0396622
  11.5350008    0.0308336
  11.5500002    0.0271759
  11.5650005    0.0256457
  11.5800009    0.0488957
  11.5950003    0.0340497
  11.6100006    0.0276884
  11.6250010    0.0409839
  11.6400003    0.0478115
  11.6550007    0.0357361
  11.6700010    0.0279322
  11.6850004    0.0379130
  11.7000008    0.0397614
  11.7150002    0.0257488
  11.7300005    0.0449273
  11.7450008    0.0405155
  11.7600002    0.0245211
  11.7750006    0.0309377
  11.7900009    0.0269571
  11.8050003    0.0321046
  11.8200006    0.0242608
  11.8350010    0.0393244
  11.8500004    0.0307185
  11.8650007    0.0354891
  11.8800001    0.0293259
  11.8950005    0.0315515
  11.9100008    0.0240901
  11.9250002    0.0235930
  11.9400005    0.0631896
  11.9550009    0.0427675
  11.9700003    0.0283442
  11.9850006    0.0398772
  12.0000010    0.0292452
  12.0150003    0.0365499
  12.0300007    0.0368049
  12.0450010    0.0349134
  12.0600004    0.0246678
  12.0750008    0.0289600
  12.0900002    0.0345617
  12.1050005    0.0308934
  12.1200008    0.0375402
  12.1350002    0.0395559
  12.1500006    0.0343300
  12.1650009    0.0472432
  12.1800003    0.0258514
  12.1950006    0.0401589
  12.2100010    0.0411471
  12.2250004    0.0418277
  12.2400007    0.0469609
  12.2550001    0.0449985
  12.2700005    0.0405014
  12.2850008    0.0304021
  12.3000002    0.0255802
  12.3150005    0.0316097
  12.3300009    0.0250420
  12.3450003    0.0208524
  12.3600006    0.0276012
  12.3750010    0.0369373
  12.3900003    0.0300667
  12.4050007    0.0427569
  12.4200010    0.0452260
  12.4350004    0.0447297
  12.4500008    0.0261188
  12.4650002    0.0260423
  12.4800005    0.0392122
  12.4950008    0.0307176
  12.5100002    0.0483632
  12.5250006    0.0427884
  12.5400009    0.0360210
  12.5550003    0.0297805
  12.5700006    0.0435178
  12.5850010    0.0441829
  12.6000004    0.0325756
  12.6150007    0.0354420
  12.6300011    0.0503042
  12.6450005    0.0204386
  12.6600008    0.0420165
  12.6750002    0.0350686
  12.6900005    0.0421367
  12.7050009    0.0395567
  12.7200003    0.0221449
  12.7350006    0.0374617
  12.7500010    0.0339585
  12.7650003    0.0364808
  12.7800007    0.0438821
  12.7950010    0.0294910
  12.8100004    0.0365254
  12.8250008    0.0377047
  12.8400002    0.0326934
  12.8550005    0.0384246
  12.8700008    0.0498781
  12.8850002    0.0365745
  12.9000006    0.0346860
  12.9150009    0.0454164
  12.9300003    0.0206988
  12.9450006    0.0327848
  12.9600010    0.0281982
  12.9750004    0.0216459
  12.9900007    0.0341382
  13.0050011    0.0381091
  13.0200005    0.0408643
  13.0350008    0.0249958
  13.0500002    0.0464329
  13.0650005    0.0456996
  13.0800009    0.0330462
  13.0950003    0.0356365
  13.1100006    0.0257965
  13.1250010    0.0363204
  13.1400003    0.0285881
  13.1550007    0.0310205
  13.1700010    0.0350172
  13.1850004    0.0180446
  13.2000008    0.0455093
  13.2150002    0.0230691
  13.2300005    0.0284029
  13.2450008    0.0260698
  13.2600002    0.0355654
  13.2750006    0.0391067
  13.2900009    0.0407159
  13.3050003    0.0656786
  13.3200006    0.0174725
  13.3350010    0.0452093
  13.3500004    0.0471703
  13.3650007    0.0487987
  13.3800011    0.0372730
  13.3950005    0.0278532
  13.4100008    0.0294438
  13.4250002    0.0258273
  13.4400005    0.0274878
  13.4550009    0.0365391
  13.4700003    0.0337165
  13.4850006    0.0411294
  13.5000010    0.0500199
  13.5150003    0.0501683
  13.5300007    0.0345500
  13.5450010    0.0241868
  13.5600004    0.0322897
  13.5750008    0.0213668
  13.5900011    0.0414424
  13.6050005    0.0358610
  13.6200008    0.0317798
  13.6350002    0.0357260
  13.6500006    0.0336017
  13.6650009    0.0270835
  13.6800003    0.0624929
  13.6950006    0.0308921
  13.7100010    0.0220242
  13.7250004    0.0169157
  13.7400007    0.0497301
  13.7550011    0.0385678
  13.7700005    0.0388402
  13.7850008    0.0321486
  13.8000002    0.0302456
  13.8150005    0.0411436
  13.8300009    0.0270705
  13.8450003    0.0293147
  13.8600006    0.0278928
  13.8750010    0.0534949
  13.8900003    0.0491131
  13.9050007    0.0464312
  13.9200010    0.0349763
  13.9350004    0.0301703
  13.9500008    0.0598135
  13.9650011    0.0424181
  13.9800005    0.0358497
  13.9950008    0.0548684
  14.0100002    0.0367401
  14.0250006    0.0274066
  14.0400009    0.0481390
  14.0550003    0.0330191
  14.0700006    0.0357317
  14.0850010    0.0330711
  14.1000004    0.0480560
  14.1150007    0.0201299
  14.1300011    0.0366392
  14.1450005    0.0383346
  14.1600008    0.0397066
  14.1750011    0.0326355
  14.1900005    0.0659562
  14.2050009    0.0285090
  14.2200003    0.0250232
  14.2350006    0.0398081
  14.2500010    0.0395291
  14.2650003    0.0428425
  14.2800007    0.0290169
  14.2950010    0.0375921
  14.3100004    0.0365179
  14.3250008    0.0384350
  14.3400011    0.0387123
  14.3550005    0.0505864
  14.3700008    0.0334981
  14.3850002    0.0461545
  14.4000006    0.0524896
  14.4150009    0.0345251
  14.4300003    0.0254859
  14.4450006    0.0365180
  14.4600010    0.0379362
  14.4750004    0.0311040
  14.4900007    0.0298983
  14.5050011    0.0318614
  14.5200005    0.0420698
  14.5350008    0.0264964
  14.5500011    0.0268146
  14.5650005    0.0229359
  14.5800009    0.0344791
  14.5950003    0.0454607
  14.6100006    0.0228885
  14.6250010    0.0296066
  14.6400003    0.0361814
  14.6550007    0.0371790
  14.6700010    0.0353242
  14.6850004    0.0227354
  14.7000008    0.0385716
  14.7150011    0.0297678
  14.7300005    0.0436801
  14.7450008    0.0337912
  14.7600002    0.0332673
  14.7750006    0.0295269
  14.7900009    0.0419127
  14.8050003    0.0372835
  14.8200006    0.0556245
  14.8350010    0.0405138
  14.8500004    0.0279651
  14.8650007    0.0387480
  14.8800011    0.0344472
  14.8950005    0.0303877
  14.9100008    0.0528559
  14.9250011    0.0519934
  14.9400005    0.0430957
  14.9550009    0.0296684
  14.9700003    0.0298856
  14.9850006    0.0276609
  15.0000010    0.0481970
  15.0150003    0.0367659
  15.0300007    0.0269870
  15.0450010    0.0386594
  15.0600004    0.0318167
  15.0750008    0.0257267
  15.0900011    0.0252710
  15.1050005    0.0517179
  15.1200008    0.0429144
  15.1350012    0.0674660
  15.1500006    0.0509792
  15.1650009    0.0499358
  15.1800003    0.0710402
  15.1950006    0.1036189
  15.2100010    0.1177665
  15.2250004    0.1210483
  15.2400007    0.1301387
  15.2550011    0.1388057
  15.2700005    0.1093524
  15.2850008    0.0859331
  15.3000011    0.0855584
  15.3150005    0.0823760
  15.3300009    0.0771424
  15.3450003    0.0675617
  15.3600006    0.0709301
  15.3750010    0.0742515
  15.3900003    0.0773446
  15.4050007    0.0810700
  15.4200010    0.0847126
  15.4350004    0.0966495
  15.4500008    0.0974806
  15.4650011    0.0808667
  15.4800005    0.0989552
  15.4950008    0.0927538
  15.5100012    0.0861564
  15.5250006    0.0890019
  15.5400009    0.0842698
  15.5550003    0.0944443
  15.5700006    0.0911685
  15.5850010    0.0925309
  15.6000004    0.0912597
  15.6150007    0.0917890
  15.6300011    0.0961862
  15.6450005    0.0947193
  15.6600008    0.0922459
  15.6750011    0.0944938
  15.6900005    0.0910249
  15.7050009    0.0931717
  15.7200012    0.0957374
  15.7350006    0.0937706
  15.7500010    0.0998282
  15.7650003    0.0933838
  15.7800007    0.0862826
  15.7950010    0.0880155
  15.8100004    0.0998341
  15.8250008    0.0965735
  15.8400011    0.0860130
  15.8550005    0.0963892
  15.8700008    0.0881457
  15.8850012    0.0898996
  15.9000006    0.0906954
  15.9150009    0.0856588
  15.9300003    0.0880399
  15.9450006    0.0882637
  15.9600010    0.0898362
  15.9750004    0.0911714
  15.9900007    0.0979796
  16.0050011    0.0895749
  16.0200005    0.0939587
  16.0349998    0.0935937
  16.0500011    0.0926382
  16.0650005    0.0996506
  16.0799999    0.0961455
  16.0950012    0.0943627
  16.1100006    0.1021390
  16.1250000    0.0887888
  16.1400013    0.0940737
  16.1550007    0.0923125
  16.1700001    0.0871471
  16.1850014    0.0975028
  16.2000008    0.0885380
  16.2150002    0.0816009
  16.2300014    0.0912783
  16.2450008    0.0905131
  16.2600002    0.0966845
  16.2750015    0.0946731
  16.2900009    0.0867692
  16.3050003    0.0944051
  16.3200016    0.0908446
  16.3350010    0.0879630
  16.3500004    0.0929823
  16.3650017    0.0986094
  16.3800011    0.1005086
  16.3950005    0.0970452
  16.4099998    0.0898798
  16.4250011    0.0921329
  16.4400005    0.0975828
  16.4549999    0.0911773
  16.4700012    0.0987881
  16.4850006    0.0842885
  16.5000000    0.0950626
  16.5150013    0.0905726
  16.5300007    0.0878803
  16.5450001    0.0894123
  16.5600014    0.0859972
  16.5750008    0.0893802
  16.5900002    0.0944462
  16.6050014    0.0923475
  16.6200008    0.0962072
  16.6350002    0.0905672
  16.6500015    0.0865008
  16.6650009    0.0906356
  16.6800003    0.0932613
  16.6950016    0.0927776
  16.7100010    0.0932028
  16.7250004    0.0997954
  16.7400017    0.0891057
  16.7550011    0.0815784
  16.7700005    0.0920573
  16.7849998    0.0909920
  16.8000011    0.0951812
  16.8150005    0.0932822
  16.8299999    0.0922579
  16.8450012    0.0866082
  16.8600006    0.0937137
  16.8750000    0.0878580
  16.8900013    0.0945264
  16.9050007    0.0936339
  16.9200001    0.0915498
  16.9350014    0.0891284
  16.9500008    0.0908540
  16.9650002    0.0927608
  16.9800014    0.0879014
  16.9950008    0.0913750
  17.0100002    0.0988019
  17.0250015    0.0924475
  17.0400009    0.0920163
  17.0550003    0.1014078
  17.0700016    0.0934561
  17.0850010    0.0934111
  17.1000004    0.0988311
  17.1150017    0.0917966
  17.1300011    0.0916177
  17.1450005    0.0940380
  17.1600018    0.0920998
  17.1750011    0.0987221
  17.1900005    0.0947379
  17.2049999    0.0903661
  17.2200012    0.0914631
  17.2350006    0.0831274
  17.2500000    0.0906997
  17.2650013    0.0881884
  17.2800007    0.0881023
  17.2950001    0.0852521
  17.3100014    0.0816736
  17.3250008    0.1016588
  17.3400002    0.0981134
  17.3550014    0.0897541
  17.3700008    0.0926117
  17.3850002    0.0957804
  17.4000015    0.0950269
  17.4150009    0.0951729
  17.4300003    0.0975938
  17.4450016    0.0883855
  17.4600010    0.0899061
  17.4750004    0.0914096
  17.4900017    0.0916092
  17.5050011    0.0969346
  17.5200005    0.0893420
  17.5350018    0.0991435
  17.5500011    0.0891939
  17.5650005    0.0907551
  17.5799999    0.0866922
  17.5950012    0.0941085
  17.6100006    0.0981443
  17.6250000    0.0937470
  17.6400013    0.1002344
  17.6550007    0.0903877
  17.6700001    0.0921609
  17.6850014    0.0945407
  17.7000008    0.0938564
  17.7150002    0.0953212
  17.7300014    0.0903694
  17.7450008    0.0929269
  17.7600002    0.0904837
  17.7750015    0.0915945
  17.7900009    0.0918334
  17.8050003    0.0981303
  17.8200016    0.0899434
  17.8350010    0.0960502
  17.8500004    0.0958265
  17.8650017    0.0926494
  17.8800011    0.0931619
  17.8950005    0.0886527
  17.9100018    0.0863373
  17.9250011    0.0875086
  17.9400005    0.1004892
  17.9549999    0.1008200
  17.9700012    0.0952688
  17.9850006    0.0961142
  18.0000000    0.0934939
  18.0150013    0.0929902
  18.0300007    0.0924880
  18.0450001    0.0934531
  18.0600014    0.0963439
  18.0750008    0.0971937
  18.0900002    0.0895814
  18.1050014    0.0947747
  18.1200008    0.0901493
  18.1350002    0.0903615
  18.1500015    0.0959136
  18.1650009    0.0959077
  18.1800003    0.0902834
  18.1950016    0.0882668
  18.2100010    0.0924661
  18.2250004    0.0933238
  18.2400017    0.0918149
  18.2550011    0.0856574
  18.2700005    0.0828472
  18.2850018    0.0872243
  18.3000011    0.0895628
  18.3150005    0.0926762
  18.3299999    0.0948250
  18.3450012    0.0901173
  18.3600006    0.0827616
  18.3750000    0.0831022
  18.3900013    0.0927209
  18.4050007    0.1026285
  18.4200001    0.0943277
  18.4350014    0.0983080
  18.4500008    0.0856601
  18.4650002    0.0965215
  18.4800014    0.0840592
  18.4950008    0.0901101
  18.5100002    0.0979855
  18.5250015    0.0879711
  18.5400009    0.0932537
  18.5550003    0.0966229
  18.5700016    0.0983569
  18.5850010    0.0959191
  18.6000004    0.0937721
  18.6150017    0.0891664
  18.6300011    0.0896812
  18.6450005    0.0848256
  18.6600018    0.0849294
  18.6750011    0.0939037
  18.6900005    0.0884729
  18.7050018    0.0930268
  18.7200012    0.0981591
  18.7350006    0.1008518
  18.7500000    0.0970822
  18.7650013    0.0864468
  18.7800007    0.0818760
  18.7950001    0.0896842
  18.8100014    0.0994681
  18.8250008    0.0954337
  18.8400002    0.0872129
  18.8550014    0.0883221
  18.8700008    0.0914708
  18.8850002    0.0914423
  18.9000015    0.0914115
  18.9150009    0.0920060
  18.9300003    0.0914986
  18.9450016    0.0911055
  18.9600010    0.0963105
  18.9750004    0.0995157
  18.9900017    0.0900952
  19.0050011    0.0951659
  19.0200005    0.0875241
  19.0350018    0.0919340
  19.0500011    0.0913605
  19.0650005    0.0908787
  19.0800018    0.0878525
  19.0950012    0.0887653
  19.1100006    0.0876498
  19.1250000    0.0944276
  19.1400013    0.0935973
  19.1550007    0.0887969
  19.1700001    0.0988984
  19.1850014    0.0928414
  19.2000008    0.0947894
  19.2150002    0.0951751
  19.2300014    0.0943875
  19.2450008    0.0910659
  19.2600002    0.0976574
  19.2750015    0.0934073
  19.2900009    0.0926431
  19.3050003    0.0885602
  19.3200016    0.0972061
  19.3350010    0.0903148
  19.3500004    0.0953702
  19.3650017    0.0956493
  19.3800011    0.0869582
  19.3950005    0.0895655
  19.4100018    0.0919714
  19.4250011    0.0978617
  19.4400005    0.0846762
  19.4550018    0.0916241
  19.4700012    0.0926676
  19.4850006    0.0911159
  19.5000000    0.0926417
  19.5150013    0.0927839
  19.5300007    0.0926371
  19.5450001    0.0906434
  19.5600014    0.0942326
  19.5750008    0.0885073
  19.5900002    0.0857521
  19.6050014    0.0922716
  19.6200008    0.0905650
  19.6350002    0.0973480
  19.6500015    0.0919144
  19.6650009    0.0922138
  19.6800003    0.0882376
  19.6950016    0.0928018
  19.7100010    0.0918837
  19.7250004    0.1038527
  19.7400017    0.0893185
  19.7550011    0.0891949
  19.7700005    0.0833104
  19.7850018    0.0969912
  19.8000011    0.0909431
  19.8150005    0.0969179
  19.8300018    0.0924789
  19.8450012    0.1011251
  19.8600006    0.0988691
  19.8750000    0.0898665
  19.8900013    0.0874843
  19.9050007    0.0831470
  19.9200001    0.0924983
  19.9350014    0.0843291
  19.9500008    0.0848199
  19.9650002    0.0846117
  19.9800014    0.0910179
  19.9950008    0.0981324
  20.0100002    0.0782931
  20.0250015    0.0897347
  20.0400009    0.1048662
  20.0550003    0.0882867
  20.0700016    0.0937718
  20.0850010    0.0937460
  20.1000004    0.0867796
  20.1150017    0.0868201
  20.1300011    0.1110659
  20.1450005    0.1007450
  20.1600018    0.0769648
  20.1750011    0.0881801
  20.1900005    0.0923614
  20.2050018    0.0916052
  20.2200012    0.1010354
  20.2350006    0.1019902
  20.2500019    0.0867756
  20.2650013    0.0950570
  20.2800007    0.0906394
  20.2950001    0.0910812
  20.3100014    0.0879227
  20.3250008    0.0980959
  20.3400002    0.0892015
  20.3550014    0.0955353
  20.3700008    0.0952617
  20.3850002    0.0993477
  20.4000015    0.0880637
  20.4150009    0.0956907
  20.4300003    0.0901444
  20.4450016    0.0966522
  20.4600010    0.0888466
  20.4750004    0.0956780
  20.4900017    0.0946921
  20.5050011    0.1003933
  20.5200005    0.0851914
  20.5350018    0.0766559
  20.5500011    0.0929540
  20.5650005    0.0982592
  20.5800018    0.0889418
  20.5950012    0.0962607
  20.6100006    0.0921562
  20.6250019    0.0861295
  20.6400013    0.0924788
  20.6550007    0.0940592
  20.6700001    0.0961648
  20.6850014    0.0999645
  20.7000008    0.0930319
  20.7150002    0.0931250
  20.7300014    0.0909007
  20.7450008    0.0919737
  20.7600002    0.0993385
  20.7750015    0.0875123
  20.7900009    0.0874712
  20.8050003    0.0889982
  20.8200016    0.0962990
  20.8350010    0.0906250
  20.8500004    0.0901095
  20.8650017    0.0962965
  20.8800011    0.0938428
  20.8950005    0.0915601
  20.9100018    0.0886092
  20.9250011    0.0916722
  20.9400005    0.0911271
  20.9550018    0.0932729
  20.9700012    0.0902237
  20.9850006    0.0911017
  21.0000019    0.0919511
  21.0150013    0.0930700
  21.0300007    0.0905860
  21.0450001    0.1022421
  21.0600014    0.0928519
  21.0750008    0.0945426
  21.0900002    0.0986733
  21.1050014    0.0839720
  21.1200008    0.0924723
  21.1350002    0.0902985
  21.1500015    0.0894377
  21.1650009    0.0920784
  21.1800003    0.0880691
  21.1950016    0.0913477
  21.2100010    0.0943689
  21.2250004    0.0966674
  21.2400017    0.0927952
  21.2550011    0.0933224
  21.2700005    0.0925544
  21.2850018    0.0952594
  21.3000011    0.1012609
  21.3150005    0.0916464
  21.3300018    0.0904312
  21.3450012    0.0937382
  21.3600006    0.0958519
  21.3750019    0.0928940
  21.3900013    0.0923440
  21.4050007    0.0856308
  21.4200001    0.0957143
  21.4350014    0.0985907
  21.4500008    0.0938426
  21.4650002    0.0938497
  21.4800014    0.0949571
  21.4950008    0.0795392
  21.5100002    0.0911667
  21.5250015    0.0869392
  21.5400009    0.0950953
  21.5550003    0.0996254
  21.5700016    0.0927669
  21.5850010    0.0932359
  21.6000004    0.0889037
  21.6150017    0.0939737
  21.6300011    0.0897048
  21.6450005    0.0928213
  21.6600018    0.0944783
  21.6750011    0.0900266
  21.6900005    0.0951250
  21.7050018    0.0873138
  21.7200012    0.0964855
  21.7350006    0.0855081
  21.7500019    0.0923389
  21.7650013    0.0951919
  21.7800007    0.0973420
  21.7950020    0.0954649
  21.8100014    0.0918366
  21.8250008    0.1020260
  21.8400002    0.0886257
  21.8550014    0.0886348
  21.8700008    0.1083706
  21.8850002    0.0948285
  21.9000015    0.0953394
  21.9150009    0.0884325
  21.9300003    0.0975534
  21.9450016    0.0984947
  21.9600010    0.1053183
  21.9750004    0.0914521
  21.9900017    0.0933718
  22.0050011    0.0959406
  22.0200005    0.0907904
  22.0350018    0.0917229
  22.0500011    0.0924803
  22.0650005    0.0912713
  22.0800018    0.0861874
  22.0950012    0.0926903
  22.1100006    0.0981009
  22.1250019    0.1032773
  22.1400013    0.0949000
  22.1550007    0.0943008
  22.1700020    0.0942287
  22.1850014    0.0900369
  22.2000008    0.0960262
  22.2150002    0.0933391
  22.2300014    0.0931463
  22.2450008    0.0872704
  22.2600002    0.0882043
  22.2750015    0.0922808
  22.2900009    0.0988044
  22.3050003    0.0902414
  22.3200016    0.0967122
  22.3350010    0.0931146
  22.3500004    0.0939884
  22.3650017    0.0959595
  22.3800011    0.0935936
  22.3950005    0.0844631
  22.4100018    0.0927558
  22.4250011    0.0986968
  22.4400005    0.0947236
  22.4550018    0.0984572
  22.4700012    0.0938758
  22.4850006    0.0908729
  22.5000019    0.0866263
  22.5150013    0.0920240
  22.5300007    0.0923567
  22.5450020    0.1003165
  22.5600014    0.0972986
  22.5750008    0.0916919
  22.5900002    0.0929250
  22.6050014    0.0902379
  22.6200008    0.0911201
  22.6350002    0.0922719
  22.6500015    0.0923202
  22.6650009    0.0969860
  22.6800003    0.0952255
  22.6950016    0.0972793
  22.7100010    0.0839494
  22.7250004    0.0918259
  22.7400017    0.0847674
  22.7550011    0.0957583
  22.7700005    0.0937187
  22.7850018    0.0943095
  22.8000011    0.0919420
  22.8150005    0.0847310
  22.8300018    0.0910539
  22.8450012    0.0938888
  22.8600006    0.0928952
  22.8750019    0.0928824
  22.8900013    0.0910527
  22.9050007    0.0960894
  22.9200020    0.0873437
  22.9350014    0.0976246
  22.9500008    0.0841070
  22.9650002    0.1059648
  22.9800014    0.0929232
  22.9950008    0.1023540
  23.0100002    0.0924541
  23.0250015    0.0885378
  23.0400009    0.0960785
  23.0550003    0.0915100
  23.0700016    0.0824057
  23.0850010    0.0870884
  23.1000004    0.0896637
  23.1150017    0.1005386
  23.1300011    0.0795215
  23.1450005    0.0910484
  23.1600018    0.0926470
  23.1750011    0.0813666
  23.1900005    0.0905598
  23.2050018    0.0942775
  23.2200012    0.0899552
  23.2350006    0.0980339
  23.2500019    0.0959262
  23.2650013    0.1024271
  23.2800007    0.0981814
  23.2950020    0.0863603
  23.3100014    0.0932083
  23.3250008    0.0915817
  23.3400021    0.0855554
  23.3550014    0.0996234
  23.3700008    0.1079037
  23.3850002    0.0811129
  23.4000015    0.0903095
  23.4150009    0.0965523
  23.4300003    0.0870507
  23.4450016    0.0983886
  23.4600010    0.0944156
  23.4750004    0.0947766
  23.4900017    0.0976680
  23.5050011    0.0996957
  23.5200005    0.0986008
  23.5350018    0.0932933
  23.5500011    0.0962516
  23.5650005    0.0911932
  23.5800018    0.0925208
  23.5950012    0.1000806
  23.6100006    0.0976075
  23.6250019    0.0960021
  23.6400013    0.0941719
  23.6550007    0.0899585
  23.6700020    0.0957864
  23.6850014    0.0976262
  23.7000008    0.0945386
  23.7150021    0.0942833
  23.7300014    0.0977390
  23.7450008    0.0911520
  23.7600002    0.0956549
  23.7750015    0.0871418
  23.7900009    0.0911700
  23.8050003    0.1007829
  23.8200016    0.0957053
  23.8350010    0.0989371
  23.8500004    0.0921384
  23.8650017    0.0910213
  23.8800011    0.0943098
  23.8950005    0.0941799
  23.9100018    0.0921263
  23.9250011    0.0989693
  23.9400005    0.0915129
  23.9550018    0.0890652
  23.9700012    0.0919307
  23.9850006    0.1067182
  24.0000019    0.0947815
  24.0150013    0.0898495
  24.0300007    0.0927713
  24.0450020    0.0903353
  24.0600014    0.0910190
  24.0750008    0.0845246
  24.0900021    0.0870882
  24.1050014    0.0890972
  24.1200008    0.0940031
  24.1350002    0.1008559
  24.1500015    0.0920155
  24.1650009    0.0935462
  24.1800003    0.0929088
  24.1950016    0.0927323
  24.2100010    0.0898906
  24.2250004    0.0990801
  24.2400017    0.0918227
  24.2550011    0.0920710
  24.2700005    0.0902295
  24.2850018    0.0902821
  24.3000011    0.0942876
  24.3150005    0.0926439
  24.3300018    0.0878335
  24.3450012    0.0953131
  24.3600006    0.0916603
  24.3750019    0.0896808
  24.3900013    0.0996727
  24.4050007    0.1045170
  24.4200020    0.0960414
  24.4350014    0.0979811
  24.4500008    0.0922063
  24.4650021    0.0904810
  24.4800014    0.0941316
  24.4950008    0.0991567
  24.5100002    0.0925689
  24.5250015    0.0911594
  24.5400009    0.0923857
  24.5550003    0.0961193
  24.5700016    0.0925916
  24.5850010    0.0909751
  24.6000004    0.0878738
  24.6150017    0.0909253
  24.6300011    0.0904463
  24.6450005    0.0942289
  24.6600018    0.0933237
  24.6750011    0.0918463
  24.6900005    0.0897402
  24.7050018    0.1097261
  24.7200012    0.0951808
  24.7350006    0.0973764
  24.7500019    0.0846233
  24.7650013    0.0945880
  24.7800007    0.0938211
  24.7950020    0.0965024
  24.8100014    0.0911829
  24.8250008    0.0900973
  24.8400021    0.0872188
  24.8550014    0.1027191
  24.8700008    0.0890587
  24.8850002    0.0873314
  24.9000015    0.0834211
  24.9150009    0.0981908
  24.9300003    0.0919131
  24.9450016    0.0813440
  24.9600010    0.0903338
  24.9750004    0.0850530
  24.9900017    0.0866573
  25.0050011    0.0944936
  25.0200005    0.1115688
  25.0350018    0.1198827
  25.0500011    0.1194151
  25.0650005    0.1364841
  25.0800018    0.1025362
  25.0950012    0.1064881
  25.1100006    0.1073453
  25.1250019    0.1163038
  25.1400013    0.1093121
  25.1550007    0.1205725
  25.1700020    0.1200064
  25.1850014    0.1015758
  25.2000008    0.0974078
  25.2150021    0.1154328
  25.2300014    0.1193151
  25.2450008    0.1061758
  25.2600021    0.1112934
  25.2750015    0.1185994
  25.2900009    0.1234365
  25.3050003    0.1124587
  25.3200016    0.1024328
  25.3350010    0.1104012
  25.3500004    0.0981642
  25.3650017    0.1051244
  25.3800011    0.1142543
  25.3950005    0.1085387
  25.4100018    0.1116804
  25.4250011    0.1235031
  25.4400005    0.1006042
  25.4550018    0.1062523
  25.4700012    0.1079524
  25.4850006    0.1105551
  25.5000019    0.1089027
  25.5150013    0.1118633
  25.5300007    0.1088298
  25.5450020    0.1072385
  25.5600014    0.1058825
  25.5750008    0.1058624
  25.5900021    0.1195537
  25.6050014    0.1144715
  25.6200008    0.0977220
  25.6350021    0.1005659
  25.6500015    0.1065707
  25.6650009    0.1115258
  25.6800003    0.1067171
  25.6950016    0.1177897
  25.7100010    0.1124702
  25.7250004    0.1047822
  25.7400017    0.1029758
  25.7550011    0.1224253
  25.7700005    0.1117552
  25.7850018    0.1004294
  25.8000011    0.1045855
  25.8150005    0.1186511
  25.8300018    0.1161082
  25.8450012    0.1057331
  25.8600006    0.1239820
  25.8750019    0.1237472
  25.8900013    0.1091106
  25.9050007    0.1141052
  25.9200020    0.1138892
  25.9350014    0.1037855
  25.9500008    0.1173193
  25.9650021    0.1103897
  25.9800014    0.1027814
  25.9950008    0.1048559
  26.0100021    0.1149206
  26.0250015    0.1161432
  26.0400009    0.0961911
  26.0550003    0.1099074
  26.0700016    0.1079448
  26.0850010    0.1121998
  26.1000004    0.0968190
  26.1150017    0.1014288
  26.1300011    0.1164783
  26.1450005    0.1080476
  26.1600018    0.1159230
  26.1750011    0.1114405
  26.1900005    0.1150066
  26.2050018    0.1034669
  26.2200012    0.1357136
  26.2350006    0.1117506
  26.2500019    0.1125992
  26.2650013    0.1117453
  26.2800007    0.1279982
  26.2950020    0.1102648
  26.3100014    0.1201495
  26.3250008    0.1309055
  26.3400021    0.1178434
  26.3550014    0.1190396
  26.3700008    0.1239045
  26.3850021    0.1206507
  26.4000015    0.1056759
  26.4150009    0.1290976
  26.4300003    0.1157850
  26.4450016    0.1198076
  26.4600010    0.1279500
  26.4750004    0.1298551
  26.4900017    0.1217091
  26.5050011    0.1239922
  26.5200005    0.1124410
  26.5350018    0.1328069
  26.5500011    0.1295419
  26.5650005    0.1242955
  26.5800018    0.1102706
  26.5950012    0.1248456
  26.6100006    0.1279991
  26.6250019    0.1193209
  26.6400013    0.1301522
  26.6550007    0.1259669
  26.6700020    0.1273213
  26.6850014    0.1169836
  26.7000008    0.1181393
  26.7150021    0.1266419
  26.7300014    0.1398743
  26.7450008    0.1365429
  26.7600021    0.1446308
  26.7750015    0.1150934
  26.7900009    0.1131556
  26.8050022    0.1261152
  26.8200016    0.1038445
  26.8350010    0.1316457
  26.8500004    0.1263801
  26.8650017    0.0994131
  26.8800011    0.1328758
  26.8950005    0.1295095
  26.9100018    0.1175700
  26.9250011    0.1181111
  26.9400005    0.1237446
  26.9550018    0.1114119
  26.9700012    0.1220633
  26.9850006    0.1061172
  27.0000019    0.1185669
  27.0150013    0.1294432
  27.0300007    0.1429118
  27.0450020    0.1435959
  27.0600014    0.1335737
  27.0750008    0.1411543
  27.0900021    0.1373800
  27.1050014    0.1424063
  27.1200008    0.1143048
  27.1350021    0.1285275
  27.1500015    0.1155443
  27.1650009    0.1232838
  27.1800022    0.1334264
  27.1950016    0.1258291
  27.2100010    0.1199580
  27.2250004    0.1304582
  27.2400017    0.1271965
  27.2550011    0.1428548
  27.2700005    0.1445261
  27.2850018    0.1287145
  27.3000011    0.1361571
  27.3150005    0.1407158
  27.3300018    0.1222118
  27.3450012    0.1234968
  27.3600006    0.1311403
  27.3750019    0.1208867
  27.3900013    0.0633226
  27.4050007    0.0944471
  27.4200020    0.1131340
  27.4350014    0.1061446
  27.4500008    0.1059911
  27.4650021    0.1138364
  27.4800014    0.1203714
  27.4950008    0.1235835
  27.5100021    0.1332996
  27.5250015    0.1352314
  27.5400009    0.1380292
  27.5550022    0.1366090
  27.5700016    0.1554908
  27.5850010    0.1441398
  27.6000004    0.1347765
  27.6150017    0.1371125
  27.6300011    0.1421969
  27.6450005    0.1275288
  27.6600018    0.1372065
  27.6750011    0.1384498
  27.6900005    0.1422920
  27.7050018    0.1307719
  27.7200012    0.1371464
  27.7350006    0.1470298
  27.7500019    0.1462511
  27.7650013    0.1348199
  27.7800007    0.1428664
  27.7950020    0.1269392
  27.8100014    0.1273220
  27.8250008    0.1183177
  27.8400021    0.1107865
  27.8550014    0.1105814
  27.8700008    0.1150176
  27.8850021    0.1239037
  27.9000015    0.1189525
  27.9150009    0.1252161
  27.9300022    0.1099086
  27.9450016    0.1154597
  27.9600010    0.1139575
  27.9750004    0.1137231
  27.9900017    0.1146946
  28.0050011    0.1294224
  28.0200005    0.1166681
  28.0350018    0.1510014
  28.0500011    0.1142049
  28.0650005    0.1437988
  28.0800018    0.1261729
  28.0950012    0.1053452
  28.1100006    0.1171473
  28.1250019    0.1151481
  28.1400013    0.1095937
  28.1550007    0.0984397
  28.1700020    0.1202151
  28.1850014    0.1041889
  28.2000008    0.1148238
  28.2150021    0.1216159
  28.2300014    0.1376167
  28.2450008    0.1192472
  28.2600021    0.1242462
  28.2750015    0.1095983
  28.2900009    0.1338502
  28.3050022    0.1199010
  28.3200016    0.1257467
  28.3350010    0.1172685
  28.3500023    0.1178365
  28.3650017    0.1139245
  28.3800011    0.1167794
  28.3950005    0.1225269
  28.4100018    0.1170521
  28.4250011    0.1330464
  28.4400005    0.1102567
  28.4550018    0.1391368
  28.4700012    0.1319828
  28.4850006    0.1183542
  28.5000019    0.1259863
  28.5150013    0.1239665
  28.5300007    0.1271284
  28.5450020    0.1047642
  28.5600014    0.1391344
  28.5750008    0.1346560
  28.5900021    0.1429191
  28.6050014    0.1158178
  28.6200008    0.1226025
  28.6350021    0.1352168
  28.6500015    0.1182142
  28.6650009    0.1233743
  28.6800022    0.1304762
  28.6950016    0.1279026
  28.7100010    0.1142671
  28.7250023    0.1295214
  28.7400017    0.1264471
  28.7550011    0.1143846
  28.7700005    0.1138201
  28.7850018    0.1223377
  28.8000011    0.1171165
  28.8150005    0.1316580
  28.8300018    0.1034736
  28.8450012    0.1172315
  28.8600006    0.1205555
  28.8750019    0.0889388
  28.8900013    0.0873181
  28.9050007    0.0887227
  28.9200020    0.0894546
  28.9350014    0.0753170
  28.9500008    0.0863263
  28.9650021    0.0932590
  28.9800014    0.0887120
  28.9950008    0.0909256
  29.0100021    0.0755080
  29.0250015    0.0971911
  29.0400009    0.0874810
  29.0550022    0.1005933
  29.0700016    0.1063012
  29.0850010    0.0867341
  29.1000023    0.0892105
  29.1150017    0.0859836
  29.1300011    0.0954859
  29.1450005    0.0865888
  29.1600018    0.0982631
  29.1750011    0.0945156
  29.1900005    0.1072979
  29.2050018    0.0842357
  29.2200012    0.0901957
  29.2350006    0.0895616
  29.2500019    0.0927136
  29.2650013    0.0877172
  29.2800007    0.0776446
  29.2950020    0.1074600
  29.3100014    0.1123828
  29.3250008    0.1061715
  29.3400021    0.1311336
  29.3550014    0.1185261
  29.3700008    0.0957318
  29.3850021    0.1140472
  29.4000015    0.0994086
  29.4150009    0.1153558
  29.4300022    0.1155288
  29.4450016    0.1108155
  29.4600010    0.1059605
  29.4750023    0.1103482
  29.4900017    0.1363620
  29.5050011    0.1381878
  29.5200005    0.1522778
  29.5350018    0.1304282
  29.5500011    0.1102337
  29.5650005    0.1095989
  29.5800018    0.0941151
  29.5950012    0.1204825
  29.6100006    0.1021804
  29.6250019    0.1259622
  29.6400013    0.1537403
  29.6550007    0.1303286
  29.6700020    0.1219077
  29.6850014    0.1486055
  29.7000008    0.1090689
  29.7150021    0.1336620
  29.7300014    0.1322187
  29.7450008    0.1472114
  29.7600021    0.1464479
  29.7750015    0.1214386
  29.7900009    0.1062867
  29.8050022    0.1143556
  29.8200016    0.1014883
  29.8350010    0.1009767
  29.8500023    0.0884233
  29.8650017    0.0913628
  29.8800011    0.0999717
  29.8950024    0.1248742
  29.9100018    0.1077935
  29.9250011    0.1310666
  29.9400005    0.1117972
  29.9550018    0.1276843
  29.9700012    0.1210795
  29.9850006    0.0949625
  30.0000019    0.0862843
  30.0150013    0.1127003
  30.0300007    0.1127056
  30.0450020    0.1063646
  30.0600014    0.1136083
  30.0750008    0.1060678
  30.0900021    0.1081303
  30.1050014    0.1195098
  30.1200008    0.1209731
  30.1350021    0.1178288
  30.1500015    0.1126923
  30.1650009    0.1112956
  30.1800022    0.1104561
  30.1950016    0.1140037
  30.2100010    0.1153058
  30.2250023    0.1117174
  30.2400017    0.1169776
  30.2550011    0.1043957
  30.2700024    0.1071082
  30.2850018    0.1139970
  30.3000011    0.1105582
  30.3150005    0.1116519
  30.3300018    0.1184375
  30.3450012    0.1147329
  30.3600006    0.1147331
  30.3750019    0.1115858
  30.3900013    0.1138105
  30.4050007    0.1124412
  30.4200020    0.1145892
  30.4350014    0.1169055
  30.4500008    0.1058062
  30.4650021    0.1124515
  30.4800014    0.1116031
  30.4950008    0.1189698
  30.5100021    0.1217157
  30.5250015    0.1206707
  30.5400009    0.1074767
  30.5550022    0.1060008
  30.5700016    0.1026375
  30.5850010    0.1061646
  30.6000023    0.1206627
  30.6150017    0.1079996
  30.6300011    0.1281380
  30.6450024    0.1168215
  30.6600018    0.1121032
  30.6750011    0.1126698
  30.6900005    0.1369393
  30.7050018    0.1293880
  30.7200012    0.1439585
  30.7350006    0.1382359
  30.7500019    0.1320657
  30.7650013    0.1374793
  30.7800007    0.1266622
  30.7950020    0.1321275
  30.8100014    0.1210340
  30.8250008    0.1453744
  30.8400021    0.1144652
  30.8550014    0.1009643
  30.8700008    0.1134758
  30.8850021    0.0968221
  30.9000015    0.1026062
  30.9150009    0.1070321
  30.9300022    0.1146106
  30.9450016    0.1136011
  30.9600010    0.1070665
  30.9750023    0.1130148
  30.9900017    0.1114181
  31.0050011    0.1312060
  31.0200024    0.1128507
  31.0350018    0.1271585
  31.0500011    0.1018534
  31.0650005    0.1057079
  31.0800018    0.1089251
  31.0950012    0.0939808
  31.1100006    0.1252823
  31.1250019    0.1133229
  31.1400013    0.1110127
  31.1550007    0.1364792
  31.1700020    0.1180916
  31.1850014    0.1257883
  31.2000008    0.1028581
  31.2150021    0.1046208
  31.2300014    0.1098341
  31.2450008    0.1132724
  31.2600021    0.1196126
  31.2750015    0.1035375
  31.2900009    0.1190731
  31.3050022    0.1231858
  31.3200016    0.1275523
  31.3350010    0.1109804
  31.3500023    0.1148033
  31.3650017    0.1106322
  31.3800011    0.1187638
  31.3950024    0.1267725
  31.4100018    0.1191354
  31.4250011    0.1136714
  31.4400024    0.1106359
  31.4550018    0.1104658
  31.4700012    0.1141257
  31.4850006    0.1223893
  31.5000019    0.1264362
  31.5150013    0.1225088
  31.5300007    0.1102030
  31.5450020    0.1178276
  31.5600014    0.1183121
  31.5750008    0.1222389
  31.5900021    0.1294700
  31.6050014    0.1293395
  31.6200008    0.1146075
  31.6350021    0.1226796
  31.6500015    0.1218430
  31.6650009    0.1105600
  31.6800022    0.1150467
  31.6950016    0.1172241
  31.7100010    0.1292018
  31.7250023    0.1338257
  31.7400017    0.1364293
  31.7550011    0.1253432
  31.7700024    0.1304936
  31.7850018    0.1359579
  31.8000011    0.1314855
  31.8150024    0.1146124
  31.8300018    0.1154736
  31.8450012    0.1101365
  31.8600006    0.1264602
  31.8750019    0.1176402
  31.8900013    0.1118666
  31.9050007    0.1179824
  31.9200020    0.1211466
  31.9350014    0.1104731
  31.9500008    0.1130260
  31.9650021    0.1125878
  31.9800014    0.1119577
  31.9950008    0.1095949
  32.0100021    0.1070217
  32.0250015    0.1152615
  32.0400009    0.1211065
  32.0550003    0.1122644
  32.0699997    0.1003930
  32.0850029    0.1106606
  32.1000023    0.1159700
  32.1150017    0.1072574
  32.1300011    0.1194788
  32.1450005    0.1095483
  32.1599998    0.1102265
  32.1750031    0.1125126
  32.1900024    0.1049959
  32.2050018    0.1149950
  32.2200012    0.1120880
  32.2350006    0.1019862
  32.2500000    0.1228669
  32.2650032    0.1164770
  32.2800026    0.1111346
  32.2950020    0.1117866
  32.3100014    0.1142003
  32.3250008    0.1123691
  32.3400002    0.1128496
  32.3550034    0.1290075
  32.3700027    0.1203842
  32.3850021    0.1147641
  32.4000015    0.1168373
  32.4150009    0.1124866
  32.4300003    0.1194461
  32.4449997    0.1191565
  32.4600029    0.1138145
  32.4750023    0.1150028
  32.4900017    0.1092145
  32.5050011    0.1143399
  32.5200005    0.1187220
  32.5349998    0.1135485
  32.5500031    0.1125081
  32.5650024    0.1235644
  32.5800018    0.1211981
  32.5950012    0.1113625
  32.6100006    0.1098417
  32.6250000    0.1289281
  32.6400032    0.1173638
  32.6550026    0.1088671
  32.6700020    0.1190532
  32.6850014    0.1262237
  32.7000008    0.1168366
  32.7150002    0.1092788
  32.7300034    0.1083837
  32.7450027    0.1070342
  32.7600021    0.1021629
  32.7750015    0.1066189
  32.7900009    0.1046722
  32.8050003    0.1069955
  32.8199997    0.1175564
  32.8350029    0.1121667
  32.8500023    0.1127174
  32.8650017    0.0972080
  32.8800011    0.1080503
  32.8950005    0.1090297
  32.9099998    0.1113726
  32.9250031    0.1057100
  32.9400024    0.1053391
  32.9550018    0.0977321
  32.9700012    0.0934553
  32.9850006    0.1063858
  33.0000000    0.0952250
  33.0150032    0.1058848
  33.0300026    0.0984178
  33.0450020    0.1125407
  33.0600014    0.1074344
  33.0750008    0.1164379
  33.0900002    0.1097366
  33.1050034    0.0982582
  33.1200027    0.1008821
  33.1350021    0.1111918
  33.1500015    0.1142001
  33.1650009    0.1089278
  33.1800003    0.1046112
  33.1949997    0.1200185
  33.2100029    0.1011652
  33.2250023    0.0952641
  33.2400017    0.1164339
  33.2550011    0.1127967
  33.2700005    0.1065881
  33.2849998    0.1156348
  33.3000031    0.1070552
  33.3150024    0.1037850
  33.3300018    0.1013958
  33.3450012    0.1075331
  33.3600006    0.0967267
  33.3750000    0.1282648
  33.3900032    0.1154795
  33.4050026    0.1271896
  33.4200020    0.1274656
  33.4350014    0.1063801
  33.4500008    0.1172064
  33.4650002    0.1366720
  33.4800034    0.1314966
  33.4950027    0.1354407
  33.5100021    0.1183434
  33.5250015    0.1235117
  33.5400009    0.1231642
  33.5550003    0.1298771
  33.5699997    0.1272862
  33.5850029    0.0998538
  33.6000023    0.1269385
  33.6150017    0.1258613
  33.6300011    0.1372277
  33.6450005    0.1295072
  33.6599998    0.1236029
  33.6750031    0.1237299
  33.6900024    0.1220823
  33.7050018    0.1134885
  33.7200012    0.1121085
  33.7350006    0.1224796
  33.7500000    0.1134705
  33.7650032    0.1366663
  33.7800026    0.1286219
  33.7950020    0.1036993
  33.8100014    0.1182810
  33.8250008    0.1305053
  33.8400002    0.1259033
  33.8550034    0.1356092
  33.8700027    0.1300423
  33.8850021    0.1201313
  33.9000015    0.0954576
  33.9150009    0.1269052
  33.9300003    0.1191240
  33.9450035    0.1201210
  33.9600029    0.1348577
  33.9750023    0.1226331
  33.9900017    0.1212960
  34.0050011    0.1152164
  34.0200005    0.1290669
  34.0349998    0.1227484
  34.0500031    0.1243595
  34.0650024    0.1364279
  34.0800018    0.1435290
  34.0950012    0.1419975
  34.1100006    0.1320631
  34.1250000    0.1289439
  34.1400032    0.1338612
  34.1550026    0.1222505
  34.1700020    0.1164041
  34.1850014    0.1000972
  34.2000008    0.1321390
  34.2150002    0.1360970
  34.2300034    0.1028476
  34.2450027    0.1362477
  34.2600021    0.1170223
  34.2750015    0.1390004
  34.2900009    0.1263397
  34.3050003    0.1322415
  34.3200035    0.1347082
  34.3350029    0.1276385
  34.3500023    0.1276408
  34.3650017    0.1409069
  34.3800011    0.1241029
  34.3950005    0.1317821
  34.4099998    0.1391731
  34.4250031    0.1442066
  34.4400024    0.1365934
  34.4550018    0.1257496
  34.4700012    0.1272130
  34.4850006    0.1246131
  34.5000000    0.1393043
  34.5150032    0.1285454
  34.5300026    0.1385924
  34.5450020    0.1141001
  34.5600014    0.1126470
  34.5750008    0.1268351
  34.5900002    0.1310204
  34.6050034    0.1280005
  34.6200027    0.1199866
  34.6350021    0.1148452
  34.6500015    0.1126691
  34.6650009    0.1330565
  34.6800003    0.1224492
  34.6950035    0.1076822
  34.7100029    0.1283254
  34.7250023    0.1046992
  34.7400017    0.1203011
  34.7550011    0.1107086
  34.7700005    0.1051122
  34.7849998    0.1138082
  34.8000031    0.1261192
  34.8150024    0.1205109
  34.8300018    0.1228919
  34.8450012    0.1151973
  34.8600006    0.1214658
  34.8750000    0.1239176
  34.8900032    0.1176722
  34.9050026    0.1274788
  34.9200020    0.1265261
  34.9350014    0.1345693
  34.9500008    0.1255444
  34.9650002    0.1290763
  34.9800034    0.1109191
  34.9950027    0.1290610
  35.0100021    0.0931160
  35.0250015    0.1188461
  35.0400009    0.1206542
  35.0550003    0.1240261
  35.0700035    0.1260077
  35.0850029    0.1166191
  35.1000023    0.1163761
  35.1150017    0.1232952
  35.1300011    0.1317347
  35.1450005    0.1218587
  35.1599998    0.1164794
  35.1750031    0.1234022
  35.1900024    0.1254111
  35.2050018    0.1291952
  35.2200012    0.1043195
  35.2350006    0.1142839
  35.2500000    0.1205732
  35.2650032    0.1357866
  35.2800026    0.1371940
  35.2950020    0.1172702
  35.3100014    0.1169234
  35.3250008    0.1330708
  35.3400002    0.1180570
  35.3550034    0.1199293
  35.3700027    0.1336503
  35.3850021    0.1254455
  35.4000015    0.0910586
  35.4150009    0.1118128
  35.4300003    0.1172031
  35.4450035    0.1076253
  35.4600029    0.1054757
  35.4750023    0.1044639
  35.4900017    0.1038528
  35.5050011    0.1107813
  35.5200005    0.0943049
  35.5349998    0.0978300
  35.5500031    0.1095357
  35.5650024    0.0925735
  35.5800018    0.0895260
  35.5950012    0.0951204
  35.6100006    0.0970775
  35.6250000    0.1080071
  35.6400032    0.1122910
  35.6550026    0.1316020
  35.6700020    0.1232473
  35.6850014    0.1159073
  35.7000008    0.1335523
  35.7150002    0.1152496
  35.7300034    0.1236456
  35.7450027    0.1118606
  35.7600021    0.1311733
  35.7750015    0.1298519
  35.7900009    0.1191684
  35.8050003    0.1324271
  35.8200035    0.1369364
  35.8350029    0.1237286
  35.8500023    0.1363960
  35.8650017    0.1119930
  35.8800011    0.1215438
  35.8950005    0.1064957
  35.9099998    0.1416242
  35.9250031    0.1217057
  35.9400024    0.1176570
  35.9550018    0.1334651
  35.9700012    0.1315263
  35.9850006    0.1228505
  36.0000000    0.1294147
  36.0150032    0.1221755
  36.0300026    0.1091679
  36.0450020    0.1211213
  36.0600014    0.1012626
  36.0750008    0.1069585
  36.0900002    0.0939983
  36.1050034    0.0910636
  36.1200027    0.0943356
  36.1350021    0.1015686
  36.1500015    0.0917743
  36.1650009    0.0972509
  36.1800003    0.0801427
  36.1950035    0.0869013
  36.2100029    0.0917637
  36.2250023    0.0809662
  36.2400017    0.0726958
  36.2550011    0.0760090
  36.2700005    0.0733551
  36.2849998    0.0787854
  36.3000031    0.0797432
  36.3150024    0.0894320
  36.3300018    0.0838707
  36.3450012    0.0819566
  36.3600006    0.0911112
  36.3750000    0.0999115
  36.3900032    0.1084707
  36.4050026    0.1100971
  36.4200020    0.0911913
  36.4350014    0.1076704
  36.4500008    0.1170778
  36.4650002    0.1176390
  36.4800034    0.1131263
  36.4950027    0.1029100
  36.5100021    0.1170994
  36.5250015    0.1300558
  36.5400009    0.1329757
  36.5550003    0.1442303
  36.5700035    0.1318164
  36.5850029    0.1313536
  36.6000023    0.1207379
  36.6150017    0.1036702
  36.6300011    0.1353980
  36.6450005    0.1374134
  36.6599998    0.1388121
  36.6750031    0.1348359
  36.6900024    0.1335251
  36.7050018    0.1372680
  36.7200012    0.1285417
  36.7350006    0.1131928
  36.7500000    0.1089680
  36.7650032    0.1150886
  36.7800026    0.1381905
  36.7950020    0.1049071
  36.8100014    0.1157131
  36.8250008    0.1215259
  36.8400002    0.1119109
  36.8550034    0.1458198
  36.8700027    0.1167806
  36.8850021    0.1161485
  36.9000015    0.1137792
  36.9150009    0.1020368
  36.9300003    0.1211345
  36.9450035    0.1053670
  36.9600029    0.1186062
  36.9750023    0.1189638
  36.9900017    0.1106910
  37.0050011    0.1136214
  37.0200005    0.1090043
  37.0350037    0.1077840
  37.0500031    0.1092009
  37.0650024    0.1190634
  37.0800018    0.1271207
  37.0950012    0.1183656
  37.1100006    0.1181207
  37.1250000    0.1230333
  37.1400032    0.1066288
  37.1550026    0.1184278
  37.1700020    0.1133301
  37.1850014    0.1117284
  37.2000008    0.1095443
  37.2150002    0.1049980
  37.2300034    0.1061212
  37.2450027    0.1015994
  37.2600021    0.1007122
  37.2750015    0.1217721
  37.2900009    0.0985974
  37.3050003    0.1134076
  37.3200035    0.1058082
  37.3350029    0.1023748
  37.3500023    0.1062776
  37.3650017    0.1047854
  37.3800011    0.1071356
  37.3950005    0.1056223
  37.4100037    0.1162923
  37.4250031    0.1132042
  37.4400024    0.1247761
  37.4550018    0.1214334
  37.4700012    0.1272888
  37.4850006    0.1233053
  37.5000000    0.1312860
  37.5150032    0.1205733
  37.5300026    0.1339667
  37.5450020    0.1236110
  37.5600014    0.1212337
  37.5750008    0.1283878
  37.5900002    0.1212280
  37.6050034    0.1217563
  37.6200027    0.1329174
  37.6350021    0.1268638
  37.6500015    0.1112756
  37.6650009    0.1297753
  37.6800003    0.1432568
  37.6950035    0.1273508
  37.7100029    0.1382320
  37.7250023    0.1250936
  37.7400017    0.1283386
  37.7550011    0.1344905
  37.7700005    0.1217153
  37.7850037    0.1261238
  37.8000031    0.1308311
  37.8150024    0.1154027
  37.8300018    0.1249908
  37.8450012    0.1022742
  37.8600006    0.1186569
  37.8750000    0.1195879
  37.8900032    0.1214847
  37.9050026    0.1310055
  37.9200020    0.1354084
  37.9350014    0.1112880
  37.9500008    0.1177898
  37.9650002    0.1193549
  37.9800034    0.1296489
  37.9950027    0.1237227
  38.0100021    0.1357017
  38.0250015    0.1305161
  38.0400009    0.1337196
  38.0550003    0.1282074
  38.0700035    0.1314380
  38.0850029    0.1226863
  38.1000023    0.1033425
  38.1150017    0.1359951
  38.1300011    0.1015183
  38.1450005    0.0897128
  38.1600037    0.0917019
  38.1750031    0.0928584
  38.1900024    0.1054841
  38.2050018    0.1030981
  38.2200012    0.1112809
  38.2350006    0.1086952
  38.2500000    0.1180920
  38.2650032    0.1081124
  38.2800026    0.1012915
  38.2950020    0.1081215
  38.3100014    0.0934629
  38.3250008    0.0957044
  38.3400002    0.1005848
  38.3550034    0.1105129
  38.3700027    0.1059065
  38.3850021    0.1047273
  38.4000015    0.1026388
  38.4150009    0.1032964
  38.4300003    0.1057293
  38.4450035    0.0975561
  38.4600029    0.1015333
  38.4750023    0.1080621
  38.4900017    0.1050190
  38.5050011    0.1186297
  38.5200005    0.1094942
  38.5350037    0.0962341
  38.5500031    0.0999926
  38.5650024    0.0994677
  38.5800018    0.1015647
  38.5950012    0.1056909
  38.6100006    0.1085438
  38.6250000    0.1171310
  38.6400032    0.1203620
  38.6550026    0.1120380
  38.6700020    0.1038316
  38.6850014    0.1180206
  38.7000008    0.1075633
  38.7150002    0.0970907
  38.7300034    0.1036385
  38.7450027    0.1028075
  38.7600021    0.1208083
  38.7750015    0.1176009
  38.7900009    0.1020909
  38.8050003    0.1094046
  38.8200035    0.1139923
  38.8350029    0.1125565
  38.8500023    0.1015470
  38.8650017    0.1074432
  38.8800011    0.1145327
  38.8950005    0.1117687
  38.9100037    0.1192039
  38.9250031    0.1108903
  38.9400024    0.1170529
  38.9550018    0.1154488
  38.9700012    0.1141401
  38.9850006    0.1159585
  39.0000000    0.1100809
  39.0150032    0.1078860
  39.0300026    0.1206057
  39.0450020    0.1230364
  39.0600014    0.1051151
  39.0750008    0.1031937
  39.0900002    0.1212327
  39.1050034    0.1295996
  39.1200027    0.1045425
  39.1350021    0.1089678
  39.1500015    0.1122147
  39.1650009    0.1082127
  39.1800003    0.1086457
  39.1950035    0.1186728
  39.2100029    0.1306535
  39.2250023    0.1182378
  39.2400017    0.1189867
  39.2550011    0.1088203
  39.2700005    0.1202421
  39.2850037    0.1048454
  39.3000031    0.1291645
  39.3150024    0.1105211
  39.3300018    0.1259013
  39.3450012    0.1041747
  39.3600006    0.1278051
  39.3750000    0.1255196
  39.3900032    0.1057684
  39.4050026    0.1103940
  39.4200020    0.1280747
  39.4350014    0.1174529
  39.4500008    0.1011018
  39.4650002    0.1102005
  39.4800034    0.1094440
  39.4950027    0.1108768
  39.5100021    0.1084676
  39.5250015    0.1071467
  39.5400009    0.1033599
  39.5550003    0.1210731
  39.5700035    0.0921140
  39.5850029    0.1094566
  39.6000023    0.1204924
  39.6150017    0.1231946
  39.6300011    0.1126362
  39.6450005    0.1014256
  39.6600037    0.1038191
  39.6750031    0.1148826
  39.6900024    0.1238444
  39.7050018    0.1097245
  39.7200012    0.1090633
  39.7350006    0.1015818
  39.7500000    0.1046671
  39.7650032    0.1076775
  39.7800026    0.1136876
  39.7950020    0.1187963
  39.8100014    0.1120000
  39.8250008    0.1075083
  39.8400002    0.1204481
  39.8550034    0.1189469
  39.8700027    0.1106369
  39.8850021    0.1223339
  39.9000015    0.1131765
  39.9150009    0.1114695
  39.9300003    0.1051592
  39.9450035    0.1079694
  39.9600029    0.1140511
  39.9750023    0.1073962
  39.9900017    0.1097381
  40.0050011    0.1191933
  40.0200005    0.1093021
  40.0350037    0.1183102
  40.0500031    0.0980030
  40.0650024    0.1103369
  40.0800018    0.1253845
  40.0950012    0.1233546
  40.1100006    0.1131930
  40.1250000    0.1167890
  40.1400032    0.1251370
  40.1550026    0.1063338
  40.1700020    0.1003538
  40.1850014    0.1123751
  40.2000008    0.1193819
  40.2150002    0.1096407
  40.2300034    0.1050712
  40.2450027    0.1125012
  40.2600021    0.1230466
  40.2750015    0.1217233
  40.2900009    0.1091053
  40.3050003    0.1063865
  40.3200035    0.1077582
  40.3350029    0.1085985
  40.3500023    0.1045593
  40.3650017    0.1066185
  40.3800011    0.1023767
  40.3950005    0.1086328
  40.4100037    0.1149339
  40.4250031    0.1027982
  40.4400024    0.1131386
  40.4550018    0.1068074
  40.4700012    0.1106980
  40.4850006    0.1180573
  40.5000038    0.1145192
  40.5150032    0.1043239
  40.5300026    0.1345474
  40.5450020    0.1171397
  40.5600014    0.1278709
  40.5750008    0.1190513
  40.5900002    0.1185646
  40.6050034    0.1244655
  40.6200027    0.1301695
  40.6350021    0.1144928
  40.6500015    0.1277001
  40.6650009    0.1314075
  40.6800003    0.1266384
  40.6950035    0.1174190
  40.7100029    0.1112674
  40.7250023    0.1274267
  40.7400017    0.1297788
  40.7550011    0.1201715
  40.7700005    0.1254838
  40.7850037    0.1290889
  40.8000031    0.1129269
  40.8150024    0.1285938
  40.8300018    0.1256598
  40.8450012    0.1200958
  40.8600006    0.1165151
  40.8750038    0.1338814
  40.8900032    0.1246042
  40.9050026    0.1294150
  40.9200020    0.1224946
  40.9350014    0.1216721
  40.9500008    0.1298531
  40.9650002    0.1246668
  40.9800034    0.1214393
  40.9950027    0.1163480
  41.0100021    0.1232661
  41.0250015    0.1150637
  41.0400009    0.1284143
  41.0550003    0.1285828
  41.0700035    0.1156042
  41.0850029    0.1213570
  41.1000023    0.1322065
  41.1150017    0.1375976
  41.1300011    0.1267091
  41.1450005    0.1376768
  41.1600037    0.1305240
  41.1750031    0.0991902
  41.1900024    0.1122549
  41.2050018    0.1041604
  41.2200012    0.1230559
  41.2350006    0.1270447
  41.2500038    0.1331959
  41.2650032    0.1447517
  41.2800026    0.1042106
  41.2950020    0.1431985
  41.3100014    0.1175770
  41.3250008    0.1173460
  41.3400002    0.1063223
  41.3550034    0.1051729
  41.3700027    0.1218726
  41.3850021    0.1036275
  41.4000015    0.1068012
  41.4150009    0.1054374
  41.4300003    0.0882871
  41.4450035    0.1041159
  41.4600029    0.1241676
  41.4750023    0.1096771
  41.4900017    0.1196834
  41.5050011    0.1174399
  41.5200005    0.1135789
  41.5350037    0.1201211
  41.5500031    0.1121965
  41.5650024    0.1130681
  41.5800018    0.1157368
  41.5950012    0.1178064
  41.6100006    0.1014324
  41.6250038    0.1136033
  41.6400032    0.1250062
  41.6550026    0.1123933
  41.6700020    0.1136049
  41.6850014    0.0786229
  41.7000008    0.0877051
  41.7150002    0.0896705
  41.7300034    0.0929468
  41.7450027    0.1154856
  41.7600021    0.1289880
  41.7750015    0.1273756
  41.7900009    0.1257418
  41.8050003    0.1149658
  41.8200035    0.1309752
  41.8350029    0.1101220
  41.8500023    0.1273902
  41.8650017    0.1285394
  41.8800011    0.1597556
  41.8950005    0.1352232
  41.9100037    0.1269059
  41.9250031    0.1238876
  41.9400024    0.1143143
  41.9550018    0.1280700
  41.9700012    0.1146465
  41.9850006    0.1132297
  42.0000038    0.1209237
  42.0150032    0.1403201
  42.0300026    0.1255739
  42.0450020    0.1262871
  42.0600014    0.1207755
  42.0750008    0.1067460
  42.0900002    0.1170971
  42.1050034    0.1072170
  42.1200027    0.1052793
  42.1350021    0.1086384
  42.1500015    0.1338539
  42.1650009    0.1238975
  42.1800003    0.1139715
  42.1950035    0.1160095
  42.2100029    0.1238010
  42.2250023    0.1291423
  42.2400017    0.1227534
  42.2550011    0.1340353
  42.2700005    0.1397774
  42.2850037    0.1296375
  42.3000031    0.1191678
  42.3150024    0.1272861
  42.3300018    0.1161064
  42.3450012    0.0930670
  42.3600006    0.1132328
  42.3750038    0.1372343
  42.3900032    0.1302034
  42.4050026    0.1340888
  42.4200020    0.1106177
  42.4350014    0.1332735
  42.4500008    0.1399034
  42.4650002    0.1570206
  42.4800034    0.1277737
  42.4950027    0.1233144
  42.5100021    0.1201877
  42.5250015    0.1085572
  42.5400009    0.1280843
  42.5550003    0.1260030
  42.5700035    0.1202087
  42.5850029    0.1034329
  42.6000023    0.1182262
  42.6150017    0.0915378
  42.6300011    0.1003631
  42.6450005    0.1073322
  42.6600037    0.1009280
  42.6750031    0.0971661
  42.6900024    0.1098235
  42.7050018    0.1051819
  42.7200012    0.1061185
  42.7350006    0.1166276
  42.7500038    0.1348997
  42.7650032    0.1414099
  42.7800026    0.1300732
  42.7950020    0.0996247
  42.8100014    0.1248682
  42.8250008    0.1196086
  42.8400002    0.1187424
  42.8550034    0.1406644
  42.8700027    0.1293936
  42.8850021    0.1256372
  42.9000015    0.1493203
  42.9150009    0.1297906
  42.9300003    0.1391399
  42.9450035    0.1250708
  42.9600029    0.1412880
  42.9750023    0.1405668
  42.9900017    0.1204594
  43.0050011    0.1155275
  43.0200005    0.1216256
  43.0350037    0.1290938
  43.0500031    0.1425988
  43.0650024    0.1272679
  43.0800018    0.1355340
  43.0950012    0.1262064
  43.1100006    0.1342050
  43.1250038    0.1375772
  43.1400032    0.1428481
  43.1550026    0.1395347
  43.1700020    0.1315842
  43.1850014    0.1318920
  43.2000008    0.1378139
  43.2150002    0.1409132
  43.2300034    0.1290227
  43.2450027    0.1388465
  43.2600021    0.1353406
  43.2750015    0.1281744
  43.2900009    0.1379252
  43.3050003    0.1335680
  43.3200035    0.1444425
  43.3350029    0.1258596
  43.3500023    0.1343486
  43.3650017    0.1291267
  43.3800011    0.1355122
  43.3950005    0.1286034
  43.4100037    0.1342595
  43.4250031    0.1300428
  43.4400024    0.1246378
  43.4550018    0.1178354
  43.4700012    0.1152384
  43.4850006    0.1090315
  43.5000038    0.0887198
  43.5150032    0.0826028
  43.5300026    0.1036782
  43.5450020    0.0816293
  43.5600014    0.0809130
  43.5750008    0.0773723
  43.5900040    0.0582744
  43.6050034    0.0876312
  43.6200027    0.0659692
  43.6350021    0.0676919
  43.6500015    0.0820348
  43.6650009    0.0643869
  43.6800003    0.0726227
  43.6950035    0.0705775
  43.7100029    0.0800648
  43.7250023    0.0811848
  43.7400017    0.0704871
  43.7550011    0.0773935
  43.7700005    0.0735134
  43.7850037    0.0727888
  43.8000031    0.0526952
  43.8150024    0.0534001
  43.8300018    0.0754227
  43.8450012    0.0864749
  43.8600006    0.0692684
  43.8750038    0.0875819
  43.8900032    0.0681299
  43.9050026    0.0587491
  43.9200020    0.0737358
  43.9350014    0.0854728
  43.9500008    0.0784646
  43.9650040    0.0623908
  43.9800034    0.0602959
  43.9950027    0.0696931
  44.0100021    0.0750785
  44.0250015    0.0767926
  44.0400009    0.0800112
  44.0550003    0.0704762
  44.0700035    0.0746099
  44.0850029    0.0803192
  44.1000023    0.0808708
  44.1150017    0.0756639
  44.1300011    0.0764148
  44.1450005    0.0648240
  44.1600037    0.0741015
  44.1750031    0.0842463
  44.1900024    0.0580702
  44.2050018    0.0633994
  44.2200012    0.0649729
  44.2350006    0.0823626
  44.2500038    0.0724786
  44.2650032    0.0731757
  44.2800026    0.0579176
  44.2950020    0.0816188
  44.3100014    0.0587835
  44.3250008    0.0440888
  44.3400040    0.0683293
  44.3550034    0.0647796
  44.3700027    0.0744652
  44.3850021    0.0976450
  44.4000015    0.0982716
  44.4150009    0.0917683
  44.4300003    0.0931532
  44.4450035    0.0744347
  44.4600029    0.0860346
  44.4750023    0.0732871
  44.4900017    0.0874847
  44.5050011    0.0810731
  44.5200005    0.0935948
  44.5350037    0.0810104
  44.5500031    0.0881136
  44.5650024    0.0420528
  44.5800018    0.0720467
  44.5950012    0.0689045
  44.6100006    0.0692769
  44.6250038    0.0682006
  44.6400032    0.0699766
  44.6550026    0.0550124
  44.6700020    0.0521548
  44.6850014    0.0499599
  44.7000008    0.0519255
  44.7150040    0.0461030
  44.7300034    0.0573761
  44.7450027    0.0663212
  44.7600021    0.0892791
  44.7750015    0.0986594
  44.7900009    0.1000660
  44.8050003    0.0903083
  44.8200035    0.1053155
  44.8350029    0.0927095
  44.8500023    0.0875993
  44.8650017    0.1187665
  44.8800011    0.1015360
  44.8950005    0.1130806
  44.9100037    0.1037180
  44.9250031    0.1056511
  44.9400024    0.1053969
  44.9550018    0.0835662
  44.9700012    0.0690110
  44.9850006    0.1132400
  45.0000038    0.1129570
  45.0150032    0.1148594
  45.0300026    0.1314303
  45.0450020    0.1300754
  45.0600014    0.1294468
  45.0750008    0.1299824
  45.0900040    0.1187883
  45.1050034    0.1261459
  45.1200027    0.1069916
  45.1350021    0.1294905
  45.1500015    0.1326672
  45.1650009    0.1354239
  45.1800003    0.1348132
  45.1950035    0.0972225
  45.2100029    0.1003596
  45.2250023    0.1050084
  45.2400017    0.0989832
  45.2550011    0.1102994
  45.2700005    0.0904346
  45.2850037    0.1093329
  45.3000031    0.0890005
  45.3150024    0.0730391
  45.3300018    0.0797297
  45.3450012    0.0815988
  45.3600006    0.0966274
  45.3750038    0.0996059
  45.3900032    0.1194709
  45.4050026    0.1521966
  45.4200020    0.1535904
  45.4350014    0.1247928
  45.4500008    0.1352044
  45.4650040    0.1377096
  45.4800034    0.1355748
  45.4950027    0.1416137
  45.5100021    0.1425423
  45.5250015    0.1390498
  45.5400009    0.1278754
  45.5550003    0.1559512
  45.5700035    0.1370089
  45.5850029    0.1539019
  45.6000023    0.1485372
  45.6150017    0.1404253
  45.6300011    0.1509306
  45.6450005    0.1641805
  45.6600037    0.1638416
  45.6750031    0.1422202
  45.6900024    0.1602308
  45.7050018    0.1404315
  45.7200012    0.1487111
  45.7350006    0.1445061
  45.7500038    0.1514825
  45.7650032    0.1396504
  45.7800026    0.1642904
  45.7950020    0.1603079
  45.8100014    0.1516631
  45.8250008    0.1419032
  45.8400040    0.1275075
  45.8550034    0.1438573
  45.8700027    0.1434120
  45.8850021    0.1369933
  45.9000015    0.1431236
  45.9150009    0.1296618
  45.9300003    0.1338930
  45.9450035    0.1344595
  45.9600029    0.1251756
  45.9750023    0.1360483
  45.9900017    0.1459279
  46.0050011    0.1465071
  46.0200005    0.1345353
  46.0350037    0.1292581
  46.0500031    0.1239333
  46.0650024    0.1426415
  46.0800018    0.1438080
  46.0950012    0.1317566
  46.1100006    0.1281045
  46.1250038    0.1318686
  46.1400032    0.1076452
  46.1550026    0.1223076
  46.1700020    0.1252714
  46.1850014    0.1081346
  46.2000008    0.1128198
  46.2150040    0.1114854
  46.2300034    0.1080423
  46.2450027    0.1005969
  46.2600021    0.0740489
  46.2750015    0.0784098
  46.2900009    0.0818860
  46.3050003    0.0946216
  46.3200035    0.0684557
  46.3350029    0.0716117
  46.3500023    0.0805551
  46.3650017    0.0904376
  46.3800011    0.0938904
  46.3950005    0.1334875
  46.4100037    0.1271167
  46.4250031    0.1243117
  46.4400024    0.1306435
  46.4550018    0.1363758
  46.4700012    0.1309887
  46.4850006    0.1368441
  46.5000038    0.1367093
  46.5150032    0.1413160
  46.5300026    0.1244006
  46.5450020    0.1315049
  46.5600014    0.1370641
  46.5750008    0.1310515
  46.5900040    0.1282367
  46.6050034    0.1291653
  46.6200027    0.0963099
  46.6350021    0.0991828
  46.6500015    0.0865087
  46.6650009    0.1203296
  46.6800041    0.1310824
  46.6950035    0.1249073
  46.7100029    0.1341273
  46.7250023    0.1334913
  46.7400017    0.1316053
  46.7550011    0.1402036
  46.7700005    0.1300681
  46.7850037    0.1215869
  46.8000031    0.1300995
  46.8150024    0.1369865
  46.8300018    0.1341458
  46.8450012    0.1357868
  46.8600006    0.1370423
  46.8750038    0.1321516
  46.8900032    0.1317759
  46.9050026    0.1313396
  46.9200020    0.1362406
  46.9350014    0.1371727
  46.9500008    0.1340783
  46.9650040    0.1146489
  46.9800034    0.1100945
  46.9950027    0.1087505
  47.0100021    0.1063299
  47.0250015    0.1028628
  47.0400009    0.1088095
  47.0550041    0.1126506
  47.0700035    0.1188410
  47.0850029    0.1221923
  47.1000023    0.1064016
  47.1150017    0.1208167
  47.1300011    0.1335746
  47.1450005    0.1206405
  47.1600037    0.1181101
  47.1750031    0.1117785
  47.1900024    0.1270142
  47.2050018    0.1238479
  47.2200012    0.1100639
  47.2350006    0.1097376
  47.2500038    0.1255966
  47.2650032    0.1320068
  47.2800026    0.1140147
  47.2950020    0.1192826
  47.3100014    0.1269326
  47.3250008    0.1287438
  47.3400040    0.1401213
  47.3550034    0.1177270
  47.3700027    0.1145543
  47.3850021    0.1271857
  47.4000015    0.1037751
  47.4150009    0.1166022
  47.4300041    0.1153772
  47.4450035    0.1084386
  47.4600029    0.1130800
  47.4750023    0.1252792
  47.4900017    0.1098337
  47.5050011    0.1255706
  47.5200005    0.1270311
  47.5350037    0.1307130
  47.5500031    0.1194917
  47.5650024    0.1258657
  47.5800018    0.1213941
  47.5950012    0.1330741
  47.6100006    0.1370060
  47.6250038    0.1298701
  47.6400032    0.1114361
  47.6550026    0.1399816
  47.6700020    0.1279933
  47.6850014    0.1173197
  47.7000008    0.1296358
  47.7150040    0.1171428
  47.7300034    0.1190315
  47.7450027    0.1316197
  47.7600021    0.1112941
  47.7750015    0.1192530
  47.7900009    0.1252345
  47.8050041    0.1165141
  47.8200035    0.1295039
  47.8350029    0.1363322
  47.8500023    0.1320311
  47.8650017    0.1319363
  47.8800011    0.1097433
  47.8950005    0.1259691
  47.9100037    0.1280384
  47.9250031    0.1232635
  47.9400024    0.1096520
  47.9550018    0.1070818
  47.9700012    0.1150647
  47.9850006    0.1272645
  48.0000038    0.1102526
  48.0150032    0.1113191
  48.0300026    0.1071283
  48.0450020    0.1136943
  48.0600014    0.1287680
  48.0750008    0.1099013
  48.0900040    0.1132362
  48.1050034    0.1219903
  48.1200027    0.1270070
  48.1350021    0.1254673
  48.1500015    0.1156710
  48.1650009    0.1140681
  48.1800041    0.1363197
  48.1950035    0.1384791
  48.2100029    0.1311758
  48.2250023    0.1344684
  48.2400017    0.1357424
  48.2550011    0.1292586
  48.2700005    0.1330679
  48.2850037    0.1393625
  48.3000031    0.1382876
  48.3150024    0.1278184
  48.3300018    0.1465101
  48.3450012    0.1356941
  48.3600006    0.1344892
  48.3750038    0.1337814
  48.3900032    0.1320752
  48.4050026    0.1379810
  48.4200020    0.1419991
  48.4350014    0.1376928
  48.4500008    0.1414623
  48.4650040    0.1379314
  48.4800034    0.1240569
  48.4950027    0.1372008
  48.5100021    0.1157379
  48.5250015    0.1268011
  48.5400009    0.1340688
  48.5550041    0.1175919
  48.5700035    0.1370670
  48.5850029    0.1416004
  48.6000023    0.1271328
  48.6150017    0.1492682
  48.6300011    0.1350354
  48.6450005    0.1401649
  48.6600037    0.1350958
  48.6750031    0.1259741
  48.6900024    0.1383419
  48.7050018    0.0991739
  48.7200012    0.1295758
  48.7350006    0.1200891
  48.7500038    0.1242692
  48.7650032    0.1288583
  48.7800026    0.1326738
  48.7950020    0.1421932
  48.8100014    0.1416521
  48.8250008    0.1475410
  48.8400040    0.1303374
  48.8550034    0.1448183
  48.8700027    0.1412962
  48.8850021    0.1387697
  48.9000015    0.1374883
  48.9150009    0.1390284
  48.9300041    0.1439322
  48.9450035    0.1264814
  48.9600029    0.1139499
  48.9750023    0.0936001
  48.9900017    0.0996358
  49.0050011    0.1087929
  49.0200005    0.1029004
  49.0350037    0.0977468
  49.0500031    0.1245069
  49.0650024    0.1273789
  49.0800018    0.1152952
  49.0950012    0.1020062
  49.1100006    0.0897423
  49.1250038    0.0980841
  49.1400032    0.1031541
  49.1550026    0.1214383
  49.1700020    0.1288699
  49.1850014    0.1219318
  49.2000008    0.0945869
  49.2150040    0.1168030
  49.2300034    0.1092230
  49.2450027    0.0827593
  49.2600021    0.0870440
  49.2750015    0.0960004
  49.2900009    0.0991139
  49.3050041    0.0978010
  49.3200035    0.0921635
  49.3350029    0.0782353
  49.3500023    0.0835204
  49.3650017    0.0887254
  49.3800011    0.0932118
  49.3950005    0.0795027
  49.4100037    0.1014845
  49.4250031    0.1180101
  49.4400024    0.1070451
  49.4550018    0.1061493
  49.4700012    0.1120878
  49.4850006    0.1092879
  49.5000038    0.1134087
  49.5150032    0.1162360
  49.5300026    0.1150980
  49.5450020    0.0959411
  49.5600014    0.0933083
  49.5750008    0.1028478
  49.5900040    0.1096167
  49.6050034    0.1225609
  49.6200027    0.1102729
  49.6350021    0.0894304
  49.6500015    0.0807403
  49.6650009    0.1005078
  49.6800041    0.0946976
  49.6950035    0.0937261
  49.7100029    0.1007956
  49.7250023    0.1124137
  49.7400017    0.1037888
  49.7550011    0.1016761
  49.7700005    0.1088448
  49.7850037    0.1100571
  49.8000031    0.1114824
  49.8150024    0.1192325
  49.8300018    0.1040104
  49.8450012    0.1060802
  49.8600006    0.1155879
  49.8750038    0.1180882
  49.8900032    0.0941752
  49.9050026    0.1134419
  49.9200020    0.1067827
  49.9350014    0.1016934
  49.9500008    0.1076874
  49.9650040    0.1004719
  49.9800034    0.0993623
  49.9950027    0.0950152
