# Supplementary material for: KRSR and RGD Adsorption on TiO2 and Influence of Ion Concentration: A Molecular Dynamics Study
Source: Biomolecules. 2026 Feb 23;16(2):336. doi: 10.3390/biom16020336 (PMC12938479; doi:10.3390/biom16020336)
Supplement: Supplementary file 1 [file biomolecules-16-00336-s001.zip › Supplementary data/data/RGD/RGD_mindist.csv]

1Na1Cl_1_time	1Na1Cl_1_distance	1Na1Cl_1_conditional_distance	1Na1Cl_2_time	1Na1Cl_2_distance	1Na1Cl_2_conditional_distance	1Na1Cl_3_time	1Na1Cl_3_distance	1Na1Cl_3_conditional_distance	1Na1Cl_4_time	1Na1Cl_4_distance	1Na1Cl_4_conditional_distance	1Na1Cl_5_time	1Na1Cl_5_distance	1Na1Cl_5_conditional_distance	1Na1Cl_6_time	1Na1Cl_6_distance	1Na1Cl_6_conditional_distance	1Na1Cl_7_time	1Na1Cl_7_distance	1Na1Cl_7_conditional_distance	6Na6Cl_1_time	6Na6Cl_1_distance	6Na6Cl_1_conditional_distance	6Na6Cl_2_time	6Na6Cl_2_distance	6Na6Cl_2_conditional_distance	6Na6Cl_3_time	6Na6Cl_3_distance	6Na6Cl_3_conditional_distance	6Na6Cl_4_time	6Na6Cl_4_distance	6Na6Cl_4_conditional_distance	6Na6Cl_5_time	6Na6Cl_5_distance	6Na6Cl_5_conditional_distance	6Na6Cl_6_time	6Na6Cl_6_distance	6Na6Cl_6_conditional_distance	6Na6Cl_7_time	6Na6Cl_7_distance	6Na6Cl_7_conditional_distance	12Na12Cl_1_time	12Na12Cl_1_distance	12Na12Cl_1_conditional_distance	12Na12Cl_2_time	12Na12Cl_2_distance	12Na12Cl_2_conditional_distance	12Na12Cl_3_time	12Na12Cl_3_distance
0.0	0.4890521	0.4890521	0.0	0.3822023	0.3822023	0.0	0.2148345	0.2148345	0.0	0.1857506	0.1857506	0.0	1.567095	NaN	0.0	2.75059	NaN	0.0	1.876222	NaN	0.0	1.404351	NaN	0.0	0.2217339	0.2217339	0.0	1.390441	NaN	0.0	2.239105	NaN	0.0	0.2126402	0.2126402	0.0	0.951482	0.951482	0.0	1.747543	NaN	0.0	2.141702	NaN	0.0	2.45655	NaN	0.0	0.1768987
0.015	0.498857	0.498857	0.015	0.3723785	0.3723785	0.015	0.2217408	0.2217408	0.015	0.2203229	0.2203229	0.015	1.503926	NaN	0.015	2.773085	NaN	0.015	1.622067	NaN	0.015	1.675084	NaN	0.015	0.2104496	0.2104496	0.015	1.518316	NaN	0.015	2.327417	NaN	0.015	0.2130346	0.2130346	0.015	0.8685829	0.8685829	0.015	1.631945	NaN	0.015	2.000155	NaN	0.015	2.825969	NaN	0.015	0.1802183
0.03	0.4738814	0.4738814	0.03	0.3427799	0.3427799	0.03	0.2191643	0.2191643	0.03	0.1921678	0.1921678	0.03	1.278553	NaN	0.03	2.600526	NaN	0.03	1.662417	NaN	0.03	1.572111	NaN	0.03	0.2203543	0.2203543	0.03	1.418885	NaN	0.03	2.220258	NaN	0.03	0.2184317	0.2184317	0.03	1.095997	NaN	0.03	1.664362	NaN	0.03	2.065206	NaN	0.03	2.773671	NaN	0.03	0.1920176
0.045	0.4776882	0.4776882	0.045	0.3052231	0.3052231	0.045	0.217463	0.217463	0.045	0.1796361	0.1796361	0.045	1.197207	NaN	0.045	2.520983	NaN	0.045	1.731125	NaN	0.045	1.780303	NaN	0.045	0.2156711	0.2156711	0.045	1.465435	NaN	0.045	2.19402	NaN	0.045	0.2167909	0.2167909	0.045	1.117474	NaN	0.045	1.390061	NaN	0.045	2.223485	NaN	0.045	2.708385	NaN	0.045	0.1999452
0.06	0.4495656	0.4495656	0.06	0.3527435	0.3527435	0.06	0.2094396	0.2094396	0.06	0.1781145	0.1781145	0.06	1.255929	NaN	0.06	2.384774	NaN	0.06	1.76584	NaN	0.06	1.67712	NaN	0.06	0.2148415	0.2148415	0.06	1.167199	NaN	0.06	2.280409	NaN	0.06	0.2063732	0.2063732	0.06	1.043428	NaN	0.06	1.355767	NaN	0.06	2.213444	NaN	0.06	2.793255	NaN	0.06	0.2144742
0.075	0.4607271	0.4607271	0.075	0.4111883	0.4111883	0.075	0.2219415	0.2219415	0.075	0.1617955	0.1617955	0.075	1.251825	NaN	0.075	2.524276	NaN	0.075	1.908454	NaN	0.075	1.658116	NaN	0.075	0.2122331	0.2122331	0.075	1.099021	NaN	0.075	2.320339	NaN	0.075	0.2096943	0.2096943	0.075	1.100926	NaN	0.075	1.295028	NaN	0.075	2.132462	NaN	0.075	2.863819	NaN	0.075	0.1969498
0.09	0.4835846	0.4835846	0.09	0.4175034	0.4175034	0.09	0.2173706	0.2173706	0.09	0.1843232	0.1843232	0.09	1.151047	NaN	0.09	2.289463	NaN	0.09	1.869479	NaN	0.09	1.75609	NaN	0.09	0.2121933	0.2121933	0.09	1.110901	NaN	0.09	2.337571	NaN	0.09	0.2145002	0.2145002	0.09	1.057356	NaN	0.09	1.099786	NaN	0.09	2.045809	NaN	0.09	2.927645	NaN	0.09	0.1909959
0.105	0.5247674	0.5247674	0.105	0.4896327	0.4896327	0.105	0.218838	0.218838	0.105	0.1758737	0.1758737	0.105	1.324877	NaN	0.105	2.523667	NaN	0.105	1.837584	NaN	0.105	1.599527	NaN	0.105	0.2127863	0.2127863	0.105	1.385671	NaN	0.105	2.265311	NaN	0.105	0.211413	0.211413	0.105	0.8258881	0.8258881	0.105	1.245894	NaN	0.105	1.995504	NaN	0.105	2.843968	NaN	0.105	0.1880301
0.12	0.4168589	0.4168589	0.12	0.3976865	0.3976865	0.12	0.2224996	0.2224996	0.12	0.1914569	0.1914569	0.12	1.245667	NaN	0.12	2.356035	NaN	0.12	1.67947	NaN	0.12	1.677005	NaN	0.12	0.2202954	0.2202954	0.12	1.281044	NaN	0.12	2.34316	NaN	0.12	0.2041691	0.2041691	0.12	0.4666758	0.4666758	0.12	1.383259	NaN	0.12	1.974143	NaN	0.12	2.746697	NaN	0.12	0.217915
0.135	0.564291	0.564291	0.135	0.4441073	0.4441073	0.135	0.2149257	0.2149257	0.135	0.1799487	0.1799487	0.135	1.461478	NaN	0.135	2.514432	NaN	0.135	1.611716	NaN	0.135	1.597401	NaN	0.135	0.2144131	0.2144131	0.135	1.037749	NaN	0.135	2.398691	NaN	0.135	0.2109088	0.2109088	0.135	0.4963851	0.4963851	0.135	1.390018	NaN	0.135	2.048215	NaN	0.135	2.775778	NaN	0.135	0.1884999
0.15	0.5202714	0.5202714	0.15	0.3938909	0.3938909	0.15	0.2149907	0.2149907	0.15	0.1709662	0.1709662	0.15	1.510505	NaN	0.15	2.383062	NaN	0.15	1.783715	NaN	0.15	1.697397	NaN	0.15	0.2203497	0.2203497	0.15	1.101528	NaN	0.15	2.336094	NaN	0.15	0.2091086	0.2091086	0.15	0.5989413	0.5989413	0.15	1.44282	NaN	0.15	2.114244	NaN	0.15	2.843698	NaN	0.15	0.1959628
0.165	0.4469803	0.4469803	0.165	0.4090395	0.4090395	0.165	0.2218222	0.2218222	0.165	0.1794054	0.1794054	0.165	1.459985	NaN	0.165	2.175003	NaN	0.165	1.95069	NaN	0.165	1.79338	NaN	0.165	0.2154113	0.2154113	0.165	0.9980309	0.9980309	0.165	2.444307	NaN	0.165	0.2156716	0.2156716	0.165	0.6092111	0.6092111	0.165	1.097855	NaN	0.165	2.044476	NaN	0.165	2.938231	NaN	0.165	0.209178
0.18	0.4717173	0.4717173	0.18	0.3813478	0.3813478	0.18	0.216227	0.216227	0.18	0.1745596	0.1745596	0.18	1.227623	NaN	0.18	2.068504	NaN	0.18	1.828951	NaN	0.18	2.028915	NaN	0.18	0.2192737	0.2192737	0.18	0.8048722	0.8048722	0.18	2.304659	NaN	0.18	0.208429	0.208429	0.18	0.5057017	0.5057017	0.18	1.116292	NaN	0.18	2.036353	NaN	0.18	2.799587	NaN	0.18	0.1776181
0.195	0.4039846	0.4039846	0.195	0.3667375	0.3667375	0.195	0.2127793	0.2127793	0.195	0.1735248	0.1735248	0.195	1.095103	NaN	0.195	1.910183	NaN	0.195	1.761714	NaN	0.195	1.832273	NaN	0.195	0.2114097	0.2114097	0.195	0.7297574	0.7297574	0.195	2.29315	NaN	0.195	0.2142927	0.2142927	0.195	0.4490812	0.4490812	0.195	1.198421	NaN	0.195	2.181179	NaN	0.195	2.804201	NaN	0.195	0.1897831
0.21	0.4126123	0.4126123	0.21	0.3538769	0.3538769	0.21	0.2212443	0.2212443	0.21	0.1729285	0.1729285	0.21	1.042482	NaN	0.21	1.860106	NaN	0.21	1.862022	NaN	0.21	1.541409	NaN	0.21	0.2232798	0.2232798	0.21	0.6743499	0.6743499	0.21	2.358601	NaN	0.21	0.2124587	0.2124587	0.21	0.5832504	0.5832504	0.21	1.088152	NaN	0.21	1.977243	NaN	0.21	2.784739	NaN	0.21	0.1917302
0.225	0.4288972	0.4288972	0.225	0.258134	0.258134	0.225	0.2174535	0.2174535	0.225	0.1815245	0.1815245	0.225	0.9796318	0.9796318	0.225	2.141854	NaN	0.225	1.873673	NaN	0.225	1.6645	NaN	0.225	0.2187098	0.2187098	0.225	0.6436726	0.6436726	0.225	2.22545	NaN	0.225	0.2114545	0.2114545	0.225	0.5200974	0.5200974	0.225	1.049044	NaN	0.225	2.042581	NaN	0.225	2.808247	NaN	0.225	0.1809602
0.24	0.4087436	0.4087436	0.24	0.189899	0.189899	0.24	0.2137803	0.2137803	0.24	0.1781944	0.1781944	0.24	0.8127963	0.8127963	0.24	2.403916	NaN	0.24	1.821349	NaN	0.24	1.607208	NaN	0.24	0.2161969	0.2161969	0.24	0.4951305	0.4951305	0.24	2.172642	NaN	0.24	0.2199767	0.2199767	0.24	0.6959229	0.6959229	0.24	1.142621	NaN	0.24	2.179951	NaN	0.24	2.714691	NaN	0.24	0.1875229
0.255	0.4184439	0.4184439	0.255	0.178643	0.178643	0.255	0.2087032	0.2087032	0.255	0.1735584	0.1735584	0.255	0.8375878	0.8375878	0.255	2.39136	NaN	0.255	1.791875	NaN	0.255	1.678395	NaN	0.255	0.230675	0.230675	0.255	0.738773	0.738773	0.255	2.413555	NaN	0.255	0.2155515	0.2155515	0.255	0.6570455	0.6570455	0.255	1.110222	NaN	0.255	2.014937	NaN	0.255	2.589991	NaN	0.255	0.177957
0.27	0.4632852	0.4632852	0.27	0.1835893	0.1835893	0.27	0.218435	0.218435	0.27	0.1725247	0.1725247	0.27	0.8905112	0.8905112	0.27	2.046485	NaN	0.27	1.817545	NaN	0.27	1.652039	NaN	0.27	0.2129339	0.2129339	0.27	0.6750658	0.6750658	0.27	2.461876	NaN	0.27	0.210389	0.210389	0.27	0.5454272	0.5454272	0.27	1.432763	NaN	0.27	1.7849	NaN	0.27	2.393565	NaN	0.27	0.1927187
0.285	0.470468	0.470468	0.285	0.1883497	0.1883497	0.285	0.2126453	0.2126453	0.285	0.1737101	0.1737101	0.285	0.8982309	0.8982309	0.285	2.02222	NaN	0.285	1.878635	NaN	0.285	1.701823	NaN	0.285	0.2220199	0.2220199	0.285	0.5990345	0.5990345	0.285	2.374088	NaN	0.285	0.2148535	0.2148535	0.285	0.4670344	0.4670344	0.285	1.295954	NaN	0.285	1.893292	NaN	0.285	2.509861	NaN	0.285	0.1894545
0.3	0.5072231	0.5072231	0.3	0.1854388	0.1854388	0.3	0.2210925	0.2210925	0.3	0.1778664	0.1778664	0.3	0.6610296	0.6610296	0.3	2.088177	NaN	0.3	2.096793	NaN	0.3	1.495023	NaN	0.3	0.2138108	0.2138108	0.3	0.5312213	0.5312213	0.3	2.378121	NaN	0.3	0.2170906	0.2170906	0.3	0.5142842	0.5142842	0.3	1.329828	NaN	0.3	1.682122	NaN	0.3	2.450014	NaN	0.3	0.1944358
0.315	0.504612	0.504612	0.315	0.1822997	0.1822997	0.315	0.2146393	0.2146393	0.315	0.1800424	0.1800424	0.315	0.6347966	0.6347966	0.315	1.839345	NaN	0.315	1.975015	NaN	0.315	1.52493	NaN	0.315	0.2306122	0.2306122	0.315	0.5205041	0.5205041	0.315	2.396897	NaN	0.315	0.2144471	0.2144471	0.315	0.624987	0.624987	0.315	1.187093	NaN	0.315	1.735238	NaN	0.315	2.388699	NaN	0.315	0.2019386
0.33	0.469593	0.469593	0.33	0.1829733	0.1829733	0.33	0.2168942	0.2168942	0.33	0.172565	0.172565	0.33	0.7092596	0.7092596	0.33	1.831343	NaN	0.33	2.010345	NaN	0.33	1.795572	NaN	0.33	0.2220654	0.2220654	0.33	0.3833633	0.3833633	0.33	2.43623	NaN	0.33	0.214062	0.214062	0.33	0.5229577	0.5229577	0.33	1.36339	NaN	0.33	1.617357	NaN	0.33	2.36457	NaN	0.33	0.1913354
0.345	0.4723469	0.4723469	0.345	0.1820959	0.1820959	0.345	0.216347	0.216347	0.345	0.1883106	0.1883106	0.345	0.7215816	0.7215816	0.345	1.789813	NaN	0.345	1.765589	NaN	0.345	1.735935	NaN	0.345	0.2398667	0.2398667	0.345	0.4909604	0.4909604	0.345	2.301691	NaN	0.345	0.2066542	0.2066542	0.345	0.4901286	0.4901286	0.345	1.29706	NaN	0.345	1.555647	NaN	0.345	2.29933	NaN	0.345	0.192544
0.36	0.4825823	0.4825823	0.36	0.2056877	0.2056877	0.36	0.2222837	0.2222837	0.36	0.1886158	0.1886158	0.36	0.8608165	0.8608165	0.36	1.97208	NaN	0.36	1.805688	NaN	0.36	1.455572	NaN	0.36	0.2183254	0.2183254	0.36	0.5498766	0.5498766	0.36	2.582324	NaN	0.36	0.2123174	0.2123174	0.36	0.6731638	0.6731638	0.36	1.345174	NaN	0.36	1.5632	NaN	0.36	2.233603	NaN	0.36	0.1903034
0.375	0.4150208	0.4150208	0.375	0.1807733	0.1807733	0.375	0.2201703	0.2201703	0.375	0.193732	0.193732	0.375	0.7332329	0.7332329	0.375	1.964313	NaN	0.375	1.9582	NaN	0.375	1.534023	NaN	0.375	0.2129366	0.2129366	0.375	0.5209464	0.5209464	0.375	2.581702	NaN	0.375	0.2234049	0.2234049	0.375	0.5522735	0.5522735	0.375	1.194374	NaN	0.375	1.68563	NaN	0.375	2.276456	NaN	0.375	0.2185299
0.39	0.4815849	0.4815849	0.39	0.1965615	0.1965615	0.39	0.218078	0.218078	0.39	0.1968543	0.1968543	0.39	0.8761721	0.8761721	0.39	1.693981	NaN	0.39	1.808837	NaN	0.39	1.690427	NaN	0.39	0.2163632	0.2163632	0.39	0.5384682	0.5384682	0.39	2.630642	NaN	0.39	0.2205977	0.2205977	0.39	0.6844549	0.6844549	0.39	1.098081	NaN	0.39	1.593385	NaN	0.39	2.381757	NaN	0.39	0.1727667
0.405	0.4029694	0.4029694	0.405	0.2015979	0.2015979	0.405	0.221777	0.221777	0.405	0.1742255	0.1742255	0.405	0.7484448	0.7484448	0.405	1.782165	NaN	0.405	1.706008	NaN	0.405	1.691118	NaN	0.405	0.2140864	0.2140864	0.405	0.3729417	0.3729417	0.405	2.745437	NaN	0.405	0.216467	0.216467	0.405	0.7331536	0.7331536	0.405	1.077189	NaN	0.405	1.394728	NaN	0.405	2.330303	NaN	0.405	0.1867853
0.42	0.6169121	0.6169121	0.42	0.1735221	0.1735221	0.42	0.2182066	0.2182066	0.42	0.1974952	0.1974952	0.42	0.8805439	0.8805439	0.42	1.782987	NaN	0.42	1.608379	NaN	0.42	1.572436	NaN	0.42	0.2216622	0.2216622	0.42	0.393739	0.393739	0.42	2.526901	NaN	0.42	0.2146663	0.2146663	0.42	0.6910381	0.6910381	0.42	0.958781	0.958781	0.42	1.627039	NaN	0.42	2.402798	NaN	0.42	0.1919374
0.435	0.5117939	0.5117939	0.435	0.190418	0.190418	0.435	0.2238701	0.2238701	0.435	0.1939333	0.1939333	0.435	0.937145	0.937145	0.435	1.839939	NaN	0.435	1.727722	NaN	0.435	1.621877	NaN	0.435	0.216243	0.216243	0.435	0.4263818	0.4263818	0.435	2.739327	NaN	0.435	0.2174047	0.2174047	0.435	0.725307	0.725307	0.435	0.9922847	0.9922847	0.435	1.712064	NaN	0.435	2.422431	NaN	0.435	0.193832
0.45	0.4443202	0.4443202	0.45	0.1913246	0.1913246	0.45	0.2188905	0.2188905	0.45	0.1798899	0.1798899	0.45	0.6821502	0.6821502	0.45	1.802486	NaN	0.45	1.885855	NaN	0.45	1.7901	NaN	0.45	0.2243391	0.2243391	0.45	0.4227621	0.4227621	0.45	2.706602	NaN	0.45	0.2138772	0.2138772	0.45	0.6469848	0.6469848	0.45	0.8347946	0.8347946	0.45	1.495782	NaN	0.45	2.368953	NaN	0.45	0.1917164
0.465	0.4038851	0.4038851	0.465	0.1956474	0.1956474	0.465	0.2115589	0.2115589	0.465	0.1657616	0.1657616	0.465	0.71996	0.71996	0.465	1.762254	NaN	0.465	1.905268	NaN	0.465	1.84233	NaN	0.465	0.2168156	0.2168156	0.465	0.4057026	0.4057026	0.465	2.75349	NaN	0.465	0.2156548	0.2156548	0.465	0.6169295	0.6169295	0.465	0.71494	0.71494	0.465	1.642027	NaN	0.465	2.411053	NaN	0.465	0.1867946
0.48	0.5023245	0.5023245	0.48	0.2105926	0.2105926	0.48	0.2240197	0.2240197	0.48	0.1917639	0.1917639	0.48	0.6716205	0.6716205	0.48	1.646675	NaN	0.48	1.932943	NaN	0.48	2.108713	NaN	0.48	0.2112937	0.2112937	0.48	0.315075	0.315075	0.48	2.638925	NaN	0.48	0.2094375	0.2094375	0.48	0.6655357	0.6655357	0.48	0.7407221	0.7407221	0.48	1.541739	NaN	0.48	2.548163	NaN	0.48	0.201238
0.495	0.5040624	0.5040624	0.495	0.1684296	0.1684296	0.495	0.2256656	0.2256656	0.495	0.195635	0.195635	0.495	0.4550876	0.4550876	0.495	1.631092	NaN	0.495	1.828338	NaN	0.495	2.224764	NaN	0.495	0.2320477	0.2320477	0.495	0.3292778	0.3292778	0.495	2.681346	NaN	0.495	0.2172319	0.2172319	0.495	0.6769203	0.6769203	0.495	0.6478783	0.6478783	0.495	1.548093	NaN	0.495	2.305354	NaN	0.495	0.1853338
0.5100001	0.5137279	0.5137279	0.5100001	0.1756914	0.1756914	0.5100001	0.2176373	0.2176373	0.5100001	0.1920491	0.1920491	0.5100001	0.4247472	0.4247472	0.5100001	1.397709	NaN	0.5100001	2.021498	NaN	0.5100001	2.342398	NaN	0.5100001	0.2224363	0.2224363	0.5100001	0.4091901	0.4091901	0.5100001	2.659617	NaN	0.5100001	0.2085328	0.2085328	0.5100001	0.7615369	0.7615369	0.5100001	0.6273252	0.6273252	0.5100001	1.429415	NaN	0.5100001	2.315468	NaN	0.5100001	0.1934491
0.525	0.4190293	0.4190293	0.525	0.2053155	0.2053155	0.525	0.2164001	0.2164001	0.525	0.1882387	0.1882387	0.525	0.4470415	0.4470415	0.525	1.55365	NaN	0.525	1.996771	NaN	0.525	2.361749	NaN	0.525	0.2340984	0.2340984	0.525	0.4171934	0.4171934	0.525	2.677508	NaN	0.525	0.2088396	0.2088396	0.525	0.856946	0.856946	0.525	0.6225238	0.6225238	0.525	1.40168	NaN	0.525	2.217724	NaN	0.525	0.1888799
0.54	0.4515446	0.4515446	0.54	0.1923717	0.1923717	0.54	0.2200543	0.2200543	0.54	0.2027182	0.2027182	0.54	0.4634589	0.4634589	0.54	1.565274	NaN	0.54	2.122141	NaN	0.54	2.069074	NaN	0.54	0.2122781	0.2122781	0.54	0.4219043	0.4219043	0.54	2.805273	NaN	0.54	0.2138428	0.2138428	0.54	0.8895171	0.8895171	0.54	0.595686	0.595686	0.54	1.667853	NaN	0.54	2.444588	NaN	0.54	0.1916745
0.555	0.4064354	0.4064354	0.555	0.1829636	0.1829636	0.555	0.2110094	0.2110094	0.555	0.1881415	0.1881415	0.555	0.4446536	0.4446536	0.555	1.538457	NaN	0.555	2.190331	NaN	0.555	2.250262	NaN	0.555	0.2288361	0.2288361	0.555	0.4433695	0.4433695	0.555	2.819294	NaN	0.555	0.2083681	0.2083681	0.555	0.9316748	0.9316748	0.555	0.7571908	0.7571908	0.555	1.493132	NaN	0.555	2.443733	NaN	0.555	0.1831415
0.5700001	0.3604757	0.3604757	0.5700001	0.2024075	0.2024075	0.5700001	0.2242721	0.2242721	0.5700001	0.1834287	0.1834287	0.5700001	0.4293272	0.4293272	0.5700001	1.694268	NaN	0.5700001	2.20627	NaN	0.5700001	2.145272	NaN	0.5700001	0.2327532	0.2327532	0.5700001	0.4078077	0.4078077	0.5700001	2.728765	NaN	0.5700001	0.21671	0.21671	0.5700001	1.045031	NaN	0.5700001	0.8237455	0.8237455	0.5700001	1.516191	NaN	0.5700001	2.30517	NaN	0.5700001	0.1850388
0.585	0.3403248	0.3403248	0.585	0.1733136	0.1733136	0.585	0.215086	0.215086	0.585	0.1837744	0.1837744	0.585	0.4359702	0.4359702	0.585	1.652377	NaN	0.585	2.082147	NaN	0.585	2.038366	NaN	0.585	0.2202975	0.2202975	0.585	0.2885968	0.2885968	0.585	2.705469	NaN	0.585	0.2162282	0.2162282	0.585	1.02176	NaN	0.585	0.7217351	0.7217351	0.585	1.556216	NaN	0.585	2.350402	NaN	0.585	0.185409
0.6	0.370539	0.370539	0.6	0.1904784	0.1904784	0.6	0.2110948	0.2110948	0.6	0.1919481	0.1919481	0.6	0.4042583	0.4042583	0.6	1.791128	NaN	0.6	2.055697	NaN	0.6	1.971421	NaN	0.6	0.2191691	0.2191691	0.6	0.2901915	0.2901915	0.6	2.827408	NaN	0.6	0.2206455	0.2206455	0.6	1.298375	NaN	0.6	0.688916	0.688916	0.6	1.617569	NaN	0.6	2.452953	NaN	0.6	0.1823347
0.615	0.2853501	0.2853501	0.615	0.1837338	0.1837338	0.615	0.2209639	0.2209639	0.615	0.1805632	0.1805632	0.615	0.3953239	0.3953239	0.615	1.695118	NaN	0.615	2.162377	NaN	0.615	1.884348	NaN	0.615	0.2106989	0.2106989	0.615	0.3613558	0.3613558	0.615	2.717422	NaN	0.615	0.2183806	0.2183806	0.615	1.104435	NaN	0.615	0.666742	0.666742	0.615	1.493615	NaN	0.615	2.43199	NaN	0.615	0.1785026
0.6300001	0.3551418	0.3551418	0.6300001	0.1811934	0.1811934	0.6300001	0.220336	0.220336	0.6300001	0.1840221	0.1840221	0.6300001	0.5003708	0.5003708	0.6300001	1.689214	NaN	0.6300001	2.142825	NaN	0.6300001	2.195619	NaN	0.6300001	0.1847186	0.1847186	0.6300001	0.3902481	0.3902481	0.6300001	2.570225	NaN	0.6300001	0.2225278	0.2225278	0.6300001	1.045633	NaN	0.6300001	0.598753	0.598753	0.6300001	1.4241	NaN	0.6300001	2.647181	NaN	0.6300001	0.1987203
0.645	0.3342546	0.3342546	0.645	0.1830525	0.1830525	0.645	0.2098236	0.2098236	0.645	0.171545	0.171545	0.645	0.4198919	0.4198919	0.645	1.528243	NaN	0.645	2.09572	NaN	0.645	2.565762	NaN	0.645	0.1962499	0.1962499	0.645	0.4609742	0.4609742	0.645	2.753145	NaN	0.645	0.2180079	0.2180079	0.645	0.8478858	0.8478858	0.645	0.4763257	0.4763257	0.645	1.093783	NaN	0.645	2.639533	NaN	0.645	0.1761151
0.66	0.2653924	0.2653924	0.66	0.1859246	0.1859246	0.66	0.2193101	0.2193101	0.66	0.171304	0.171304	0.66	0.409313	0.409313	0.66	1.557197	NaN	0.66	2.053433	NaN	0.66	2.457655	NaN	0.66	0.1844072	0.1844072	0.66	0.3884647	0.3884647	0.66	2.942577	NaN	0.66	0.2187894	0.2187894	0.66	0.6690148	0.6690148	0.66	0.4357134	0.4357134	0.66	1.24831	NaN	0.66	2.4319	NaN	0.66	0.1805572
0.675	0.4643578	0.4643578	0.675	0.1993803	0.1993803	0.675	0.2163445	0.2163445	0.675	0.1757205	0.1757205	0.675	0.4581648	0.4581648	0.675	1.540428	NaN	0.675	2.303336	NaN	0.675	2.559079	NaN	0.675	0.208437	0.208437	0.675	0.4097253	0.4097253	0.675	3.003153	NaN	0.675	0.2179236	0.2179236	0.675	0.7565053	0.7565053	0.675	0.6361497	0.6361497	0.675	1.117811	NaN	0.675	2.448645	NaN	0.675	0.2036165
0.6900001	0.5928296	0.5928296	0.6900001	0.2200054	0.2200054	0.6900001	0.2118587	0.2118587	0.6900001	0.1833621	0.1833621	0.6900001	0.4101036	0.4101036	0.6900001	1.700908	NaN	0.6900001	2.118171	NaN	0.6900001	2.610479	NaN	0.6900001	0.1915126	0.1915126	0.6900001	0.4128382	0.4128382	0.6900001	2.802631	NaN	0.6900001	0.2153237	0.2153237	0.6900001	0.7328087	0.7328087	0.6900001	0.7116866	0.7116866	0.6900001	1.212875	NaN	0.6900001	2.45313	NaN	0.6900001	0.188346
0.705	0.65535	0.65535	0.705	0.1940472	0.1940472	0.705	0.2249201	0.2249201	0.705	0.1853776	0.1853776	0.705	0.4378735	0.4378735	0.705	1.585742	NaN	0.705	2.184174	NaN	0.705	2.591318	NaN	0.705	0.2167233	0.2167233	0.705	0.4280913	0.4280913	0.705	2.857113	NaN	0.705	0.2204312	0.2204312	0.705	0.9376678	0.9376678	0.705	0.8946422	0.8946422	0.705	1.651425	NaN	0.705	2.474823	NaN	0.705	0.1977135
0.72	0.5302572	0.5302572	0.72	0.1932564	0.1932564	0.72	0.2217094	0.2217094	0.72	0.1936814	0.1936814	0.72	0.4631909	0.4631909	0.72	1.525638	NaN	0.72	2.251486	NaN	0.72	2.504498	NaN	0.72	0.1917551	0.1917551	0.72	0.4991772	0.4991772	0.72	2.858988	NaN	0.72	0.2195484	0.2195484	0.72	0.8569969	0.8569969	0.72	0.781126	0.781126	0.72	1.744018	NaN	0.72	2.491802	NaN	0.72	0.1852179
0.735	0.6442071	0.6442071	0.735	0.2029208	0.2029208	0.735	0.222063	0.222063	0.735	0.1761383	0.1761383	0.735	0.4027742	0.4027742	0.735	1.455865	NaN	0.735	2.305251	NaN	0.735	2.57683	NaN	0.735	0.2077526	0.2077526	0.735	0.3898644	0.3898644	0.735	2.859851	NaN	0.735	0.2127232	0.2127232	0.735	0.7841974	0.7841974	0.735	0.8532872	0.8532872	0.735	1.685639	NaN	0.735	2.634109	NaN	0.735	0.2008363
0.7500001	0.5565425	0.5565425	0.7500001	0.1736958	0.1736958	0.7500001	0.2142848	0.2142848	0.7500001	0.1814906	0.1814906	0.7500001	0.4165611	0.4165611	0.7500001	1.469305	NaN	0.7500001	2.246313	NaN	0.7500001	2.385102	NaN	0.7500001	0.2156573	0.2156573	0.7500001	0.398045	0.398045	0.7500001	2.827469	NaN	0.7500001	0.2142092	0.2142092	0.7500001	0.8814853	0.8814853	0.7500001	0.8011717	0.8011717	0.7500001	1.348514	NaN	0.7500001	2.518791	NaN	0.7500001	0.1827015
0.765	0.5681889	0.5681889	0.765	0.2043075	0.2043075	0.765	0.2227529	0.2227529	0.765	0.1807009	0.1807009	0.765	0.5155811	0.5155811	0.765	1.388826	NaN	0.765	2.367234	NaN	0.765	2.669497	NaN	0.765	0.2188998	0.2188998	0.765	0.4408039	0.4408039	0.765	2.976406	NaN	0.765	0.2227562	0.2227562	0.765	0.8555076	0.8555076	0.765	0.8694609	0.8694609	0.765	1.399183	NaN	0.765	2.650353	NaN	0.765	0.1788381
0.78	0.5669675	0.5669675	0.78	0.1948669	0.1948669	0.78	0.2184446	0.2184446	0.78	0.1810944	0.1810944	0.78	0.6532395	0.6532395	0.78	1.324092	NaN	0.78	2.202243	NaN	0.78	2.697218	NaN	0.78	0.1817304	0.1817304	0.78	0.4204983	0.4204983	0.78	2.908778	NaN	0.78	0.2193248	0.2193248	0.78	1.026142	NaN	0.78	0.8106824	0.8106824	0.78	1.519777	NaN	0.78	2.53785	NaN	0.78	0.1925923
0.795	0.4650101	0.4650101	0.795	0.1808958	0.1808958	0.795	0.2160576	0.2160576	0.795	0.1783934	0.1783934	0.795	0.5768995	0.5768995	0.795	1.18793	NaN	0.795	2.303117	NaN	0.795	2.649084	NaN	0.795	0.213	0.213	0.795	0.6017637	0.6017637	0.795	2.795479	NaN	0.795	0.218353	0.218353	0.795	1.230198	NaN	0.795	0.9226748	0.9226748	0.795	1.5745	NaN	0.795	2.423198	NaN	0.795	0.1926713
0.8100001	0.5071815	0.5071815	0.8100001	0.1899639	0.1899639	0.8100001	0.2207918	0.2207918	0.8100001	0.1749408	0.1749408	0.8100001	0.5179015	0.5179015	0.8100001	1.239761	NaN	0.8100001	2.226053	NaN	0.8100001	2.81699	NaN	0.8100001	0.2254972	0.2254972	0.8100001	0.5272021	0.5272021	0.8100001	2.646584	NaN	0.8100001	0.2171248	0.2171248	0.8100001	1.110235	NaN	0.8100001	0.9681761	0.9681761	0.8100001	1.677094	NaN	0.8100001	2.455017	NaN	0.8100001	0.1815916
0.825	0.5610816	0.5610816	0.825	0.164711	0.164711	0.825	0.2160464	0.2160464	0.825	0.1725162	0.1725162	0.825	0.4573923	0.4573923	0.825	1.200448	NaN	0.825	2.318671	NaN	0.825	2.950143	NaN	0.825	0.1989297	0.1989297	0.825	0.5576361	0.5576361	0.825	2.692466	NaN	0.825	0.2149001	0.2149001	0.825	0.9990116	0.9990116	0.825	1.028929	NaN	0.825	1.611525	NaN	0.825	2.436183	NaN	0.825	0.1714467
0.84	0.6338986	0.6338986	0.84	0.1866559	0.1866559	0.84	0.2170644	0.2170644	0.84	0.1839879	0.1839879	0.84	0.4090304	0.4090304	0.84	1.122851	NaN	0.84	2.56014	NaN	0.84	2.823929	NaN	0.84	0.2131877	0.2131877	0.84	0.4809709	0.4809709	0.84	2.774426	NaN	0.84	0.2123785	0.2123785	0.84	0.8340577	0.8340577	0.84	0.9682828	0.9682828	0.84	1.668081	NaN	0.84	2.248877	NaN	0.84	0.1860305
0.855	0.5653157	0.5653157	0.855	0.1828424	0.1828424	0.855	0.2231792	0.2231792	0.855	0.1774013	0.1774013	0.855	0.4422977	0.4422977	0.855	1.272772	NaN	0.855	2.525869	NaN	0.855	3.092027	NaN	0.855	0.2219277	0.2219277	0.855	0.4074414	0.4074414	0.855	3.042994	NaN	0.855	0.2142358	0.2142358	0.855	1.037301	NaN	0.855	0.8746492	0.8746492	0.855	1.561004	NaN	0.855	2.142434	NaN	0.855	0.1856146
0.8700001	0.5768809	0.5768809	0.8700001	0.1926184	0.1926184	0.8700001	0.219893	0.219893	0.8700001	0.1726687	0.1726687	0.8700001	0.4671359	0.4671359	0.8700001	1.139535	NaN	0.8700001	2.510072	NaN	0.8700001	2.994076	NaN	0.8700001	0.1948694	0.1948694	0.8700001	0.4398645	0.4398645	0.8700001	3.112061	NaN	0.8700001	0.2218741	0.2218741	0.8700001	1.006703	NaN	0.8700001	0.9863763	0.9863763	0.8700001	1.365867	NaN	0.8700001	2.053614	NaN	0.8700001	0.1932106
0.8850001	0.5918351	0.5918351	0.8850001	0.1758529	0.1758529	0.8850001	0.2135696	0.2135696	0.8850001	0.1722496	0.1722496	0.8850001	0.4665396	0.4665396	0.8850001	1.030244	NaN	0.8850001	2.653488	NaN	0.8850001	2.800925	NaN	0.8850001	0.2018542	0.2018542	0.8850001	0.4398009	0.4398009	0.8850001	3.097351	NaN	0.8850001	0.2113055	0.2113055	0.8850001	0.7945124	0.7945124	0.8850001	1.046039	NaN	0.8850001	1.403231	NaN	0.8850001	1.954835	NaN	0.8850001	0.1810579
0.9	0.5561956	0.5561956	0.9	0.1785737	0.1785737	0.9	0.2099859	0.2099859	0.9	0.1905011	0.1905011	0.9	0.3724635	0.3724635	0.9	1.103019	NaN	0.9	2.580132	NaN	0.9	2.717193	NaN	0.9	0.2027361	0.2027361	0.9	0.4837809	0.4837809	0.9	3.140888	NaN	0.9	0.212619	0.212619	0.9	0.6144769	0.6144769	0.9	1.067549	NaN	0.9	1.376764	NaN	0.9	2.111017	NaN	0.9	0.190487
0.915	0.6094277	0.6094277	0.915	0.180911	0.180911	0.915	0.2130611	0.2130611	0.915	0.1711294	0.1711294	0.915	0.4041099	0.4041099	0.915	1.049552	NaN	0.915	2.640898	NaN	0.915	2.901819	NaN	0.915	0.2081563	0.2081563	0.915	0.6668013	0.6668013	0.915	3.11308	NaN	0.915	0.2151855	0.2151855	0.915	0.5626655	0.5626655	0.915	1.157517	NaN	0.915	1.176861	NaN	0.915	2.062542	NaN	0.915	0.173418
0.9300001	0.5678062	0.5678062	0.9300001	0.1919457	0.1919457	0.9300001	0.2169745	0.2169745	0.9300001	0.1795823	0.1795823	0.9300001	0.3885179	0.3885179	0.9300001	0.8265247	0.8265247	0.9300001	2.626585	NaN	0.9300001	2.933326	NaN	0.9300001	0.222724	0.222724	0.9300001	0.743207	0.743207	0.9300001	3.158042	NaN	0.9300001	0.2138306	0.2138306	0.9300001	0.6798868	0.6798868	0.9300001	1.50581	NaN	0.9300001	1.123078	NaN	0.9300001	2.185711	NaN	0.9300001	0.186008
0.9450001	0.5629702	0.5629702	0.9450001	0.1817885	0.1817885	0.9450001	0.2184627	0.2184627	0.9450001	0.1760133	0.1760133	0.9450001	0.4099996	0.4099996	0.9450001	0.9873185	0.9873185	0.9450001	2.64423	NaN	0.9450001	2.693021	NaN	0.9450001	0.209031	0.209031	0.9450001	0.6431811	0.6431811	0.9450001	2.913618	NaN	0.9450001	0.210784	0.210784	0.9450001	0.7387599	0.7387599	0.9450001	1.386885	NaN	0.9450001	1.219746	NaN	0.9450001	1.940991	NaN	0.9450001	0.1767728
0.96	0.538922	0.538922	0.96	0.1991861	0.1991861	0.96	0.2249378	0.2249378	0.96	0.1974248	0.1974248	0.96	0.3739544	0.3739544	0.96	1.242017	NaN	0.96	2.681091	NaN	0.96	2.929757	NaN	0.96	0.198716	0.198716	0.96	0.6707219	0.6707219	0.96	2.733669	NaN	0.96	0.2106873	0.2106873	0.96	0.7234935	0.7234935	0.96	1.294461	NaN	0.96	1.294029	NaN	0.96	2.007323	NaN	0.96	0.1910404
0.975	0.5039734	0.5039734	0.975	0.2045323	0.2045323	0.975	0.2118373	0.2118373	0.975	0.170737	0.170737	0.975	0.3742911	0.3742911	0.975	1.086349	NaN	0.975	2.536252	NaN	0.975	2.979851	NaN	0.975	0.1913424	0.1913424	0.975	0.6071467	0.6071467	0.975	2.696396	NaN	0.975	0.2169972	0.2169972	0.975	0.8538516	0.8538516	0.975	1.110139	NaN	0.975	1.354522	NaN	0.975	2.330623	NaN	0.975	0.1870581
0.9900001	0.4700747	0.4700747	0.9900001	0.2019234	0.2019234	0.9900001	0.2155571	0.2155571	0.9900001	0.1826967	0.1826967	0.9900001	0.4416447	0.4416447	0.9900001	1.067807	NaN	0.9900001	2.295334	NaN	0.9900001	2.906494	NaN	0.9900001	0.2084417	0.2084417	0.9900001	0.6741163	0.6741163	0.9900001	2.6859	NaN	0.9900001	0.2079236	0.2079236	0.9900001	0.8638576	0.8638576	0.9900001	1.246121	NaN	0.9900001	1.153011	NaN	0.9900001	2.622363	NaN	0.9900001	0.1830036
1.005	0.4738834	0.4738834	1.005	0.1847022	0.1847022	1.005	0.2228143	0.2228143	1.005	0.180666	0.180666	1.005	0.4681744	0.4681744	1.005	1.000736	NaN	1.005	2.573704	NaN	1.005	2.750472	NaN	1.005	0.1871736	0.1871736	1.005	0.498708	0.498708	1.005	2.71206	NaN	1.005	0.2102423	0.2102423	1.005	0.8347782	0.8347782	1.005	1.314261	NaN	1.005	1.260607	NaN	1.005	2.769042	NaN	1.005	0.2013911
1.02	0.4144355	0.4144355	1.02	0.1897933	0.1897933	1.02	0.2223351	0.2223351	1.02	0.1834618	0.1834618	1.02	0.3898692	0.3898692	1.02	0.9870086	0.9870086	1.02	2.707767	NaN	1.02	2.62493	NaN	1.02	0.1850973	0.1850973	1.02	0.5316052	0.5316052	1.02	2.901386	NaN	1.02	0.2162117	0.2162117	1.02	0.7843739	0.7843739	1.02	1.434095	NaN	1.02	1.36796	NaN	1.02	2.718318	NaN	1.02	0.1766336
1.035	0.4723644	0.4723644	1.035	0.1948835	0.1948835	1.035	0.2191578	0.2191578	1.035	0.181155	0.181155	1.035	0.4122016	0.4122016	1.035	0.8621357	0.8621357	1.035	2.598001	NaN	1.035	2.813663	NaN	1.035	0.1885262	0.1885262	1.035	0.703935	0.703935	1.035	3.054001	NaN	1.035	0.2161951	0.2161951	1.035	0.7563229	0.7563229	1.035	1.628335	NaN	1.035	1.522851	NaN	1.035	2.481389	NaN	1.035	0.1886607
1.05	0.3999261	0.3999261	1.05	0.1906194	0.1906194	1.05	0.2147185	0.2147185	1.05	0.1759564	0.1759564	1.05	0.4127252	0.4127252	1.05	0.7375585	0.7375585	1.05	2.587333	NaN	1.05	2.820299	NaN	1.05	0.1894888	0.1894888	1.05	0.7619492	0.7619492	1.05	2.931303	NaN	1.05	0.2130035	0.2130035	1.05	0.8238661	0.8238661	1.05	1.543971	NaN	1.05	1.539883	NaN	1.05	2.571928	NaN	1.05	0.1720869
1.065	0.414142	0.414142	1.065	0.2118405	0.2118405	1.065	0.2216326	0.2216326	1.065	0.1733111	0.1733111	1.065	0.3931743	0.3931743	1.065	0.7539096	0.7539096	1.065	2.650902	NaN	1.065	2.922776	NaN	1.065	0.2186094	0.2186094	1.065	0.7197073	0.7197073	1.065	2.881853	NaN	1.065	0.2098511	0.2098511	1.065	0.9325105	0.9325105	1.065	1.525886	NaN	1.065	1.359177	NaN	1.065	2.703532	NaN	1.065	0.187412
1.08	0.4259065	0.4259065	1.08	0.2005405	0.2005405	1.08	0.2268699	0.2268699	1.08	0.178527	0.178527	1.08	0.3692639	0.3692639	1.08	0.9752914	0.9752914	1.08	2.591772	NaN	1.08	2.848018	NaN	1.08	0.22095	0.22095	1.08	0.6351587	0.6351587	1.08	2.823709	NaN	1.08	0.2190444	0.2190444	1.08	0.8783033	0.8783033	1.08	1.632982	NaN	1.08	1.421265	NaN	1.08	2.494681	NaN	1.08	0.1706276
1.095	0.4005043	0.4005043	1.095	0.2023299	0.2023299	1.095	0.2152509	0.2152509	1.095	0.174865	0.174865	1.095	0.3769164	0.3769164	1.095	1.011308	NaN	1.095	2.526189	NaN	1.095	2.830667	NaN	1.095	0.1880106	0.1880106	1.095	0.5258301	0.5258301	1.095	2.772714	NaN	1.095	0.2214233	0.2214233	1.095	0.9491314	0.9491314	1.095	1.57363	NaN	1.095	1.404926	NaN	1.095	2.503911	NaN	1.095	0.1871384
1.11	0.3952137	0.3952137	1.11	0.1816135	0.1816135	1.11	0.2137499	0.2137499	1.11	0.1727873	0.1727873	1.11	0.3595174	0.3595174	1.11	0.9410445	0.9410445	1.11	2.883863	NaN	1.11	2.780098	NaN	1.11	0.1897234	0.1897234	1.11	0.4722673	0.4722673	1.11	2.635976	NaN	1.11	0.2088845	0.2088845	1.11	1.037879	NaN	1.11	1.674231	NaN	1.11	1.50765	NaN	1.11	2.588637	NaN	1.11	0.1999724
1.125	0.4408331	0.4408331	1.125	0.2004821	0.2004821	1.125	0.213209	0.213209	1.125	0.1930685	0.1930685	1.125	0.4183457	0.4183457	1.125	0.7485196	0.7485196	1.125	2.7338	NaN	1.125	2.662162	NaN	1.125	0.2386482	0.2386482	1.125	0.4209596	0.4209596	1.125	2.607875	NaN	1.125	0.2178006	0.2178006	1.125	1.014577	NaN	1.125	1.807599	NaN	1.125	1.295795	NaN	1.125	2.491384	NaN	1.125	0.1928985
1.14	0.4471239	0.4471239	1.14	0.1834463	0.1834463	1.14	0.2249755	0.2249755	1.14	0.1848555	0.1848555	1.14	0.3869754	0.3869754	1.14	0.6059559	0.6059559	1.14	2.746065	NaN	1.14	2.522471	NaN	1.14	0.2037991	0.2037991	1.14	0.315206	0.315206	1.14	2.599229	NaN	1.14	0.2150661	0.2150661	1.14	0.9352502	0.9352502	1.14	1.586249	NaN	1.14	1.427171	NaN	1.14	2.529991	NaN	1.14	0.2002288
1.155	0.4026689	0.4026689	1.155	0.206044	0.206044	1.155	0.2242632	0.2242632	1.155	0.1720615	0.1720615	1.155	0.3807376	0.3807376	1.155	0.5630911	0.5630911	1.155	2.49815	NaN	1.155	2.705513	NaN	1.155	0.1919321	0.1919321	1.155	0.3486313	0.3486313	1.155	2.358985	NaN	1.155	0.2142	0.2142	1.155	0.991866	0.991866	1.155	1.826534	NaN	1.155	1.21653	NaN	1.155	2.778597	NaN	1.155	0.1897744
1.17	0.4200665	0.4200665	1.17	0.1838431	0.1838431	1.17	0.2160946	0.2160946	1.17	0.1933212	0.1933212	1.17	0.3752948	0.3752948	1.17	0.6044813	0.6044813	1.17	2.275586	NaN	1.17	3.076205	NaN	1.17	0.1853241	0.1853241	1.17	0.3500994	0.3500994	1.17	2.493642	NaN	1.17	0.2177169	0.2177169	1.17	0.9761385	0.9761385	1.17	1.94617	NaN	1.17	0.9895684	0.9895684	1.17	2.391916	NaN	1.17	0.1871265
1.185	0.412563	0.412563	1.185	0.1760426	0.1760426	1.185	0.2130211	0.2130211	1.185	0.218003	0.218003	1.185	0.3713815	0.3713815	1.185	0.5626871	0.5626871	1.185	2.491525	NaN	1.185	2.996561	NaN	1.185	0.2224953	0.2224953	1.185	0.4085242	0.4085242	1.185	2.235404	NaN	1.185	0.2138975	0.2138975	1.185	0.8924675	0.8924675	1.185	1.953331	NaN	1.185	1.035081	NaN	1.185	2.315663	NaN	1.185	0.1877337
1.2	0.4461649	0.4461649	1.2	0.1869534	0.1869534	1.2	0.2154576	0.2154576	1.2	0.1983852	0.1983852	1.2	0.3958356	0.3958356	1.2	0.826843	0.826843	1.2	2.633809	NaN	1.2	2.537599	NaN	1.2	0.1815432	0.1815432	1.2	0.3812931	0.3812931	1.2	2.042294	NaN	1.2	0.2143876	0.2143876	1.2	0.8435195	0.8435195	1.2	2.076396	NaN	1.2	1.055928	NaN	1.2	2.095707	NaN	1.2	0.186437
1.215	0.4190687	0.4190687	1.215	0.1976986	0.1976986	1.215	0.2117309	0.2117309	1.215	0.1689802	0.1689802	1.215	0.4208873	0.4208873	1.215	0.7069041	0.7069041	1.215	2.465442	NaN	1.215	2.382424	NaN	1.215	0.1717207	0.1717207	1.215	0.3948475	0.3948475	1.215	2.110622	NaN	1.215	0.219411	0.219411	1.215	1.004081	NaN	1.215	2.095958	NaN	1.215	0.9519335	0.9519335	1.215	2.317241	NaN	1.215	0.1959452
1.23	0.4248436	0.4248436	1.23	0.196238	0.196238	1.23	0.2181144	0.2181144	1.23	0.1783859	0.1783859	1.23	0.3746077	0.3746077	1.23	0.7799638	0.7799638	1.23	2.53751	NaN	1.23	2.415399	NaN	1.23	0.2269626	0.2269626	1.23	0.3320999	0.3320999	1.23	2.12997	NaN	1.23	0.2091602	0.2091602	1.23	0.9123102	0.9123102	1.23	1.86611	NaN	1.23	1.035549	NaN	1.23	2.29269	NaN	1.23	0.1877882
1.245	0.4129412	0.4129412	1.245	0.1858646	0.1858646	1.245	0.2230965	0.2230965	1.245	0.1980911	0.1980911	1.245	0.400145	0.400145	1.245	0.8591731	0.8591731	1.245	2.842173	NaN	1.245	2.469232	NaN	1.245	0.222261	0.222261	1.245	0.3615216	0.3615216	1.245	2.126779	NaN	1.245	0.213468	0.213468	1.245	0.5407498	0.5407498	1.245	1.933457	NaN	1.245	0.9316941	0.9316941	1.245	2.312575	NaN	1.245	0.1847777
1.26	0.402138	0.402138	1.26	0.1951805	0.1951805	1.26	0.2196927	0.2196927	1.26	0.1796144	0.1796144	1.26	0.4051581	0.4051581	1.26	0.9907556	0.9907556	1.26	2.80146	NaN	1.26	2.274038	NaN	1.26	0.1819508	0.1819508	1.26	0.2322273	0.2322273	1.26	2.117553	NaN	1.26	0.2192521	0.2192521	1.26	0.7521121	0.7521121	1.26	1.94831	NaN	1.26	1.003704	NaN	1.26	2.325017	NaN	1.26	0.1808324
1.275	0.4026934	0.4026934	1.275	0.1969154	0.1969154	1.275	0.2228207	0.2228207	1.275	0.19199	0.19199	1.275	0.3610402	0.3610402	1.275	0.7912778	0.7912778	1.275	2.950454	NaN	1.275	2.50867	NaN	1.275	0.1884515	0.1884515	1.275	0.1966218	0.1966218	1.275	1.966792	NaN	1.275	0.2107271	0.2107271	1.275	0.5044572	0.5044572	1.275	1.959644	NaN	1.275	0.9888298	0.9888298	1.275	2.11046	NaN	1.275	0.1783273
1.29	0.3984781	0.3984781	1.29	0.1907958	0.1907958	1.29	0.214061	0.214061	1.29	0.2094107	0.2094107	1.29	0.372062	0.372062	1.29	0.7235666	0.7235666	1.29	3.077724	NaN	1.29	2.600353	NaN	1.29	0.2078918	0.2078918	1.29	0.1874035	0.1874035	1.29	1.968679	NaN	1.29	0.2102589	0.2102589	1.29	0.3795407	0.3795407	1.29	2.085696	NaN	1.29	0.8175153	0.8175153	1.29	2.099404	NaN	1.29	0.1925377
1.305	0.4106557	0.4106557	1.305	0.1871795	0.1871795	1.305	0.2185728	0.2185728	1.305	0.1912731	0.1912731	1.305	0.4077511	0.4077511	1.305	1.00377	NaN	1.305	2.874876	NaN	1.305	2.442751	NaN	1.305	0.1880025	0.1880025	1.305	0.1848323	0.1848323	1.305	1.833574	NaN	1.305	0.2199564	0.2199564	1.305	0.3594117	0.3594117	1.305	1.955563	NaN	1.305	0.7876515	0.7876515	1.305	2.200164	NaN	1.305	0.2010858
1.32	0.378125	0.378125	1.32	0.1970862	0.1970862	1.32	0.2218825	0.2218825	1.32	0.1782176	0.1782176	1.32	0.4242087	0.4242087	1.32	1.407914	NaN	1.32	2.845131	NaN	1.32	2.351046	NaN	1.32	0.1757127	0.1757127	1.32	0.189075	0.189075	1.32	1.699271	NaN	1.32	0.2126526	0.2126526	1.32	0.40217	0.40217	1.32	1.954816	NaN	1.32	0.9163684	0.9163684	1.32	2.01496	NaN	1.32	0.1955796
1.335	0.3993189	0.3993189	1.335	0.2085884	0.2085884	1.335	0.2256655	0.2256655	1.335	0.1777397	0.1777397	1.335	0.4343178	0.4343178	1.335	1.330444	NaN	1.335	2.738209	NaN	1.335	2.344983	NaN	1.335	0.1907198	0.1907198	1.335	0.1900893	0.1900893	1.335	1.791434	NaN	1.335	0.2148274	0.2148274	1.335	0.3868448	0.3868448	1.335	1.778179	NaN	1.335	0.878222	0.878222	1.335	2.314803	NaN	1.335	0.1923959
1.35	0.3892039	0.3892039	1.35	0.1787128	0.1787128	1.35	0.2221282	0.2221282	1.35	0.1859762	0.1859762	1.35	0.4155432	0.4155432	1.35	1.434281	NaN	1.35	2.791686	NaN	1.35	2.337584	NaN	1.35	0.2183463	0.2183463	1.35	0.1833057	0.1833057	1.35	1.80459	NaN	1.35	0.215644	0.215644	1.35	0.4405495	0.4405495	1.35	1.756083	NaN	1.35	0.8294706	0.8294706	1.35	2.17329	NaN	1.35	0.1948728
1.365	0.4229981	0.4229981	1.365	0.1806823	0.1806823	1.365	0.2180963	0.2180963	1.365	0.1835386	0.1835386	1.365	0.3725077	0.3725077	1.365	1.535803	NaN	1.365	2.719869	NaN	1.365	2.315945	NaN	1.365	0.184353	0.184353	1.365	0.1856872	0.1856872	1.365	1.959265	NaN	1.365	0.2126147	0.2126147	1.365	0.424628	0.424628	1.365	1.71357	NaN	1.365	0.7580378	0.7580378	1.365	1.830268	NaN	1.365	0.1921949
1.38	0.4092881	0.4092881	1.38	0.1875093	0.1875093	1.38	0.2073401	0.2073401	1.38	0.2155338	0.2155338	1.38	0.3977113	0.3977113	1.38	1.52934	NaN	1.38	2.820586	NaN	1.38	2.279789	NaN	1.38	0.1707452	0.1707452	1.38	0.2099219	0.2099219	1.38	1.895306	NaN	1.38	0.2156162	0.2156162	1.38	0.4597763	0.4597763	1.38	1.886569	NaN	1.38	0.8271748	0.8271748	1.38	2.09481	NaN	1.38	0.1885717
1.395	0.3967142	0.3967142	1.395	0.1959948	0.1959948	1.395	0.2147392	0.2147392	1.395	0.1716448	0.1716448	1.395	0.3650339	0.3650339	1.395	1.33823	NaN	1.395	3.059435	NaN	1.395	2.130763	NaN	1.395	0.1969237	0.1969237	1.395	0.1844302	0.1844302	1.395	1.654549	NaN	1.395	0.214812	0.214812	1.395	0.456897	0.456897	1.395	1.783369	NaN	1.395	0.7183429	0.7183429	1.395	1.986442	NaN	1.395	0.2009493
1.41	0.4047926	0.4047926	1.41	0.1836101	0.1836101	1.41	0.22468	0.22468	1.41	0.1883702	0.1883702	1.41	0.4070701	0.4070701	1.41	1.282491	NaN	1.41	2.96939	NaN	1.41	2.27512	NaN	1.41	0.1930958	0.1930958	1.41	0.1781462	0.1781462	1.41	1.761881	NaN	1.41	0.2126436	0.2126436	1.41	0.6283804	0.6283804	1.41	1.769197	NaN	1.41	0.619927	0.619927	1.41	1.976339	NaN	1.41	0.1883716
1.425	0.4086362	0.4086362	1.425	0.2034786	0.2034786	1.425	0.2180389	0.2180389	1.425	0.179174	0.179174	1.425	0.4275731	0.4275731	1.425	1.407993	NaN	1.425	2.799514	NaN	1.425	2.503231	NaN	1.425	0.1930643	0.1930643	1.425	0.1891405	0.1891405	1.425	1.787999	NaN	1.425	0.2131314	0.2131314	1.425	0.7015998	0.7015998	1.425	1.545221	NaN	1.425	0.5901796	0.5901796	1.425	2.006705	NaN	1.425	0.1803785
1.44	0.4179033	0.4179033	1.44	0.1984074	0.1984074	1.44	0.2175522	0.2175522	1.44	0.1699483	0.1699483	1.44	0.3638297	0.3638297	1.44	1.17695	NaN	1.44	2.515693	NaN	1.44	2.700234	NaN	1.44	0.1911572	0.1911572	1.44	0.179879	0.179879	1.44	1.830519	NaN	1.44	0.214065	0.214065	1.44	0.7322063	0.7322063	1.44	1.663735	NaN	1.44	0.6612781	0.6612781	1.44	2.276174	NaN	1.44	0.1841806
1.455	0.4024093	0.4024093	1.455	0.188781	0.188781	1.455	0.2207738	0.2207738	1.455	0.1871632	0.1871632	1.455	0.4072666	0.4072666	1.455	0.9819648	0.9819648	1.455	2.511459	NaN	1.455	2.722577	NaN	1.455	0.1731705	0.1731705	1.455	0.2040757	0.2040757	1.455	1.646565	NaN	1.455	0.212762	0.212762	1.455	0.6528012	0.6528012	1.455	1.596817	NaN	1.455	0.6742272	0.6742272	1.455	2.190976	NaN	1.455	0.1856826
1.47	0.4416613	0.4416613	1.47	0.1886767	0.1886767	1.47	0.2073595	0.2073595	1.47	0.1867464	0.1867464	1.47	0.4507649	0.4507649	1.47	1.083912	NaN	1.47	2.370188	NaN	1.47	2.678297	NaN	1.47	0.1924914	0.1924914	1.47	0.1928061	0.1928061	1.47	1.604817	NaN	1.47	0.2170398	0.2170398	1.47	0.8104372	0.8104372	1.47	1.655629	NaN	1.47	0.6902998	0.6902998	1.47	2.375126	NaN	1.47	0.1847002
1.485	0.3925155	0.3925155	1.485	0.1870744	0.1870744	1.485	0.2169103	0.2169103	1.485	0.1775731	0.1775731	1.485	0.4598587	0.4598587	1.485	1.15927	NaN	1.485	2.629295	NaN	1.485	2.701504	NaN	1.485	0.1936647	0.1936647	1.485	0.1837029	0.1837029	1.485	1.664868	NaN	1.485	0.2157589	0.2157589	1.485	0.8869143	0.8869143	1.485	1.520535	NaN	1.485	0.6403224	0.6403224	1.485	2.287077	NaN	1.485	0.2015931
1.5	0.4002285	0.4002285	1.5	0.2039343	0.2039343	1.5	0.2200251	0.2200251	1.5	0.1725346	0.1725346	1.5	0.4784527	0.4784527	1.5	1.136912	NaN	1.5	2.58397	NaN	1.5	2.765609	NaN	1.5	0.1813505	0.1813505	1.5	0.1887964	0.1887964	1.5	1.5812	NaN	1.5	0.2121767	0.2121767	1.5	0.5646456	0.5646456	1.5	1.578037	NaN	1.5	0.666342	0.666342	1.5	2.370999	NaN	1.5	0.1829308
1.515	0.4254571	0.4254571	1.515	0.1878211	0.1878211	1.515	0.2148418	0.2148418	1.515	0.1964268	0.1964268	1.515	0.4743312	0.4743312	1.515	1.387551	NaN	1.515	2.615168	NaN	1.515	2.822569	NaN	1.515	0.2041002	0.2041002	1.515	0.1759853	0.1759853	1.515	1.398861	NaN	1.515	0.2142441	0.2142441	1.515	0.6115975	0.6115975	1.515	1.577806	NaN	1.515	0.6469129	0.6469129	1.515	2.42606	NaN	1.515	0.1977236
1.53	0.4093709	0.4093709	1.53	0.1814507	0.1814507	1.53	0.2173409	0.2173409	1.53	0.1760819	0.1760819	1.53	0.4549637	0.4549637	1.53	1.596001	NaN	1.53	2.421201	NaN	1.53	2.631517	NaN	1.53	0.1755366	0.1755366	1.53	0.1928349	0.1928349	1.53	1.606032	NaN	1.53	0.2177011	0.2177011	1.53	0.607759	0.607759	1.53	1.608094	NaN	1.53	0.6891416	0.6891416	1.53	2.263656	NaN	1.53	0.1818866
1.545	0.4082596	0.4082596	1.545	0.1749636	0.1749636	1.545	0.2174514	0.2174514	1.545	0.1857434	0.1857434	1.545	0.4487161	0.4487161	1.545	1.708728	NaN	1.545	2.657184	NaN	1.545	2.578424	NaN	1.545	0.1772595	0.1772595	1.545	0.17598	0.17598	1.545	1.260788	NaN	1.545	0.2114364	0.2114364	1.545	0.6672533	0.6672533	1.545	1.44487	NaN	1.545	0.6535116	0.6535116	1.545	2.181461	NaN	1.545	0.1843328
1.56	0.3978029	0.3978029	1.56	0.2072129	0.2072129	1.56	0.2167715	0.2167715	1.56	0.1799489	0.1799489	1.56	0.4914419	0.4914419	1.56	1.714929	NaN	1.56	2.978027	NaN	1.56	2.651577	NaN	1.56	0.1878853	0.1878853	1.56	0.1830326	0.1830326	1.56	1.277085	NaN	1.56	0.2225357	0.2225357	1.56	0.6088359	0.6088359	1.56	1.374049	NaN	1.56	0.838017	0.838017	1.56	2.258791	NaN	1.56	0.1821142
1.575	0.4394624	0.4394624	1.575	0.1928525	0.1928525	1.575	0.2216189	0.2216189	1.575	0.1950064	0.1950064	1.575	0.5897056	0.5897056	1.575	1.675287	NaN	1.575	2.806072	NaN	1.575	2.669923	NaN	1.575	0.1992839	0.1992839	1.575	0.1933371	0.1933371	1.575	1.499324	NaN	1.575	0.2057076	0.2057076	1.575	0.6461377	0.6461377	1.575	1.421219	NaN	1.575	0.8465421	0.8465421	1.575	2.134448	NaN	1.575	0.1890254
1.59	0.381307	0.381307	1.59	0.1886713	0.1886713	1.59	0.2145692	0.2145692	1.59	0.1839425	0.1839425	1.59	0.5737072	0.5737072	1.59	1.713986	NaN	1.59	2.750164	NaN	1.59	2.56988	NaN	1.59	0.2193196	0.2193196	1.59	0.1708768	0.1708768	1.59	1.246601	NaN	1.59	0.2159414	0.2159414	1.59	0.615117	0.615117	1.59	1.489932	NaN	1.59	0.8732284	0.8732284	1.59	2.135777	NaN	1.59	0.1758542
1.605	0.4523622	0.4523622	1.605	0.1862588	0.1862588	1.605	0.2147229	0.2147229	1.605	0.1866685	0.1866685	1.605	0.6319537	0.6319537	1.605	1.561321	NaN	1.605	2.982015	NaN	1.605	2.648855	NaN	1.605	0.1928471	0.1928471	1.605	0.1928208	0.1928208	1.605	1.122528	NaN	1.605	0.2082457	0.2082457	1.605	0.4669271	0.4669271	1.605	1.460789	NaN	1.605	0.8428082	0.8428082	1.605	2.288954	NaN	1.605	0.1802822
1.62	0.4703548	0.4703548	1.62	0.1913276	0.1913276	1.62	0.217334	0.217334	1.62	0.2073487	0.2073487	1.62	0.5687057	0.5687057	1.62	1.510668	NaN	1.62	2.945947	NaN	1.62	2.662905	NaN	1.62	0.1937111	0.1937111	1.62	0.1724864	0.1724864	1.62	1.373971	NaN	1.62	0.216912	0.216912	1.62	0.5876421	0.5876421	1.62	1.495001	NaN	1.62	0.6203552	0.6203552	1.62	2.371005	NaN	1.62	0.2007372
1.635	0.4419428	0.4419428	1.635	0.1846489	0.1846489	1.635	0.213752	0.213752	1.635	0.182574	0.182574	1.635	0.6064988	0.6064988	1.635	1.456196	NaN	1.635	2.837952	NaN	1.635	2.687593	NaN	1.635	0.19272	0.19272	1.635	0.1954776	0.1954776	1.635	1.260261	NaN	1.635	0.216848	0.216848	1.635	0.4676219	0.4676219	1.635	1.304888	NaN	1.635	0.5640429	0.5640429	1.635	2.264016	NaN	1.635	0.1931023
1.65	0.3848386	0.3848386	1.65	0.1992787	0.1992787	1.65	0.2141728	0.2141728	1.65	0.1888321	0.1888321	1.65	0.5557671	0.5557671	1.65	1.461349	NaN	1.65	2.858308	NaN	1.65	2.791275	NaN	1.65	0.1830464	0.1830464	1.65	0.1719098	0.1719098	1.65	1.313462	NaN	1.65	0.2080985	0.2080985	1.65	0.4208155	0.4208155	1.65	1.475292	NaN	1.65	0.7078964	0.7078964	1.65	2.21564	NaN	1.65	0.1780723
1.665	0.3618638	0.3618638	1.665	0.17676	0.17676	1.665	0.2140937	0.2140937	1.665	0.1726521	0.1726521	1.665	0.673876	0.673876	1.665	1.451919	NaN	1.665	3.048036	NaN	1.665	2.826964	NaN	1.665	0.1897918	0.1897918	1.665	0.1865582	0.1865582	1.665	1.170692	NaN	1.665	0.2111744	0.2111744	1.665	0.4017723	0.4017723	1.665	1.526994	NaN	1.665	0.7490696	0.7490696	1.665	2.225644	NaN	1.665	0.1872374
1.68	0.3684218	0.3684218	1.68	0.1741319	0.1741319	1.68	0.2262873	0.2262873	1.68	0.1688337	0.1688337	1.68	0.5885612	0.5885612	1.68	1.446096	NaN	1.68	2.94981	NaN	1.68	2.879869	NaN	1.68	0.1910133	0.1910133	1.68	0.1783588	0.1783588	1.68	1.081123	NaN	1.68	0.2062876	0.2062876	1.68	0.3659778	0.3659778	1.68	1.31477	NaN	1.68	0.8269442	0.8269442	1.68	2.135283	NaN	1.68	0.1871599
1.695	0.3598926	0.3598926	1.695	0.1905572	0.1905572	1.695	0.2114592	0.2114592	1.695	0.2041874	0.2041874	1.695	0.5072838	0.5072838	1.695	1.315357	NaN	1.695	2.643007	NaN	1.695	2.990469	NaN	1.695	0.2115585	0.2115585	1.695	0.1979488	0.1979488	1.695	1.263317	NaN	1.695	0.2174508	0.2174508	1.695	0.3866858	0.3866858	1.695	1.194172	NaN	1.695	0.8006561	0.8006561	1.695	2.072877	NaN	1.695	0.1765883
1.71	0.4152549	0.4152549	1.71	0.2244525	0.2244525	1.71	0.2163144	0.2163144	1.71	0.2026657	0.2026657	1.71	0.4347068	0.4347068	1.71	1.386942	NaN	1.71	2.717161	NaN	1.71	3.045434	NaN	1.71	0.2283943	0.2283943	1.71	0.1757093	0.1757093	1.71	1.16775	NaN	1.71	0.2095521	0.2095521	1.71	0.3907594	0.3907594	1.71	1.089395	NaN	1.71	0.9578305	0.9578305	1.71	2.071496	NaN	1.71	0.1769982
1.725	0.3677766	0.3677766	1.725	0.175456	0.175456	1.725	0.2177179	0.2177179	1.725	0.1934148	0.1934148	1.725	0.5678954	0.5678954	1.725	1.52735	NaN	1.725	2.769613	NaN	1.725	3.089864	NaN	1.725	0.1972739	0.1972739	1.725	0.175523	0.175523	1.725	1.163528	NaN	1.725	0.203734	0.203734	1.725	0.4908738	0.4908738	1.725	1.036383	NaN	1.725	0.7811619	0.7811619	1.725	1.969775	NaN	1.725	0.1878034
1.74	0.3749643	0.3749643	1.74	0.1999062	0.1999062	1.74	0.2178921	0.2178921	1.74	0.1805243	0.1805243	1.74	0.5615559	0.5615559	1.74	1.50969	NaN	1.74	2.813559	NaN	1.74	3.019505	NaN	1.74	0.2122003	0.2122003	1.74	0.1856681	0.1856681	1.74	1.203169	NaN	1.74	0.2265799	0.2265799	1.74	0.4720444	0.4720444	1.74	1.046249	NaN	1.74	0.5716512	0.5716512	1.74	1.775295	NaN	1.74	0.1867409
1.755	0.3738875	0.3738875	1.755	0.1839638	0.1839638	1.755	0.2186092	0.2186092	1.755	0.1936528	0.1936528	1.755	0.6220231	0.6220231	1.755	1.27787	NaN	1.755	2.832909	NaN	1.755	2.921647	NaN	1.755	0.2012065	0.2012065	1.755	0.1883714	0.1883714	1.755	1.059057	NaN	1.755	0.2162447	0.2162447	1.755	0.4414681	0.4414681	1.755	0.9161838	0.9161838	1.755	0.615905	0.615905	1.755	1.554268	NaN	1.755	0.1962309
1.77	0.3766965	0.3766965	1.77	0.19095	0.19095	1.77	0.2138645	0.2138645	1.77	0.2001987	0.2001987	1.77	0.4966055	0.4966055	1.77	1.345669	NaN	1.77	2.87644	NaN	1.77	2.908853	NaN	1.77	0.2042111	0.2042111	1.77	0.1765495	0.1765495	1.77	0.9388577	0.9388577	1.77	0.2122161	0.2122161	1.77	0.4597576	0.4597576	1.77	0.8774719	0.8774719	1.77	0.495996	0.495996	1.77	1.571346	NaN	1.77	0.1936811
1.785	0.4081603	0.4081603	1.785	0.1937164	0.1937164	1.785	0.2140119	0.2140119	1.785	0.1860241	0.1860241	1.785	0.529309	0.529309	1.785	1.285409	NaN	1.785	2.744428	NaN	1.785	2.79392	NaN	1.785	0.1746624	0.1746624	1.785	0.1797676	0.1797676	1.785	1.119097	NaN	1.785	0.2160679	0.2160679	1.785	0.4664384	0.4664384	1.785	1.176863	NaN	1.785	0.6023063	0.6023063	1.785	1.877575	NaN	1.785	0.1987565
1.8	0.3749166	0.3749166	1.8	0.1899065	0.1899065	1.8	0.2191756	0.2191756	1.8	0.1794044	0.1794044	1.8	0.5028569	0.5028569	1.8	1.191062	NaN	1.8	2.382308	NaN	1.8	2.84193	NaN	1.8	0.1908243	0.1908243	1.8	0.1744353	0.1744353	1.8	1.082395	NaN	1.8	0.2183898	0.2183898	1.8	0.3883784	0.3883784	1.8	1.074638	NaN	1.8	0.5160224	0.5160224	1.8	1.899935	NaN	1.8	0.1891176
1.815	0.3838464	0.3838464	1.815	0.1916766	0.1916766	1.815	0.2177382	0.2177382	1.815	0.1833263	0.1833263	1.815	0.5832435	0.5832435	1.815	1.22495	NaN	1.815	2.386879	NaN	1.815	2.774909	NaN	1.815	0.1968272	0.1968272	1.815	0.1744776	0.1744776	1.815	1.182972	NaN	1.815	0.2108889	0.2108889	1.815	0.5617525	0.5617525	1.815	0.9712291	0.9712291	1.815	0.431236	0.431236	1.815	2.1725	NaN	1.815	0.1808191
1.83	0.3868133	0.3868133	1.83	0.1824187	0.1824187	1.83	0.2158519	0.2158519	1.83	0.186158	0.186158	1.83	0.6095482	0.6095482	1.83	1.216228	NaN	1.83	2.384444	NaN	1.83	2.531916	NaN	1.83	0.1854348	0.1854348	1.83	0.1746411	0.1746411	1.83	1.272793	NaN	1.83	0.2204654	0.2204654	1.83	0.4986511	0.4986511	1.83	0.8811799	0.8811799	1.83	0.4253024	0.4253024	1.83	2.234615	NaN	1.83	0.1823646
1.845	0.4151304	0.4151304	1.845	0.1798426	0.1798426	1.845	0.2172672	0.2172672	1.845	0.1760904	0.1760904	1.845	0.6521419	0.6521419	1.845	1.281825	NaN	1.845	2.676725	NaN	1.845	2.683193	NaN	1.845	0.1806459	0.1806459	1.845	0.198529	0.198529	1.845	1.349553	NaN	1.845	0.2142937	0.2142937	1.845	0.4772765	0.4772765	1.845	1.029324	NaN	1.845	0.5117594	0.5117594	1.845	2.072453	NaN	1.845	0.1815217
1.86	0.3562496	0.3562496	1.86	0.1738098	0.1738098	1.86	0.2156063	0.2156063	1.86	0.1792502	0.1792502	1.86	0.6921657	0.6921657	1.86	1.142059	NaN	1.86	2.6	NaN	1.86	2.728257	NaN	1.86	0.1896363	0.1896363	1.86	0.1758466	0.1758466	1.86	1.335885	NaN	1.86	0.2198397	0.2198397	1.86	0.4567561	0.4567561	1.86	1.014039	NaN	1.86	0.5058329	0.5058329	1.86	2.25807	NaN	1.86	0.1711078
1.875	0.402917	0.402917	1.875	0.177212	0.177212	1.875	0.2178575	0.2178575	1.875	0.1772587	0.1772587	1.875	0.601356	0.601356	1.875	0.9387657	0.9387657	1.875	2.510566	NaN	1.875	2.736986	NaN	1.875	0.1845725	0.1845725	1.875	0.1795303	0.1795303	1.875	1.533844	NaN	1.875	0.206409	0.206409	1.875	0.4749128	0.4749128	1.875	0.9444161	0.9444161	1.875	0.5356885	0.5356885	1.875	2.38814	NaN	1.875	0.1817099
1.89	0.3941214	0.3941214	1.89	0.1754194	0.1754194	1.89	0.2162822	0.2162822	1.89	0.191834	0.191834	1.89	0.5806292	0.5806292	1.89	1.069784	NaN	1.89	2.451822	NaN	1.89	2.735529	NaN	1.89	0.2003225	0.2003225	1.89	0.1791115	0.1791115	1.89	1.676597	NaN	1.89	0.2133897	0.2133897	1.89	0.3999863	0.3999863	1.89	0.8947343	0.8947343	1.89	0.556823	0.556823	1.89	2.360333	NaN	1.89	0.193452
1.905	0.4115102	0.4115102	1.905	0.1813398	0.1813398	1.905	0.2206015	0.2206015	1.905	0.3096877	0.3096877	1.905	0.611406	0.611406	1.905	0.8223648	0.8223648	1.905	2.50572	NaN	1.905	2.880233	NaN	1.905	0.1777358	0.1777358	1.905	0.1799229	0.1799229	1.905	1.773738	NaN	1.905	0.2202587	0.2202587	1.905	0.4460738	0.4460738	1.905	1.02984	NaN	1.905	0.5662391	0.5662391	1.905	2.212626	NaN	1.905	0.1849435
1.92	0.3726047	0.3726047	1.92	0.2007535	0.2007535	1.92	0.2220834	0.2220834	1.92	0.3150668	0.3150668	1.92	0.6162233	0.6162233	1.92	0.8658245	0.8658245	1.92	2.819615	NaN	1.92	2.849647	NaN	1.92	0.1964027	0.1964027	1.92	0.1710463	0.1710463	1.92	1.910562	NaN	1.92	0.20763	0.20763	1.92	0.6199945	0.6199945	1.92	0.9131457	0.9131457	1.92	0.6558403	0.6558403	1.92	2.628802	NaN	1.92	0.180205
1.935	0.4199505	0.4199505	1.935	0.1921773	0.1921773	1.935	0.2103472	0.2103472	1.935	0.1744607	0.1744607	1.935	0.8053255	0.8053255	1.935	0.8400424	0.8400424	1.935	2.885185	NaN	1.935	2.893461	NaN	1.935	0.1805935	0.1805935	1.935	0.1839917	0.1839917	1.935	1.87176	NaN	1.935	0.213792	0.213792	1.935	0.5759887	0.5759887	1.935	0.8539857	0.8539857	1.935	0.5649164	0.5649164	1.935	2.594527	NaN	1.935	0.1880509
1.95	0.3790752	0.3790752	1.95	0.1915623	0.1915623	1.95	0.2134993	0.2134993	1.95	0.1987739	0.1987739	1.95	0.6943847	0.6943847	1.95	0.6275752	0.6275752	1.95	2.967153	NaN	1.95	2.991119	NaN	1.95	0.1932792	0.1932792	1.95	0.1764037	0.1764037	1.95	1.974262	NaN	1.95	0.2145321	0.2145321	1.95	0.6024349	0.6024349	1.95	0.8119617	0.8119617	1.95	0.4454186	0.4454186	1.95	2.707402	NaN	1.95	0.1961521
1.965	0.4525066	0.4525066	1.965	0.1763964	0.1763964	1.965	0.2188218	0.2188218	1.965	0.2361267	0.2361267	1.965	0.6251553	0.6251553	1.965	0.8194669	0.8194669	1.965	2.914215	NaN	1.965	2.973978	NaN	1.965	0.178701	0.178701	1.965	0.1686846	0.1686846	1.965	1.756643	NaN	1.965	0.2102227	0.2102227	1.965	0.6119308	0.6119308	1.965	0.6606241	0.6606241	1.965	0.4225422	0.4225422	1.965	2.733838	NaN	1.965	0.1785276
1.98	0.3826804	0.3826804	1.98	0.1967268	0.1967268	1.98	0.2188403	0.2188403	1.98	0.2062283	0.2062283	1.98	0.6153096	0.6153096	1.98	0.7160823	0.7160823	1.98	2.951591	NaN	1.98	2.977681	NaN	1.98	0.1844423	0.1844423	1.98	0.1789264	0.1789264	1.98	1.471669	NaN	1.98	0.2142503	0.2142503	1.98	0.5033031	0.5033031	1.98	0.7429168	0.7429168	1.98	0.3775471	0.3775471	1.98	2.677014	NaN	1.98	0.2022095
1.995	0.3560055	0.3560055	1.995	0.1922871	0.1922871	1.995	0.2137917	0.2137917	1.995	0.2130709	0.2130709	1.995	0.5863721	0.5863721	1.995	0.8564963	0.8564963	1.995	2.800733	NaN	1.995	3.051213	NaN	1.995	0.181207	0.181207	1.995	0.1948869	0.1948869	1.995	1.637638	NaN	1.995	0.2076784	0.2076784	1.995	0.3034816	0.3034816	1.995	0.7067738	0.7067738	1.995	0.3779476	0.3779476	1.995	2.691217	NaN	1.995	0.185891
2.01	0.3711285	0.3711285	2.01	0.1794366	0.1794366	2.01	0.2190824	0.2190824	2.01	0.1850653	0.1850653	2.01	0.6287836	0.6287836	2.01	0.8820922	0.8820922	2.01	2.601481	NaN	2.01	2.993659	NaN	2.01	0.2041694	0.2041694	2.01	0.1727517	0.1727517	2.01	1.563672	NaN	2.01	0.2151393	0.2151393	2.01	0.3615606	0.3615606	2.01	0.8095788	0.8095788	2.01	0.3751048	0.3751048	2.01	2.535185	NaN	2.01	0.1975766
2.025	0.3681246	0.3681246	2.025	0.1927581	0.1927581	2.025	0.2178851	0.2178851	2.025	0.1955864	0.1955864	2.025	0.5803595	0.5803595	2.025	0.7125607	0.7125607	2.025	2.875361	NaN	2.025	2.900244	NaN	2.025	0.1893487	0.1893487	2.025	0.1806767	0.1806767	2.025	1.457983	NaN	2.025	0.2126914	0.2126914	2.025	0.3295226	0.3295226	2.025	0.854237	0.854237	2.025	0.37817	0.37817	2.025	2.395869	NaN	2.025	0.1767997
2.04	0.3762226	0.3762226	2.04	0.1969852	0.1969852	2.04	0.2150794	0.2150794	2.04	0.2254742	0.2254742	2.04	0.5664801	0.5664801	2.04	0.7242285	0.7242285	2.04	2.431253	NaN	2.04	2.985868	NaN	2.04	0.191617	0.191617	2.04	0.1826541	0.1826541	2.04	1.491793	NaN	2.04	0.2146983	0.2146983	2.04	0.5579513	0.5579513	2.04	0.9038206	0.9038206	2.04	0.4074737	0.4074737	2.04	2.528612	NaN	2.04	0.1867063
2.055	0.3935111	0.3935111	2.055	0.1899898	0.1899898	2.055	0.2180758	0.2180758	2.055	0.2026888	0.2026888	2.055	0.5354493	0.5354493	2.055	0.7195305	0.7195305	2.055	2.162041	NaN	2.055	3.003243	NaN	2.055	0.1868153	0.1868153	2.055	0.176762	0.176762	2.055	1.505056	NaN	2.055	0.2112443	0.2112443	2.055	0.4028402	0.4028402	2.055	0.9702362	0.9702362	2.055	0.4982208	0.4982208	2.055	2.40854	NaN	2.055	0.1869904
2.07	0.3998711	0.3998711	2.07	0.182719	0.182719	2.07	0.2176257	0.2176257	2.07	0.2351896	0.2351896	2.07	0.4541994	0.4541994	2.07	0.6895887	0.6895887	2.07	2.382094	NaN	2.07	2.801689	NaN	2.07	0.1856988	0.1856988	2.07	0.1835374	0.1835374	2.07	1.397043	NaN	2.07	0.219152	0.219152	2.07	0.3140876	0.3140876	2.07	1.015721	NaN	2.07	0.4247428	0.4247428	2.07	2.274199	NaN	2.07	0.1958504
2.085	0.4077363	0.4077363	2.085	0.1859504	0.1859504	2.085	0.2176119	0.2176119	2.085	0.2059854	0.2059854	2.085	0.3992108	0.3992108	2.085	0.7232867	0.7232867	2.085	2.568419	NaN	2.085	2.621626	NaN	2.085	0.1887433	0.1887433	2.085	0.1662828	0.1662828	2.085	1.458149	NaN	2.085	0.2162663	0.2162663	2.085	0.3863325	0.3863325	2.085	0.9940653	0.9940653	2.085	0.4308822	0.4308822	2.085	2.199811	NaN	2.085	0.1799386
2.1	0.3765996	0.3765996	2.1	0.2009359	0.2009359	2.1	0.2243947	0.2243947	2.1	0.205677	0.205677	2.1	0.4274507	0.4274507	2.1	0.6926639	0.6926639	2.1	2.584317	NaN	2.1	2.798135	NaN	2.1	0.1862738	0.1862738	2.1	0.1792726	0.1792726	2.1	1.26298	NaN	2.1	0.2090603	0.2090603	2.1	0.1992133	0.1992133	2.1	0.8145252	0.8145252	2.1	0.2991396	0.2991396	2.1	2.203275	NaN	2.1	0.1878206
2.115	0.4162571	0.4162571	2.115	0.1853036	0.1853036	2.115	0.2132438	0.2132438	2.115	0.2062247	0.2062247	2.115	0.4066166	0.4066166	2.115	0.6492121	0.6492121	2.115	2.698647	NaN	2.115	2.774978	NaN	2.115	0.2063078	0.2063078	2.115	0.1808518	0.1808518	2.115	1.191962	NaN	2.115	0.2142717	0.2142717	2.115	0.1993939	0.1993939	2.115	0.9821389	0.9821389	2.115	0.4284122	0.4284122	2.115	2.101732	NaN	2.115	0.1907501
2.13	0.3138299	0.3138299	2.13	0.1917083	0.1917083	2.13	0.2152464	0.2152464	2.13	0.1781168	0.1781168	2.13	0.4347851	0.4347851	2.13	0.6724706	0.6724706	2.13	2.648191	NaN	2.13	2.714829	NaN	2.13	0.2079349	0.2079349	2.13	0.1805543	0.1805543	2.13	1.188618	NaN	2.13	0.2123198	0.2123198	2.13	0.2921042	0.2921042	2.13	1.045236	NaN	2.13	0.3164027	0.3164027	2.13	2.101277	NaN	2.13	0.1888599
2.145	0.3093308	0.3093308	2.145	0.1888954	0.1888954	2.145	0.2245574	0.2245574	2.145	0.1890915	0.1890915	2.145	0.4551275	0.4551275	2.145	0.6188917	0.6188917	2.145	2.914291	NaN	2.145	2.571989	NaN	2.145	0.2020422	0.2020422	2.145	0.1895797	0.1895797	2.145	1.239686	NaN	2.145	0.2162618	0.2162618	2.145	0.3249831	0.3249831	2.145	1.191046	NaN	2.145	0.3198829	0.3198829	2.145	2.183007	NaN	2.145	0.1832911
2.16	0.3465005	0.3465005	2.16	0.177608	0.177608	2.16	0.2166125	0.2166125	2.16	0.184811	0.184811	2.16	0.4296105	0.4296105	2.16	0.5231501	0.5231501	2.16	2.785845	NaN	2.16	2.743466	NaN	2.16	0.1754478	0.1754478	2.16	0.1856183	0.1856183	2.16	0.9873887	0.9873887	2.16	0.211193	0.211193	2.16	0.3818917	0.3818917	2.16	1.014371	NaN	2.16	0.4055167	0.4055167	2.16	2.119892	NaN	2.16	0.2120214
2.175	0.3568081	0.3568081	2.175	0.1741757	0.1741757	2.175	0.2146182	0.2146182	2.175	0.215798	0.215798	2.175	0.4474525	0.4474525	2.175	0.7503412	0.7503412	2.175	2.74164	NaN	2.175	2.940024	NaN	2.175	0.1688641	0.1688641	2.175	0.17249	0.17249	2.175	1.186057	NaN	2.175	0.2170371	0.2170371	2.175	0.2443872	0.2443872	2.175	1.052809	NaN	2.175	0.3956299	0.3956299	2.175	2.203422	NaN	2.175	0.1914781
2.19	0.332581	0.332581	2.19	0.181581	0.181581	2.19	0.218188	0.218188	2.19	0.1759655	0.1759655	2.19	0.3414908	0.3414908	2.19	0.7763303	0.7763303	2.19	2.705841	NaN	2.19	2.972913	NaN	2.19	0.184103	0.184103	2.19	0.1811823	0.1811823	2.19	1.051613	NaN	2.19	0.2097181	0.2097181	2.19	0.1785522	0.1785522	2.19	1.181061	NaN	2.19	0.4222592	0.4222592	2.19	2.183878	NaN	2.19	0.1973368
2.205	0.3819813	0.3819813	2.205	0.207088	0.207088	2.205	0.2125603	0.2125603	2.205	0.2012778	0.2012778	2.205	0.3784707	0.3784707	2.205	0.5911433	0.5911433	2.205	2.64342	NaN	2.205	3.033787	NaN	2.205	0.1854399	0.1854399	2.205	0.184886	0.184886	2.205	1.043671	NaN	2.205	0.2100676	0.2100676	2.205	0.2092318	0.2092318	2.205	1.102164	NaN	2.205	0.4127654	0.4127654	2.205	2.325889	NaN	2.205	0.186448
2.22	0.3662457	0.3662457	2.22	0.190446	0.190446	2.22	0.2147838	0.2147838	2.22	0.1986809	0.1986809	2.22	0.3981782	0.3981782	2.22	0.6105151	0.6105151	2.22	2.786457	NaN	2.22	2.740995	NaN	2.22	0.202766	0.202766	2.22	0.1748917	0.1748917	2.22	1.106999	NaN	2.22	0.2060388	0.2060388	2.22	0.2070026	0.2070026	2.22	1.309476	NaN	2.22	0.4158611	0.4158611	2.22	2.399875	NaN	2.22	0.1941279
2.235	0.3709204	0.3709204	2.235	0.183584	0.183584	2.235	0.2098477	0.2098477	2.235	0.1962448	0.1962448	2.235	0.3733173	0.3733173	2.235	0.6064724	0.6064724	2.235	2.730923	NaN	2.235	2.874583	NaN	2.235	0.1867939	0.1867939	2.235	0.1682772	0.1682772	2.235	1.09247	NaN	2.235	0.2161157	0.2161157	2.235	0.2124645	0.2124645	2.235	1.663203	NaN	2.235	0.4331578	0.4331578	2.235	2.493855	NaN	2.235	0.188184
2.25	0.3641421	0.3641421	2.25	0.1880295	0.1880295	2.25	0.2200046	0.2200046	2.25	0.2025936	0.2025936	2.25	0.4019513	0.4019513	2.25	0.6402312	0.6402312	2.25	2.602781	NaN	2.25	2.944908	NaN	2.25	0.1819726	0.1819726	2.25	0.1783299	0.1783299	2.25	0.99261	0.99261	2.25	0.2120892	0.2120892	2.25	0.1771839	0.1771839	2.25	1.894609	NaN	2.25	0.4280441	0.4280441	2.25	2.286843	NaN	2.25	0.1963064
2.265	0.2802872	0.2802872	2.265	0.1812918	0.1812918	2.265	0.216465	0.216465	2.265	0.1857603	0.1857603	2.265	0.3958018	0.3958018	2.265	0.7019587	0.7019587	2.265	2.651308	NaN	2.265	3.102941	NaN	2.265	0.1688164	0.1688164	2.265	0.1738643	0.1738643	2.265	0.9008458	0.9008458	2.265	0.2117787	0.2117787	2.265	0.2105283	0.2105283	2.265	1.761464	NaN	2.265	0.3889701	0.3889701	2.265	2.253148	NaN	2.265	0.1890679
2.28	0.2728634	0.2728634	2.28	0.1776135	0.1776135	2.28	0.2172513	0.2172513	2.28	0.1850381	0.1850381	2.28	0.3811417	0.3811417	2.28	0.3250662	0.3250662	2.28	2.615207	NaN	2.28	3.007998	NaN	2.28	0.1907143	0.1907143	2.28	0.1747387	0.1747387	2.28	1.03613	NaN	2.28	0.2154373	0.2154373	2.28	0.1738447	0.1738447	2.28	1.599899	NaN	2.28	0.3905663	0.3905663	2.28	2.275648	NaN	2.28	0.1891778
2.295	0.2498526	0.2498526	2.295	0.1882477	0.1882477	2.295	0.2209365	0.2209365	2.295	0.1955764	0.1955764	2.295	0.3998877	0.3998877	2.295	0.394099	0.394099	2.295	2.677246	NaN	2.295	2.932052	NaN	2.295	0.1743847	0.1743847	2.295	0.1755209	0.1755209	2.295	1.055595	NaN	2.295	0.2144462	0.2144462	2.295	0.2036907	0.2036907	2.295	1.51082	NaN	2.295	0.4488444	0.4488444	2.295	2.230592	NaN	2.295	0.1838295
2.31	0.372568	0.372568	2.31	0.1975252	0.1975252	2.31	0.2106254	0.2106254	2.31	0.1933857	0.1933857	2.31	0.3694606	0.3694606	2.31	0.4368595	0.4368595	2.31	2.54793	NaN	2.31	2.809355	NaN	2.31	0.1940748	0.1940748	2.31	0.1852332	0.1852332	2.31	0.8140823	0.8140823	2.31	0.2145103	0.2145103	2.31	0.2140583	0.2140583	2.31	1.493257	NaN	2.31	0.416413	0.416413	2.31	2.251225	NaN	2.31	0.1994893
2.325	0.1870746	0.1870746	2.325	0.1976727	0.1976727	2.325	0.2154692	0.2154692	2.325	0.1826407	0.1826407	2.325	0.3693641	0.3693641	2.325	0.3973172	0.3973172	2.325	2.614385	NaN	2.325	2.68532	NaN	2.325	0.1775305	0.1775305	2.325	0.1831979	0.1831979	2.325	0.8219593	0.8219593	2.325	0.2146416	0.2146416	2.325	0.1700177	0.1700177	2.325	1.629689	NaN	2.325	0.4203839	0.4203839	2.325	2.233985	NaN	2.325	0.1900087
2.34	0.1753684	0.1753684	2.34	0.1913517	0.1913517	2.34	0.2150955	0.2150955	2.34	0.1763644	0.1763644	2.34	0.3845336	0.3845336	2.34	0.4247419	0.4247419	2.34	2.796734	NaN	2.34	2.698758	NaN	2.34	0.1788185	0.1788185	2.34	0.1663594	0.1663594	2.34	0.8317249	0.8317249	2.34	0.2167477	0.2167477	2.34	0.2041595	0.2041595	2.34	1.79353	NaN	2.34	0.3786697	0.3786697	2.34	2.200534	NaN	2.34	0.1937006
2.355	0.2917804	0.2917804	2.355	0.1817885	0.1817885	2.355	0.2159656	0.2159656	2.355	0.1870459	0.1870459	2.355	0.3794852	0.3794852	2.355	0.3981012	0.3981012	2.355	2.646487	NaN	2.355	2.708204	NaN	2.355	0.1763433	0.1763433	2.355	0.1751254	0.1751254	2.355	0.6914002	0.6914002	2.355	0.2163256	0.2163256	2.355	0.1938785	0.1938785	2.355	1.880969	NaN	2.355	0.4177631	0.4177631	2.355	2.253477	NaN	2.355	0.1813897
2.37	0.1798093	0.1798093	2.37	0.1842569	0.1842569	2.37	0.220118	0.220118	2.37	0.1921393	0.1921393	2.37	0.4117	0.4117	2.37	0.4311879	0.4311879	2.37	2.719058	NaN	2.37	2.837353	NaN	2.37	0.1773389	0.1773389	2.37	0.1789548	0.1789548	2.37	0.8862089	0.8862089	2.37	0.2190322	0.2190322	2.37	0.1700148	0.1700148	2.37	1.88881	NaN	2.37	0.4422695	0.4422695	2.37	2.023821	NaN	2.37	0.1991279
2.385	0.2049436	0.2049436	2.385	0.1759783	0.1759783	2.385	0.2187624	0.2187624	2.385	0.1853318	0.1853318	2.385	0.3654081	0.3654081	2.385	0.4362943	0.4362943	2.385	2.917125	NaN	2.385	2.984874	NaN	2.385	0.1748314	0.1748314	2.385	0.1747686	0.1747686	2.385	0.8209684	0.8209684	2.385	0.2081449	0.2081449	2.385	0.1752541	0.1752541	2.385	1.837813	NaN	2.385	0.4100147	0.4100147	2.385	1.870097	NaN	2.385	0.1827001
2.4	0.2080736	0.2080736	2.4	0.200119	0.200119	2.4	0.2177476	0.2177476	2.4	0.1947227	0.1947227	2.4	0.3824799	0.3824799	2.4	0.4314597	0.4314597	2.4	2.774202	NaN	2.4	2.85351	NaN	2.4	0.1821757	0.1821757	2.4	0.1667441	0.1667441	2.4	0.8201765	0.8201765	2.4	0.2180172	0.2180172	2.4	0.212702	0.212702	2.4	1.778924	NaN	2.4	0.3946618	0.3946618	2.4	2.133226	NaN	2.4	0.2015335
2.415	0.1975872	0.1975872	2.415	0.1961287	0.1961287	2.415	0.2195226	0.2195226	2.415	0.1824666	0.1824666	2.415	0.4144706	0.4144706	2.415	0.4366048	0.4366048	2.415	2.759494	NaN	2.415	2.906108	NaN	2.415	0.174499	0.174499	2.415	0.1885686	0.1885686	2.415	0.8474843	0.8474843	2.415	0.2155724	0.2155724	2.415	0.1938711	0.1938711	2.415	1.845119	NaN	2.415	0.3944526	0.3944526	2.415	2.212996	NaN	2.415	0.1981728
2.43	0.1678873	0.1678873	2.43	0.1752512	0.1752512	2.43	0.2208098	0.2208098	2.43	0.1814706	0.1814706	2.43	0.4010325	0.4010325	2.43	0.4317568	0.4317568	2.43	2.729155	NaN	2.43	2.50886	NaN	2.43	0.1753341	0.1753341	2.43	0.1747426	0.1747426	2.43	1.126099	NaN	2.43	0.21664	0.21664	2.43	0.174181	0.174181	2.43	2.024375	NaN	2.43	0.4028488	0.4028488	2.43	2.382722	NaN	2.43	0.1801988
2.445	0.1782663	0.1782663	2.445	0.1992374	0.1992374	2.445	0.2219775	0.2219775	2.445	0.1752177	0.1752177	2.445	0.4145274	0.4145274	2.445	0.5509728	0.5509728	2.445	2.63228	NaN	2.445	2.349579	NaN	2.445	0.171108	0.171108	2.445	0.1776398	0.1776398	2.445	1.193769	NaN	2.445	0.2171555	0.2171555	2.445	0.1903183	0.1903183	2.445	1.987862	NaN	2.445	0.3938029	0.3938029	2.445	2.107257	NaN	2.445	0.1966975
2.46	0.2070794	0.2070794	2.46	0.1941893	0.1941893	2.46	0.2149741	0.2149741	2.46	0.1808116	0.1808116	2.46	0.3420193	0.3420193	2.46	0.486583	0.486583	2.46	2.685825	NaN	2.46	2.37692	NaN	2.46	0.1816894	0.1816894	2.46	0.1857757	0.1857757	2.46	1.067591	NaN	2.46	0.2188341	0.2188341	2.46	0.18751	0.18751	2.46	2.001246	NaN	2.46	0.3999799	0.3999799	2.46	2.391479	NaN	2.46	0.1917046
2.475	0.2059852	0.2059852	2.475	0.1918527	0.1918527	2.475	0.2194493	0.2194493	2.475	0.1803187	0.1803187	2.475	0.4212114	0.4212114	2.475	0.601989	0.601989	2.475	2.73882	NaN	2.475	2.506214	NaN	2.475	0.1658137	0.1658137	2.475	0.1728349	0.1728349	2.475	1.084065	NaN	2.475	0.2225554	0.2225554	2.475	0.4350565	0.4350565	2.475	2.039505	NaN	2.475	0.3912736	0.3912736	2.475	2.11429	NaN	2.475	0.1845978
2.49	0.182834	0.182834	2.49	0.1968727	0.1968727	2.49	0.2161993	0.2161993	2.49	0.1868127	0.1868127	2.49	0.3528667	0.3528667	2.49	0.5873693	0.5873693	2.49	2.8505	NaN	2.49	2.616621	NaN	2.49	0.1877819	0.1877819	2.49	0.1832114	0.1832114	2.49	1.281721	NaN	2.49	0.2072708	0.2072708	2.49	0.1978229	0.1978229	2.49	2.227638	NaN	2.49	0.4003898	0.4003898	2.49	1.977517	NaN	2.49	0.1830317
2.505	0.2062515	0.2062515	2.505	0.1921531	0.1921531	2.505	0.2176329	0.2176329	2.505	0.1848533	0.1848533	2.505	0.3974357	0.3974357	2.505	0.5938908	0.5938908	2.505	2.817497	NaN	2.505	2.682997	NaN	2.505	0.1905911	0.1905911	2.505	0.1725744	0.1725744	2.505	1.382501	NaN	2.505	0.2140505	0.2140505	2.505	0.2085379	0.2085379	2.505	2.399625	NaN	2.505	0.4063314	0.4063314	2.505	1.813466	NaN	2.505	0.1774644
2.52	0.1911656	0.1911656	2.52	0.1926374	0.1926374	2.52	0.2160116	0.2160116	2.52	0.1987625	0.1987625	2.52	0.3971262	0.3971262	2.52	0.6755167	0.6755167	2.52	2.909139	NaN	2.52	2.603659	NaN	2.52	0.1866628	0.1866628	2.52	0.1911818	0.1911818	2.52	1.2758	NaN	2.52	0.2192403	0.2192403	2.52	0.1973829	0.1973829	2.52	2.452609	NaN	2.52	0.4309638	0.4309638	2.52	1.832088	NaN	2.52	0.1880179
2.535	0.2184437	0.2184437	2.535	0.1888428	0.1888428	2.535	0.2208007	0.2208007	2.535	0.1802112	0.1802112	2.535	0.3726996	0.3726996	2.535	0.6558322	0.6558322	2.535	2.933371	NaN	2.535	2.623912	NaN	2.535	0.1887671	0.1887671	2.535	0.1749922	0.1749922	2.535	1.236536	NaN	2.535	0.2173722	0.2173722	2.535	0.1876937	0.1876937	2.535	2.16493	NaN	2.535	0.4004567	0.4004567	2.535	1.770254	NaN	2.535	0.2043716
2.55	0.1896781	0.1896781	2.55	0.179766	0.179766	2.55	0.2128711	0.2128711	2.55	0.1821666	0.1821666	2.55	0.40607	0.40607	2.55	0.8257226	0.8257226	2.55	2.866777	NaN	2.55	2.448704	NaN	2.55	0.1818928	0.1818928	2.55	0.1811016	0.1811016	2.55	1.01276	NaN	2.55	0.2111974	0.2111974	2.55	0.1943604	0.1943604	2.55	2.241413	NaN	2.55	0.3737451	0.3737451	2.55	1.879178	NaN	2.55	0.1830105
2.565	0.2071134	0.2071134	2.565	0.1804659	0.1804659	2.565	0.2147884	0.2147884	2.565	0.2097912	0.2097912	2.565	0.4097915	0.4097915	2.565	0.6920949	0.6920949	2.565	2.743956	NaN	2.565	2.547207	NaN	2.565	0.1883852	0.1883852	2.565	0.1760716	0.1760716	2.565	1.210607	NaN	2.565	0.2137156	0.2137156	2.565	0.1793042	0.1793042	2.565	2.396489	NaN	2.565	0.3982041	0.3982041	2.565	1.893831	NaN	2.565	0.1999177
2.58	0.1898513	0.1898513	2.58	0.1779017	0.1779017	2.58	0.2171106	0.2171106	2.58	0.1828058	0.1828058	2.58	0.4153687	0.4153687	2.58	0.7445484	0.7445484	2.58	2.850338	NaN	2.58	2.505138	NaN	2.58	0.1786981	0.1786981	2.58	0.1803171	0.1803171	2.58	1.270487	NaN	2.58	0.2163605	0.2163605	2.58	0.2038281	0.2038281	2.58	2.412438	NaN	2.58	0.3774191	0.3774191	2.58	1.963089	NaN	2.58	0.19079
2.595	0.1885764	0.1885764	2.595	0.1802675	0.1802675	2.595	0.2197906	0.2197906	2.595	0.1857659	0.1857659	2.595	0.3941498	0.3941498	2.595	0.7626232	0.7626232	2.595	2.743911	NaN	2.595	2.366997	NaN	2.595	0.1823431	0.1823431	2.595	0.1792939	0.1792939	2.595	1.405492	NaN	2.595	0.2147631	0.2147631	2.595	0.2274205	0.2274205	2.595	2.531408	NaN	2.595	0.4170051	0.4170051	2.595	2.21523	NaN	2.595	0.1975006
2.61	0.172343	0.172343	2.61	0.1843341	0.1843341	2.61	0.2135275	0.2135275	2.61	0.1790585	0.1790585	2.61	0.4129952	0.4129952	2.61	0.6918876	0.6918876	2.61	2.554836	NaN	2.61	2.39392	NaN	2.61	0.182475	0.182475	2.61	0.1855438	0.1855438	2.61	1.300812	NaN	2.61	0.2174042	0.2174042	2.61	0.3392593	0.3392593	2.61	2.537836	NaN	2.61	0.4122773	0.4122773	2.61	2.285194	NaN	2.61	0.1769366
2.625	0.173394	0.173394	2.625	0.1917636	0.1917636	2.625	0.2136096	0.2136096	2.625	0.1724446	0.1724446	2.625	0.3650069	0.3650069	2.625	0.8310878	0.8310878	2.625	2.450859	NaN	2.625	2.37905	NaN	2.625	0.1911989	0.1911989	2.625	0.1847593	0.1847593	2.625	1.509605	NaN	2.625	0.2137906	0.2137906	2.625	0.4400012	0.4400012	2.625	2.422153	NaN	2.625	0.4449096	0.4449096	2.625	2.346327	NaN	2.625	0.1896517
2.64	0.2039902	0.2039902	2.64	0.1839742	0.1839742	2.64	0.2144712	0.2144712	2.64	0.1704646	0.1704646	2.64	0.3722972	0.3722972	2.64	0.6603506	0.6603506	2.64	2.575806	NaN	2.64	2.335623	NaN	2.64	0.2060507	0.2060507	2.64	0.1678725	0.1678725	2.64	1.513165	NaN	2.64	0.2076726	0.2076726	2.64	0.3544982	0.3544982	2.64	2.311184	NaN	2.64	0.4127351	0.4127351	2.64	2.295117	NaN	2.64	0.1922905
2.655	0.1856356	0.1856356	2.655	0.1909759	0.1909759	2.655	0.2156992	0.2156992	2.655	0.1813653	0.1813653	2.655	0.3962371	0.3962371	2.655	0.6287927	0.6287927	2.655	2.634579	NaN	2.655	2.302063	NaN	2.655	0.1829919	0.1829919	2.655	0.1739914	0.1739914	2.655	1.424245	NaN	2.655	0.2148691	0.2148691	2.655	0.4138477	0.4138477	2.655	2.257552	NaN	2.655	0.4346958	0.4346958	2.655	2.455547	NaN	2.655	0.184535
2.67	0.1912961	0.1912961	2.67	0.1847349	0.1847349	2.67	0.2123347	0.2123347	2.67	0.1918026	0.1918026	2.67	0.4279497	0.4279497	2.67	0.6382219	0.6382219	2.67	2.949762	NaN	2.67	2.233392	NaN	2.67	0.1770284	0.1770284	2.67	0.1766299	0.1766299	2.67	1.238321	NaN	2.67	0.2098033	0.2098033	2.67	0.3934743	0.3934743	2.67	2.257783	NaN	2.67	0.3974175	0.3974175	2.67	2.409343	NaN	2.67	0.1920767
2.685	0.1857642	0.1857642	2.685	0.1826286	0.1826286	2.685	0.2220652	0.2220652	2.685	0.1759562	0.1759562	2.685	0.402102	0.402102	2.685	0.689305	0.689305	2.685	2.723011	NaN	2.685	2.352364	NaN	2.685	0.1738562	0.1738562	2.685	0.1839814	0.1839814	2.685	1.17879	NaN	2.685	0.2129879	0.2129879	2.685	0.3645741	0.3645741	2.685	2.242867	NaN	2.685	0.3887233	0.3887233	2.685	2.042119	NaN	2.685	0.1829819
2.7	0.1843289	0.1843289	2.7	0.1913166	0.1913166	2.7	0.2187924	0.2187924	2.7	0.1879825	0.1879825	2.7	0.3864116	0.3864116	2.7	0.5391076	0.5391076	2.7	2.451515	NaN	2.7	2.353867	NaN	2.7	0.1844259	0.1844259	2.7	0.1849014	0.1849014	2.7	1.142086	NaN	2.7	0.2048399	0.2048399	2.7	0.3479121	0.3479121	2.7	2.21483	NaN	2.7	0.3986931	0.3986931	2.7	2.161854	NaN	2.7	0.1798054
2.715	0.177769	0.177769	2.715	0.1827262	0.1827262	2.715	0.2252574	0.2252574	2.715	0.1878116	0.1878116	2.715	0.3973528	0.3973528	2.715	0.5363563	0.5363563	2.715	2.662503	NaN	2.715	2.266299	NaN	2.715	0.1744878	0.1744878	2.715	0.1776222	0.1776222	2.715	1.436596	NaN	2.715	0.2161405	0.2161405	2.715	0.4648654	0.4648654	2.715	1.844759	NaN	2.715	0.421494	0.421494	2.715	1.910786	NaN	2.715	0.1878196
2.73	0.1717865	0.1717865	2.73	0.1872109	0.1872109	2.73	0.216042	0.216042	2.73	0.1671745	0.1671745	2.73	0.4012308	0.4012308	2.73	0.4951961	0.4951961	2.73	2.696483	NaN	2.73	1.923846	NaN	2.73	0.1947408	0.1947408	2.73	0.1721873	0.1721873	2.73	1.556891	NaN	2.73	0.2050776	0.2050776	2.73	0.3687424	0.3687424	2.73	1.64384	NaN	2.73	0.4416928	0.4416928	2.73	1.789544	NaN	2.73	0.1815094
2.745	0.172206	0.172206	2.745	0.1741763	0.1741763	2.745	0.2212959	0.2212959	2.745	0.1777639	0.1777639	2.745	0.3717108	0.3717108	2.745	0.4412941	0.4412941	2.745	2.682292	NaN	2.745	1.806185	NaN	2.745	0.1699267	0.1699267	2.745	0.1788044	0.1788044	2.745	1.637111	NaN	2.745	0.2142252	0.2142252	2.745	0.3266632	0.3266632	2.745	1.596392	NaN	2.745	0.4474594	0.4474594	2.745	1.661102	NaN	2.745	0.183431
2.76	0.2025133	0.2025133	2.76	0.1788575	0.1788575	2.76	0.2183941	0.2183941	2.76	0.1808674	0.1808674	2.76	0.3890745	0.3890745	2.76	0.5727534	0.5727534	2.76	2.569935	NaN	2.76	1.785169	NaN	2.76	0.1868957	0.1868957	2.76	0.1879421	0.1879421	2.76	1.562914	NaN	2.76	0.2132963	0.2132963	2.76	0.3985736	0.3985736	2.76	1.702378	NaN	2.76	0.3820074	0.3820074	2.76	1.729688	NaN	2.76	0.1916049
2.775	0.1854115	0.1854115	2.775	0.1886047	0.1886047	2.775	0.2208189	0.2208189	2.775	0.1928814	0.1928814	2.775	0.3950355	0.3950355	2.775	0.5382025	0.5382025	2.775	2.910433	NaN	2.775	1.833928	NaN	2.775	0.1715869	0.1715869	2.775	0.1793578	0.1793578	2.775	1.448699	NaN	2.775	0.2105463	0.2105463	2.775	0.3995574	0.3995574	2.775	1.718608	NaN	2.775	0.4253776	0.4253776	2.775	1.514155	NaN	2.775	0.1901113
2.79	0.1775639	0.1775639	2.79	0.1791169	0.1791169	2.79	0.2245842	0.2245842	2.79	0.176977	0.176977	2.79	0.3746264	0.3746264	2.79	0.5610382	0.5610382	2.79	2.816164	NaN	2.79	1.797444	NaN	2.79	0.1774545	0.1774545	2.79	0.1737866	0.1737866	2.79	1.515554	NaN	2.79	0.2060073	0.2060073	2.79	0.5558228	0.5558228	2.79	1.597978	NaN	2.79	0.3875997	0.3875997	2.79	1.257079	NaN	2.79	0.185984
2.805	0.1891528	0.1891528	2.805	0.1792695	0.1792695	2.805	0.2183141	0.2183141	2.805	0.1793992	0.1793992	2.805	0.3401206	0.3401206	2.805	0.6167088	0.6167088	2.805	2.686166	NaN	2.805	1.705956	NaN	2.805	0.1775865	0.1775865	2.805	0.1728169	0.1728169	2.805	1.326355	NaN	2.805	0.2087256	0.2087256	2.805	0.6169943	0.6169943	2.805	1.419671	NaN	2.805	0.3938134	0.3938134	2.805	1.233508	NaN	2.805	0.1893596
2.82	0.1955884	0.1955884	2.82	0.1801493	0.1801493	2.82	0.2135088	0.2135088	2.82	0.1941983	0.1941983	2.82	0.3733418	0.3733418	2.82	0.5982749	0.5982749	2.82	2.770065	NaN	2.82	1.997752	NaN	2.82	0.1897524	0.1897524	2.82	0.1810045	0.1810045	2.82	1.224195	NaN	2.82	0.2104419	0.2104419	2.82	0.714873	0.714873	2.82	1.534323	NaN	2.82	0.4073662	0.4073662	2.82	1.362446	NaN	2.82	0.1994113
2.835	0.1931256	0.1931256	2.835	0.1883529	0.1883529	2.835	0.2206832	0.2206832	2.835	0.1738454	0.1738454	2.835	0.3656311	0.3656311	2.835	0.6906922	0.6906922	2.835	2.740868	NaN	2.835	1.809162	NaN	2.835	0.198333	0.198333	2.835	0.1789282	0.1789282	2.835	1.314451	NaN	2.835	0.2123508	0.2123508	2.835	0.7629579	0.7629579	2.835	1.764744	NaN	2.835	0.4139568	0.4139568	2.835	1.394497	NaN	2.835	0.1738701
2.85	0.1833461	0.1833461	2.85	0.1898113	0.1898113	2.85	0.2205585	0.2205585	2.85	0.1750796	0.1750796	2.85	0.3362097	0.3362097	2.85	0.8856542	0.8856542	2.85	2.708994	NaN	2.85	1.979865	NaN	2.85	0.1892588	0.1892588	2.85	0.1903719	0.1903719	2.85	1.10945	NaN	2.85	0.2115098	0.2115098	2.85	0.9889603	0.9889603	2.85	1.586395	NaN	2.85	0.4306354	0.4306354	2.85	1.492688	NaN	2.85	0.1799832
2.865	0.196849	0.196849	2.865	0.183564	0.183564	2.865	0.2203566	0.2203566	2.865	0.1738201	0.1738201	2.865	0.4101549	0.4101549	2.865	0.8357204	0.8357204	2.865	2.468923	NaN	2.865	2.036263	NaN	2.865	0.185588	0.185588	2.865	0.1751799	0.1751799	2.865	1.079236	NaN	2.865	0.2118146	0.2118146	2.865	0.8849728	0.8849728	2.865	1.675611	NaN	2.865	0.4277498	0.4277498	2.865	1.775777	NaN	2.865	0.1955603
2.88	0.1967384	0.1967384	2.88	0.172674	0.172674	2.88	0.2135112	0.2135112	2.88	0.1815	0.1815	2.88	0.4136507	0.4136507	2.88	1.022817	NaN	2.88	2.252312	NaN	2.88	1.863576	NaN	2.88	0.1709797	0.1709797	2.88	0.1698548	0.1698548	2.88	1.026523	NaN	2.88	0.2159711	0.2159711	2.88	0.9475152	0.9475152	2.88	1.317759	NaN	2.88	0.4090431	0.4090431	2.88	1.861768	NaN	2.88	0.1880666
2.895	0.2048474	0.2048474	2.895	0.1835695	0.1835695	2.895	0.2213252	0.2213252	2.895	0.1815188	0.1815188	2.895	0.4009813	0.4009813	2.895	0.8819624	0.8819624	2.895	2.601913	NaN	2.895	1.781899	NaN	2.895	0.1836547	0.1836547	2.895	0.1790891	0.1790891	2.895	0.817618	0.817618	2.895	0.2110947	0.2110947	2.895	1.23537	NaN	2.895	1.291115	NaN	2.895	0.4210516	0.4210516	2.895	2.113994	NaN	2.895	0.1769944
2.91	0.1979069	0.1979069	2.91	0.1769841	0.1769841	2.91	0.2174257	0.2174257	2.91	0.1791191	0.1791191	2.91	0.4801561	0.4801561	2.91	0.7771224	0.7771224	2.91	2.642069	NaN	2.91	1.559596	NaN	2.91	0.1876215	0.1876215	2.91	0.1792073	0.1792073	2.91	0.7437662	0.7437662	2.91	0.2160161	0.2160161	2.91	1.085587	NaN	2.91	1.443753	NaN	2.91	0.3909644	0.3909644	2.91	2.143711	NaN	2.91	0.1746166
2.925	0.3013092	0.3013092	2.925	0.1763784	0.1763784	2.925	0.2120992	0.2120992	2.925	0.1873896	0.1873896	2.925	0.524512	0.524512	2.925	0.7786303	0.7786303	2.925	2.598706	NaN	2.925	1.559615	NaN	2.925	0.2007733	0.2007733	2.925	0.1847272	0.1847272	2.925	0.7376212	0.7376212	2.925	0.2195958	0.2195958	2.925	1.262156	NaN	2.925	1.491312	NaN	2.925	0.415695	0.415695	2.925	2.264323	NaN	2.925	0.1886571
2.94	0.2195414	0.2195414	2.94	0.1802694	0.1802694	2.94	0.2171592	0.2171592	2.94	0.1725678	0.1725678	2.94	0.6436068	0.6436068	2.94	0.629113	0.629113	2.94	2.448147	NaN	2.94	1.583054	NaN	2.94	0.1914208	0.1914208	2.94	0.1750519	0.1750519	2.94	0.8370477	0.8370477	2.94	0.2195563	0.2195563	2.94	1.265168	NaN	2.94	1.434613	NaN	2.94	0.3987029	0.3987029	2.94	2.45927	NaN	2.94	0.1835718
2.955	0.1841005	0.1841005	2.955	0.1917799	0.1917799	2.955	0.2147232	0.2147232	2.955	0.1979339	0.1979339	2.955	0.6621933	0.6621933	2.955	0.6745418	0.6745418	2.955	2.302542	NaN	2.955	1.853315	NaN	2.955	0.1848483	0.1848483	2.955	0.1851624	0.1851624	2.955	0.8776731	0.8776731	2.955	0.2158141	0.2158141	2.955	1.321542	NaN	2.955	1.638386	NaN	2.955	0.395303	0.395303	2.955	2.252712	NaN	2.955	0.1822303
2.97	0.1816741	0.1816741	2.97	0.1785097	0.1785097	2.97	0.2173981	0.2173981	2.97	0.1691293	0.1691293	2.97	0.5376255	0.5376255	2.97	0.7010177	0.7010177	2.97	2.28501	NaN	2.97	2.034412	NaN	2.97	0.1756134	0.1756134	2.97	0.1816464	0.1816464	2.97	0.8292004	0.8292004	2.97	0.2113859	0.2113859	2.97	1.286656	NaN	2.97	1.727861	NaN	2.97	0.3975684	0.3975684	2.97	2.198755	NaN	2.97	0.1868352
2.985	0.1824474	0.1824474	2.985	0.1918859	0.1918859	2.985	0.2128329	0.2128329	2.985	0.1891679	0.1891679	2.985	0.5174614	0.5174614	2.985	0.6320082	0.6320082	2.985	2.106164	NaN	2.985	2.063743	NaN	2.985	0.1869251	0.1869251	2.985	0.1807889	0.1807889	2.985	0.8285929	0.8285929	2.985	0.214718	0.214718	2.985	1.062538	NaN	2.985	1.732562	NaN	2.985	0.392071	0.392071	2.985	2.316463	NaN	2.985	0.1758848
3.0	0.1827449	0.1827449	3.0	0.1942505	0.1942505	3.0	0.2226951	0.2226951	3.0	0.1808501	0.1808501	3.0	0.5105811	0.5105811	3.0	0.7388058	0.7388058	3.0	2.026648	NaN	3.0	1.948952	NaN	3.0	0.1832324	0.1832324	3.0	0.165545	0.165545	3.0	0.844091	0.844091	3.0	0.218107	0.218107	3.0	1.21436	NaN	3.0	1.627866	NaN	3.0	0.4185348	0.4185348	3.0	2.199368	NaN	3.0	0.1945499
3.015	0.2017974	0.2017974	3.015	0.1855546	0.1855546	3.015	0.2129345	0.2129345	3.015	0.1686659	0.1686659	3.015	0.5011964	0.5011964	3.015	0.5731125	0.5731125	3.015	2.153423	NaN	3.015	1.974329	NaN	3.015	0.1775636	0.1775636	3.015	0.16648	0.16648	3.015	0.9221162	0.9221162	3.015	0.2209837	0.2209837	3.015	1.288549	NaN	3.015	1.68004	NaN	3.015	0.3957438	0.3957438	3.015	2.021854	NaN	3.015	0.1922594
3.03	0.2084492	0.2084492	3.03	0.1881161	0.1881161	3.03	0.2231343	0.2231343	3.03	0.1939879	0.1939879	3.03	0.5700778	0.5700778	3.03	0.6970329	0.6970329	3.03	1.984735	NaN	3.03	1.961338	NaN	3.03	0.1787682	0.1787682	3.03	0.1792579	0.1792579	3.03	1.051283	NaN	3.03	0.2129019	0.2129019	3.03	1.242572	NaN	3.03	1.792226	NaN	3.03	0.4034901	0.4034901	3.03	1.956238	NaN	3.03	0.1972281
3.045	0.184382	0.184382	3.045	0.1864846	0.1864846	3.045	0.2103636	0.2103636	3.045	0.1861621	0.1861621	3.045	0.5330711	0.5330711	3.045	0.6813248	0.6813248	3.045	1.794493	NaN	3.045	1.797424	NaN	3.045	0.1848458	0.1848458	3.045	0.1675974	0.1675974	3.045	1.175404	NaN	3.045	0.2202022	0.2202022	3.045	1.39419	NaN	3.045	1.949708	NaN	3.045	0.3739544	0.3739544	3.045	1.884337	NaN	3.045	0.1726724
3.06	0.1932922	0.1932922	3.06	0.2356086	0.2356086	3.06	0.2198798	0.2198798	3.06	0.1877105	0.1877105	3.06	0.642796	0.642796	3.06	0.5984112	0.5984112	3.06	1.759508	NaN	3.06	2.20849	NaN	3.06	0.1943732	0.1943732	3.06	0.1754862	0.1754862	3.06	1.198806	NaN	3.06	0.2131806	0.2131806	3.06	1.386464	NaN	3.06	1.979559	NaN	3.06	0.4189267	0.4189267	3.06	1.761239	NaN	3.06	0.1738887
3.075	0.186406	0.186406	3.075	0.185604	0.185604	3.075	0.2174235	0.2174235	3.075	0.173401	0.173401	3.075	0.5021594	0.5021594	3.075	0.6276284	0.6276284	3.075	1.771228	NaN	3.075	2.222802	NaN	3.075	0.1812866	0.1812866	3.075	0.1986292	0.1986292	3.075	1.019016	NaN	3.075	0.2229437	0.2229437	3.075	1.257551	NaN	3.075	1.950007	NaN	3.075	0.4023827	0.4023827	3.075	1.851701	NaN	3.075	0.1789464
3.09	0.193949	0.193949	3.09	0.1869364	0.1869364	3.09	0.2150581	0.2150581	3.09	0.1777249	0.1777249	3.09	0.4066213	0.4066213	3.09	0.6258811	0.6258811	3.09	1.820245	NaN	3.09	2.18301	NaN	3.09	0.1926084	0.1926084	3.09	0.180581	0.180581	3.09	0.9544516	0.9544516	3.09	0.2207295	0.2207295	3.09	1.383643	NaN	3.09	2.122338	NaN	3.09	0.372426	0.372426	3.09	1.751064	NaN	3.09	0.1761775
3.105	0.2234291	0.2234291	3.105	0.1870847	0.1870847	3.105	0.2212645	0.2212645	3.105	0.177229	0.177229	3.105	0.3908632	0.3908632	3.105	0.5906312	0.5906312	3.105	1.661895	NaN	3.105	2.001744	NaN	3.105	0.184632	0.184632	3.105	0.1767874	0.1767874	3.105	0.8422144	0.8422144	3.105	0.2200131	0.2200131	3.105	1.361517	NaN	3.105	2.118261	NaN	3.105	0.4036334	0.4036334	3.105	1.930465	NaN	3.105	0.1906062
3.12	0.1795968	0.1795968	3.12	0.1837972	0.1837972	3.12	0.2141539	0.2141539	3.12	0.1832519	0.1832519	3.12	0.4199679	0.4199679	3.12	0.7552733	0.7552733	3.12	1.813384	NaN	3.12	1.900214	NaN	3.12	0.1981641	0.1981641	3.12	0.1748154	0.1748154	3.12	0.8667675	0.8667675	3.12	0.216424	0.216424	3.12	1.454582	NaN	3.12	1.874717	NaN	3.12	0.361485	0.361485	3.12	1.86504	NaN	3.12	0.1851912
3.135	0.1834018	0.1834018	3.135	0.1739743	0.1739743	3.135	0.214208	0.214208	3.135	0.1757865	0.1757865	3.135	0.4234073	0.4234073	3.135	0.6984842	0.6984842	3.135	1.606859	NaN	3.135	1.762959	NaN	3.135	0.1756302	0.1756302	3.135	0.1893786	0.1893786	3.135	1.066385	NaN	3.135	0.2121208	0.2121208	3.135	1.441423	NaN	3.135	1.68392	NaN	3.135	0.4067082	0.4067082	3.135	1.817318	NaN	3.135	0.1900729
3.15	0.1739467	0.1739467	3.15	0.1873294	0.1873294	3.15	0.2247688	0.2247688	3.15	0.1914716	0.1914716	3.15	0.4224698	0.4224698	3.15	0.5878422	0.5878422	3.15	1.556893	NaN	3.15	1.849088	NaN	3.15	0.179914	0.179914	3.15	0.1922279	0.1922279	3.15	1.008271	NaN	3.15	0.2105612	0.2105612	3.15	1.485461	NaN	3.15	1.52661	NaN	3.15	0.4089495	0.4089495	3.15	1.883056	NaN	3.15	0.1903703
3.165	0.2102603	0.2102603	3.165	0.2048499	0.2048499	3.165	0.2111894	0.2111894	3.165	0.1809488	0.1809488	3.165	0.4745997	0.4745997	3.165	0.5940303	0.5940303	3.165	1.43921	NaN	3.165	1.847672	NaN	3.165	0.1873873	0.1873873	3.165	0.1791514	0.1791514	3.165	1.058687	NaN	3.165	0.2165597	0.2165597	3.165	1.666394	NaN	3.165	1.475544	NaN	3.165	0.4173596	0.4173596	3.165	1.920851	NaN	3.165	0.1810813
3.18	0.1737775	0.1737775	3.18	0.2119107	0.2119107	3.18	0.2089332	0.2089332	3.18	0.1867081	0.1867081	3.18	0.4779261	0.4779261	3.18	0.7060053	0.7060053	3.18	1.498749	NaN	3.18	1.854076	NaN	3.18	0.1819038	0.1819038	3.18	0.194945	0.194945	3.18	0.9172802	0.9172802	3.18	0.2235637	0.2235637	3.18	1.690272	NaN	3.18	1.46538	NaN	3.18	0.4047369	0.4047369	3.18	1.835237	NaN	3.18	0.1701715
3.195	0.2015127	0.2015127	3.195	0.1824662	0.1824662	3.195	0.2089712	0.2089712	3.195	0.1780242	0.1780242	3.195	0.4802315	0.4802315	3.195	0.7293656	0.7293656	3.195	1.538966	NaN	3.195	2.199214	NaN	3.195	0.1754478	0.1754478	3.195	0.1797832	0.1797832	3.195	0.9005554	0.9005554	3.195	0.2170547	0.2170547	3.195	1.920638	NaN	3.195	1.718748	NaN	3.195	0.4049254	0.4049254	3.195	1.826981	NaN	3.195	0.1936301
3.21	0.2068478	0.2068478	3.21	0.1893201	0.1893201	3.21	0.2193672	0.2193672	3.21	0.1785386	0.1785386	3.21	0.5564961	0.5564961	3.21	0.7564768	0.7564768	3.21	1.506325	NaN	3.21	2.189642	NaN	3.21	0.1780616	0.1780616	3.21	0.1652165	0.1652165	3.21	0.872632	0.872632	3.21	0.2152353	0.2152353	3.21	1.744527	NaN	3.21	1.469437	NaN	3.21	0.3815368	0.3815368	3.21	1.550783	NaN	3.21	0.1829525
3.225	0.1801595	0.1801595	3.225	0.1869851	0.1869851	3.225	0.2073764	0.2073764	3.225	0.1682729	0.1682729	3.225	0.3660614	0.3660614	3.225	0.8308905	0.8308905	3.225	1.294515	NaN	3.225	2.310741	NaN	3.225	0.2181078	0.2181078	3.225	0.1904519	0.1904519	3.225	1.048092	NaN	3.225	0.2083068	0.2083068	3.225	1.372385	NaN	3.225	1.641629	NaN	3.225	0.3375388	0.3375388	3.225	1.397703	NaN	3.225	0.1849478
3.24	0.2457835	0.2457835	3.24	0.1814655	0.1814655	3.24	0.2185611	0.2185611	3.24	0.1764324	0.1764324	3.24	0.4095194	0.4095194	3.24	0.808962	0.808962	3.24	1.326292	NaN	3.24	2.278276	NaN	3.24	0.1694725	0.1694725	3.24	0.185592	0.185592	3.24	1.132596	NaN	3.24	0.2136782	0.2136782	3.24	1.300151	NaN	3.24	1.91948	NaN	3.24	0.3616571	0.3616571	3.24	1.564078	NaN	3.24	0.1989471
3.255	0.2377778	0.2377778	3.255	0.1916443	0.1916443	3.255	0.2174326	0.2174326	3.255	0.181958	0.181958	3.255	0.3972481	0.3972481	3.255	0.7110534	0.7110534	3.255	1.282228	NaN	3.255	2.349709	NaN	3.255	0.1702881	0.1702881	3.255	0.170252	0.170252	3.255	1.118727	NaN	3.255	0.2203079	0.2203079	3.255	1.40642	NaN	3.255	1.698563	NaN	3.255	0.3689805	0.3689805	3.255	1.245461	NaN	3.255	0.174563
3.27	0.1973168	0.1973168	3.27	0.1849021	0.1849021	3.27	0.2143875	0.2143875	3.27	0.1960175	0.1960175	3.27	0.3991491	0.3991491	3.27	0.6983799	0.6983799	3.27	1.295052	NaN	3.27	2.000053	NaN	3.27	0.1865501	0.1865501	3.27	0.1605966	0.1605966	3.27	1.027577	NaN	3.27	0.2109703	0.2109703	3.27	1.295621	NaN	3.27	1.753499	NaN	3.27	0.3880807	0.3880807	3.27	1.339325	NaN	3.27	0.1827624
3.285	0.1870825	0.1870825	3.285	0.1756474	0.1756474	3.285	0.2110945	0.2110945	3.285	0.168279	0.168279	3.285	0.4190144	0.4190144	3.285	0.6414553	0.6414553	3.285	1.250796	NaN	3.285	1.880098	NaN	3.285	0.1772258	0.1772258	3.285	0.1836606	0.1836606	3.285	1.136814	NaN	3.285	0.2148481	0.2148481	3.285	1.486035	NaN	3.285	1.813986	NaN	3.285	0.4043153	0.4043153	3.285	1.426304	NaN	3.285	0.1884331
3.3	0.1922604	0.1922604	3.3	0.1878304	0.1878304	3.3	0.2148625	0.2148625	3.3	0.1784712	0.1784712	3.3	0.3914053	0.3914053	3.3	0.6370911	0.6370911	3.3	1.35015	NaN	3.3	1.916165	NaN	3.3	0.1884279	0.1884279	3.3	0.1699437	0.1699437	3.3	1.119426	NaN	3.3	0.215276	0.215276	3.3	1.535491	NaN	3.3	1.948931	NaN	3.3	0.4266587	0.4266587	3.3	1.281241	NaN	3.3	0.189677
3.315	0.1683309	0.1683309	3.315	0.1836401	0.1836401	3.315	0.2188195	0.2188195	3.315	0.2004429	0.2004429	3.315	0.4342257	0.4342257	3.315	0.6581149	0.6581149	3.315	1.414311	NaN	3.315	2.055904	NaN	3.315	0.1829479	0.1829479	3.315	0.171648	0.171648	3.315	1.361312	NaN	3.315	0.2175076	0.2175076	3.315	1.52728	NaN	3.315	1.9327	NaN	3.315	0.424729	0.424729	3.315	1.283926	NaN	3.315	0.2053406
3.33	0.1747314	0.1747314	3.33	0.2174163	0.2174163	3.33	0.21934	0.21934	3.33	0.2072124	0.2072124	3.33	0.4065046	0.4065046	3.33	0.559696	0.559696	3.33	1.402987	NaN	3.33	2.121783	NaN	3.33	0.1664122	0.1664122	3.33	0.1792663	0.1792663	3.33	1.139449	NaN	3.33	0.2135481	0.2135481	3.33	1.419815	NaN	3.33	1.995411	NaN	3.33	0.4128848	0.4128848	3.33	1.500156	NaN	3.33	0.1871585
3.345	0.2174357	0.2174357	3.345	0.1782775	0.1782775	3.345	0.2240896	0.2240896	3.345	0.1787215	0.1787215	3.345	0.4161324	0.4161324	3.345	0.6871101	0.6871101	3.345	1.293059	NaN	3.345	2.163991	NaN	3.345	0.1834832	0.1834832	3.345	0.1736784	0.1736784	3.345	0.8617019	0.8617019	3.345	0.2163676	0.2163676	3.345	1.26679	NaN	3.345	1.867525	NaN	3.345	0.4208818	0.4208818	3.345	1.409687	NaN	3.345	0.1887118
3.36	0.182158	0.182158	3.36	0.1872142	0.1872142	3.36	0.2223535	0.2223535	3.36	0.1784228	0.1784228	3.36	0.3899386	0.3899386	3.36	0.6868268	0.6868268	3.36	1.388667	NaN	3.36	2.127253	NaN	3.36	0.1707455	0.1707455	3.36	0.1810687	0.1810687	3.36	0.8229351	0.8229351	3.36	0.2137386	0.2137386	3.36	1.289732	NaN	3.36	2.028036	NaN	3.36	0.4258012	0.4258012	3.36	1.688551	NaN	3.36	0.184744
3.375	0.1952131	0.1952131	3.375	0.1869545	0.1869545	3.375	0.2207829	0.2207829	3.375	0.1800938	0.1800938	3.375	0.3889435	0.3889435	3.375	0.7275193	0.7275193	3.375	1.216855	NaN	3.375	1.920735	NaN	3.375	0.201839	0.201839	3.375	0.1686733	0.1686733	3.375	0.7814584	0.7814584	3.375	0.217698	0.217698	3.375	1.294051	NaN	3.375	2.170678	NaN	3.375	0.3899961	0.3899961	3.375	1.618613	NaN	3.375	0.188311
3.39	0.2283872	0.2283872	3.39	0.1905046	0.1905046	3.39	0.2110688	0.2110688	3.39	0.1971592	0.1971592	3.39	0.3940178	0.3940178	3.39	0.6753624	0.6753624	3.39	1.054655	NaN	3.39	2.261221	NaN	3.39	0.1958159	0.1958159	3.39	0.1731289	0.1731289	3.39	0.9199923	0.9199923	3.39	0.2163242	0.2163242	3.39	1.097931	NaN	3.39	1.847883	NaN	3.39	0.4140274	0.4140274	3.39	1.581837	NaN	3.39	0.1805452
3.405	0.3507671	0.3507671	3.405	0.1987062	0.1987062	3.405	0.222944	0.222944	3.405	0.1728023	0.1728023	3.405	0.3818524	0.3818524	3.405	0.4923996	0.4923996	3.405	0.9772849	0.9772849	3.405	2.247371	NaN	3.405	0.2043355	0.2043355	3.405	0.1784556	0.1784556	3.405	1.025158	NaN	3.405	0.2160629	0.2160629	3.405	1.171016	NaN	3.405	2.094759	NaN	3.405	0.3682545	0.3682545	3.405	1.425236	NaN	3.405	0.2067894
3.42	0.1745373	0.1745373	3.42	0.1938515	0.1938515	3.42	0.221382	0.221382	3.42	0.186016	0.186016	3.42	0.3083179	0.3083179	3.42	0.5102403	0.5102403	3.42	0.9959406	0.9959406	3.42	2.077255	NaN	3.42	0.1820056	0.1820056	3.42	0.177784	0.177784	3.42	1.127334	NaN	3.42	0.2194079	0.2194079	3.42	1.242859	NaN	3.42	1.963659	NaN	3.42	0.3810903	0.3810903	3.42	1.384141	NaN	3.42	0.1976296
3.435	0.2463049	0.2463049	3.435	0.1952168	0.1952168	3.435	0.2191572	0.2191572	3.435	0.1660376	0.1660376	3.435	0.3889088	0.3889088	3.435	0.4802855	0.4802855	3.435	1.01347	NaN	3.435	2.123429	NaN	3.435	0.180696	0.180696	3.435	0.1808267	0.1808267	3.435	1.375788	NaN	3.435	0.2185544	0.2185544	3.435	1.102943	NaN	3.435	2.226692	NaN	3.435	0.3783818	0.3783818	3.435	1.418235	NaN	3.435	0.1920245
3.45	0.2488976	0.2488976	3.45	0.1747029	0.1747029	3.45	0.2201115	0.2201115	3.45	0.1852946	0.1852946	3.45	0.4030645	0.4030645	3.45	0.5165407	0.5165407	3.45	1.185669	NaN	3.45	2.307024	NaN	3.45	0.1785219	0.1785219	3.45	0.1798463	0.1798463	3.45	1.260641	NaN	3.45	0.2162648	0.2162648	3.45	1.107058	NaN	3.45	2.295117	NaN	3.45	0.3774604	0.3774604	3.45	1.333793	NaN	3.45	0.1782647
3.465	0.2425619	0.2425619	3.465	0.1861567	0.1861567	3.465	0.2096566	0.2096566	3.465	0.1954327	0.1954327	3.465	0.3949901	0.3949901	3.465	0.506515	0.506515	3.465	1.021472	NaN	3.465	2.089441	NaN	3.465	0.1823681	0.1823681	3.465	0.1777833	0.1777833	3.465	1.184879	NaN	3.465	0.2183554	0.2183554	3.465	0.9751319	0.9751319	3.465	2.168037	NaN	3.465	0.3926123	0.3926123	3.465	1.37394	NaN	3.465	0.1823275
3.48	0.1862524	0.1862524	3.48	0.189663	0.189663	3.48	0.20964	0.20964	3.48	0.1894592	0.1894592	3.48	0.4552078	0.4552078	3.48	0.5278392	0.5278392	3.48	1.361545	NaN	3.48	2.087889	NaN	3.48	0.1838938	0.1838938	3.48	0.1723881	0.1723881	3.48	1.099403	NaN	3.48	0.2153367	0.2153367	3.48	0.9303881	0.9303881	3.48	2.112976	NaN	3.48	0.3896672	0.3896672	3.48	1.456726	NaN	3.48	0.1754299
3.495	0.1906497	0.1906497	3.495	0.1751835	0.1751835	3.495	0.2174441	0.2174441	3.495	0.1855524	0.1855524	3.495	0.3900217	0.3900217	3.495	0.5424883	0.5424883	3.495	1.318328	NaN	3.495	2.260768	NaN	3.495	0.1993265	0.1993265	3.495	0.1841711	0.1841711	3.495	0.8561597	0.8561597	3.495	0.2184962	0.2184962	3.495	0.9808521	0.9808521	3.495	1.902512	NaN	3.495	0.3900734	0.3900734	3.495	1.339019	NaN	3.495	0.1872468
3.51	0.1951882	0.1951882	3.51	0.1796782	0.1796782	3.51	0.2097619	0.2097619	3.51	0.1838911	0.1838911	3.51	0.4028039	0.4028039	3.51	0.5320641	0.5320641	3.51	1.324758	NaN	3.51	1.932734	NaN	3.51	0.2032018	0.2032018	3.51	0.1732665	0.1732665	3.51	0.7744844	0.7744844	3.51	0.2135386	0.2135386	3.51	0.6946524	0.6946524	3.51	1.893878	NaN	3.51	0.3997644	0.3997644	3.51	1.465677	NaN	3.51	0.2133547
3.525	0.1785748	0.1785748	3.525	0.1878625	0.1878625	3.525	0.2154834	0.2154834	3.525	0.1884317	0.1884317	3.525	0.4209859	0.4209859	3.525	0.5015394	0.5015394	3.525	1.304347	NaN	3.525	1.85034	NaN	3.525	0.1914211	0.1914211	3.525	0.1770942	0.1770942	3.525	0.547574	0.547574	3.525	0.2111874	0.2111874	3.525	0.708648	0.708648	3.525	1.925698	NaN	3.525	0.4098547	0.4098547	3.525	1.516984	NaN	3.525	0.191491
3.54	0.2295328	0.2295328	3.54	0.1983431	0.1983431	3.54	0.2101759	0.2101759	3.54	0.1895508	0.1895508	3.54	0.4145708	0.4145708	3.54	0.4950186	0.4950186	3.54	1.351916	NaN	3.54	2.001995	NaN	3.54	0.1865528	0.1865528	3.54	0.1842043	0.1842043	3.54	0.5764175	0.5764175	3.54	0.216285	0.216285	3.54	0.9240189	0.9240189	3.54	1.832285	NaN	3.54	0.4295391	0.4295391	3.54	1.40617	NaN	3.54	0.1894959
3.555	0.2232255	0.2232255	3.555	0.1870165	0.1870165	3.555	0.219201	0.219201	3.555	0.1836731	0.1836731	3.555	0.4041909	0.4041909	3.555	0.5468388	0.5468388	3.555	1.250759	NaN	3.555	1.968375	NaN	3.555	0.1865636	0.1865636	3.555	0.1807137	0.1807137	3.555	0.6766962	0.6766962	3.555	0.2122002	0.2122002	3.555	1.216276	NaN	3.555	1.668414	NaN	3.555	0.3727263	0.3727263	3.555	1.708644	NaN	3.555	0.1778443
3.57	0.3311561	0.3311561	3.57	0.1770529	0.1770529	3.57	0.2206172	0.2206172	3.57	0.2450351	0.2450351	3.57	0.3820525	0.3820525	3.57	0.4881687	0.4881687	3.57	1.571844	NaN	3.57	1.877607	NaN	3.57	0.1868501	0.1868501	3.57	0.1696589	0.1696589	3.57	0.6689738	0.6689738	3.57	0.2224673	0.2224673	3.57	1.571685	NaN	3.57	1.862032	NaN	3.57	0.4100094	0.4100094	3.57	1.393958	NaN	3.57	0.195849
3.585	0.3702244	0.3702244	3.585	0.1749179	0.1749179	3.585	0.2150348	0.2150348	3.585	0.188069	0.188069	3.585	0.435321	0.435321	3.585	0.4604682	0.4604682	3.585	1.39769	NaN	3.585	2.02975	NaN	3.585	0.200185	0.200185	3.585	0.1808094	0.1808094	3.585	0.5034552	0.5034552	3.585	0.2179039	0.2179039	3.585	1.465257	NaN	3.585	1.822172	NaN	3.585	0.4060002	0.4060002	3.585	1.503808	NaN	3.585	0.1886166
3.6	0.1870985	0.1870985	3.6	0.1855835	0.1855835	3.6	0.2145344	0.2145344	3.6	0.1856519	0.1856519	3.6	0.4494299	0.4494299	3.6	0.4081363	0.4081363	3.6	1.364391	NaN	3.6	2.210055	NaN	3.6	0.1940594	0.1940594	3.6	0.2070316	0.2070316	3.6	0.7174962	0.7174962	3.6	0.2183276	0.2183276	3.6	1.654698	NaN	3.6	1.934738	NaN	3.6	0.37569	0.37569	3.6	1.690416	NaN	3.6	0.1806847
3.615	0.2212169	0.2212169	3.615	0.1932013	0.1932013	3.615	0.2198658	0.2198658	3.615	0.178432	0.178432	3.615	0.4040658	0.4040658	3.615	0.4065604	0.4065604	3.615	1.438157	NaN	3.615	2.024462	NaN	3.615	0.1855963	0.1855963	3.615	0.1838425	0.1838425	3.615	0.6110194	0.6110194	3.615	0.2135882	0.2135882	3.615	1.676263	NaN	3.615	1.894804	NaN	3.615	0.3892399	0.3892399	3.615	1.570104	NaN	3.615	0.183729
3.63	0.2250309	0.2250309	3.63	0.2240857	0.2240857	3.63	0.2148697	0.2148697	3.63	0.1794551	0.1794551	3.63	0.4187366	0.4187366	3.63	0.4033682	0.4033682	3.63	1.12514	NaN	3.63	1.999609	NaN	3.63	0.2084925	0.2084925	3.63	0.174606	0.174606	3.63	0.7675483	0.7675483	3.63	0.2096184	0.2096184	3.63	1.589887	NaN	3.63	1.71097	NaN	3.63	0.3883214	0.3883214	3.63	1.407463	NaN	3.63	0.1946196
3.645	0.1664965	0.1664965	3.645	0.1933592	0.1933592	3.645	0.2153648	0.2153648	3.645	0.1880735	0.1880735	3.645	0.4275698	0.4275698	3.645	0.415123	0.415123	3.645	1.12863	NaN	3.645	2.128814	NaN	3.645	0.1798277	0.1798277	3.645	0.1957958	0.1957958	3.645	0.6629661	0.6629661	3.645	0.2191002	0.2191002	3.645	1.720039	NaN	3.645	1.698386	NaN	3.645	0.3998549	0.3998549	3.645	1.469343	NaN	3.645	0.1794479
3.66	0.2261816	0.2261816	3.66	0.1916606	0.1916606	3.66	0.2237344	0.2237344	3.66	0.1881952	0.1881952	3.66	0.4590263	0.4590263	3.66	0.3713169	0.3713169	3.66	1.057335	NaN	3.66	2.143414	NaN	3.66	0.1851622	0.1851622	3.66	0.1701375	0.1701375	3.66	0.7198465	0.7198465	3.66	0.2117634	0.2117634	3.66	1.520358	NaN	3.66	1.925406	NaN	3.66	0.3983743	0.3983743	3.66	1.563315	NaN	3.66	0.2032643
3.675	0.1900115	0.1900115	3.675	0.2172549	0.2172549	3.675	0.2195493	0.2195493	3.675	0.1784002	0.1784002	3.675	0.4343331	0.4343331	3.675	0.3695129	0.3695129	3.675	0.8006929	0.8006929	3.675	2.180387	NaN	3.675	0.1925852	0.1925852	3.675	0.1792927	0.1792927	3.675	0.7241239	0.7241239	3.675	0.2133935	0.2133935	3.675	1.556239	NaN	3.675	1.821185	NaN	3.675	0.3814752	0.3814752	3.675	1.644189	NaN	3.675	0.188693
3.69	0.1952839	0.1952839	3.69	0.1785849	0.1785849	3.69	0.2139042	0.2139042	3.69	0.1806813	0.1806813	3.69	0.4104754	0.4104754	3.69	0.3814552	0.3814552	3.69	0.8881385	0.8881385	3.69	2.164747	NaN	3.69	0.1723192	0.1723192	3.69	0.1756999	0.1756999	3.69	0.7428622	0.7428622	3.69	0.2150064	0.2150064	3.69	1.613651	NaN	3.69	1.823308	NaN	3.69	0.3532248	0.3532248	3.69	1.511901	NaN	3.69	0.1953081
3.705	0.1959216	0.1959216	3.705	0.1950957	0.1950957	3.705	0.2090694	0.2090694	3.705	0.1731865	0.1731865	3.705	0.4021109	0.4021109	3.705	0.3855169	0.3855169	3.705	1.035465	NaN	3.705	2.048702	NaN	3.705	0.1791369	0.1791369	3.705	0.174817	0.174817	3.705	0.7708869	0.7708869	3.705	0.2216654	0.2216654	3.705	1.631802	NaN	3.705	1.741776	NaN	3.705	0.4101949	0.4101949	3.705	1.721507	NaN	3.705	0.1979349
3.72	0.1952421	0.1952421	3.72	0.2104538	0.2104538	3.72	0.2177639	0.2177639	3.72	0.1723085	0.1723085	3.72	0.4247227	0.4247227	3.72	0.4217464	0.4217464	3.72	0.9500508	0.9500508	3.72	2.098945	NaN	3.72	0.1995391	0.1995391	3.72	0.1761576	0.1761576	3.72	0.6664904	0.6664904	3.72	0.2207503	0.2207503	3.72	1.67778	NaN	3.72	1.90074	NaN	3.72	0.3705431	0.3705431	3.72	1.656227	NaN	3.72	0.1877917
3.735	0.191578	0.191578	3.735	0.1868928	0.1868928	3.735	0.2182978	0.2182978	3.735	0.1899893	0.1899893	3.735	0.4154527	0.4154527	3.735	0.3846511	0.3846511	3.735	0.8213792	0.8213792	3.735	2.250713	NaN	3.735	0.1745052	0.1745052	3.735	0.1727178	0.1727178	3.735	0.644406	0.644406	3.735	0.2193904	0.2193904	3.735	1.74213	NaN	3.735	2.019713	NaN	3.735	0.3840725	0.3840725	3.735	1.558123	NaN	3.735	0.1787189
3.75	0.1854022	0.1854022	3.75	0.1776282	0.1776282	3.75	0.2264711	0.2264711	3.75	0.1830445	0.1830445	3.75	0.3586376	0.3586376	3.75	0.4084716	0.4084716	3.75	0.8360801	0.8360801	3.75	2.046189	NaN	3.75	0.1918671	0.1918671	3.75	0.1869656	0.1869656	3.75	0.6910247	0.6910247	3.75	0.2161438	0.2161438	3.75	1.753912	NaN	3.75	2.095787	NaN	3.75	0.4067447	0.4067447	3.75	1.550898	NaN	3.75	0.1873281
3.765	0.2044114	0.2044114	3.765	0.188337	0.188337	3.765	0.2152276	0.2152276	3.765	0.1810073	0.1810073	3.765	0.4374803	0.4374803	3.765	0.3889469	0.3889469	3.765	1.11979	NaN	3.765	2.120666	NaN	3.765	0.177161	0.177161	3.765	0.1821178	0.1821178	3.765	0.5486514	0.5486514	3.765	0.2127945	0.2127945	3.765	1.690704	NaN	3.765	2.051248	NaN	3.765	0.3965396	0.3965396	3.765	1.754624	NaN	3.765	0.1854481
3.78	0.2050363	0.2050363	3.78	0.1847048	0.1847048	3.78	0.2126032	0.2126032	3.78	0.1810335	0.1810335	3.78	0.3789776	0.3789776	3.78	0.3890826	0.3890826	3.78	1.376597	NaN	3.78	2.444118	NaN	3.78	0.1849596	0.1849596	3.78	0.174729	0.174729	3.78	0.5723032	0.5723032	3.78	0.2185005	0.2185005	3.78	1.763361	NaN	3.78	2.322233	NaN	3.78	0.4096857	0.4096857	3.78	1.768066	NaN	3.78	0.1774642
3.795	0.3546901	0.3546901	3.795	0.1780111	0.1780111	3.795	0.2231614	0.2231614	3.795	0.1832469	0.1832469	3.795	0.4097376	0.4097376	3.795	0.4420313	0.4420313	3.795	1.125086	NaN	3.795	2.292071	NaN	3.795	0.1713009	0.1713009	3.795	0.1831557	0.1831557	3.795	0.5632418	0.5632418	3.795	0.2070463	0.2070463	3.795	1.62697	NaN	3.795	2.457732	NaN	3.795	0.3896575	0.3896575	3.795	1.830486	NaN	3.795	0.195414
3.81	0.3366805	0.3366805	3.81	0.1950172	0.1950172	3.81	0.2235755	0.2235755	3.81	0.1883041	0.1883041	3.81	0.426795	0.426795	3.81	0.3988967	0.3988967	3.81	0.9122117	0.9122117	3.81	2.32172	NaN	3.81	0.2166035	0.2166035	3.81	0.1866901	0.1866901	3.81	0.649155	0.649155	3.81	0.2189283	0.2189283	3.81	1.499122	NaN	3.81	2.41775	NaN	3.81	0.3919241	0.3919241	3.81	2.057203	NaN	3.81	0.1799106
3.825	0.3752785	0.3752785	3.825	0.1690889	0.1690889	3.825	0.216797	0.216797	3.825	0.1821111	0.1821111	3.825	0.416305	0.416305	3.825	0.362845	0.362845	3.825	0.7943821	0.7943821	3.825	2.337516	NaN	3.825	0.187798	0.187798	3.825	0.1894459	0.1894459	3.825	0.5863978	0.5863978	3.825	0.2124736	0.2124736	3.825	1.190347	NaN	3.825	2.423805	NaN	3.825	0.4181268	0.4181268	3.825	2.108115	NaN	3.825	0.1662599
3.84	0.3680291	0.3680291	3.84	0.1861995	0.1861995	3.84	0.2175613	0.2175613	3.84	0.1909323	0.1909323	3.84	0.3657773	0.3657773	3.84	0.373966	0.373966	3.84	0.8666124	0.8666124	3.84	2.326929	NaN	3.84	0.1813342	0.1813342	3.84	0.185093	0.185093	3.84	0.6522966	0.6522966	3.84	0.2147887	0.2147887	3.84	1.240096	NaN	3.84	2.283754	NaN	3.84	0.3641053	0.3641053	3.84	1.876643	NaN	3.84	0.1818291
3.855	0.2214199	0.2214199	3.855	0.1699887	0.1699887	3.855	0.2151185	0.2151185	3.855	0.1726879	0.1726879	3.855	0.4660525	0.4660525	3.855	0.4315389	0.4315389	3.855	1.072148	NaN	3.855	2.354093	NaN	3.855	0.1971548	0.1971548	3.855	0.1639351	0.1639351	3.855	0.6766642	0.6766642	3.855	0.2205099	0.2205099	3.855	1.05229	NaN	3.855	1.996374	NaN	3.855	0.3561007	0.3561007	3.855	1.963514	NaN	3.855	0.1956039
3.87	0.2659534	0.2659534	3.87	0.1706853	0.1706853	3.87	0.2220043	0.2220043	3.87	0.2311215	0.2311215	3.87	0.4099307	0.4099307	3.87	0.3242924	0.3242924	3.87	0.971453	0.971453	3.87	2.482648	NaN	3.87	0.1837119	0.1837119	3.87	0.18806	0.18806	3.87	0.7157809	0.7157809	3.87	0.2148869	0.2148869	3.87	1.041863	NaN	3.87	2.137275	NaN	3.87	0.3765954	0.3765954	3.87	1.968525	NaN	3.87	0.1916176
3.885	0.2811184	0.2811184	3.885	0.1888802	0.1888802	3.885	0.2179566	0.2179566	3.885	0.1856671	0.1856671	3.885	0.4300355	0.4300355	3.885	0.3629774	0.3629774	3.885	0.955808	0.955808	3.885	2.314054	NaN	3.885	0.1795159	0.1795159	3.885	0.1735974	0.1735974	3.885	0.6949058	0.6949058	3.885	0.2049299	0.2049299	3.885	1.101459	NaN	3.885	2.006102	NaN	3.885	0.3559978	0.3559978	3.885	2.026645	NaN	3.885	0.1854427
3.9	0.1838064	0.1838064	3.9	0.1959729	0.1959729	3.9	0.2173476	0.2173476	3.9	0.184828	0.184828	3.9	0.4233266	0.4233266	3.9	0.3653294	0.3653294	3.9	0.8829189	0.8829189	3.9	2.372952	NaN	3.9	0.1827948	0.1827948	3.9	0.1737171	0.1737171	3.9	0.656819	0.656819	3.9	0.2164953	0.2164953	3.9	1.082775	NaN	3.9	1.969906	NaN	3.9	0.3638272	0.3638272	3.9	2.029271	NaN	3.9	0.1848181
3.915	0.2008239	0.2008239	3.915	0.1752687	0.1752687	3.915	0.2203132	0.2203132	3.915	0.1860384	0.1860384	3.915	0.4502946	0.4502946	3.915	0.3726014	0.3726014	3.915	0.9303737	0.9303737	3.915	2.582704	NaN	3.915	0.1758947	0.1758947	3.915	0.1920922	0.1920922	3.915	0.9464912	0.9464912	3.915	0.222258	0.222258	3.915	1.124328	NaN	3.915	1.826467	NaN	3.915	0.2771702	0.2771702	3.915	2.129193	NaN	3.915	0.180065
3.93	0.1913513	0.1913513	3.93	0.1849462	0.1849462	3.93	0.2172232	0.2172232	3.93	0.1971794	0.1971794	3.93	0.458299	0.458299	3.93	0.3714241	0.3714241	3.93	0.6472296	0.6472296	3.93	2.505547	NaN	3.93	0.1887912	0.1887912	3.93	0.1821376	0.1821376	3.93	0.9663145	0.9663145	3.93	0.2111514	0.2111514	3.93	1.101594	NaN	3.93	1.927085	NaN	3.93	0.4150561	0.4150561	3.93	2.034414	NaN	3.93	0.1899339
3.945	0.1716874	0.1716874	3.945	0.2030173	0.2030173	3.945	0.1790113	0.1790113	3.945	0.1961661	0.1961661	3.945	0.4162558	0.4162558	3.945	0.3776655	0.3776655	3.945	0.6595314	0.6595314	3.945	2.43762	NaN	3.945	0.1808895	0.1808895	3.945	0.1782465	0.1782465	3.945	0.898013	0.898013	3.945	0.2166727	0.2166727	3.945	0.9621842	0.9621842	3.945	2.006324	NaN	3.945	0.4102989	0.4102989	3.945	1.977519	NaN	3.945	0.1823175
3.96	0.1908012	0.1908012	3.96	0.1812755	0.1812755	3.96	0.1842715	0.1842715	3.96	0.1934453	0.1934453	3.96	0.3848844	0.3848844	3.96	0.3829109	0.3829109	3.96	0.6568363	0.6568363	3.96	2.270409	NaN	3.96	0.178174	0.178174	3.96	0.1816807	0.1816807	3.96	0.7156048	0.7156048	3.96	0.2115344	0.2115344	3.96	0.786336	0.786336	3.96	2.133294	NaN	3.96	0.4043474	0.4043474	3.96	1.995481	NaN	3.96	0.1980066
3.975	0.1850999	0.1850999	3.975	0.1755203	0.1755203	3.975	0.2082572	0.2082572	3.975	0.1624406	0.1624406	3.975	0.4163001	0.4163001	3.975	0.3975993	0.3975993	3.975	0.8048756	0.8048756	3.975	2.481061	NaN	3.975	0.1911437	0.1911437	3.975	0.1819784	0.1819784	3.975	0.6716487	0.6716487	3.975	0.2108551	0.2108551	3.975	0.8605608	0.8605608	3.975	2.094006	NaN	3.975	0.4135065	0.4135065	3.975	2.038388	NaN	3.975	0.176503
3.99	0.2269472	0.2269472	3.99	0.1777586	0.1777586	3.99	0.198386	0.198386	3.99	0.1803384	0.1803384	3.99	0.4086148	0.4086148	3.99	0.3859622	0.3859622	3.99	0.8410611	0.8410611	3.99	2.442868	NaN	3.99	0.1858951	0.1858951	3.99	0.1799677	0.1799677	3.99	0.6582364	0.6582364	3.99	0.217557	0.217557	3.99	0.828728	0.828728	3.99	2.227542	NaN	3.99	0.3706158	0.3706158	3.99	2.15117	NaN	3.99	0.1875802
4.005	0.3386003	0.3386003	4.005	0.1889192	0.1889192	4.005	0.2001349	0.2001349	4.005	0.1896463	0.1896463	4.005	0.4058791	0.4058791	4.005	0.3887841	0.3887841	4.005	0.6954863	0.6954863	4.005	2.281163	NaN	4.005	0.1863601	0.1863601	4.005	0.1746826	0.1746826	4.005	0.5865461	0.5865461	4.005	0.2162739	0.2162739	4.005	0.841111	0.841111	4.005	2.354814	NaN	4.005	0.3813372	0.3813372	4.005	2.219601	NaN	4.005	0.1862543
4.02	0.3982882	0.3982882	4.02	0.180071	0.180071	4.02	0.2043943	0.2043943	4.02	0.1839552	0.1839552	4.02	0.3765025	0.3765025	4.02	0.3816606	0.3816606	4.02	0.6968516	0.6968516	4.02	2.221295	NaN	4.02	0.2030813	0.2030813	4.02	0.1835375	0.1835375	4.02	0.6218143	0.6218143	4.02	0.2139849	0.2139849	4.02	0.8437269	0.8437269	4.02	2.359011	NaN	4.02	0.3718583	0.3718583	4.02	2.375472	NaN	4.02	0.194779
4.035	0.3603607	0.3603607	4.035	0.1822998	0.1822998	4.035	0.2183621	0.2183621	4.035	0.1800954	0.1800954	4.035	0.4206539	0.4206539	4.035	0.4127884	0.4127884	4.035	0.7282988	0.7282988	4.035	2.004848	NaN	4.035	0.1798472	0.1798472	4.035	0.1785476	0.1785476	4.035	0.6972935	0.6972935	4.035	0.2215036	0.2215036	4.035	0.7896392	0.7896392	4.035	2.644807	NaN	4.035	0.4224579	0.4224579	4.035	2.185303	NaN	4.035	0.1853836
4.05	0.3807078	0.3807078	4.05	0.1874004	0.1874004	4.05	0.1868636	0.1868636	4.05	0.1737522	0.1737522	4.05	0.4169809	0.4169809	4.05	0.3838841	0.3838841	4.05	0.6725966	0.6725966	4.05	2.099854	NaN	4.05	0.1915778	0.1915778	4.05	0.1732121	0.1732121	4.05	0.655397	0.655397	4.05	0.2134907	0.2134907	4.05	1.005438	NaN	4.05	2.665157	NaN	4.05	0.4165139	0.4165139	4.05	2.233114	NaN	4.05	0.1732657
4.065	0.3455084	0.3455084	4.065	0.189918	0.189918	4.065	0.2037179	0.2037179	4.065	0.1923344	0.1923344	4.065	0.4137019	0.4137019	4.065	0.3802402	0.3802402	4.065	0.7482001	0.7482001	4.065	1.844259	NaN	4.065	0.1953995	0.1953995	4.065	0.1893663	0.1893663	4.065	0.7196844	0.7196844	4.065	0.2168411	0.2168411	4.065	0.7573699	0.7573699	4.065	2.715222	NaN	4.065	0.3803497	0.3803497	4.065	2.334272	NaN	4.065	0.2001839
4.08	0.3698612	0.3698612	4.08	0.1656284	0.1656284	4.08	0.2116651	0.2116651	4.08	0.1821914	0.1821914	4.08	0.4683237	0.4683237	4.08	0.368475	0.368475	4.08	0.5882652	0.5882652	4.08	2.045667	NaN	4.08	0.1843123	0.1843123	4.08	0.1737547	0.1737547	4.08	0.8238334	0.8238334	4.08	0.2153966	0.2153966	4.08	0.7585227	0.7585227	4.08	2.729381	NaN	4.08	0.360382	0.360382	4.08	2.39742	NaN	4.08	0.1890006
4.095	0.1951843	0.1951843	4.095	0.1797381	0.1797381	4.095	0.2144714	0.2144714	4.095	0.1759908	0.1759908	4.095	0.475028	0.475028	4.095	0.3444743	0.3444743	4.095	0.6182441	0.6182441	4.095	2.075083	NaN	4.095	0.2008008	0.2008008	4.095	0.1949532	0.1949532	4.095	1.008574	NaN	4.095	0.2197188	0.2197188	4.095	0.7976975	0.7976975	4.095	2.8815	NaN	4.095	0.4120548	0.4120548	4.095	2.425303	NaN	4.095	0.1817254
4.11	0.2309972	0.2309972	4.11	0.1816578	0.1816578	4.11	0.2062936	0.2062936	4.11	0.186175	0.186175	4.11	0.4163157	0.4163157	4.11	0.373513	0.373513	4.11	0.5823917	0.5823917	4.11	2.043707	NaN	4.11	0.2051103	0.2051103	4.11	0.1802844	0.1802844	4.11	1.079971	NaN	4.11	0.2173512	0.2173512	4.11	0.6585777	0.6585777	4.11	2.70001	NaN	4.11	0.3799703	0.3799703	4.11	2.577051	NaN	4.11	0.1772888
4.125	0.2336076	0.2336076	4.125	0.1785519	0.1785519	4.125	0.2002224	0.2002224	4.125	0.1768627	0.1768627	4.125	0.3666761	0.3666761	4.125	0.3851093	0.3851093	4.125	0.6443314	0.6443314	4.125	2.02113	NaN	4.125	0.1686713	0.1686713	4.125	0.1894338	0.1894338	4.125	1.173869	NaN	4.125	0.2125515	0.2125515	4.125	0.8663676	0.8663676	4.125	2.629155	NaN	4.125	0.3978628	0.3978628	4.125	2.354161	NaN	4.125	0.1868203
4.14	0.1790158	0.1790158	4.14	0.1861611	0.1861611	4.14	0.2093177	0.2093177	4.14	0.1740897	0.1740897	4.14	0.3530782	0.3530782	4.14	0.3607148	0.3607148	4.14	0.6896588	0.6896588	4.14	2.06645	NaN	4.14	0.1865824	0.1865824	4.14	0.1698796	0.1698796	4.14	1.169419	NaN	4.14	0.2126516	0.2126516	4.14	0.892608	0.892608	4.14	2.579901	NaN	4.14	0.3884432	0.3884432	4.14	2.385846	NaN	4.14	0.1749779
4.155	0.1979873	0.1979873	4.155	0.1940849	0.1940849	4.155	0.2136632	0.2136632	4.155	0.1929841	0.1929841	4.155	0.3552171	0.3552171	4.155	0.3599377	0.3599377	4.155	0.759056	0.759056	4.155	1.797791	NaN	4.155	0.2105373	0.2105373	4.155	0.1925859	0.1925859	4.155	0.981756	0.981756	4.155	0.2104368	0.2104368	4.155	0.9284201	0.9284201	4.155	2.594949	NaN	4.155	0.4218758	0.4218758	4.155	2.403428	NaN	4.155	0.1990135
4.17	0.2208943	0.2208943	4.17	0.1928465	0.1928465	4.17	0.1948155	0.1948155	4.17	0.1780373	0.1780373	4.17	0.4023224	0.4023224	4.17	0.3864448	0.3864448	4.17	0.6663651	0.6663651	4.17	1.713803	NaN	4.17	0.1898682	0.1898682	4.17	0.174717	0.174717	4.17	1.074882	NaN	4.17	0.2179046	0.2179046	4.17	0.6924435	0.6924435	4.17	2.499153	NaN	4.17	0.3791693	0.3791693	4.17	2.404161	NaN	4.17	0.1741679
4.185	0.1833005	0.1833005	4.185	0.1969165	0.1969165	4.185	0.1872674	0.1872674	4.185	0.1799688	0.1799688	4.185	0.3399259	0.3399259	4.185	0.3948134	0.3948134	4.185	0.6174797	0.6174797	4.185	1.685736	NaN	4.185	0.1880904	0.1880904	4.185	0.179582	0.179582	4.185	1.023787	NaN	4.185	0.221224	0.221224	4.185	0.8290783	0.8290783	4.185	2.268651	NaN	4.185	0.3975117	0.3975117	4.185	2.197141	NaN	4.185	0.1765363
4.2	0.2012001	0.2012001	4.2	0.198384	0.198384	4.2	0.182324	0.182324	4.2	0.1910066	0.1910066	4.2	0.3471847	0.3471847	4.2	0.3863332	0.3863332	4.2	0.6849362	0.6849362	4.2	1.867043	NaN	4.2	0.1782891	0.1782891	4.2	0.1840645	0.1840645	4.2	1.07215	NaN	4.2	0.221108	0.221108	4.2	0.877135	0.877135	4.2	2.242555	NaN	4.2	0.4037616	0.4037616	4.2	2.273095	NaN	4.2	0.1971491
4.215	0.293925	0.293925	4.215	0.1791181	0.1791181	4.215	0.1924268	0.1924268	4.215	0.1775472	0.1775472	4.215	0.3652017	0.3652017	4.215	0.3923071	0.3923071	4.215	0.7772554	0.7772554	4.215	1.857253	NaN	4.215	0.1944508	0.1944508	4.215	0.1799909	0.1799909	4.215	1.206821	NaN	4.215	0.2206075	0.2206075	4.215	0.8765237	0.8765237	4.215	2.265657	NaN	4.215	0.3983359	0.3983359	4.215	2.099614	NaN	4.215	0.1808526
4.23	0.3711087	0.3711087	4.23	0.1758654	0.1758654	4.23	0.1889288	0.1889288	4.23	0.1777488	0.1777488	4.23	0.3541133	0.3541133	4.23	0.3430152	0.3430152	4.23	1.111524	NaN	4.23	1.744454	NaN	4.23	0.1859167	0.1859167	4.23	0.1806065	0.1806065	4.23	1.125596	NaN	4.23	0.2181552	0.2181552	4.23	0.8148329	0.8148329	4.23	2.498164	NaN	4.23	0.3763395	0.3763395	4.23	2.370604	NaN	4.23	0.1839555
4.245	0.3731824	0.3731824	4.245	0.1684566	0.1684566	4.245	0.18985	0.18985	4.245	0.1713133	0.1713133	4.245	0.4012595	0.4012595	4.245	0.3501215	0.3501215	4.245	1.006395	NaN	4.245	1.693485	NaN	4.245	0.1774796	0.1774796	4.245	0.1801208	0.1801208	4.245	1.041893	NaN	4.245	0.2149018	0.2149018	4.245	0.7113861	0.7113861	4.245	2.223161	NaN	4.245	0.385318	0.385318	4.245	2.422782	NaN	4.245	0.18903
4.26	0.1818893	0.1818893	4.26	0.1866577	0.1866577	4.26	0.1907485	0.1907485	4.26	0.1838423	0.1838423	4.26	0.3883199	0.3883199	4.26	0.3468339	0.3468339	4.26	0.9943376	0.9943376	4.26	1.600092	NaN	4.26	0.1839049	0.1839049	4.26	0.1897222	0.1897222	4.26	1.083414	NaN	4.26	0.2167726	0.2167726	4.26	0.8683931	0.8683931	4.26	2.488794	NaN	4.26	0.3873703	0.3873703	4.26	2.443532	NaN	4.26	0.1974792
4.275	0.1917001	0.1917001	4.275	0.1856916	0.1856916	4.275	0.1840082	0.1840082	4.275	0.179925	0.179925	4.275	0.388854	0.388854	4.275	0.3386092	0.3386092	4.275	1.080147	NaN	4.275	1.641561	NaN	4.275	0.1990201	0.1990201	4.275	0.1872389	0.1872389	4.275	1.015534	NaN	4.275	0.2138931	0.2138931	4.275	0.9385809	0.9385809	4.275	2.867787	NaN	4.275	0.3802118	0.3802118	4.275	2.367906	NaN	4.275	0.1838295
4.29	0.1908618	0.1908618	4.29	0.1916565	0.1916565	4.29	0.1780842	0.1780842	4.29	0.1688078	0.1688078	4.29	0.401319	0.401319	4.29	0.3637576	0.3637576	4.29	1.105761	NaN	4.29	1.486169	NaN	4.29	0.1963086	0.1963086	4.29	0.1835175	0.1835175	4.29	0.838664	0.838664	4.29	0.2165024	0.2165024	4.29	0.8168496	0.8168496	4.29	2.764204	NaN	4.29	0.3374162	0.3374162	4.29	2.397658	NaN	4.29	0.182331
4.305	0.185227	0.185227	4.305	0.2088715	0.2088715	4.305	0.1777331	0.1777331	4.305	0.1793475	0.1793475	4.305	0.3886965	0.3886965	4.305	0.4038634	0.4038634	4.305	1.087696	NaN	4.305	1.496175	NaN	4.305	0.1823569	0.1823569	4.305	0.170623	0.170623	4.305	0.9820413	0.9820413	4.305	0.2195168	0.2195168	4.305	0.8034045	0.8034045	4.305	2.506443	NaN	4.305	0.407895	0.407895	4.305	2.546937	NaN	4.305	0.1817794
4.32	0.1877089	0.1877089	4.32	0.1981187	0.1981187	4.32	0.1914365	0.1914365	4.32	0.1785925	0.1785925	4.32	0.4246728	0.4246728	4.32	0.3822037	0.3822037	4.32	1.151379	NaN	4.32	1.249035	NaN	4.32	0.1817525	0.1817525	4.32	0.1751592	0.1751592	4.32	0.8913928	0.8913928	4.32	0.218207	0.218207	4.32	0.8491673	0.8491673	4.32	2.40836	NaN	4.32	0.4140117	0.4140117	4.32	2.690772	NaN	4.32	0.1757945
4.335	0.2669306	0.2669306	4.335	0.1724389	0.1724389	4.335	0.1827621	0.1827621	4.335	0.1738753	0.1738753	4.335	0.3833773	0.3833773	4.335	0.3735421	0.3735421	4.335	1.193553	NaN	4.335	1.311584	NaN	4.335	0.1893991	0.1893991	4.335	0.1768193	0.1768193	4.335	0.9062495	0.9062495	4.335	0.2098189	0.2098189	4.335	1.035329	NaN	4.335	2.344064	NaN	4.335	0.4037064	0.4037064	4.335	2.805643	NaN	4.335	0.1843766
4.35	0.1800499	0.1800499	4.35	0.183951	0.183951	4.35	0.196232	0.196232	4.35	0.162895	0.162895	4.35	0.3872327	0.3872327	4.35	0.3771117	0.3771117	4.35	1.133492	NaN	4.35	1.571021	NaN	4.35	0.1892458	0.1892458	4.35	0.1832212	0.1832212	4.35	0.9206265	0.9206265	4.35	0.2087895	0.2087895	4.35	1.125914	NaN	4.35	2.320973	NaN	4.35	0.3893968	0.3893968	4.35	2.762232	NaN	4.35	0.1831124
4.365	0.1855655	0.1855655	4.365	0.1835101	0.1835101	4.365	0.2163449	0.2163449	4.365	0.1878485	0.1878485	4.365	0.3478047	0.3478047	4.365	0.3654711	0.3654711	4.365	1.002166	NaN	4.365	1.664476	NaN	4.365	0.1898286	0.1898286	4.365	0.1742965	0.1742965	4.365	1.120836	NaN	4.365	0.2151176	0.2151176	4.365	1.291839	NaN	4.365	2.456262	NaN	4.365	0.3951936	0.3951936	4.365	2.813786	NaN	4.365	0.1791337
4.38	0.169131	0.169131	4.38	0.2152946	0.2152946	4.38	0.1794156	0.1794156	4.38	0.1733558	0.1733558	4.38	0.373355	0.373355	4.38	0.3325239	0.3325239	4.38	1.153895	NaN	4.38	1.601168	NaN	4.38	0.1854751	0.1854751	4.38	0.1811451	0.1811451	4.38	1.144478	NaN	4.38	0.2126391	0.2126391	4.38	1.38962	NaN	4.38	2.418535	NaN	4.38	0.4100505	0.4100505	4.38	2.90351	NaN	4.38	0.1867976
4.395	0.1717211	0.1717211	4.395	0.1790624	0.1790624	4.395	0.1803388	0.1803388	4.395	0.1825205	0.1825205	4.395	0.4093825	0.4093825	4.395	0.3548264	0.3548264	4.395	0.9654275	0.9654275	4.395	1.696436	NaN	4.395	0.1765845	0.1765845	4.395	0.1739032	0.1739032	4.395	1.125292	NaN	4.395	0.2136403	0.2136403	4.395	1.433299	NaN	4.395	2.379987	NaN	4.395	0.3681624	0.3681624	4.395	2.871956	NaN	4.395	0.1898632
4.41	0.1831862	0.1831862	4.41	0.1932405	0.1932405	4.41	0.1880745	0.1880745	4.41	0.2138106	0.2138106	4.41	0.3433498	0.3433498	4.41	0.3645351	0.3645351	4.41	0.9679745	0.9679745	4.41	1.816556	NaN	4.41	0.1925564	0.1925564	4.41	0.1750649	0.1750649	4.41	1.243831	NaN	4.41	0.2171323	0.2171323	4.41	1.220717	NaN	4.41	2.697601	NaN	4.41	0.3700872	0.3700872	4.41	2.543079	NaN	4.41	0.1934324
4.425	0.1784647	0.1784647	4.425	0.181926	0.181926	4.425	0.1807454	0.1807454	4.425	0.1861658	0.1861658	4.425	0.3773727	0.3773727	4.425	0.3770062	0.3770062	4.425	0.8595599	0.8595599	4.425	1.929548	NaN	4.425	0.1846564	0.1846564	4.425	0.1745408	0.1745408	4.425	1.275598	NaN	4.425	0.2073799	0.2073799	4.425	1.230555	NaN	4.425	2.74531	NaN	4.425	0.3916772	0.3916772	4.425	2.475655	NaN	4.425	0.182259
4.44	0.184313	0.184313	4.44	0.1911763	0.1911763	4.44	0.1875125	0.1875125	4.44	0.1759063	0.1759063	4.44	0.3568349	0.3568349	4.44	0.3687946	0.3687946	4.44	0.8341251	0.8341251	4.44	1.953536	NaN	4.44	0.172991	0.172991	4.44	0.1712732	0.1712732	4.44	1.115987	NaN	4.44	0.2182257	0.2182257	4.44	1.067752	NaN	4.44	2.809432	NaN	4.44	0.4145799	0.4145799	4.44	2.302573	NaN	4.44	0.1816767
4.455	0.1948169	0.1948169	4.455	0.2097392	0.2097392	4.455	0.2176787	0.2176787	4.455	0.1796225	0.1796225	4.455	0.347835	0.347835	4.455	0.3325805	0.3325805	4.455	0.7255598	0.7255598	4.455	1.9584	NaN	4.455	0.187904	0.187904	4.455	0.1821249	0.1821249	4.455	0.9576644	0.9576644	4.455	0.2142198	0.2142198	4.455	0.9938582	0.9938582	4.455	2.719064	NaN	4.455	0.3932098	0.3932098	4.455	2.115511	NaN	4.455	0.184579
4.47	0.183532	0.183532	4.47	0.1887856	0.1887856	4.47	0.1900368	0.1900368	4.47	0.1930868	0.1930868	4.47	0.3951584	0.3951584	4.47	0.365134	0.365134	4.47	0.6540379	0.6540379	4.47	1.891071	NaN	4.47	0.1904651	0.1904651	4.47	0.1734685	0.1734685	4.47	0.8552387	0.8552387	4.47	0.2123923	0.2123923	4.47	1.027932	NaN	4.47	2.660787	NaN	4.47	0.4030379	0.4030379	4.47	1.963516	NaN	4.47	0.1769275
4.485	0.1843175	0.1843175	4.485	0.1924171	0.1924171	4.485	0.1940796	0.1940796	4.485	0.194215	0.194215	4.485	0.412605	0.412605	4.485	0.3597485	0.3597485	4.485	0.5151294	0.5151294	4.485	1.647601	NaN	4.485	0.1725051	0.1725051	4.485	0.1757276	0.1757276	4.485	0.7111048	0.7111048	4.485	0.2166424	0.2166424	4.485	1.150024	NaN	4.485	2.583953	NaN	4.485	0.399002	0.399002	4.485	2.005028	NaN	4.485	0.1957128
4.5	0.1922152	0.1922152	4.5	0.176409	0.176409	4.5	0.2105352	0.2105352	4.5	0.1940053	0.1940053	4.5	0.3403923	0.3403923	4.5	0.3480192	0.3480192	4.5	0.6041567	0.6041567	4.5	1.607917	NaN	4.5	0.1645629	0.1645629	4.5	0.1779589	0.1779589	4.5	0.6083469	0.6083469	4.5	0.209046	0.209046	4.5	0.9797207	0.9797207	4.5	2.457129	NaN	4.5	0.3878724	0.3878724	4.5	2.03415	NaN	4.5	0.1984937
4.515	0.2542682	0.2542682	4.515	0.1769097	0.1769097	4.515	0.181287	0.181287	4.515	0.1835988	0.1835988	4.515	0.3428044	0.3428044	4.515	0.3761424	0.3761424	4.515	0.6833531	0.6833531	4.515	1.694125	NaN	4.515	0.1926395	0.1926395	4.515	0.1792954	0.1792954	4.515	0.6697917	0.6697917	4.515	0.2157479	0.2157479	4.515	0.9566615	0.9566615	4.515	2.445921	NaN	4.515	0.3850098	0.3850098	4.515	2.030862	NaN	4.515	0.1894902
4.53	0.1859935	0.1859935	4.53	0.1914998	0.1914998	4.53	0.2139461	0.2139461	4.53	0.1812858	0.1812858	4.53	0.3532874	0.3532874	4.53	0.3805549	0.3805549	4.53	0.6355982	0.6355982	4.53	1.690894	NaN	4.53	0.1864108	0.1864108	4.53	0.1831585	0.1831585	4.53	0.7173324	0.7173324	4.53	0.2164089	0.2164089	4.53	0.968922	0.968922	4.53	2.258464	NaN	4.53	0.4097475	0.4097475	4.53	2.25411	NaN	4.53	0.1967411
4.545	0.1908303	0.1908303	4.545	0.1892522	0.1892522	4.545	0.1792932	0.1792932	4.545	0.1813222	0.1813222	4.545	0.3649398	0.3649398	4.545	0.3386688	0.3386688	4.545	0.6492525	0.6492525	4.545	1.939066	NaN	4.545	0.1759118	0.1759118	4.545	0.1655474	0.1655474	4.545	0.5739042	0.5739042	4.545	0.2183677	0.2183677	4.545	1.327886	NaN	4.545	2.254809	NaN	4.545	0.4034857	0.4034857	4.545	1.969166	NaN	4.545	0.1811839
4.56	0.1961466	0.1961466	4.56	0.1736314	0.1736314	4.56	0.1908243	0.1908243	4.56	0.1929752	0.1929752	4.56	0.3362039	0.3362039	4.56	0.3267031	0.3267031	4.56	0.529832	0.529832	4.56	1.94111	NaN	4.56	0.1926316	0.1926316	4.56	0.1589301	0.1589301	4.56	0.5856116	0.5856116	4.56	0.2156406	0.2156406	4.56	1.296975	NaN	4.56	1.991815	NaN	4.56	0.4028349	0.4028349	4.56	2.129683	NaN	4.56	0.182832
4.575	0.1840634	0.1840634	4.575	0.2022967	0.2022967	4.575	0.1981262	0.1981262	4.575	0.1805717	0.1805717	4.575	0.3788004	0.3788004	4.575	0.3816283	0.3816283	4.575	0.5363663	0.5363663	4.575	1.976437	NaN	4.575	0.1813782	0.1813782	4.575	0.188452	0.188452	4.575	0.6539027	0.6539027	4.575	0.221087	0.221087	4.575	1.270795	NaN	4.575	2.469828	NaN	4.575	0.3893745	0.3893745	4.575	2.063079	NaN	4.575	0.1782434
4.59	0.3706281	0.3706281	4.59	0.1951552	0.1951552	4.59	0.1839212	0.1839212	4.59	0.1880644	0.1880644	4.59	0.3646368	0.3646368	4.59	0.3461144	0.3461144	4.59	0.6788535	0.6788535	4.59	2.14389	NaN	4.59	0.1722814	0.1722814	4.59	0.1801556	0.1801556	4.59	0.7204179	0.7204179	4.59	0.220472	0.220472	4.59	1.494937	NaN	4.59	2.42883	NaN	4.59	0.4096628	0.4096628	4.59	2.176498	NaN	4.59	0.1904491
4.605	0.1874144	0.1874144	4.605	0.1850241	0.1850241	4.605	0.1795159	0.1795159	4.605	0.188	0.188	4.605	0.4388738	0.4388738	4.605	0.3968299	0.3968299	4.605	0.6020864	0.6020864	4.605	2.176989	NaN	4.605	0.1795831	0.1795831	4.605	0.171943	0.171943	4.605	0.6125109	0.6125109	4.605	0.2060782	0.2060782	4.605	1.42307	NaN	4.605	2.427238	NaN	4.605	0.4005184	0.4005184	4.605	2.114404	NaN	4.605	0.1850399
4.62	0.1856236	0.1856236	4.62	0.1842442	0.1842442	4.62	0.170918	0.170918	4.62	0.1747916	0.1747916	4.62	0.4546692	0.4546692	4.62	0.376038	0.376038	4.62	0.7267249	0.7267249	4.62	2.242909	NaN	4.62	0.1816454	0.1816454	4.62	0.1864612	0.1864612	4.62	0.6181823	0.6181823	4.62	0.2053819	0.2053819	4.62	1.626575	NaN	4.62	2.141199	NaN	4.62	0.3904101	0.3904101	4.62	2.011474	NaN	4.62	0.185328
4.635	0.2020628	0.2020628	4.635	0.1743568	0.1743568	4.635	0.1897997	0.1897997	4.635	0.1607709	0.1607709	4.635	0.4195079	0.4195079	4.635	0.395855	0.395855	4.635	0.5568782	0.5568782	4.635	2.416645	NaN	4.635	0.1873096	0.1873096	4.635	0.186815	0.186815	4.635	0.5677911	0.5677911	4.635	0.2180347	0.2180347	4.635	1.608005	NaN	4.635	1.98657	NaN	4.635	0.4047764	0.4047764	4.635	2.248483	NaN	4.635	0.1879311
4.65	0.189553	0.189553	4.65	0.1923057	0.1923057	4.65	0.1819341	0.1819341	4.65	0.1775049	0.1775049	4.65	0.3759937	0.3759937	4.65	0.3690034	0.3690034	4.65	0.4379376	0.4379376	4.65	2.517307	NaN	4.65	0.1820247	0.1820247	4.65	0.1769584	0.1769584	4.65	0.4208209	0.4208209	4.65	0.2137394	0.2137394	4.65	1.616935	NaN	4.65	2.362026	NaN	4.65	0.4020903	0.4020903	4.65	2.108491	NaN	4.65	0.1841359
4.665	0.219978	0.219978	4.665	0.185401	0.185401	4.665	0.1715722	0.1715722	4.665	0.1703272	0.1703272	4.665	0.3458754	0.3458754	4.665	0.3720206	0.3720206	4.665	0.4628887	0.4628887	4.665	2.171103	NaN	4.665	0.1730576	0.1730576	4.665	0.1808732	0.1808732	4.665	0.5302535	0.5302535	4.665	0.2178423	0.2178423	4.665	1.66086	NaN	4.665	2.352971	NaN	4.665	0.386137	0.386137	4.665	2.133332	NaN	4.665	0.1832936
4.68	0.1777042	0.1777042	4.68	0.2030508	0.2030508	4.68	0.1960868	0.1960868	4.68	0.1969476	0.1969476	4.68	0.3539423	0.3539423	4.68	0.3572789	0.3572789	4.68	0.4860536	0.4860536	4.68	2.4134	NaN	4.68	0.1940436	0.1940436	4.68	0.1879684	0.1879684	4.68	0.4472237	0.4472237	4.68	0.2128346	0.2128346	4.68	1.772767	NaN	4.68	2.268579	NaN	4.68	0.3916616	0.3916616	4.68	2.224363	NaN	4.68	0.1926831
4.695	0.1952461	0.1952461	4.695	0.2111549	0.2111549	4.695	0.1790223	0.1790223	4.695	0.1823407	0.1823407	4.695	0.383797	0.383797	4.695	0.3794655	0.3794655	4.695	0.4699287	0.4699287	4.695	2.324824	NaN	4.695	0.1913897	0.1913897	4.695	0.1718852	0.1718852	4.695	0.4958489	0.4958489	4.695	0.2180362	0.2180362	4.695	2.041881	NaN	4.695	2.663855	NaN	4.695	0.4050761	0.4050761	4.695	2.342	NaN	4.695	0.1944683
4.71	0.1826985	0.1826985	4.71	0.1956123	0.1956123	4.71	0.1805214	0.1805214	4.71	0.1827348	0.1827348	4.71	0.4095533	0.4095533	4.71	0.3101101	0.3101101	4.71	0.4190974	0.4190974	4.71	2.330627	NaN	4.71	0.1891162	0.1891162	4.71	0.1848961	0.1848961	4.71	0.4080524	0.4080524	4.71	0.2229262	0.2229262	4.71	1.900857	NaN	4.71	2.592482	NaN	4.71	0.3612489	0.3612489	4.71	2.325	NaN	4.71	0.2016161
4.725	0.1862607	0.1862607	4.725	0.1995612	0.1995612	4.725	0.1820822	0.1820822	4.725	0.1836132	0.1836132	4.725	0.3573265	0.3573265	4.725	0.3686681	0.3686681	4.725	0.4290662	0.4290662	4.725	2.46349	NaN	4.725	0.1947975	0.1947975	4.725	0.1791128	0.1791128	4.725	0.5506008	0.5506008	4.725	0.2213593	0.2213593	4.725	1.889206	NaN	4.725	2.600674	NaN	4.725	0.4086128	0.4086128	4.725	2.224269	NaN	4.725	0.1888824
4.74	0.1710948	0.1710948	4.74	0.1800284	0.1800284	4.74	0.1691477	0.1691477	4.74	0.1826092	0.1826092	4.74	0.4050002	0.4050002	4.74	0.3400435	0.3400435	4.74	0.4559662	0.4559662	4.74	2.598644	NaN	4.74	0.1771017	0.1771017	4.74	0.1812302	0.1812302	4.74	0.4745629	0.4745629	4.74	0.2102003	0.2102003	4.74	1.882142	NaN	4.74	2.636305	NaN	4.74	0.2969843	0.2969843	4.74	2.355579	NaN	4.74	0.1898315
4.755	0.2037825	0.2037825	4.755	0.1780251	0.1780251	4.755	0.190276	0.190276	4.755	0.1762021	0.1762021	4.755	0.4174987	0.4174987	4.755	0.3750515	0.3750515	4.755	0.4108678	0.4108678	4.755	2.688641	NaN	4.755	0.1856095	0.1856095	4.755	0.1814993	0.1814993	4.755	0.3947175	0.3947175	4.755	0.2138899	0.2138899	4.755	2.088217	NaN	4.755	2.732506	NaN	4.755	0.3044724	0.3044724	4.755	2.14351	NaN	4.755	0.1973455
4.77	0.1635192	0.1635192	4.77	0.1822793	0.1822793	4.77	0.1840921	0.1840921	4.77	0.1743264	0.1743264	4.77	0.4354643	0.4354643	4.77	0.3387967	0.3387967	4.77	0.4932945	0.4932945	4.77	2.84544	NaN	4.77	0.2001223	0.2001223	4.77	0.1846686	0.1846686	4.77	0.4319701	0.4319701	4.77	0.2149774	0.2149774	4.77	1.933119	NaN	4.77	2.85748	NaN	4.77	0.4137231	0.4137231	4.77	2.3093	NaN	4.77	0.1799684
4.785	0.1627095	0.1627095	4.785	0.1719264	0.1719264	4.785	0.2104662	0.2104662	4.785	0.1817686	0.1817686	4.785	0.3932658	0.3932658	4.785	0.3352552	0.3352552	4.785	0.4326732	0.4326732	4.785	2.820416	NaN	4.785	0.1843964	0.1843964	4.785	0.1809364	0.1809364	4.785	0.4422329	0.4422329	4.785	0.20812	0.20812	4.785	1.843559	NaN	4.785	2.579538	NaN	4.785	0.3903531	0.3903531	4.785	2.383215	NaN	4.785	0.1899853
4.8	0.3013881	0.3013881	4.8	0.1794102	0.1794102	4.8	0.1898972	0.1898972	4.8	0.1775242	0.1775242	4.8	0.3837423	0.3837423	4.8	0.3341726	0.3341726	4.8	0.3990454	0.3990454	4.8	2.822685	NaN	4.8	0.1852243	0.1852243	4.8	0.1998054	0.1998054	4.8	0.6055241	0.6055241	4.8	0.2176973	0.2176973	4.8	1.838154	NaN	4.8	2.426869	NaN	4.8	0.2938434	0.2938434	4.8	2.306023	NaN	4.8	0.1776287
4.815	0.1745198	0.1745198	4.815	0.1997301	0.1997301	4.815	0.2052435	0.2052435	4.815	0.1725092	0.1725092	4.815	0.3890685	0.3890685	4.815	0.3558176	0.3558176	4.815	0.4408505	0.4408505	4.815	2.912183	NaN	4.815	0.1855722	0.1855722	4.815	0.1768351	0.1768351	4.815	0.6199277	0.6199277	4.815	0.2111594	0.2111594	4.815	1.597228	NaN	4.815	2.36782	NaN	4.815	0.4135596	0.4135596	4.815	2.351314	NaN	4.815	0.1876567
4.83	0.1781556	0.1781556	4.83	0.2019522	0.2019522	4.83	0.1989374	0.1989374	4.83	0.1772996	0.1772996	4.83	0.4268747	0.4268747	4.83	0.386004	0.386004	4.83	0.4035518	0.4035518	4.83	2.669013	NaN	4.83	0.1961733	0.1961733	4.83	0.1811188	0.1811188	4.83	0.552201	0.552201	4.83	0.2166054	0.2166054	4.83	1.936076	NaN	4.83	2.3273	NaN	4.83	0.3394594	0.3394594	4.83	2.275783	NaN	4.83	0.1883342
4.845	0.2042986	0.2042986	4.845	0.1959991	0.1959991	4.845	0.1870853	0.1870853	4.845	0.1928171	0.1928171	4.845	0.4254044	0.4254044	4.845	0.3609215	0.3609215	4.845	0.4092349	0.4092349	4.845	2.719734	NaN	4.845	0.1872808	0.1872808	4.845	0.1718392	0.1718392	4.845	0.4590088	0.4590088	4.845	0.2247473	0.2247473	4.845	1.759688	NaN	4.845	2.270772	NaN	4.845	0.3593529	0.3593529	4.845	2.118542	NaN	4.845	0.1915073
4.86	0.1779882	0.1779882	4.86	0.1816325	0.1816325	4.86	0.1851864	0.1851864	4.86	0.1910171	0.1910171	4.86	0.3300789	0.3300789	4.86	0.3838214	0.3838214	4.86	0.3555335	0.3555335	4.86	2.796262	NaN	4.86	0.1780056	0.1780056	4.86	0.1873911	0.1873911	4.86	0.5049691	0.5049691	4.86	0.2118208	0.2118208	4.86	1.713398	NaN	4.86	2.258124	NaN	4.86	0.4073597	0.4073597	4.86	1.974377	NaN	4.86	0.1960443
4.875	0.1903243	0.1903243	4.875	0.195491	0.195491	4.875	0.1937084	0.1937084	4.875	0.173202	0.173202	4.875	0.3861529	0.3861529	4.875	0.3570579	0.3570579	4.875	0.3638047	0.3638047	4.875	2.947618	NaN	4.875	0.191836	0.191836	4.875	0.1757217	0.1757217	4.875	0.4532836	0.4532836	4.875	0.2138966	0.2138966	4.875	1.792099	NaN	4.875	2.353586	NaN	4.875	0.3817575	0.3817575	4.875	2.001141	NaN	4.875	0.1858847
4.89	0.1814293	0.1814293	4.89	0.1902185	0.1902185	4.89	0.1762414	0.1762414	4.89	0.1876796	0.1876796	4.89	0.3976179	0.3976179	4.89	0.3538148	0.3538148	4.89	0.401903	0.401903	4.89	2.883305	NaN	4.89	0.1881645	0.1881645	4.89	0.1854891	0.1854891	4.89	0.4464759	0.4464759	4.89	0.2132677	0.2132677	4.89	1.955996	NaN	4.89	2.317614	NaN	4.89	0.4074732	0.4074732	4.89	2.002341	NaN	4.89	0.1915662
4.905	0.1912171	0.1912171	4.905	0.2038801	0.2038801	4.905	0.1928987	0.1928987	4.905	0.1586168	0.1586168	4.905	0.3874866	0.3874866	4.905	0.3712195	0.3712195	4.905	0.3954352	0.3954352	4.905	2.822456	NaN	4.905	0.1925926	0.1925926	4.905	0.1747344	0.1747344	4.905	0.5586987	0.5586987	4.905	0.2085426	0.2085426	4.905	1.83473	NaN	4.905	2.443263	NaN	4.905	0.386557	0.386557	4.905	1.990064	NaN	4.905	0.1762154
4.92	0.1799657	0.1799657	4.92	0.1894424	0.1894424	4.92	0.1877523	0.1877523	4.92	0.1761678	0.1761678	4.92	0.3776308	0.3776308	4.92	0.3525873	0.3525873	4.92	0.4597023	0.4597023	4.92	2.78127	NaN	4.92	0.176822	0.176822	4.92	0.183737	0.183737	4.92	0.5258238	0.5258238	4.92	0.2076577	0.2076577	4.92	1.724409	NaN	4.92	2.471208	NaN	4.92	0.4087418	0.4087418	4.92	2.240855	NaN	4.92	0.1901951
4.935	0.1810731	0.1810731	4.935	0.2009955	0.2009955	4.935	0.2173336	0.2173336	4.935	0.1859126	0.1859126	4.935	0.3742913	0.3742913	4.935	0.4211141	0.4211141	4.935	0.4747694	0.4747694	4.935	2.820297	NaN	4.935	0.1767854	0.1767854	4.935	0.1909391	0.1909391	4.935	0.2174581	0.2174581	4.935	0.2144183	0.2144183	4.935	1.856875	NaN	4.935	2.581338	NaN	4.935	0.3643083	0.3643083	4.935	2.43856	NaN	4.935	0.1818236
4.95	0.1825361	0.1825361	4.95	0.1857416	0.1857416	4.95	0.181535	0.181535	4.95	0.1738239	0.1738239	4.95	0.3275073	0.3275073	4.95	0.3659247	0.3659247	4.95	0.4446008	0.4446008	4.95	2.858557	NaN	4.95	0.1915907	0.1915907	4.95	0.1821766	0.1821766	4.95	0.1842985	0.1842985	4.95	0.2179102	0.2179102	4.95	1.551717	NaN	4.95	2.576794	NaN	4.95	0.3932625	0.3932625	4.95	2.546293	NaN	4.95	0.1897001
4.965	0.1841743	0.1841743	4.965	0.2022423	0.2022423	4.965	0.1758324	0.1758324	4.965	0.1715668	0.1715668	4.965	0.3951318	0.3951318	4.965	0.3416528	0.3416528	4.965	0.4161562	0.4161562	4.965	2.534511	NaN	4.965	0.1929478	0.1929478	4.965	0.1778761	0.1778761	4.965	0.186164	0.186164	4.965	0.2163771	0.2163771	4.965	1.525337	NaN	4.965	2.661905	NaN	4.965	0.3873977	0.3873977	4.965	2.58625	NaN	4.965	0.1827131
4.98	0.1723692	0.1723692	4.98	0.1737209	0.1737209	4.98	0.1893386	0.1893386	4.98	0.1858664	0.1858664	4.98	0.3943668	0.3943668	4.98	0.4153685	0.4153685	4.98	0.4133862	0.4133862	4.98	2.483391	NaN	4.98	0.1736143	0.1736143	4.98	0.179153	0.179153	4.98	0.1867832	0.1867832	4.98	0.2165705	0.2165705	4.98	1.626155	NaN	4.98	2.702197	NaN	4.98	0.380066	0.380066	4.98	2.600184	NaN	4.98	0.1689571
4.995	0.1768359	0.1768359	4.995	0.1890815	0.1890815	4.995	0.1861264	0.1861264	4.995	0.1776958	0.1776958	4.995	0.3857667	0.3857667	4.995	0.4333577	0.4333577	4.995	0.4717672	0.4717672	4.995	2.313706	NaN	4.995	0.1768444	0.1768444	4.995	0.1801572	0.1801572	4.995	0.2149351	0.2149351	4.995	0.2115791	0.2115791	4.995	1.567738	NaN	4.995	2.416715	NaN	4.995	0.409309	0.409309	4.995	2.440279	NaN	4.995	0.179799
5.01	0.1815422	0.1815422	5.01	0.1797749	0.1797749	5.01	0.1794799	0.1794799	5.01	0.1763248	0.1763248	5.01	0.4113943	0.4113943	5.01	0.3484522	0.3484522	5.01	0.4714626	0.4714626	5.01	2.577672	NaN	5.01	0.2055651	0.2055651	5.01	0.1837953	0.1837953	5.01	0.1807484	0.1807484	5.01	0.2146645	0.2146645	5.01	1.496902	NaN	5.01	2.492971	NaN	5.01	0.4058107	0.4058107	5.01	2.485413	NaN	5.01	0.1873362
5.025	0.1830783	0.1830783	5.025	0.1975757	0.1975757	5.025	0.1799805	0.1799805	5.025	0.1754894	0.1754894	5.025	0.3966735	0.3966735	5.025	0.3024855	0.3024855	5.025	0.4641949	0.4641949	5.025	2.82469	NaN	5.025	0.1982148	0.1982148	5.025	0.1782545	0.1782545	5.025	0.1892379	0.1892379	5.025	0.2182028	0.2182028	5.025	1.382666	NaN	5.025	2.60024	NaN	5.025	0.3757729	0.3757729	5.025	2.391571	NaN	5.025	0.1940089
5.04	0.1926059	0.1926059	5.04	0.1732567	0.1732567	5.04	0.1912957	0.1912957	5.04	0.1754042	0.1754042	5.04	0.3903001	0.3903001	5.04	0.3569809	0.3569809	5.04	0.4675597	0.4675597	5.04	2.71194	NaN	5.04	0.1844394	0.1844394	5.04	0.1728064	0.1728064	5.04	0.1861828	0.1861828	5.04	0.216084	0.216084	5.04	1.411366	NaN	5.04	2.495274	NaN	5.04	0.3812087	0.3812087	5.04	2.496261	NaN	5.04	0.1883638
5.055	0.1893475	0.1893475	5.055	0.2004931	0.2004931	5.055	0.2050488	0.2050488	5.055	0.1747254	0.1747254	5.055	0.3917448	0.3917448	5.055	0.3330268	0.3330268	5.055	0.449939	0.449939	5.055	2.544452	NaN	5.055	0.2096234	0.2096234	5.055	0.1851274	0.1851274	5.055	0.1884461	0.1884461	5.055	0.2118026	0.2118026	5.055	1.335652	NaN	5.055	2.537979	NaN	5.055	0.3890134	0.3890134	5.055	2.446378	NaN	5.055	0.1864807
5.07	0.176137	0.176137	5.07	0.1800381	0.1800381	5.07	0.1832895	0.1832895	5.07	0.177124	0.177124	5.07	0.3855826	0.3855826	5.07	0.3165839	0.3165839	5.07	0.4430693	0.4430693	5.07	2.640029	NaN	5.07	0.1820716	0.1820716	5.07	0.1772411	0.1772411	5.07	0.184746	0.184746	5.07	0.2125008	0.2125008	5.07	1.309373	NaN	5.07	2.47866	NaN	5.07	0.3874443	0.3874443	5.07	2.689261	NaN	5.07	0.1949799
5.085	0.1836933	0.1836933	5.085	0.1979287	0.1979287	5.085	0.2025565	0.2025565	5.085	0.1790034	0.1790034	5.085	0.3846702	0.3846702	5.085	0.3456446	0.3456446	5.085	0.525907	0.525907	5.085	2.716583	NaN	5.085	0.1833849	0.1833849	5.085	0.1957267	0.1957267	5.085	0.1959339	0.1959339	5.085	0.2070792	0.2070792	5.085	1.376127	NaN	5.085	2.50114	NaN	5.085	0.3573724	0.3573724	5.085	2.729299	NaN	5.085	0.1832841
5.1	0.1978256	0.1978256	5.1	0.1886802	0.1886802	5.1	0.1925852	0.1925852	5.1	0.1857286	0.1857286	5.1	0.3865604	0.3865604	5.1	0.3290473	0.3290473	5.1	0.3780636	0.3780636	5.1	2.750691	NaN	5.1	0.1871072	0.1871072	5.1	0.1916121	0.1916121	5.1	0.1821704	0.1821704	5.1	0.2109979	0.2109979	5.1	1.431158	NaN	5.1	2.190164	NaN	5.1	0.4036945	0.4036945	5.1	2.631506	NaN	5.1	0.190252
5.115	0.1842808	0.1842808	5.115	0.2151424	0.2151424	5.115	0.1919871	0.1919871	5.115	0.1747235	0.1747235	5.115	0.3871261	0.3871261	5.115	0.3466114	0.3466114	5.115	0.4054566	0.4054566	5.115	2.780858	NaN	5.115	0.1784208	0.1784208	5.115	0.1905978	0.1905978	5.115	0.1886427	0.1886427	5.115	0.220236	0.220236	5.115	1.389315	NaN	5.115	2.209145	NaN	5.115	0.3797189	0.3797189	5.115	2.558792	NaN	5.115	0.1806965
5.13	0.1977693	0.1977693	5.13	0.1947961	0.1947961	5.13	0.2032785	0.2032785	5.13	0.1678843	0.1678843	5.13	0.4011848	0.4011848	5.13	0.369135	0.369135	5.13	0.4406323	0.4406323	5.13	2.648027	NaN	5.13	0.1764027	0.1764027	5.13	0.1966458	0.1966458	5.13	0.1906332	0.1906332	5.13	0.2151044	0.2151044	5.13	1.326669	NaN	5.13	2.036315	NaN	5.13	0.3886094	0.3886094	5.13	2.693806	NaN	5.13	0.1949545
5.145	0.1782397	0.1782397	5.145	0.1777357	0.1777357	5.145	0.2092896	0.2092896	5.145	0.1695004	0.1695004	5.145	0.3655325	0.3655325	5.145	0.3481499	0.3481499	5.145	0.5511234	0.5511234	5.145	2.804991	NaN	5.145	0.2072823	0.2072823	5.145	0.1914568	0.1914568	5.145	0.1722963	0.1722963	5.145	0.2138814	0.2138814	5.145	1.395058	NaN	5.145	1.952033	NaN	5.145	0.4012408	0.4012408	5.145	2.961569	NaN	5.145	0.1875759
5.16	0.2925031	0.2925031	5.16	0.2156434	0.2156434	5.16	0.1709446	0.1709446	5.16	0.1820302	0.1820302	5.16	0.3990516	0.3990516	5.16	0.309471	0.309471	5.16	0.358427	0.358427	5.16	2.887039	NaN	5.16	0.1739481	0.1739481	5.16	0.2083943	0.2083943	5.16	0.1776991	0.1776991	5.16	0.213105	0.213105	5.16	1.279182	NaN	5.16	1.95139	NaN	5.16	0.3127807	0.3127807	5.16	2.735966	NaN	5.16	0.1936553
5.175	0.1737679	0.1737679	5.175	0.1991785	0.1991785	5.175	0.1816755	0.1816755	5.175	0.1848373	0.1848373	5.175	0.3488278	0.3488278	5.175	0.3493694	0.3493694	5.175	0.404255	0.404255	5.175	2.633933	NaN	5.175	0.2041687	0.2041687	5.175	0.1774027	0.1774027	5.175	0.1862502	0.1862502	5.175	0.2097894	0.2097894	5.175	1.359964	NaN	5.175	2.098852	NaN	5.175	0.4111384	0.4111384	5.175	2.708557	NaN	5.175	0.1987049
5.19	0.1825464	0.1825464	5.19	0.1737619	0.1737619	5.19	0.2074075	0.2074075	5.19	0.1790397	0.1790397	5.19	0.3815155	0.3815155	5.19	0.3363761	0.3363761	5.19	0.3577511	0.3577511	5.19	2.562351	NaN	5.19	0.1832185	0.1832185	5.19	0.2010123	0.2010123	5.19	0.1708744	0.1708744	5.19	0.2180004	0.2180004	5.19	1.376075	NaN	5.19	2.171951	NaN	5.19	0.4176148	0.4176148	5.19	2.513024	NaN	5.19	0.1947956
5.205	0.1763735	0.1763735	5.205	0.1933247	0.1933247	5.205	0.1838747	0.1838747	5.205	0.1844463	0.1844463	5.205	0.3720943	0.3720943	5.205	0.2904465	0.2904465	5.205	0.3517113	0.3517113	5.205	2.727391	NaN	5.205	0.1899735	0.1899735	5.205	0.1732624	0.1732624	5.205	0.1734189	0.1734189	5.205	0.2153452	0.2153452	5.205	1.555734	NaN	5.205	2.395886	NaN	5.205	0.3812148	0.3812148	5.205	2.383972	NaN	5.205	0.1862084
5.22	0.1960681	0.1960681	5.22	0.1814152	0.1814152	5.22	0.1890532	0.1890532	5.22	0.1727728	0.1727728	5.22	0.3253845	0.3253845	5.22	0.2640111	0.2640111	5.22	0.6368625	0.6368625	5.22	2.662588	NaN	5.22	0.1947975	0.1947975	5.22	0.1951447	0.1951447	5.22	0.1745339	0.1745339	5.22	0.212135	0.212135	5.22	1.630071	NaN	5.22	2.422227	NaN	5.22	0.352449	0.352449	5.22	2.511284	NaN	5.22	0.1889848
5.235	0.1881722	0.1881722	5.235	0.1887735	0.1887735	5.235	0.1877681	0.1877681	5.235	0.1810873	0.1810873	5.235	0.194389	0.194389	5.235	0.2645774	0.2645774	5.235	0.6501207	0.6501207	5.235	2.35468	NaN	5.235	0.1896551	0.1896551	5.235	0.1778306	0.1778306	5.235	0.1867481	0.1867481	5.235	0.2127773	0.2127773	5.235	1.703455	NaN	5.235	2.362239	NaN	5.235	0.3974059	0.3974059	5.235	2.484738	NaN	5.235	0.1981217
5.25	0.1799023	0.1799023	5.25	0.1857593	0.1857593	5.25	0.1997624	0.1997624	5.25	0.1882076	0.1882076	5.25	0.1832759	0.1832759	5.25	0.2550902	0.2550902	5.25	0.7278606	0.7278606	5.25	2.23989	NaN	5.25	0.1899263	0.1899263	5.25	0.1789066	0.1789066	5.25	0.1736839	0.1736839	5.25	0.2232469	0.2232469	5.25	1.838596	NaN	5.25	2.217999	NaN	5.25	0.3997688	0.3997688	5.25	2.417479	NaN	5.25	0.1874069
5.265	0.1819895	0.1819895	5.265	0.1824513	0.1824513	5.265	0.1943218	0.1943218	5.265	0.1719565	0.1719565	5.265	0.2095833	0.2095833	5.265	0.2774015	0.2774015	5.265	0.5594592	0.5594592	5.265	2.056466	NaN	5.265	0.1834176	0.1834176	5.265	0.2038844	0.2038844	5.265	0.1702175	0.1702175	5.265	0.2147461	0.2147461	5.265	1.944154	NaN	5.265	2.267013	NaN	5.265	0.392578	0.392578	5.265	2.389391	NaN	5.265	0.1837295
5.28	0.1723481	0.1723481	5.28	0.1820043	0.1820043	5.28	0.1929923	0.1929923	5.28	0.1736015	0.1736015	5.28	0.1875475	0.1875475	5.28	0.3019607	0.3019607	5.28	0.5215315	0.5215315	5.28	1.859807	NaN	5.28	0.1882712	0.1882712	5.28	0.1880549	0.1880549	5.28	0.1903103	0.1903103	5.28	0.2201389	0.2201389	5.28	1.903739	NaN	5.28	2.120095	NaN	5.28	0.4014446	0.4014446	5.28	2.501467	NaN	5.28	0.1855535
5.295	0.2047473	0.2047473	5.295	0.1829575	0.1829575	5.295	0.1998549	0.1998549	5.295	0.1917075	0.1917075	5.295	0.1778088	0.1778088	5.295	0.276275	0.276275	5.295	0.4858642	0.4858642	5.295	2.00072	NaN	5.295	0.2111872	0.2111872	5.295	0.1845888	0.1845888	5.295	0.1829616	0.1829616	5.295	0.219085	0.219085	5.295	1.941314	NaN	5.295	2.156974	NaN	5.295	0.4029749	0.4029749	5.295	2.443333	NaN	5.295	0.191499
5.31	0.213598	0.213598	5.31	0.1843748	0.1843748	5.31	0.1830466	0.1830466	5.31	0.1801734	0.1801734	5.31	0.2007437	0.2007437	5.31	0.313672	0.313672	5.31	0.3550975	0.3550975	5.31	1.989557	NaN	5.31	0.1879284	0.1879284	5.31	0.183147	0.183147	5.31	0.1898632	0.1898632	5.31	0.2115639	0.2115639	5.31	1.903427	NaN	5.31	1.993313	NaN	5.31	0.3977466	0.3977466	5.31	2.25653	NaN	5.31	0.1933722
5.325	0.207959	0.207959	5.325	0.1956633	0.1956633	5.325	0.1865369	0.1865369	5.325	0.192501	0.192501	5.325	0.1697234	0.1697234	5.325	0.2739365	0.2739365	5.325	0.3973374	0.3973374	5.325	1.873234	NaN	5.325	0.174316	0.174316	5.325	0.1812058	0.1812058	5.325	0.1941987	0.1941987	5.325	0.2169254	0.2169254	5.325	2.002785	NaN	5.325	1.930992	NaN	5.325	0.3717407	0.3717407	5.325	2.341939	NaN	5.325	0.1935423
5.34	0.1833119	0.1833119	5.34	0.1857121	0.1857121	5.34	0.1909214	0.1909214	5.34	0.1818385	0.1818385	5.34	0.2047973	0.2047973	5.34	0.2957859	0.2957859	5.34	0.3961424	0.3961424	5.34	1.72432	NaN	5.34	0.2037181	0.2037181	5.34	0.1769947	0.1769947	5.34	0.16868	0.16868	5.34	0.2100237	0.2100237	5.34	1.788019	NaN	5.34	1.644475	NaN	5.34	0.3806964	0.3806964	5.34	2.417747	NaN	5.34	0.2030811
5.355	0.177695	0.177695	5.355	0.1815949	0.1815949	5.355	0.1937241	0.1937241	5.355	0.1891685	0.1891685	5.355	0.2078508	0.2078508	5.355	0.2486367	0.2486367	5.355	0.3770344	0.3770344	5.355	1.698731	NaN	5.355	0.2005839	0.2005839	5.355	0.1873422	0.1873422	5.355	0.1843527	0.1843527	5.355	0.2126137	0.2126137	5.355	1.813637	NaN	5.355	1.443627	NaN	5.355	0.4034328	0.4034328	5.355	2.417907	NaN	5.355	0.1983469
5.37	0.1869243	0.1869243	5.37	0.1819282	0.1819282	5.37	0.1827049	0.1827049	5.37	0.1729293	0.1729293	5.37	0.2125325	0.2125325	5.37	0.251904	0.251904	5.37	0.2476813	0.2476813	5.37	1.623077	NaN	5.37	0.1944458	0.1944458	5.37	0.1666706	0.1666706	5.37	0.1724209	0.1724209	5.37	0.2169087	0.2169087	5.37	1.782695	NaN	5.37	1.744163	NaN	5.37	0.4335172	0.4335172	5.37	2.425307	NaN	5.37	0.1935005
5.385	0.1970446	0.1970446	5.385	0.1970778	0.1970778	5.385	0.1778451	0.1778451	5.385	0.1723567	0.1723567	5.385	0.1803387	0.1803387	5.385	0.2528397	0.2528397	5.385	0.3572519	0.3572519	5.385	1.672283	NaN	5.385	0.1772962	0.1772962	5.385	0.1808872	0.1808872	5.385	0.1810777	0.1810777	5.385	0.2081911	0.2081911	5.385	1.670459	NaN	5.385	1.653862	NaN	5.385	0.3169371	0.3169371	5.385	2.444121	NaN	5.385	0.2049092
5.4	0.1958467	0.1958467	5.4	0.1808609	0.1808609	5.4	0.186148	0.186148	5.4	0.177224	0.177224	5.4	0.182291	0.182291	5.4	0.2722741	0.2722741	5.4	0.3001283	0.3001283	5.4	1.805545	NaN	5.4	0.1791173	0.1791173	5.4	0.1787611	0.1787611	5.4	0.1692425	0.1692425	5.4	0.2132163	0.2132163	5.4	1.792788	NaN	5.4	1.297735	NaN	5.4	0.3770298	0.3770298	5.4	2.537025	NaN	5.4	0.1911402
5.415	0.1775662	0.1775662	5.415	0.1903845	0.1903845	5.415	0.1944966	0.1944966	5.415	0.1772945	0.1772945	5.415	0.2069445	0.2069445	5.415	0.3208743	0.3208743	5.415	0.4183048	0.4183048	5.415	1.718207	NaN	5.415	0.1720582	0.1720582	5.415	0.171847	0.171847	5.415	0.1805382	0.1805382	5.415	0.2238717	0.2238717	5.415	1.785463	NaN	5.415	1.311306	NaN	5.415	0.3565323	0.3565323	5.415	2.477461	NaN	5.415	0.1915128
5.43	0.1770785	0.1770785	5.43	0.1820499	0.1820499	5.43	0.2069034	0.2069034	5.43	0.1771581	0.1771581	5.43	0.1957395	0.1957395	5.43	0.3045632	0.3045632	5.43	0.5431154	0.5431154	5.43	1.897893	NaN	5.43	0.2146204	0.2146204	5.43	0.1760033	0.1760033	5.43	0.1937344	0.1937344	5.43	0.2134148	0.2134148	5.43	1.650771	NaN	5.43	1.307246	NaN	5.43	0.3617051	0.3617051	5.43	2.526084	NaN	5.43	0.1828539
5.445	0.1630554	0.1630554	5.445	0.1941782	0.1941782	5.445	0.2000099	0.2000099	5.445	0.183025	0.183025	5.445	0.2186573	0.2186573	5.445	0.3087975	0.3087975	5.445	0.4440196	0.4440196	5.445	1.953251	NaN	5.445	0.1887142	0.1887142	5.445	0.1881187	0.1881187	5.445	0.1714466	0.1714466	5.445	0.2105654	0.2105654	5.445	1.715238	NaN	5.445	1.400867	NaN	5.445	0.3996715	0.3996715	5.445	2.571501	NaN	5.445	0.2056532
5.46	0.1753476	0.1753476	5.46	0.2002923	0.2002923	5.46	0.1876192	0.1876192	5.46	0.1736822	0.1736822	5.46	0.1885467	0.1885467	5.46	0.3297073	0.3297073	5.46	0.6367424	0.6367424	5.46	1.930886	NaN	5.46	0.1915021	0.1915021	5.46	0.2066391	0.2066391	5.46	0.1799054	0.1799054	5.46	0.2160308	0.2160308	5.46	1.500479	NaN	5.46	1.422905	NaN	5.46	0.3975859	0.3975859	5.46	2.849027	NaN	5.46	0.1808165
5.475	0.2000756	0.2000756	5.475	0.1882423	0.1882423	5.475	0.1784179	0.1784179	5.475	0.1849611	0.1849611	5.475	0.2215062	0.2215062	5.475	0.2878504	0.2878504	5.475	0.5460154	0.5460154	5.475	1.917554	NaN	5.475	0.1832512	0.1832512	5.475	0.2038115	0.2038115	5.475	0.1718373	0.1718373	5.475	0.2137184	0.2137184	5.475	1.712626	NaN	5.475	1.484358	NaN	5.475	0.4334206	0.4334206	5.475	2.622034	NaN	5.475	0.2014649
5.49	0.1873732	0.1873732	5.49	0.1854217	0.1854217	5.49	0.2106611	0.2106611	5.49	0.1825662	0.1825662	5.49	0.183554	0.183554	5.49	0.3177897	0.3177897	5.49	0.4736898	0.4736898	5.49	1.95874	NaN	5.49	0.170725	0.170725	5.49	0.1726981	0.1726981	5.49	0.1792205	0.1792205	5.49	0.2168388	0.2168388	5.49	1.607247	NaN	5.49	1.555209	NaN	5.49	0.3771418	0.3771418	5.49	3.014407	NaN	5.49	0.1977227
5.505	0.1721509	0.1721509	5.505	0.1937485	0.1937485	5.505	0.1941626	0.1941626	5.505	0.1874257	0.1874257	5.505	0.2156848	0.2156848	5.505	0.3337082	0.3337082	5.505	0.3796024	0.3796024	5.505	2.045425	NaN	5.505	0.1986983	0.1986983	5.505	0.1903252	0.1903252	5.505	0.1782079	0.1782079	5.505	0.2137337	0.2137337	5.505	1.494567	NaN	5.505	1.434254	NaN	5.505	0.4122865	0.4122865	5.505	3.079294	NaN	5.505	0.1953971
5.52	0.1806456	0.1806456	5.52	0.2080218	0.2080218	5.52	0.1997547	0.1997547	5.52	0.1788853	0.1788853	5.52	0.1854969	0.1854969	5.52	0.3152921	0.3152921	5.52	0.4168285	0.4168285	5.52	2.001301	NaN	5.52	0.1870025	0.1870025	5.52	0.1722989	0.1722989	5.52	0.171377	0.171377	5.52	0.2173521	0.2173521	5.52	1.55273	NaN	5.52	1.701786	NaN	5.52	0.3995555	0.3995555	5.52	3.026554	NaN	5.52	0.1863156
5.535	0.1791873	0.1791873	5.535	0.1790597	0.1790597	5.535	0.1789023	0.1789023	5.535	0.1822551	0.1822551	5.535	0.1886159	0.1886159	5.535	0.3075162	0.3075162	5.535	0.4530403	0.4530403	5.535	2.296909	NaN	5.535	0.1973094	0.1973094	5.535	0.1685113	0.1685113	5.535	0.1810248	0.1810248	5.535	0.2194288	0.2194288	5.535	1.416479	NaN	5.535	1.951256	NaN	5.535	0.340419	0.340419	5.535	2.835078	NaN	5.535	0.193396
5.55	0.1690596	0.1690596	5.55	0.1720887	0.1720887	5.55	0.174247	0.174247	5.55	0.1804447	0.1804447	5.55	0.2011568	0.2011568	5.55	0.3415619	0.3415619	5.55	0.4889549	0.4889549	5.55	2.365288	NaN	5.55	0.1922111	0.1922111	5.55	0.1827379	0.1827379	5.55	0.1884387	0.1884387	5.55	0.2171454	0.2171454	5.55	1.499557	NaN	5.55	2.12553	NaN	5.55	0.271831	0.271831	5.55	2.825796	NaN	5.55	0.1894729
5.565	0.187355	0.187355	5.565	0.1731508	0.1731508	5.565	0.1772964	0.1772964	5.565	0.1788411	0.1788411	5.565	0.2014571	0.2014571	5.565	0.2802766	0.2802766	5.565	0.6210547	0.6210547	5.565	2.438521	NaN	5.565	0.1671826	0.1671826	5.565	0.1811566	0.1811566	5.565	0.1805687	0.1805687	5.565	0.2165239	0.2165239	5.565	1.630526	NaN	5.565	2.008512	NaN	5.565	0.3793208	0.3793208	5.565	2.65187	NaN	5.565	0.1818193
5.58	0.2123453	0.2123453	5.58	0.1851682	0.1851682	5.58	0.1744105	0.1744105	5.58	0.1755774	0.1755774	5.58	0.1893015	0.1893015	5.58	0.3631825	0.3631825	5.58	0.5862381	0.5862381	5.58	2.589823	NaN	5.58	0.1885153	0.1885153	5.58	0.1902759	0.1902759	5.58	0.1818628	0.1818628	5.58	0.2112276	0.2112276	5.58	1.601753	NaN	5.58	1.831888	NaN	5.58	0.3288095	0.3288095	5.58	2.623024	NaN	5.58	0.2053023
5.595	0.1908799	0.1908799	5.595	0.2018315	0.2018315	5.595	0.1880426	0.1880426	5.595	0.1872187	0.1872187	5.595	0.1795601	0.1795601	5.595	0.3345815	0.3345815	5.595	0.5476658	0.5476658	5.595	2.638303	NaN	5.595	0.1910656	0.1910656	5.595	0.1903783	0.1903783	5.595	0.2004468	0.2004468	5.595	0.2141001	0.2141001	5.595	1.829251	NaN	5.595	2.096038	NaN	5.595	0.4016434	0.4016434	5.595	2.452313	NaN	5.595	0.1975594
5.61	0.1772218	0.1772218	5.61	0.1772688	0.1772688	5.61	0.1922943	0.1922943	5.61	0.1870882	0.1870882	5.61	0.1767055	0.1767055	5.61	0.325148	0.325148	5.61	0.3479339	0.3479339	5.61	2.672667	NaN	5.61	0.1733379	0.1733379	5.61	0.1854411	0.1854411	5.61	0.1833411	0.1833411	5.61	0.2176367	0.2176367	5.61	1.954789	NaN	5.61	2.08311	NaN	5.61	0.3526329	0.3526329	5.61	2.702012	NaN	5.61	0.1924603
5.625	0.1821142	0.1821142	5.625	0.182716	0.182716	5.625	0.2142195	0.2142195	5.625	0.1825406	0.1825406	5.625	0.1860457	0.1860457	5.625	0.2935942	0.2935942	5.625	0.3893868	0.3893868	5.625	2.982274	NaN	5.625	0.1693106	0.1693106	5.625	0.1860322	0.1860322	5.625	0.1860454	0.1860454	5.625	0.2098329	0.2098329	5.625	2.04978	NaN	5.625	2.140282	NaN	5.625	0.3749608	0.3749608	5.625	2.580475	NaN	5.625	0.1864471
5.64	0.1870693	0.1870693	5.64	0.19669	0.19669	5.64	0.1881063	0.1881063	5.64	0.1897417	0.1897417	5.64	0.2092392	0.2092392	5.64	0.2967823	0.2967823	5.64	0.4003575	0.4003575	5.64	2.766449	NaN	5.64	0.1876035	0.1876035	5.64	0.192189	0.192189	5.64	0.1823568	0.1823568	5.64	0.2157555	0.2157555	5.64	2.000362	NaN	5.64	2.133204	NaN	5.64	0.3621236	0.3621236	5.64	2.541258	NaN	5.64	0.1931627
5.655	0.1778817	0.1778817	5.655	0.1880573	0.1880573	5.655	0.183371	0.183371	5.655	0.1985839	0.1985839	5.655	0.1676192	0.1676192	5.655	0.2916315	0.2916315	5.655	0.2980756	0.2980756	5.655	2.693268	NaN	5.655	0.1955865	0.1955865	5.655	0.1857064	0.1857064	5.655	0.1914524	0.1914524	5.655	0.2191739	0.2191739	5.655	2.174874	NaN	5.655	2.25935	NaN	5.655	0.3088783	0.3088783	5.655	2.556577	NaN	5.655	0.1814214
5.67	0.188557	0.188557	5.67	0.1788312	0.1788312	5.67	0.1972535	0.1972535	5.67	0.1923545	0.1923545	5.67	0.1814885	0.1814885	5.67	0.2865113	0.2865113	5.67	0.1743015	0.1743015	5.67	2.543253	NaN	5.67	0.1807233	0.1807233	5.67	0.1922486	0.1922486	5.67	0.1861342	0.1861342	5.67	0.2237512	0.2237512	5.67	2.309368	NaN	5.67	2.19109	NaN	5.67	0.3369783	0.3369783	5.67	2.646745	NaN	5.67	0.2010613
5.685	0.1868731	0.1868731	5.685	0.1870475	0.1870475	5.685	0.1745679	0.1745679	5.685	0.1865307	0.1865307	5.685	0.1887881	0.1887881	5.685	0.328202	0.328202	5.685	0.1892667	0.1892667	5.685	2.698233	NaN	5.685	0.1787431	0.1787431	5.685	0.1876759	0.1876759	5.685	0.1746425	0.1746425	5.685	0.2206664	0.2206664	5.685	2.387942	NaN	5.685	2.158526	NaN	5.685	0.3431393	0.3431393	5.685	2.394541	NaN	5.685	0.1737145
5.7	0.2010947	0.2010947	5.7	0.1739607	0.1739607	5.7	0.1944892	0.1944892	5.7	0.178651	0.178651	5.7	0.1734798	0.1734798	5.7	0.3085352	0.3085352	5.7	0.1852297	0.1852297	5.7	2.76167	NaN	5.7	0.1918359	0.1918359	5.7	0.1762504	0.1762504	5.7	0.1921095	0.1921095	5.7	0.2139912	0.2139912	5.7	2.096004	NaN	5.7	2.231097	NaN	5.7	0.2641042	0.2641042	5.7	2.432853	NaN	5.7	0.175933
5.715	0.2055322	0.2055322	5.715	0.2112447	0.2112447	5.715	0.1828528	0.1828528	5.715	0.1782649	0.1782649	5.715	0.2074035	0.2074035	5.715	0.2958837	0.2958837	5.715	0.1916196	0.1916196	5.715	2.584762	NaN	5.715	0.1812101	0.1812101	5.715	0.1828253	0.1828253	5.715	0.1922964	0.1922964	5.715	0.219586	0.219586	5.715	1.977304	NaN	5.715	2.342787	NaN	5.715	0.2863371	0.2863371	5.715	2.416605	NaN	5.715	0.1873658
5.73	0.2061714	0.2061714	5.73	0.1832678	0.1832678	5.73	0.1893227	0.1893227	5.73	0.1897741	0.1897741	5.73	0.2007952	0.2007952	5.73	0.2913107	0.2913107	5.73	0.1929716	0.1929716	5.73	2.503663	NaN	5.73	0.1937089	0.1937089	5.73	0.1910032	0.1910032	5.73	0.1699322	0.1699322	5.73	0.2036216	0.2036216	5.73	1.774455	NaN	5.73	2.467637	NaN	5.73	0.3829372	0.3829372	5.73	2.307491	NaN	5.73	0.1745667
5.745	0.16436	0.16436	5.745	0.1977013	0.1977013	5.745	0.1798111	0.1798111	5.745	0.1802941	0.1802941	5.745	0.1999526	0.1999526	5.745	0.3307993	0.3307993	5.745	0.1959107	0.1959107	5.745	2.552568	NaN	5.745	0.1779747	0.1779747	5.745	0.1899638	0.1899638	5.745	0.1754709	0.1754709	5.745	0.2172796	0.2172796	5.745	1.946224	NaN	5.745	2.509537	NaN	5.745	0.3609757	0.3609757	5.745	2.253892	NaN	5.745	0.1817284
5.76	0.1776339	0.1776339	5.76	0.1718581	0.1718581	5.76	0.1847403	0.1847403	5.76	0.1763627	0.1763627	5.76	0.211084	0.211084	5.76	0.2996926	0.2996926	5.76	0.2108883	0.2108883	5.76	2.551081	NaN	5.76	0.1681696	0.1681696	5.76	0.1783055	0.1783055	5.76	0.1948665	0.1948665	5.76	0.2187373	0.2187373	5.76	1.965287	NaN	5.76	2.798657	NaN	5.76	0.3817067	0.3817067	5.76	2.190295	NaN	5.76	0.1780425
5.775	0.1944585	0.1944585	5.775	0.1948427	0.1948427	5.775	0.1815132	0.1815132	5.775	0.2051919	0.2051919	5.775	0.2249277	0.2249277	5.775	0.2616898	0.2616898	5.775	0.1854886	0.1854886	5.775	2.8528	NaN	5.775	0.180585	0.180585	5.775	0.1827231	0.1827231	5.775	0.1726094	0.1726094	5.775	0.2194814	0.2194814	5.775	1.894456	NaN	5.775	2.648901	NaN	5.775	0.340166	0.340166	5.775	2.063711	NaN	5.775	0.1868925
5.79	0.1898775	0.1898775	5.79	0.1755733	0.1755733	5.79	0.1942011	0.1942011	5.79	0.1702663	0.1702663	5.79	0.1882877	0.1882877	5.79	0.3061847	0.3061847	5.79	0.1802164	0.1802164	5.79	2.987307	NaN	5.79	0.1894042	0.1894042	5.79	0.1970758	0.1970758	5.79	0.1850029	0.1850029	5.79	0.209187	0.209187	5.79	1.763599	NaN	5.79	2.712601	NaN	5.79	0.3509257	0.3509257	5.79	1.907925	NaN	5.79	0.1962534
5.805	0.2206127	0.2206127	5.805	0.180601	0.180601	5.805	0.1868691	0.1868691	5.805	0.1823918	0.1823918	5.805	0.1821014	0.1821014	5.805	0.2745093	0.2745093	5.805	0.1907173	0.1907173	5.805	2.862513	NaN	5.805	0.172427	0.172427	5.805	0.1852311	0.1852311	5.805	0.2004518	0.2004518	5.805	0.2146207	0.2146207	5.805	1.871039	NaN	5.805	2.883857	NaN	5.805	0.3688027	0.3688027	5.805	1.918093	NaN	5.805	0.1913237
5.82	0.179787	0.179787	5.82	0.1779036	0.1779036	5.82	0.1767086	0.1767086	5.82	0.1779338	0.1779338	5.82	0.1830188	0.1830188	5.82	0.2771842	0.2771842	5.82	0.1896735	0.1896735	5.82	2.954752	NaN	5.82	0.1827924	0.1827924	5.82	0.1898907	0.1898907	5.82	0.177823	0.177823	5.82	0.215426	0.215426	5.82	1.887908	NaN	5.82	2.672346	NaN	5.82	0.4152285	0.4152285	5.82	2.020857	NaN	5.82	0.1911725
5.835001	0.1859613	0.1859613	5.835001	0.1830014	0.1830014	5.835001	0.1836547	0.1836547	5.835001	0.1821193	0.1821193	5.835001	0.1906827	0.1906827	5.835001	0.3149728	0.3149728	5.835001	0.1970939	0.1970939	5.835001	2.893675	NaN	5.835001	0.1918487	0.1918487	5.835001	0.1893662	0.1893662	5.835001	0.1920078	0.1920078	5.835001	0.2107383	0.2107383	5.835001	1.853011	NaN	5.835001	2.564308	NaN	5.835001	0.3284796	0.3284796	5.835001	1.836668	NaN	5.835001	0.1748961
5.85	0.1830495	0.1830495	5.85	0.1776975	0.1776975	5.85	0.1837501	0.1837501	5.85	0.1786815	0.1786815	5.85	0.2005824	0.2005824	5.85	0.3142053	0.3142053	5.85	0.182918	0.182918	5.85	2.832825	NaN	5.85	0.1814774	0.1814774	5.85	0.1691466	0.1691466	5.85	0.1844016	0.1844016	5.85	0.2220675	0.2220675	5.85	2.046589	NaN	5.85	2.713567	NaN	5.85	0.3396891	0.3396891	5.85	1.964856	NaN	5.85	0.1784414
5.865	0.1837839	0.1837839	5.865	0.1865814	0.1865814	5.865	0.1911777	0.1911777	5.865	0.1691732	0.1691732	5.865	0.1851235	0.1851235	5.865	0.3247899	0.3247899	5.865	0.2350213	0.2350213	5.865	2.800348	NaN	5.865	0.1979113	0.1979113	5.865	0.1885478	0.1885478	5.865	0.192265	0.192265	5.865	0.2212062	0.2212062	5.865	2.161278	NaN	5.865	2.710409	NaN	5.865	0.299133	0.299133	5.865	2.236518	NaN	5.865	0.177864
5.88	0.1882079	0.1882079	5.88	0.1895644	0.1895644	5.88	0.1814524	0.1814524	5.88	0.1789965	0.1789965	5.88	0.1898193	0.1898193	5.88	0.3028386	0.3028386	5.88	0.1771359	0.1771359	5.88	2.944424	NaN	5.88	0.1821426	0.1821426	5.88	0.1781014	0.1781014	5.88	0.1910052	0.1910052	5.88	0.2182891	0.2182891	5.88	2.100536	NaN	5.88	2.661194	NaN	5.88	0.33313	0.33313	5.88	2.197379	NaN	5.88	0.1852537
5.895	0.1896964	0.1896964	5.895	0.1912775	0.1912775	5.895	0.1757528	0.1757528	5.895	0.1852123	0.1852123	5.895	0.1701906	0.1701906	5.895	0.2804857	0.2804857	5.895	0.1977954	0.1977954	5.895	2.844308	NaN	5.895	0.1869171	0.1869171	5.895	0.1785417	0.1785417	5.895	0.1826417	0.1826417	5.895	0.2158367	0.2158367	5.895	2.219209	NaN	5.895	2.737194	NaN	5.895	0.4006377	0.4006377	5.895	2.215541	NaN	5.895	0.1862506
5.91	0.2109931	0.2109931	5.91	0.1837636	0.1837636	5.91	0.2011123	0.2011123	5.91	0.1703584	0.1703584	5.91	0.1869118	0.1869118	5.91	0.2906795	0.2906795	5.91	0.1834884	0.1834884	5.91	2.751652	NaN	5.91	0.1814994	0.1814994	5.91	0.1773878	0.1773878	5.91	0.1834914	0.1834914	5.91	0.2242546	0.2242546	5.91	2.228822	NaN	5.91	2.755609	NaN	5.91	0.3921238	0.3921238	5.91	2.156416	NaN	5.91	0.1847672
5.925	0.2042865	0.2042865	5.925	0.1851008	0.1851008	5.925	0.1834066	0.1834066	5.925	0.1787425	0.1787425	5.925	0.1954918	0.1954918	5.925	0.2943879	0.2943879	5.925	0.1910863	0.1910863	5.925	2.874496	NaN	5.925	0.1971014	0.1971014	5.925	0.1725177	0.1725177	5.925	0.1919091	0.1919091	5.925	0.2100994	0.2100994	5.925	2.341308	NaN	5.925	2.704151	NaN	5.925	0.375867	0.375867	5.925	2.064556	NaN	5.925	0.1737486
5.94	0.1780433	0.1780433	5.94	0.18976	0.18976	5.94	0.1744533	0.1744533	5.94	0.1682476	0.1682476	5.94	0.1828074	0.1828074	5.94	0.338713	0.338713	5.94	0.1961452	0.1961452	5.94	2.86854	NaN	5.94	0.1752768	0.1752768	5.94	0.1739824	0.1739824	5.94	0.1705432	0.1705432	5.94	0.226125	0.226125	5.94	2.52688	NaN	5.94	2.757599	NaN	5.94	0.3963403	0.3963403	5.94	2.156074	NaN	5.94	0.1879511
5.955	0.1843517	0.1843517	5.955	0.1834351	0.1834351	5.955	0.189605	0.189605	5.955	0.1826767	0.1826767	5.955	0.1850499	0.1850499	5.955	0.3573049	0.3573049	5.955	0.2045923	0.2045923	5.955	2.878087	NaN	5.955	0.1796749	0.1796749	5.955	0.1776481	0.1776481	5.955	0.1784659	0.1784659	5.955	0.2102672	0.2102672	5.955	2.485599	NaN	5.955	2.725498	NaN	5.955	0.3882194	0.3882194	5.955	2.35589	NaN	5.955	0.1849846
5.97	0.1796236	0.1796236	5.97	0.1902211	0.1902211	5.97	0.2011195	0.2011195	5.97	0.1750229	0.1750229	5.97	0.2028421	0.2028421	5.97	0.296117	0.296117	5.97	0.1689644	0.1689644	5.97	2.762644	NaN	5.97	0.1918571	0.1918571	5.97	0.1890577	0.1890577	5.97	0.1871924	0.1871924	5.97	0.2185528	0.2185528	5.97	2.565337	NaN	5.97	2.733502	NaN	5.97	0.3179158	0.3179158	5.97	2.275043	NaN	5.97	0.1884571
5.985	0.1967553	0.1967553	5.985	0.176339	0.176339	5.985	0.1711199	0.1711199	5.985	0.1911185	0.1911185	5.985	0.2008459	0.2008459	5.985	0.2909792	0.2909792	5.985	0.1833629	0.1833629	5.985	2.839248	NaN	5.985	0.1929843	0.1929843	5.985	0.1775072	0.1775072	5.985	0.1856365	0.1856365	5.985	0.2147183	0.2147183	5.985	2.492193	NaN	5.985	2.651193	NaN	5.985	0.3806873	0.3806873	5.985	2.189178	NaN	5.985	0.1757821
6.0	0.1850651	0.1850651	6.0	0.1892375	0.1892375	6.0	0.1728581	0.1728581	6.0	0.1721175	0.1721175	6.0	0.2050818	0.2050818	6.0	0.3088215	0.3088215	6.0	0.190405	0.190405	6.0	2.721941	NaN	6.0	0.1839809	0.1839809	6.0	0.1933086	0.1933086	6.0	0.1754682	0.1754682	6.0	0.2194628	0.2194628	6.0	2.383974	NaN	6.0	2.624413	NaN	6.0	0.2800976	0.2800976	6.0	2.231609	NaN	6.0	0.1907977
6.015	0.1915182	0.1915182	6.015	0.1827165	0.1827165	6.015	0.1875897	0.1875897	6.015	0.175094	0.175094	6.015	0.180722	0.180722	6.015	0.3284517	0.3284517	6.015	0.1747996	0.1747996	6.015	2.827575	NaN	6.015	0.18375	0.18375	6.015	0.184844	0.184844	6.015	0.1794884	0.1794884	6.015	0.2151231	0.2151231	6.015	2.023919	NaN	6.015	2.648885	NaN	6.015	0.3195867	0.3195867	6.015	2.182841	NaN	6.015	0.1819671
6.03	0.2755112	0.2755112	6.03	0.1811742	0.1811742	6.03	0.1771408	0.1771408	6.03	0.1906807	0.1906807	6.03	0.2001926	0.2001926	6.03	0.3409062	0.3409062	6.03	0.1943323	0.1943323	6.03	2.949778	NaN	6.03	0.1938605	0.1938605	6.03	0.1788632	0.1788632	6.03	0.175559	0.175559	6.03	0.215713	0.215713	6.03	2.549184	NaN	6.03	2.690023	NaN	6.03	0.3569103	0.3569103	6.03	2.115248	NaN	6.03	0.1894424
6.045	0.2986165	0.2986165	6.045	0.192021	0.192021	6.045	0.1872697	0.1872697	6.045	0.1842984	0.1842984	6.045	0.172858	0.172858	6.045	0.3155956	0.3155956	6.045	0.1771272	0.1771272	6.045	3.09353	NaN	6.045	0.1760142	0.1760142	6.045	0.1819824	0.1819824	6.045	0.1811627	0.1811627	6.045	0.2147424	0.2147424	6.045	2.632288	NaN	6.045	2.723578	NaN	6.045	0.3845074	0.3845074	6.045	2.081573	NaN	6.045	0.182655
6.06	0.3145763	0.3145763	6.06	0.1853445	0.1853445	6.06	0.1905388	0.1905388	6.06	0.1776892	0.1776892	6.06	0.193308	0.193308	6.06	0.3322592	0.3322592	6.06	0.1904888	0.1904888	6.06	3.137477	NaN	6.06	0.1774882	0.1774882	6.06	0.1807565	0.1807565	6.06	0.1857794	0.1857794	6.06	0.2176861	0.2176861	6.06	2.625599	NaN	6.06	2.754142	NaN	6.06	0.3309715	0.3309715	6.06	2.383045	NaN	6.06	0.1979529
6.075	0.1901435	0.1901435	6.075	0.18616	0.18616	6.075	0.1978128	0.1978128	6.075	0.1760852	0.1760852	6.075	0.1893686	0.1893686	6.075	0.3158672	0.3158672	6.075	0.190436	0.190436	6.075	3.048872	NaN	6.075	0.1833957	0.1833957	6.075	0.1850331	0.1850331	6.075	0.1941157	0.1941157	6.075	0.2095797	0.2095797	6.075	2.607057	NaN	6.075	2.736827	NaN	6.075	0.3499774	0.3499774	6.075	2.271707	NaN	6.075	0.1791869
6.09	0.1859661	0.1859661	6.09	0.1931764	0.1931764	6.09	0.1861342	0.1861342	6.09	0.1730412	0.1730412	6.09	0.1931437	0.1931437	6.09	0.2970703	0.2970703	6.09	0.1797638	0.1797638	6.09	3.209605	NaN	6.09	0.1648545	0.1648545	6.09	0.1812597	0.1812597	6.09	0.2000521	0.2000521	6.09	0.2226939	0.2226939	6.09	2.527708	NaN	6.09	2.6599	NaN	6.09	0.3779185	0.3779185	6.09	2.343873	NaN	6.09	0.2056494
6.105	0.181599	0.181599	6.105	0.1723539	0.1723539	6.105	0.1945075	0.1945075	6.105	0.1792962	0.1792962	6.105	0.1967337	0.1967337	6.105	0.2961059	0.2961059	6.105	0.1806571	0.1806571	6.105	3.177148	NaN	6.105	0.1835375	0.1835375	6.105	0.1632639	0.1632639	6.105	0.1784295	0.1784295	6.105	0.2150209	0.2150209	6.105	2.650375	NaN	6.105	2.562464	NaN	6.105	0.3682774	0.3682774	6.105	2.502609	NaN	6.105	0.1934969
6.12	0.1703592	0.1703592	6.12	0.1845332	0.1845332	6.12	0.1802058	0.1802058	6.12	0.1749529	0.1749529	6.12	0.1820467	0.1820467	6.12	0.2965017	0.2965017	6.12	0.1865314	0.1865314	6.12	3.149925	NaN	6.12	0.2064	0.2064	6.12	0.1953018	0.1953018	6.12	0.1814387	0.1814387	6.12	0.2155113	0.2155113	6.12	2.657159	NaN	6.12	2.629495	NaN	6.12	0.3086228	0.3086228	6.12	2.422675	NaN	6.12	0.1886676
6.135	0.1892279	0.1892279	6.135	0.1841516	0.1841516	6.135	0.1861425	0.1861425	6.135	0.1873828	0.1873828	6.135	0.19151	0.19151	6.135	0.3071207	0.3071207	6.135	0.1883081	0.1883081	6.135	3.101339	NaN	6.135	0.1944892	0.1944892	6.135	0.1965892	0.1965892	6.135	0.1757073	0.1757073	6.135	0.2162174	0.2162174	6.135	2.970393	NaN	6.135	2.52791	NaN	6.135	0.4115919	0.4115919	6.135	2.661625	NaN	6.135	0.1843796
6.15	0.1726576	0.1726576	6.15	0.1794447	0.1794447	6.15	0.1771608	0.1771608	6.15	0.1789258	0.1789258	6.15	0.1718944	0.1718944	6.15	0.3134804	0.3134804	6.15	0.1746537	0.1746537	6.15	3.237051	NaN	6.15	0.1955788	0.1955788	6.15	0.1661365	0.1661365	6.15	0.1755619	0.1755619	6.15	0.2222534	0.2222534	6.15	3.025423	NaN	6.15	2.838536	NaN	6.15	0.3754172	0.3754172	6.15	2.481609	NaN	6.15	0.1939904
6.165	0.1806915	0.1806915	6.165	0.1823545	0.1823545	6.165	0.1825023	0.1825023	6.165	0.1770057	0.1770057	6.165	0.1823097	0.1823097	6.165	0.3140719	0.3140719	6.165	0.1934244	0.1934244	6.165	3.236525	NaN	6.165	0.1957268	0.1957268	6.165	0.1815546	0.1815546	6.165	0.1826359	0.1826359	6.165	0.2219896	0.2219896	6.165	2.911479	NaN	6.165	2.757077	NaN	6.165	0.346342	0.346342	6.165	2.630105	NaN	6.165	0.1808872
6.18	0.1845515	0.1845515	6.18	0.1717737	0.1717737	6.18	0.1764792	0.1764792	6.18	0.1726685	0.1726685	6.18	0.1804229	0.1804229	6.18	0.3033224	0.3033224	6.18	0.1842771	0.1842771	6.18	3.110515	NaN	6.18	0.1971041	0.1971041	6.18	0.1785746	0.1785746	6.18	0.1686713	0.1686713	6.18	0.2192464	0.2192464	6.18	3.02079	NaN	6.18	2.688943	NaN	6.18	0.3594241	0.3594241	6.18	2.570982	NaN	6.18	0.2016457
6.195	0.1919094	0.1919094	6.195	0.1830263	0.1830263	6.195	0.1858226	0.1858226	6.195	0.1836654	0.1836654	6.195	0.1902155	0.1902155	6.195	0.254843	0.254843	6.195	0.1768419	0.1768419	6.195	3.28648	NaN	6.195	0.1956886	0.1956886	6.195	0.2027946	0.2027946	6.195	0.1766603	0.1766603	6.195	0.2188002	0.2188002	6.195	3.085166	NaN	6.195	2.627725	NaN	6.195	0.3720537	0.3720537	6.195	2.630413	NaN	6.195	0.1848412
6.210001	0.1773263	0.1773263	6.210001	0.1977414	0.1977414	6.210001	0.182148	0.182148	6.210001	0.1683572	0.1683572	6.210001	0.2045732	0.2045732	6.210001	0.3510268	0.3510268	6.210001	0.1828659	0.1828659	6.210001	3.25116	NaN	6.210001	0.1807126	0.1807126	6.210001	0.174919	0.174919	6.210001	0.1907328	0.1907328	6.210001	0.2111249	0.2111249	6.210001	3.048688	NaN	6.210001	2.584632	NaN	6.210001	0.3621738	0.3621738	6.210001	2.463471	NaN	6.210001	0.1946439
6.225	0.1719417	0.1719417	6.225	0.2027408	0.2027408	6.225	0.1768278	0.1768278	6.225	0.1741738	0.1741738	6.225	0.1801001	0.1801001	6.225	0.374561	0.374561	6.225	0.2010175	0.2010175	6.225	3.013468	NaN	6.225	0.1818134	0.1818134	6.225	0.1804681	0.1804681	6.225	0.1862925	0.1862925	6.225	0.2141925	0.2141925	6.225	3.033689	NaN	6.225	2.52997	NaN	6.225	0.3802583	0.3802583	6.225	2.560635	NaN	6.225	0.1833291
6.24	0.1689842	0.1689842	6.24	0.1910392	0.1910392	6.24	0.1814992	0.1814992	6.24	0.2013305	0.2013305	6.24	0.1948571	0.1948571	6.24	0.3400496	0.3400496	6.24	0.1762075	0.1762075	6.24	3.247432	NaN	6.24	0.1815492	0.1815492	6.24	0.1802288	0.1802288	6.24	0.1888755	0.1888755	6.24	0.2136376	0.2136376	6.24	3.131642	NaN	6.24	2.570571	NaN	6.24	0.4103945	0.4103945	6.24	2.284872	NaN	6.24	0.2007611
6.255	0.1686711	0.1686711	6.255	0.1884222	0.1884222	6.255	0.1887033	0.1887033	6.255	0.1890781	0.1890781	6.255	0.1987083	0.1987083	6.255	0.3821435	0.3821435	6.255	0.1802887	0.1802887	6.255	2.968962	NaN	6.255	0.1943862	0.1943862	6.255	0.1840617	0.1840617	6.255	0.184746	0.184746	6.255	0.2200774	0.2200774	6.255	3.01004	NaN	6.255	2.576994	NaN	6.255	0.4093682	0.4093682	6.255	2.363522	NaN	6.255	0.1717712
6.27	0.1813167	0.1813167	6.27	0.1842845	0.1842845	6.27	0.1966977	0.1966977	6.27	0.1721107	0.1721107	6.27	0.171575	0.171575	6.27	0.336097	0.336097	6.27	0.1979622	0.1979622	6.27	2.953548	NaN	6.27	0.1770454	0.1770454	6.27	0.1961008	0.1961008	6.27	0.1953459	0.1953459	6.27	0.2107376	0.2107376	6.27	2.923111	NaN	6.27	2.325214	NaN	6.27	0.3773513	0.3773513	6.27	2.284027	NaN	6.27	0.1835911
6.285	0.1887193	0.1887193	6.285	0.1770729	0.1770729	6.285	0.2049417	0.2049417	6.285	0.1789516	0.1789516	6.285	0.1758892	0.1758892	6.285	0.2976598	0.2976598	6.285	0.1794015	0.1794015	6.285	3.05155	NaN	6.285	0.2088875	0.2088875	6.285	0.1954175	0.1954175	6.285	0.1823212	0.1823212	6.285	0.2184177	0.2184177	6.285	3.089157	NaN	6.285	2.250484	NaN	6.285	0.3752785	0.3752785	6.285	2.164555	NaN	6.285	0.1872675
6.3	0.1719401	0.1719401	6.3	0.1907438	0.1907438	6.3	0.2017547	0.2017547	6.3	0.1744047	0.1744047	6.3	0.1857231	0.1857231	6.3	0.3939127	0.3939127	6.3	0.187534	0.187534	6.3	2.955746	NaN	6.3	0.1843204	0.1843204	6.3	0.1860548	0.1860548	6.3	0.181036	0.181036	6.3	0.2175689	0.2175689	6.3	3.071084	NaN	6.3	2.307367	NaN	6.3	0.3844186	0.3844186	6.3	2.435242	NaN	6.3	0.1816272
6.315001	0.1965456	0.1965456	6.315001	0.1834158	0.1834158	6.315001	0.1861827	0.1861827	6.315001	0.1837496	0.1837496	6.315001	0.1758492	0.1758492	6.315001	0.3627525	0.3627525	6.315001	0.1816508	0.1816508	6.315001	3.03522	NaN	6.315001	0.1863491	0.1863491	6.315001	0.1867782	0.1867782	6.315001	0.1863115	0.1863115	6.315001	0.2127615	0.2127615	6.315001	2.939146	NaN	6.315001	2.278557	NaN	6.315001	0.3823561	0.3823561	6.315001	2.444166	NaN	6.315001	0.1854031
6.33	0.1838276	0.1838276	6.33	0.1843686	0.1843686	6.33	0.1851513	0.1851513	6.33	0.1700196	0.1700196	6.33	0.180657	0.180657	6.33	0.3632944	0.3632944	6.33	0.1841387	0.1841387	6.33	2.754843	NaN	6.33	0.171044	0.171044	6.33	0.1710835	0.1710835	6.33	0.1844586	0.1844586	6.33	0.2117361	0.2117361	6.33	2.950177	NaN	6.33	2.309997	NaN	6.33	0.4165684	0.4165684	6.33	2.615494	NaN	6.33	0.1918779
6.345	0.1913348	0.1913348	6.345	0.1922764	0.1922764	6.345	0.1908351	0.1908351	6.345	0.1920731	0.1920731	6.345	0.1841168	0.1841168	6.345	0.3568006	0.3568006	6.345	0.182978	0.182978	6.345	2.782565	NaN	6.345	0.1876195	0.1876195	6.345	0.1879285	0.1879285	6.345	0.1908979	0.1908979	6.345	0.2152039	0.2152039	6.345	2.659143	NaN	6.345	2.344516	NaN	6.345	0.4220293	0.4220293	6.345	2.704554	NaN	6.345	0.1899789
6.36	0.1874676	0.1874676	6.36	0.1949096	0.1949096	6.36	0.2048949	0.2048949	6.36	0.1901752	0.1901752	6.36	0.1934606	0.1934606	6.36	0.3711795	0.3711795	6.36	0.1819063	0.1819063	6.36	2.731561	NaN	6.36	0.1756649	0.1756649	6.36	0.171939	0.171939	6.36	0.1838747	0.1838747	6.36	0.2176716	0.2176716	6.36	2.889674	NaN	6.36	2.122658	NaN	6.36	0.41012	0.41012	6.36	2.641009	NaN	6.36	0.1886852
6.375	0.1700926	0.1700926	6.375	0.1798688	0.1798688	6.375	0.1810304	0.1810304	6.375	0.1820182	0.1820182	6.375	0.1830873	0.1830873	6.375	0.3798258	0.3798258	6.375	0.1851325	0.1851325	6.375	2.544274	NaN	6.375	0.2008108	0.2008108	6.375	0.1833461	0.1833461	6.375	0.1895286	0.1895286	6.375	0.2185373	0.2185373	6.375	2.654993	NaN	6.375	1.981476	NaN	6.375	0.3797541	0.3797541	6.375	2.653284	NaN	6.375	0.174429
6.39	0.1664285	0.1664285	6.39	0.1878499	0.1878499	6.39	0.1946636	0.1946636	6.39	0.1798574	0.1798574	6.39	0.189507	0.189507	6.39	0.3545244	0.3545244	6.39	0.1789667	0.1789667	6.39	2.475257	NaN	6.39	0.1804831	0.1804831	6.39	0.1742738	0.1742738	6.39	0.1899316	0.1899316	6.39	0.21505	0.21505	6.39	2.669775	NaN	6.39	2.063234	NaN	6.39	0.3997319	0.3997319	6.39	2.473891	NaN	6.39	0.2104368
6.405	0.1694238	0.1694238	6.405	0.1864043	0.1864043	6.405	0.1791394	0.1791394	6.405	0.1793631	0.1793631	6.405	0.1829672	0.1829672	6.405	0.377866	0.377866	6.405	0.1799861	0.1799861	6.405	2.482806	NaN	6.405	0.1871179	0.1871179	6.405	0.1799455	0.1799455	6.405	0.1959132	0.1959132	6.405	0.2161051	0.2161051	6.405	2.813746	NaN	6.405	1.863954	NaN	6.405	0.396511	0.396511	6.405	2.54451	NaN	6.405	0.1763904
6.42	0.1713697	0.1713697	6.42	0.1792403	0.1792403	6.42	0.1903681	0.1903681	6.42	0.1877911	0.1877911	6.42	0.187545	0.187545	6.42	0.3868831	0.3868831	6.42	0.1723339	0.1723339	6.42	2.48577	NaN	6.42	0.1880881	0.1880881	6.42	0.1761875	0.1761875	6.42	0.1851433	0.1851433	6.42	0.2198004	0.2198004	6.42	2.80052	NaN	6.42	1.859108	NaN	6.42	0.3532997	0.3532997	6.42	2.089463	NaN	6.42	0.18093
6.435	0.1782885	0.1782885	6.435	0.1897166	0.1897166	6.435	0.1812012	0.1812012	6.435	0.1845555	0.1845555	6.435	0.1934398	0.1934398	6.435	0.3561043	0.3561043	6.435	0.1794242	0.1794242	6.435	2.431775	NaN	6.435	0.1888411	0.1888411	6.435	0.1744404	0.1744404	6.435	0.1891668	0.1891668	6.435	0.2134733	0.2134733	6.435	2.880638	NaN	6.435	1.822649	NaN	6.435	0.4119638	0.4119638	6.435	2.005938	NaN	6.435	0.1865525
6.45	0.181174	0.181174	6.45	0.181785	0.181785	6.45	0.1863974	0.1863974	6.45	0.182296	0.182296	6.45	0.1941343	0.1941343	6.45	0.3215196	0.3215196	6.45	0.1814827	0.1814827	6.45	2.460103	NaN	6.45	0.189148	0.189148	6.45	0.1806104	0.1806104	6.45	0.1676423	0.1676423	6.45	0.2182308	0.2182308	6.45	2.844094	NaN	6.45	1.692268	NaN	6.45	0.4353291	0.4353291	6.45	1.853183	NaN	6.45	0.1886191
6.465	0.1919364	0.1919364	6.465	0.1857691	0.1857691	6.465	0.1748773	0.1748773	6.465	0.1737759	0.1737759	6.465	0.1746027	0.1746027	6.465	0.3613189	0.3613189	6.465	0.1760285	0.1760285	6.465	2.454668	NaN	6.465	0.1790112	0.1790112	6.465	0.169279	0.169279	6.465	0.1997551	0.1997551	6.465	0.2166155	0.2166155	6.465	2.792715	NaN	6.465	1.70048	NaN	6.465	0.4174725	0.4174725	6.465	1.958619	NaN	6.465	0.1937495
6.48	0.1836316	0.1836316	6.48	0.183224	0.183224	6.48	0.2017202	0.2017202	6.48	0.1759537	0.1759537	6.48	0.1980046	0.1980046	6.48	0.3811161	0.3811161	6.48	0.1855667	0.1855667	6.48	2.41357	NaN	6.48	0.1826474	0.1826474	6.48	0.1885751	0.1885751	6.48	0.1912096	0.1912096	6.48	0.2174275	0.2174275	6.48	2.801363	NaN	6.48	1.683957	NaN	6.48	0.4318354	0.4318354	6.48	1.486187	NaN	6.48	0.1973456
6.495	0.190958	0.190958	6.495	0.1874857	0.1874857	6.495	0.1854668	0.1854668	6.495	0.1908001	0.1908001	6.495	0.1903314	0.1903314	6.495	0.3146393	0.3146393	6.495	0.1817716	0.1817716	6.495	2.246085	NaN	6.495	0.176873	0.176873	6.495	0.2014647	0.2014647	6.495	0.1866281	0.1866281	6.495	0.2202554	0.2202554	6.495	2.849953	NaN	6.495	1.82702	NaN	6.495	0.4088238	0.4088238	6.495	1.703279	NaN	6.495	0.1885987
6.51	0.1930354	0.1930354	6.51	0.188145	0.188145	6.51	0.1761387	0.1761387	6.51	0.1961529	0.1961529	6.51	0.1715836	0.1715836	6.51	0.3400031	0.3400031	6.51	0.1833956	0.1833956	6.51	2.144273	NaN	6.51	0.1789834	0.1789834	6.51	0.1899326	0.1899326	6.51	0.1897526	0.1897526	6.51	0.2159225	0.2159225	6.51	2.696522	NaN	6.51	1.865829	NaN	6.51	0.3956516	0.3956516	6.51	1.82122	NaN	6.51	0.1862293
6.525	0.1953814	0.1953814	6.525	0.1826261	0.1826261	6.525	0.2068187	0.2068187	6.525	0.1691007	0.1691007	6.525	0.1848758	0.1848758	6.525	0.326849	0.326849	6.525	0.173306	0.173306	6.525	2.140715	NaN	6.525	0.1866282	0.1866282	6.525	0.1740522	0.1740522	6.525	0.1732888	0.1732888	6.525	0.2170597	0.2170597	6.525	2.637379	NaN	6.525	1.976496	NaN	6.525	0.4131636	0.4131636	6.525	1.785699	NaN	6.525	0.1995129
6.54	0.1947446	0.1947446	6.54	0.1791708	0.1791708	6.54	0.2147113	0.2147113	6.54	0.1717719	0.1717719	6.54	0.191191	0.191191	6.54	0.2850062	0.2850062	6.54	0.1820496	0.1820496	6.54	2.292253	NaN	6.54	0.1950537	0.1950537	6.54	0.1964363	0.1964363	6.54	0.1900689	0.1900689	6.54	0.210697	0.210697	6.54	2.642624	NaN	6.54	2.004083	NaN	6.54	0.4102667	0.4102667	6.54	1.927763	NaN	6.54	0.1815227
6.555	0.1955079	0.1955079	6.555	0.1931469	0.1931469	6.555	0.1951693	0.1951693	6.555	0.2014618	0.2014618	6.555	0.1807702	0.1807702	6.555	0.3391643	0.3391643	6.555	0.1835132	0.1835132	6.555	2.234494	NaN	6.555	0.1952075	0.1952075	6.555	0.1886209	0.1886209	6.555	0.1847675	0.1847675	6.555	0.2186072	0.2186072	6.555	2.774789	NaN	6.555	2.197334	NaN	6.555	0.3965982	0.3965982	6.555	1.772579	NaN	6.555	0.1869897
6.57	0.1823509	0.1823509	6.57	0.1775163	0.1775163	6.57	0.1962601	0.1962601	6.57	0.1758045	0.1758045	6.57	0.1848377	0.1848377	6.57	0.3203865	0.3203865	6.57	0.1861532	0.1861532	6.57	2.471482	NaN	6.57	0.191301	0.191301	6.57	0.2032832	0.2032832	6.57	0.1754822	0.1754822	6.57	0.2196373	0.2196373	6.57	2.710928	NaN	6.57	2.664111	NaN	6.57	0.4026917	0.4026917	6.57	1.880508	NaN	6.57	0.1778634
6.585001	0.192112	0.192112	6.585001	0.1961751	0.1961751	6.585001	0.2037865	0.2037865	6.585001	0.1822939	0.1822939	6.585001	0.1853994	0.1853994	6.585001	0.3038137	0.3038137	6.585001	0.1762074	0.1762074	6.585001	2.22159	NaN	6.585001	0.187011	0.187011	6.585001	0.1919042	0.1919042	6.585001	0.1812018	0.1812018	6.585001	0.2137849	0.2137849	6.585001	2.5498	NaN	6.585001	2.648726	NaN	6.585001	0.3967463	0.3967463	6.585001	1.601191	NaN	6.585001	0.1922058
6.6	0.2068209	0.2068209	6.6	0.1856536	0.1856536	6.6	0.1850543	0.1850543	6.6	0.1850518	0.1850518	6.6	0.188292	0.188292	6.6	0.3054344	0.3054344	6.6	0.1906572	0.1906572	6.6	1.883857	NaN	6.6	0.1817389	0.1817389	6.6	0.1762914	0.1762914	6.6	0.1861825	0.1861825	6.6	0.2163676	0.2163676	6.6	2.556414	NaN	6.6	2.640265	NaN	6.6	0.4116439	0.4116439	6.6	1.771427	NaN	6.6	0.1880492
6.615	0.1824211	0.1824211	6.615	0.174017	0.174017	6.615	0.1754679	0.1754679	6.615	0.1760143	0.1760143	6.615	0.179349	0.179349	6.615	0.3314412	0.3314412	6.615	0.1861986	0.1861986	6.615	2.037953	NaN	6.615	0.187539	0.187539	6.615	0.195107	0.195107	6.615	0.2059152	0.2059152	6.615	0.2128193	0.2128193	6.615	2.622547	NaN	6.615	2.448159	NaN	6.615	0.4121805	0.4121805	6.615	1.807706	NaN	6.615	0.187683
6.63	0.1893253	0.1893253	6.63	0.1747627	0.1747627	6.63	0.1978636	0.1978636	6.63	0.1845825	0.1845825	6.63	0.2019579	0.2019579	6.63	0.3471154	0.3471154	6.63	0.1762358	0.1762358	6.63	2.243955	NaN	6.63	0.1960049	0.1960049	6.63	0.1770824	0.1770824	6.63	0.1783311	0.1783311	6.63	0.2079576	0.2079576	6.63	2.762567	NaN	6.63	2.3261	NaN	6.63	0.4027178	0.4027178	6.63	1.514742	NaN	6.63	0.1803436
6.645	0.1798929	0.1798929	6.645	0.1875314	0.1875314	6.645	0.1743821	0.1743821	6.645	0.183632	0.183632	6.645	0.1784433	0.1784433	6.645	0.3351622	0.3351622	6.645	0.1903261	0.1903261	6.645	2.282381	NaN	6.645	0.1778623	0.1778623	6.645	0.1808907	0.1808907	6.645	0.1826087	0.1826087	6.645	0.2145928	0.2145928	6.645	2.798426	NaN	6.645	1.980684	NaN	6.645	0.4043748	0.4043748	6.645	1.756569	NaN	6.645	0.1759082
6.66	0.1779954	0.1779954	6.66	0.1710073	0.1710073	6.66	0.186829	0.186829	6.66	0.1777062	0.1777062	6.66	0.1809835	0.1809835	6.66	0.3565771	0.3565771	6.66	0.1735224	0.1735224	6.66	2.314184	NaN	6.66	0.1766634	0.1766634	6.66	0.2036669	0.2036669	6.66	0.1906016	0.1906016	6.66	0.2140605	0.2140605	6.66	2.609736	NaN	6.66	1.828522	NaN	6.66	0.3979666	0.3979666	6.66	1.854198	NaN	6.66	0.2047546
6.675	0.1834034	0.1834034	6.675	0.1955681	0.1955681	6.675	0.181816	0.181816	6.675	0.1722022	0.1722022	6.675	0.1866466	0.1866466	6.675	0.3510166	0.3510166	6.675	0.1776092	0.1776092	6.675	2.500947	NaN	6.675	0.2074461	0.2074461	6.675	0.1786987	0.1786987	6.675	0.1995671	0.1995671	6.675	0.2091532	0.2091532	6.675	2.331478	NaN	6.675	1.995708	NaN	6.675	0.4212786	0.4212786	6.675	1.856145	NaN	6.675	0.1827386
6.690001	0.2066728	0.2066728	6.690001	0.1841343	0.1841343	6.690001	0.1948279	0.1948279	6.690001	0.1722243	0.1722243	6.690001	0.1958366	0.1958366	6.690001	0.3761865	0.3761865	6.690001	0.1900027	0.1900027	6.690001	2.441548	NaN	6.690001	0.1758491	0.1758491	6.690001	0.1953496	0.1953496	6.690001	0.1726123	0.1726123	6.690001	0.2151856	0.2151856	6.690001	2.247028	NaN	6.690001	2.011398	NaN	6.690001	0.4252344	0.4252344	6.690001	2.00272	NaN	6.690001	0.1875362
6.705	0.1956276	0.1956276	6.705	0.1759259	0.1759259	6.705	0.2113786	0.2113786	6.705	0.1806895	0.1806895	6.705	0.1839186	0.1839186	6.705	0.4126828	0.4126828	6.705	0.1748084	0.1748084	6.705	2.214052	NaN	6.705	0.1894889	0.1894889	6.705	0.1860095	0.1860095	6.705	0.1952794	0.1952794	6.705	0.2176876	0.2176876	6.705	2.455074	NaN	6.705	2.152648	NaN	6.705	0.4128029	0.4128029	6.705	1.841036	NaN	6.705	0.1802713
6.72	0.1851392	0.1851392	6.72	0.1862512	0.1862512	6.72	0.1902654	0.1902654	6.72	0.1915691	0.1915691	6.72	0.1915044	0.1915044	6.72	0.3778759	0.3778759	6.72	0.1867778	0.1867778	6.72	2.275183	NaN	6.72	0.2019603	0.2019603	6.72	0.1701868	0.1701868	6.72	0.1846457	0.1846457	6.72	0.2152231	0.2152231	6.72	2.508879	NaN	6.72	2.351605	NaN	6.72	0.423015	0.423015	6.72	1.581176	NaN	6.72	0.1852504
6.735	0.1778402	0.1778402	6.735	0.1912966	0.1912966	6.735	0.2016456	0.2016456	6.735	0.17831	0.17831	6.735	0.1899711	0.1899711	6.735	0.4119598	0.4119598	6.735	0.1877367	0.1877367	6.735	2.121184	NaN	6.735	0.2003447	0.2003447	6.735	0.1842204	0.1842204	6.735	0.1809697	0.1809697	6.735	0.2169158	0.2169158	6.735	2.685152	NaN	6.735	2.449114	NaN	6.735	0.4012676	0.4012676	6.735	1.544751	NaN	6.735	0.1820886
6.75	0.178543	0.178543	6.75	0.2078177	0.2078177	6.75	0.1745454	0.1745454	6.75	0.1832471	0.1832471	6.75	0.1902573	0.1902573	6.75	0.3586188	0.3586188	6.75	0.1880585	0.1880585	6.75	2.214386	NaN	6.75	0.1883669	0.1883669	6.75	0.1835501	0.1835501	6.75	0.1847675	0.1847675	6.75	0.2082651	0.2082651	6.75	2.73685	NaN	6.75	2.38428	NaN	6.75	0.4065128	0.4065128	6.75	1.355659	NaN	6.75	0.1811982
6.765	0.1795364	0.1795364	6.765	0.1928915	0.1928915	6.765	0.189259	0.189259	6.765	0.1798735	0.1798735	6.765	0.192078	0.192078	6.765	0.3670611	0.3670611	6.765	0.1955943	0.1955943	6.765	2.356053	NaN	6.765	0.1959413	0.1959413	6.765	0.1819823	0.1819823	6.765	0.1896473	0.1896473	6.765	0.2239955	0.2239955	6.765	2.61287	NaN	6.765	2.417361	NaN	6.765	0.4054453	0.4054453	6.765	1.395509	NaN	6.765	0.1773856
6.78	0.176815	0.176815	6.78	0.2289554	0.2289554	6.78	0.1905493	0.1905493	6.78	0.1872676	0.1872676	6.78	0.2228434	0.2228434	6.78	0.39753	0.39753	6.78	0.1828115	0.1828115	6.78	2.282107	NaN	6.78	0.1840357	0.1840357	6.78	0.1730727	0.1730727	6.78	0.1932795	0.1932795	6.78	0.2178311	0.2178311	6.78	2.814132	NaN	6.78	2.383091	NaN	6.78	0.4120058	0.4120058	6.78	1.209386	NaN	6.78	0.1849613
6.795001	0.1806263	0.1806263	6.795001	0.2015641	0.2015641	6.795001	0.1867673	0.1867673	6.795001	0.1674984	0.1674984	6.795001	0.330725	0.330725	6.795001	0.3699659	0.3699659	6.795001	0.1797555	0.1797555	6.795001	2.181677	NaN	6.795001	0.1909295	0.1909295	6.795001	0.164326	0.164326	6.795001	0.1636641	0.1636641	6.795001	0.2108739	0.2108739	6.795001	2.654029	NaN	6.795001	2.441078	NaN	6.795001	0.4034439	0.4034439	6.795001	1.096968	NaN	6.795001	0.1767194
6.81	0.1856649	0.1856649	6.81	0.1982605	0.1982605	6.81	0.2066374	0.2066374	6.81	0.2061453	0.2061453	6.81	0.3946468	0.3946468	6.81	0.348229	0.348229	6.81	0.1899631	0.1899631	6.81	2.134701	NaN	6.81	0.180638	0.180638	6.81	0.1818464	0.1818464	6.81	0.1890475	0.1890475	6.81	0.2110235	0.2110235	6.81	2.725336	NaN	6.81	2.693885	NaN	6.81	0.391094	0.391094	6.81	0.8489558	0.8489558	6.81	0.1912877
6.825	0.1754857	0.1754857	6.825	0.2146368	0.2146368	6.825	0.1790281	0.1790281	6.825	0.1682551	0.1682551	6.825	0.412657	0.412657	6.825	0.2627787	0.2627787	6.825	0.1929715	0.1929715	6.825	2.228456	NaN	6.825	0.1898471	0.1898471	6.825	0.1917698	0.1917698	6.825	0.1805688	0.1805688	6.825	0.2093089	0.2093089	6.825	2.698658	NaN	6.825	2.411589	NaN	6.825	0.3371771	0.3371771	6.825	1.011443	NaN	6.825	0.1896802
6.84	0.1760132	0.1760132	6.84	0.17737	0.17737	6.84	0.1677289	0.1677289	6.84	0.1764368	0.1764368	6.84	0.3554209	0.3554209	6.84	0.2979804	0.2979804	6.84	0.2025315	0.2025315	6.84	2.373728	NaN	6.84	0.1796552	0.1796552	6.84	0.2215957	0.2215957	6.84	0.1846723	0.1846723	6.84	0.2186881	0.2186881	6.84	2.474943	NaN	6.84	2.517997	NaN	6.84	0.3458633	0.3458633	6.84	0.7881057	0.7881057	6.84	0.1864679
6.855	0.1805775	0.1805775	6.855	0.1894299	0.1894299	6.855	0.2055652	0.2055652	6.855	0.2023784	0.2023784	6.855	0.3316669	0.3316669	6.855	0.2998537	0.2998537	6.855	0.1907539	0.1907539	6.855	2.396943	NaN	6.855	0.1739224	0.1739224	6.855	0.1730964	0.1730964	6.855	0.1897656	0.1897656	6.855	0.2210603	0.2210603	6.855	2.560335	NaN	6.855	2.442393	NaN	6.855	0.3909455	0.3909455	6.855	0.8382061	0.8382061	6.855	0.1748371
6.87	0.1877412	0.1877412	6.87	0.197759	0.197759	6.87	0.1715491	0.1715491	6.87	0.1713492	0.1713492	6.87	0.3838675	0.3838675	6.87	0.3876386	0.3876386	6.87	0.1728841	0.1728841	6.87	2.592621	NaN	6.87	0.1871204	0.1871204	6.87	0.1868399	0.1868399	6.87	0.1782723	0.1782723	6.87	0.2237995	0.2237995	6.87	2.566425	NaN	6.87	2.410924	NaN	6.87	0.3951653	0.3951653	6.87	0.8691725	0.8691725	6.87	0.1922154
6.885	0.1811602	0.1811602	6.885	0.1755888	0.1755888	6.885	0.185486	0.185486	6.885	0.1823135	0.1823135	6.885	0.3848752	0.3848752	6.885	0.3572129	0.3572129	6.885	0.1775104	0.1775104	6.885	2.758836	NaN	6.885	0.1739054	0.1739054	6.885	0.1670295	0.1670295	6.885	0.1826992	0.1826992	6.885	0.2261555	0.2261555	6.885	2.684709	NaN	6.885	2.393503	NaN	6.885	0.4184552	0.4184552	6.885	0.9355491	0.9355491	6.885	0.1789404
6.9	0.1989672	0.1989672	6.9	0.1909034	0.1909034	6.9	0.2168452	0.2168452	6.9	0.1617961	0.1617961	6.9	0.3947655	0.3947655	6.9	0.3177681	0.3177681	6.9	0.1706223	0.1706223	6.9	2.762578	NaN	6.9	0.1930933	0.1930933	6.9	0.1933679	0.1933679	6.9	0.180715	0.180715	6.9	0.2194253	0.2194253	6.9	2.595772	NaN	6.9	2.159548	NaN	6.9	0.399729	0.399729	6.9	1.13321	NaN	6.9	0.18889
6.915	0.171195	0.171195	6.915	0.1895361	0.1895361	6.915	0.2007112	0.2007112	6.915	0.168294	0.168294	6.915	0.3635574	0.3635574	6.915	0.299319	0.299319	6.915	0.190476	0.190476	6.915	2.849391	NaN	6.915	0.1755163	0.1755163	6.915	0.1764238	0.1764238	6.915	0.1940335	0.1940335	6.915	0.2158836	0.2158836	6.915	2.429507	NaN	6.915	2.278032	NaN	6.915	0.4033378	0.4033378	6.915	1.145062	NaN	6.915	0.1773588
6.93	0.1738493	0.1738493	6.93	0.1861539	0.1861539	6.93	0.1975527	0.1975527	6.93	0.1747887	0.1747887	6.93	0.3606177	0.3606177	6.93	0.31863	0.31863	6.93	0.1804134	0.1804134	6.93	2.927217	NaN	6.93	0.1791144	0.1791144	6.93	0.1788037	0.1788037	6.93	0.1762527	0.1762527	6.93	0.2109123	0.2109123	6.93	2.640425	NaN	6.93	2.432241	NaN	6.93	0.4151677	0.4151677	6.93	1.05007	NaN	6.93	0.1892884
6.945	0.1781876	0.1781876	6.945	0.1878693	0.1878693	6.945	0.1823212	0.1823212	6.945	0.1731021	0.1731021	6.945	0.3191161	0.3191161	6.945	0.3179022	0.3179022	6.945	0.1751942	0.1751942	6.945	2.930923	NaN	6.945	0.1801033	0.1801033	6.945	0.1986673	0.1986673	6.945	0.1979517	0.1979517	6.945	0.2115867	0.2115867	6.945	2.925276	NaN	6.945	2.515442	NaN	6.945	0.4241509	0.4241509	6.945	1.01142	NaN	6.945	0.1867326
6.960001	0.175819	0.175819	6.960001	0.214553	0.214553	6.960001	0.2086191	0.2086191	6.960001	0.1860139	0.1860139	6.960001	0.3416035	0.3416035	6.960001	0.3175344	0.3175344	6.960001	0.1841981	0.1841981	6.960001	2.830122	NaN	6.960001	0.1911781	0.1911781	6.960001	0.1803304	0.1803304	6.960001	0.1873871	0.1873871	6.960001	0.2149103	0.2149103	6.960001	2.858012	NaN	6.960001	2.430366	NaN	6.960001	0.4028473	0.4028473	6.960001	0.8312095	0.8312095	6.960001	0.1968054
6.975	0.1760647	0.1760647	6.975	0.2023742	0.2023742	6.975	0.2067292	0.2067292	6.975	0.1803516	0.1803516	6.975	0.3271526	0.3271526	6.975	0.3144043	0.3144043	6.975	0.1909583	0.1909583	6.975	3.056324	NaN	6.975	0.2096785	0.2096785	6.975	0.1809143	0.1809143	6.975	0.1721713	0.1721713	6.975	0.2146839	0.2146839	6.975	2.814462	NaN	6.975	2.276941	NaN	6.975	0.4016529	0.4016529	6.975	1.012024	NaN	6.975	0.1895374
6.99	0.1920751	0.1920751	6.99	0.1765713	0.1765713	6.99	0.1930204	0.1930204	6.99	0.1878919	0.1878919	6.99	0.3610442	0.3610442	6.99	0.2734408	0.2734408	6.99	0.1683595	0.1683595	6.99	2.968641	NaN	6.99	0.1897841	0.1897841	6.99	0.1978134	0.1978134	6.99	0.190602	0.190602	6.99	0.2089321	0.2089321	6.99	2.648598	NaN	6.99	2.113564	NaN	6.99	0.4035971	0.4035971	6.99	0.9538612	0.9538612	6.99	0.1933542
7.005	0.1950424	0.1950424	7.005	0.1873235	0.1873235	7.005	0.1868688	0.1868688	7.005	0.1884034	0.1884034	7.005	0.3272706	0.3272706	7.005	0.316152	0.316152	7.005	0.1747311	0.1747311	7.005	3.018781	NaN	7.005	0.1898574	0.1898574	7.005	0.1982442	0.1982442	7.005	0.1794716	0.1794716	7.005	0.2140167	0.2140167	7.005	2.673854	NaN	7.005	2.309139	NaN	7.005	0.4261008	0.4261008	7.005	0.9908516	0.9908516	7.005	0.1795522
7.02	0.1676944	0.1676944	7.02	0.1808473	0.1808473	7.02	0.1844503	0.1844503	7.02	0.1871689	0.1871689	7.02	0.3297105	0.3297105	7.02	0.3003316	0.3003316	7.02	0.2021758	0.2021758	7.02	2.920925	NaN	7.02	0.1754164	0.1754164	7.02	0.1707659	0.1707659	7.02	0.1780396	0.1780396	7.02	0.2158255	0.2158255	7.02	2.905413	NaN	7.02	2.226984	NaN	7.02	0.4014889	0.4014889	7.02	1.042434	NaN	7.02	0.2096177
7.035	0.2004265	0.2004265	7.035	0.1810686	0.1810686	7.035	0.1854592	0.1854592	7.035	0.1675605	0.1675605	7.035	0.382761	0.382761	7.035	0.2987463	0.2987463	7.035	0.1832757	0.1832757	7.035	2.956064	NaN	7.035	0.1869867	0.1869867	7.035	0.2010403	0.2010403	7.035	0.1869141	0.1869141	7.035	0.2183817	0.2183817	7.035	2.89838	NaN	7.035	2.311801	NaN	7.035	0.4098932	0.4098932	7.035	1.105872	NaN	7.035	0.1962065
7.05	0.1864974	0.1864974	7.05	0.1921798	0.1921798	7.05	0.1953152	0.1953152	7.05	0.1816653	0.1816653	7.05	0.3507093	0.3507093	7.05	0.2783761	0.2783761	7.05	0.1640762	0.1640762	7.05	2.811103	NaN	7.05	0.1846429	0.1846429	7.05	0.1835615	0.1835615	7.05	0.1812759	0.1812759	7.05	0.2171028	0.2171028	7.05	2.707464	NaN	7.05	2.334989	NaN	7.05	0.4002499	0.4002499	7.05	1.124823	NaN	7.05	0.1931447
7.065001	0.1895994	0.1895994	7.065001	0.1851107	0.1851107	7.065001	0.1885391	0.1885391	7.065001	0.1901343	0.1901343	7.065001	0.3427665	0.3427665	7.065001	0.341736	0.341736	7.065001	0.1831204	0.1831204	7.065001	2.589431	NaN	7.065001	0.1866977	0.1866977	7.065001	0.178919	0.178919	7.065001	0.1890718	0.1890718	7.065001	0.2149142	0.2149142	7.065001	2.543585	NaN	7.065001	2.297606	NaN	7.065001	0.4281277	0.4281277	7.065001	1.279846	NaN	7.065001	0.1906839
7.08	0.1785227	0.1785227	7.08	0.1878403	0.1878403	7.08	0.1921768	0.1921768	7.08	0.205541	0.205541	7.08	0.3395362	0.3395362	7.08	0.2683734	0.2683734	7.08	0.1681369	0.1681369	7.08	2.794241	NaN	7.08	0.1911777	0.1911777	7.08	0.1721143	0.1721143	7.08	0.1966445	0.1966445	7.08	0.2190458	0.2190458	7.08	2.581782	NaN	7.08	2.207424	NaN	7.08	0.389837	0.389837	7.08	1.354771	NaN	7.08	0.1925007
7.095	0.1794084	0.1794084	7.095	0.1654435	0.1654435	7.095	0.1752656	0.1752656	7.095	0.1767022	0.1767022	7.095	0.3348444	0.3348444	7.095	0.2691974	0.2691974	7.095	0.1758014	0.1758014	7.095	2.659933	NaN	7.095	0.1954814	0.1954814	7.095	0.1885587	0.1885587	7.095	0.1730294	0.1730294	7.095	0.2094301	0.2094301	7.095	2.608463	NaN	7.095	2.360986	NaN	7.095	0.4143384	0.4143384	7.095	1.264643	NaN	7.095	0.1841365
7.11	0.1789152	0.1789152	7.11	0.1839504	0.1839504	7.11	0.1778372	0.1778372	7.11	0.1816362	0.1816362	7.11	0.3336734	0.3336734	7.11	0.2594706	0.2594706	7.11	0.1788463	0.1788463	7.11	2.835002	NaN	7.11	0.1767203	0.1767203	7.11	0.1941886	0.1941886	7.11	0.1844015	0.1844015	7.11	0.2101311	0.2101311	7.11	2.508548	NaN	7.11	2.323682	NaN	7.11	0.4098121	0.4098121	7.11	1.330093	NaN	7.11	0.1847829
7.125	0.1871919	0.1871919	7.125	0.1787069	0.1787069	7.125	0.2003748	0.2003748	7.125	0.1912643	0.1912643	7.125	0.34565	0.34565	7.125	0.3054242	0.3054242	7.125	0.2035142	0.2035142	7.125	2.921792	NaN	7.125	0.1775079	0.1775079	7.125	0.186794	0.186794	7.125	0.1813089	0.1813089	7.125	0.2179589	0.2179589	7.125	2.333066	NaN	7.125	2.374374	NaN	7.125	0.4072302	0.4072302	7.125	1.377376	NaN	7.125	0.1820873
7.14	0.1745167	0.1745167	7.14	0.1839702	0.1839702	7.14	0.1711725	0.1711725	7.14	0.1737621	0.1737621	7.14	0.3481236	0.3481236	7.14	0.3250195	0.3250195	7.14	0.1771636	0.1771636	7.14	2.743949	NaN	7.14	0.1717065	0.1717065	7.14	0.187479	0.187479	7.14	0.1866599	0.1866599	7.14	0.2114496	0.2114496	7.14	2.498468	NaN	7.14	2.418294	NaN	7.14	0.3551423	0.3551423	7.14	1.256306	NaN	7.14	0.1791896
7.155	0.1767703	0.1767703	7.155	0.1856401	0.1856401	7.155	0.1928187	0.1928187	7.155	0.1877012	0.1877012	7.155	0.3623079	0.3623079	7.155	0.3550348	0.3550348	7.155	0.1826525	0.1826525	7.155	2.694934	NaN	7.155	0.1773386	0.1773386	7.155	0.1859421	0.1859421	7.155	0.1932614	0.1932614	7.155	0.2145895	0.2145895	7.155	2.512642	NaN	7.155	2.527179	NaN	7.155	0.4077791	0.4077791	7.155	1.230546	NaN	7.155	0.1902836
7.170001	0.1851304	0.1851304	7.170001	0.1868082	0.1868082	7.170001	0.1906566	0.1906566	7.170001	0.1927372	0.1927372	7.170001	0.3597378	0.3597378	7.170001	0.3105956	0.3105956	7.170001	0.1927435	0.1927435	7.170001	2.508829	NaN	7.170001	0.198804	0.198804	7.170001	0.195462	0.195462	7.170001	0.1912301	0.1912301	7.170001	0.2185354	0.2185354	7.170001	2.622053	NaN	7.170001	2.541037	NaN	7.170001	0.4105486	0.4105486	7.170001	1.32475	NaN	7.170001	0.1930464
7.185	0.1726413	0.1726413	7.185	0.1812335	0.1812335	7.185	0.1863867	0.1863867	7.185	0.1971591	0.1971591	7.185	0.3400632	0.3400632	7.185	0.3697965	0.3697965	7.185	0.1742126	0.1742126	7.185	2.665407	NaN	7.185	0.1994892	0.1994892	7.185	0.1908711	0.1908711	7.185	0.1907905	0.1907905	7.185	0.2240858	0.2240858	7.185	2.742531	NaN	7.185	2.54022	NaN	7.185	0.3956603	0.3956603	7.185	1.589481	NaN	7.185	0.1850531
7.2	0.1913234	0.1913234	7.2	0.1748506	0.1748506	7.2	0.1740375	0.1740375	7.2	0.164878	0.164878	7.2	0.3471667	0.3471667	7.2	0.3134044	0.3134044	7.2	0.1928264	0.1928264	7.2	2.593858	NaN	7.2	0.1769802	0.1769802	7.2	0.1796927	0.1796927	7.2	0.1680805	0.1680805	7.2	0.213815	0.213815	7.2	2.786847	NaN	7.2	2.659131	NaN	7.2	0.4016953	0.4016953	7.2	1.748217	NaN	7.2	0.1824881
7.215	0.1809531	0.1809531	7.215	0.1889297	0.1889297	7.215	0.172163	0.172163	7.215	0.1796667	0.1796667	7.215	0.3374506	0.3374506	7.215	0.244956	0.244956	7.215	0.1972055	0.1972055	7.215	2.583813	NaN	7.215	0.1841139	0.1841139	7.215	0.177997	0.177997	7.215	0.1750143	0.1750143	7.215	0.2156248	0.2156248	7.215	2.758732	NaN	7.215	2.723487	NaN	7.215	0.4118889	0.4118889	7.215	1.69329	NaN	7.215	0.1860915
7.23	0.166314	0.166314	7.23	0.2078581	0.2078581	7.23	0.1804687	0.1804687	7.23	0.2054257	0.2054257	7.23	0.3392963	0.3392963	7.23	0.2751364	0.2751364	7.23	0.1834725	0.1834725	7.23	2.433577	NaN	7.23	0.1884698	0.1884698	7.23	0.2013544	0.2013544	7.23	0.1798722	0.1798722	7.23	0.2195533	0.2195533	7.23	2.601158	NaN	7.23	2.565588	NaN	7.23	0.3968199	0.3968199	7.23	1.668482	NaN	7.23	0.1887592
7.245	0.1795432	0.1795432	7.245	0.1780382	0.1780382	7.245	0.1724674	0.1724674	7.245	0.1857735	0.1857735	7.245	0.3549917	0.3549917	7.245	0.3171539	0.3171539	7.245	0.2118445	0.2118445	7.245	2.314505	NaN	7.245	0.1715139	0.1715139	7.245	0.1944203	0.1944203	7.245	0.1884386	0.1884386	7.245	0.2195291	0.2195291	7.245	2.35648	NaN	7.245	2.450638	NaN	7.245	0.3465686	0.3465686	7.245	1.660305	NaN	7.245	0.1751612
7.26	0.1888061	0.1888061	7.26	0.1900112	0.1900112	7.26	0.1876833	0.1876833	7.26	0.1861742	0.1861742	7.26	0.3481506	0.3481506	7.26	0.3021151	0.3021151	7.26	0.1866575	0.1866575	7.26	2.449855	NaN	7.26	0.1756075	0.1756075	7.26	0.1822603	0.1822603	7.26	0.2053899	0.2053899	7.26	0.2122501	0.2122501	7.26	2.417384	NaN	7.26	2.440992	NaN	7.26	0.360681	0.360681	7.26	1.556602	NaN	7.26	0.1852929
7.275001	0.1764957	0.1764957	7.275001	0.186021	0.186021	7.275001	0.1782159	0.1782159	7.275001	0.1789362	0.1789362	7.275001	0.340802	0.340802	7.275001	0.3013415	0.3013415	7.275001	0.1897605	0.1897605	7.275001	2.37098	NaN	7.275001	0.196604	0.196604	7.275001	0.1902219	0.1902219	7.275001	0.1765245	0.1765245	7.275001	0.2133072	0.2133072	7.275001	2.365125	NaN	7.275001	2.343855	NaN	7.275001	0.4049872	0.4049872	7.275001	1.643976	NaN	7.275001	0.1860278
7.29	0.1929017	0.1929017	7.29	0.2050219	0.2050219	7.29	0.2045509	0.2045509	7.29	0.171631	0.171631	7.29	0.3565079	0.3565079	7.29	0.3033451	0.3033451	7.29	0.1860191	0.1860191	7.29	2.388998	NaN	7.29	0.1880372	0.1880372	7.29	0.1996801	0.1996801	7.29	0.1853942	0.1853942	7.29	0.2237647	0.2237647	7.29	2.619021	NaN	7.29	2.374603	NaN	7.29	0.383398	0.383398	7.29	1.893026	NaN	7.29	0.1889132
7.305	0.175843	0.175843	7.305	0.1952042	0.1952042	7.305	0.2128216	0.2128216	7.305	0.1732591	0.1732591	7.305	0.3791467	0.3791467	7.305	0.2987808	0.2987808	7.305	0.1776234	0.1776234	7.305	2.466834	NaN	7.305	0.1738535	0.1738535	7.305	0.1963427	0.1963427	7.305	0.1728846	0.1728846	7.305	0.2188639	0.2188639	7.305	2.535426	NaN	7.305	2.41567	NaN	7.305	0.4169663	0.4169663	7.305	1.953045	NaN	7.305	0.1846693
7.32	0.1826053	0.1826053	7.32	0.1969617	0.1969617	7.32	0.1801001	0.1801001	7.32	0.1823343	0.1823343	7.32	0.330982	0.330982	7.32	0.2619212	0.2619212	7.32	0.1801498	0.1801498	7.32	2.666387	NaN	7.32	0.2001624	0.2001624	7.32	0.1779481	0.1779481	7.32	0.1916613	0.1916613	7.32	0.2163803	0.2163803	7.32	2.403259	NaN	7.32	2.306949	NaN	7.32	0.4126557	0.4126557	7.32	1.742435	NaN	7.32	0.1867529
7.335001	0.1709873	0.1709873	7.335001	0.181628	0.181628	7.335001	0.1939716	0.1939716	7.335001	0.1829832	0.1829832	7.335001	0.3259602	0.3259602	7.335001	0.2628249	0.2628249	7.335001	0.1763348	0.1763348	7.335001	2.609698	NaN	7.335001	0.174184	0.174184	7.335001	0.1917673	0.1917673	7.335001	0.1807707	0.1807707	7.335001	0.219461	0.219461	7.335001	2.549156	NaN	7.335001	2.33612	NaN	7.335001	0.4070307	0.4070307	7.335001	1.642173	NaN	7.335001	0.1914279
7.35	0.1909446	0.1909446	7.35	0.1968623	0.1968623	7.35	0.1781712	0.1781712	7.35	0.2018185	0.2018185	7.35	0.3238609	0.3238609	7.35	0.2667366	0.2667366	7.35	0.174476	0.174476	7.35	2.233563	NaN	7.35	0.1841877	0.1841877	7.35	0.2008902	0.2008902	7.35	0.1790366	0.1790366	7.35	0.2210564	0.2210564	7.35	2.317913	NaN	7.35	2.519408	NaN	7.35	0.4211532	0.4211532	7.35	1.884194	NaN	7.35	0.1909293
7.365	0.1808841	0.1808841	7.365	0.183497	0.183497	7.365	0.1888944	0.1888944	7.365	0.1986703	0.1986703	7.365	0.340993	0.340993	7.365	0.2583108	0.2583108	7.365	0.194918	0.194918	7.365	2.344099	NaN	7.365	0.1837421	0.1837421	7.365	0.1926781	0.1926781	7.365	0.1843097	0.1843097	7.365	0.2110461	0.2110461	7.365	2.192368	NaN	7.365	2.731606	NaN	7.365	0.4112776	0.4112776	7.365	1.967611	NaN	7.365	0.1971943
7.38	0.1873064	0.1873064	7.38	0.2053366	0.2053366	7.38	0.187158	0.187158	7.38	0.177801	0.177801	7.38	0.364401	0.364401	7.38	0.2767009	0.2767009	7.38	0.2948845	0.2948845	7.38	2.306852	NaN	7.38	0.1862714	0.1862714	7.38	0.1929223	0.1929223	7.38	0.1781823	0.1781823	7.38	0.2104668	0.2104668	7.38	2.144949	NaN	7.38	2.711146	NaN	7.38	0.4118367	0.4118367	7.38	1.878036	NaN	7.38	0.1807952
7.395	0.1744604	0.1744604	7.395	0.1840516	0.1840516	7.395	0.1832322	0.1832322	7.395	0.1785119	0.1785119	7.395	0.3403879	0.3403879	7.395	0.2983225	0.2983225	7.395	0.3252661	0.3252661	7.395	2.421495	NaN	7.395	0.2184079	0.2184079	7.395	0.1937814	0.1937814	7.395	0.1857362	0.1857362	7.395	0.2124469	0.2124469	7.395	2.287074	NaN	7.395	2.702297	NaN	7.395	0.3728274	0.3728274	7.395	1.635986	NaN	7.395	0.19292
7.41	0.1715649	0.1715649	7.41	0.1776414	0.1776414	7.41	0.1817305	0.1817305	7.41	0.2053013	0.2053013	7.41	0.3640139	0.3640139	7.41	0.3526376	0.3526376	7.41	0.4004524	0.4004524	7.41	2.221271	NaN	7.41	0.1803912	0.1803912	7.41	0.1843785	0.1843785	7.41	0.1891139	0.1891139	7.41	0.2129255	0.2129255	7.41	2.277317	NaN	7.41	2.636238	NaN	7.41	0.3858459	0.3858459	7.41	1.852383	NaN	7.41	0.1891144
7.425	0.1981336	0.1981336	7.425	0.1943137	0.1943137	7.425	0.1823487	0.1823487	7.425	0.1738143	0.1738143	7.425	0.3515528	0.3515528	7.425	0.3310386	0.3310386	7.425	0.3374524	0.3374524	7.425	2.215491	NaN	7.425	0.1854454	0.1854454	7.425	0.1922378	0.1922378	7.425	0.199885	0.199885	7.425	0.2253629	0.2253629	7.425	2.34328	NaN	7.425	2.745488	NaN	7.425	0.3873956	0.3873956	7.425	2.185643	NaN	7.425	0.1900439
7.440001	0.181239	0.181239	7.440001	0.2042828	0.2042828	7.440001	0.182488	0.182488	7.440001	0.1840039	0.1840039	7.440001	0.3345757	0.3345757	7.440001	0.3240361	0.3240361	7.440001	0.2350782	0.2350782	7.440001	2.348222	NaN	7.440001	0.1801556	0.1801556	7.440001	0.2004332	0.2004332	7.440001	0.1783144	0.1783144	7.440001	0.2111233	0.2111233	7.440001	2.58661	NaN	7.440001	2.801782	NaN	7.440001	0.3829421	0.3829421	7.440001	1.992132	NaN	7.440001	0.1992686
7.455	0.204418	0.204418	7.455	0.2016742	0.2016742	7.455	0.1805879	0.1805879	7.455	0.1960437	0.1960437	7.455	0.3306389	0.3306389	7.455	0.3676933	0.3676933	7.455	0.35786	0.35786	7.455	2.197421	NaN	7.455	0.1943222	0.1943222	7.455	0.1822984	0.1822984	7.455	0.1948228	0.1948228	7.455	0.2123934	0.2123934	7.455	2.838758	NaN	7.455	2.929883	NaN	7.455	0.4374792	0.4374792	7.455	1.993417	NaN	7.455	0.1836298
7.47	0.3060018	0.3060018	7.47	0.1816728	0.1816728	7.47	0.1808013	0.1808013	7.47	0.1877109	0.1877109	7.47	0.3350792	0.3350792	7.47	0.3526873	0.3526873	7.47	0.3485756	0.3485756	7.47	2.39426	NaN	7.47	0.179078	0.179078	7.47	0.1798028	0.1798028	7.47	0.1824663	0.1824663	7.47	0.2146956	0.2146956	7.47	2.600997	NaN	7.47	2.731653	NaN	7.47	0.3982805	0.3982805	7.47	1.753003	NaN	7.47	0.2046074
7.485	0.1949363	0.1949363	7.485	0.1723607	0.1723607	7.485	0.1925899	0.1925899	7.485	0.1978849	0.1978849	7.485	0.3669032	0.3669032	7.485	0.338392	0.338392	7.485	0.3523308	0.3523308	7.485	2.307325	NaN	7.485	0.186231	0.186231	7.485	0.197046	0.197046	7.485	0.1798136	0.1798136	7.485	0.214739	0.214739	7.485	2.997189	NaN	7.485	2.621278	NaN	7.485	0.4118578	0.4118578	7.485	1.863086	NaN	7.485	0.1960956
7.5	0.1960941	0.1960941	7.5	0.1927695	0.1927695	7.5	0.1779156	0.1779156	7.5	0.1763175	0.1763175	7.5	0.3392274	0.3392274	7.5	0.3147313	0.3147313	7.5	0.2225064	0.2225064	7.5	2.299403	NaN	7.5	0.1884277	0.1884277	7.5	0.1873717	0.1873717	7.5	0.1899108	0.1899108	7.5	0.2129884	0.2129884	7.5	3.001702	NaN	7.5	2.677016	NaN	7.5	0.4138892	0.4138892	7.5	1.808349	NaN	7.5	0.1854492
7.515	0.1895338	0.1895338	7.515	0.192113	0.192113	7.515	0.1817992	0.1817992	7.515	0.1673926	0.1673926	7.515	0.3405319	0.3405319	7.515	0.3793492	0.3793492	7.515	0.308198	0.308198	7.515	1.88643	NaN	7.515	0.1767259	0.1767259	7.515	0.1798685	0.1798685	7.515	0.17263	0.17263	7.515	0.2105454	0.2105454	7.515	2.515217	NaN	7.515	2.749972	NaN	7.515	0.4008738	0.4008738	7.515	1.89766	NaN	7.515	0.1751469
7.53	0.1975787	0.1975787	7.53	0.1790727	0.1790727	7.53	0.1941468	0.1941468	7.53	0.1856581	0.1856581	7.53	0.3273988	0.3273988	7.53	0.3482687	0.3482687	7.53	0.2067415	0.2067415	7.53	1.949182	NaN	7.53	0.1889576	0.1889576	7.53	0.1680484	0.1680484	7.53	0.1891745	0.1891745	7.53	0.210686	0.210686	7.53	2.91517	NaN	7.53	2.770821	NaN	7.53	0.4053035	0.4053035	7.53	1.88522	NaN	7.53	0.186898
7.545001	0.1885061	0.1885061	7.545001	0.1852459	0.1852459	7.545001	0.183834	0.183834	7.545001	0.1827465	0.1827465	7.545001	0.3514523	0.3514523	7.545001	0.3581575	0.3581575	7.545001	0.2335143	0.2335143	7.545001	1.991931	NaN	7.545001	0.180953	0.180953	7.545001	0.2208873	0.2208873	7.545001	0.1802804	0.1802804	7.545001	0.2114237	0.2114237	7.545001	3.005494	NaN	7.545001	2.813672	NaN	7.545001	0.407973	0.407973	7.545001	1.943426	NaN	7.545001	0.2053408
7.56	0.1807182	0.1807182	7.56	0.1905873	0.1905873	7.56	0.1962498	0.1962498	7.56	0.1765544	0.1765544	7.56	0.3333005	0.3333005	7.56	0.4053276	0.4053276	7.56	0.4035989	0.4035989	7.56	1.966867	NaN	7.56	0.1963874	0.1963874	7.56	0.1831556	0.1831556	7.56	0.1780057	0.1780057	7.56	0.2165058	0.2165058	7.56	3.006431	NaN	7.56	2.953852	NaN	7.56	0.4120789	0.4120789	7.56	2.132812	NaN	7.56	0.1853296
7.575	0.1803438	0.1803438	7.575	0.2015522	0.2015522	7.575	0.2089618	0.2089618	7.575	0.1783459	0.1783459	7.575	0.3479925	0.3479925	7.575	0.3190269	0.3190269	7.575	0.2748928	0.2748928	7.575	2.097722	NaN	7.575	0.1991831	0.1991831	7.575	0.1853361	0.1853361	7.575	0.1757557	0.1757557	7.575	0.2169979	0.2169979	7.575	3.04131	NaN	7.575	2.832975	NaN	7.575	0.3804168	0.3804168	7.575	2.225624	NaN	7.575	0.1908235
7.59	0.1596846	0.1596846	7.59	0.1855861	0.1855861	7.59	0.18217	0.18217	7.59	0.1914131	0.1914131	7.59	0.3579579	0.3579579	7.59	0.331228	0.331228	7.59	0.2359344	0.2359344	7.59	2.165856	NaN	7.59	0.1812872	0.1812872	7.59	0.1837734	0.1837734	7.59	0.1788685	0.1788685	7.59	0.2138819	0.2138819	7.59	3.110936	NaN	7.59	2.680522	NaN	7.59	0.3993798	0.3993798	7.59	2.375145	NaN	7.59	0.1978159
7.605	0.1790661	0.1790661	7.605	0.2174879	0.2174879	7.605	0.202418	0.202418	7.605	0.1872504	0.1872504	7.605	0.3305512	0.3305512	7.605	0.3612817	0.3612817	7.605	0.1989649	0.1989649	7.605	2.198735	NaN	7.605	0.1899366	0.1899366	7.605	0.1767823	0.1767823	7.605	0.1831419	0.1831419	7.605	0.2226674	0.2226674	7.605	2.963782	NaN	7.605	2.653889	NaN	7.605	0.3954972	0.3954972	7.605	2.210216	NaN	7.605	0.198629
7.62	0.1766713	0.1766713	7.62	0.1773207	0.1773207	7.62	0.1876329	0.1876329	7.62	0.1890182	0.1890182	7.62	0.3267629	0.3267629	7.62	0.3391145	0.3391145	7.62	0.2036518	0.2036518	7.62	2.263401	NaN	7.62	0.1791452	0.1791452	7.62	0.1822679	0.1822679	7.62	0.1815128	0.1815128	7.62	0.2221528	0.2221528	7.62	2.952184	NaN	7.62	2.675934	NaN	7.62	0.4327181	0.4327181	7.62	2.127992	NaN	7.62	0.1882119
7.635	0.1780846	0.1780846	7.635	0.1803309	0.1803309	7.635	0.1788321	0.1788321	7.635	0.1718885	0.1718885	7.635	0.3481005	0.3481005	7.635	0.3737012	0.3737012	7.635	0.2053802	0.2053802	7.635	2.46874	NaN	7.635	0.1814991	0.1814991	7.635	0.1744692	0.1744692	7.635	0.1827952	0.1827952	7.635	0.2129931	0.2129931	7.635	2.928135	NaN	7.635	2.59319	NaN	7.635	0.4291624	0.4291624	7.635	2.01605	NaN	7.635	0.1998338
7.650001	0.1943097	0.1943097	7.650001	0.1957068	0.1957068	7.650001	0.1945662	0.1945662	7.650001	0.1825613	0.1825613	7.650001	0.361703	0.361703	7.650001	0.2721613	0.2721613	7.650001	0.1963367	0.1963367	7.650001	2.603338	NaN	7.650001	0.1810362	0.1810362	7.650001	0.1815379	0.1815379	7.650001	0.1686805	0.1686805	7.650001	0.2082607	0.2082607	7.650001	2.709736	NaN	7.650001	2.739733	NaN	7.650001	0.4069312	0.4069312	7.650001	1.742658	NaN	7.650001	0.1978073
7.665	0.3319096	0.3319096	7.665	0.1814712	0.1814712	7.665	0.2020053	0.2020053	7.665	0.188224	0.188224	7.665	0.3597626	0.3597626	7.665	0.3267159	0.3267159	7.665	0.1877978	0.1877978	7.665	2.506305	NaN	7.665	0.1769634	0.1769634	7.665	0.1863236	0.1863236	7.665	0.2031505	0.2031505	7.665	0.2156495	0.2156495	7.665	2.449759	NaN	7.665	2.96856	NaN	7.665	0.3796181	0.3796181	7.665	1.856623	NaN	7.665	0.1950236
7.68	0.1992254	0.1992254	7.68	0.1819991	0.1819991	7.68	0.1889021	0.1889021	7.68	0.1725585	0.1725585	7.68	0.3618952	0.3618952	7.68	0.3221665	0.3221665	7.68	0.1915854	0.1915854	7.68	2.39034	NaN	7.68	0.1774176	0.1774176	7.68	0.1814433	0.1814433	7.68	0.1911991	0.1911991	7.68	0.2201939	0.2201939	7.68	2.672067	NaN	7.68	2.934848	NaN	7.68	0.4040039	0.4040039	7.68	1.595182	NaN	7.68	0.1923963
7.695	0.1757647	0.1757647	7.695	0.1939162	0.1939162	7.695	0.1902233	0.1902233	7.695	0.1899021	0.1899021	7.695	0.3416871	0.3416871	7.695	0.2571487	0.2571487	7.695	0.1843287	0.1843287	7.695	2.489634	NaN	7.695	0.1957013	0.1957013	7.695	0.1710232	0.1710232	7.695	0.1726647	0.1726647	7.695	0.2076714	0.2076714	7.695	2.533444	NaN	7.695	2.884122	NaN	7.695	0.388987	0.388987	7.695	1.702849	NaN	7.695	0.1883627
7.710001	0.1952578	0.1952578	7.710001	0.2026949	0.2026949	7.710001	0.2057714	0.2057714	7.710001	0.1693969	0.1693969	7.710001	0.3592893	0.3592893	7.710001	0.3247962	0.3247962	7.710001	0.1962604	0.1962604	7.710001	2.516436	NaN	7.710001	0.183382	0.183382	7.710001	0.1716118	0.1716118	7.710001	0.1873233	0.1873233	7.710001	0.2198574	0.2198574	7.710001	2.475496	NaN	7.710001	2.817031	NaN	7.710001	0.4104278	0.4104278	7.710001	1.760163	NaN	7.710001	0.190731
7.725	0.1892972	0.1892972	7.725	0.1797521	0.1797521	7.725	0.1980378	0.1980378	7.725	0.1795896	0.1795896	7.725	0.3931153	0.3931153	7.725	0.3017759	0.3017759	7.725	0.1719562	0.1719562	7.725	2.431015	NaN	7.725	0.1823789	0.1823789	7.725	0.1922107	0.1922107	7.725	0.1844914	0.1844914	7.725	0.2213373	0.2213373	7.725	2.405942	NaN	7.725	2.912374	NaN	7.725	0.4167576	0.4167576	7.725	1.589138	NaN	7.725	0.1825265
7.74	0.3043123	0.3043123	7.74	0.2009771	0.2009771	7.74	0.2170484	0.2170484	7.74	0.1811074	0.1811074	7.74	0.3329686	0.3329686	7.74	0.2602229	0.2602229	7.74	0.2253662	0.2253662	7.74	2.437201	NaN	7.74	0.1987488	0.1987488	7.74	0.1977088	0.1977088	7.74	0.1837771	0.1837771	7.74	0.2109026	0.2109026	7.74	2.361423	NaN	7.74	2.84763	NaN	7.74	0.4199707	0.4199707	7.74	1.679862	NaN	7.74	0.187181
7.755001	0.3136552	0.3136552	7.755001	0.1962964	0.1962964	7.755001	0.1959386	0.1959386	7.755001	0.188772	0.188772	7.755001	0.3489007	0.3489007	7.755001	0.3286915	0.3286915	7.755001	0.1809087	0.1809087	7.755001	2.398347	NaN	7.755001	0.1753878	0.1753878	7.755001	0.1842561	0.1842561	7.755001	0.1837008	0.1837008	7.755001	0.2163724	0.2163724	7.755001	2.343193	NaN	7.755001	2.716338	NaN	7.755001	0.4036946	0.4036946	7.755001	1.5731	NaN	7.755001	0.1937426
7.77	0.1932785	0.1932785	7.77	0.1861358	0.1861358	7.77	0.1862203	0.1862203	7.77	0.1847174	0.1847174	7.77	0.3503273	0.3503273	7.77	0.3808044	0.3808044	7.77	0.1875688	0.1875688	7.77	2.387111	NaN	7.77	0.1787009	0.1787009	7.77	0.1818872	0.1818872	7.77	0.1837743	0.1837743	7.77	0.2119225	0.2119225	7.77	2.593164	NaN	7.77	2.60633	NaN	7.77	0.4296723	0.4296723	7.77	1.547419	NaN	7.77	0.1876155
7.785	0.1713825	0.1713825	7.785	0.196725	0.196725	7.785	0.1796305	0.1796305	7.785	0.1764475	0.1764475	7.785	0.3562667	0.3562667	7.785	0.296365	0.296365	7.785	0.1933752	0.1933752	7.785	2.458109	NaN	7.785	0.1751111	0.1751111	7.785	0.176248	0.176248	7.785	0.1990703	0.1990703	7.785	0.215262	0.215262	7.785	2.560866	NaN	7.785	2.58947	NaN	7.785	0.4112916	0.4112916	7.785	1.545651	NaN	7.785	0.1882596
7.8	0.1755363	0.1755363	7.8	0.1833524	0.1833524	7.8	0.1967942	0.1967942	7.8	0.1835657	0.1835657	7.8	0.3376698	0.3376698	7.8	0.2670509	0.2670509	7.8	0.1813943	0.1813943	7.8	2.417229	NaN	7.8	0.1848164	0.1848164	7.8	0.1907264	0.1907264	7.8	0.1771492	0.1771492	7.8	0.2132661	0.2132661	7.8	2.797723	NaN	7.8	2.630974	NaN	7.8	0.3846621	0.3846621	7.8	1.511138	NaN	7.8	0.1858645
7.815001	0.1820475	0.1820475	7.815001	0.2160528	0.2160528	7.815001	0.1786309	0.1786309	7.815001	0.1942249	0.1942249	7.815001	0.3374446	0.3374446	7.815001	0.3190384	0.3190384	7.815001	0.1849704	0.1849704	7.815001	2.27259	NaN	7.815001	0.1763886	0.1763886	7.815001	0.1814262	0.1814262	7.815001	0.1934452	0.1934452	7.815001	0.2146642	0.2146642	7.815001	2.705628	NaN	7.815001	2.808858	NaN	7.815001	0.4263113	0.4263113	7.815001	1.615526	NaN	7.815001	0.2015066
7.83	0.1781041	0.1781041	7.83	0.1740195	0.1740195	7.83	0.1922785	0.1922785	7.83	0.1854687	0.1854687	7.83	0.355671	0.355671	7.83	0.3097456	0.3097456	7.83	0.1947818	0.1947818	7.83	2.441137	NaN	7.83	0.1913818	0.1913818	7.83	0.1832069	0.1832069	7.83	0.1847672	0.1847672	7.83	0.221765	0.221765	7.83	2.747428	NaN	7.83	2.902432	NaN	7.83	0.4213658	0.4213658	7.83	1.405361	NaN	7.83	0.1804501
7.845	0.1957365	0.1957365	7.845	0.1729221	0.1729221	7.845	0.1845723	0.1845723	7.845	0.177909	0.177909	7.845	0.32478	0.32478	7.845	0.2978566	0.2978566	7.845	0.1799137	0.1799137	7.845	2.855981	NaN	7.845	0.1878141	0.1878141	7.845	0.1826178	0.1826178	7.845	0.1750826	0.1750826	7.845	0.2146357	0.2146357	7.845	2.621779	NaN	7.845	2.637792	NaN	7.845	0.395473	0.395473	7.845	1.381728	NaN	7.845	0.1760695
7.860001	0.2195517	0.2195517	7.860001	0.193751	0.193751	7.860001	0.1749	0.1749	7.860001	0.1844028	0.1844028	7.860001	0.3486061	0.3486061	7.860001	0.3583334	0.3583334	7.860001	0.2046288	0.2046288	7.860001	2.908466	NaN	7.860001	0.2107273	0.2107273	7.860001	0.178999	0.178999	7.860001	0.1853454	0.1853454	7.860001	0.2120309	0.2120309	7.860001	2.819934	NaN	7.860001	2.760661	NaN	7.860001	0.4056243	0.4056243	7.860001	1.426206	NaN	7.860001	0.1821644
7.875	0.2897093	0.2897093	7.875	0.2011653	0.2011653	7.875	0.1851511	0.1851511	7.875	0.1730247	0.1730247	7.875	0.315322	0.315322	7.875	0.3276896	0.3276896	7.875	0.188624	0.188624	7.875	2.940598	NaN	7.875	0.1781713	0.1781713	7.875	0.1866547	0.1866547	7.875	0.1854187	0.1854187	7.875	0.2117982	0.2117982	7.875	2.830364	NaN	7.875	2.721571	NaN	7.875	0.4226407	0.4226407	7.875	1.300485	NaN	7.875	0.1843272
7.89	0.2129349	0.2129349	7.89	0.2003915	0.2003915	7.89	0.1842524	0.1842524	7.89	0.1825005	0.1825005	7.89	0.3494653	0.3494653	7.89	0.2978815	0.2978815	7.89	0.182877	0.182877	7.89	3.074344	NaN	7.89	0.1884811	0.1884811	7.89	0.1852038	0.1852038	7.89	0.1922215	0.1922215	7.89	0.2138695	0.2138695	7.89	2.654185	NaN	7.89	2.700545	NaN	7.89	0.3995888	0.3995888	7.89	1.166249	NaN	7.89	0.1752352
7.905	0.1842227	0.1842227	7.905	0.1837715	0.1837715	7.905	0.1817387	0.1817387	7.905	0.1758331	0.1758331	7.905	0.3511055	0.3511055	7.905	0.3743066	0.3743066	7.905	0.1885157	0.1885157	7.905	3.096426	NaN	7.905	0.1823346	0.1823346	7.905	0.1879146	0.1879146	7.905	0.1913531	0.1913531	7.905	0.2145157	0.2145157	7.905	2.665896	NaN	7.905	2.870456	NaN	7.905	0.3858933	0.3858933	7.905	1.135289	NaN	7.905	0.1793547
7.920001	0.1806879	0.1806879	7.920001	0.2034294	0.2034294	7.920001	0.1848349	0.1848349	7.920001	0.181586	0.181586	7.920001	0.3254063	0.3254063	7.920001	0.3795944	0.3795944	7.920001	0.1678332	0.1678332	7.920001	3.027126	NaN	7.920001	0.1773214	0.1773214	7.920001	0.1812016	0.1812016	7.920001	0.1840733	0.1840733	7.920001	0.2200146	0.2200146	7.920001	2.649148	NaN	7.920001	2.933957	NaN	7.920001	0.4211146	0.4211146	7.920001	1.088013	NaN	7.920001	0.1954494
7.935	0.1866366	0.1866366	7.935	0.1783725	0.1783725	7.935	0.1957295	0.1957295	7.935	0.1732903	0.1732903	7.935	0.3445506	0.3445506	7.935	0.3239226	0.3239226	7.935	0.1803244	0.1803244	7.935	2.918431	NaN	7.935	0.1855291	0.1855291	7.935	0.1741762	0.1741762	7.935	0.1742212	0.1742212	7.935	0.2168068	0.2168068	7.935	2.868582	NaN	7.935	2.970647	NaN	7.935	0.4514542	0.4514542	7.935	1.134531	NaN	7.935	0.1842542
7.95	0.1955524	0.1955524	7.95	0.1810516	0.1810516	7.95	0.1782079	0.1782079	7.95	0.1759408	0.1759408	7.95	0.2885605	0.2885605	7.95	0.2947051	0.2947051	7.95	0.1782527	0.1782527	7.95	2.91996	NaN	7.95	0.1814527	0.1814527	7.95	0.1843947	0.1843947	7.95	0.1729769	0.1729769	7.95	0.2177009	0.2177009	7.95	2.576012	NaN	7.95	2.921148	NaN	7.95	0.3817993	0.3817993	7.95	1.374267	NaN	7.95	0.1839312
7.965	0.1865868	0.1865868	7.965	0.2020386	0.2020386	7.965	0.1778345	0.1778345	7.965	0.1671646	0.1671646	7.965	0.3379986	0.3379986	7.965	0.3135	0.3135	7.965	0.1953355	0.1953355	7.965	2.777116	NaN	7.965	0.1882819	0.1882819	7.965	0.2409969	0.2409969	7.965	0.1784633	0.1784633	7.965	0.2202772	0.2202772	7.965	2.655814	NaN	7.965	2.847039	NaN	7.965	0.342644	0.342644	7.965	1.535131	NaN	7.965	0.1890787
7.98	0.1805388	0.1805388	7.98	0.1926098	0.1926098	7.98	0.1812016	0.1812016	7.98	0.1765803	0.1765803	7.98	0.357532	0.357532	7.98	0.2539288	0.2539288	7.98	0.2018342	0.2018342	7.98	2.742407	NaN	7.98	0.1986029	0.1986029	7.98	0.1757601	0.1757601	7.98	0.1954021	0.1954021	7.98	0.2178564	0.2178564	7.98	2.821948	NaN	7.98	2.9467	NaN	7.98	0.3437973	0.3437973	7.98	1.656771	NaN	7.98	0.1874126
7.995	0.183976	0.183976	7.995	0.2098147	0.2098147	7.995	0.1795164	0.1795164	7.995	0.1914238	0.1914238	7.995	0.3513019	0.3513019	7.995	0.2783996	0.2783996	7.995	0.1727078	0.1727078	7.995	2.628569	NaN	7.995	0.1848919	0.1848919	7.995	0.1845222	0.1845222	7.995	0.1820713	0.1820713	7.995	0.215275	0.215275	7.995	2.621834	NaN	7.995	2.804843	NaN	7.995	0.3146099	0.3146099	7.995	1.526485	NaN	7.995	0.1845016
8.01	0.317009	0.317009	8.01	0.1848077	0.1848077	8.01	0.1786927	0.1786927	8.01	0.1825877	0.1825877	8.01	0.341813	0.341813	8.01	0.2530319	0.2530319	8.01	0.1941677	0.1941677	8.01	2.673425	NaN	8.01	0.1981665	0.1981665	8.01	0.1856498	0.1856498	8.01	0.1865182	0.1865182	8.01	0.2196495	0.2196495	8.01	2.361777	NaN	8.01	2.958468	NaN	8.01	0.3891052	0.3891052	8.01	1.614526	NaN	8.01	0.1867734
8.025001	0.4241739	0.4241739	8.025001	0.2082277	0.2082277	8.025001	0.1882046	0.1882046	8.025001	0.1791944	0.1791944	8.025001	0.3843475	0.3843475	8.025001	0.2823484	0.2823484	8.025001	0.1978764	0.1978764	8.025001	2.838931	NaN	8.025001	0.1824418	0.1824418	8.025001	0.1820288	0.1820288	8.025001	0.1833089	0.1833089	8.025001	0.2190239	0.2190239	8.025001	2.618838	NaN	8.025001	2.773433	NaN	8.025001	0.3222866	0.3222866	8.025001	1.580544	NaN	8.025001	0.1898272
8.04	0.3735457	0.3735457	8.04	0.1895453	0.1895453	8.04	0.19146	0.19146	8.04	0.178937	0.178937	8.04	0.356644	0.356644	8.04	0.3148563	0.3148563	8.04	0.1966314	0.1966314	8.04	2.813411	NaN	8.04	0.1851077	0.1851077	8.04	0.1787613	0.1787613	8.04	0.1765245	0.1765245	8.04	0.2226755	0.2226755	8.04	2.632599	NaN	8.04	2.647161	NaN	8.04	0.3975492	0.3975492	8.04	1.56101	NaN	8.04	0.1842714
8.055	0.4082336	0.4082336	8.055	0.1747146	0.1747146	8.055	0.1897996	0.1897996	8.055	0.1846634	0.1846634	8.055	0.3468631	0.3468631	8.055	0.298444	0.298444	8.055	0.1821482	0.1821482	8.055	2.881154	NaN	8.055	0.190607	0.190607	8.055	0.1878063	0.1878063	8.055	0.1895128	0.1895128	8.055	0.2242356	0.2242356	8.055	2.781188	NaN	8.055	2.603499	NaN	8.055	0.4074069	0.4074069	8.055	1.654223	NaN	8.055	0.1757766
8.070001	0.3997326	0.3997326	8.070001	0.1945155	0.1945155	8.070001	0.1963694	0.1963694	8.070001	0.18771	0.18771	8.070001	0.3180332	0.3180332	8.070001	0.2940069	0.2940069	8.070001	0.2025685	0.2025685	8.070001	2.704659	NaN	8.070001	0.1860404	0.1860404	8.070001	0.1900027	0.1900027	8.070001	0.1742898	0.1742898	8.070001	0.2167339	0.2167339	8.070001	2.646992	NaN	8.070001	2.536048	NaN	8.070001	0.3979137	0.3979137	8.070001	1.434413	NaN	8.070001	0.1634813
8.085	0.3320428	0.3320428	8.085	0.1733835	0.1733835	8.085	0.169709	0.169709	8.085	0.1861996	0.1861996	8.085	0.3614498	0.3614498	8.085	0.2602938	0.2602938	8.085	0.1854804	0.1854804	8.085	2.710923	NaN	8.085	0.188404	0.188404	8.085	0.1771411	0.1771411	8.085	0.1824363	0.1824363	8.085	0.2162806	0.2162806	8.085	2.655915	NaN	8.085	2.457969	NaN	8.085	0.383843	0.383843	8.085	1.367701	NaN	8.085	0.1741362
8.1	0.340565	0.340565	8.1	0.1874635	0.1874635	8.1	0.1761307	0.1761307	8.1	0.178913	0.178913	8.1	0.3674616	0.3674616	8.1	0.271433	0.271433	8.1	0.1870028	0.1870028	8.1	3.010751	NaN	8.1	0.1877233	0.1877233	8.1	0.1930606	0.1930606	8.1	0.1798085	0.1798085	8.1	0.2135174	0.2135174	8.1	2.65748	NaN	8.1	2.425916	NaN	8.1	0.3681187	0.3681187	8.1	1.40647	NaN	8.1	0.1854253
8.115001	0.381345	0.381345	8.115001	0.1942031	0.1942031	8.115001	0.1888649	0.1888649	8.115001	0.1818901	0.1818901	8.115001	0.3404042	0.3404042	8.115001	0.2786775	0.2786775	8.115001	0.3606853	0.3606853	8.115001	3.043503	NaN	8.115001	0.179608	0.179608	8.115001	0.1869712	0.1869712	8.115001	0.2087221	0.2087221	8.115001	0.218116	0.218116	8.115001	2.750593	NaN	8.115001	2.347541	NaN	8.115001	0.3676515	0.3676515	8.115001	1.633713	NaN	8.115001	0.1802018
8.13	0.2305195	0.2305195	8.13	0.2011961	0.2011961	8.13	0.192234	0.192234	8.13	0.1950681	0.1950681	8.13	0.3535846	0.3535846	8.13	0.2504007	0.2504007	8.13	0.325638	0.325638	8.13	3.144067	NaN	8.13	0.1786872	0.1786872	8.13	0.193671	0.193671	8.13	0.1852215	0.1852215	8.13	0.2126043	0.2126043	8.13	2.960797	NaN	8.13	2.468049	NaN	8.13	0.279526	0.279526	8.13	1.630162	NaN	8.13	0.1794361
8.145	0.2030344	0.2030344	8.145	0.2009095	0.2009095	8.145	0.1966245	0.1966245	8.145	0.1823806	0.1823806	8.145	0.3255965	0.3255965	8.145	0.3053927	0.3053927	8.145	0.4106594	0.4106594	8.145	2.999008	NaN	8.145	0.1760683	0.1760683	8.145	0.1805349	0.1805349	8.145	0.1791254	0.1791254	8.145	0.21413	0.21413	8.145	2.831901	NaN	8.145	2.466504	NaN	8.145	0.2599074	0.2599074	8.145	1.781507	NaN	8.145	0.1815278
8.160001	0.1727726	0.1727726	8.160001	0.1952674	0.1952674	8.160001	0.1869574	0.1869574	8.160001	0.1909152	0.1909152	8.160001	0.3517544	0.3517544	8.160001	0.2930943	0.2930943	8.160001	0.3355531	0.3355531	8.160001	2.823125	NaN	8.160001	0.1771155	0.1771155	8.160001	0.1835882	0.1835882	8.160001	0.176372	0.176372	8.160001	0.2157228	0.2157228	8.160001	2.825417	NaN	8.160001	2.626542	NaN	8.160001	0.2831636	0.2831636	8.160001	1.747527	NaN	8.160001	0.1848117
8.175	0.1914878	0.1914878	8.175	0.1824942	0.1824942	8.175	0.1900372	0.1900372	8.175	0.1704676	0.1704676	8.175	0.3391076	0.3391076	8.175	0.3069857	0.3069857	8.175	0.3951417	0.3951417	8.175	2.992678	NaN	8.175	0.1863569	0.1863569	8.175	0.1738537	0.1738537	8.175	0.1891616	0.1891616	8.175	0.2059626	0.2059626	8.175	2.783103	NaN	8.175	2.712394	NaN	8.175	0.2952605	0.2952605	8.175	1.642221	NaN	8.175	0.1734832
8.190001	0.1790126	0.1790126	8.190001	0.1899466	0.1899466	8.190001	0.2059397	0.2059397	8.190001	0.1827589	0.1827589	8.190001	0.357309	0.357309	8.190001	0.2971557	0.2971557	8.190001	0.4277826	0.4277826	8.190001	2.730738	NaN	8.190001	0.187558	0.187558	8.190001	0.1802539	0.1802539	8.190001	0.1867701	0.1867701	8.190001	0.2118288	0.2118288	8.190001	2.512358	NaN	8.190001	2.916488	NaN	8.190001	0.4127643	0.4127643	8.190001	1.811651	NaN	8.190001	0.180876
8.205	0.1840292	0.1840292	8.205	0.2099101	0.2099101	8.205	0.1916377	0.1916377	8.205	0.1785129	0.1785129	8.205	0.3437047	0.3437047	8.205	0.388781	0.388781	8.205	0.3830612	0.3830612	8.205	2.63783	NaN	8.205	0.1905493	0.1905493	8.205	0.18325	0.18325	8.205	0.1943965	0.1943965	8.205	0.2125947	0.2125947	8.205	2.49647	NaN	8.205	2.864499	NaN	8.205	0.4150809	0.4150809	8.205	1.666553	NaN	8.205	0.192802
8.22	0.1726893	0.1726893	8.22	0.1870755	0.1870755	8.22	0.2001851	0.2001851	8.22	0.1867798	0.1867798	8.22	0.3529774	0.3529774	8.22	0.3764245	0.3764245	8.22	0.3454101	0.3454101	8.22	2.815124	NaN	8.22	0.1937369	0.1937369	8.22	0.1811807	0.1811807	8.22	0.176312	0.176312	8.22	0.212159	0.212159	8.22	2.566173	NaN	8.22	2.771041	NaN	8.22	0.3845742	0.3845742	8.22	1.641947	NaN	8.22	0.1897399
8.235001	0.1917296	0.1917296	8.235001	0.1850018	0.1850018	8.235001	0.1870537	0.1870537	8.235001	0.1814332	0.1814332	8.235001	0.3489298	0.3489298	8.235001	0.4066822	0.4066822	8.235001	0.3648314	0.3648314	8.235001	2.936885	NaN	8.235001	0.1923982	0.1923982	8.235001	0.2110582	0.2110582	8.235001	0.1932512	0.1932512	8.235001	0.2150817	0.2150817	8.235001	2.831502	NaN	8.235001	2.831251	NaN	8.235001	0.3922034	0.3922034	8.235001	1.654657	NaN	8.235001	0.1814923
8.25	0.1837896	0.1837896	8.25	0.2095424	0.2095424	8.25	0.1757301	0.1757301	8.25	0.1701129	0.1701129	8.25	0.3461415	0.3461415	8.25	0.3433657	0.3433657	8.25	0.3820326	0.3820326	8.25	2.901129	NaN	8.25	0.1819698	0.1819698	8.25	0.1913731	0.1913731	8.25	0.1803494	0.1803494	8.25	0.2119658	0.2119658	8.25	2.797435	NaN	8.25	2.678462	NaN	8.25	0.37427	0.37427	8.25	1.684087	NaN	8.25	0.1752859
8.265	0.186932	0.186932	8.265	0.1768773	0.1768773	8.265	0.1897444	0.1897444	8.265	0.1603906	0.1603906	8.265	0.317833	0.317833	8.265	0.3771086	0.3771086	8.265	0.4423957	0.4423957	8.265	2.753908	NaN	8.265	0.1826063	0.1826063	8.265	0.1780635	0.1780635	8.265	0.1941954	0.1941954	8.265	0.2205203	0.2205203	8.265	2.598988	NaN	8.265	2.73443	NaN	8.265	0.3859579	0.3859579	8.265	1.560579	NaN	8.265	0.179333
8.280001	0.190302	0.190302	8.280001	0.1885627	0.1885627	8.280001	0.1819367	0.1819367	8.280001	0.1776382	0.1776382	8.280001	0.3495165	0.3495165	8.280001	0.3814964	0.3814964	8.280001	0.3905751	0.3905751	8.280001	2.523444	NaN	8.280001	0.1969724	0.1969724	8.280001	0.1718512	0.1718512	8.280001	0.1828716	0.1828716	8.280001	0.2126759	0.2126759	8.280001	2.481072	NaN	8.280001	2.731882	NaN	8.280001	0.3261192	0.3261192	8.280001	1.28552	NaN	8.280001	0.1999685
8.295	0.1769149	0.1769149	8.295	0.1682217	0.1682217	8.295	0.1764911	0.1764911	8.295	0.1788528	0.1788528	8.295	0.3427478	0.3427478	8.295	0.3817529	0.3817529	8.295	0.4065293	0.4065293	8.295	2.119696	NaN	8.295	0.1954764	0.1954764	8.295	0.1843136	0.1843136	8.295	0.1876858	0.1876858	8.295	0.2155333	0.2155333	8.295	2.438251	NaN	8.295	2.854321	NaN	8.295	0.4165376	0.4165376	8.295	1.494722	NaN	8.295	0.1969568
8.31	0.175118	0.175118	8.31	0.1787579	0.1787579	8.31	0.1769376	0.1769376	8.31	0.1761693	0.1761693	8.31	0.3545433	0.3545433	8.31	0.3923176	0.3923176	8.31	0.3706615	0.3706615	8.31	2.321023	NaN	8.31	0.2000551	0.2000551	8.31	0.2001979	0.2001979	8.31	0.1888224	0.1888224	8.31	0.2096085	0.2096085	8.31	2.632614	NaN	8.31	2.432771	NaN	8.31	0.3816839	0.3816839	8.31	1.459807	NaN	8.31	0.1811842
8.325001	0.1918303	0.1918303	8.325001	0.1774601	0.1774601	8.325001	0.1907198	0.1907198	8.325001	0.1795583	0.1795583	8.325001	0.34734	0.34734	8.325001	0.3625106	0.3625106	8.325001	0.4290372	0.4290372	8.325001	2.14936	NaN	8.325001	0.1813837	0.1813837	8.325001	0.185703	0.185703	8.325001	0.1894016	0.1894016	8.325001	0.2199354	0.2199354	8.325001	2.725635	NaN	8.325001	2.323617	NaN	8.325001	0.3541144	0.3541144	8.325001	1.496487	NaN	8.325001	0.1886411
8.34	0.1953827	0.1953827	8.34	0.19562	0.19562	8.34	0.1925983	0.1925983	8.34	0.1891966	0.1891966	8.34	0.3335536	0.3335536	8.34	0.3775288	0.3775288	8.34	0.3734232	0.3734232	8.34	2.128647	NaN	8.34	0.210062	0.210062	8.34	0.1963373	0.1963373	8.34	0.1743416	0.1743416	8.34	0.2174172	0.2174172	8.34	2.45465	NaN	8.34	2.219937	NaN	8.34	0.3969974	0.3969974	8.34	1.541835	NaN	8.34	0.1911408
8.355	0.1910346	0.1910346	8.355	0.1803238	0.1803238	8.355	0.1861449	0.1861449	8.355	0.1732298	0.1732298	8.355	0.3652563	0.3652563	8.355	0.3885731	0.3885731	8.355	0.4380513	0.4380513	8.355	2.026845	NaN	8.355	0.1733465	0.1733465	8.355	0.1872928	0.1872928	8.355	0.1889044	0.1889044	8.355	0.2156523	0.2156523	8.355	2.513105	NaN	8.355	2.189238	NaN	8.355	0.3647771	0.3647771	8.355	1.495367	NaN	8.355	0.1841022
8.370001	0.1812752	0.1812752	8.370001	0.2098896	0.2098896	8.370001	0.1874888	0.1874888	8.370001	0.1829862	0.1829862	8.370001	0.3686004	0.3686004	8.370001	0.4441971	0.4441971	8.370001	0.4527385	0.4527385	8.370001	1.961242	NaN	8.370001	0.1809003	0.1809003	8.370001	0.1851601	0.1851601	8.370001	0.1733956	0.1733956	8.370001	0.2166655	0.2166655	8.370001	2.568001	NaN	8.370001	2.239852	NaN	8.370001	0.4155308	0.4155308	8.370001	1.459932	NaN	8.370001	0.179245
8.385	0.188481	0.188481	8.385	0.1896159	0.1896159	8.385	0.1993264	0.1993264	8.385	0.1886452	0.1886452	8.385	0.3611231	0.3611231	8.385	0.3560199	0.3560199	8.385	0.5119042	0.5119042	8.385	2.004853	NaN	8.385	0.1999652	0.1999652	8.385	0.1870405	0.1870405	8.385	0.1931552	0.1931552	8.385	0.2187042	0.2187042	8.385	2.675608	NaN	8.385	2.230379	NaN	8.385	0.4013868	0.4013868	8.385	1.299677	NaN	8.385	0.1858995
8.400001	0.1937272	0.1937272	8.400001	0.2197972	0.2197972	8.400001	0.1969291	0.1969291	8.400001	0.1784197	0.1784197	8.400001	0.3317725	0.3317725	8.400001	0.3528131	0.3528131	8.400001	0.4707028	0.4707028	8.400001	2.056525	NaN	8.400001	0.2012189	0.2012189	8.400001	0.1969044	0.1969044	8.400001	0.1977221	0.1977221	8.400001	0.2173885	0.2173885	8.400001	2.710244	NaN	8.400001	2.354473	NaN	8.400001	0.4004675	0.4004675	8.400001	1.444518	NaN	8.400001	0.1789189
8.415	0.1873966	0.1873966	8.415	0.1896055	0.1896055	8.415	0.1895786	0.1895786	8.415	0.1778491	0.1778491	8.415	0.3423596	0.3423596	8.415	0.3631012	0.3631012	8.415	0.4785528	0.4785528	8.415	1.994004	NaN	8.415	0.1940596	0.1940596	8.415	0.1778429	0.1778429	8.415	0.2094041	0.2094041	8.415	0.2269717	0.2269717	8.415	2.726436	NaN	8.415	2.261618	NaN	8.415	0.4265305	0.4265305	8.415	1.477309	NaN	8.415	0.1786371
8.43	0.1912189	0.1912189	8.43	0.19872	0.19872	8.43	0.184957	0.184957	8.43	0.1794565	0.1794565	8.43	0.3127377	0.3127377	8.43	0.4091927	0.4091927	8.43	0.4914643	0.4914643	8.43	1.920766	NaN	8.43	0.180624	0.180624	8.43	0.1952152	0.1952152	8.43	0.1967003	0.1967003	8.43	0.2150974	0.2150974	8.43	2.890198	NaN	8.43	2.307978	NaN	8.43	0.4010596	0.4010596	8.43	1.256861	NaN	8.43	0.1893183
8.445001	0.1750336	0.1750336	8.445001	0.1844568	0.1844568	8.445001	0.1881303	0.1881303	8.445001	0.1804319	0.1804319	8.445001	0.3575624	0.3575624	8.445001	0.3652744	0.3652744	8.445001	0.5143887	0.5143887	8.445001	1.794903	NaN	8.445001	0.179764	0.179764	8.445001	0.1957765	0.1957765	8.445001	0.1816728	0.1816728	8.445001	0.2099905	0.2099905	8.445001	2.476653	NaN	8.445001	2.234508	NaN	8.445001	0.357139	0.357139	8.445001	1.638555	NaN	8.445001	0.1838347
8.46	0.1881661	0.1881661	8.46	0.1879099	0.1879099	8.46	0.1837637	0.1837637	8.46	0.1772948	0.1772948	8.46	0.3507093	0.3507093	8.46	0.3573862	0.3573862	8.46	0.4054945	0.4054945	8.46	1.797408	NaN	8.46	0.1896448	0.1896448	8.46	0.1806608	0.1806608	8.46	0.1746484	0.1746484	8.46	0.2122434	0.2122434	8.46	2.71207	NaN	8.46	2.226207	NaN	8.46	0.3707208	0.3707208	8.46	1.679799	NaN	8.46	0.1808437
8.475	0.1862119	0.1862119	8.475	0.1767615	0.1767615	8.475	0.1862957	0.1862957	8.475	0.1783477	0.1783477	8.475	0.3656704	0.3656704	8.475	0.3587325	0.3587325	8.475	0.5477939	0.5477939	8.475	2.015431	NaN	8.475	0.1836874	0.1836874	8.475	0.1728346	0.1728346	8.475	0.1952278	0.1952278	8.475	0.2165306	0.2165306	8.475	2.749295	NaN	8.475	2.252054	NaN	8.475	0.3775917	0.3775917	8.475	1.55279	NaN	8.475	0.1905696
8.490001	0.1726328	0.1726328	8.490001	0.1878027	0.1878027	8.490001	0.1829861	0.1829861	8.490001	0.1817421	0.1817421	8.490001	0.3468791	0.3468791	8.490001	0.3708376	0.3708376	8.490001	0.589343	0.589343	8.490001	1.958789	NaN	8.490001	0.1903892	0.1903892	8.490001	0.1677919	0.1677919	8.490001	0.1983635	0.1983635	8.490001	0.2121148	0.2121148	8.490001	2.581364	NaN	8.490001	2.13633	NaN	8.490001	0.3949032	0.3949032	8.490001	1.67534	NaN	8.490001	0.1871416
8.505	0.1907949	0.1907949	8.505	0.2060302	0.2060302	8.505	0.2090168	0.2090168	8.505	0.1802205	0.1802205	8.505	0.3132889	0.3132889	8.505	0.3643991	0.3643991	8.505	0.6424429	0.6424429	8.505	1.694601	NaN	8.505	0.1717499	0.1717499	8.505	0.1956248	0.1956248	8.505	0.1913479	0.1913479	8.505	0.2159575	0.2159575	8.505	2.542289	NaN	8.505	2.055195	NaN	8.505	0.3928269	0.3928269	8.505	1.583253	NaN	8.505	0.1753011
8.52	0.2057741	0.2057741	8.52	0.189413	0.189413	8.52	0.190376	0.190376	8.52	0.1827231	0.1827231	8.52	0.3261258	0.3261258	8.52	0.3568934	0.3568934	8.52	0.5406476	0.5406476	8.52	1.543633	NaN	8.52	0.1773725	0.1773725	8.52	0.177929	0.177929	8.52	0.1806271	0.1806271	8.52	0.2203209	0.2203209	8.52	2.712641	NaN	8.52	2.371611	NaN	8.52	0.364827	0.364827	8.52	1.498175	NaN	8.52	0.1959091
8.535001	0.1678649	0.1678649	8.535001	0.1886344	0.1886344	8.535001	0.1897631	0.1897631	8.535001	0.1749752	0.1749752	8.535001	0.3458932	0.3458932	8.535001	0.3385923	0.3385923	8.535001	0.5336153	0.5336153	8.535001	1.640745	NaN	8.535001	0.1706635	0.1706635	8.535001	0.1737173	0.1737173	8.535001	0.1856367	0.1856367	8.535001	0.2164951	0.2164951	8.535001	2.626507	NaN	8.535001	2.158729	NaN	8.535001	0.4105479	0.4105479	8.535001	1.481578	NaN	8.535001	0.1818409
8.55	0.1745764	0.1745764	8.55	0.1894206	0.1894206	8.55	0.2013184	0.2013184	8.55	0.1823515	0.1823515	8.55	0.351592	0.351592	8.55	0.3573157	0.3573157	8.55	0.5867274	0.5867274	8.55	1.570272	NaN	8.55	0.1822855	0.1822855	8.55	0.1785809	0.1785809	8.55	0.1874913	0.1874913	8.55	0.2142543	0.2142543	8.55	2.755135	NaN	8.55	2.224312	NaN	8.55	0.4087477	0.4087477	8.55	1.344214	NaN	8.55	0.1896033
8.565001	0.1792116	0.1792116	8.565001	0.1865556	0.1865556	8.565001	0.2026277	0.2026277	8.565001	0.1811347	0.1811347	8.565001	0.3427493	0.3427493	8.565001	0.3824805	0.3824805	8.565001	0.5448056	0.5448056	8.565001	1.651003	NaN	8.565001	0.1811465	0.1811465	8.565001	0.17673	0.17673	8.565001	0.1912013	0.1912013	8.565001	0.2176315	0.2176315	8.565001	2.672499	NaN	8.565001	1.991071	NaN	8.565001	0.3841758	0.3841758	8.565001	1.105439	NaN	8.565001	0.1803858
8.580001	0.1871182	0.1871182	8.580001	0.1944485	0.1944485	8.580001	0.1757328	0.1757328	8.580001	0.1781844	0.1781844	8.580001	0.3425387	0.3425387	8.580001	0.3475803	0.3475803	8.580001	0.532817	0.532817	8.580001	1.542482	NaN	8.580001	0.1761218	0.1761218	8.580001	0.2023655	0.2023655	8.580001	0.1802164	0.1802164	8.580001	0.2126103	0.2126103	8.580001	2.600052	NaN	8.580001	2.069583	NaN	8.580001	0.4059857	0.4059857	8.580001	1.066064	NaN	8.580001	0.2024098
8.595	0.1734228	0.1734228	8.595	0.1958745	0.1958745	8.595	0.2034232	0.2034232	8.595	0.1830388	0.1830388	8.595	0.3607839	0.3607839	8.595	0.4019202	0.4019202	8.595	0.3615883	0.3615883	8.595	1.27599	NaN	8.595	0.1859734	0.1859734	8.595	0.1844709	0.1844709	8.595	0.1822117	0.1822117	8.595	0.2168161	0.2168161	8.595	2.608129	NaN	8.595	2.067147	NaN	8.595	0.4216996	0.4216996	8.595	1.085883	NaN	8.595	0.1890105
8.610001	0.187926	0.187926	8.610001	0.172352	0.172352	8.610001	0.1991131	0.1991131	8.610001	0.1809751	0.1809751	8.610001	0.351723	0.351723	8.610001	0.3448587	0.3448587	8.610001	0.333985	0.333985	8.610001	1.359483	NaN	8.610001	0.1832702	0.1832702	8.610001	0.1686281	0.1686281	8.610001	0.1977398	0.1977398	8.610001	0.2228622	0.2228622	8.610001	2.531448	NaN	8.610001	2.067919	NaN	8.610001	0.422784	0.422784	8.610001	0.9286867	0.9286867	8.610001	0.1841793
8.625	0.1950814	0.1950814	8.625	0.1783369	0.1783369	8.625	0.1747281	0.1747281	8.625	0.1873963	0.1873963	8.625	0.3361207	0.3361207	8.625	0.3955832	0.3955832	8.625	0.3161235	0.3161235	8.625	1.154468	NaN	8.625	0.1698619	0.1698619	8.625	0.1891274	0.1891274	8.625	0.1776119	0.1776119	8.625	0.2115063	0.2115063	8.625	2.72041	NaN	8.625	2.188609	NaN	8.625	0.3009439	0.3009439	8.625	1.099039	NaN	8.625	0.1863982
8.64	0.1809671	0.1809671	8.64	0.2074371	0.2074371	8.64	0.1966341	0.1966341	8.64	0.1967597	0.1967597	8.64	0.3763519	0.3763519	8.64	0.4295135	0.4295135	8.64	0.20105	0.20105	8.64	1.409638	NaN	8.64	0.1835511	0.1835511	8.64	0.1739637	0.1739637	8.64	0.1825074	0.1825074	8.64	0.2204884	0.2204884	8.64	2.705723	NaN	8.64	1.780405	NaN	8.64	0.2983953	0.2983953	8.64	0.7961112	0.7961112	8.64	0.1818149
8.655001	0.1945677	0.1945677	8.655001	0.1858907	0.1858907	8.655001	0.1955248	0.1955248	8.655001	0.175729	0.175729	8.655001	0.3818753	0.3818753	8.655001	0.3880892	0.3880892	8.655001	0.1823925	0.1823925	8.655001	1.59138	NaN	8.655001	0.1884408	0.1884408	8.655001	0.2006778	0.2006778	8.655001	0.202022	0.202022	8.655001	0.2134571	0.2134571	8.655001	2.604513	NaN	8.655001	2.056856	NaN	8.655001	0.3555066	0.3555066	8.655001	0.7537335	0.7537335	8.655001	0.1882691
8.67	0.1775224	0.1775224	8.67	0.1818592	0.1818592	8.67	0.1796938	0.1796938	8.67	0.1677545	0.1677545	8.67	0.3265486	0.3265486	8.67	0.3249132	0.3249132	8.67	0.1702935	0.1702935	8.67	1.403735	NaN	8.67	0.1863708	0.1863708	8.67	0.1746555	0.1746555	8.67	0.1953173	0.1953173	8.67	0.2145439	0.2145439	8.67	2.630462	NaN	8.67	1.992358	NaN	8.67	0.377438	0.377438	8.67	0.8678702	0.8678702	8.67	0.1893843
8.685	0.1851026	0.1851026	8.685	0.18633	0.18633	8.685	0.1924704	0.1924704	8.685	0.1903373	0.1903373	8.685	0.3667777	0.3667777	8.685	0.3677396	0.3677396	8.685	0.1904439	0.1904439	8.685	1.691586	NaN	8.685	0.1878723	0.1878723	8.685	0.1937643	0.1937643	8.685	0.1885448	0.1885448	8.685	0.2198631	0.2198631	8.685	2.84482	NaN	8.685	1.753523	NaN	8.685	0.4155242	0.4155242	8.685	0.7947331	0.7947331	8.685	0.1891502
8.700001	0.1895943	0.1895943	8.700001	0.2034803	0.2034803	8.700001	0.1939275	0.1939275	8.700001	0.1732683	0.1732683	8.700001	0.3674208	0.3674208	8.700001	0.3897229	0.3897229	8.700001	0.186392	0.186392	8.700001	1.659367	NaN	8.700001	0.1699883	0.1699883	8.700001	0.1892134	0.1892134	8.700001	0.1865292	0.1865292	8.700001	0.212139	0.212139	8.700001	3.04384	NaN	8.700001	1.627891	NaN	8.700001	0.3898224	0.3898224	8.700001	0.7932299	0.7932299	8.700001	0.1781175
8.715	0.1960943	0.1960943	8.715	0.1860083	0.1860083	8.715	0.1888517	0.1888517	8.715	0.199007	0.199007	8.715	0.3559565	0.3559565	8.715	0.3586248	0.3586248	8.715	0.1852295	0.1852295	8.715	1.611162	NaN	8.715	0.1814772	0.1814772	8.715	0.1807605	0.1807605	8.715	0.1893777	0.1893777	8.715	0.2109883	0.2109883	8.715	2.956085	NaN	8.715	1.841019	NaN	8.715	0.3986188	0.3986188	8.715	0.7240396	0.7240396	8.715	0.1889844
8.73	0.225245	0.225245	8.73	0.1780932	0.1780932	8.73	0.1925126	0.1925126	8.73	0.1754659	0.1754659	8.73	0.3306159	0.3306159	8.73	0.3812426	0.3812426	8.73	0.2615379	0.2615379	8.73	1.826933	NaN	8.73	0.1707339	0.1707339	8.73	0.1783791	0.1783791	8.73	0.1957218	0.1957218	8.73	0.2145678	0.2145678	8.73	2.900126	NaN	8.73	1.880727	NaN	8.73	0.4005879	0.4005879	8.73	0.5753766	0.5753766	8.73	0.1867525
8.745001	0.1826305	0.1826305	8.745001	0.1973274	0.1973274	8.745001	0.1910526	0.1910526	8.745001	0.1655828	0.1655828	8.745001	0.3406202	0.3406202	8.745001	0.3563928	0.3563928	8.745001	0.1924161	0.1924161	8.745001	1.797012	NaN	8.745001	0.180765	0.180765	8.745001	0.176542	0.176542	8.745001	0.1908247	0.1908247	8.745001	0.2146431	0.2146431	8.745001	2.91557	NaN	8.745001	1.892525	NaN	8.745001	0.4173604	0.4173604	8.745001	0.4380254	0.4380254	8.745001	0.1862315
8.76	0.1885042	0.1885042	8.76	0.1873609	0.1873609	8.76	0.1999301	0.1999301	8.76	0.1818795	0.1818795	8.76	0.3389838	0.3389838	8.76	0.3988152	0.3988152	8.76	0.2130211	0.2130211	8.76	1.681566	NaN	8.76	0.1790724	0.1790724	8.76	0.1711425	0.1711425	8.76	0.1814055	0.1814055	8.76	0.217759	0.217759	8.76	2.70945	NaN	8.76	2.025278	NaN	8.76	0.3609235	0.3609235	8.76	0.6014032	0.6014032	8.76	0.1817016
8.775001	0.173801	0.173801	8.775001	0.1965602	0.1965602	8.775001	0.1861425	0.1861425	8.775001	0.1780329	0.1780329	8.775001	0.3256546	0.3256546	8.775001	0.388324	0.388324	8.775001	0.174419	0.174419	8.775001	1.650963	NaN	8.775001	0.1846862	0.1846862	8.775001	0.1913543	0.1913543	8.775001	0.1892617	0.1892617	8.775001	0.2135212	0.2135212	8.775001	2.972797	NaN	8.775001	1.871051	NaN	8.775001	0.3941735	0.3941735	8.775001	0.4524708	0.4524708	8.775001	0.1654327
8.79	0.172689	0.172689	8.79	0.188368	0.188368	8.79	0.197588	0.197588	8.79	0.1686187	0.1686187	8.79	0.3290897	0.3290897	8.79	0.4002653	0.4002653	8.79	0.1863168	0.1863168	8.79	1.700709	NaN	8.79	0.1843911	0.1843911	8.79	0.1660556	0.1660556	8.79	0.1827184	0.1827184	8.79	0.21161	0.21161	8.79	3.0123	NaN	8.79	1.707829	NaN	8.79	0.411312	0.411312	8.79	0.5059733	0.5059733	8.79	0.1853773
8.805	0.1925048	0.1925048	8.805	0.1908245	0.1908245	8.805	0.1815517	0.1815517	8.805	0.1772133	0.1772133	8.805	0.3199155	0.3199155	8.805	0.4025053	0.4025053	8.805	0.1748456	0.1748456	8.805	1.884059	NaN	8.805	0.1806239	0.1806239	8.805	0.1833557	0.1833557	8.805	0.1894567	0.1894567	8.805	0.219715	0.219715	8.805	2.980578	NaN	8.805	1.706208	NaN	8.805	0.4016626	0.4016626	8.805	0.4349992	0.4349992	8.805	0.2017878
8.820001	0.1846464	0.1846464	8.820001	0.1762032	0.1762032	8.820001	0.178463	0.178463	8.820001	0.1766023	0.1766023	8.820001	0.3195794	0.3195794	8.820001	0.3265889	0.3265889	8.820001	0.1697822	0.1697822	8.820001	1.846693	NaN	8.820001	0.1767059	0.1767059	8.820001	0.1834091	0.1834091	8.820001	0.1793799	0.1793799	8.820001	0.2226396	0.2226396	8.820001	2.927563	NaN	8.820001	1.583274	NaN	8.820001	0.3695452	0.3695452	8.820001	0.4031799	0.4031799	8.820001	0.1720037
8.835	0.1993964	0.1993964	8.835	0.1876119	0.1876119	8.835	0.1929897	0.1929897	8.835	0.1680481	0.1680481	8.835	0.3276354	0.3276354	8.835	0.3861082	0.3861082	8.835	0.195136	0.195136	8.835	1.940271	NaN	8.835	0.1945303	0.1945303	8.835	0.1996357	0.1996357	8.835	0.2049804	0.2049804	8.835	0.2191411	0.2191411	8.835	3.007763	NaN	8.835	1.732779	NaN	8.835	0.4052359	0.4052359	8.835	0.3932962	0.3932962	8.835	0.1829615
8.85	0.1771923	0.1771923	8.85	0.2117492	0.2117492	8.85	0.1957345	0.1957345	8.85	0.1807972	0.1807972	8.85	0.347416	0.347416	8.85	0.3751487	0.3751487	8.85	0.1986805	0.1986805	8.85	2.078392	NaN	8.85	0.2125678	0.2125678	8.85	0.2038202	0.2038202	8.85	0.2069614	0.2069614	8.85	0.2073906	0.2073906	8.85	2.990365	NaN	8.85	1.762954	NaN	8.85	0.3988874	0.3988874	8.85	0.3902165	0.3902165	8.85	0.1880745
8.865001	0.1818883	0.1818883	8.865001	0.1831373	0.1831373	8.865001	0.1755275	0.1755275	8.865001	0.1771343	0.1771343	8.865001	0.3608283	0.3608283	8.865001	0.3045515	0.3045515	8.865001	0.1759912	0.1759912	8.865001	1.799795	NaN	8.865001	0.1992637	0.1992637	8.865001	0.194809	0.194809	8.865001	0.2012686	0.2012686	8.865001	0.2142933	0.2142933	8.865001	2.974554	NaN	8.865001	1.522676	NaN	8.865001	0.4128936	0.4128936	8.865001	0.3014199	0.3014199	8.865001	0.1935138
8.88	0.1736754	0.1736754	8.88	0.1783448	0.1783448	8.88	0.1726671	0.1726671	8.88	0.1797409	0.1797409	8.88	0.341416	0.341416	8.88	0.3649139	0.3649139	8.88	0.190005	0.190005	8.88	1.800306	NaN	8.88	0.1850647	0.1850647	8.88	0.1947333	0.1947333	8.88	0.1831828	0.1831828	8.88	0.2163068	0.2163068	8.88	2.807961	NaN	8.88	1.491753	NaN	8.88	0.3794439	0.3794439	8.88	0.3200596	0.3200596	8.88	0.1754092
8.895	0.1727655	0.1727655	8.895	0.1989575	0.1989575	8.895	0.2010123	0.2010123	8.895	0.1815083	0.1815083	8.895	0.3140338	0.3140338	8.895	0.3802576	0.3802576	8.895	0.1721513	0.1721513	8.895	1.761762	NaN	8.895	0.193564	0.193564	8.895	0.1834184	0.1834184	8.895	0.1821786	0.1821786	8.895	0.2217531	0.2217531	8.895	2.560098	NaN	8.895	1.515939	NaN	8.895	0.4026606	0.4026606	8.895	0.3208891	0.3208891	8.895	0.1950603
8.910001	0.1673735	0.1673735	8.910001	0.1874939	0.1874939	8.910001	0.1867756	0.1867756	8.910001	0.1873479	0.1873479	8.910001	0.1902895	0.1902895	8.910001	0.4149276	0.4149276	8.910001	0.2045509	0.2045509	8.910001	1.643936	NaN	8.910001	0.1878457	0.1878457	8.910001	0.1827706	0.1827706	8.910001	0.2042991	0.2042991	8.910001	0.2137826	0.2137826	8.910001	2.496838	NaN	8.910001	1.355521	NaN	8.910001	0.3963303	0.3963303	8.910001	0.350327	0.350327	8.910001	0.1820547
8.925	0.1784767	0.1784767	8.925	0.1797188	0.1797188	8.925	0.1849701	0.1849701	8.925	0.1757293	0.1757293	8.925	0.1875606	0.1875606	8.925	0.3737097	0.3737097	8.925	0.1834041	0.1834041	8.925	1.655757	NaN	8.925	0.1769885	0.1769885	8.925	0.1874027	0.1874027	8.925	0.1878242	0.1878242	8.925	0.2118968	0.2118968	8.925	2.441275	NaN	8.925	1.449214	NaN	8.925	0.3057997	0.3057997	8.925	0.3202842	0.3202842	8.925	0.1886079
8.940001	0.199298	0.199298	8.940001	0.1896269	0.1896269	8.940001	0.198809	0.198809	8.940001	0.1956444	0.1956444	8.940001	0.2528746	0.2528746	8.940001	0.4134944	0.4134944	8.940001	0.1816863	0.1816863	8.940001	1.823652	NaN	8.940001	0.1944967	0.1944967	8.940001	0.1891889	0.1891889	8.940001	0.1933545	0.1933545	8.940001	0.2164601	0.2164601	8.940001	2.422322	NaN	8.940001	1.335884	NaN	8.940001	0.3047331	0.3047331	8.940001	0.3366155	0.3366155	8.940001	0.1853636
8.955001	0.1680624	0.1680624	8.955001	0.1917149	0.1917149	8.955001	0.1950079	0.1950079	8.955001	0.1805878	0.1805878	8.955001	0.1856043	0.1856043	8.955001	0.3766514	0.3766514	8.955001	0.2133803	0.2133803	8.955001	1.90049	NaN	8.955001	0.183276	0.183276	8.955001	0.1801276	0.1801276	8.955001	0.1946201	0.1946201	8.955001	0.2082165	0.2082165	8.955001	2.545862	NaN	8.955001	1.451831	NaN	8.955001	0.3001062	0.3001062	8.955001	0.4055772	0.4055772	8.955001	0.1857109
8.97	0.1809744	0.1809744	8.97	0.1836854	0.1836854	8.97	0.2077714	0.2077714	8.97	0.1668979	0.1668979	8.97	0.1864566	0.1864566	8.97	0.3967731	0.3967731	8.97	0.1958724	0.1958724	8.97	1.7672	NaN	8.97	0.1803632	0.1803632	8.97	0.1944447	0.1944447	8.97	0.1821592	0.1821592	8.97	0.2111816	0.2111816	8.97	2.429766	NaN	8.97	1.353426	NaN	8.97	0.2983445	0.2983445	8.97	0.4052964	0.4052964	8.97	0.1899375
8.985001	0.1811576	0.1811576	8.985001	0.1838841	0.1838841	8.985001	0.1974463	0.1974463	8.985001	0.1913724	0.1913724	8.985001	0.216064	0.216064	8.985001	0.4276658	0.4276658	8.985001	0.1859168	0.1859168	8.985001	1.944741	NaN	8.985001	0.1803385	0.1803385	8.985001	0.1924962	0.1924962	8.985001	0.1832836	0.1832836	8.985001	0.2191245	0.2191245	8.985001	2.468728	NaN	8.985001	1.198902	NaN	8.985001	0.3857456	0.3857456	8.985001	0.2904668	0.2904668	8.985001	0.1832509
9.0	0.1779391	0.1779391	9.0	0.1841044	0.1841044	9.0	0.2220925	0.2220925	9.0	0.171112	0.171112	9.0	0.1819843	0.1819843	9.0	0.3913443	0.3913443	9.0	0.2679068	0.2679068	9.0	1.943244	NaN	9.0	0.1802305	0.1802305	9.0	0.1849679	0.1849679	9.0	0.1853049	0.1853049	9.0	0.2183886	0.2183886	9.0	2.307801	NaN	9.0	1.114141	NaN	9.0	0.3677649	0.3677649	9.0	0.3206696	0.3206696	9.0	0.1761775
9.015	0.1901055	0.1901055	9.015	0.2035586	0.2035586	9.015	0.2016979	0.2016979	9.015	0.1821	0.1821	9.015	0.1779608	0.1779608	9.015	0.3529008	0.3529008	9.015	0.1679435	0.1679435	9.015	2.065123	NaN	9.015	0.1756986	0.1756986	9.015	0.1994174	0.1994174	9.015	0.1924217	0.1924217	9.015	0.2185873	0.2185873	9.015	2.224961	NaN	9.015	1.187	NaN	9.015	0.3639168	0.3639168	9.015	0.2839033	0.2839033	9.015	0.184528
9.030001	0.1669333	0.1669333	9.030001	0.180268	0.180268	9.030001	0.1759258	0.1759258	9.030001	0.1827874	0.1827874	9.030001	0.1842338	0.1842338	9.030001	0.4064668	0.4064668	9.030001	0.1914419	0.1914419	9.030001	1.966937	NaN	9.030001	0.190562	0.190562	9.030001	0.1819551	0.1819551	9.030001	0.179059	0.179059	9.030001	0.2204789	0.2204789	9.030001	2.146136	NaN	9.030001	1.260896	NaN	9.030001	0.4357842	0.4357842	9.030001	0.4260437	0.4260437	9.030001	0.1822994
9.045	0.1738462	0.1738462	9.045	0.1916393	0.1916393	9.045	0.1954201	0.1954201	9.045	0.1653257	0.1653257	9.045	0.210244	0.210244	9.045	0.3714622	0.3714622	9.045	0.1960968	0.1960968	9.045	1.779192	NaN	9.045	0.1897921	0.1897921	9.045	0.1894599	0.1894599	9.045	0.1918492	0.1918492	9.045	0.2217542	0.2217542	9.045	2.227589	NaN	9.045	1.179757	NaN	9.045	0.3937179	0.3937179	9.045	0.3768047	0.3768047	9.045	0.1891443
9.06	0.176306	0.176306	9.06	0.178755	0.178755	9.06	0.1844425	0.1844425	9.06	0.1728869	0.1728869	9.06	0.1769717	0.1769717	9.06	0.4013239	0.4013239	9.06	0.1964714	0.1964714	9.06	1.515529	NaN	9.06	0.1952589	0.1952589	9.06	0.1794109	0.1794109	9.06	0.1811436	0.1811436	9.06	0.211715	0.211715	9.06	2.338319	NaN	9.06	1.306845	NaN	9.06	0.391989	0.391989	9.06	0.329439	0.329439	9.06	0.17552
9.075001	0.1836257	0.1836257	9.075001	0.1866923	0.1866923	9.075001	0.1875262	0.1875262	9.075001	0.1823967	0.1823967	9.075001	0.2010049	0.2010049	9.075001	0.400305	0.400305	9.075001	0.1847189	0.1847189	9.075001	1.429957	NaN	9.075001	0.185251	0.185251	9.075001	0.1852403	0.1852403	9.075001	0.1776991	0.1776991	9.075001	0.2157982	0.2157982	9.075001	2.359545	NaN	9.075001	1.50863	NaN	9.075001	0.3850642	0.3850642	9.075001	0.3667055	0.3667055	9.075001	0.1824959
9.09	0.1902484	0.1902484	9.09	0.16884	0.16884	9.09	0.1794796	0.1794796	9.09	0.1873847	0.1873847	9.09	0.2699913	0.2699913	9.09	0.4196517	0.4196517	9.09	0.1921303	0.1921303	9.09	1.487071	NaN	9.09	0.1798471	0.1798471	9.09	0.1737406	0.1737406	9.09	0.1817199	0.1817199	9.09	0.2155112	0.2155112	9.09	2.526395	NaN	9.09	1.455925	NaN	9.09	0.4109332	0.4109332	9.09	0.4862688	0.4862688	9.09	0.192082
9.105	0.1904303	0.1904303	9.105	0.1768477	0.1768477	9.105	0.1979771	0.1979771	9.105	0.1861259	0.1861259	9.105	0.3458237	0.3458237	9.105	0.3818001	0.3818001	9.105	0.2233135	0.2233135	9.105	1.897677	NaN	9.105	0.1792959	0.1792959	9.105	0.1765217	0.1765217	9.105	0.1756733	0.1756733	9.105	0.2182958	0.2182958	9.105	2.672217	NaN	9.105	1.389775	NaN	9.105	0.3603744	0.3603744	9.105	0.4494197	0.4494197	9.105	0.1784623
9.120001	0.2193848	0.2193848	9.120001	0.1750222	0.1750222	9.120001	0.1804494	0.1804494	9.120001	0.1825177	0.1825177	9.120001	0.3167966	0.3167966	9.120001	0.4348923	0.4348923	9.120001	0.1771723	0.1771723	9.120001	1.708807	NaN	9.120001	0.1983382	0.1983382	9.120001	0.173451	0.173451	9.120001	0.1818406	0.1818406	9.120001	0.2160322	0.2160322	9.120001	2.810715	NaN	9.120001	1.216161	NaN	9.120001	0.4083049	0.4083049	9.120001	0.565224	0.565224	9.120001	0.1843132
9.135	0.1961944	0.1961944	9.135	0.1962274	0.1962274	9.135	0.1890133	0.1890133	9.135	0.1730157	0.1730157	9.135	0.3119557	0.3119557	9.135	0.4458268	0.4458268	9.135	0.1711051	0.1711051	9.135	1.762891	NaN	9.135	0.1833931	0.1833931	9.135	0.1697567	0.1697567	9.135	0.184429	0.184429	9.135	0.2205169	0.2205169	9.135	2.54357	NaN	9.135	1.264178	NaN	9.135	0.3884423	0.3884423	9.135	0.6088049	0.6088049	9.135	0.1846826
9.150001	0.180346	0.180346	9.150001	0.1951105	0.1951105	9.150001	0.1935097	0.1935097	9.150001	0.1723104	0.1723104	9.150001	0.3519289	0.3519289	9.150001	0.4212818	0.4212818	9.150001	0.1806903	0.1806903	9.150001	1.647714	NaN	9.150001	0.1983152	0.1983152	9.150001	0.1905219	0.1905219	9.150001	0.183921	0.183921	9.150001	0.2113638	0.2113638	9.150001	2.54543	NaN	9.150001	1.363212	NaN	9.150001	0.3825925	0.3825925	9.150001	0.615431	0.615431	9.150001	0.1917118
9.165	0.1951893	0.1951893	9.165	0.1816674	0.1816674	9.165	0.1870991	0.1870991	9.165	0.1663948	0.1663948	9.165	0.1976468	0.1976468	9.165	0.4061108	0.4061108	9.165	0.1901212	0.1901212	9.165	1.75979	NaN	9.165	0.1786253	0.1786253	9.165	0.1892671	0.1892671	9.165	0.1768109	0.1768109	9.165	0.2143788	0.2143788	9.165	2.296687	NaN	9.165	1.551725	NaN	9.165	0.3939515	0.3939515	9.165	0.7026088	0.7026088	9.165	0.1917419
9.18	0.1745524	0.1745524	9.18	0.1905976	0.1905976	9.18	0.1905726	0.1905726	9.18	0.1727395	0.1727395	9.18	0.1788209	0.1788209	9.18	0.3892989	0.3892989	9.18	0.1926471	0.1926471	9.18	1.920404	NaN	9.18	0.1731446	0.1731446	9.18	0.1822898	0.1822898	9.18	0.1858978	0.1858978	9.18	0.2221248	0.2221248	9.18	2.193493	NaN	9.18	1.569258	NaN	9.18	0.4116941	0.4116941	9.18	0.8881724	0.8881724	9.18	0.1862826
9.195001	0.1770436	0.1770436	9.195001	0.1907187	0.1907187	9.195001	0.1770116	0.1770116	9.195001	0.175669	0.175669	9.195001	0.1735294	0.1735294	9.195001	0.3760413	0.3760413	9.195001	0.1796137	0.1796137	9.195001	1.910699	NaN	9.195001	0.1837332	0.1837332	9.195001	0.1866758	0.1866758	9.195001	0.1789442	0.1789442	9.195001	0.211401	0.211401	9.195001	2.140302	NaN	9.195001	1.536898	NaN	9.195001	0.4157733	0.4157733	9.195001	0.4995876	0.4995876	9.195001	0.2095999
9.21	0.1909178	0.1909178	9.21	0.1807504	0.1807504	9.21	0.173427	0.173427	9.21	0.177892	0.177892	9.21	0.2648568	0.2648568	9.21	0.3938039	0.3938039	9.21	0.1919297	0.1919297	9.21	1.794092	NaN	9.21	0.1885391	0.1885391	9.21	0.1845546	0.1845546	9.21	0.1884886	0.1884886	9.21	0.2149025	0.2149025	9.21	1.983931	NaN	9.21	1.487846	NaN	9.21	0.3899052	0.3899052	9.21	0.4829307	0.4829307	9.21	0.1829166
9.225	0.1865287	0.1865287	9.225	0.2025188	0.2025188	9.225	0.1906672	0.1906672	9.225	0.1803423	0.1803423	9.225	0.2032966	0.2032966	9.225	0.3832248	0.3832248	9.225	0.1944506	0.1944506	9.225	1.911385	NaN	9.225	0.1836765	0.1836765	9.225	0.1939472	0.1939472	9.225	0.1767173	0.1767173	9.225	0.2120632	0.2120632	9.225	1.873766	NaN	9.225	1.413733	NaN	9.225	0.4174716	0.4174716	9.225	0.6150017	0.6150017	9.225	0.1806237
9.240001	0.1871676	0.1871676	9.240001	0.1884954	0.1884954	9.240001	0.1799611	0.1799611	9.240001	0.1945268	0.1945268	9.240001	0.2087518	0.2087518	9.240001	0.3895422	0.3895422	9.240001	0.1741522	0.1741522	9.240001	1.974476	NaN	9.240001	0.1753539	0.1753539	9.240001	0.1934655	0.1934655	9.240001	0.1876193	0.1876193	9.240001	0.2132704	0.2132704	9.240001	2.052915	NaN	9.240001	1.212695	NaN	9.240001	0.3891812	0.3891812	9.240001	0.5297191	0.5297191	9.240001	0.1724061
9.255	0.1802424	0.1802424	9.255	0.1825296	0.1825296	9.255	0.1852594	0.1852594	9.255	0.177835	0.177835	9.255	0.2186421	0.2186421	9.255	0.3823156	0.3823156	9.255	0.1675769	0.1675769	9.255	2.114694	NaN	9.255	0.2150583	0.2150583	9.255	0.1999493	0.1999493	9.255	0.1798474	0.1798474	9.255	0.2179729	0.2179729	9.255	2.112161	NaN	9.255	1.369558	NaN	9.255	0.3711296	0.3711296	9.255	0.5742699	0.5742699	9.255	0.1824586
9.27	0.1805228	0.1805228	9.27	0.2047453	0.2047453	9.27	0.2010104	0.2010104	9.27	0.1739415	0.1739415	9.27	0.1920762	0.1920762	9.27	0.3821976	0.3821976	9.27	0.187643	0.187643	9.27	1.943479	NaN	9.27	0.1837008	0.1837008	9.27	0.1769715	0.1769715	9.27	0.1762808	0.1762808	9.27	0.2172877	0.2172877	9.27	2.193928	NaN	9.27	1.505857	NaN	9.27	0.4131036	0.4131036	9.27	0.6244792	0.6244792	9.27	0.189172
9.285001	0.1792316	0.1792316	9.285001	0.1942028	0.1942028	9.285001	0.1792819	0.1792819	9.285001	0.1902184	0.1902184	9.285001	0.3405639	0.3405639	9.285001	0.4124293	0.4124293	9.285001	0.1726412	0.1726412	9.285001	1.760523	NaN	9.285001	0.1877391	0.1877391	9.285001	0.1809798	0.1809798	9.285001	0.1704348	0.1704348	9.285001	0.2204361	0.2204361	9.285001	2.353452	NaN	9.285001	1.420534	NaN	9.285001	0.402722	0.402722	9.285001	0.7589825	0.7589825	9.285001	0.185413
9.3	0.1783151	0.1783151	9.3	0.1819086	0.1819086	9.3	0.2051095	0.2051095	9.3	0.1648569	0.1648569	9.3	0.1877891	0.1877891	9.3	0.430369	0.430369	9.3	0.193716	0.193716	9.3	1.805164	NaN	9.3	0.1839512	0.1839512	9.3	0.1727595	0.1727595	9.3	0.1910313	0.1910313	9.3	0.2159151	0.2159151	9.3	2.286231	NaN	9.3	1.656221	NaN	9.3	0.3992261	0.3992261	9.3	1.061976	NaN	9.3	0.1825314
9.315001	0.1865234	0.1865234	9.315001	0.1764376	0.1764376	9.315001	0.2035554	0.2035554	9.315001	0.1780087	0.1780087	9.315001	0.2088658	0.2088658	9.315001	0.3964136	0.3964136	9.315001	0.1863438	0.1863438	9.315001	1.679258	NaN	9.315001	0.1815931	0.1815931	9.315001	0.1713071	0.1713071	9.315001	0.1818815	0.1818815	9.315001	0.2153936	0.2153936	9.315001	2.263285	NaN	9.315001	1.666543	NaN	9.315001	0.395274	0.395274	9.315001	0.8155919	0.8155919	9.315001	0.1744078
9.330001	0.1651181	0.1651181	9.330001	0.1932829	0.1932829	9.330001	0.1952102	0.1952102	9.330001	0.1657014	0.1657014	9.330001	0.192678	0.192678	9.330001	0.3735994	0.3735994	9.330001	0.1952563	0.1952563	9.330001	1.714956	NaN	9.330001	0.1877794	0.1877794	9.330001	0.1717642	0.1717642	9.330001	0.1920443	0.1920443	9.330001	0.2102143	0.2102143	9.330001	2.183198	NaN	9.330001	1.899969	NaN	9.330001	0.3884272	0.3884272	9.330001	0.9570627	0.9570627	9.330001	0.178026
9.345	0.1874092	0.1874092	9.345	0.1795747	0.1795747	9.345	0.197388	0.197388	9.345	0.1760055	0.1760055	9.345	0.3099129	0.3099129	9.345	0.4167581	0.4167581	9.345	0.1785972	0.1785972	9.345	1.739061	NaN	9.345	0.1811297	0.1811297	9.345	0.1952111	0.1952111	9.345	0.1717149	0.1717149	9.345	0.2246625	0.2246625	9.345	2.272126	NaN	9.345	2.04678	NaN	9.345	0.3780977	0.3780977	9.345	0.8419515	0.8419515	9.345	0.1783743
9.360001	0.1720617	0.1720617	9.360001	0.1935996	0.1935996	9.360001	0.1810882	0.1810882	9.360001	0.172778	0.172778	9.360001	0.2037473	0.2037473	9.360001	0.4114004	0.4114004	9.360001	0.2425425	0.2425425	9.360001	1.761764	NaN	9.360001	0.1892012	0.1892012	9.360001	0.203354	0.203354	9.360001	0.1816479	0.1816479	9.360001	0.2118436	0.2118436	9.360001	2.357783	NaN	9.360001	2.134283	NaN	9.360001	0.4199572	0.4199572	9.360001	0.7257659	0.7257659	9.360001	0.196935
9.375	0.1993959	0.1993959	9.375	0.1837831	0.1837831	9.375	0.1818407	0.1818407	9.375	0.1839557	0.1839557	9.375	0.236187	0.236187	9.375	0.427023	0.427023	9.375	0.2032853	0.2032853	9.375	1.945994	NaN	9.375	0.1970814	0.1970814	9.375	0.1893333	0.1893333	9.375	0.17184	0.17184	9.375	0.2231298	0.2231298	9.375	2.268464	NaN	9.375	2.047225	NaN	9.375	0.4109241	0.4109241	9.375	0.6624414	0.6624414	9.375	0.1828063
9.39	0.1753237	0.1753237	9.39	0.1911668	0.1911668	9.39	0.1960842	0.1960842	9.39	0.1824165	0.1824165	9.39	0.308117	0.308117	9.39	0.3966295	0.3966295	9.39	0.1774855	0.1774855	9.39	1.929515	NaN	9.39	0.1731934	0.1731934	9.39	0.1813383	0.1813383	9.39	0.1838721	0.1838721	9.39	0.2172112	0.2172112	9.39	2.3845	NaN	9.39	1.837209	NaN	9.39	0.3884406	0.3884406	9.39	0.8205864	0.8205864	9.39	0.1806689
9.405001	0.1849987	0.1849987	9.405001	0.2032794	0.2032794	9.405001	0.193044	0.193044	9.405001	0.1770963	0.1770963	9.405001	0.3016225	0.3016225	9.405001	0.4116197	0.4116197	9.405001	0.184786	0.184786	9.405001	1.956812	NaN	9.405001	0.1872698	0.1872698	9.405001	0.1955656	0.1955656	9.405001	0.1836136	0.1836136	9.405001	0.2167457	0.2167457	9.405001	2.480389	NaN	9.405001	1.803048	NaN	9.405001	0.4283496	0.4283496	9.405001	0.8385008	0.8385008	9.405001	0.1841539
9.42	0.1729272	0.1729272	9.42	0.1893463	0.1893463	9.42	0.1935225	0.1935225	9.42	0.1697447	0.1697447	9.42	0.3335401	0.3335401	9.42	0.3982983	0.3982983	9.42	0.1672214	0.1672214	9.42	1.977488	NaN	9.42	0.1910341	0.1910341	9.42	0.1825808	0.1825808	9.42	0.1843532	0.1843532	9.42	0.2152626	0.2152626	9.42	2.500071	NaN	9.42	1.923504	NaN	9.42	0.3868938	0.3868938	9.42	0.8993072	0.8993072	9.42	0.201283
9.435	0.1882526	0.1882526	9.435	0.1862163	0.1862163	9.435	0.2077354	0.2077354	9.435	0.1728313	0.1728313	9.435	0.3526032	0.3526032	9.435	0.3994514	0.3994514	9.435	0.1789887	0.1789887	9.435	2.054567	NaN	9.435	0.1757869	0.1757869	9.435	0.1769153	0.1769153	9.435	0.1833412	0.1833412	9.435	0.2140411	0.2140411	9.435	2.518814	NaN	9.435	1.747763	NaN	9.435	0.4052266	0.4052266	9.435	0.892413	0.892413	9.435	0.1878695
9.450001	0.1768679	0.1768679	9.450001	0.2035819	0.2035819	9.450001	0.1835947	0.1835947	9.450001	0.1659482	0.1659482	9.450001	0.3355148	0.3355148	9.450001	0.4156241	0.4156241	9.450001	0.192211	0.192211	9.450001	1.910877	NaN	9.450001	0.1762869	0.1762869	9.450001	0.1907905	0.1907905	9.450001	0.1909242	0.1909242	9.450001	0.2159563	0.2159563	9.450001	2.445896	NaN	9.450001	1.803309	NaN	9.450001	0.3884773	0.3884773	9.450001	1.047722	NaN	9.450001	0.1814393
9.465	0.1920768	0.1920768	9.465	0.2008122	0.2008122	9.465	0.1852269	0.1852269	9.465	0.1720002	0.1720002	9.465	0.3478432	0.3478432	9.465	0.4103115	0.4103115	9.465	0.1797916	0.1797916	9.465	2.126871	NaN	9.465	0.1953739	0.1953739	9.465	0.1805748	0.1805748	9.465	0.1987614	0.1987614	9.465	0.213913	0.213913	9.465	2.355161	NaN	9.465	1.548525	NaN	9.465	0.415073	0.415073	9.465	0.8329889	0.8329889	9.465	0.2049207
9.48	0.1801703	0.1801703	9.48	0.1928328	0.1928328	9.48	0.1963924	0.1963924	9.48	0.1816565	0.1816565	9.48	0.3177335	0.3177335	9.48	0.393155	0.393155	9.48	0.1735307	0.1735307	9.48	2.253437	NaN	9.48	0.1779296	0.1779296	9.48	0.1933109	0.1933109	9.48	0.1901604	0.1901604	9.48	0.2199839	0.2199839	9.48	2.392933	NaN	9.48	1.61571	NaN	9.48	0.3641531	0.3641531	9.48	0.8370433	0.8370433	9.48	0.1833355
9.495001	0.1874246	0.1874246	9.495001	0.1973648	0.1973648	9.495001	0.2106016	0.2106016	9.495001	0.1838846	0.1838846	9.495001	0.3235399	0.3235399	9.495001	0.4176622	0.4176622	9.495001	0.2512547	0.2512547	9.495001	2.211014	NaN	9.495001	0.175915	0.175915	9.495001	0.1836552	0.1836552	9.495001	0.1866842	0.1866842	9.495001	0.2159685	0.2159685	9.495001	2.212216	NaN	9.495001	1.520246	NaN	9.495001	0.3842256	0.3842256	9.495001	0.9648056	0.9648056	9.495001	0.1983023
9.51	0.1866886	0.1866886	9.51	0.1944276	0.1944276	9.51	0.1891535	0.1891535	9.51	0.1791606	0.1791606	9.51	0.3087021	0.3087021	9.51	0.4000574	0.4000574	9.51	0.1764936	0.1764936	9.51	2.449089	NaN	9.51	0.1805714	0.1805714	9.51	0.1771404	0.1771404	9.51	0.176244	0.176244	9.51	0.2199583	0.2199583	9.51	2.285398	NaN	9.51	1.563685	NaN	9.51	0.3816082	0.3816082	9.51	0.8464508	0.8464508	9.51	0.1930811
9.525001	0.197071	0.197071	9.525001	0.1926699	0.1926699	9.525001	0.2027635	0.2027635	9.525001	0.1912003	0.1912003	9.525001	0.325868	0.325868	9.525001	0.4081782	0.4081782	9.525001	0.1828716	0.1828716	9.525001	2.28296	NaN	9.525001	0.1889021	0.1889021	9.525001	0.1912373	0.1912373	9.525001	0.1712015	0.1712015	9.525001	0.2133706	0.2133706	9.525001	2.064433	NaN	9.525001	1.811943	NaN	9.525001	0.3911154	0.3911154	9.525001	0.7638493	0.7638493	9.525001	0.1895963
9.540001	0.1794747	0.1794747	9.540001	0.2184932	0.2184932	9.540001	0.1933521	0.1933521	9.540001	0.1761901	0.1761901	9.540001	0.3512978	0.3512978	9.540001	0.423364	0.423364	9.540001	0.176921	0.176921	9.540001	2.138571	NaN	9.540001	0.1820684	0.1820684	9.540001	0.1722611	0.1722611	9.540001	0.1834614	0.1834614	9.540001	0.2077962	0.2077962	9.540001	2.199356	NaN	9.540001	1.817912	NaN	9.540001	0.3832753	0.3832753	9.540001	0.6757455	0.6757455	9.540001	0.1829914
9.555	0.1719552	0.1719552	9.555	0.1927887	0.1927887	9.555	0.1985071	0.1985071	9.555	0.181371	0.181371	9.555	0.3417879	0.3417879	9.555	0.411988	0.411988	9.555	0.1850433	0.1850433	9.555	2.145467	NaN	9.555	0.1984162	0.1984162	9.555	0.1876878	0.1876878	9.555	0.1836766	0.1836766	9.555	0.2126121	0.2126121	9.555	2.298329	NaN	9.555	1.658499	NaN	9.555	0.4125814	0.4125814	9.555	0.6435066	0.6435066	9.555	0.1867862
9.570001	0.1774733	0.1774733	9.570001	0.2016051	0.2016051	9.570001	0.1882923	0.1882923	9.570001	0.1682407	0.1682407	9.570001	0.3479809	0.3479809	9.570001	0.3581704	0.3581704	9.570001	0.1767625	0.1767625	9.570001	1.875174	NaN	9.570001	0.2044775	0.2044775	9.570001	0.1909802	0.1909802	9.570001	0.175909	0.175909	9.570001	0.2154664	0.2154664	9.570001	1.959017	NaN	9.570001	1.727583	NaN	9.570001	0.3945681	0.3945681	9.570001	0.5919276	0.5919276	9.570001	0.1743104
9.585	0.1758354	0.1758354	9.585	0.1908291	0.1908291	9.585	0.1725862	0.1725862	9.585	0.1875103	0.1875103	9.585	0.332507	0.332507	9.585	0.4268347	0.4268347	9.585	0.1846375	0.1846375	9.585	1.698412	NaN	9.585	0.175166	0.175166	9.585	0.1962568	0.1962568	9.585	0.1937964	0.1937964	9.585	0.2147104	0.2147104	9.585	1.88213	NaN	9.585	1.685452	NaN	9.585	0.3934755	0.3934755	9.585	0.6332306	0.6332306	9.585	0.1792329
9.6	0.1912429	0.1912429	9.6	0.207081	0.207081	9.6	0.2055771	0.2055771	9.6	0.1848	0.1848	9.6	0.3334853	0.3334853	9.6	0.4264766	0.4264766	9.6	0.1821482	0.1821482	9.6	1.683965	NaN	9.6	0.1816014	0.1816014	9.6	0.1944076	0.1944076	9.6	0.1914105	0.1914105	9.6	0.2143591	0.2143591	9.6	2.33615	NaN	9.6	1.586137	NaN	9.6	0.4042794	0.4042794	9.6	0.7397692	0.7397692	9.6	0.2019169
9.615001	0.1954708	0.1954708	9.615001	0.192797	0.192797	9.615001	0.1998551	0.1998551	9.615001	0.1745069	0.1745069	9.615001	0.3422086	0.3422086	9.615001	0.4376715	0.4376715	9.615001	0.1895888	0.1895888	9.615001	1.717964	NaN	9.615001	0.1997347	0.1997347	9.615001	0.1812563	0.1812563	9.615001	0.1935018	0.1935018	9.615001	0.2187041	0.2187041	9.615001	2.189548	NaN	9.615001	1.363078	NaN	9.615001	0.3697509	0.3697509	9.615001	0.5925658	0.5925658	9.615001	0.1930707
9.63	0.1697569	0.1697569	9.63	0.2009147	0.2009147	9.63	0.197436	0.197436	9.63	0.2023293	0.2023293	9.63	0.3394614	0.3394614	9.63	0.4135335	0.4135335	9.63	0.177952	0.177952	9.63	1.717621	NaN	9.63	0.1781318	0.1781318	9.63	0.1790273	0.1790273	9.63	0.1689323	0.1689323	9.63	0.2168933	0.2168933	9.63	2.05491	NaN	9.63	1.410279	NaN	9.63	0.3960389	0.3960389	9.63	0.6952397	0.6952397	9.63	0.1858703
9.645	0.1812091	0.1812091	9.645	0.1927333	0.1927333	9.645	0.1846647	0.1846647	9.645	0.1879297	0.1879297	9.645	0.2672354	0.2672354	9.645	0.4269697	0.4269697	9.645	0.1770822	0.1770822	9.645	1.939134	NaN	9.645	0.1848976	0.1848976	9.645	0.1739035	0.1739035	9.645	0.2049122	0.2049122	9.645	0.2226626	0.2226626	9.645	1.951452	NaN	9.645	1.463936	NaN	9.645	0.3805823	0.3805823	9.645	0.832721	0.832721	9.645	0.1952494
9.660001	0.1893624	0.1893624	9.660001	0.1751744	0.1751744	9.660001	0.2083552	0.2083552	9.660001	0.1796229	0.1796229	9.660001	0.3337041	0.3337041	9.660001	0.3966731	0.3966731	9.660001	0.1686597	0.1686597	9.660001	1.869861	NaN	9.660001	0.1933908	0.1933908	9.660001	0.1819306	0.1819306	9.660001	0.1774627	0.1774627	9.660001	0.2149037	0.2149037	9.660001	2.131722	NaN	9.660001	1.445855	NaN	9.660001	0.4061863	0.4061863	9.660001	0.8406633	0.8406633	9.660001	0.1869275
9.675	0.184507	0.184507	9.675	0.1835346	0.1835346	9.675	0.1926395	0.1926395	9.675	0.1817404	0.1817404	9.675	0.3415789	0.3415789	9.675	0.3718107	0.3718107	9.675	0.1967077	0.1967077	9.675	1.843567	NaN	9.675	0.1802164	0.1802164	9.675	0.1930183	0.1930183	9.675	0.1918879	0.1918879	9.675	0.2132868	0.2132868	9.675	2.150153	NaN	9.675	1.409013	NaN	9.675	0.3973027	0.3973027	9.675	0.6266035	0.6266035	9.675	0.1882891
9.690001	0.1899389	0.1899389	9.690001	0.1975891	0.1975891	9.690001	0.1819314	0.1819314	9.690001	0.1813551	0.1813551	9.690001	0.314797	0.314797	9.690001	0.3592873	0.3592873	9.690001	0.1675174	0.1675174	9.690001	1.815892	NaN	9.690001	0.1926478	0.1926478	9.690001	0.1715923	0.1715923	9.690001	0.1832429	0.1832429	9.690001	0.216775	0.216775	9.690001	2.06443	NaN	9.690001	1.404331	NaN	9.690001	0.4054248	0.4054248	9.690001	0.6573506	0.6573506	9.690001	0.2058081
9.705001	0.1796926	0.1796926	9.705001	0.1856611	0.1856611	9.705001	0.1853996	0.1853996	9.705001	0.1812777	0.1812777	9.705001	0.2945693	0.2945693	9.705001	0.4138334	0.4138334	9.705001	0.1917942	0.1917942	9.705001	2.000624	NaN	9.705001	0.2006661	0.2006661	9.705001	0.1926003	0.1926003	9.705001	0.1823073	0.1823073	9.705001	0.21642	0.21642	9.705001	2.269402	NaN	9.705001	1.588327	NaN	9.705001	0.4121789	0.4121789	9.705001	0.7988465	0.7988465	9.705001	0.1776565
9.72	0.1831808	0.1831808	9.72	0.1912169	0.1912169	9.72	0.1776568	0.1776568	9.72	0.1795518	0.1795518	9.72	0.3569935	0.3569935	9.72	0.4350246	0.4350246	9.72	0.189317	0.189317	9.72	2.044712	NaN	9.72	0.1762524	0.1762524	9.72	0.1644363	0.1644363	9.72	0.2002123	0.2002123	9.72	0.2092255	0.2092255	9.72	2.048495	NaN	9.72	1.552825	NaN	9.72	0.4012858	0.4012858	9.72	0.9044231	0.9044231	9.72	0.1929508
9.735001	0.1869638	0.1869638	9.735001	0.2016447	0.2016447	9.735001	0.1894757	0.1894757	9.735001	0.1810504	0.1810504	9.735001	0.2987886	0.2987886	9.735001	0.4073383	0.4073383	9.735001	0.1978761	0.1978761	9.735001	2.34174	NaN	9.735001	0.1780141	0.1780141	9.735001	0.1787101	0.1787101	9.735001	0.1855074	0.1855074	9.735001	0.2196093	0.2196093	9.735001	2.1966	NaN	9.735001	1.67247	NaN	9.735001	0.4140114	0.4140114	9.735001	0.8795826	0.8795826	9.735001	0.2090113
9.75	0.1764572	0.1764572	9.75	0.1849337	0.1849337	9.75	0.1863195	0.1863195	9.75	0.181048	0.181048	9.75	0.3174217	0.3174217	9.75	0.3939827	0.3939827	9.75	0.1768532	0.1768532	9.75	2.159486	NaN	9.75	0.189486	0.189486	9.75	0.1711404	0.1711404	9.75	0.1960764	0.1960764	9.75	0.217322	0.217322	9.75	2.290313	NaN	9.75	1.818011	NaN	9.75	0.4006835	0.4006835	9.75	0.9346298	0.9346298	9.75	0.1861605
9.765	0.1779345	0.1779345	9.765	0.2050587	0.2050587	9.765	0.1986355	0.1986355	9.765	0.1756763	0.1756763	9.765	0.2068028	0.2068028	9.765	0.4221752	0.4221752	9.765	0.1897074	0.1897074	9.765	1.996753	NaN	9.765	0.1721018	0.1721018	9.765	0.1992399	0.1992399	9.765	0.1780115	0.1780115	9.765	0.2128636	0.2128636	9.765	2.100736	NaN	9.765	1.814559	NaN	9.765	0.4264313	0.4264313	9.765	0.9436849	0.9436849	9.765	0.1817046
9.780001	0.1917144	0.1917144	9.780001	0.1856595	0.1856595	9.780001	0.1920127	0.1920127	9.780001	0.1665077	0.1665077	9.780001	0.3076601	0.3076601	9.780001	0.4122837	0.4122837	9.780001	0.1779212	0.1779212	9.780001	1.958477	NaN	9.780001	0.187438	0.187438	9.780001	0.1747191	0.1747191	9.780001	0.1765362	0.1765362	9.780001	0.216313	0.216313	9.780001	2.355913	NaN	9.780001	1.959409	NaN	9.780001	0.4114839	0.4114839	9.780001	0.9817339	0.9817339	9.780001	0.186842
9.795	0.1734437	0.1734437	9.795	0.1725904	0.1725904	9.795	0.1873071	0.1873071	9.795	0.1767834	0.1767834	9.795	0.2727262	0.2727262	9.795	0.4014352	0.4014352	9.795	0.1647056	0.1647056	9.795	1.857345	NaN	9.795	0.1818403	0.1818403	9.795	0.190121	0.190121	9.795	0.1737237	0.1737237	9.795	0.2177566	0.2177566	9.795	2.058308	NaN	9.795	1.985576	NaN	9.795	0.394476	0.394476	9.795	0.9084861	0.9084861	9.795	0.1927415
9.81	0.1919631	0.1919631	9.81	0.2063827	0.2063827	9.81	0.1825074	0.1825074	9.81	0.1621806	0.1621806	9.81	0.3277158	0.3277158	9.81	0.4274432	0.4274432	9.81	0.1829398	0.1829398	9.81	1.722998	NaN	9.81	0.1774429	0.1774429	9.81	0.1930879	0.1930879	9.81	0.1794157	0.1794157	9.81	0.2178379	0.2178379	9.81	2.32742	NaN	9.81	1.923167	NaN	9.81	0.4131637	0.4131637	9.81	1.027302	NaN	9.81	0.1880113
9.825001	0.1751988	0.1751988	9.825001	0.1937544	0.1937544	9.825001	0.1720989	0.1720989	9.825001	0.1745807	0.1745807	9.825001	0.3461982	0.3461982	9.825001	0.388293	0.388293	9.825001	0.1884251	0.1884251	9.825001	1.838024	NaN	9.825001	0.1884915	0.1884915	9.825001	0.1843986	0.1843986	9.825001	0.1790726	0.1790726	9.825001	0.2120295	0.2120295	9.825001	2.324404	NaN	9.825001	1.974248	NaN	9.825001	0.3830656	0.3830656	9.825001	1.108816	NaN	9.825001	0.1725302
9.84	0.1868383	0.1868383	9.84	0.1975278	0.1975278	9.84	0.1998049	0.1998049	9.84	0.1790413	0.1790413	9.84	0.2433741	0.2433741	9.84	0.4145629	0.4145629	9.84	0.1898026	0.1898026	9.84	1.644901	NaN	9.84	0.1765475	0.1765475	9.84	0.1912612	0.1912612	9.84	0.1763666	0.1763666	9.84	0.209296	0.209296	9.84	2.347049	NaN	9.84	1.965671	NaN	9.84	0.3661843	0.3661843	9.84	1.172194	NaN	9.84	0.1673569
9.855	0.1994556	0.1994556	9.855	0.1992156	0.1992156	9.855	0.1889787	0.1889787	9.855	0.1865679	0.1865679	9.855	0.3321661	0.3321661	9.855	0.3966366	0.3966366	9.855	0.175525	0.175525	9.855	1.653139	NaN	9.855	0.2063906	0.2063906	9.855	0.1839232	0.1839232	9.855	0.1860001	0.1860001	9.855	0.217761	0.217761	9.855	2.354893	NaN	9.855	2.104657	NaN	9.855	0.3875284	0.3875284	9.855	1.205545	NaN	9.855	0.1762515
9.870001	0.1836665	0.1836665	9.870001	0.1785577	0.1785577	9.870001	0.2142217	0.2142217	9.870001	0.1901838	0.1901838	9.870001	0.2551558	0.2551558	9.870001	0.4014435	0.4014435	9.870001	0.2011991	0.2011991	9.870001	1.683374	NaN	9.870001	0.181706	0.181706	9.870001	0.1792636	0.1792636	9.870001	0.179947	0.179947	9.870001	0.2190131	0.2190131	9.870001	2.437122	NaN	9.870001	2.015156	NaN	9.870001	0.4186167	0.4186167	9.870001	0.9912287	0.9912287	9.870001	0.1845278
9.885	0.1635971	0.1635971	9.885	0.1833158	0.1833158	9.885	0.1820356	0.1820356	9.885	0.1860753	0.1860753	9.885	0.3444972	0.3444972	9.885	0.3889343	0.3889343	9.885	0.1837116	0.1837116	9.885	1.886536	NaN	9.885	0.1789805	0.1789805	9.885	0.1762149	0.1762149	9.885	0.1816533	0.1816533	9.885	0.2125675	0.2125675	9.885	2.255236	NaN	9.885	2.090344	NaN	9.885	0.3996669	0.3996669	9.885	1.078672	NaN	9.885	0.1746818
9.900001	0.197509	0.197509	9.900001	0.1767637	0.1767637	9.900001	0.1747744	0.1747744	9.900001	0.1955885	0.1955885	9.900001	0.3185639	0.3185639	9.900001	0.4076757	0.4076757	9.900001	0.1902891	0.1902891	9.900001	1.803761	NaN	9.900001	0.1874937	0.1874937	9.900001	0.1908088	0.1908088	9.900001	0.1797273	0.1797273	9.900001	0.2206399	0.2206399	9.900001	2.101596	NaN	9.900001	2.256109	NaN	9.900001	0.3961098	0.3961098	9.900001	1.086461	NaN	9.900001	0.1807187
9.915001	0.1848231	0.1848231	9.915001	0.1990184	0.1990184	9.915001	0.1843201	0.1843201	9.915001	0.1762471	0.1762471	9.915001	0.3081075	0.3081075	9.915001	0.377339	0.377339	9.915001	0.2014572	0.2014572	9.915001	1.86887	NaN	9.915001	0.1990579	0.1990579	9.915001	0.1871626	0.1871626	9.915001	0.1723398	0.1723398	9.915001	0.2159663	0.2159663	9.915001	2.308168	NaN	9.915001	1.896706	NaN	9.915001	0.390559	0.390559	9.915001	1.238722	NaN	9.915001	0.1844619
9.93	0.1922977	0.1922977	9.93	0.1809523	0.1809523	9.93	0.1999052	0.1999052	9.93	0.1577945	0.1577945	9.93	0.3378817	0.3378817	9.93	0.3757271	0.3757271	9.93	0.1867778	0.1867778	9.93	1.789957	NaN	9.93	0.1937475	0.1937475	9.93	0.189949	0.189949	9.93	0.1738998	0.1738998	9.93	0.2156272	0.2156272	9.93	2.522316	NaN	9.93	2.268289	NaN	9.93	0.3929455	0.3929455	9.93	1.163163	NaN	9.93	0.1881251
9.945001	0.1809186	0.1809186	9.945001	0.1899624	0.1899624	9.945001	0.1746914	0.1746914	9.945001	0.1817653	0.1817653	9.945001	0.2275539	0.2275539	9.945001	0.3813769	0.3813769	9.945001	0.2054704	0.2054704	9.945001	1.750731	NaN	9.945001	0.189428	0.189428	9.945001	0.1878008	0.1878008	9.945001	0.1746798	0.1746798	9.945001	0.2176431	0.2176431	9.945001	2.685232	NaN	9.945001	2.186459	NaN	9.945001	0.374034	0.374034	9.945001	1.232445	NaN	9.945001	0.2006423
9.96	0.1807439	0.1807439	9.96	0.1868463	0.1868463	9.96	0.1827595	0.1827595	9.96	0.1658723	0.1658723	9.96	0.3356754	0.3356754	9.96	0.3985417	0.3985417	9.96	0.2675129	0.2675129	9.96	1.810037	NaN	9.96	0.1933756	0.1933756	9.96	0.2001507	0.2001507	9.96	0.1780648	0.1780648	9.96	0.2174709	0.2174709	9.96	2.825531	NaN	9.96	2.25514	NaN	9.96	0.3870679	0.3870679	9.96	1.246206	NaN	9.96	0.1816117
9.975	0.186085	0.186085	9.975	0.1943723	0.1943723	9.975	0.1970409	0.1970409	9.975	0.1808804	0.1808804	9.975	0.3675066	0.3675066	9.975	0.4201465	0.4201465	9.975	0.2966631	0.2966631	9.975	1.637061	NaN	9.975	0.1915279	0.1915279	9.975	0.1901095	0.1901095	9.975	0.1788886	0.1788886	9.975	0.2155551	0.2155551	9.975	2.866306	NaN	9.975	2.14412	NaN	9.975	0.4029306	0.4029306	9.975	1.282562	NaN	9.975	0.1878063
9.990001	0.1948023	0.1948023	9.990001	0.1996965	0.1996965	9.990001	0.1832454	0.1832454	9.990001	0.1715688	0.1715688	9.990001	0.3551072	0.3551072	9.990001	0.3809445	0.3809445	9.990001	0.3936256	0.3936256	9.990001	1.765388	NaN	9.990001	0.1741751	0.1741751	9.990001	0.1875927	0.1875927	9.990001	0.1869704	0.1869704	9.990001	0.2081948	0.2081948	9.990001	2.780481	NaN	9.990001	1.957724	NaN	9.990001	0.3681152	0.3681152	9.990001	1.230279	NaN	9.990001	0.1820499
10.005	0.1685637	0.1685637	10.005	0.2044102	0.2044102	10.005	0.1883773	0.1883773	10.005	0.1889454	0.1889454	10.005	0.347413	0.347413	10.005	0.409488	0.409488	10.005	0.3535829	0.3535829	10.005	1.739787	NaN	10.005	0.1820163	0.1820163	10.005	0.1817029	0.1817029	10.005	0.1951897	0.1951897	10.005	0.2056102	0.2056102	10.005	2.802165	NaN	10.005	1.99585	NaN	10.005	0.3830334	0.3830334	10.005	1.144819	NaN	10.005	0.181849
10.02	0.2060665	0.2060665	10.02	0.1743297	0.1743297	10.02	0.1989828	0.1989828	10.02	0.1745806	0.1745806	10.02	0.3256536	0.3256536	10.02	0.4334171	0.4334171	10.02	0.3804539	0.3804539	10.02	1.592694	NaN	10.02	0.1754565	0.1754565	10.02	0.1767766	0.1767766	10.02	0.1781519	0.1781519	10.02	0.2131318	0.2131318	10.02	2.722031	NaN	10.02	1.964481	NaN	10.02	0.3959501	0.3959501	10.02	1.27852	NaN	10.02	0.1780237
10.035	0.1817323	0.1817323	10.035	0.1832407	0.1832407	10.035	0.1840353	0.1840353	10.035	0.1816189	0.1816189	10.035	0.387561	0.387561	10.035	0.4213141	0.4213141	10.035	0.3543417	0.3543417	10.035	1.509236	NaN	10.035	0.1885445	0.1885445	10.035	0.1878508	0.1878508	10.035	0.1669191	0.1669191	10.035	0.2160778	0.2160778	10.035	2.704409	NaN	10.035	1.968362	NaN	10.035	0.3724368	0.3724368	10.035	1.113273	NaN	10.035	0.1886184
10.05	0.1878092	0.1878092	10.05	0.1709026	0.1709026	10.05	0.189433	0.189433	10.05	0.1736382	0.1736382	10.05	0.3654434	0.3654434	10.05	0.4176987	0.4176987	10.05	0.3555248	0.3555248	10.05	1.595724	NaN	10.05	0.1751512	0.1751512	10.05	0.1944549	0.1944549	10.05	0.1863358	0.1863358	10.05	0.2138531	0.2138531	10.05	2.66241	NaN	10.05	1.82502	NaN	10.05	0.3685447	0.3685447	10.05	1.260276	NaN	10.05	0.1966623
10.065	0.1840057	0.1840057	10.065	0.1863571	0.1863571	10.065	0.2068189	0.2068189	10.065	0.1927697	0.1927697	10.065	0.3908415	0.3908415	10.065	0.4339103	0.4339103	10.065	0.378382	0.378382	10.065	1.484772	NaN	10.065	0.1926474	0.1926474	10.065	0.1829111	0.1829111	10.065	0.1830629	0.1830629	10.065	0.2164862	0.2164862	10.065	2.766174	NaN	10.065	1.926054	NaN	10.065	0.3812666	0.3812666	10.065	1.254658	NaN	10.065	0.1874266
10.08	0.1831286	0.1831286	10.08	0.1891939	0.1891939	10.08	0.1867831	0.1867831	10.08	0.1855879	0.1855879	10.08	0.3062749	0.3062749	10.08	0.3817123	0.3817123	10.08	0.4295497	0.4295497	10.08	1.579252	NaN	10.08	0.198361	0.198361	10.08	0.1800473	0.1800473	10.08	0.1851322	0.1851322	10.08	0.2163965	0.2163965	10.08	2.583871	NaN	10.08	1.829957	NaN	10.08	0.3637879	0.3637879	10.08	1.153337	NaN	10.08	0.1888362
10.095	0.1768069	0.1768069	10.095	0.2003959	0.2003959	10.095	0.2137706	0.2137706	10.095	0.1768402	0.1768402	10.095	0.3417048	0.3417048	10.095	0.3684557	0.3684557	10.095	0.4764988	0.4764988	10.095	1.407476	NaN	10.095	0.1970638	0.1970638	10.095	0.1896689	0.1896689	10.095	0.194715	0.194715	10.095	0.2169615	0.2169615	10.095	2.572261	NaN	10.095	1.718929	NaN	10.095	0.3646148	0.3646148	10.095	1.115054	NaN	10.095	0.2006411
10.11	0.2035142	0.2035142	10.11	0.2157669	0.2157669	10.11	0.1782837	0.1782837	10.11	0.1970888	0.1970888	10.11	0.3260598	0.3260598	10.11	0.3841693	0.3841693	10.11	0.4649312	0.4649312	10.11	1.535454	NaN	10.11	0.1964765	0.1964765	10.11	0.1842346	0.1842346	10.11	0.1947358	0.1947358	10.11	0.2111296	0.2111296	10.11	2.587298	NaN	10.11	1.735114	NaN	10.11	0.3783533	0.3783533	10.11	1.101416	NaN	10.11	0.1893304
10.125	0.1843309	0.1843309	10.125	0.176152	0.176152	10.125	0.1889151	0.1889151	10.125	0.177586	0.177586	10.125	0.3344665	0.3344665	10.125	0.4035225	0.4035225	10.125	0.4818597	0.4818597	10.125	1.439976	NaN	10.125	0.1788096	0.1788096	10.125	0.1895606	0.1895606	10.125	0.1877154	0.1877154	10.125	0.2154209	0.2154209	10.125	2.542875	NaN	10.125	1.789913	NaN	10.125	0.3899552	0.3899552	10.125	1.238654	NaN	10.125	0.1774832
10.14	0.1790546	0.1790546	10.14	0.1811737	0.1811737	10.14	0.1838072	0.1838072	10.14	0.1865946	0.1865946	10.14	0.3250449	0.3250449	10.14	0.4071837	0.4071837	10.14	0.4732411	0.4732411	10.14	1.671042	NaN	10.14	0.1908033	0.1908033	10.14	0.2130379	0.2130379	10.14	0.179527	0.179527	10.14	0.2131959	0.2131959	10.14	2.461955	NaN	10.14	1.819067	NaN	10.14	0.3873308	0.3873308	10.14	1.221106	NaN	10.14	0.1869511
10.155	0.1673341	0.1673341	10.155	0.1783112	0.1783112	10.155	0.1895312	0.1895312	10.155	0.1855105	0.1855105	10.155	0.3732455	0.3732455	10.155	0.4158146	0.4158146	10.155	0.4800521	0.4800521	10.155	1.744465	NaN	10.155	0.2153718	0.2153718	10.155	0.1714153	0.1714153	10.155	0.1843852	0.1843852	10.155	0.2168585	0.2168585	10.155	2.327515	NaN	10.155	1.757269	NaN	10.155	0.322762	0.322762	10.155	1.252507	NaN	10.155	0.1773138
10.17	0.1896939	0.1896939	10.17	0.1711632	0.1711632	10.17	0.1812983	0.1812983	10.17	0.1786638	0.1786638	10.17	0.259254	0.259254	10.17	0.3977239	0.3977239	10.17	0.5146008	0.5146008	10.17	1.808846	NaN	10.17	0.1999726	0.1999726	10.17	0.185835	0.185835	10.17	0.1914576	0.1914576	10.17	0.2081133	0.2081133	10.17	2.144861	NaN	10.17	1.87647	NaN	10.17	0.3852822	0.3852822	10.17	1.363353	NaN	10.17	0.1880971
10.185	0.1757906	0.1757906	10.185	0.1835188	0.1835188	10.185	0.1731646	0.1731646	10.185	0.1779763	0.1779763	10.185	0.3127273	0.3127273	10.185	0.4240339	0.4240339	10.185	0.4491694	0.4491694	10.185	1.822687	NaN	10.185	0.191089	0.191089	10.185	0.1778859	0.1778859	10.185	0.1887274	0.1887274	10.185	0.2158882	0.2158882	10.185	2.398543	NaN	10.185	1.896642	NaN	10.185	0.3940041	0.3940041	10.185	1.442805	NaN	10.185	0.2021461
10.2	0.1760573	0.1760573	10.2	0.1769208	0.1769208	10.2	0.1812899	0.1812899	10.2	0.1716454	0.1716454	10.2	0.3395528	0.3395528	10.2	0.4064231	0.4064231	10.2	0.4041722	0.4041722	10.2	1.969579	NaN	10.2	0.18178	0.18178	10.2	0.1759804	0.1759804	10.2	0.1903102	0.1903102	10.2	0.2218936	0.2218936	10.2	2.26718	NaN	10.2	1.940434	NaN	10.2	0.4127595	0.4127595	10.2	1.456034	NaN	10.2	0.1966596
10.215	0.1846079	0.1846079	10.215	0.1780215	0.1780215	10.215	0.1850108	0.1850108	10.215	0.1952056	0.1952056	10.215	0.3616217	0.3616217	10.215	0.4057591	0.4057591	10.215	0.4407914	0.4407914	10.215	1.937334	NaN	10.215	0.1862954	0.1862954	10.215	0.1926517	0.1926517	10.215	0.1907303	0.1907303	10.215	0.2121588	0.2121588	10.215	2.172826	NaN	10.215	2.043132	NaN	10.215	0.3722337	0.3722337	10.215	1.452028	NaN	10.215	0.1719894
10.23	0.1792873	0.1792873	10.23	0.177069	0.177069	10.23	0.1964943	0.1964943	10.23	0.1851275	0.1851275	10.23	0.3684052	0.3684052	10.23	0.4007072	0.4007072	10.23	0.3951138	0.3951138	10.23	2.014942	NaN	10.23	0.1869706	0.1869706	10.23	0.1942216	0.1942216	10.23	0.1931293	0.1931293	10.23	0.2210385	0.2210385	10.23	2.276676	NaN	10.23	2.411385	NaN	10.23	0.4002976	0.4002976	10.23	1.502391	NaN	10.23	0.2007239
10.245	0.1752083	0.1752083	10.245	0.1840787	0.1840787	10.245	0.1853213	0.1853213	10.245	0.1692854	0.1692854	10.245	0.3162384	0.3162384	10.245	0.4051684	0.4051684	10.245	0.41249	0.41249	10.245	2.172967	NaN	10.245	0.18211	0.18211	10.245	0.1798905	0.1798905	10.245	0.1794826	0.1794826	10.245	0.202	0.202	10.245	2.2517	NaN	10.245	2.50849	NaN	10.245	0.3698496	0.3698496	10.245	1.350085	NaN	10.245	0.1943551
10.26	0.1814658	0.1814658	10.26	0.1817834	0.1817834	10.26	0.1867218	0.1867218	10.26	0.1745555	0.1745555	10.26	0.3539959	0.3539959	10.26	0.3839732	0.3839732	10.26	0.4126998	0.4126998	10.26	2.311719	NaN	10.26	0.1767313	0.1767313	10.26	0.1935252	0.1935252	10.26	0.1823076	0.1823076	10.26	0.2176277	0.2176277	10.26	2.166611	NaN	10.26	2.470981	NaN	10.26	0.4141819	0.4141819	10.26	1.168268	NaN	10.26	0.1835861
10.275	0.1778896	0.1778896	10.275	0.1828533	0.1828533	10.275	0.1886638	0.1886638	10.275	0.1765119	0.1765119	10.275	0.3803859	0.3803859	10.275	0.36927	0.36927	10.275	0.4298798	0.4298798	10.275	2.410008	NaN	10.275	0.1940875	0.1940875	10.275	0.1799917	0.1799917	10.275	0.182357	0.182357	10.275	0.2162907	0.2162907	10.275	2.241148	NaN	10.275	2.319807	NaN	10.275	0.4196577	0.4196577	10.275	1.225009	NaN	10.275	0.1852025
10.29	0.1955099	0.1955099	10.29	0.1904269	0.1904269	10.29	0.1896973	0.1896973	10.29	0.1792363	0.1792363	10.29	0.3496929	0.3496929	10.29	0.4088065	0.4088065	10.29	0.4787328	0.4787328	10.29	2.253725	NaN	10.29	0.2103426	0.2103426	10.29	0.1655098	0.1655098	10.29	0.1690116	0.1690116	10.29	0.2144782	0.2144782	10.29	2.266164	NaN	10.29	2.329745	NaN	10.29	0.4157934	0.4157934	10.29	1.192752	NaN	10.29	0.1949661
10.305	0.185363	0.185363	10.305	0.1839443	0.1839443	10.305	0.2078147	0.2078147	10.305	0.1743296	0.1743296	10.305	0.3640345	0.3640345	10.305	0.3936209	0.3936209	10.305	0.4742932	0.4742932	10.305	2.519165	NaN	10.305	0.2002346	0.2002346	10.305	0.179622	0.179622	10.305	0.1915698	0.1915698	10.305	0.2207701	0.2207701	10.305	2.108947	NaN	10.305	2.473045	NaN	10.305	0.4074492	0.4074492	10.305	1.26535	NaN	10.305	0.1746932
10.32	0.1975614	0.1975614	10.32	0.1948035	0.1948035	10.32	0.179897	0.179897	10.32	0.1723379	0.1723379	10.32	0.3503838	0.3503838	10.32	0.382892	0.382892	10.32	0.4997498	0.4997498	10.32	2.350663	NaN	10.32	0.1907067	0.1907067	10.32	0.1778173	0.1778173	10.32	0.170953	0.170953	10.32	0.2156838	0.2156838	10.32	2.212476	NaN	10.32	2.311306	NaN	10.32	0.4084706	0.4084706	10.32	1.254403	NaN	10.32	0.1892167
10.335	0.2269586	0.2269586	10.335	0.1965396	0.1965396	10.335	0.1910681	0.1910681	10.335	0.1862012	0.1862012	10.335	0.3565111	0.3565111	10.335	0.2111559	0.2111559	10.335	0.5291514	0.5291514	10.335	2.494845	NaN	10.335	0.1872033	0.1872033	10.335	0.2014236	0.2014236	10.335	0.1839784	0.1839784	10.335	0.211312	0.211312	10.335	2.058552	NaN	10.335	2.190113	NaN	10.335	0.4111147	0.4111147	10.335	1.324445	NaN	10.335	0.1912868
10.35	0.2019562	0.2019562	10.35	0.196357	0.196357	10.35	0.1899208	0.1899208	10.35	0.170055	0.170055	10.35	0.3704067	0.3704067	10.35	0.2149251	0.2149251	10.35	0.4634278	0.4634278	10.35	2.789447	NaN	10.35	0.1813117	0.1813117	10.35	0.1854133	0.1854133	10.35	0.172991	0.172991	10.35	0.2094173	0.2094173	10.35	1.820643	NaN	10.35	2.259745	NaN	10.35	0.3856753	0.3856753	10.35	1.17041	NaN	10.35	0.198541
10.365	0.1829472	0.1829472	10.365	0.2168664	0.2168664	10.365	0.1719771	0.1719771	10.365	0.1916068	0.1916068	10.365	0.3617695	0.3617695	10.365	0.209291	0.209291	10.365	0.3635564	0.3635564	10.365	2.730129	NaN	10.365	0.187075	0.187075	10.365	0.1813246	0.1813246	10.365	0.1894335	0.1894335	10.365	0.2220345	0.2220345	10.365	1.59983	NaN	10.365	2.245026	NaN	10.365	0.4154968	0.4154968	10.365	1.139162	NaN	10.365	0.1847648
10.38	0.19373	0.19373	10.38	0.1987523	0.1987523	10.38	0.1792514	0.1792514	10.38	0.1848536	0.1848536	10.38	0.3606598	0.3606598	10.38	0.2114218	0.2114218	10.38	0.3153807	0.3153807	10.38	2.816525	NaN	10.38	0.1705348	0.1705348	10.38	0.1770211	0.1770211	10.38	0.1773698	0.1773698	10.38	0.2127325	0.2127325	10.38	1.513493	NaN	10.38	2.053432	NaN	10.38	0.3930618	0.3930618	10.38	1.124907	NaN	10.38	0.1976775
10.395	0.2004715	0.2004715	10.395	0.1983663	0.1983663	10.395	0.1847833	0.1847833	10.395	0.1715082	0.1715082	10.395	0.3220624	0.3220624	10.395	0.2066882	0.2066882	10.395	0.2938453	0.2938453	10.395	2.887007	NaN	10.395	0.1730927	0.1730927	10.395	0.1766241	0.1766241	10.395	0.1835863	0.1835863	10.395	0.2160572	0.2160572	10.395	1.519467	NaN	10.395	1.844181	NaN	10.395	0.4037566	0.4037566	10.395	1.11469	NaN	10.395	0.1858535
10.41	0.1666448	0.1666448	10.41	0.2032132	0.2032132	10.41	0.1967379	0.1967379	10.41	0.1954802	0.1954802	10.41	0.3206637	0.3206637	10.41	0.2120721	0.2120721	10.41	0.3467982	0.3467982	10.41	2.809258	NaN	10.41	0.1921094	0.1921094	10.41	0.1963545	0.1963545	10.41	0.1832539	0.1832539	10.41	0.2124195	0.2124195	10.41	1.435328	NaN	10.41	1.8214	NaN	10.41	0.4017165	0.4017165	10.41	1.066106	NaN	10.41	0.1904038
10.425	0.1881858	0.1881858	10.425	0.2090474	0.2090474	10.425	0.1980126	0.1980126	10.425	0.1826829	0.1826829	10.425	0.3100794	0.3100794	10.425	0.2129816	0.2129816	10.425	0.2876075	0.2876075	10.425	2.748457	NaN	10.425	0.1855934	0.1855934	10.425	0.1860732	0.1860732	10.425	0.1805911	0.1805911	10.425	0.2139244	0.2139244	10.425	1.740608	NaN	10.425	1.824094	NaN	10.425	0.3985405	0.3985405	10.425	1.055049	NaN	10.425	0.1920662
10.44	0.1678934	0.1678934	10.44	0.1852662	0.1852662	10.44	0.1841654	0.1841654	10.44	0.1854752	0.1854752	10.44	0.357099	0.357099	10.44	0.2091663	0.2091663	10.44	0.2586968	0.2586968	10.44	2.65447	NaN	10.44	0.1723342	0.1723342	10.44	0.1782071	0.1782071	10.44	0.2032291	0.2032291	10.44	0.2188719	0.2188719	10.44	1.827712	NaN	10.44	1.910434	NaN	10.44	0.4039433	0.4039433	10.44	1.101792	NaN	10.44	0.1728354
10.455	0.1989741	0.1989741	10.455	0.1916963	0.1916963	10.455	0.1743879	0.1743879	10.455	0.178019	0.178019	10.455	0.3642485	0.3642485	10.455	0.2126892	0.2126892	10.455	0.271166	0.271166	10.455	2.777999	NaN	10.455	0.18636	0.18636	10.455	0.1943297	0.1943297	10.455	0.1826553	0.1826553	10.455	0.2159274	0.2159274	10.455	1.54239	NaN	10.455	2.051197	NaN	10.455	0.4447053	0.4447053	10.455	0.8968099	0.8968099	10.455	0.1787036
10.47	0.2011952	0.2011952	10.47	0.1871394	0.1871394	10.47	0.1953743	0.1953743	10.47	0.1825746	0.1825746	10.47	0.3538652	0.3538652	10.47	0.2166369	0.2166369	10.47	0.2926073	0.2926073	10.47	2.932363	NaN	10.47	0.1810995	0.1810995	10.47	0.1885102	0.1885102	10.47	0.177674	0.177674	10.47	0.2145219	0.2145219	10.47	1.547097	NaN	10.47	2.213257	NaN	10.47	0.4178845	0.4178845	10.47	0.8054649	0.8054649	10.47	0.1908599
10.485	0.1785255	0.1785255	10.485	0.1804996	0.1804996	10.485	0.1749369	0.1749369	10.485	0.1829077	0.1829077	10.485	0.3539561	0.3539561	10.485	0.2087201	0.2087201	10.485	0.4318068	0.4318068	10.485	2.81468	NaN	10.485	0.1761394	0.1761394	10.485	0.187075	0.187075	10.485	0.1872806	0.1872806	10.485	0.2166459	0.2166459	10.485	1.46083	NaN	10.485	2.158559	NaN	10.485	0.4251159	0.4251159	10.485	0.734742	0.734742	10.485	0.1925698
10.5	0.1915744	0.1915744	10.5	0.192545	0.192545	10.5	0.1955351	0.1955351	10.5	0.1794219	0.1794219	10.5	0.3579957	0.3579957	10.5	0.2066039	0.2066039	10.5	0.4277676	0.4277676	10.5	2.855142	NaN	10.5	0.1807371	0.1807371	10.5	0.1946869	0.1946869	10.5	0.178205	0.178205	10.5	0.2158143	0.2158143	10.5	1.511524	NaN	10.5	1.935287	NaN	10.5	0.4015515	0.4015515	10.5	0.925099	0.925099	10.5	0.1808002
10.515	0.1812744	0.1812744	10.515	0.1822747	0.1822747	10.515	0.1991833	0.1991833	10.515	0.1728614	0.1728614	10.515	0.3636594	0.3636594	10.515	0.2114834	0.2114834	10.515	0.3556686	0.3556686	10.515	2.805735	NaN	10.515	0.1775076	0.1775076	10.515	0.1823365	0.1823365	10.515	0.1709326	0.1709326	10.515	0.2211829	0.2211829	10.515	1.498221	NaN	10.515	2.155424	NaN	10.515	0.4050215	0.4050215	10.515	0.9017773	0.9017773	10.515	0.1891495
10.53	0.1678481	0.1678481	10.53	0.1939214	0.1939214	10.53	0.1818792	0.1818792	10.53	0.1723959	0.1723959	10.53	0.349914	0.349914	10.53	0.2109124	0.2109124	10.53	0.4001864	0.4001864	10.53	2.91305	NaN	10.53	0.1888625	0.1888625	10.53	0.1883596	0.1883596	10.53	0.1947406	0.1947406	10.53	0.2121182	0.2121182	10.53	1.34098	NaN	10.53	1.984329	NaN	10.53	0.4241603	0.4241603	10.53	0.8205582	0.8205582	10.53	0.1961152
10.545	0.175898	0.175898	10.545	0.1854516	0.1854516	10.545	0.1917836	0.1917836	10.545	0.1775296	0.1775296	10.545	0.3643432	0.3643432	10.545	0.2128007	0.2128007	10.545	0.3363047	0.3363047	10.545	2.756077	NaN	10.545	0.185165	0.185165	10.545	0.174731	0.174731	10.545	0.1820878	0.1820878	10.545	0.2140516	0.2140516	10.545	1.18403	NaN	10.545	2.121938	NaN	10.545	0.3903737	0.3903737	10.545	0.7926224	0.7926224	10.545	0.1853042
10.56	0.187595	0.187595	10.56	0.1829147	0.1829147	10.56	0.180347	0.180347	10.56	0.1766594	0.1766594	10.56	0.3426795	0.3426795	10.56	0.2073406	0.2073406	10.56	0.3611355	0.3611355	10.56	2.852524	NaN	10.56	0.187832	0.187832	10.56	0.1834136	0.1834136	10.56	0.1763349	0.1763349	10.56	0.2161375	0.2161375	10.56	1.004776	NaN	10.56	2.03836	NaN	10.56	0.4165216	0.4165216	10.56	0.8821307	0.8821307	10.56	0.1939883
10.575	0.1697643	0.1697643	10.575	0.1865003	0.1865003	10.575	0.1852295	0.1852295	10.575	0.1759253	0.1759253	10.575	0.3824353	0.3824353	10.575	0.2137958	0.2137958	10.575	0.3744342	0.3744342	10.575	2.916573	NaN	10.575	0.1798277	0.1798277	10.575	0.1815585	0.1815585	10.575	0.1704288	0.1704288	10.575	0.2130639	0.2130639	10.575	1.234077	NaN	10.575	2.089659	NaN	10.575	0.4230748	0.4230748	10.575	0.8008759	0.8008759	10.575	0.1878733
10.59	0.1744688	0.1744688	10.59	0.1941352	0.1941352	10.59	0.1728267	0.1728267	10.59	0.1802522	0.1802522	10.59	0.3547705	0.3547705	10.59	0.2146095	0.2146095	10.59	0.3644915	0.3644915	10.59	2.689968	NaN	10.59	0.1738622	0.1738622	10.59	0.1963253	0.1963253	10.59	0.1903075	0.1903075	10.59	0.2131655	0.2131655	10.59	1.371752	NaN	10.59	2.063311	NaN	10.59	0.4059985	0.4059985	10.59	0.7863742	0.7863742	10.59	0.1895602
10.605	0.1821526	0.1821526	10.605	0.1784271	0.1784271	10.605	0.1979745	0.1979745	10.605	0.1725767	0.1725767	10.605	0.3471811	0.3471811	10.605	0.213822	0.213822	10.605	0.4353721	0.4353721	10.605	2.732431	NaN	10.605	0.1821673	0.1821673	10.605	0.1714739	0.1714739	10.605	0.1804052	0.1804052	10.605	0.2203297	0.2203297	10.605	1.279663	NaN	10.605	2.017542	NaN	10.605	0.3872177	0.3872177	10.605	0.8184772	0.8184772	10.605	0.176239
10.62	0.1671834	0.1671834	10.62	0.2053449	0.2053449	10.62	0.1843529	0.1843529	10.62	0.1703882	0.1703882	10.62	0.3625889	0.3625889	10.62	0.2108097	0.2108097	10.62	0.4064299	0.4064299	10.62	2.589059	NaN	10.62	0.1820027	0.1820027	10.62	0.1783544	0.1783544	10.62	0.1879229	0.1879229	10.62	0.2158304	0.2158304	10.62	1.359418	NaN	10.62	2.368686	NaN	10.62	0.4170362	0.4170362	10.62	0.7033805	0.7033805	10.62	0.1841532
10.635	0.1804239	0.1804239	10.635	0.1865417	0.1865417	10.635	0.1872566	0.1872566	10.635	0.1890503	0.1890503	10.635	0.3679231	0.3679231	10.635	0.2116455	0.2116455	10.635	0.5413481	0.5413481	10.635	2.579374	NaN	10.635	0.1862153	0.1862153	10.635	0.1741088	0.1741088	10.635	0.1922345	0.1922345	10.635	0.2180646	0.2180646	10.635	1.567454	NaN	10.635	2.250746	NaN	10.635	0.4153781	0.4153781	10.635	0.6412941	0.6412941	10.635	0.1808203
10.65	0.1826012	0.1826012	10.65	0.2010663	0.2010663	10.65	0.1772258	0.1772258	10.65	0.1786367	0.1786367	10.65	0.3780023	0.3780023	10.65	0.2075946	0.2075946	10.65	0.465805	0.465805	10.65	2.547397	NaN	10.65	0.1736375	0.1736375	10.65	0.1782534	0.1782534	10.65	0.1790363	0.1790363	10.65	0.2124243	0.2124243	10.65	1.533151	NaN	10.65	2.353448	NaN	10.65	0.3934636	0.3934636	10.65	0.726194	0.726194	10.65	0.187854
10.665	0.1764881	0.1764881	10.665	0.1808102	0.1808102	10.665	0.1864671	0.1864671	10.665	0.1732676	0.1732676	10.665	0.3054532	0.3054532	10.665	0.2144203	0.2144203	10.665	0.4870864	0.4870864	10.665	2.671137	NaN	10.665	0.1651606	0.1651606	10.665	0.1773378	0.1773378	10.665	0.1928418	0.1928418	10.665	0.2110045	0.2110045	10.665	1.458594	NaN	10.665	2.299671	NaN	10.665	0.4053342	0.4053342	10.665	0.8969289	0.8969289	10.665	0.1830137
10.68	0.2342304	0.2342304	10.68	0.1920548	0.1920548	10.68	0.1820687	0.1820687	10.68	0.1899229	0.1899229	10.68	0.2996522	0.2996522	10.68	0.2186451	0.2186451	10.68	0.4653411	0.4653411	10.68	2.380154	NaN	10.68	0.196738	0.196738	10.68	0.2068748	0.2068748	10.68	0.1914367	0.1914367	10.68	0.2094179	0.2094179	10.68	1.739421	NaN	10.68	2.489468	NaN	10.68	0.3640281	0.3640281	10.68	0.8951568	0.8951568	10.68	0.1854425
10.695	0.1788129	0.1788129	10.695	0.1942762	0.1942762	10.695	0.1866119	0.1866119	10.695	0.1848731	0.1848731	10.695	0.3440104	0.3440104	10.695	0.2163302	0.2163302	10.695	0.4301965	0.4301965	10.695	2.329021	NaN	10.695	0.1743474	0.1743474	10.695	0.1908858	0.1908858	10.695	0.1802806	0.1802806	10.695	0.2168812	0.2168812	10.695	1.914012	NaN	10.695	2.587895	NaN	10.695	0.4133735	0.4133735	10.695	0.7413895	0.7413895	10.695	0.1792287
10.71	0.1856918	0.1856918	10.71	0.1889061	0.1889061	10.71	0.1921767	0.1921767	10.71	0.1850179	0.1850179	10.71	0.3328255	0.3328255	10.71	0.2272041	0.2272041	10.71	0.4825214	0.4825214	10.71	2.377342	NaN	10.71	0.1801361	0.1801361	10.71	0.1842588	0.1842588	10.71	0.1840109	0.1840109	10.71	0.2136264	0.2136264	10.71	1.925061	NaN	10.71	2.591226	NaN	10.71	0.4210102	0.4210102	10.71	0.9444925	0.9444925	10.71	0.1691481
10.725	0.1871455	0.1871455	10.725	0.2017578	0.2017578	10.725	0.1995848	0.1995848	10.725	0.1796547	0.1796547	10.725	0.3208534	0.3208534	10.725	0.219218	0.219218	10.725	0.4448351	0.4448351	10.725	2.378051	NaN	10.725	0.1772172	0.1772172	10.725	0.1809908	0.1809908	10.725	0.184231	0.184231	10.725	0.2199219	0.2199219	10.725	1.778182	NaN	10.725	2.63152	NaN	10.725	0.3870883	0.3870883	10.725	0.9614068	0.9614068	10.725	0.1818804
10.74	0.1977787	0.1977787	10.74	0.2065077	0.2065077	10.74	0.2011495	0.2011495	10.74	0.1740351	0.1740351	10.74	0.2774779	0.2774779	10.74	0.206793	0.206793	10.74	0.3287338	0.3287338	10.74	2.331387	NaN	10.74	0.1998847	0.1998847	10.74	0.1886378	0.1886378	10.74	0.1902784	0.1902784	10.74	0.2159088	0.2159088	10.74	1.712579	NaN	10.74	2.347457	NaN	10.74	0.4232465	0.4232465	10.74	1.149271	NaN	10.74	0.1798007
10.755	0.1607605	0.1607605	10.755	0.1817636	0.1817636	10.755	0.1813589	0.1813589	10.755	0.1673354	0.1673354	10.755	0.364658	0.364658	10.755	0.2123604	0.2123604	10.755	0.3365323	0.3365323	10.755	2.465792	NaN	10.755	0.1768278	0.1768278	10.755	0.1810225	0.1810225	10.755	0.1688491	0.1688491	10.755	0.2191244	0.2191244	10.755	1.650768	NaN	10.755	2.572739	NaN	10.755	0.4023762	0.4023762	10.755	1.046957	NaN	10.755	0.1785282
10.77	0.1740284	0.1740284	10.77	0.1855915	0.1855915	10.77	0.1768446	0.1768446	10.77	0.1771193	0.1771193	10.77	0.3702609	0.3702609	10.77	0.220102	0.220102	10.77	0.4307331	0.4307331	10.77	2.330858	NaN	10.77	0.1755932	0.1755932	10.77	0.1788668	0.1788668	10.77	0.1851219	0.1851219	10.77	0.2140754	0.2140754	10.77	1.796635	NaN	10.77	2.44328	NaN	10.77	0.4383341	0.4383341	10.77	1.049522	NaN	10.77	0.1882002
10.785	0.1957698	0.1957698	10.785	0.1900235	0.1900235	10.785	0.1915229	0.1915229	10.785	0.1871635	0.1871635	10.785	0.3457658	0.3457658	10.785	0.2116158	0.2116158	10.785	0.4209869	0.4209869	10.785	2.332368	NaN	10.785	0.1754249	0.1754249	10.785	0.1743834	0.1743834	10.785	0.182992	0.182992	10.785	0.2161845	0.2161845	10.785	1.722763	NaN	10.785	2.197367	NaN	10.785	0.4486364	0.4486364	10.785	1.026541	NaN	10.785	0.1882041
10.8	0.1902864	0.1902864	10.8	0.1870856	0.1870856	10.8	0.1777355	0.1777355	10.8	0.1753819	0.1753819	10.8	0.3634131	0.3634131	10.8	0.2127344	0.2127344	10.8	0.4132517	0.4132517	10.8	2.294042	NaN	10.8	0.1803164	0.1803164	10.8	0.1878521	0.1878521	10.8	0.1904337	0.1904337	10.8	0.209796	0.209796	10.8	1.617564	NaN	10.8	2.370181	NaN	10.8	0.4027961	0.4027961	10.8	1.080834	NaN	10.8	0.1945831
10.815	0.1773423	0.1773423	10.815	0.1959811	0.1959811	10.815	0.2016977	0.2016977	10.815	0.173687	0.173687	10.815	0.4063472	0.4063472	10.815	0.2077539	0.2077539	10.815	0.3967117	0.3967117	10.815	2.093033	NaN	10.815	0.1784068	0.1784068	10.815	0.1804121	0.1804121	10.815	0.186129	0.186129	10.815	0.2118489	0.2118489	10.815	1.544599	NaN	10.815	2.369322	NaN	10.815	0.4013464	0.4013464	10.815	1.085908	NaN	10.815	0.1785684
10.83	0.1953705	0.1953705	10.83	0.1882741	0.1882741	10.83	0.1913767	0.1913767	10.83	0.1713414	0.1713414	10.83	0.3003746	0.3003746	10.83	0.212188	0.212188	10.83	0.3502427	0.3502427	10.83	2.145698	NaN	10.83	0.173583	0.173583	10.83	0.1661585	0.1661585	10.83	0.1819448	0.1819448	10.83	0.2175092	0.2175092	10.83	1.884192	NaN	10.83	2.316246	NaN	10.83	0.4356121	0.4356121	10.83	0.9943373	0.9943373	10.83	0.1848805
10.845	0.1848838	0.1848838	10.845	0.2066786	0.2066786	10.845	0.197208	0.197208	10.845	0.177376	0.177376	10.845	0.3564	0.3564	10.845	0.2203312	0.2203312	10.845	0.3886257	0.3886257	10.845	2.16647	NaN	10.845	0.170508	0.170508	10.845	0.1864036	0.1864036	10.845	0.1958927	0.1958927	10.845	0.2146129	0.2146129	10.845	1.938986	NaN	10.845	2.316901	NaN	10.845	0.3967296	0.3967296	10.845	1.124061	NaN	10.845	0.172395
10.86	0.17969	0.17969	10.86	0.1797936	0.1797936	10.86	0.1888519	0.1888519	10.86	0.1760893	0.1760893	10.86	0.3106154	0.3106154	10.86	0.2123832	0.2123832	10.86	0.3224066	0.3224066	10.86	2.042863	NaN	10.86	0.1625454	0.1625454	10.86	0.1837364	0.1837364	10.86	0.1862958	0.1862958	10.86	0.2113295	0.2113295	10.86	2.064173	NaN	10.86	2.216493	NaN	10.86	0.4110475	0.4110475	10.86	1.343395	NaN	10.86	0.1810153
10.875	0.1845966	0.1845966	10.875	0.1919302	0.1919302	10.875	0.2037524	0.2037524	10.875	0.1706055	0.1706055	10.875	0.3252598	0.3252598	10.875	0.212285	0.212285	10.875	0.3431125	0.3431125	10.875	2.24217	NaN	10.875	0.1827213	0.1827213	10.875	0.1747695	0.1747695	10.875	0.1746712	0.1746712	10.875	0.2125312	0.2125312	10.875	2.078548	NaN	10.875	2.105834	NaN	10.875	0.4354736	0.4354736	10.875	1.432527	NaN	10.875	0.1838611
10.89	0.181676	0.181676	10.89	0.1800473	0.1800473	10.89	0.176661	0.176661	10.89	0.1837725	0.1837725	10.89	0.3548411	0.3548411	10.89	0.212442	0.212442	10.89	0.2807367	0.2807367	10.89	2.275978	NaN	10.89	0.1797807	0.1797807	10.89	0.1857248	0.1857248	10.89	0.2098616	0.2098616	10.89	0.2159841	0.2159841	10.89	1.966113	NaN	10.89	2.370414	NaN	10.89	0.4069504	0.4069504	10.89	1.453408	NaN	10.89	0.1870147
10.905	0.1719812	0.1719812	10.905	0.1885939	0.1885939	10.905	0.1920134	0.1920134	10.905	0.1867529	0.1867529	10.905	0.2770889	0.2770889	10.905	0.2107443	0.2107443	10.905	0.4348769	0.4348769	10.905	2.220907	NaN	10.905	0.1892826	0.1892826	10.905	0.1893584	0.1893584	10.905	0.1774965	0.1774965	10.905	0.2141639	0.2141639	10.905	2.030653	NaN	10.905	2.381013	NaN	10.905	0.4226609	0.4226609	10.905	1.524874	NaN	10.905	0.1854327
10.92	0.1917268	0.1917268	10.92	0.1823077	0.1823077	10.92	0.1840599	0.1840599	10.92	0.1826527	0.1826527	10.92	0.3516958	0.3516958	10.92	0.214027	0.214027	10.92	0.3229578	0.3229578	10.92	2.157134	NaN	10.92	0.174456	0.174456	10.92	0.1856003	0.1856003	10.92	0.1818271	0.1818271	10.92	0.2103039	0.2103039	10.92	2.210694	NaN	10.92	2.426493	NaN	10.92	0.4011307	0.4011307	10.92	1.439709	NaN	10.92	0.1873219
10.935	0.1643883	0.1643883	10.935	0.1766923	0.1766923	10.935	0.1995118	0.1995118	10.935	0.2009405	0.2009405	10.935	0.3418593	0.3418593	10.935	0.2076239	0.2076239	10.935	0.3423187	0.3423187	10.935	2.311273	NaN	10.935	0.1796467	0.1796467	10.935	0.2043567	0.2043567	10.935	0.1802887	0.1802887	10.935	0.2208503	0.2208503	10.935	1.968028	NaN	10.935	2.148997	NaN	10.935	0.3838757	0.3838757	10.935	1.335532	NaN	10.935	0.1881853
10.95	0.1817522	0.1817522	10.95	0.1764147	0.1764147	10.95	0.1875873	0.1875873	10.95	0.1833007	0.1833007	10.95	0.325558	0.325558	10.95	0.2151078	0.2151078	10.95	0.3528967	0.3528967	10.95	2.27552	NaN	10.95	0.1761508	0.1761508	10.95	0.1898185	0.1898185	10.95	0.1859302	0.1859302	10.95	0.2202166	0.2202166	10.95	1.560111	NaN	10.95	2.193186	NaN	10.95	0.4296372	0.4296372	10.95	1.179488	NaN	10.95	0.1847649
10.965	0.1669912	0.1669912	10.965	0.2018893	0.2018893	10.965	0.1780252	0.1780252	10.965	0.1839861	0.1839861	10.965	0.3402385	0.3402385	10.965	0.2111676	0.2111676	10.965	0.3652807	0.3652807	10.965	2.480246	NaN	10.965	0.2027163	0.2027163	10.965	0.1845223	0.1845223	10.965	0.1716392	0.1716392	10.965	0.2134302	0.2134302	10.965	1.979546	NaN	10.965	2.165364	NaN	10.965	0.4160217	0.4160217	10.965	1.414339	NaN	10.965	0.1885488
10.98	0.1685969	0.1685969	10.98	0.1832284	0.1832284	10.98	0.1953968	0.1953968	10.98	0.1845147	0.1845147	10.98	0.3248726	0.3248726	10.98	0.208239	0.208239	10.98	0.3564352	0.3564352	10.98	2.267333	NaN	10.98	0.1943453	0.1943453	10.98	0.1860708	0.1860708	10.98	0.1791229	0.1791229	10.98	0.2169079	0.2169079	10.98	1.847817	NaN	10.98	2.473237	NaN	10.98	0.4381894	0.4381894	10.98	1.163075	NaN	10.98	0.1840943
10.995	0.1813375	0.1813375	10.995	0.1911257	0.1911257	10.995	0.1852808	0.1852808	10.995	0.1816957	0.1816957	10.995	0.3340001	0.3340001	10.995	0.2165904	0.2165904	10.995	0.3274218	0.3274218	10.995	2.43016	NaN	10.995	0.1813748	0.1813748	10.995	0.1857649	0.1857649	10.995	0.1833519	0.1833519	10.995	0.2207023	0.2207023	10.995	1.825831	NaN	10.995	2.140105	NaN	10.995	0.4204337	0.4204337	10.995	1.094964	NaN	10.995	0.190399
11.01	0.1745763	0.1745763	11.01	0.2037133	0.2037133	11.01	0.1730259	0.1730259	11.01	0.1813076	0.1813076	11.01	0.2790752	0.2790752	11.01	0.2134468	0.2134468	11.01	0.3348567	0.3348567	11.01	2.389572	NaN	11.01	0.1912429	0.1912429	11.01	0.1816325	0.1816325	11.01	0.1967968	0.1967968	11.01	0.2220779	0.2220779	11.01	1.720239	NaN	11.01	2.414971	NaN	11.01	0.385085	0.385085	11.01	1.076321	NaN	11.01	0.1796518
11.025	0.1679677	0.1679677	11.025	0.2045689	0.2045689	11.025	0.2006417	0.2006417	11.025	0.182795	0.182795	11.025	0.3011833	0.3011833	11.025	0.2096285	0.2096285	11.025	0.3428206	0.3428206	11.025	2.087196	NaN	11.025	0.2127957	0.2127957	11.025	0.1903176	0.1903176	11.025	0.1856719	0.1856719	11.025	0.2157001	0.2157001	11.025	1.85346	NaN	11.025	2.555274	NaN	11.025	0.4147708	0.4147708	11.025	1.020749	NaN	11.025	0.1795467
11.04	0.1806722	0.1806722	11.04	0.1986092	0.1986092	11.04	0.1964505	0.1964505	11.04	0.1673363	0.1673363	11.04	0.3264841	0.3264841	11.04	0.214132	0.214132	11.04	0.3335881	0.3335881	11.04	2.071126	NaN	11.04	0.1941466	0.1941466	11.04	0.1870497	0.1870497	11.04	0.1883849	0.1883849	11.04	0.2135064	0.2135064	11.04	1.808214	NaN	11.04	2.787589	NaN	11.04	0.4122994	0.4122994	11.04	1.191183	NaN	11.04	0.1863167
11.055	0.1736088	0.1736088	11.055	0.1894082	0.1894082	11.055	0.1808702	0.1808702	11.055	0.1789659	0.1789659	11.055	0.3491133	0.3491133	11.055	0.2131102	0.2131102	11.055	0.3252275	0.3252275	11.055	2.064122	NaN	11.055	0.187067	0.187067	11.055	0.1866532	0.1866532	11.055	0.1838427	0.1838427	11.055	0.2224324	0.2224324	11.055	1.765631	NaN	11.055	2.948901	NaN	11.055	0.4370199	0.4370199	11.055	1.162089	NaN	11.055	0.1771355
11.07	0.1840737	0.1840737	11.07	0.1904992	0.1904992	11.07	0.1918254	0.1918254	11.07	0.1785967	0.1785967	11.07	0.3210799	0.3210799	11.07	0.202613	0.202613	11.07	0.3191141	0.3191141	11.07	2.069014	NaN	11.07	0.1933625	0.1933625	11.07	0.1775595	0.1775595	11.07	0.1796994	0.1796994	11.07	0.2109813	0.2109813	11.07	1.732557	NaN	11.07	2.695577	NaN	11.07	0.4250869	0.4250869	11.07	1.076318	NaN	11.07	0.1919137
11.085	0.1679666	0.1679666	11.085	0.167916	0.167916	11.085	0.2022497	0.2022497	11.085	0.1861371	0.1861371	11.085	0.3640122	0.3640122	11.085	0.2194634	0.2194634	11.085	0.3229088	0.3229088	11.085	2.07234	NaN	11.085	0.1927224	0.1927224	11.085	0.1926577	0.1926577	11.085	0.1845348	0.1845348	11.085	0.2144744	0.2144744	11.085	1.574147	NaN	11.085	2.855212	NaN	11.085	0.3751327	0.3751327	11.085	1.070303	NaN	11.085	0.19002
11.1	0.1813539	0.1813539	11.1	0.172515	0.172515	11.1	0.2009825	0.2009825	11.1	0.1785	0.1785	11.1	0.3797973	0.3797973	11.1	0.2098066	0.2098066	11.1	0.3216864	0.3216864	11.1	2.418033	NaN	11.1	0.186965	0.186965	11.1	0.1752839	0.1752839	11.1	0.1854458	0.1854458	11.1	0.2071171	0.2071171	11.1	1.685161	NaN	11.1	2.634037	NaN	11.1	0.408428	0.408428	11.1	1.272155	NaN	11.1	0.1857991
11.115	0.177777	0.177777	11.115	0.1840103	0.1840103	11.115	0.1885865	0.1885865	11.115	0.1711991	0.1711991	11.115	0.3519154	0.3519154	11.115	0.2073389	0.2073389	11.115	0.334106	0.334106	11.115	2.185324	NaN	11.115	0.1934322	0.1934322	11.115	0.1739666	0.1739666	11.115	0.1784487	0.1784487	11.115	0.2162332	0.2162332	11.115	1.748198	NaN	11.115	2.843295	NaN	11.115	0.388486	0.388486	11.115	1.325119	NaN	11.115	0.1872648
11.13	0.167316	0.167316	11.13	0.1895216	0.1895216	11.13	0.2016776	0.2016776	11.13	0.1839952	0.1839952	11.13	0.2992106	0.2992106	11.13	0.2098328	0.2098328	11.13	0.3004929	0.3004929	11.13	1.894183	NaN	11.13	0.1814828	0.1814828	11.13	0.1737438	0.1737438	11.13	0.1776993	0.1776993	11.13	0.2193405	0.2193405	11.13	1.883492	NaN	11.13	2.895692	NaN	11.13	0.4116706	0.4116706	11.13	1.316786	NaN	11.13	0.18964
11.145	0.1695645	0.1695645	11.145	0.1901297	0.1901297	11.145	0.1900868	0.1900868	11.145	0.1837908	0.1837908	11.145	0.3525357	0.3525357	11.145	0.2165022	0.2165022	11.145	0.2861765	0.2861765	11.145	1.958065	NaN	11.145	0.1908246	0.1908246	11.145	0.191443	0.191443	11.145	0.1755704	0.1755704	11.145	0.2129993	0.2129993	11.145	2.001948	NaN	11.145	2.963283	NaN	11.145	0.4033588	0.4033588	11.145	1.219452	NaN	11.145	0.1960752
11.16	0.1889747	0.1889747	11.16	0.1707711	0.1707711	11.16	0.1934035	0.1934035	11.16	0.1771865	0.1771865	11.16	0.3245014	0.3245014	11.16	0.2078477	0.2078477	11.16	0.433306	0.433306	11.16	2.066069	NaN	11.16	0.1841981	0.1841981	11.16	0.1758072	0.1758072	11.16	0.2112939	0.2112939	11.16	0.2175772	0.2175772	11.16	2.022242	NaN	11.16	2.826331	NaN	11.16	0.3829251	0.3829251	11.16	1.332492	NaN	11.16	0.1979089
11.175	0.1875989	0.1875989	11.175	0.1785523	0.1785523	11.175	0.1854319	0.1854319	11.175	0.1955906	0.1955906	11.175	0.3264224	0.3264224	11.175	0.2138783	0.2138783	11.175	0.4711069	0.4711069	11.175	1.714569	NaN	11.175	0.187366	0.187366	11.175	0.1842426	0.1842426	11.175	0.182143	0.182143	11.175	0.2146003	0.2146003	11.175	2.241887	NaN	11.175	2.806576	NaN	11.175	0.3912467	0.3912467	11.175	1.436468	NaN	11.175	0.1851111
11.19	0.1822054	0.1822054	11.19	0.1848857	0.1848857	11.19	0.173652	0.173652	11.19	0.1801544	0.1801544	11.19	0.354629	0.354629	11.19	0.2206518	0.2206518	11.19	0.4690849	0.4690849	11.19	1.677056	NaN	11.19	0.183532	0.183532	11.19	0.1964224	0.1964224	11.19	0.1862285	0.1862285	11.19	0.2099309	0.2099309	11.19	2.267344	NaN	11.19	2.715169	NaN	11.19	0.4294723	0.4294723	11.19	1.442335	NaN	11.19	0.199174
11.205	0.1951199	0.1951199	11.205	0.1742936	0.1742936	11.205	0.1793461	0.1793461	11.205	0.1884131	0.1884131	11.205	0.3170451	0.3170451	11.205	0.2151998	0.2151998	11.205	0.4300302	0.4300302	11.205	1.569879	NaN	11.205	0.1737643	0.1737643	11.205	0.1774937	0.1774937	11.205	0.1753543	0.1753543	11.205	0.2189568	0.2189568	11.205	2.551387	NaN	11.205	2.526363	NaN	11.205	0.3853056	0.3853056	11.205	1.703278	NaN	11.205	0.1831065
11.22	0.1856206	0.1856206	11.22	0.2020159	0.2020159	11.22	0.1832621	0.1832621	11.22	0.1847068	0.1847068	11.22	0.356179	0.356179	11.22	0.2145512	0.2145512	11.22	0.4702787	0.4702787	11.22	1.512068	NaN	11.22	0.1761645	0.1761645	11.22	0.1840926	0.1840926	11.22	0.179594	0.179594	11.22	0.2122707	0.2122707	11.22	2.491354	NaN	11.22	2.382496	NaN	11.22	0.396227	0.396227	11.22	1.724863	NaN	11.22	0.1873201
11.235	0.168428	0.168428	11.235	0.1833084	0.1833084	11.235	0.1956756	0.1956756	11.235	0.1791253	0.1791253	11.235	0.3369703	0.3369703	11.235	0.2123074	0.2123074	11.235	0.4337397	0.4337397	11.235	1.423242	NaN	11.235	0.1841113	0.1841113	11.235	0.1825209	0.1825209	11.235	0.1981618	0.1981618	11.235	0.2159101	0.2159101	11.235	2.395726	NaN	11.235	2.436818	NaN	11.235	0.4174636	0.4174636	11.235	1.879567	NaN	11.235	0.182195
11.25	0.1815711	0.1815711	11.25	0.1787463	0.1787463	11.25	0.1804579	0.1804579	11.25	0.1880473	0.1880473	11.25	0.3377871	0.3377871	11.25	0.2178458	0.2178458	11.25	0.4846491	0.4846491	11.25	1.446979	NaN	11.25	0.1820606	0.1820606	11.25	0.1821847	0.1821847	11.25	0.1721798	0.1721798	11.25	0.2158041	0.2158041	11.25	2.29797	NaN	11.25	2.478775	NaN	11.25	0.4117308	0.4117308	11.25	1.660796	NaN	11.25	0.1829514
11.265	0.1778155	0.1778155	11.265	0.1908602	0.1908602	11.265	0.185286	0.185286	11.265	0.1979292	0.1979292	11.265	0.3406986	0.3406986	11.265	0.2090782	0.2090782	11.265	0.4357131	0.4357131	11.265	1.302983	NaN	11.265	0.1741869	0.1741869	11.265	0.1805947	0.1805947	11.265	0.1830874	0.1830874	11.265	0.2155192	0.2155192	11.265	2.253853	NaN	11.265	2.642913	NaN	11.265	0.4058073	0.4058073	11.265	1.573664	NaN	11.265	0.2008125
11.28	0.1806977	0.1806977	11.28	0.172994	0.172994	11.28	0.1835461	0.1835461	11.28	0.1822047	0.1822047	11.28	0.3212445	0.3212445	11.28	0.211575	0.211575	11.28	0.3834538	0.3834538	11.28	1.333364	NaN	11.28	0.1913479	0.1913479	11.28	0.1859353	0.1859353	11.28	0.1816065	0.1816065	11.28	0.2120031	0.2120031	11.28	2.35192	NaN	11.28	2.589537	NaN	11.28	0.4300998	0.4300998	11.28	1.645295	NaN	11.28	0.1922856
11.295	0.1797279	0.1797279	11.295	0.1832105	0.1832105	11.295	0.1904052	0.1904052	11.295	0.1821034	0.1821034	11.295	0.3384687	0.3384687	11.295	0.2096032	0.2096032	11.295	0.3702026	0.3702026	11.295	1.411546	NaN	11.295	0.1775219	0.1775219	11.295	0.182699	0.182699	11.295	0.2058982	0.2058982	11.295	0.223566	0.223566	11.295	2.454513	NaN	11.295	2.53615	NaN	11.295	0.3710878	0.3710878	11.295	1.362543	NaN	11.295	0.20171
11.31	0.1922157	0.1922157	11.31	0.1956517	0.1956517	11.31	0.1862954	0.1862954	11.31	0.1795192	0.1795192	11.31	0.3675752	0.3675752	11.31	0.2054949	0.2054949	11.31	0.2861345	0.2861345	11.31	1.23938	NaN	11.31	0.1695728	0.1695728	11.31	0.1852191	0.1852191	11.31	0.1774963	0.1774963	11.31	0.2094568	0.2094568	11.31	2.382107	NaN	11.31	2.599078	NaN	11.31	0.400731	0.400731	11.31	1.509756	NaN	11.31	0.1812198
11.325	0.1655296	0.1655296	11.325	0.1844453	0.1844453	11.325	0.1718024	0.1718024	11.325	0.1830208	0.1830208	11.325	0.3348667	0.3348667	11.325	0.2030249	0.2030249	11.325	0.2068551	0.2068551	11.325	1.246986	NaN	11.325	0.1755962	0.1755962	11.325	0.1759113	0.1759113	11.325	0.2043063	0.2043063	11.325	0.2202561	0.2202561	11.325	2.37098	NaN	11.325	2.419385	NaN	11.325	0.39638	0.39638	11.325	1.847263	NaN	11.325	0.1884389
11.34	0.1674431	0.1674431	11.34	0.1935022	0.1935022	11.34	0.195842	0.195842	11.34	0.1829615	0.1829615	11.34	0.3450037	0.3450037	11.34	0.2165051	0.2165051	11.34	0.3389308	0.3389308	11.34	1.171949	NaN	11.34	0.1823076	0.1823076	11.34	0.1646358	0.1646358	11.34	0.1990604	0.1990604	11.34	0.212856	0.212856	11.34	2.383562	NaN	11.34	2.3988	NaN	11.34	0.4344264	0.4344264	11.34	1.827983	NaN	11.34	0.1847459
11.355	0.1938034	0.1938034	11.355	0.1910919	0.1910919	11.355	0.2003272	0.2003272	11.355	0.1764702	0.1764702	11.355	0.3287332	0.3287332	11.355	0.2145062	0.2145062	11.355	0.2126452	0.2126452	11.355	1.311607	NaN	11.355	0.193582	0.193582	11.355	0.2084199	0.2084199	11.355	0.1754023	0.1754023	11.355	0.215828	0.215828	11.355	2.237064	NaN	11.355	2.548424	NaN	11.355	0.4126142	0.4126142	11.355	1.75747	NaN	11.355	0.1799792
11.37	0.1850181	0.1850181	11.37	0.1996341	0.1996341	11.37	0.1831092	0.1831092	11.37	0.1805398	0.1805398	11.37	0.3318531	0.3318531	11.37	0.2062226	0.2062226	11.37	0.221493	0.221493	11.37	1.386173	NaN	11.37	0.1802832	0.1802832	11.37	0.1730659	0.1730659	11.37	0.1780142	0.1780142	11.37	0.2118005	0.2118005	11.37	2.426227	NaN	11.37	2.604277	NaN	11.37	0.4104032	0.4104032	11.37	1.925125	NaN	11.37	0.1748114
11.385	0.1654731	0.1654731	11.385	0.1899489	0.1899489	11.385	0.1908427	0.1908427	11.385	0.1867889	0.1867889	11.385	0.2987399	0.2987399	11.385	0.2112851	0.2112851	11.385	0.1746997	0.1746997	11.385	1.20937	NaN	11.385	0.1729332	0.1729332	11.385	0.1866739	0.1866739	11.385	0.1820688	0.1820688	11.385	0.2189417	0.2189417	11.385	2.14222	NaN	11.385	2.603725	NaN	11.385	0.4021159	0.4021159	11.385	1.750704	NaN	11.385	0.1867536
11.4	0.1696881	0.1696881	11.4	0.1829271	0.1829271	11.4	0.1875657	0.1875657	11.4	0.1740073	0.1740073	11.4	0.3237219	0.3237219	11.4	0.2124099	0.2124099	11.4	0.208005	0.208005	11.4	1.265876	NaN	11.4	0.1764797	0.1764797	11.4	0.1846735	0.1846735	11.4	0.2015785	0.2015785	11.4	0.2152643	0.2152643	11.4	2.088356	NaN	11.4	2.543615	NaN	11.4	0.4008797	0.4008797	11.4	1.790481	NaN	11.4	0.1770518
11.415	0.1707495	0.1707495	11.415	0.1787218	0.1787218	11.415	0.2004667	0.2004667	11.415	0.1875506	0.1875506	11.415	0.3574624	0.3574624	11.415	0.2081889	0.2081889	11.415	0.1858443	0.1858443	11.415	1.177695	NaN	11.415	0.1745739	0.1745739	11.415	0.2010633	0.2010633	11.415	0.1783567	0.1783567	11.415	0.2152746	0.2152746	11.415	1.977522	NaN	11.415	2.524509	NaN	11.415	0.4134145	0.4134145	11.415	1.731905	NaN	11.415	0.1874018
11.43	0.1902266	0.1902266	11.43	0.1777886	0.1777886	11.43	0.1946612	0.1946612	11.43	0.1602054	0.1602054	11.43	0.3702881	0.3702881	11.43	0.2103688	0.2103688	11.43	0.2305061	0.2305061	11.43	1.037848	NaN	11.43	0.1736721	0.1736721	11.43	0.2058035	0.2058035	11.43	0.1762078	0.1762078	11.43	0.218193	0.218193	11.43	2.084394	NaN	11.43	2.665632	NaN	11.43	0.4120954	0.4120954	11.43	1.804832	NaN	11.43	0.1862427
11.445	0.1953321	0.1953321	11.445	0.1791922	0.1791922	11.445	0.1900421	0.1900421	11.445	0.1797797	0.1797797	11.445	0.3335132	0.3335132	11.445	0.2162565	0.2162565	11.445	0.3306194	0.3306194	11.445	1.365412	NaN	11.445	0.1704614	0.1704614	11.445	0.1873922	0.1873922	11.445	0.1836438	0.1836438	11.445	0.2140438	0.2140438	11.445	2.162152	NaN	11.445	2.811714	NaN	11.445	0.4198382	0.4198382	11.445	1.858947	NaN	11.445	0.2026748
11.46	0.1835292	0.1835292	11.46	0.1678282	0.1678282	11.46	0.1718457	0.1718457	11.46	0.1806554	0.1806554	11.46	0.3450001	0.3450001	11.46	0.2174242	0.2174242	11.46	0.2153344	0.2153344	11.46	1.264553	NaN	11.46	0.184318	0.184318	11.46	0.1834594	0.1834594	11.46	0.1931554	0.1931554	11.46	0.2171065	0.2171065	11.46	1.985364	NaN	11.46	2.821552	NaN	11.46	0.3931783	0.3931783	11.46	2.034985	NaN	11.46	0.1735104
11.475	0.1636072	0.1636072	11.475	0.1737727	0.1737727	11.475	0.1780702	0.1780702	11.475	0.1658542	0.1658542	11.475	0.3426135	0.3426135	11.475	0.2078674	0.2078674	11.475	0.2252221	0.2252221	11.475	1.337124	NaN	11.475	0.1937372	0.1937372	11.475	0.1767508	0.1767508	11.475	0.2026646	0.2026646	11.475	0.2150774	0.2150774	11.475	1.794828	NaN	11.475	2.874339	NaN	11.475	0.4046704	0.4046704	11.475	1.829414	NaN	11.475	0.1843006
11.49	0.177058	0.177058	11.49	0.1937115	0.1937115	11.49	0.180361	0.180361	11.49	0.1820761	0.1820761	11.49	0.2823582	0.2823582	11.49	0.2138781	0.2138781	11.49	0.1823346	0.1823346	11.49	1.134151	NaN	11.49	0.1734761	0.1734761	11.49	0.1899109	0.1899109	11.49	0.2027534	0.2027534	11.49	0.2160956	0.2160956	11.49	1.813144	NaN	11.49	2.79436	NaN	11.49	0.4066029	0.4066029	11.49	1.880176	NaN	11.49	0.1986471
11.505	0.1764619	0.1764619	11.505	0.2208796	0.2208796	11.505	0.1885552	0.1885552	11.505	0.1829976	0.1829976	11.505	0.355895	0.355895	11.505	0.2161501	0.2161501	11.505	0.1982953	0.1982953	11.505	1.60315	NaN	11.505	0.199384	0.199384	11.505	0.1905319	0.1905319	11.505	0.1760226	0.1760226	11.505	0.2124166	0.2124166	11.505	2.04284	NaN	11.505	2.67379	NaN	11.505	0.4275752	0.4275752	11.505	2.020329	NaN	11.505	0.1796329
11.52	0.180365	0.180365	11.52	0.1835759	0.1835759	11.52	0.1859271	0.1859271	11.52	0.1789243	0.1789243	11.52	0.330712	0.330712	11.52	0.2150401	0.2150401	11.52	0.2098431	0.2098431	11.52	1.634244	NaN	11.52	0.1797886	0.1797886	11.52	0.1866042	0.1866042	11.52	0.177519	0.177519	11.52	0.2167904	0.2167904	11.52	2.115975	NaN	11.52	2.686706	NaN	11.52	0.4026965	0.4026965	11.52	2.113169	NaN	11.52	0.18974
11.535	0.1719979	0.1719979	11.535	0.1761587	0.1761587	11.535	0.1825291	0.1825291	11.535	0.1644615	0.1644615	11.535	0.3888701	0.3888701	11.535	0.2101325	0.2101325	11.535	0.1711754	0.1711754	11.535	1.628276	NaN	11.535	0.1821021	0.1821021	11.535	0.1796888	0.1796888	11.535	0.1864001	0.1864001	11.535	0.2186385	0.2186385	11.535	2.258627	NaN	11.535	2.732574	NaN	11.535	0.3850073	0.3850073	11.535	2.160716	NaN	11.535	0.1987947
11.55	0.1992395	0.1992395	11.55	0.1839182	0.1839182	11.55	0.1759258	0.1759258	11.55	0.1758424	0.1758424	11.55	0.357115	0.357115	11.55	0.2102974	0.2102974	11.55	0.1902656	0.1902656	11.55	1.958704	NaN	11.55	0.1826116	0.1826116	11.55	0.1791783	0.1791783	11.55	0.1859171	0.1859171	11.55	0.2188778	0.2188778	11.55	2.191002	NaN	11.55	2.663704	NaN	11.55	0.4107867	0.4107867	11.55	2.113033	NaN	11.55	0.2044484
11.565	0.1794436	0.1794436	11.565	0.2380988	0.2380988	11.565	0.1977397	0.1977397	11.565	0.1638693	0.1638693	11.565	0.3295265	0.3295265	11.565	0.2086826	0.2086826	11.565	0.1835754	0.1835754	11.565	1.914667	NaN	11.565	0.1877044	0.1877044	11.565	0.1771739	0.1771739	11.565	0.1765079	0.1765079	11.565	0.2147001	0.2147001	11.565	2.415033	NaN	11.565	2.859719	NaN	11.565	0.3937072	0.3937072	11.565	1.869317	NaN	11.565	0.1821997
11.58	0.1823947	0.1823947	11.58	0.1763458	0.1763458	11.58	0.1750545	0.1750545	11.58	0.1727664	0.1727664	11.58	0.3590351	0.3590351	11.58	0.2107602	0.2107602	11.58	0.1787653	0.1787653	11.58	1.674172	NaN	11.58	0.1808593	0.1808593	11.58	0.1806724	0.1806724	11.58	0.1836573	0.1836573	11.58	0.2102746	0.2102746	11.58	2.196563	NaN	11.58	2.945263	NaN	11.58	0.4035032	0.4035032	11.58	1.936326	NaN	11.58	0.1868005
11.595	0.1900038	0.1900038	11.595	0.1882766	0.1882766	11.595	0.1934554	0.1934554	11.595	0.1760552	0.1760552	11.595	0.3454275	0.3454275	11.595	0.2175177	0.2175177	11.595	0.1812011	0.1812011	11.595	2.049509	NaN	11.595	0.1741174	0.1741174	11.595	0.1830709	0.1830709	11.595	0.1783814	0.1783814	11.595	0.2117147	0.2117147	11.595	2.204358	NaN	11.595	2.862631	NaN	11.595	0.4173948	0.4173948	11.595	1.790133	NaN	11.595	0.195244
11.61	0.1827208	0.1827208	11.61	0.2002627	0.2002627	11.61	0.194219	0.194219	11.61	0.1708518	0.1708518	11.61	0.3264981	0.3264981	11.61	0.2198562	0.2198562	11.61	0.177609	0.177609	11.61	2.042929	NaN	11.61	0.1848403	0.1848403	11.61	0.1936282	0.1936282	11.61	0.1736722	0.1736722	11.61	0.2166738	0.2166738	11.61	2.163171	NaN	11.61	2.761597	NaN	11.61	0.3921971	0.3921971	11.61	1.694314	NaN	11.61	0.1774297
11.625	0.1794333	0.1794333	11.625	0.1839874	0.1839874	11.625	0.190856	0.190856	11.625	0.1794822	0.1794822	11.625	0.2923288	0.2923288	11.625	0.2142808	0.2142808	11.625	0.1714992	0.1714992	11.625	2.026264	NaN	11.625	0.1741898	0.1741898	11.625	0.1814346	0.1814346	11.625	0.1788712	0.1788712	11.625	0.2132148	0.2132148	11.625	1.911519	NaN	11.625	2.77532	NaN	11.625	0.4030248	0.4030248	11.625	1.90027	NaN	11.625	0.1861334
11.64	0.1702875	0.1702875	11.64	0.1705695	0.1705695	11.64	0.1786699	0.1786699	11.64	0.1861061	0.1861061	11.64	0.3433784	0.3433784	11.64	0.2090012	0.2090012	11.64	0.1815104	0.1815104	11.64	1.958355	NaN	11.64	0.1833735	0.1833735	11.64	0.1931879	0.1931879	11.64	0.1878938	0.1878938	11.64	0.2174074	0.2174074	11.64	2.024389	NaN	11.64	2.733201	NaN	11.64	0.3831868	0.3831868	11.64	1.965614	NaN	11.64	0.1979069
11.655	0.1734319	0.1734319	11.655	0.190963	0.190963	11.655	0.1814692	0.1814692	11.655	0.173717	0.173717	11.655	0.3429479	0.3429479	11.655	0.2129668	0.2129668	11.655	0.1910026	0.1910026	11.655	2.077648	NaN	11.655	0.1717792	0.1717792	11.655	0.1772244	0.1772244	11.655	0.1800612	0.1800612	11.655	0.2146753	0.2146753	11.655	2.07726	NaN	11.655	2.505951	NaN	11.655	0.3940889	0.3940889	11.655	1.842104	NaN	11.655	0.1950375
11.67	0.1829177	0.1829177	11.67	0.1922956	0.1922956	11.67	0.1858949	0.1858949	11.67	0.1836956	0.1836956	11.67	0.3510171	0.3510171	11.67	0.2253312	0.2253312	11.67	0.1678812	0.1678812	11.67	1.922849	NaN	11.67	0.1868528	0.1868528	11.67	0.1885038	0.1885038	11.67	0.196492	0.196492	11.67	0.2159973	0.2159973	11.67	2.136654	NaN	11.67	2.740692	NaN	11.67	0.4051316	0.4051316	11.67	1.859611	NaN	11.67	0.1831952
11.685	0.1815028	0.1815028	11.685	0.1958065	0.1958065	11.685	0.1782722	0.1782722	11.685	0.1919354	0.1919354	11.685	0.3161976	0.3161976	11.685	0.2191945	0.2191945	11.685	0.1895494	0.1895494	11.685	1.80587	NaN	11.685	0.1809586	0.1809586	11.685	0.1909273	0.1909273	11.685	0.1799421	0.1799421	11.685	0.2090617	0.2090617	11.685	2.062206	NaN	11.685	2.712282	NaN	11.685	0.3892903	0.3892903	11.685	1.659302	NaN	11.685	0.1786959
11.7	0.1819151	0.1819151	11.7	0.1815547	0.1815547	11.7	0.1942704	0.1942704	11.7	0.1743314	0.1743314	11.7	0.2964274	0.2964274	11.7	0.2125936	0.2125936	11.7	0.1738763	0.1738763	11.7	1.754418	NaN	11.7	0.186411	0.186411	11.7	0.1841412	0.1841412	11.7	0.2009206	0.2009206	11.7	0.2121654	0.2121654	11.7	2.16211	NaN	11.7	2.649533	NaN	11.7	0.3983912	0.3983912	11.7	1.566946	NaN	11.7	0.1870428
11.715	0.2041261	0.2041261	11.715	0.1928077	0.1928077	11.715	0.1958572	0.1958572	11.715	0.1877208	0.1877208	11.715	0.3076245	0.3076245	11.715	0.2036662	0.2036662	11.715	0.1768276	0.1768276	11.715	1.819203	NaN	11.715	0.1832706	0.1832706	11.715	0.1875338	0.1875338	11.715	0.1801139	0.1801139	11.715	0.2144908	0.2144908	11.715	2.330023	NaN	11.715	2.661987	NaN	11.715	0.3966271	0.3966271	11.715	1.638721	NaN	11.715	0.1807588
11.73	0.1704831	0.1704831	11.73	0.191088	0.191088	11.73	0.1797554	0.1797554	11.73	0.1866978	0.1866978	11.73	0.3106571	0.3106571	11.73	0.2137952	0.2137952	11.73	0.1801803	0.1801803	11.73	1.87378	NaN	11.73	0.187534	0.187534	11.73	0.1763642	0.1763642	11.73	0.1877312	0.1877312	11.73	0.2168975	0.2168975	11.73	2.190843	NaN	11.73	2.768492	NaN	11.73	0.3941068	0.3941068	11.73	1.46036	NaN	11.73	0.1709524
11.745	0.2081257	0.2081257	11.745	0.1771269	0.1771269	11.745	0.187726	0.187726	11.745	0.1809375	0.1809375	11.745	0.3227893	0.3227893	11.745	0.2127143	0.2127143	11.745	0.1825158	0.1825158	11.745	1.946497	NaN	11.745	0.1896993	0.1896993	11.745	0.1689163	0.1689163	11.745	0.1836978	0.1836978	11.745	0.2072477	0.2072477	11.745	1.898283	NaN	11.745	2.423237	NaN	11.745	0.3999132	0.3999132	11.745	1.549113	NaN	11.745	0.1962554
11.76	0.190023	0.190023	11.76	0.1828855	0.1828855	11.76	0.1904994	0.1904994	11.76	0.1869492	0.1869492	11.76	0.3788163	0.3788163	11.76	0.2166479	0.2166479	11.76	0.1967613	0.1967613	11.76	1.867472	NaN	11.76	0.1722037	0.1722037	11.76	0.1775839	0.1775839	11.76	0.1756984	0.1756984	11.76	0.2153638	0.2153638	11.76	1.893408	NaN	11.76	2.467414	NaN	11.76	0.4121099	0.4121099	11.76	1.423857	NaN	11.76	0.1748461
11.775	0.1928555	0.1928555	11.775	0.2178238	0.2178238	11.775	0.1777107	0.1777107	11.775	0.17659	0.17659	11.775	0.3127112	0.3127112	11.775	0.2115343	0.2115343	11.775	0.1655326	0.1655326	11.775	1.807757	NaN	11.775	0.1886027	0.1886027	11.775	0.1855542	0.1855542	11.775	0.1804055	0.1804055	11.775	0.2208954	0.2208954	11.775	1.932511	NaN	11.775	2.620767	NaN	11.775	0.3983153	0.3983153	11.775	1.614331	NaN	11.775	0.1814509
11.79	0.1763899	0.1763899	11.79	0.1946248	0.1946248	11.79	0.1950539	0.1950539	11.79	0.1701097	0.1701097	11.79	0.3315772	0.3315772	11.79	0.2261439	0.2261439	11.79	0.1942935	0.1942935	11.79	1.812031	NaN	11.79	0.1809476	0.1809476	11.79	0.1878786	0.1878786	11.79	0.1833168	0.1833168	11.79	0.2160805	0.2160805	11.79	1.635587	NaN	11.79	2.398782	NaN	11.79	0.3790889	0.3790889	11.79	1.585318	NaN	11.79	0.1780513
11.805	0.1694714	0.1694714	11.805	0.2003537	0.2003537	11.805	0.1853427	0.1853427	11.805	0.1820982	0.1820982	11.805	0.338491	0.338491	11.805	0.2098869	0.2098869	11.805	0.1824417	0.1824417	11.805	1.690908	NaN	11.805	0.1916613	0.1916613	11.805	0.1862061	0.1862061	11.805	0.1877686	0.1877686	11.805	0.2100668	0.2100668	11.805	2.051143	NaN	11.805	2.597366	NaN	11.805	0.4215111	0.4215111	11.805	1.642537	NaN	11.805	0.1914324
11.82	0.1763163	0.1763163	11.82	0.1904818	0.1904818	11.82	0.1803578	0.1803578	11.82	0.1801565	0.1801565	11.82	0.3404404	0.3404404	11.82	0.2106126	0.2106126	11.82	0.1800803	0.1800803	11.82	1.681088	NaN	11.82	0.183992	0.183992	11.82	0.1773395	0.1773395	11.82	0.1854806	0.1854806	11.82	0.2181024	0.2181024	11.82	1.971338	NaN	11.82	2.534736	NaN	11.82	0.4180053	0.4180053	11.82	1.461113	NaN	11.82	0.1959521
11.835	0.1716917	0.1716917	11.835	0.1772527	0.1772527	11.835	0.179346	0.179346	11.835	0.1765767	0.1765767	11.835	0.3431239	0.3431239	11.835	0.2047067	0.2047067	11.835	0.175844	0.175844	11.835	1.863293	NaN	11.835	0.1747457	0.1747457	11.835	0.1708732	0.1708732	11.835	0.1826525	0.1826525	11.835	0.2076378	0.2076378	11.835	1.544151	NaN	11.835	2.473461	NaN	11.835	0.4211024	0.4211024	11.835	1.466749	NaN	11.835	0.1785634
11.85	0.190808	0.190808	11.85	0.1817335	0.1817335	11.85	0.1795243	0.1795243	11.85	0.185367	0.185367	11.85	0.3558758	0.3558758	11.85	0.2136117	0.2136117	11.85	0.1825895	0.1825895	11.85	1.926596	NaN	11.85	0.1872487	0.1872487	11.85	0.1753097	0.1753097	11.85	0.1783762	0.1783762	11.85	0.2114403	0.2114403	11.85	1.833358	NaN	11.85	2.642928	NaN	11.85	0.3998954	0.3998954	11.85	1.668095	NaN	11.85	0.2000736
11.865	0.185051	0.185051	11.865	0.1961158	0.1961158	11.865	0.1859408	0.1859408	11.865	0.1730671	0.1730671	11.865	0.269203	0.269203	11.865	0.2089836	0.2089836	11.865	0.1914419	0.1914419	11.865	2.113854	NaN	11.865	0.1820464	0.1820464	11.865	0.1780471	0.1780471	11.865	0.1964945	0.1964945	11.865	0.2159631	0.2159631	11.865	1.627535	NaN	11.865	2.606664	NaN	11.865	0.3740526	0.3740526	11.865	1.692965	NaN	11.865	0.1977958
11.88	0.1797772	0.1797772	11.88	0.2009621	0.2009621	11.88	0.1914914	0.1914914	11.88	0.1901433	0.1901433	11.88	0.3525857	0.3525857	11.88	0.2080258	0.2080258	11.88	0.1834146	0.1834146	11.88	2.119269	NaN	11.88	0.1876433	0.1876433	11.88	0.1837331	0.1837331	11.88	0.1815628	0.1815628	11.88	0.2111099	0.2111099	11.88	1.968298	NaN	11.88	2.660173	NaN	11.88	0.3644603	0.3644603	11.88	1.929803	NaN	11.88	0.1752116
11.895	0.181879	0.181879	11.895	0.172895	0.172895	11.895	0.1964004	0.1964004	11.895	0.1841394	0.1841394	11.895	0.3702728	0.3702728	11.895	0.212196	0.212196	11.895	0.1689852	0.1689852	11.895	1.973992	NaN	11.895	0.1665114	0.1665114	11.895	0.1996157	0.1996157	11.895	0.1851837	0.1851837	11.895	0.2211037	0.2211037	11.895	1.948337	NaN	11.895	2.43978	NaN	11.895	0.3983459	0.3983459	11.895	1.902313	NaN	11.895	0.1796263
11.91	0.2023176	0.2023176	11.91	0.1797101	0.1797101	11.91	0.1969974	0.1969974	11.91	0.1792231	0.1792231	11.91	0.3427507	0.3427507	11.91	0.213578	0.213578	11.91	0.1821809	0.1821809	11.91	2.135257	NaN	11.91	0.1714353	0.1714353	11.91	0.1858361	0.1858361	11.91	0.1884065	0.1884065	11.91	0.2141876	0.2141876	11.91	2.000859	NaN	11.91	2.484425	NaN	11.91	0.4294832	0.4294832	11.91	1.840105	NaN	11.91	0.1925164
11.925	0.2023012	0.2023012	11.925	0.1830279	0.1830279	11.925	0.1947439	0.1947439	11.925	0.1827476	0.1827476	11.925	0.3502368	0.3502368	11.925	0.2102642	0.2102642	11.925	0.1892037	0.1892037	11.925	2.263641	NaN	11.925	0.1856181	0.1856181	11.925	0.1810436	0.1810436	11.925	0.1843042	0.1843042	11.925	0.2164544	0.2164544	11.925	2.102526	NaN	11.925	2.518057	NaN	11.925	0.3923804	0.3923804	11.925	1.874235	NaN	11.925	0.172196
11.94	0.1719538	0.1719538	11.94	0.1826114	0.1826114	11.94	0.1852808	0.1852808	11.94	0.1807308	0.1807308	11.94	0.3801263	0.3801263	11.94	0.21532	0.21532	11.94	0.1855183	0.1855183	11.94	2.218167	NaN	11.94	0.1973952	0.1973952	11.94	0.1837536	0.1837536	11.94	0.1814083	0.1814083	11.94	0.2192091	0.2192091	11.94	2.194924	NaN	11.94	2.251698	NaN	11.94	0.4129314	0.4129314	11.94	2.004876	NaN	11.94	0.1925171
11.955	0.2007738	0.2007738	11.955	0.190598	0.190598	11.955	0.2056525	0.2056525	11.955	0.1780022	0.1780022	11.955	0.3673747	0.3673747	11.955	0.2145628	0.2145628	11.955	0.1777749	0.1777749	11.955	2.226165	NaN	11.955	0.1980732	0.1980732	11.955	0.1873234	0.1873234	11.955	0.1824939	0.1824939	11.955	0.2168671	0.2168671	11.955	2.229647	NaN	11.955	2.219527	NaN	11.955	0.3984088	0.3984088	11.955	2.089607	NaN	11.955	0.188551
11.97	0.1770615	0.1770615	11.97	0.1936376	0.1936376	11.97	0.1871976	0.1871976	11.97	0.178447	0.178447	11.97	0.3350011	0.3350011	11.97	0.2136502	0.2136502	11.97	0.1847213	0.1847213	11.97	2.375448	NaN	11.97	0.1686652	0.1686652	11.97	0.1947931	0.1947931	11.97	0.1992859	0.1992859	11.97	0.218896	0.218896	11.97	2.085613	NaN	11.97	2.197809	NaN	11.97	0.4064773	0.4064773	11.97	2.187943	NaN	11.97	0.1921319
11.985	0.1663997	0.1663997	11.985	0.1864851	0.1864851	11.985	0.1844588	0.1844588	11.985	0.1743824	0.1743824	11.985	0.3138284	0.3138284	11.985	0.2113679	0.2113679	11.985	0.1771838	0.1771838	11.985	2.487288	NaN	11.985	0.1823267	0.1823267	11.985	0.1729304	0.1729304	11.985	0.1883108	0.1883108	11.985	0.2182547	0.2182547	11.985	1.926957	NaN	11.985	2.242327	NaN	11.985	0.4273159	0.4273159	11.985	2.095515	NaN	11.985	0.1872943
12.0	0.1989156	0.1989156	12.0	0.1920129	0.1920129	12.0	0.1837418	0.1837418	12.0	0.176904	0.176904	12.0	0.3474117	0.3474117	12.0	0.2228003	0.2228003	12.0	0.1771018	0.1771018	12.0	2.600618	NaN	12.0	0.1803826	0.1803826	12.0	0.1897923	0.1897923	12.0	0.1874832	0.1874832	12.0	0.2130252	0.2130252	12.0	1.987033	NaN	12.0	2.586671	NaN	12.0	0.3888605	0.3888605	12.0	1.990283	NaN	12.0	0.1937033
12.015	0.1810257	0.1810257	12.015	0.17604	0.17604	12.015	0.1779717	0.1779717	12.015	0.1672411	0.1672411	12.015	0.3459051	0.3459051	12.015	0.2086159	0.2086159	12.015	0.1758201	0.1758201	12.015	2.523273	NaN	12.015	0.1784965	0.1784965	12.015	0.1982166	0.1982166	12.015	0.186818	0.186818	12.015	0.2149572	0.2149572	12.015	1.958254	NaN	12.015	2.624105	NaN	12.015	0.3982413	0.3982413	12.015	2.179673	NaN	12.015	0.1952562
12.03	0.2101939	0.2101939	12.03	0.1849136	0.1849136	12.03	0.1723775	0.1723775	12.03	0.1719218	0.1719218	12.03	0.347202	0.347202	12.03	0.2133215	0.2133215	12.03	0.1819071	0.1819071	12.03	2.691268	NaN	12.03	0.1791815	0.1791815	12.03	0.1743217	0.1743217	12.03	0.1794128	0.1794128	12.03	0.2168397	0.2168397	12.03	2.23241	NaN	12.03	2.727696	NaN	12.03	0.387483	0.387483	12.03	2.110426	NaN	12.03	0.1802546
12.045	0.1974822	0.1974822	12.045	0.1854437	0.1854437	12.045	0.1842023	0.1842023	12.045	0.1646151	0.1646151	12.045	0.346826	0.346826	12.045	0.2089516	0.2089516	12.045	0.1693366	0.1693366	12.045	2.856086	NaN	12.045	0.1796717	0.1796717	12.045	0.1861964	0.1861964	12.045	0.1901211	0.1901211	12.045	0.2206691	0.2206691	12.045	2.222418	NaN	12.045	2.723455	NaN	12.045	0.3892305	0.3892305	12.045	2.309219	NaN	12.045	0.1767129
12.06	0.1899951	0.1899951	12.06	0.205063	0.205063	12.06	0.200846	0.200846	12.06	0.1586369	0.1586369	12.06	0.3618856	0.3618856	12.06	0.2121759	0.2121759	12.06	0.1856132	0.1856132	12.06	2.621692	NaN	12.06	0.1831554	0.1831554	12.06	0.2112342	0.2112342	12.06	0.1738336	0.1738336	12.06	0.2150756	0.2150756	12.06	2.245515	NaN	12.06	2.586291	NaN	12.06	0.4031331	0.4031331	12.06	2.626926	NaN	12.06	0.183004
12.075	0.1734399	0.1734399	12.075	0.1791651	0.1791651	12.075	0.1928964	0.1928964	12.075	0.163144	0.163144	12.075	0.3433495	0.3433495	12.075	0.2135751	0.2135751	12.075	0.1712472	0.1712472	12.075	2.472232	NaN	12.075	0.1769578	0.1769578	12.075	0.1793885	0.1793885	12.075	0.1772342	0.1772342	12.075	0.2120387	0.2120387	12.075	2.323378	NaN	12.075	2.609432	NaN	12.075	0.40874	0.40874	12.075	2.761065	NaN	12.075	0.1861099
12.09	0.1771189	0.1771189	12.09	0.2053401	0.2053401	12.09	0.2006615	0.2006615	12.09	0.1788156	0.1788156	12.09	0.345921	0.345921	12.09	0.2149574	0.2149574	12.09	0.1812948	0.1812948	12.09	2.145939	NaN	12.09	0.1855396	0.1855396	12.09	0.2000184	0.2000184	12.09	0.1770594	0.1770594	12.09	0.2120366	0.2120366	12.09	2.261675	NaN	12.09	2.456178	NaN	12.09	0.419457	0.419457	12.09	2.562847	NaN	12.09	0.1975567
12.105	0.1869994	0.1869994	12.105	0.2000148	0.2000148	12.105	0.1913611	0.1913611	12.105	0.1784783	0.1784783	12.105	0.332976	0.332976	12.105	0.2149593	0.2149593	12.105	0.1742825	0.1742825	12.105	2.309068	NaN	12.105	0.1826307	0.1826307	12.105	0.1826833	0.1826833	12.105	0.1883296	0.1883296	12.105	0.2118035	0.2118035	12.105	2.46747	NaN	12.105	2.582297	NaN	12.105	0.3938017	0.3938017	12.105	2.675534	NaN	12.105	0.1970425
12.12	0.3296539	0.3296539	12.12	0.1913883	0.1913883	12.12	0.200102	0.200102	12.12	0.1722237	0.1722237	12.12	0.3456357	0.3456357	12.12	0.2032997	0.2032997	12.12	0.1716015	0.1716015	12.12	2.166165	NaN	12.12	0.1838098	0.1838098	12.12	0.1777501	0.1777501	12.12	0.1750199	0.1750199	12.12	0.2205605	0.2205605	12.12	2.493109	NaN	12.12	2.542545	NaN	12.12	0.4169356	0.4169356	12.12	2.645556	NaN	12.12	0.1863487
12.135	0.3732063	0.3732063	12.135	0.2019901	0.2019901	12.135	0.1857332	0.1857332	12.135	0.1725575	0.1725575	12.135	0.3432215	0.3432215	12.135	0.2116034	0.2116034	12.135	0.1819929	0.1819929	12.135	2.223186	NaN	12.135	0.194643	0.194643	12.135	0.1867245	0.1867245	12.135	0.1850029	0.1850029	12.135	0.2149974	0.2149974	12.135	2.308954	NaN	12.135	2.645896	NaN	12.135	0.4131824	0.4131824	12.135	2.730804	NaN	12.135	0.1936324
12.15	0.3141141	0.3141141	12.15	0.1874204	0.1874204	12.15	0.202487	0.202487	12.15	0.1868515	0.1868515	12.15	0.3331832	0.3331832	12.15	0.2145564	0.2145564	12.15	0.1899315	0.1899315	12.15	2.128191	NaN	12.15	0.1803138	0.1803138	12.15	0.189511	0.189511	12.15	0.1975196	0.1975196	12.15	0.2187947	0.2187947	12.15	2.327212	NaN	12.15	2.582978	NaN	12.15	0.3892384	0.3892384	12.15	2.93879	NaN	12.15	0.1734368
12.165	0.294872	0.294872	12.165	0.1732877	0.1732877	12.165	0.2021728	0.2021728	12.165	0.1769351	0.1769351	12.165	0.3430213	0.3430213	12.165	0.2134312	0.2134312	12.165	0.1712573	0.1712573	12.165	2.157129	NaN	12.165	0.1782161	0.1782161	12.165	0.1882363	0.1882363	12.165	0.1714556	0.1714556	12.165	0.2158685	0.2158685	12.165	2.337982	NaN	12.165	2.843534	NaN	12.165	0.4318548	0.4318548	12.165	3.03588	NaN	12.165	0.1718259
12.18	0.3437087	0.3437087	12.18	0.1807645	0.1807645	12.18	0.1832102	0.1832102	12.18	0.1790286	0.1790286	12.18	0.3211286	0.3211286	12.18	0.2301615	0.2301615	12.18	0.195382	0.195382	12.18	2.334075	NaN	12.18	0.1859573	0.1859573	12.18	0.1866122	0.1866122	12.18	0.1861344	0.1861344	12.18	0.2134603	0.2134603	12.18	2.73263	NaN	12.18	2.730781	NaN	12.18	0.3720942	0.3720942	12.18	3.07355	NaN	12.18	0.1818327
12.195	0.3594856	0.3594856	12.195	0.189402	0.189402	12.195	0.1926682	0.1926682	12.195	0.1782042	0.1782042	12.195	0.350363	0.350363	12.195	0.2214077	0.2214077	12.195	0.1921381	0.1921381	12.195	2.400206	NaN	12.195	0.1950053	0.1950053	12.195	0.1819183	0.1819183	12.195	0.1750196	0.1750196	12.195	0.2157826	0.2157826	12.195	2.800472	NaN	12.195	2.780787	NaN	12.195	0.3802436	0.3802436	12.195	3.000049	NaN	12.195	0.1899005
12.21	0.3597142	0.3597142	12.21	0.1807281	0.1807281	12.21	0.1888783	0.1888783	12.21	0.1791929	0.1791929	12.21	0.3394907	0.3394907	12.21	0.2152238	0.2152238	12.21	0.195402	0.195402	12.21	2.420538	NaN	12.21	0.1739343	0.1739343	12.21	0.1924168	0.1924168	12.21	0.1904131	0.1904131	12.21	0.2173903	0.2173903	12.21	2.983907	NaN	12.21	2.781029	NaN	12.21	0.3909177	0.3909177	12.21	2.857294	NaN	12.21	0.2000032
12.225	0.3880621	0.3880621	12.225	0.1974775	0.1974775	12.225	0.1959111	0.1959111	12.225	0.1814139	0.1814139	12.225	0.3424456	0.3424456	12.225	0.2255493	0.2255493	12.225	0.1749572	0.1749572	12.225	2.157646	NaN	12.225	0.1907459	0.1907459	12.225	0.1902707	0.1902707	12.225	0.1931038	0.1931038	12.225	0.2085424	0.2085424	12.225	3.098176	NaN	12.225	2.715452	NaN	12.225	0.4125574	0.4125574	12.225	2.936411	NaN	12.225	0.1870657
12.24	0.3826765	0.3826765	12.24	0.1773079	0.1773079	12.24	0.2022599	0.2022599	12.24	0.1707285	0.1707285	12.24	0.3368118	0.3368118	12.24	0.2079129	0.2079129	12.24	0.1848892	0.1848892	12.24	1.953912	NaN	12.24	0.181113	0.181113	12.24	0.1909203	0.1909203	12.24	0.1863277	0.1863277	12.24	0.2124869	0.2124869	12.24	2.936646	NaN	12.24	2.768833	NaN	12.24	0.4209966	0.4209966	12.24	2.935711	NaN	12.24	0.1936173
12.255	0.3772148	0.3772148	12.255	0.1813232	0.1813232	12.255	0.1887168	0.1887168	12.255	0.1893584	0.1893584	12.255	0.3193508	0.3193508	12.255	0.2076252	0.2076252	12.255	0.1797026	0.1797026	12.255	1.6949	NaN	12.255	0.1818374	0.1818374	12.255	0.1897252	0.1897252	12.255	0.1846535	0.1846535	12.255	0.2169117	0.2169117	12.255	2.793502	NaN	12.255	2.83178	NaN	12.255	0.3954564	0.3954564	12.255	3.004708	NaN	12.255	0.191234
12.27	0.1815188	0.1815188	12.27	0.1758624	0.1758624	12.27	0.1937888	0.1937888	12.27	0.2032766	0.2032766	12.27	0.3239525	0.3239525	12.27	0.2161866	0.2161866	12.27	0.1855409	0.1855409	12.27	1.608233	NaN	12.27	0.189251	0.189251	12.27	0.1838528	0.1838528	12.27	0.1706485	0.1706485	12.27	0.226094	0.226094	12.27	2.972213	NaN	12.27	2.568139	NaN	12.27	0.4085647	0.4085647	12.27	3.051031	NaN	12.27	0.1800032
12.285	0.1859103	0.1859103	12.285	0.1942562	0.1942562	12.285	0.1930027	0.1930027	12.285	0.1776735	0.1776735	12.285	0.3486118	0.3486118	12.285	0.2143334	0.2143334	12.285	0.1961863	0.1961863	12.285	1.707203	NaN	12.285	0.1844258	0.1844258	12.285	0.1797613	0.1797613	12.285	0.1804304	0.1804304	12.285	0.2115674	0.2115674	12.285	2.909447	NaN	12.285	2.421872	NaN	12.285	0.4203632	0.4203632	12.285	3.008837	NaN	12.285	0.1981991
12.3	0.178413	0.178413	12.3	0.1993192	0.1993192	12.3	0.1825324	0.1825324	12.3	0.1803533	0.1803533	12.3	0.181981	0.181981	12.3	0.2130952	0.2130952	12.3	0.1937034	0.1937034	12.3	1.744018	NaN	12.3	0.1877821	0.1877821	12.3	0.1866429	0.1866429	12.3	0.1731415	0.1731415	12.3	0.2155652	0.2155652	12.3	3.094962	NaN	12.3	2.447665	NaN	12.3	0.3807414	0.3807414	12.3	2.836265	NaN	12.3	0.1755831
12.315	0.1751053	0.1751053	12.315	0.1774851	0.1774851	12.315	0.1769802	0.1769802	12.315	0.1767637	0.1767637	12.315	0.1947124	0.1947124	12.315	0.2111405	0.2111405	12.315	0.1793297	0.1793297	12.315	1.866996	NaN	12.315	0.1856179	0.1856179	12.315	0.1895683	0.1895683	12.315	0.1905519	0.1905519	12.315	0.2164222	0.2164222	12.315	3.166211	NaN	12.315	2.372122	NaN	12.315	0.4329552	0.4329552	12.315	2.546804	NaN	12.315	0.1843592
12.33	0.1847429	0.1847429	12.33	0.1895251	0.1895251	12.33	0.209299	0.209299	12.33	0.1706527	0.1706527	12.33	0.1873693	0.1873693	12.33	0.2126876	0.2126876	12.33	0.17823	0.17823	12.33	1.830928	NaN	12.33	0.1829479	0.1829479	12.33	0.1780503	0.1780503	12.33	0.178611	0.178611	12.33	0.2105564	0.2105564	12.33	3.006181	NaN	12.33	2.360643	NaN	12.33	0.3926208	0.3926208	12.33	2.384986	NaN	12.33	0.1751353
12.345	0.1650639	0.1650639	12.345	0.1851113	0.1851113	12.345	0.2021955	0.2021955	12.345	0.1725556	0.1725556	12.345	0.1786166	0.1786166	12.345	0.2134881	0.2134881	12.345	0.1736693	0.1736693	12.345	1.532883	NaN	12.345	0.1968274	0.1968274	12.345	0.19075	0.19075	12.345	0.1841439	0.1841439	12.345	0.2200049	0.2200049	12.345	2.99536	NaN	12.345	2.205733	NaN	12.345	0.4208488	0.4208488	12.345	2.210017	NaN	12.345	0.1753322
12.36	0.1794917	0.1794917	12.36	0.1920414	0.1920414	12.36	0.2165411	0.2165411	12.36	0.1821255	0.1821255	12.36	0.1833299	0.1833299	12.36	0.2054987	0.2054987	12.36	0.1796553	0.1796553	12.36	1.486431	NaN	12.36	0.1870562	0.1870562	12.36	0.1868338	0.1868338	12.36	0.1919194	0.1919194	12.36	0.2142558	0.2142558	12.36	2.863179	NaN	12.36	2.036728	NaN	12.36	0.4319896	0.4319896	12.36	2.242851	NaN	12.36	0.1873375
12.375	0.1854628	0.1854628	12.375	0.210393	0.210393	12.375	0.2191508	0.2191508	12.375	0.1793478	0.1793478	12.375	0.1843093	0.1843093	12.375	0.2184419	0.2184419	12.375	0.1809861	0.1809861	12.375	1.518813	NaN	12.375	0.1809034	0.1809034	12.375	0.2260362	0.2260362	12.375	0.1872194	0.1872194	12.375	0.2171047	0.2171047	12.375	2.995125	NaN	12.375	1.753562	NaN	12.375	0.4182696	0.4182696	12.375	2.175799	NaN	12.375	0.20084
12.39	0.205737	0.205737	12.39	0.1805366	0.1805366	12.39	0.2189702	0.2189702	12.39	0.1801416	0.1801416	12.39	0.1877177	0.1877177	12.39	0.2167392	0.2167392	12.39	0.1962982	0.1962982	12.39	1.506774	NaN	12.39	0.1815518	0.1815518	12.39	0.1887631	0.1887631	12.39	0.1721802	0.1721802	12.39	0.2173034	0.2173034	12.39	3.163063	NaN	12.39	1.854764	NaN	12.39	0.4228736	0.4228736	12.39	2.164599	NaN	12.39	0.1753948
12.405	0.1860798	0.1860798	12.405	0.1779807	0.1779807	12.405	0.2216146	0.2216146	12.405	0.1792904	0.1792904	12.405	0.1766914	0.1766914	12.405	0.2136953	0.2136953	12.405	0.1732309	0.1732309	12.405	1.592602	NaN	12.405	0.1754909	0.1754909	12.405	0.1884169	0.1884169	12.405	0.1723516	0.1723516	12.405	0.2176888	0.2176888	12.405	2.947418	NaN	12.405	1.68192	NaN	12.405	0.3711859	0.3711859	12.405	2.311934	NaN	12.405	0.1853231
12.42	0.1936038	0.1936038	12.42	0.1839356	0.1839356	12.42	0.2161989	0.2161989	12.42	0.1887421	0.1887421	12.42	0.1875139	0.1875139	12.42	0.2088349	0.2088349	12.42	0.1812351	0.1812351	12.42	1.324499	NaN	12.42	0.1838777	0.1838777	12.42	0.1884846	0.1884846	12.42	0.1703553	0.1703553	12.42	0.2127035	0.2127035	12.42	3.037383	NaN	12.42	1.605169	NaN	12.42	0.397454	0.397454	12.42	2.394082	NaN	12.42	0.1865829
12.435	0.1909285	0.1909285	12.435	0.2178221	0.2178221	12.435	0.2179403	0.2179403	12.435	0.1761685	0.1761685	12.435	0.1805254	0.1805254	12.435	0.2197809	0.2197809	12.435	0.1763857	0.1763857	12.435	1.223553	NaN	12.435	0.1829592	0.1829592	12.435	0.1779265	0.1779265	12.435	0.1903284	0.1903284	12.435	0.2151554	0.2151554	12.435	3.0489	NaN	12.435	1.786282	NaN	12.435	0.3933853	0.3933853	12.435	2.314334	NaN	12.435	0.186382
12.45	0.1866261	0.1866261	12.45	0.1809195	0.1809195	12.45	0.2178095	0.2178095	12.45	0.1745702	0.1745702	12.45	0.1913113	0.1913113	12.45	0.2164447	0.2164447	12.45	0.1756669	0.1756669	12.45	1.417165	NaN	12.45	0.1919164	0.1919164	12.45	0.1731768	0.1731768	12.45	0.1949204	0.1949204	12.45	0.2152017	0.2152017	12.45	3.075808	NaN	12.45	1.570919	NaN	12.45	0.3943584	0.3943584	12.45	2.554797	NaN	12.45	0.1721616
12.465	0.1982492	0.1982492	12.465	0.1814697	0.1814697	12.465	0.2130848	0.2130848	12.465	0.1727168	0.1727168	12.465	0.1763165	0.1763165	12.465	0.2107193	0.2107193	12.465	0.1879947	0.1879947	12.465	1.41158	NaN	12.465	0.1816318	0.1816318	12.465	0.1863864	0.1863864	12.465	0.1854155	0.1854155	12.465	0.2158958	0.2158958	12.465	3.04395	NaN	12.465	1.848402	NaN	12.465	0.4130251	0.4130251	12.465	2.516357	NaN	12.465	0.1924432
12.48	0.1872803	0.1872803	12.48	0.1781934	0.1781934	12.48	0.2147763	0.2147763	12.48	0.1681656	0.1681656	12.48	0.177359	0.177359	12.48	0.2244657	0.2244657	12.48	0.1897528	0.1897528	12.48	1.543259	NaN	12.48	0.1738995	0.1738995	12.48	0.1667576	0.1667576	12.48	0.1759259	0.1759259	12.48	0.2145725	0.2145725	12.48	3.0776	NaN	12.48	1.780843	NaN	12.48	0.4113407	0.4113407	12.48	2.414546	NaN	12.48	0.1929055
12.495	0.195712	0.195712	12.495	0.1804778	0.1804778	12.495	0.2168983	0.2168983	12.495	0.1792227	0.1792227	12.495	0.2045018	0.2045018	12.495	0.2137011	0.2137011	12.495	0.175482	0.175482	12.495	1.375407	NaN	12.495	0.1783621	0.1783621	12.495	0.184599	0.184599	12.495	0.1803382	0.1803382	12.495	0.2127785	0.2127785	12.495	3.216369	NaN	12.495	1.747729	NaN	12.495	0.4204503	0.4204503	12.495	2.583661	NaN	12.495	0.2188958
12.51	0.1983473	0.1983473	12.51	0.1812274	0.1812274	12.51	0.2193762	0.2193762	12.51	0.1904663	0.1904663	12.51	0.1805352	0.1805352	12.51	0.2147658	0.2147658	12.51	0.1738333	0.1738333	12.51	1.487308	NaN	12.51	0.1937986	0.1937986	12.51	0.1856965	0.1856965	12.51	0.1894781	0.1894781	12.51	0.214473	0.214473	12.51	3.169442	NaN	12.51	1.500686	NaN	12.51	0.4153808	0.4153808	12.51	2.458928	NaN	12.51	0.1791814
12.525	0.2507484	0.2507484	12.525	0.1772103	0.1772103	12.525	0.2143899	0.2143899	12.525	0.1696924	0.1696924	12.525	0.1852107	0.1852107	12.525	0.2122331	0.2122331	12.525	0.1818404	0.1818404	12.525	1.588554	NaN	12.525	0.1785943	0.1785943	12.525	0.1746973	0.1746973	12.525	0.1744508	0.1744508	12.525	0.2171739	0.2171739	12.525	3.119674	NaN	12.525	1.498621	NaN	12.525	0.4155431	0.4155431	12.525	2.518321	NaN	12.525	0.180711
12.54	0.2963139	0.2963139	12.54	0.1885855	0.1885855	12.54	0.2125489	0.2125489	12.54	0.1676131	0.1676131	12.54	0.180513	0.180513	12.54	0.2135437	0.2135437	12.54	0.1706049	0.1706049	12.54	1.64119	NaN	12.54	0.1892352	0.1892352	12.54	0.1763253	0.1763253	12.54	0.1883003	0.1883003	12.54	0.219493	0.219493	12.54	3.090089	NaN	12.54	1.495648	NaN	12.54	0.4051815	0.4051815	12.54	2.735366	NaN	12.54	0.1836548
12.555	0.3520974	0.3520974	12.555	0.1830449	0.1830449	12.555	0.225887	0.225887	12.555	0.1965304	0.1965304	12.555	0.1884967	0.1884967	12.555	0.2092028	0.2092028	12.555	0.1876087	0.1876087	12.555	1.734964	NaN	12.555	0.1916717	0.1916717	12.555	0.1756137	0.1756137	12.555	0.1802167	0.1802167	12.555	0.2167951	0.2167951	12.555	3.068162	NaN	12.555	1.804006	NaN	12.555	0.4176838	0.4176838	12.555	2.517228	NaN	12.555	0.1864897
12.57	0.3314132	0.3314132	12.57	0.1841467	0.1841467	12.57	0.2175685	0.2175685	12.57	0.1825351	0.1825351	12.57	0.1770419	0.1770419	12.57	0.2143476	0.2143476	12.57	0.1836599	0.1836599	12.57	1.798569	NaN	12.57	0.1873953	0.1873953	12.57	0.190858	0.190858	12.57	0.1857147	0.1857147	12.57	0.2155907	0.2155907	12.57	2.937017	NaN	12.57	1.919187	NaN	12.57	0.402362	0.402362	12.57	2.57516	NaN	12.57	0.1836412
12.585	0.1972562	0.1972562	12.585	0.1777886	0.1777886	12.585	0.2203317	0.2203317	12.585	0.1773963	0.1773963	12.585	0.1900517	0.1900517	12.585	0.2091541	0.2091541	12.585	0.1823264	0.1823264	12.585	2.087805	NaN	12.585	0.1679704	0.1679704	12.585	0.19094	0.19094	12.585	0.181821	0.181821	12.585	0.2125747	0.2125747	12.585	3.024827	NaN	12.585	1.922351	NaN	12.585	0.4056392	0.4056392	12.585	2.390606	NaN	12.585	0.1783536
12.6	0.2618207	0.2618207	12.6	0.2130513	0.2130513	12.6	0.2214227	0.2214227	12.6	0.1720947	0.1720947	12.6	0.1818735	0.1818735	12.6	0.2211261	0.2211261	12.6	0.1792261	0.1792261	12.6	2.004279	NaN	12.6	0.1958931	0.1958931	12.6	0.1808185	0.1808185	12.6	0.1746396	0.1746396	12.6	0.2151188	0.2151188	12.6	3.098514	NaN	12.6	1.683911	NaN	12.6	0.4022694	0.4022694	12.6	2.281765	NaN	12.6	0.1791538
12.615	0.3686906	0.3686906	12.615	0.1895184	0.1895184	12.615	0.2181006	0.2181006	12.615	0.1650404	0.1650404	12.615	0.1780109	0.1780109	12.615	0.2121768	0.2121768	12.615	0.1875477	0.1875477	12.615	1.883894	NaN	12.615	0.1933135	0.1933135	12.615	0.1816793	0.1816793	12.615	0.1781037	0.1781037	12.615	0.2153909	0.2153909	12.615	3.0479	NaN	12.615	1.850954	NaN	12.615	0.4223841	0.4223841	12.615	2.160752	NaN	12.615	0.180922
12.63	0.3483525	0.3483525	12.63	0.1965104	0.1965104	12.63	0.2139673	0.2139673	12.63	0.1704929	0.1704929	12.63	0.1771965	0.1771965	12.63	0.214494	0.214494	12.63	0.1782753	0.1782753	12.63	1.847803	NaN	12.63	0.1805575	0.1805575	12.63	0.1833254	0.1833254	12.63	0.1955122	0.1955122	12.63	0.2176909	0.2176909	12.63	2.761798	NaN	12.63	1.963883	NaN	12.63	0.4353268	0.4353268	12.63	2.277058	NaN	12.63	0.1840658
12.645	0.358242	0.358242	12.645	0.1826515	0.1826515	12.645	0.2089256	0.2089256	12.645	0.1769825	0.1769825	12.645	0.1797301	0.1797301	12.645	0.2194047	0.2194047	12.645	0.1702935	0.1702935	12.645	1.819008	NaN	12.645	0.1678364	0.1678364	12.645	0.1730198	0.1730198	12.645	0.1842962	0.1842962	12.645	0.2170041	0.2170041	12.645	2.933621	NaN	12.645	1.982912	NaN	12.645	0.4228065	0.4228065	12.645	2.406068	NaN	12.645	0.1887971
12.66	0.3436247	0.3436247	12.66	0.1994252	0.1994252	12.66	0.2176857	0.2176857	12.66	0.1884218	0.1884218	12.66	0.175092	0.175092	12.66	0.2094061	0.2094061	12.66	0.1775417	0.1775417	12.66	1.808393	NaN	12.66	0.1773586	0.1773586	12.66	0.2000439	0.2000439	12.66	0.1805464	0.1805464	12.66	0.2174179	0.2174179	12.66	2.664248	NaN	12.66	1.871176	NaN	12.66	0.4122747	0.4122747	12.66	2.383293	NaN	12.66	0.1814996
12.675	0.3265007	0.3265007	12.675	0.1829468	0.1829468	12.675	0.2145205	0.2145205	12.675	0.178269	0.178269	12.675	0.1964797	0.1964797	12.675	0.2144034	0.2144034	12.675	0.1707015	0.1707015	12.675	1.694152	NaN	12.675	0.1844698	0.1844698	12.675	0.1897045	0.1897045	12.675	0.1966546	0.1966546	12.675	0.2140829	0.2140829	12.675	2.693687	NaN	12.675	1.940573	NaN	12.675	0.4116826	0.4116826	12.675	2.32557	NaN	12.675	0.1760913
12.69	0.3270238	0.3270238	12.69	0.1797255	0.1797255	12.69	0.2167511	0.2167511	12.69	0.182826	0.182826	12.69	0.176922	0.176922	12.69	0.2119172	0.2119172	12.69	0.1897386	0.1897386	12.69	1.897069	NaN	12.69	0.2022349	0.2022349	12.69	0.1888551	0.1888551	12.69	0.1875901	0.1875901	12.69	0.2214015	0.2214015	12.69	2.656773	NaN	12.69	2.057662	NaN	12.69	0.4160266	0.4160266	12.69	2.254935	NaN	12.69	0.1861918
12.705	0.2856858	0.2856858	12.705	0.199356	0.199356	12.705	0.2259048	0.2259048	12.705	0.1807258	0.1807258	12.705	0.194637	0.194637	12.705	0.2139651	0.2139651	12.705	0.1755526	0.1755526	12.705	2.23859	NaN	12.705	0.1941494	0.1941494	12.705	0.1852758	0.1852758	12.705	0.1850327	0.1850327	12.705	0.2220337	0.2220337	12.705	2.606663	NaN	12.705	1.963759	NaN	12.705	0.3957256	0.3957256	12.705	2.144568	NaN	12.705	0.1829535
12.72	0.3884258	0.3884258	12.72	0.1951462	0.1951462	12.72	0.2177453	0.2177453	12.72	0.1788523	0.1788523	12.72	0.1830997	0.1830997	12.72	0.2163172	0.2163172	12.72	0.177931	0.177931	12.72	2.042514	NaN	12.72	0.1891536	0.1891536	12.72	0.169005	0.169005	12.72	0.1691569	0.1691569	12.72	0.2103777	0.2103777	12.72	2.56458	NaN	12.72	1.984097	NaN	12.72	0.4064593	0.4064593	12.72	1.879758	NaN	12.72	0.1877855
12.735	0.3504381	0.3504381	12.735	0.1885343	0.1885343	12.735	0.2197132	0.2197132	12.735	0.172427	0.172427	12.735	0.1834803	0.1834803	12.735	0.2114463	0.2114463	12.735	0.1822286	0.1822286	12.735	1.948079	NaN	12.735	0.1765278	0.1765278	12.735	0.1661695	0.1661695	12.735	0.1849594	0.1849594	12.735	0.2161932	0.2161932	12.735	2.693079	NaN	12.735	2.002752	NaN	12.735	0.414005	0.414005	12.735	1.938844	NaN	12.735	0.1886896
12.75	0.3515059	0.3515059	12.75	0.1960652	0.1960652	12.75	0.2158608	0.2158608	12.75	0.175012	0.175012	12.75	0.1715368	0.1715368	12.75	0.212359	0.212359	12.75	0.190564	0.190564	12.75	1.742098	NaN	12.75	0.186746	0.186746	12.75	0.1791994	0.1791994	12.75	0.1876247	0.1876247	12.75	0.2153603	0.2153603	12.75	2.838734	NaN	12.75	1.914925	NaN	12.75	0.4236725	0.4236725	12.75	1.998375	NaN	12.75	0.1912446
12.765	0.3376218	0.3376218	12.765	0.1892127	0.1892127	12.765	0.2188629	0.2188629	12.765	0.1696196	0.1696196	12.765	0.1967006	0.1967006	12.765	0.2060753	0.2060753	12.765	0.1777329	0.1777329	12.765	1.498698	NaN	12.765	0.1812542	0.1812542	12.765	0.19298	0.19298	12.765	0.1780029	0.1780029	12.765	0.2183996	0.2183996	12.765	2.911231	NaN	12.765	1.669054	NaN	12.765	0.4174723	0.4174723	12.765	2.232112	NaN	12.765	0.1938378
12.78	0.2963104	0.2963104	12.78	0.1866369	0.1866369	12.78	0.2168061	0.2168061	12.78	0.1782456	0.1782456	12.78	0.1774351	0.1774351	12.78	0.2061095	0.2061095	12.78	0.1791201	0.1791201	12.78	1.437549	NaN	12.78	0.1859301	0.1859301	12.78	0.1804714	0.1804714	12.78	0.1883217	0.1883217	12.78	0.2228606	0.2228606	12.78	2.683947	NaN	12.78	1.61153	NaN	12.78	0.4078457	0.4078457	12.78	2.052875	NaN	12.78	0.184436
12.795	0.384411	0.384411	12.795	0.1913749	0.1913749	12.795	0.2196815	0.2196815	12.795	0.1745988	0.1745988	12.795	0.187939	0.187939	12.795	0.2082797	0.2082797	12.795	0.1724096	0.1724096	12.795	1.491975	NaN	12.795	0.1896364	0.1896364	12.795	0.1779415	0.1779415	12.795	0.1944374	0.1944374	12.795	0.220287	0.220287	12.795	2.825872	NaN	12.795	1.646489	NaN	12.795	0.4369997	0.4369997	12.795	2.056414	NaN	12.795	0.1846082
12.81	0.3678644	0.3678644	12.81	0.1795725	0.1795725	12.81	0.2192446	0.2192446	12.81	0.1813131	0.1813131	12.81	0.1803554	0.1803554	12.81	0.2168681	0.2168681	12.81	0.1694402	0.1694402	12.81	1.410606	NaN	12.81	0.1873417	0.1873417	12.81	0.1845234	0.1845234	12.81	0.180964	0.180964	12.81	0.2174436	0.2174436	12.81	2.883345	NaN	12.81	1.374488	NaN	12.81	0.4031306	0.4031306	12.81	1.974138	NaN	12.81	0.1892886
12.825	0.3603587	0.3603587	12.825	0.1887198	0.1887198	12.825	0.212045	0.212045	12.825	0.1792515	0.1792515	12.825	0.1806335	0.1806335	12.825	0.2136512	0.2136512	12.825	0.1747974	0.1747974	12.825	1.27514	NaN	12.825	0.1996122	0.1996122	12.825	0.2082303	0.2082303	12.825	0.1919531	0.1919531	12.825	0.2173033	0.2173033	12.825	2.855356	NaN	12.825	1.220894	NaN	12.825	0.4111368	0.4111368	12.825	1.779819	NaN	12.825	0.1906559
12.84	0.4238868	0.4238868	12.84	0.1715859	0.1715859	12.84	0.2203835	0.2203835	12.84	0.1820108	0.1820108	12.84	0.1822686	0.1822686	12.84	0.2204923	0.2204923	12.84	0.1701938	0.1701938	12.84	1.315917	NaN	12.84	0.2016457	0.2016457	12.84	0.1778448	0.1778448	12.84	0.1852591	0.1852591	12.84	0.2139899	0.2139899	12.84	2.877712	NaN	12.84	1.345341	NaN	12.84	0.4324934	0.4324934	12.84	2.149011	NaN	12.84	0.1822304
12.855	0.383898	0.383898	12.855	0.2058875	0.2058875	12.855	0.2105161	0.2105161	12.855	0.1752125	0.1752125	12.855	0.1852268	0.1852268	12.855	0.2130872	0.2130872	12.855	0.2082447	0.2082447	12.855	1.02002	NaN	12.855	0.1953585	0.1953585	12.855	0.1861128	0.1861128	12.855	0.1756956	0.1756956	12.855	0.2178785	0.2178785	12.855	2.98614	NaN	12.855	1.330566	NaN	12.855	0.4086092	0.4086092	12.855	1.970498	NaN	12.855	0.1905519
12.87	0.3687178	0.3687178	12.87	0.2095926	0.2095926	12.87	0.2158377	0.2158377	12.87	0.1831193	0.1831193	12.87	0.1743521	0.1743521	12.87	0.2125127	0.2125127	12.87	0.1706168	0.1706168	12.87	0.8556745	0.8556745	12.87	0.1900866	0.1900866	12.87	0.19467	0.19467	12.87	0.1863357	0.1863357	12.87	0.2180586	0.2180586	12.87	2.875314	NaN	12.87	1.238213	NaN	12.87	0.4536405	0.4536405	12.87	1.924439	NaN	12.87	0.190955
12.885	0.3003595	0.3003595	12.885	0.1958813	0.1958813	12.885	0.2224457	0.2224457	12.885	0.1718915	0.1718915	12.885	0.1818116	0.1818116	12.885	0.2148777	0.2148777	12.885	0.1824993	0.1824993	12.885	1.063172	NaN	12.885	0.1822776	0.1822776	12.885	0.1784157	0.1784157	12.885	0.1893724	0.1893724	12.885	0.215806	0.215806	12.885	3.072712	NaN	12.885	1.261085	NaN	12.885	0.341635	0.341635	12.885	1.704787	NaN	12.885	0.1899557
12.9	0.4015599	0.4015599	12.9	0.1995202	0.1995202	12.9	0.2230292	0.2230292	12.9	0.1935513	0.1935513	12.9	0.1706104	0.1706104	12.9	0.2112596	0.2112596	12.9	0.1873121	0.1873121	12.9	1.148555	NaN	12.9	0.2019234	0.2019234	12.9	0.1827323	0.1827323	12.9	0.1864727	0.1864727	12.9	0.217937	0.217937	12.9	3.090781	NaN	12.9	1.408325	NaN	12.9	0.4111676	0.4111676	12.9	1.611859	NaN	12.9	0.1898832
12.915	0.5065349	0.5065349	12.915	0.1909257	0.1909257	12.915	0.2138712	0.2138712	12.915	0.1696646	0.1696646	12.915	0.172003	0.172003	12.915	0.2119932	0.2119932	12.915	0.1861345	0.1861345	12.915	1.117009	NaN	12.915	0.2049611	0.2049611	12.915	0.1787797	0.1787797	12.915	0.1985574	0.1985574	12.915	0.2145327	0.2145327	12.915	3.107357	NaN	12.915	1.275408	NaN	12.915	0.3692878	0.3692878	12.915	1.457929	NaN	12.915	0.1914797
12.93	0.6063281	0.6063281	12.93	0.2091158	0.2091158	12.93	0.2108553	0.2108553	12.93	0.1866508	0.1866508	12.93	0.1662408	0.1662408	12.93	0.2094933	0.2094933	12.93	0.2114665	0.2114665	12.93	1.257329	NaN	12.93	0.1914212	0.1914212	12.93	0.186823	0.186823	12.93	0.1855533	0.1855533	12.93	0.2172878	0.2172878	12.93	3.135132	NaN	12.93	1.133056	NaN	12.93	0.4227211	0.4227211	12.93	1.711891	NaN	12.93	0.1906028
12.945	0.5731874	0.5731874	12.945	0.1657842	0.1657842	12.945	0.2140234	0.2140234	12.945	0.1815325	0.1815325	12.945	0.173579	0.173579	12.945	0.2149418	0.2149418	12.945	0.185809	0.185809	12.945	1.088407	NaN	12.945	0.1913558	0.1913558	12.945	0.1911683	0.1911683	12.945	0.1863036	0.1863036	12.945	0.2136283	0.2136283	12.945	3.086715	NaN	12.945	1.120401	NaN	12.945	0.3871795	0.3871795	12.945	1.513871	NaN	12.945	0.1889786
12.96	0.5350549	0.5350549	12.96	0.2072909	0.2072909	12.96	0.2193402	0.2193402	12.96	0.1714764	0.1714764	12.96	0.1859165	0.1859165	12.96	0.2103713	0.2103713	12.96	0.1887059	0.1887059	12.96	1.190718	NaN	12.96	0.1751603	0.1751603	12.96	0.1838458	0.1838458	12.96	0.1863032	0.1863032	12.96	0.2171917	0.2171917	12.96	3.048922	NaN	12.96	0.8684815	0.8684815	12.96	0.4236726	0.4236726	12.96	1.408081	NaN	12.96	0.1913361
12.975	0.4830352	0.4830352	12.975	0.1894063	0.1894063	12.975	0.2216235	0.2216235	12.975	0.1798629	0.1798629	12.975	0.1791755	0.1791755	12.975	0.212976	0.212976	12.975	0.1814389	0.1814389	12.975	1.12276	NaN	12.975	0.1825514	0.1825514	12.975	0.1803054	0.1803054	12.975	0.1715926	0.1715926	12.975	0.2125524	0.2125524	12.975	3.005714	NaN	12.975	0.814622	0.814622	12.975	0.4264569	0.4264569	12.975	1.473155	NaN	12.975	0.1871633
12.99	0.3690827	0.3690827	12.99	0.1955853	0.1955853	12.99	0.2173774	0.2173774	12.99	0.1693009	0.1693009	12.99	0.1838159	0.1838159	12.99	0.2092609	0.2092609	12.99	0.1824554	0.1824554	12.99	0.86036	0.86036	12.99	0.1881647	0.1881647	12.99	0.1802486	0.1802486	12.99	0.1778173	0.1778173	12.99	0.2213408	0.2213408	12.99	3.112647	NaN	12.99	0.966427	0.966427	12.99	0.4002053	0.4002053	12.99	1.628682	NaN	12.99	0.2109122
13.005	0.3805098	0.3805098	13.005	0.1848	0.1848	13.005	0.2167716	0.2167716	13.005	0.1818565	0.1818565	13.005	0.1873435	0.1873435	13.005	0.2124422	0.2124422	13.005	0.1800585	0.1800585	13.005	0.7534613	0.7534613	13.005	0.1930416	0.1930416	13.005	0.1927541	0.1927541	13.005	0.1852703	0.1852703	13.005	0.2135503	0.2135503	13.005	3.102035	NaN	13.005	1.13271	NaN	13.005	0.3917378	0.3917378	13.005	1.414639	NaN	13.005	0.184919
13.02	0.2736837	0.2736837	13.02	0.1952435	0.1952435	13.02	0.2142847	0.2142847	13.02	0.1721447	0.1721447	13.02	0.1818969	0.1818969	13.02	0.2107739	0.2107739	13.02	0.1948331	0.1948331	13.02	0.867199	0.867199	13.02	0.1727601	0.1727601	13.02	0.1793936	0.1793936	13.02	0.1907326	0.1907326	13.02	0.2172035	0.2172035	13.02	3.01471	NaN	13.02	1.009914	NaN	13.02	0.3781459	0.3781459	13.02	1.538125	NaN	13.02	0.18693
13.035	0.398751	0.398751	13.035	0.2020481	0.2020481	13.035	0.2158355	0.2158355	13.035	0.1726821	0.1726821	13.035	0.1847951	0.1847951	13.035	0.2109382	0.2109382	13.035	0.1869385	0.1869385	13.035	1.143953	NaN	13.035	0.2033053	0.2033053	13.035	0.1867461	0.1867461	13.035	0.1949208	0.1949208	13.035	0.2201482	0.2201482	13.035	2.667782	NaN	13.035	0.9696007	0.9696007	13.035	0.399481	0.399481	13.035	1.42888	NaN	13.035	0.1708275
13.05	0.5041211	0.5041211	13.05	0.192772	0.192772	13.05	0.2208031	0.2208031	13.05	0.1747252	0.1747252	13.05	0.1674654	0.1674654	13.05	0.2103469	0.2103469	13.05	0.1818205	0.1818205	13.05	1.027633	NaN	13.05	0.1724935	0.1724935	13.05	0.1776618	0.1776618	13.05	0.177271	0.177271	13.05	0.2147725	0.2147725	13.05	2.734332	NaN	13.05	0.9613807	0.9613807	13.05	0.362473	0.362473	13.05	1.463824	NaN	13.05	0.1877309
13.065	0.3846578	0.3846578	13.065	0.1726708	0.1726708	13.065	0.2237989	0.2237989	13.065	0.1870049	0.1870049	13.065	0.1862534	0.1862534	13.065	0.2104367	0.2104367	13.065	0.1777329	0.1777329	13.065	1.13285	NaN	13.065	0.1768756	0.1768756	13.065	0.1843218	0.1843218	13.065	0.1909608	0.1909608	13.065	0.21759	0.21759	13.065	2.62574	NaN	13.065	0.959701	0.959701	13.065	0.4205954	0.4205954	13.065	1.268509	NaN	13.065	0.1933433
13.08	0.4765394	0.4765394	13.08	0.196516	0.196516	13.08	0.2252421	0.2252421	13.08	0.1666759	0.1666759	13.08	0.1981801	0.1981801	13.08	0.2099776	0.2099776	13.08	0.1860779	0.1860779	13.08	0.9763407	0.9763407	13.08	0.1829236	0.1829236	13.08	0.2108165	0.2108165	13.08	0.1881518	0.1881518	13.08	0.2186844	0.2186844	13.08	2.613149	NaN	13.08	0.9324909	0.9324909	13.08	0.4189878	0.4189878	13.08	1.079027	NaN	13.08	0.1867774
13.095	0.357816	0.357816	13.095	0.1806457	0.1806457	13.095	0.2154552	0.2154552	13.095	0.1736322	0.1736322	13.095	0.1912632	0.1912632	13.095	0.2067982	0.2067982	13.095	0.1727251	0.1727251	13.095	1.029085	NaN	13.095	0.1809668	0.1809668	13.095	0.1899708	0.1899708	13.095	0.1806794	0.1806794	13.095	0.2202312	0.2202312	13.095	2.624606	NaN	13.095	0.9187873	0.9187873	13.095	0.3818868	0.3818868	13.095	0.8504048	0.8504048	13.095	0.2025896
13.11	0.341358	0.341358	13.11	0.1868263	0.1868263	13.11	0.2135131	0.2135131	13.11	0.1869249	0.1869249	13.11	0.1759863	0.1759863	13.11	0.216747	0.216747	13.11	0.1714787	0.1714787	13.11	1.120049	NaN	13.11	0.1867324	0.1867324	13.11	0.1763783	0.1763783	13.11	0.1760739	0.1760739	13.11	0.2151754	0.2151754	13.11	2.664322	NaN	13.11	0.9006494	0.9006494	13.11	0.4190678	0.4190678	13.11	0.9855095	0.9855095	13.11	0.2084568
13.125	0.3866259	0.3866259	13.125	0.196117	0.196117	13.125	0.2206763	0.2206763	13.125	0.1810624	0.1810624	13.125	0.1891609	0.1891609	13.125	0.2212846	0.2212846	13.125	0.1689999	0.1689999	13.125	1.153073	NaN	13.125	0.2069396	0.2069396	13.125	0.2108288	0.2108288	13.125	0.1877658	0.1877658	13.125	0.2119482	0.2119482	13.125	2.547921	NaN	13.125	0.8851625	0.8851625	13.125	0.4247918	0.4247918	13.125	1.016832	NaN	13.125	0.2191424
13.14	0.3240609	0.3240609	13.14	0.1772898	0.1772898	13.14	0.2185179	0.2185179	13.14	0.1643717	0.1643717	13.14	0.1851771	0.1851771	13.14	0.2044632	0.2044632	13.14	0.1768532	0.1768532	13.14	1.071047	NaN	13.14	0.2084802	0.2084802	13.14	0.1801782	0.1801782	13.14	0.194566	0.194566	13.14	0.2187238	0.2187238	13.14	2.441888	NaN	13.14	0.894547	0.894547	13.14	0.4552	0.4552	13.14	1.0069	NaN	13.14	0.1751216
13.155	0.3479832	0.3479832	13.155	0.1692677	0.1692677	13.155	0.2166495	0.2166495	13.155	0.1693371	0.1693371	13.155	0.1825514	0.1825514	13.155	0.2108607	0.2108607	13.155	0.1851969	0.1851969	13.155	1.091051	NaN	13.155	0.2063831	0.2063831	13.155	0.1853278	0.1853278	13.155	0.1896602	0.1896602	13.155	0.2186997	0.2186997	13.155	2.168007	NaN	13.155	1.027814	NaN	13.155	0.3765528	0.3765528	13.155	1.035351	NaN	13.155	0.1953468
13.17	0.3628257	0.3628257	13.17	0.1784244	0.1784244	13.17	0.2181833	0.2181833	13.17	0.1737196	0.1737196	13.17	0.1861046	0.1861046	13.17	0.2138106	0.2138106	13.17	0.1979141	0.1979141	13.17	0.9165878	0.9165878	13.17	0.1954609	0.1954609	13.17	0.1967659	0.1967659	13.17	0.1797613	0.1797613	13.17	0.2184477	0.2184477	13.17	2.188955	NaN	13.17	0.8852946	0.8852946	13.17	0.4098343	0.4098343	13.17	1.331651	NaN	13.17	0.1814083
13.185	0.4007748	0.4007748	13.185	0.1992493	0.1992493	13.185	0.211218	0.211218	13.185	0.1905615	0.1905615	13.185	0.1983594	0.1983594	13.185	0.2132656	0.2132656	13.185	0.1775755	0.1775755	13.185	0.8725147	0.8725147	13.185	0.1804246	0.1804246	13.185	0.1767186	0.1767186	13.185	0.1793463	0.1793463	13.185	0.2167575	0.2167575	13.185	2.46297	NaN	13.185	1.05897	NaN	13.185	0.391685	0.391685	13.185	1.578299	NaN	13.185	0.1847923
13.2	0.4082506	0.4082506	13.2	0.2013042	0.2013042	13.2	0.2241251	0.2241251	13.2	0.1823158	0.1823158	13.2	0.1743347	0.1743347	13.2	0.2101812	0.2101812	13.2	0.1761477	0.1761477	13.2	0.8972537	0.8972537	13.2	0.173632	0.173632	13.2	0.1948965	0.1948965	13.2	0.1932123	0.1932123	13.2	0.2178236	0.2178236	13.2	2.396841	NaN	13.2	1.178155	NaN	13.2	0.3629115	0.3629115	13.2	1.593769	NaN	13.2	0.1953037
13.215	0.3401316	0.3401316	13.215	0.1784945	0.1784945	13.215	0.2104021	0.2104021	13.215	0.1797786	0.1797786	13.215	0.1825982	0.1825982	13.215	0.2095623	0.2095623	13.215	0.1962373	0.1962373	13.215	0.8589603	0.8589603	13.215	0.1988614	0.1988614	13.215	0.1826752	0.1826752	13.215	0.1843095	0.1843095	13.215	0.2186818	0.2186818	13.215	2.294751	NaN	13.215	1.202801	NaN	13.215	0.3886019	0.3886019	13.215	1.704236	NaN	13.215	0.2008094
13.23	0.2387824	0.2387824	13.23	0.1924088	0.1924088	13.23	0.2166519	0.2166519	13.23	0.1892165	0.1892165	13.23	0.1800907	0.1800907	13.23	0.207337	0.207337	13.23	0.173859	0.173859	13.23	0.9268728	0.9268728	13.23	0.2046876	0.2046876	13.23	0.174383	0.174383	13.23	0.1933932	0.1933932	13.23	0.2156913	0.2156913	13.23	2.377222	NaN	13.23	1.438326	NaN	13.23	0.3804826	0.3804826	13.23	1.716049	NaN	13.23	0.1949109
13.245	0.4087728	0.4087728	13.245	0.1911893	0.1911893	13.245	0.2151162	0.2151162	13.245	0.1844911	0.1844911	13.245	0.172178	0.172178	13.245	0.2131985	0.2131985	13.245	0.1818625	0.1818625	13.245	0.8731754	0.8731754	13.245	0.1794962	0.1794962	13.245	0.1793831	0.1793831	13.245	0.1718753	0.1718753	13.245	0.2147255	0.2147255	13.245	2.46846	NaN	13.245	1.423333	NaN	13.245	0.3319358	0.3319358	13.245	1.787917	NaN	13.245	0.1962904
13.26	0.460162	0.460162	13.26	0.1944376	0.1944376	13.26	0.2139745	0.2139745	13.26	0.1727884	0.1727884	13.26	0.169102	0.169102	13.26	0.2146389	0.2146389	13.26	0.1741521	0.1741521	13.26	0.8820185	0.8820185	13.26	0.1803361	0.1803361	13.26	0.2039755	0.2039755	13.26	0.1667274	0.1667274	13.26	0.2174269	0.2174269	13.26	2.468447	NaN	13.26	1.366794	NaN	13.26	0.389636	0.389636	13.26	1.4442	NaN	13.26	0.1708694
13.275	0.368901	0.368901	13.275	0.1826905	0.1826905	13.275	0.219538	0.219538	13.275	0.17553	0.17553	13.275	0.181701	0.181701	13.275	0.2137084	0.2137084	13.275	0.175999	0.175999	13.275	0.8067278	0.8067278	13.275	0.1813588	0.1813588	13.275	0.194976	0.194976	13.275	0.1767376	0.1767376	13.275	0.2144565	0.2144565	13.275	2.221471	NaN	13.275	1.36976	NaN	13.275	0.2765705	0.2765705	13.275	1.438554	NaN	13.275	0.1799827
13.29	0.3452065	0.3452065	13.29	0.1853216	0.1853216	13.29	0.217444	0.217444	13.29	0.1874431	0.1874431	13.29	0.1790766	0.1790766	13.29	0.2091305	0.2091305	13.29	0.1856564	0.1856564	13.29	0.6501389	0.6501389	13.29	0.1796387	0.1796387	13.29	0.1748715	0.1748715	13.29	0.1886186	0.1886186	13.29	0.2185004	0.2185004	13.29	2.357507	NaN	13.29	1.536818	NaN	13.29	0.3202921	0.3202921	13.29	1.258357	NaN	13.29	0.1775133
13.305	0.3539121	0.3539121	13.305	0.1997381	0.1997381	13.305	0.2241363	0.2241363	13.305	0.175919	0.175919	13.305	0.1811604	0.1811604	13.305	0.208209	0.208209	13.305	0.1776112	0.1776112	13.305	0.7964228	0.7964228	13.305	0.2086648	0.2086648	13.305	0.1848165	0.1848165	13.305	0.2005891	0.2005891	13.305	0.2118852	0.2118852	13.305	2.071412	NaN	13.305	1.669544	NaN	13.305	0.3921181	0.3921181	13.305	1.426748	NaN	13.305	0.1874159
13.32	0.3164345	0.3164345	13.32	0.1736963	0.1736963	13.32	0.2158797	0.2158797	13.32	0.1788002	0.1788002	13.32	0.1867485	0.1867485	13.32	0.2188412	0.2188412	13.32	0.1884306	0.1884306	13.32	0.8269016	0.8269016	13.32	0.1816286	0.1816286	13.32	0.1864079	0.1864079	13.32	0.1974739	0.1974739	13.32	0.2133785	0.2133785	13.32	1.874405	NaN	13.32	1.638728	NaN	13.32	0.3510779	0.3510779	13.32	1.366343	NaN	13.32	0.1885519
13.335	0.2983404	0.2983404	13.335	0.1785673	0.1785673	13.335	0.2117572	0.2117572	13.335	0.1902442	0.1902442	13.335	0.176853	0.176853	13.335	0.2130879	0.2130879	13.335	0.1945781	0.1945781	13.335	0.8471723	0.8471723	13.335	0.1820852	0.1820852	13.335	0.1768173	0.1768173	13.335	0.1743244	0.1743244	13.335	0.2123239	0.2123239	13.335	1.689406	NaN	13.335	1.606493	NaN	13.335	0.357735	0.357735	13.335	1.293671	NaN	13.335	0.1803178
13.35	0.3571105	0.3571105	13.35	0.1871725	0.1871725	13.35	0.1929582	0.1929582	13.35	0.1870942	0.1870942	13.35	0.1956472	0.1956472	13.35	0.2103435	0.2103435	13.35	0.1799728	0.1799728	13.35	0.8379598	0.8379598	13.35	0.1824063	0.1824063	13.35	0.1801288	0.1801288	13.35	0.1788211	0.1788211	13.35	0.2154086	0.2154086	13.35	1.809065	NaN	13.35	1.588999	NaN	13.35	0.364304	0.364304	13.35	1.221641	NaN	13.35	0.1972935
13.365	0.359944	0.359944	13.365	0.1870845	0.1870845	13.365	0.2097546	0.2097546	13.365	0.1856058	0.1856058	13.365	0.1846448	0.1846448	13.365	0.2117618	0.2117618	13.365	0.1871695	0.1871695	13.365	0.6354565	0.6354565	13.365	0.1862282	0.1862282	13.365	0.1814541	0.1814541	13.365	0.1797723	0.1797723	13.365	0.2136648	0.2136648	13.365	1.82174	NaN	13.365	1.61319	NaN	13.365	0.3927763	0.3927763	13.365	1.13088	NaN	13.365	0.1834004
13.38	0.3735814	0.3735814	13.38	0.183971	0.183971	13.38	0.2221487	0.2221487	13.38	0.1743572	0.1743572	13.38	0.1689452	0.1689452	13.38	0.2162317	0.2162317	13.38	0.1917659	0.1917659	13.38	0.7251549	0.7251549	13.38	0.1961785	0.1961785	13.38	0.1817118	0.1817118	13.38	0.1967993	0.1967993	13.38	0.2139437	0.2139437	13.38	1.938057	NaN	13.38	1.629819	NaN	13.38	0.3679013	0.3679013	13.38	0.9524255	0.9524255	13.38	0.1949146
13.395	0.3319663	0.3319663	13.395	0.1874535	0.1874535	13.395	0.214893	0.214893	13.395	0.1684836	0.1684836	13.395	0.1879944	0.1879944	13.395	0.2224338	0.2224338	13.395	0.1903628	0.1903628	13.395	0.7799016	0.7799016	13.395	0.1932125	0.1932125	13.395	0.1939366	0.1939366	13.395	0.1861608	0.1861608	13.395	0.2198513	0.2198513	13.395	2.177675	NaN	13.395	1.665253	NaN	13.395	0.3686682	0.3686682	13.395	0.9828911	0.9828911	13.395	0.1794286
13.41	0.3934231	0.3934231	13.41	0.1939658	0.1939658	13.41	0.2186733	0.2186733	13.41	0.1786631	0.1786631	13.41	0.1877525	0.1877525	13.41	0.2144165	0.2144165	13.41	0.1832429	0.1832429	13.41	0.7704463	0.7704463	13.41	0.1830874	0.1830874	13.41	0.1915651	0.1915651	13.41	0.1764479	0.1764479	13.41	0.2160202	0.2160202	13.41	2.102017	NaN	13.41	1.626549	NaN	13.41	0.4217038	0.4217038	13.41	1.016344	NaN	13.41	0.1850184
13.425	0.3868789	0.3868789	13.425	0.1794499	0.1794499	13.425	0.2189475	0.2189475	13.425	0.1831905	0.1831905	13.425	0.1760266	0.1760266	13.425	0.2103431	0.2103431	13.425	0.1826477	0.1826477	13.425	0.7953414	0.7953414	13.425	0.1802391	0.1802391	13.425	0.1865841	0.1865841	13.425	0.182568	0.182568	13.425	0.2216396	0.2216396	13.425	2.144279	NaN	13.425	1.996889	NaN	13.425	0.4155241	0.4155241	13.425	1.000672	NaN	13.425	0.1832396
13.44	0.3850244	0.3850244	13.44	0.1980673	0.1980673	13.44	0.2186368	0.2186368	13.44	0.1724335	0.1724335	13.44	0.1730302	0.1730302	13.44	0.2078335	0.2078335	13.44	0.1619706	0.1619706	13.44	0.8801641	0.8801641	13.44	0.1756988	0.1756988	13.44	0.1794668	0.1794668	13.44	0.1819808	0.1819808	13.44	0.2151416	0.2151416	13.44	2.02734	NaN	13.44	1.860358	NaN	13.44	0.3698126	0.3698126	13.44	1.0566	NaN	13.44	0.1906355
13.455	0.4571471	0.4571471	13.455	0.1875721	0.1875721	13.455	0.2200204	0.2200204	13.455	0.1768498	0.1768498	13.455	0.1852157	0.1852157	13.455	0.2150168	0.2150168	13.455	0.1753933	0.1753933	13.455	0.9414308	0.9414308	13.455	0.1758348	0.1758348	13.455	0.186004	0.186004	13.455	0.1859894	0.1859894	13.455	0.2145396	0.2145396	13.455	2.01581	NaN	13.455	1.91018	NaN	13.455	0.3990035	0.3990035	13.455	1.125288	NaN	13.455	0.1895024
13.47	0.3667362	0.3667362	13.47	0.1815683	0.1815683	13.47	0.1921174	0.1921174	13.47	0.1833302	0.1833302	13.47	0.1775499	0.1775499	13.47	0.2081401	0.2081401	13.47	0.1900263	0.1900263	13.47	0.7048362	0.7048362	13.47	0.1857633	0.1857633	13.47	0.2140033	0.2140033	13.47	0.1780478	0.1780478	13.47	0.2133266	0.2133266	13.47	1.917543	NaN	13.47	2.069585	NaN	13.47	0.4139794	0.4139794	13.47	1.191974	NaN	13.47	0.1798044
13.485	0.40728	0.40728	13.485	0.1856971	0.1856971	13.485	0.2158935	0.2158935	13.485	0.1866704	0.1866704	13.485	0.1767209	0.1767209	13.485	0.220414	0.220414	13.485	0.1920521	0.1920521	13.485	0.7339348	0.7339348	13.485	0.1772938	0.1772938	13.485	0.1818095	0.1818095	13.485	0.1819037	0.1819037	13.485	0.2080982	0.2080982	13.485	2.012528	NaN	13.485	2.222399	NaN	13.485	0.6009728	0.6009728	13.485	1.271821	NaN	13.485	0.1799475
13.5	0.3612506	0.3612506	13.5	0.1787805	0.1787805	13.5	0.1981262	0.1981262	13.5	0.1695569	0.1695569	13.5	0.1773713	0.1773713	13.5	0.2166424	0.2166424	13.5	0.1820438	0.1820438	13.5	0.7738026	0.7738026	13.5	0.1860858	0.1860858	13.5	0.1828179	0.1828179	13.5	0.1858981	0.1858981	13.5	0.2098785	0.2098785	13.5	2.236985	NaN	13.5	2.310319	NaN	13.5	0.663203	0.663203	13.5	1.287457	NaN	13.5	0.1989998
13.515	0.3887556	0.3887556	13.515	0.1762375	0.1762375	13.515	0.2091076	0.2091076	13.515	0.17432	0.17432	13.515	0.1935393	0.1935393	13.515	0.2139369	0.2139369	13.515	0.2021976	0.2021976	13.515	0.7303321	0.7303321	13.515	0.1793012	0.1793012	13.515	0.1628445	0.1628445	13.515	0.2056815	0.2056815	13.515	0.2137394	0.2137394	13.515	2.14375	NaN	13.515	2.472486	NaN	13.515	0.6914266	0.6914266	13.515	1.148022	NaN	13.515	0.1785212
13.53	0.3776592	0.3776592	13.53	0.1755104	0.1755104	13.53	0.1891722	0.1891722	13.53	0.167988	0.167988	13.53	0.181166	0.181166	13.53	0.2135926	0.2135926	13.53	0.1808782	0.1808782	13.53	0.853115	0.853115	13.53	0.1915363	0.1915363	13.53	0.1798576	0.1798576	13.53	0.1737501	0.1737501	13.53	0.2174586	0.2174586	13.53	2.200377	NaN	13.53	2.610392	NaN	13.53	0.789515	0.789515	13.53	1.268369	NaN	13.53	0.197944
13.545	0.4016246	0.4016246	13.545	0.184099	0.184099	13.545	0.2124853	0.2124853	13.545	0.1690885	0.1690885	13.545	0.1744578	0.1744578	13.545	0.2098519	0.2098519	13.545	0.177736	0.177736	13.545	0.9790269	0.9790269	13.545	0.1795825	0.1795825	13.545	0.1879319	0.1879319	13.545	0.1857119	0.1857119	13.545	0.2197932	0.2197932	13.545	1.877712	NaN	13.545	2.944702	NaN	13.545	0.7160482	0.7160482	13.545	1.324387	NaN	13.545	0.1825625
13.56	0.3391476	0.3391476	13.56	0.1934257	0.1934257	13.56	0.2092009	0.2092009	13.56	0.1746771	0.1746771	13.56	0.1798118	0.1798118	13.56	0.2102206	0.2102206	13.56	0.1779832	0.1779832	13.56	0.9895055	0.9895055	13.56	0.1947767	0.1947767	13.56	0.1783329	0.1783329	13.56	0.1900687	0.1900687	13.56	0.2086234	0.2086234	13.56	1.904677	NaN	13.56	3.053234	NaN	13.56	0.6348335	0.6348335	13.56	1.418895	NaN	13.56	0.1926468
13.575	0.1702431	0.1702431	13.575	0.1850625	0.1850625	13.575	0.1789105	0.1789105	13.575	0.17581	0.17581	13.575	0.1831426	0.1831426	13.575	0.2148979	0.2148979	13.575	0.1895389	0.1895389	13.575	0.9319925	0.9319925	13.575	0.1825733	0.1825733	13.575	0.2039081	0.2039081	13.575	0.1948228	0.1948228	13.575	0.2160028	0.2160028	13.575	1.890668	NaN	13.575	2.882589	NaN	13.575	0.6197245	0.6197245	13.575	1.288804	NaN	13.575	0.1892642
13.59	0.1938495	0.1938495	13.59	0.1880492	0.1880492	13.59	0.1892988	0.1892988	13.59	0.1741844	0.1741844	13.59	0.2001449	0.2001449	13.59	0.2165222	0.2165222	13.59	0.1779946	0.1779946	13.59	0.8861436	0.8861436	13.59	0.1765303	0.1765303	13.59	0.208138	0.208138	13.59	0.204563	0.204563	13.59	0.2259691	0.2259691	13.59	1.971918	NaN	13.59	2.911245	NaN	13.59	0.6988881	0.6988881	13.59	1.240965	NaN	13.59	0.1809451
13.605	0.2728536	0.2728536	13.605	0.2095032	0.2095032	13.605	0.1840925	0.1840925	13.605	0.1841915	0.1841915	13.605	0.1700322	0.1700322	13.605	0.2081647	0.2081647	13.605	0.198857	0.198857	13.605	1.038792	NaN	13.605	0.1809032	0.1809032	13.605	0.191013	0.191013	13.605	0.1783704	0.1783704	13.605	0.2179392	0.2179392	13.605	2.164344	NaN	13.605	2.8042	NaN	13.605	0.7992721	0.7992721	13.605	1.23445	NaN	13.605	0.1910962
13.62	0.1956998	0.1956998	13.62	0.1839092	0.1839092	13.62	0.2081153	0.2081153	13.62	0.1900317	0.1900317	13.62	0.189494	0.189494	13.62	0.2109763	0.2109763	13.62	0.1779267	0.1779267	13.62	0.8659174	0.8659174	13.62	0.1896257	0.1896257	13.62	0.1811459	0.1811459	13.62	0.1862338	0.1862338	13.62	0.2099728	0.2099728	13.62	2.099534	NaN	13.62	2.794535	NaN	13.62	0.7233607	0.7233607	13.62	1.325629	NaN	13.62	0.1918008
13.635	0.1918982	0.1918982	13.635	0.1800102	0.1800102	13.635	0.1975296	0.1975296	13.635	0.1762705	0.1762705	13.635	0.1803219	0.1803219	13.635	0.2137778	0.2137778	13.635	0.1886006	0.1886006	13.635	0.9025776	0.9025776	13.635	0.1751116	0.1751116	13.635	0.1868601	0.1868601	13.635	0.1763092	0.1763092	13.635	0.2134212	0.2134212	13.635	2.325425	NaN	13.635	3.096776	NaN	13.635	0.7878073	0.7878073	13.635	1.308863	NaN	13.635	0.1858888
13.65	0.1889731	0.1889731	13.65	0.1772989	0.1772989	13.65	0.2117785	0.2117785	13.65	0.178873	0.178873	13.65	0.1893687	0.1893687	13.65	0.2159355	0.2159355	13.65	0.1668342	0.1668342	13.65	0.7547847	0.7547847	13.65	0.1883853	0.1883853	13.65	0.1826377	0.1826377	13.65	0.1879606	0.1879606	13.65	0.2150725	0.2150725	13.65	2.437882	NaN	13.65	2.839942	NaN	13.65	0.8153821	0.8153821	13.65	1.097273	NaN	13.65	0.1832073
13.665	0.2131588	0.2131588	13.665	0.1719305	0.1719305	13.665	0.206543	0.206543	13.665	0.1871777	0.1871777	13.665	0.1834687	0.1834687	13.665	0.2166469	0.2166469	13.665	0.1794129	0.1794129	13.665	0.6985836	0.6985836	13.665	0.1774767	0.1774767	13.665	0.1930812	0.1930812	13.665	0.1939949	0.1939949	13.665	0.2111459	0.2111459	13.665	2.361806	NaN	13.665	2.999491	NaN	13.665	0.7007915	0.7007915	13.665	1.250709	NaN	13.665	0.1913657
13.68	0.2106206	0.2106206	13.68	0.178241	0.178241	13.68	0.1941212	0.1941212	13.68	0.1760456	0.1760456	13.68	0.1982377	0.1982377	13.68	0.21078	0.21078	13.68	0.1855745	0.1855745	13.68	0.739971	0.739971	13.68	0.1796301	0.1796301	13.68	0.183593	0.183593	13.68	0.1971015	0.1971015	13.68	0.2131062	0.2131062	13.68	2.26233	NaN	13.68	3.097701	NaN	13.68	0.7595121	0.7595121	13.68	1.090537	NaN	13.68	0.1832849
13.695	0.177879	0.177879	13.695	0.1880119	0.1880119	13.695	0.1939405	0.1939405	13.695	0.178507	0.178507	13.695	0.1799331	0.1799331	13.695	0.2180602	0.2180602	13.695	0.1796943	0.1796943	13.695	0.6637619	0.6637619	13.695	0.1800026	0.1800026	13.695	0.1891147	0.1891147	13.695	0.1846674	0.1846674	13.695	0.2101199	0.2101199	13.695	2.312533	NaN	13.695	2.825299	NaN	13.695	0.6697822	0.6697822	13.695	1.206437	NaN	13.695	0.2018955
13.71	0.2047406	0.2047406	13.71	0.1797615	0.1797615	13.71	0.1902974	0.1902974	13.71	0.1752456	0.1752456	13.71	0.1840939	0.1840939	13.71	0.2190541	0.2190541	13.71	0.2174387	0.2174387	13.71	0.7526412	0.7526412	13.71	0.1749085	0.1749085	13.71	0.1882048	0.1882048	13.71	0.1904361	0.1904361	13.71	0.2124555	0.2124555	13.71	2.213406	NaN	13.71	2.849497	NaN	13.71	0.5930083	0.5930083	13.71	1.203377	NaN	13.71	0.1778162
13.725	0.2440255	0.2440255	13.725	0.1909601	0.1909601	13.725	0.1799918	0.1799918	13.725	0.1817103	0.1817103	13.725	0.1703001	0.1703001	13.725	0.2208757	0.2208757	13.725	0.1920081	0.1920081	13.725	0.8067869	0.8067869	13.725	0.1819065	0.1819065	13.725	0.1839096	0.1839096	13.725	0.1856073	0.1856073	13.725	0.220715	0.220715	13.725	2.196855	NaN	13.725	2.960278	NaN	13.725	0.5747662	0.5747662	13.725	1.057926	NaN	13.725	0.1829372
13.74	0.1844186	0.1844186	13.74	0.1814694	0.1814694	13.74	0.1818077	0.1818077	13.74	0.1683901	0.1683901	13.74	0.1852929	0.1852929	13.74	0.2185017	0.2185017	13.74	0.1947178	0.1947178	13.74	0.6972554	0.6972554	13.74	0.1925745	0.1925745	13.74	0.1930208	0.1930208	13.74	0.1887353	0.1887353	13.74	0.217393	0.217393	13.74	2.233788	NaN	13.74	2.977263	NaN	13.74	0.4582353	0.4582353	13.74	1.177426	NaN	13.74	0.1864189
13.755	0.1926215	0.1926215	13.755	0.1714855	0.1714855	13.755	0.2171771	0.2171771	13.755	0.1728541	0.1728541	13.755	0.1917859	0.1917859	13.755	0.2134937	0.2134937	13.755	0.1917237	0.1917237	13.755	0.8560826	0.8560826	13.755	0.1903499	0.1903499	13.755	0.1843144	0.1843144	13.755	0.1855073	0.1855073	13.755	0.210975	0.210975	13.755	2.303818	NaN	13.755	2.879901	NaN	13.755	0.4530126	0.4530126	13.755	1.270425	NaN	13.755	0.1869719
13.77	0.1785828	0.1785828	13.77	0.1884605	0.1884605	13.77	0.2022547	0.2022547	13.77	0.1728376	0.1728376	13.77	0.1782076	0.1782076	13.77	0.2146175	0.2146175	13.77	0.1921382	0.1921382	13.77	0.8527182	0.8527182	13.77	0.1839646	0.1839646	13.77	0.174734	0.174734	13.77	0.1706282	0.1706282	13.77	0.2147009	0.2147009	13.77	2.202832	NaN	13.77	2.859842	NaN	13.77	0.4258497	0.4258497	13.77	1.165002	NaN	13.77	0.1873945
13.785	0.1908872	0.1908872	13.785	0.1740232	0.1740232	13.785	0.2168458	0.2168458	13.785	0.1773352	0.1773352	13.785	0.1836538	0.1836538	13.785	0.2134507	0.2134507	13.785	0.1875581	0.1875581	13.785	0.9240234	0.9240234	13.785	0.1860698	0.1860698	13.785	0.192303	0.192303	13.785	0.1810221	0.1810221	13.785	0.219542	0.219542	13.785	2.256375	NaN	13.785	2.685349	NaN	13.785	0.4840538	0.4840538	13.785	0.9989932	0.9989932	13.785	0.1822544
13.8	0.181745	0.181745	13.8	0.1824948	0.1824948	13.8	0.1925537	0.1925537	13.8	0.1710593	0.1710593	13.8	0.1794239	0.1794239	13.8	0.2139218	0.2139218	13.8	0.1787654	0.1787654	13.8	1.006911	NaN	13.8	0.1898841	0.1898841	13.8	0.2011474	0.2011474	13.8	0.1924731	0.1924731	13.8	0.2146922	0.2146922	13.8	2.235192	NaN	13.8	2.644197	NaN	13.8	0.4884365	0.4884365	13.8	0.9475176	0.9475176	13.8	0.1946633
13.815	0.1917243	0.1917243	13.815	0.1790805	0.1790805	13.815	0.1824966	0.1824966	13.815	0.1802419	0.1802419	13.815	0.1771708	0.1771708	13.815	0.2114946	0.2114946	13.815	0.1811266	0.1811266	13.815	0.8603449	0.8603449	13.815	0.1937262	0.1937262	13.815	0.1744308	0.1744308	13.815	0.1871496	0.1871496	13.815	0.2104358	0.2104358	13.815	2.243567	NaN	13.815	2.891367	NaN	13.815	0.6158906	0.6158906	13.815	1.195189	NaN	13.815	0.1788757
13.83	0.1896462	0.1896462	13.83	0.2063042	0.2063042	13.83	0.1833112	0.1833112	13.83	0.1790049	0.1790049	13.83	0.1697318	0.1697318	13.83	0.2101858	0.2101858	13.83	0.2048823	0.2048823	13.83	0.7213247	0.7213247	13.83	0.2005791	0.2005791	13.83	0.1805945	0.1805945	13.83	0.1849378	0.1849378	13.83	0.2122113	0.2122113	13.83	2.116009	NaN	13.83	2.897704	NaN	13.83	0.6832156	0.6832156	13.83	1.085483	NaN	13.83	0.1925845
13.845	0.1980735	0.1980735	13.845	0.2105976	0.2105976	13.845	0.2203569	0.2203569	13.845	0.1826252	0.1826252	13.845	0.1793103	0.1793103	13.845	0.2109287	0.2109287	13.845	0.1827512	0.1827512	13.845	0.6460688	0.6460688	13.845	0.1828523	0.1828523	13.845	0.1915371	0.1915371	13.845	0.1745564	0.1745564	13.845	0.2174939	0.2174939	13.845	2.145919	NaN	13.845	2.89997	NaN	13.845	0.6933658	0.6933658	13.845	1.26691	NaN	13.845	0.2018623
13.86	0.1824811	0.1824811	13.86	0.1844957	0.1844957	13.86	0.1934581	0.1934581	13.86	0.1745146	0.1745146	13.86	0.178514	0.178514	13.86	0.2085623	0.2085623	13.86	0.1989045	0.1989045	13.86	0.5786622	0.5786622	13.86	0.1985573	0.1985573	13.86	0.1734597	0.1734597	13.86	0.1808784	0.1808784	13.86	0.2157643	0.2157643	13.86	2.172458	NaN	13.86	2.852182	NaN	13.86	0.6115469	0.6115469	13.86	1.195606	NaN	13.86	0.1862756
13.875	0.2017566	0.2017566	13.875	0.1752971	0.1752971	13.875	0.1816866	0.1816866	13.875	0.1705426	0.1705426	13.875	0.1755521	0.1755521	13.875	0.209173	0.209173	13.875	0.1745709	0.1745709	13.875	0.7088152	0.7088152	13.875	0.200105	0.200105	13.875	0.1794607	0.1794607	13.875	0.1914705	0.1914705	13.875	0.2111016	0.2111016	13.875	2.0681	NaN	13.875	2.824366	NaN	13.875	0.5531955	0.5531955	13.875	1.404557	NaN	13.875	0.1702287
13.89	0.2048422	0.2048422	13.89	0.1764378	0.1764378	13.89	0.2116556	0.2116556	13.89	0.1742364	0.1742364	13.89	0.1737913	0.1737913	13.89	0.2101098	0.2101098	13.89	0.2065792	0.2065792	13.89	0.8497683	0.8497683	13.89	0.1912277	0.1912277	13.89	0.1800825	0.1800825	13.89	0.1915957	0.1915957	13.89	0.2152056	0.2152056	13.89	2.017124	NaN	13.89	2.626136	NaN	13.89	0.5848032	0.5848032	13.89	1.350159	NaN	13.89	0.1887009
13.905	0.2014254	0.2014254	13.905	0.1811327	0.1811327	13.905	0.1981263	0.1981263	13.905	0.1724703	0.1724703	13.905	0.1827211	0.1827211	13.905	0.2120226	0.2120226	13.905	0.1776315	0.1776315	13.905	0.9540466	0.9540466	13.905	0.2134972	0.2134972	13.905	0.1844928	0.1844928	13.905	0.1822802	0.1822802	13.905	0.2134676	0.2134676	13.905	1.787014	NaN	13.905	2.574484	NaN	13.905	0.635654	0.635654	13.905	1.51384	NaN	13.905	0.1804743
13.92	0.2050706	0.2050706	13.92	0.197789	0.197789	13.92	0.2052733	0.2052733	13.92	0.1789405	0.1789405	13.92	0.1777528	0.1777528	13.92	0.210958	0.210958	13.92	0.188836	0.188836	13.92	0.8737632	0.8737632	13.92	0.1814855	0.1814855	13.92	0.186105	0.186105	13.92	0.1771468	0.1771468	13.92	0.2086189	0.2086189	13.92	1.864828	NaN	13.92	2.586795	NaN	13.92	0.6446535	0.6446535	13.92	1.553915	NaN	13.92	0.1903796
13.935	0.2837715	0.2837715	13.935	0.1792513	0.1792513	13.935	0.1995145	0.1995145	13.935	0.1799929	0.1799929	13.935	0.1795421	0.1795421	13.935	0.2174979	0.2174979	13.935	0.1876754	0.1876754	13.935	1.131453	NaN	13.935	0.1885763	0.1885763	13.935	0.1784572	0.1784572	13.935	0.2130398	0.2130398	13.935	0.2128804	0.2128804	13.935	1.922005	NaN	13.935	2.773226	NaN	13.935	0.4745999	0.4745999	13.935	1.267818	NaN	13.935	0.1795891
13.95	0.1921477	0.1921477	13.95	0.2106888	0.2106888	13.95	0.1944478	0.1944478	13.95	0.1747876	0.1747876	13.95	0.1807667	0.1807667	13.95	0.2167692	0.2167692	13.95	0.1847755	0.1847755	13.95	0.9822642	0.9822642	13.95	0.1804493	0.1804493	13.95	0.194692	0.194692	13.95	0.197798	0.197798	13.95	0.2092875	0.2092875	13.95	1.822322	NaN	13.95	2.680856	NaN	13.95	0.4402209	0.4402209	13.95	1.107548	NaN	13.95	0.1912569
13.965	0.1936567	0.1936567	13.965	0.2692674	0.2692674	13.965	0.2023485	0.2023485	13.965	0.1699197	0.1699197	13.965	0.1871524	0.1871524	13.965	0.2154744	0.2154744	13.965	0.1779272	0.1779272	13.965	1.267606	NaN	13.965	0.1904864	0.1904864	13.965	0.18347	0.18347	13.965	0.1855022	0.1855022	13.965	0.2216625	0.2216625	13.965	1.974934	NaN	13.965	2.541333	NaN	13.965	0.4353479	0.4353479	13.965	1.131177	NaN	13.965	0.1869349
13.98	0.1916776	0.1916776	13.98	0.185642	0.185642	13.98	0.206068	0.206068	13.98	0.1684347	0.1684347	13.98	0.1802942	0.1802942	13.98	0.2153485	0.2153485	13.98	0.1804076	0.1804076	13.98	1.409164	NaN	13.98	0.1913947	0.1913947	13.98	0.1886492	0.1886492	13.98	0.1835376	0.1835376	13.98	0.2116685	0.2116685	13.98	1.870849	NaN	13.98	2.699759	NaN	13.98	0.4394925	0.4394925	13.98	1.110022	NaN	13.98	0.183116
13.995	0.1918825	0.1918825	13.995	0.2069195	0.2069195	13.995	0.2031798	0.2031798	13.995	0.1931599	0.1931599	13.995	0.1801418	0.1801418	13.995	0.2161162	0.2161162	13.995	0.1779128	0.1779128	13.995	1.309538	NaN	13.995	0.1873632	0.1873632	13.995	0.1812453	0.1812453	13.995	0.1946819	0.1946819	13.995	0.2119599	0.2119599	13.995	2.060714	NaN	13.995	2.632854	NaN	13.995	0.4508718	0.4508718	13.995	0.7960115	0.7960115	13.995	0.1747572
14.01	0.1801879	0.1801879	14.01	0.1773633	0.1773633	14.01	0.1732888	0.1732888	14.01	0.1904609	0.1904609	14.01	0.2007637	0.2007637	14.01	0.2186211	0.2186211	14.01	0.1640092	0.1640092	14.01	1.265689	NaN	14.01	0.1932616	0.1932616	14.01	0.1798476	0.1798476	14.01	0.1802609	0.1802609	14.01	0.2188902	0.2188902	14.01	1.956522	NaN	14.01	2.421229	NaN	14.01	0.4215271	0.4215271	14.01	0.7843543	0.7843543	14.01	0.1941701
14.025	0.2081421	0.2081421	14.025	0.200826	0.200826	14.025	0.1804051	0.1804051	14.025	0.1701949	0.1701949	14.025	0.1937163	0.1937163	14.025	0.2171987	0.2171987	14.025	0.1924319	0.1924319	14.025	1.454257	NaN	14.025	0.1774797	0.1774797	14.025	0.1747924	0.1747924	14.025	0.1873448	0.1873448	14.025	0.2182965	0.2182965	14.025	2.02797	NaN	14.025	2.517302	NaN	14.025	0.4587529	0.4587529	14.025	0.468775	0.468775	14.025	0.1996614
14.04	0.1848556	0.1848556	14.04	0.2068209	0.2068209	14.04	0.1968426	0.1968426	14.04	0.179589	0.179589	14.04	0.185499	0.185499	14.04	0.2061362	0.2061362	14.04	0.1834613	0.1834613	14.04	1.293325	NaN	14.04	0.186384	0.186384	14.04	0.1865027	0.1865027	14.04	0.1842228	0.1842228	14.04	0.2171763	0.2171763	14.04	1.952115	NaN	14.04	2.310231	NaN	14.04	0.4046853	0.4046853	14.04	0.445573	0.445573	14.04	0.1716896
14.055	0.2101172	0.2101172	14.055	0.1833254	0.1833254	14.055	0.1803857	0.1803857	14.055	0.1783496	0.1783496	14.055	0.1743617	0.1743617	14.055	0.2070023	0.2070023	14.055	0.1763096	0.1763096	14.055	1.503817	NaN	14.055	0.193197	0.193197	14.055	0.1844597	0.1844597	14.055	0.1934036	0.1934036	14.055	0.213626	0.213626	14.055	2.004736	NaN	14.055	2.229877	NaN	14.055	0.3963538	0.3963538	14.055	0.4415278	0.4415278	14.055	0.1910823
14.07	0.2075629	0.2075629	14.07	0.1714157	0.1714157	14.07	0.212645	0.212645	14.07	0.1854766	0.1854766	14.07	0.19994	0.19994	14.07	0.2151335	0.2151335	14.07	0.1852159	0.1852159	14.07	1.352041	NaN	14.07	0.1680777	0.1680777	14.07	0.1811061	0.1811061	14.07	0.1787122	0.1787122	14.07	0.2199838	0.2199838	14.07	1.957514	NaN	14.07	2.454565	NaN	14.07	0.4637136	0.4637136	14.07	0.4429098	0.4429098	14.07	0.1933897
14.085	0.21564	0.21564	14.085	0.1812756	0.1812756	14.085	0.1957295	0.1957295	14.085	0.1745792	0.1745792	14.085	0.1877553	0.1877553	14.085	0.2106714	0.2106714	14.085	0.1795383	0.1795383	14.085	1.27623	NaN	14.085	0.1974763	0.1974763	14.085	0.1848405	0.1848405	14.085	0.191442	0.191442	14.085	0.2171875	0.2171875	14.085	1.80946	NaN	14.085	2.771073	NaN	14.085	0.4433501	0.4433501	14.085	0.4520962	0.4520962	14.085	0.1831684
14.1	0.1712091	0.1712091	14.1	0.1960745	0.1960745	14.1	0.1884118	0.1884118	14.1	0.1823289	0.1823289	14.1	0.1846158	0.1846158	14.1	0.2133216	0.2133216	14.1	0.1781294	0.1781294	14.1	1.276093	NaN	14.1	0.1803638	0.1803638	14.1	0.1952937	0.1952937	14.1	0.1939612	0.1939612	14.1	0.2208691	0.2208691	14.1	1.78424	NaN	14.1	2.792967	NaN	14.1	0.434374	0.434374	14.1	0.5171523	0.5171523	14.1	0.1848025
14.115	0.1888749	0.1888749	14.115	0.1844884	0.1844884	14.115	0.1982851	0.1982851	14.115	0.1867534	0.1867534	14.115	0.1801137	0.1801137	14.115	0.213897	0.213897	14.115	0.186164	0.186164	14.115	1.13946	NaN	14.115	0.178558	0.178558	14.115	0.1888447	0.1888447	14.115	0.1892749	0.1892749	14.115	0.2173946	0.2173946	14.115	1.79069	NaN	14.115	2.946707	NaN	14.115	0.4269525	0.4269525	14.115	0.586293	0.586293	14.115	0.1943221
14.13	0.2227822	0.2227822	14.13	0.1866694	0.1866694	14.13	0.2151114	0.2151114	14.13	0.1734293	0.1734293	14.13	0.176788	0.176788	14.13	0.2108224	0.2108224	14.13	0.1765361	0.1765361	14.13	1.116956	NaN	14.13	0.1765392	0.1765392	14.13	0.175574	0.175574	14.13	0.2055555	0.2055555	14.13	0.2182855	0.2182855	14.13	1.748682	NaN	14.13	2.893049	NaN	14.13	0.3245388	0.3245388	14.13	0.4952117	0.4952117	14.13	0.1829458
14.145	0.1817962	0.1817962	14.145	0.1847738	0.1847738	14.145	0.1916192	0.1916192	14.145	0.1768522	0.1768522	14.145	0.1812428	0.1812428	14.145	0.2084822	0.2084822	14.145	0.1790112	0.1790112	14.145	1.008447	NaN	14.145	0.1887088	0.1887088	14.145	0.1695978	0.1695978	14.145	0.184835	0.184835	14.145	0.2117598	0.2117598	14.145	1.704499	NaN	14.145	2.901745	NaN	14.145	0.4386187	0.4386187	14.145	0.4461627	0.4461627	14.145	0.1923674
14.16	0.1917934	0.1917934	14.16	0.189533	0.189533	14.16	0.1913138	0.1913138	14.16	0.1747578	0.1747578	14.16	0.1906436	0.1906436	14.16	0.2083014	0.2083014	14.16	0.1749428	0.1749428	14.16	0.7457758	0.7457758	14.16	0.1852485	0.1852485	14.16	0.1824265	0.1824265	14.16	0.1750028	0.1750028	14.16	0.2123278	0.2123278	14.16	1.869496	NaN	14.16	2.771452	NaN	14.16	0.5133191	0.5133191	14.16	0.4068601	0.4068601	14.16	0.1747094
14.175	0.1920492	0.1920492	14.175	0.1901749	0.1901749	14.175	0.1823896	0.1823896	14.175	0.1803506	0.1803506	14.175	0.1898683	0.1898683	14.175	0.217926	0.217926	14.175	0.1741036	0.1741036	14.175	0.9558521	0.9558521	14.175	0.1825623	0.1825623	14.175	0.1803408	0.1803408	14.175	0.2021979	0.2021979	14.175	0.2144273	0.2144273	14.175	1.574713	NaN	14.175	2.614718	NaN	14.175	0.4244863	0.4244863	14.175	0.5013689	0.5013689	14.175	0.1884968
14.19	0.2014919	0.2014919	14.19	0.1964103	0.1964103	14.19	0.2049145	0.2049145	14.19	0.1827238	0.1827238	14.19	0.1825021	0.1825021	14.19	0.2130211	0.2130211	14.19	0.1697236	0.1697236	14.19	0.9607274	0.9607274	14.19	0.1972057	0.1972057	14.19	0.1990905	0.1990905	14.19	0.1838616	0.1838616	14.19	0.2192507	0.2192507	14.19	1.569165	NaN	14.19	2.748541	NaN	14.19	0.3998635	0.3998635	14.19	0.4830341	0.4830341	14.19	0.1795859
14.205	0.1843508	0.1843508	14.205	0.1785256	0.1785256	14.205	0.1816728	0.1816728	14.205	0.1872197	0.1872197	14.205	0.2173685	0.2173685	14.205	0.21388	0.21388	14.205	0.1827813	0.1827813	14.205	0.7579663	0.7579663	14.205	0.1835864	0.1835864	14.205	0.1869496	0.1869496	14.205	0.1895283	0.1895283	14.205	0.2150953	0.2150953	14.205	1.449087	NaN	14.205	2.57799	NaN	14.205	0.4181556	0.4181556	14.205	0.5282017	0.5282017	14.205	0.1818027
14.22	0.172098	0.172098	14.22	0.2174036	0.2174036	14.22	0.1795802	0.1795802	14.22	0.1865786	0.1865786	14.22	0.2013628	0.2013628	14.22	0.2133956	0.2133956	14.22	0.1882109	0.1882109	14.22	0.8800513	0.8800513	14.22	0.1916975	0.1916975	14.22	0.1722081	0.1722081	14.22	0.1854888	0.1854888	14.22	0.2141404	0.2141404	14.22	1.377329	NaN	14.22	2.553843	NaN	14.22	0.472923	0.472923	14.22	0.4430827	0.4430827	14.22	0.1875665
14.235	0.1856001	0.1856001	14.235	0.1887675	0.1887675	14.235	0.1844615	0.1844615	14.235	0.1784656	0.1784656	14.235	0.1861339	0.1861339	14.235	0.208351	0.208351	14.235	0.2068902	0.2068902	14.235	0.7940085	0.7940085	14.235	0.1933209	0.1933209	14.235	0.1939268	0.1939268	14.235	0.1875338	0.1875338	14.235	0.2124942	0.2124942	14.235	1.363333	NaN	14.235	2.544965	NaN	14.235	0.3639099	0.3639099	14.235	0.4843799	0.4843799	14.235	0.1906624
14.25	0.2203245	0.2203245	14.25	0.1993114	0.1993114	14.25	0.1931684	0.1931684	14.25	0.175733	0.175733	14.25	0.1927229	0.1927229	14.25	0.2043432	0.2043432	14.25	0.1644019	0.1644019	14.25	0.871159	0.871159	14.25	0.1836331	0.1836331	14.25	0.1738596	0.1738596	14.25	0.1721512	0.1721512	14.25	0.2114641	0.2114641	14.25	1.456271	NaN	14.25	2.312542	NaN	14.25	0.3288426	0.3288426	14.25	0.4820877	0.4820877	14.25	0.1853274
14.265	0.2031526	0.2031526	14.265	0.1803902	0.1803902	14.265	0.206165	0.206165	14.265	0.1786178	0.1786178	14.265	0.1984992	0.1984992	14.265	0.2068604	0.2068604	14.265	0.2392191	0.2392191	14.265	0.8824192	0.8824192	14.265	0.204622	0.204622	14.265	0.1865418	0.1865418	14.265	0.1826554	0.1826554	14.265	0.2181357	0.2181357	14.265	1.435089	NaN	14.265	2.526906	NaN	14.265	0.3996621	0.3996621	14.265	0.530574	0.530574	14.265	0.1760494
14.28	0.2022266	0.2022266	14.28	0.1879699	0.1879699	14.28	0.1910914	0.1910914	14.28	0.1696333	0.1696333	14.28	0.1759176	0.1759176	14.28	0.2164878	0.2164878	14.28	0.1964124	0.1964124	14.28	1.025698	NaN	14.28	0.2205313	0.2205313	14.28	0.1744263	0.1744263	14.28	0.1818626	0.1818626	14.28	0.2201079	0.2201079	14.28	1.447981	NaN	14.28	2.586098	NaN	14.28	0.3565941	0.3565941	14.28	0.5123337	0.5123337	14.28	0.1911787
14.295	0.1922963	0.1922963	14.295	0.1806851	0.1806851	14.295	0.1743649	0.1743649	14.295	0.1784575	0.1784575	14.295	0.1803496	0.1803496	14.295	0.2100043	0.2100043	14.295	0.1813193	0.1813193	14.295	1.073226	NaN	14.295	0.2169841	0.2169841	14.295	0.1866579	0.1866579	14.295	0.2041714	0.2041714	14.295	0.2138556	0.2138556	14.295	1.424542	NaN	14.295	2.549888	NaN	14.295	0.2132732	0.2132732	14.295	0.5406967	0.5406967	14.295	0.1830047
14.31	0.1657031	0.1657031	14.31	0.1792213	0.1792213	14.31	0.2179359	0.2179359	14.31	0.1801471	0.1801471	14.31	0.1913533	0.1913533	14.31	0.2200768	0.2200768	14.31	0.1809923	0.1809923	14.31	1.020204	NaN	14.31	0.175394	0.175394	14.31	0.1863208	0.1863208	14.31	0.1865771	0.1865771	14.31	0.2125773	0.2125773	14.31	1.474604	NaN	14.31	2.484297	NaN	14.31	0.2137541	0.2137541	14.31	0.5645192	0.5645192	14.31	0.1930251
14.325	0.1885124	0.1885124	14.325	0.180082	0.180082	14.325	0.1954531	0.1954531	14.325	0.1654205	0.1654205	14.325	0.1969776	0.1969776	14.325	0.2081547	0.2081547	14.325	0.1801091	0.1801091	14.325	1.034336	NaN	14.325	0.1905154	0.1905154	14.325	0.1850757	0.1850757	14.325	0.1759718	0.1759718	14.325	0.2111107	0.2111107	14.325	1.475809	NaN	14.325	2.461443	NaN	14.325	0.2224481	0.2224481	14.325	0.457059	0.457059	14.325	0.1716547
14.34	0.1813431	0.1813431	14.34	0.1916178	0.1916178	14.34	0.1787793	0.1787793	14.34	0.1813391	0.1813391	14.34	0.1783733	0.1783733	14.34	0.2120578	0.2120578	14.34	0.1779381	0.1779381	14.34	1.093027	NaN	14.34	0.197071	0.197071	14.34	0.1859783	0.1859783	14.34	0.1738328	0.1738328	14.34	0.2134716	0.2134716	14.34	1.353383	NaN	14.34	2.496153	NaN	14.34	0.2158306	0.2158306	14.34	0.4392182	0.4392182	14.34	0.1846811
14.355	0.2158184	0.2158184	14.355	0.173996	0.173996	14.355	0.1947665	0.1947665	14.355	0.1792232	0.1792232	14.355	0.1821674	0.1821674	14.355	0.2128953	0.2128953	14.355	0.1796803	0.1796803	14.355	1.205898	NaN	14.355	0.203632	0.203632	14.355	0.1797434	0.1797434	14.355	0.2033347	0.2033347	14.355	0.2167633	0.2167633	14.355	1.354227	NaN	14.355	2.489261	NaN	14.355	0.2229674	0.2229674	14.355	0.427083	0.427083	14.355	0.1851366
14.37	0.1797445	0.1797445	14.37	0.1722114	0.1722114	14.37	0.2196133	0.2196133	14.37	0.1726027	0.1726027	14.37	0.1766438	0.1766438	14.37	0.2144948	0.2144948	14.37	0.1835782	0.1835782	14.37	1.241828	NaN	14.37	0.1863682	0.1863682	14.37	0.1911867	0.1911867	14.37	0.1753309	0.1753309	14.37	0.216917	0.216917	14.37	1.427522	NaN	14.37	2.384923	NaN	14.37	0.2204988	0.2204988	14.37	0.4586489	0.4586489	14.37	0.1936193
14.385	0.1999046	0.1999046	14.385	0.1911482	0.1911482	14.385	0.1907588	0.1907588	14.385	0.1722098	0.1722098	14.385	0.1846214	0.1846214	14.385	0.2130974	0.2130974	14.385	0.1757638	0.1757638	14.385	1.223008	NaN	14.385	0.2115538	0.2115538	14.385	0.2016217	0.2016217	14.385	0.192751	0.192751	14.385	0.2164245	0.2164245	14.385	1.43741	NaN	14.385	2.348728	NaN	14.385	0.2300082	0.2300082	14.385	0.4483762	0.4483762	14.385	0.1828842
14.4	0.2938204	0.2938204	14.4	0.1886575	0.1886575	14.4	0.1818406	0.1818406	14.4	0.1824757	0.1824757	14.4	0.181953	0.181953	14.4	0.2124647	0.2124647	14.4	0.1852727	0.1852727	14.4	1.104138	NaN	14.4	0.2044749	0.2044749	14.4	0.1795821	0.1795821	14.4	0.1911125	0.1911125	14.4	0.2171495	0.2171495	14.4	1.424277	NaN	14.4	2.476673	NaN	14.4	0.2244725	0.2244725	14.4	0.4255875	0.4255875	14.4	0.1759157
14.415	0.1849137	0.1849137	14.415	0.2090884	0.2090884	14.415	0.1915072	0.1915072	14.415	0.1922172	0.1922172	14.415	0.1747826	0.1747826	14.415	0.2125985	0.2125985	14.415	0.1789133	0.1789133	14.415	1.171772	NaN	14.415	0.1793656	0.1793656	14.415	0.1815174	0.1815174	14.415	0.1775779	0.1775779	14.415	0.2097324	0.2097324	14.415	1.557104	NaN	14.415	2.331309	NaN	14.415	0.2221624	0.2221624	14.415	0.4342527	0.4342527	14.415	0.1873876
14.43	0.1848778	0.1848778	14.43	0.1819599	0.1819599	14.43	0.1903207	0.1903207	14.43	0.1765165	0.1765165	14.43	0.1766862	0.1766862	14.43	0.2129734	0.2129734	14.43	0.1962603	0.1962603	14.43	0.9593176	0.9593176	14.43	0.2179448	0.2179448	14.43	0.1951408	0.1951408	14.43	0.1799691	0.1799691	14.43	0.2129031	0.2129031	14.43	1.407313	NaN	14.43	2.234357	NaN	14.43	0.231638	0.231638	14.43	0.4760054	0.4760054	14.43	0.1794395
14.445	0.2251637	0.2251637	14.445	0.1999079	0.1999079	14.445	0.2044015	0.2044015	14.445	0.1747357	0.1747357	14.445	0.1809145	0.1809145	14.445	0.2082966	0.2082966	14.445	0.1754708	0.1754708	14.445	1.128235	NaN	14.445	0.2128004	0.2128004	14.445	0.1986786	0.1986786	14.445	0.1943526	0.1943526	14.445	0.2134255	0.2134255	14.445	1.51327	NaN	14.445	2.265996	NaN	14.445	0.2234211	0.2234211	14.445	0.3853205	0.3853205	14.445	0.2012616
14.46	0.1863896	0.1863896	14.46	0.2117722	0.2117722	14.46	0.1864215	0.1864215	14.46	0.173591	0.173591	14.46	0.1751714	0.1751714	14.46	0.2129219	0.2129219	14.46	0.2068674	0.2068674	14.46	1.287117	NaN	14.46	0.184873	0.184873	14.46	0.1817635	0.1817635	14.46	0.1840544	0.1840544	14.46	0.2144562	0.2144562	14.46	1.443659	NaN	14.46	2.199086	NaN	14.46	0.2152124	0.2152124	14.46	0.4551424	0.4551424	14.46	0.1906459
14.475	0.1935492	0.1935492	14.475	0.1874029	0.1874029	14.475	0.1820494	0.1820494	14.475	0.1767548	0.1767548	14.475	0.178519	0.178519	14.475	0.2084124	0.2084124	14.475	0.1684162	0.1684162	14.475	1.191011	NaN	14.475	0.1845373	0.1845373	14.475	0.1810424	0.1810424	14.475	0.1831148	0.1831148	14.475	0.2184079	0.2184079	14.475	1.590855	NaN	14.475	2.104296	NaN	14.475	0.2269516	0.2269516	14.475	0.4302765	0.4302765	14.475	0.1919631
14.49	0.183751	0.183751	14.49	0.1976807	0.1976807	14.49	0.1866785	0.1866785	14.49	0.1737209	0.1737209	14.49	0.1779015	0.1779015	14.49	0.2113428	0.2113428	14.49	0.1829916	0.1829916	14.49	1.33536	NaN	14.49	0.2073961	0.2073961	14.49	0.2112655	0.2112655	14.49	0.1910418	0.1910418	14.49	0.2168234	0.2168234	14.49	1.564341	NaN	14.49	2.181844	NaN	14.49	0.2267476	0.2267476	14.49	0.4400387	0.4400387	14.49	0.1950094
14.505	0.1853895	0.1853895	14.505	0.1908403	0.1908403	14.505	0.178104	0.178104	14.505	0.1834026	0.1834026	14.505	0.1805907	0.1805907	14.505	0.2137299	0.2137299	14.505	0.1801419	0.1801419	14.505	1.260242	NaN	14.505	0.2044625	0.2044625	14.505	0.184056	0.184056	14.505	0.1741636	0.1741636	14.505	0.2145089	0.2145089	14.505	1.520678	NaN	14.505	1.982013	NaN	14.505	0.2246063	0.2246063	14.505	0.4459432	0.4459432	14.505	0.1859949
14.52	0.2039406	0.2039406	14.52	0.1811937	0.1811937	14.52	0.1766351	0.1766351	14.52	0.1812887	0.1812887	14.52	0.1811794	0.1811794	14.52	0.2151747	0.2151747	14.52	0.1881115	0.1881115	14.52	1.260665	NaN	14.52	0.1983682	0.1983682	14.52	0.1770746	0.1770746	14.52	0.1762783	0.1762783	14.52	0.214638	0.214638	14.52	1.424243	NaN	14.52	2.069528	NaN	14.52	0.2265157	0.2265157	14.52	0.3946818	0.3946818	14.52	0.1874399
14.535	0.1886047	0.1886047	14.535	0.2029296	0.2029296	14.535	0.2131597	0.2131597	14.535	0.1748577	0.1748577	14.535	0.1815548	0.1815548	14.535	0.2044404	0.2044404	14.535	0.1966162	0.1966162	14.535	1.387219	NaN	14.535	0.1836846	0.1836846	14.535	0.1808311	0.1808311	14.535	0.2063664	0.2063664	14.535	0.2157515	0.2157515	14.535	1.287152	NaN	14.535	1.870839	NaN	14.535	0.2247782	0.2247782	14.535	0.422318	0.422318	14.535	0.1806373
14.55	0.2008602	0.2008602	14.55	0.1929124	0.1929124	14.55	0.1898999	0.1898999	14.55	0.1799133	0.1799133	14.55	0.1848403	0.1848403	14.55	0.2120314	0.2120314	14.55	0.179569	0.179569	14.55	1.257371	NaN	14.55	0.2075479	0.2075479	14.55	0.1894643	0.1894643	14.55	0.1844264	0.1844264	14.55	0.2107894	0.2107894	14.55	1.392748	NaN	14.55	1.846292	NaN	14.55	0.2172014	0.2172014	14.55	0.4289897	0.4289897	14.55	0.1854905
14.565	0.2071732	0.2071732	14.565	0.1933296	0.1933296	14.565	0.2028745	0.2028745	14.565	0.1868518	0.1868518	14.565	0.1726994	0.1726994	14.565	0.2138695	0.2138695	14.565	0.179736	0.179736	14.565	0.9787189	0.9787189	14.565	0.1864887	0.1864887	14.565	0.184437	0.184437	14.565	0.1892116	0.1892116	14.565	0.2140114	0.2140114	14.565	1.437063	NaN	14.565	1.973441	NaN	14.565	0.2335896	0.2335896	14.565	0.4469317	0.4469317	14.565	0.1797048
14.58	0.1793157	0.1793157	14.58	0.1870919	0.1870919	14.58	0.2171773	0.2171773	14.58	0.196528	0.196528	14.58	0.182192	0.182192	14.58	0.2118567	0.2118567	14.58	0.2052754	0.2052754	14.58	0.9558716	0.9558716	14.58	0.1763692	0.1763692	14.58	0.195548	0.195548	14.58	0.1894467	0.1894467	14.58	0.2163948	0.2163948	14.58	1.323904	NaN	14.58	1.954473	NaN	14.58	0.2241891	0.2241891	14.58	0.4269632	0.4269632	14.58	0.1912266
14.595	0.1854725	0.1854725	14.595	0.1762091	0.1762091	14.595	0.2210905	0.2210905	14.595	0.1886743	0.1886743	14.595	0.2021212	0.2021212	14.595	0.2072401	0.2072401	14.595	0.200262	0.200262	14.595	0.810073	0.810073	14.595	0.1783395	0.1783395	14.595	0.1768254	0.1768254	14.595	0.1781291	0.1781291	14.595	0.2124398	0.2124398	14.595	1.122221	NaN	14.595	2.137317	NaN	14.595	0.2268445	0.2268445	14.595	0.4337836	0.4337836	14.595	0.1941965
14.61	0.1991932	0.1991932	14.61	0.1934655	0.1934655	14.61	0.1803578	0.1803578	14.61	0.1847731	0.1847731	14.61	0.1860618	0.1860618	14.61	0.209871	0.209871	14.61	0.1811793	0.1811793	14.61	0.7385721	0.7385721	14.61	0.1921301	0.1921301	14.61	0.1748609	0.1748609	14.61	0.1751202	0.1751202	14.61	0.2144195	0.2144195	14.61	1.194379	NaN	14.61	1.791908	NaN	14.61	0.2168983	0.2168983	14.61	0.5089675	0.5089675	14.61	0.1945627
14.625	0.2020376	0.2020376	14.625	0.1845998	0.1845998	14.625	0.1885578	0.1885578	14.625	0.1676269	0.1676269	14.625	0.1815822	0.1815822	14.625	0.2124493	0.2124493	14.625	0.2056199	0.2056199	14.625	0.9036214	0.9036214	14.625	0.18731	0.18731	14.625	0.172816	0.172816	14.625	0.1782946	0.1782946	14.625	0.2128115	0.2128115	14.625	1.070313	NaN	14.625	1.968841	NaN	14.625	0.2205007	0.2205007	14.625	0.4851588	0.4851588	14.625	0.1877684
14.64	0.1730987	0.1730987	14.64	0.2113613	0.2113613	14.64	0.2131365	0.2131365	14.64	0.1861718	0.1861718	14.64	0.1801054	0.1801054	14.64	0.2159142	0.2159142	14.64	0.1710585	0.1710585	14.64	0.8034687	0.8034687	14.64	0.2070411	0.2070411	14.64	0.1881885	0.1881885	14.64	0.1908977	0.1908977	14.64	0.2141444	0.2141444	14.64	0.9595726	0.9595726	14.64	1.995936	NaN	14.64	0.2265476	0.2265476	14.64	0.4806824	0.4806824	14.64	0.1767733
14.655	0.2074961	0.2074961	14.655	0.1722328	0.1722328	14.655	0.1849998	0.1849998	14.655	0.171771	0.171771	14.655	0.1737265	0.1737265	14.655	0.2105727	0.2105727	14.655	0.1752448	0.1752448	14.655	0.798607	0.798607	14.655	0.179446	0.179446	14.655	0.1812444	0.1812444	14.655	0.1847838	0.1847838	14.655	0.227815	0.227815	14.655	0.6878854	0.6878854	14.655	1.956837	NaN	14.655	0.2264721	0.2264721	14.655	0.4376923	0.4376923	14.655	0.1828824
14.67	0.191911	0.191911	14.67	0.1932416	0.1932416	14.67	0.1682051	0.1682051	14.67	0.1660878	0.1660878	14.67	0.1634778	0.1634778	14.67	0.2163213	0.2163213	14.67	0.1776793	0.1776793	14.67	0.7617177	0.7617177	14.67	0.1802303	0.1802303	14.67	0.1842224	0.1842224	14.67	0.1952844	0.1952844	14.67	0.2172898	0.2172898	14.67	0.8961231	0.8961231	14.67	2.364238	NaN	14.67	0.2235212	0.2235212	14.67	0.4291478	0.4291478	14.67	0.1827774
14.685	0.1928819	0.1928819	14.685	0.1952381	0.1952381	14.685	0.2070993	0.2070993	14.685	0.1763661	0.1763661	14.685	0.1825981	0.1825981	14.685	0.2103329	0.2103329	14.685	0.1849664	0.1849664	14.685	0.8594332	0.8594332	14.685	0.1761161	0.1761161	14.685	0.1724708	0.1724708	14.685	0.1897658	0.1897658	14.685	0.2162543	0.2162543	14.685	1.060246	NaN	14.685	2.547413	NaN	14.685	0.2254053	0.2254053	14.685	0.4534536	0.4534536	14.685	0.1757433
14.7	0.2007426	0.2007426	14.7	0.2032021	0.2032021	14.7	0.1852621	0.1852621	14.7	0.1823823	0.1823823	14.7	0.1842632	0.1842632	14.7	0.2188227	0.2188227	14.7	0.17554	0.17554	14.7	0.8394142	0.8394142	14.7	0.1725512	0.1725512	14.7	0.1823869	0.1823869	14.7	0.1754939	0.1754939	14.7	0.2158663	0.2158663	14.7	0.8342784	0.8342784	14.7	2.517439	NaN	14.7	0.2149071	0.2149071	14.7	0.4014226	0.4014226	14.7	0.1839062
14.715	0.1915592	0.1915592	14.715	0.1933974	0.1933974	14.715	0.2059781	0.2059781	14.715	0.1736883	0.1736883	14.715	0.1814332	0.1814332	14.715	0.2103501	0.2103501	14.715	0.1838574	0.1838574	14.715	0.8137176	0.8137176	14.715	0.1821699	0.1821699	14.715	0.1828915	0.1828915	14.715	0.1816646	0.1816646	14.715	0.2162842	0.2162842	14.715	0.9169908	0.9169908	14.715	2.419297	NaN	14.715	0.218327	0.218327	14.715	0.3938302	0.3938302	14.715	0.1967787
14.73	0.2077918	0.2077918	14.73	0.2002195	0.2002195	14.73	0.1975094	0.1975094	14.73	0.1700293	0.1700293	14.73	0.1894255	0.1894255	14.73	0.2118358	0.2118358	14.73	0.1968752	0.1968752	14.73	0.9478073	0.9478073	14.73	0.1849462	0.1849462	14.73	0.1931502	0.1931502	14.73	0.1703727	0.1703727	14.73	0.2104649	0.2104649	14.73	0.9923759	0.9923759	14.73	2.434794	NaN	14.73	0.2146201	0.2146201	14.73	0.4163524	0.4163524	14.73	0.1751374
14.745	0.1770439	0.1770439	14.745	0.1997437	0.1997437	14.745	0.192172	0.192172	14.745	0.1796966	0.1796966	14.745	0.180394	0.180394	14.745	0.209302	0.209302	14.745	0.1939126	0.1939126	14.745	0.7096962	0.7096962	14.745	0.1844016	0.1844016	14.745	0.1922426	0.1922426	14.745	0.183153	0.183153	14.745	0.2143787	0.2143787	14.745	1.069142	NaN	14.745	2.217569	NaN	14.745	0.2254163	0.2254163	14.745	0.4192922	0.4192922	14.745	0.2056468
[truncated: 2,350 more rows]
[truncated: 139 more columns]
