# Supplementary material for: KRSR and RGD Adsorption on TiO2 and Influence of Ion Concentration: A Molecular Dynamics Study
Source: Biomolecules. 2026 Feb 23;16(2):336. doi: 10.3390/biom16020336 (PMC12938479; doi:10.3390/biom16020336)
Supplement: Supplementary file 1 [file biomolecules-16-00336-s001.zip › Supplementary data/data/RGD/RGD_rmsd.csv]

1Na1Cl_1_time	1Na1Cl_1_rmsd	1Na1Cl_1_dist	1Na1Cl_1_conditional_rmsd	1Na1Cl_2_time	1Na1Cl_2_rmsd	1Na1Cl_2_dist	1Na1Cl_2_conditional_rmsd	1Na1Cl_3_time	1Na1Cl_3_rmsd	1Na1Cl_3_dist	1Na1Cl_3_conditional_rmsd	1Na1Cl_4_time	1Na1Cl_4_rmsd	1Na1Cl_4_dist	1Na1Cl_4_conditional_rmsd	1Na1Cl_5_time	1Na1Cl_5_rmsd	1Na1Cl_5_dist	1Na1Cl_5_conditional_rmsd	1Na1Cl_6_time	1Na1Cl_6_rmsd	1Na1Cl_6_dist	1Na1Cl_6_conditional_rmsd	1Na1Cl_7_time	1Na1Cl_7_rmsd	1Na1Cl_7_dist	1Na1Cl_7_conditional_rmsd	6Na6Cl_1_time	6Na6Cl_1_rmsd	6Na6Cl_1_dist	6Na6Cl_1_conditional_rmsd	6Na6Cl_2_time	6Na6Cl_2_rmsd	6Na6Cl_2_dist	6Na6Cl_2_conditional_rmsd	6Na6Cl_3_time	6Na6Cl_3_rmsd	6Na6Cl_3_dist	6Na6Cl_3_conditional_rmsd	6Na6Cl_4_time	6Na6Cl_4_rmsd	6Na6Cl_4_dist	6Na6Cl_4_conditional_rmsd	6Na6Cl_5_time	6Na6Cl_5_rmsd	6Na6Cl_5_dist	6Na6Cl_5_conditional_rmsd	6Na6Cl_6_time	6Na6Cl_6_rmsd
0.0	4.0E-7	0.4890521	4.0E-7	0.0	1.0E-6	0.3822023	1.0E-6	0.0	7.0E-7	0.2148345	7.0E-7	0.0	5.0E-7	0.1857506	5.0E-7	0.0	1.6E-6	1.567095	NaN	0.0	6.0E-7	2.75059	NaN	0.0	8.0E-7	1.876222	NaN	0.0	4.0E-7	1.404351	NaN	0.0	5.0E-7	0.2217339	5.0E-7	0.0	6.0E-7	1.390441	NaN	0.0	4.0E-7	2.239105	NaN	0.0	9.0E-7	0.2126402	9.0E-7	0.0	1.0E-6
0.015	0.0367041	0.498857	0.0367041	0.015	0.0205906	0.3723785	0.0205906	0.015	0.021098	0.2217408	0.021098	0.015	0.0422552	0.2203229	0.0422552	0.015	0.0652602	1.503926	NaN	0.015	0.0291382	2.773085	NaN	0.015	0.0344541	1.622067	NaN	0.015	0.0347444	1.675084	NaN	0.015	0.0437177	0.2104496	0.0437177	0.015	0.0282957	1.518316	NaN	0.015	0.0358056	2.327417	NaN	0.015	0.021742	0.2130346	0.021742	0.015	0.0322009
0.03	0.0609243	0.4738814	0.0609243	0.03	0.0834806	0.3427799	0.0834806	0.03	0.0416223	0.2191643	0.0416223	0.03	0.0456083	0.1921678	0.0456083	0.03	0.0663703	1.278553	NaN	0.03	0.0393637	2.600526	NaN	0.03	0.0515805	1.662417	NaN	0.03	0.0540532	1.572111	NaN	0.03	0.0425822	0.2203543	0.0425822	0.03	0.0448964	1.418885	NaN	0.03	0.0502764	2.220258	NaN	0.03	0.0165863	0.2184317	0.0165863	0.03	0.0685847
0.045	0.0872032	0.4776882	0.0872032	0.045	0.0924512	0.3052231	0.0924512	0.045	0.0480574	0.217463	0.0480574	0.045	0.0555205	0.1796361	0.0555205	0.045	0.0728472	1.197207	NaN	0.045	0.05505	2.520983	NaN	0.045	0.0443115	1.731125	NaN	0.045	0.0575679	1.780303	NaN	0.045	0.0438204	0.2156711	0.0438204	0.045	0.0316656	1.465435	NaN	0.045	0.0599663	2.19402	NaN	0.045	0.0185776	0.2167909	0.0185776	0.045	0.0330889
0.06	0.0535638	0.4495656	0.0535638	0.06	0.0872743	0.3527435	0.0872743	0.06	0.0986225	0.2094396	0.0986225	0.06	0.1040841	0.1781145	0.1040841	0.06	0.0676805	1.255929	NaN	0.06	0.0542126	2.384774	NaN	0.06	0.0338599	1.76584	NaN	0.06	0.0611106	1.67712	NaN	0.06	0.0468199	0.2148415	0.0468199	0.06	0.0269266	1.167199	NaN	0.06	0.0331415	2.280409	NaN	0.06	0.0248102	0.2063732	0.0248102	0.06	0.0462418
0.075	0.0411336	0.4607271	0.0411336	0.075	0.094235	0.4111883	0.094235	0.075	0.1055895	0.2219415	0.1055895	0.075	0.113957	0.1617955	0.113957	0.075	0.1203303	1.251825	NaN	0.075	0.0620463	2.524276	NaN	0.075	0.0356695	1.908454	NaN	0.075	0.0446728	1.658116	NaN	0.075	0.0493728	0.2122331	0.0493728	0.075	0.038594	1.099021	NaN	0.075	0.0731843	2.320339	NaN	0.075	0.021017	0.2096943	0.021017	0.075	0.0627574
0.09	0.0233253	0.4835846	0.0233253	0.09	0.0870262	0.4175034	0.0870262	0.09	0.0770484	0.2173706	0.0770484	0.09	0.1069952	0.1843232	0.1069952	0.09	0.1066872	1.151047	NaN	0.09	0.059837	2.289463	NaN	0.09	0.0374356	1.869479	NaN	0.09	0.0737462	1.75609	NaN	0.09	0.0461836	0.2121933	0.0461836	0.09	0.0342171	1.110901	NaN	0.09	0.092016	2.337571	NaN	0.09	0.0336591	0.2145002	0.0336591	0.09	0.0344518
0.105	0.0388063	0.5247674	0.0388063	0.105	0.0882644	0.4896327	0.0882644	0.105	0.076587	0.218838	0.076587	0.105	0.1213268	0.1758737	0.1213268	0.105	0.1023427	1.324877	NaN	0.105	0.0716573	2.523667	NaN	0.105	0.0562269	1.837584	NaN	0.105	0.0685142	1.599527	NaN	0.105	0.0464532	0.2127863	0.0464532	0.105	0.0661272	1.385671	NaN	0.105	0.0767925	2.265311	NaN	0.105	0.0121473	0.211413	0.0121473	0.105	0.066817
0.12	0.0318459	0.4168589	0.0318459	0.12	0.0877775	0.3976865	0.0877775	0.12	0.0658303	0.2224996	0.0658303	0.12	0.1170508	0.1914569	0.1170508	0.12	0.0829849	1.245667	NaN	0.12	0.0369712	2.356035	NaN	0.12	0.0850932	1.67947	NaN	0.12	0.0782449	1.677005	NaN	0.12	0.0492599	0.2202954	0.0492599	0.12	0.0675573	1.281044	NaN	0.12	0.0362408	2.34316	NaN	0.12	0.0149602	0.2041691	0.0149602	0.12	0.0557621
0.135	0.0477598	0.564291	0.0477598	0.135	0.0875702	0.4441073	0.0875702	0.135	0.0716719	0.2149257	0.0716719	0.135	0.1125076	0.1799487	0.1125076	0.135	0.0787143	1.461478	NaN	0.135	0.0320142	2.514432	NaN	0.135	0.0787187	1.611716	NaN	0.135	0.0794795	1.597401	NaN	0.135	0.0477404	0.2144131	0.0477404	0.135	0.0615507	1.037749	NaN	0.135	0.0333054	2.398691	NaN	0.135	0.0286144	0.2109088	0.0286144	0.135	0.0612151
0.15	0.045177	0.5202714	0.045177	0.15	0.0902343	0.3938909	0.0902343	0.15	0.0748719	0.2149907	0.0748719	0.15	0.1086006	0.1709662	0.1086006	0.15	0.1089138	1.510505	NaN	0.15	0.0587818	2.383062	NaN	0.15	0.1039225	1.783715	NaN	0.15	0.0767876	1.697397	NaN	0.15	0.051089	0.2203497	0.051089	0.15	0.0593044	1.101528	NaN	0.15	0.047166	2.336094	NaN	0.15	0.04008	0.2091086	0.04008	0.15	0.0735103
0.165	0.0605829	0.4469803	0.0605829	0.165	0.0913831	0.4090395	0.0913831	0.165	0.0542293	0.2218222	0.0542293	0.165	0.1108469	0.1794054	0.1108469	0.165	0.0976862	1.459985	NaN	0.165	0.0575953	2.175003	NaN	0.165	0.1278869	1.95069	NaN	0.165	0.0549096	1.79338	NaN	0.165	0.0427978	0.2154113	0.0427978	0.165	0.0360224	0.9980309	0.0360224	0.165	0.0232596	2.444307	NaN	0.165	0.0384611	0.2156716	0.0384611	0.165	0.0724377
0.18	0.0369198	0.4717173	0.0369198	0.18	0.0935596	0.3813478	0.0935596	0.18	0.0644162	0.216227	0.0644162	0.18	0.1094228	0.1745596	0.1094228	0.18	0.1172775	1.227623	NaN	0.18	0.0449774	2.068504	NaN	0.18	0.1110944	1.828951	NaN	0.18	0.0734824	2.028915	NaN	0.18	0.0449781	0.2192737	0.0449781	0.18	0.0493752	0.8048722	0.0493752	0.18	0.1230617	2.304659	NaN	0.18	0.0259951	0.208429	0.0259951	0.18	0.057406
0.195	0.0692173	0.4039846	0.0692173	0.195	0.0853646	0.3667375	0.0853646	0.195	0.0447319	0.2127793	0.0447319	0.195	0.1111208	0.1735248	0.1111208	0.195	0.0892135	1.095103	NaN	0.195	0.0400647	1.910183	NaN	0.195	0.1068958	1.761714	NaN	0.195	0.0644579	1.832273	NaN	0.195	0.045205	0.2114097	0.045205	0.195	0.0523112	0.7297574	0.0523112	0.195	0.106431	2.29315	NaN	0.195	0.0340389	0.2142927	0.0340389	0.195	0.0844176
0.21	0.0617858	0.4126123	0.0617858	0.21	0.0879546	0.3538769	0.0879546	0.21	0.0451307	0.2212443	0.0451307	0.21	0.1196904	0.1729285	0.1196904	0.21	0.1048917	1.042482	NaN	0.21	0.0621554	1.860106	NaN	0.21	0.1038891	1.862022	NaN	0.21	0.0657183	1.541409	NaN	0.21	0.0420427	0.2232798	0.0420427	0.21	0.0544815	0.6743499	0.0544815	0.21	0.1211999	2.358601	NaN	0.21	0.0216071	0.2124587	0.0216071	0.21	0.0778734
0.225	0.0475747	0.4288972	0.0475747	0.225	0.0919271	0.258134	0.0919271	0.225	0.0321718	0.2174535	0.0321718	0.225	0.1118311	0.1815245	0.1118311	0.225	0.0752871	0.9796318	0.0752871	0.225	0.0591537	2.141854	NaN	0.225	0.1113736	1.873673	NaN	0.225	0.060865	1.6645	NaN	0.225	0.0361123	0.2187098	0.0361123	0.225	0.0643063	0.6436726	0.0643063	0.225	0.0941114	2.22545	NaN	0.225	0.0273349	0.2114545	0.0273349	0.225	0.0820116
0.24	0.080049	0.4087436	0.080049	0.24	0.0927405	0.189899	0.0927405	0.24	0.0312101	0.2137803	0.0312101	0.24	0.1149907	0.1781944	0.1149907	0.24	0.0947523	0.8127963	0.0947523	0.24	0.0441795	2.403916	NaN	0.24	0.1209449	1.821349	NaN	0.24	0.0562253	1.607208	NaN	0.24	0.0390935	0.2161969	0.0390935	0.24	0.0559162	0.4951305	0.0559162	0.24	0.1053221	2.172642	NaN	0.24	0.027138	0.2199767	0.027138	0.24	0.0412465
0.255	0.0599577	0.4184439	0.0599577	0.255	0.1014874	0.178643	0.1014874	0.255	0.0415298	0.2087032	0.0415298	0.255	0.1033138	0.1735584	0.1033138	0.255	0.0918884	0.8375878	0.0918884	0.255	0.0478925	2.39136	NaN	0.255	0.1163052	1.791875	NaN	0.255	0.0679966	1.678395	NaN	0.255	0.0417675	0.230675	0.0417675	0.255	0.0505621	0.738773	0.0505621	0.255	0.0991783	2.413555	NaN	0.255	0.0375822	0.2155515	0.0375822	0.255	0.041916
0.27	0.0556511	0.4632852	0.0556511	0.27	0.0883925	0.1835893	0.0883925	0.27	0.0555577	0.218435	0.0555577	0.27	0.1209179	0.1725247	0.1209179	0.27	0.1106552	0.8905112	0.1106552	0.27	0.0636673	2.046485	NaN	0.27	0.1057168	1.817545	NaN	0.27	0.060758	1.652039	NaN	0.27	0.0414943	0.2129339	0.0414943	0.27	0.0455282	0.6750658	0.0455282	0.27	0.1203611	2.461876	NaN	0.27	0.0210058	0.210389	0.0210058	0.27	0.0393472
0.285	0.0534109	0.470468	0.0534109	0.285	0.0985924	0.1883497	0.0985924	0.285	0.0889436	0.2126453	0.0889436	0.285	0.1102745	0.1737101	0.1102745	0.285	0.1129081	0.8982309	0.1129081	0.285	0.065813	2.02222	NaN	0.285	0.1108766	1.878635	NaN	0.285	0.0581663	1.701823	NaN	0.285	0.042006	0.2220199	0.042006	0.285	0.0618974	0.5990345	0.0618974	0.285	0.1220517	2.374088	NaN	0.285	0.0243389	0.2148535	0.0243389	0.285	0.0349554
0.3	0.0527325	0.5072231	0.0527325	0.3	0.0901839	0.1854388	0.0901839	0.3	0.0894089	0.2210925	0.0894089	0.3	0.1051385	0.1778664	0.1051385	0.3	0.1087972	0.6610296	0.1087972	0.3	0.0524447	2.088177	NaN	0.3	0.1314513	2.096793	NaN	0.3	0.0587089	1.495023	NaN	0.3	0.0418956	0.2138108	0.0418956	0.3	0.0480244	0.5312213	0.0480244	0.3	0.1058138	2.378121	NaN	0.3	0.0243855	0.2170906	0.0243855	0.3	0.0348557
0.315	0.0509075	0.504612	0.0509075	0.315	0.0980679	0.1822997	0.0980679	0.315	0.075324	0.2146393	0.075324	0.315	0.1108938	0.1800424	0.1108938	0.315	0.0767675	0.6347966	0.0767675	0.315	0.0650165	1.839345	NaN	0.315	0.1117117	1.975015	NaN	0.315	0.0555885	1.52493	NaN	0.315	0.0374299	0.2306122	0.0374299	0.315	0.0488092	0.5205041	0.0488092	0.315	0.1075021	2.396897	NaN	0.315	0.0281958	0.2144471	0.0281958	0.315	0.0581409
0.33	0.0605671	0.469593	0.0605671	0.33	0.0957972	0.1829733	0.0957972	0.33	0.0778218	0.2168942	0.0778218	0.33	0.1069958	0.172565	0.1069958	0.33	0.0984662	0.7092596	0.0984662	0.33	0.0438487	1.831343	NaN	0.33	0.1071328	2.010345	NaN	0.33	0.0589539	1.795572	NaN	0.33	0.0488193	0.2220654	0.0488193	0.33	0.0609135	0.3833633	0.0609135	0.33	0.0971725	2.43623	NaN	0.33	0.0247218	0.214062	0.0247218	0.33	0.0518612
0.345	0.0633387	0.4723469	0.0633387	0.345	0.0930945	0.1820959	0.0930945	0.345	0.0674429	0.216347	0.0674429	0.345	0.1055885	0.1883106	0.1055885	0.345	0.0936348	0.7215816	0.0936348	0.345	0.0537371	1.789813	NaN	0.345	0.0781813	1.765589	NaN	0.345	0.0609296	1.735935	NaN	0.345	0.0448516	0.2398667	0.0448516	0.345	0.0592175	0.4909604	0.0592175	0.345	0.0976138	2.301691	NaN	0.345	0.0228662	0.2066542	0.0228662	0.345	0.0465016
0.36	0.0524716	0.4825823	0.0524716	0.36	0.1016935	0.2056877	0.1016935	0.36	0.0467605	0.2222837	0.0467605	0.36	0.1126812	0.1886158	0.1126812	0.36	0.1005909	0.8608165	0.1005909	0.36	0.0772443	1.97208	NaN	0.36	0.1266333	1.805688	NaN	0.36	0.064199	1.455572	NaN	0.36	0.0456903	0.2183254	0.0456903	0.36	0.0595301	0.5498766	0.0595301	0.36	0.1079511	2.582324	NaN	0.36	0.0190542	0.2123174	0.0190542	0.36	0.0390027
0.375	0.0535066	0.4150208	0.0535066	0.375	0.1042081	0.1807733	0.1042081	0.375	0.0568439	0.2201703	0.0568439	0.375	0.0977451	0.193732	0.0977451	0.375	0.0684023	0.7332329	0.0684023	0.375	0.0838437	1.964313	NaN	0.375	0.1478691	1.9582	NaN	0.375	0.0695744	1.534023	NaN	0.375	0.0346188	0.2129366	0.0346188	0.375	0.0556313	0.5209464	0.0556313	0.375	0.1146961	2.581702	NaN	0.375	0.0164961	0.2234049	0.0164961	0.375	0.0551451
0.39	0.0612896	0.4815849	0.0612896	0.39	0.0960886	0.1965615	0.0960886	0.39	0.0650279	0.218078	0.0650279	0.39	0.0725259	0.1968543	0.0725259	0.39	0.0718311	0.8761721	0.0718311	0.39	0.0797608	1.693981	NaN	0.39	0.1380778	1.808837	NaN	0.39	0.0868072	1.690427	NaN	0.39	0.0343801	0.2163632	0.0343801	0.39	0.0668142	0.5384682	0.0668142	0.39	0.1104143	2.630642	NaN	0.39	0.0279913	0.2205977	0.0279913	0.39	0.0739432
0.405	0.0559723	0.4029694	0.0559723	0.405	0.1082065	0.2015979	0.1082065	0.405	0.0463613	0.221777	0.0463613	0.405	0.0807482	0.1742255	0.0807482	0.405	0.0747845	0.7484448	0.0747845	0.405	0.0984118	1.782165	NaN	0.405	0.1371615	1.706008	NaN	0.405	0.0709451	1.691118	NaN	0.405	0.0437783	0.2140864	0.0437783	0.405	0.0683477	0.3729417	0.0683477	0.405	0.0983409	2.745437	NaN	0.405	0.0207393	0.216467	0.0207393	0.405	0.0682461
0.42	0.0528747	0.6169121	0.0528747	0.42	0.100727	0.1735221	0.100727	0.42	0.0467252	0.2182066	0.0467252	0.42	0.0845881	0.1974952	0.0845881	0.42	0.0623872	0.8805439	0.0623872	0.42	0.0955814	1.782987	NaN	0.42	0.140149	1.608379	NaN	0.42	0.0908086	1.572436	NaN	0.42	0.0401684	0.2216622	0.0401684	0.42	0.059987	0.393739	0.059987	0.42	0.102356	2.526901	NaN	0.42	0.0217847	0.2146663	0.0217847	0.42	0.0737788
0.435	0.0609941	0.5117939	0.0609941	0.435	0.0868915	0.190418	0.0868915	0.435	0.0331266	0.2238701	0.0331266	0.435	0.0926956	0.1939333	0.0926956	0.435	0.0885683	0.937145	0.0885683	0.435	0.1054117	1.839939	NaN	0.435	0.1426813	1.727722	NaN	0.435	0.092191	1.621877	NaN	0.435	0.0456684	0.216243	0.0456684	0.435	0.0679077	0.4263818	0.0679077	0.435	0.1080095	2.739327	NaN	0.435	0.0502888	0.2174047	0.0502888	0.435	0.065913
0.45	0.0470023	0.4443202	0.0470023	0.45	0.0873672	0.1913246	0.0873672	0.45	0.0415586	0.2188905	0.0415586	0.45	0.0857938	0.1798899	0.0857938	0.45	0.0717959	0.6821502	0.0717959	0.45	0.1341756	1.802486	NaN	0.45	0.1413055	1.885855	NaN	0.45	0.0685684	1.7901	NaN	0.45	0.0490566	0.2243391	0.0490566	0.45	0.0734092	0.4227621	0.0734092	0.45	0.114026	2.706602	NaN	0.45	0.0269473	0.2138772	0.0269473	0.45	0.107911
0.465	0.0543471	0.4038851	0.0543471	0.465	0.0620412	0.1956474	0.0620412	0.465	0.0379142	0.2115589	0.0379142	0.465	0.097762	0.1657616	0.097762	0.465	0.0970262	0.71996	0.0970262	0.465	0.1313766	1.762254	NaN	0.465	0.1434252	1.905268	NaN	0.465	0.0673118	1.84233	NaN	0.465	0.045246	0.2168156	0.045246	0.465	0.0468031	0.4057026	0.0468031	0.465	0.1226874	2.75349	NaN	0.465	0.0342368	0.2156548	0.0342368	0.465	0.1003861
0.48	0.0544803	0.5023245	0.0544803	0.48	0.055054	0.2105926	0.055054	0.48	0.0538129	0.2240197	0.0538129	0.48	0.0977807	0.1917639	0.0977807	0.48	0.090887	0.6716205	0.090887	0.48	0.1166873	1.646675	NaN	0.48	0.1383925	1.932943	NaN	0.48	0.0753814	2.108713	NaN	0.48	0.0428159	0.2112937	0.0428159	0.48	0.0653251	0.315075	0.0653251	0.48	0.1005943	2.638925	NaN	0.48	0.0401169	0.2094375	0.0401169	0.48	0.107659
0.495	0.0617877	0.5040624	0.0617877	0.495	0.0487497	0.1684296	0.0487497	0.495	0.0525089	0.2256656	0.0525089	0.495	0.1123311	0.195635	0.1123311	0.495	0.0572886	0.4550876	0.0572886	0.495	0.1147195	1.631092	NaN	0.495	0.1158006	1.828338	NaN	0.495	0.0674816	2.224764	NaN	0.495	0.0575875	0.2320477	0.0575875	0.495	0.0578631	0.3292778	0.0578631	0.495	0.1000227	2.681346	NaN	0.495	0.0449579	0.2172319	0.0449579	0.495	0.0997651
0.5100001	0.0635882	0.5137279	0.0635882	0.5100001	0.0502972	0.1756914	0.0502972	0.5100001	0.0395063	0.2176373	0.0395063	0.5100001	0.0896681	0.1920491	0.0896681	0.5100001	0.0453543	0.4247472	0.0453543	0.5100001	0.119112	1.397709	NaN	0.5100001	0.1299117	2.021498	NaN	0.5100001	0.0598619	2.342398	NaN	0.5100001	0.0532505	0.2224363	0.0532505	0.5100001	0.0569301	0.4091901	0.0569301	0.5100001	0.1096698	2.659617	NaN	0.5100001	0.03348	0.2085328	0.03348	0.5100001	0.1021518
0.525	0.0528081	0.4190293	0.0528081	0.525	0.064443	0.2053155	0.064443	0.525	0.0586517	0.2164001	0.0586517	0.525	0.0849761	0.1882387	0.0849761	0.525	0.0480174	0.4470415	0.0480174	0.525	0.1213851	1.55365	NaN	0.525	0.1322821	1.996771	NaN	0.525	0.0789131	2.361749	NaN	0.525	0.0499475	0.2340984	0.0499475	0.525	0.0644839	0.4171934	0.0644839	0.525	0.1086502	2.677508	NaN	0.525	0.0422594	0.2088396	0.0422594	0.525	0.1069056
0.54	0.0707275	0.4515446	0.0707275	0.54	0.0526802	0.1923717	0.0526802	0.54	0.0531633	0.2200543	0.0531633	0.54	0.0863387	0.2027182	0.0863387	0.54	0.0559842	0.4634589	0.0559842	0.54	0.116785	1.565274	NaN	0.54	0.1238431	2.122141	NaN	0.54	0.0860073	2.069074	NaN	0.54	0.0443167	0.2122781	0.0443167	0.54	0.0675911	0.4219043	0.0675911	0.54	0.0990044	2.805273	NaN	0.54	0.043358	0.2138428	0.043358	0.54	0.1093081
0.555	0.0780443	0.4064354	0.0780443	0.555	0.0586414	0.1829636	0.0586414	0.555	0.0864591	0.2110094	0.0864591	0.555	0.0930443	0.1881415	0.0930443	0.555	0.0495742	0.4446536	0.0495742	0.555	0.1068015	1.538457	NaN	0.555	0.1460028	2.190331	NaN	0.555	0.1004434	2.250262	NaN	0.555	0.0438659	0.2288361	0.0438659	0.555	0.0649329	0.4433695	0.0649329	0.555	0.1143957	2.819294	NaN	0.555	0.0583141	0.2083681	0.0583141	0.555	0.1092815
0.5700001	0.0764634	0.3604757	0.0764634	0.5700001	0.0541727	0.2024075	0.0541727	0.5700001	0.1149266	0.2242721	0.1149266	0.5700001	0.088477	0.1834287	0.088477	0.5700001	0.0463547	0.4293272	0.0463547	0.5700001	0.1229315	1.694268	NaN	0.5700001	0.1317199	2.20627	NaN	0.5700001	0.0920759	2.145272	NaN	0.5700001	0.0393814	0.2327532	0.0393814	0.5700001	0.0924953	0.4078077	0.0924953	0.5700001	0.0950912	2.728765	NaN	0.5700001	0.0385698	0.21671	0.0385698	0.5700001	0.0914406
0.585	0.0701129	0.3403248	0.0701129	0.585	0.0567172	0.1733136	0.0567172	0.585	0.1401138	0.215086	0.1401138	0.585	0.1103733	0.1837744	0.1103733	0.585	0.058396	0.4359702	0.058396	0.585	0.1252296	1.652377	NaN	0.585	0.1454258	2.082147	NaN	0.585	0.0972064	2.038366	NaN	0.585	0.05187	0.2202975	0.05187	0.585	0.0654308	0.2885968	0.0654308	0.585	0.0728399	2.705469	NaN	0.585	0.0347844	0.2162282	0.0347844	0.585	0.1020267
0.6	0.0545399	0.370539	0.0545399	0.6	0.0781806	0.1904784	0.0781806	0.6	0.0827201	0.2110948	0.0827201	0.6	0.08122	0.1919481	0.08122	0.6	0.0541992	0.4042583	0.0541992	0.6	0.1246858	1.791128	NaN	0.6	0.1427534	2.055697	NaN	0.6	0.1030116	1.971421	NaN	0.6	0.0396791	0.2191691	0.0396791	0.6	0.0767292	0.2901915	0.0767292	0.6	0.0610813	2.827408	NaN	0.6	0.0285586	0.2206455	0.0285586	0.6	0.1057205
0.615	0.0515595	0.2853501	0.0515595	0.615	0.0791017	0.1837338	0.0791017	0.615	0.1102395	0.2209639	0.1102395	0.615	0.0913029	0.1805632	0.0913029	0.615	0.0607257	0.3953239	0.0607257	0.615	0.1369657	1.695118	NaN	0.615	0.1413692	2.162377	NaN	0.615	0.0870095	1.884348	NaN	0.615	0.0470618	0.2106989	0.0470618	0.615	0.0883557	0.3613558	0.0883557	0.615	0.0750027	2.717422	NaN	0.615	0.0320211	0.2183806	0.0320211	0.615	0.1111043
0.6300001	0.0529632	0.3551418	0.0529632	0.6300001	0.0808861	0.1811934	0.0808861	0.6300001	0.1028189	0.220336	0.1028189	0.6300001	0.106897	0.1840221	0.106897	0.6300001	0.0703843	0.5003708	0.0703843	0.6300001	0.1188684	1.689214	NaN	0.6300001	0.1139851	2.142825	NaN	0.6300001	0.0922133	2.195619	NaN	0.6300001	0.0583057	0.1847186	0.0583057	0.6300001	0.091138	0.3902481	0.091138	0.6300001	0.0648223	2.570225	NaN	0.6300001	0.0363066	0.2225278	0.0363066	0.6300001	0.1111806
0.645	0.0622795	0.3342546	0.0622795	0.645	0.0643189	0.1830525	0.0643189	0.645	0.1001711	0.2098236	0.1001711	0.645	0.094573	0.171545	0.094573	0.645	0.073245	0.4198919	0.073245	0.645	0.0954604	1.528243	NaN	0.645	0.113782	2.09572	NaN	0.645	0.0939402	2.565762	NaN	0.645	0.0619873	0.1962499	0.0619873	0.645	0.0829082	0.4609742	0.0829082	0.645	0.0559481	2.753145	NaN	0.645	0.0310574	0.2180079	0.0310574	0.645	0.0974863
0.66	0.0530295	0.2653924	0.0530295	0.66	0.0660686	0.1859246	0.0660686	0.66	0.1371316	0.2193101	0.1371316	0.66	0.1095698	0.171304	0.1095698	0.66	0.058934	0.409313	0.058934	0.66	0.116806	1.557197	NaN	0.66	0.1346242	2.053433	NaN	0.66	0.0995647	2.457655	NaN	0.66	0.0646227	0.1844072	0.0646227	0.66	0.0826258	0.3884647	0.0826258	0.66	0.0922572	2.942577	NaN	0.66	0.0296313	0.2187894	0.0296313	0.66	0.0905084
0.675	0.0595402	0.4643578	0.0595402	0.675	0.0626166	0.1993803	0.0626166	0.675	0.1182405	0.2163445	0.1182405	0.675	0.1217692	0.1757205	0.1217692	0.675	0.0465247	0.4581648	0.0465247	0.675	0.0994366	1.540428	NaN	0.675	0.1368575	2.303336	NaN	0.675	0.0920708	2.559079	NaN	0.675	0.0529636	0.208437	0.0529636	0.675	0.0786597	0.4097253	0.0786597	0.675	0.061686	3.003153	NaN	0.675	0.0306879	0.2179236	0.0306879	0.675	0.1113467
0.6900001	0.0555358	0.5928296	0.0555358	0.6900001	0.0689716	0.2200054	0.0689716	0.6900001	0.1233284	0.2118587	0.1233284	0.6900001	0.1098473	0.1833621	0.1098473	0.6900001	0.0376414	0.4101036	0.0376414	0.6900001	0.0999493	1.700908	NaN	0.6900001	0.1384524	2.118171	NaN	0.6900001	0.0968965	2.610479	NaN	0.6900001	0.048853	0.1915126	0.048853	0.6900001	0.0833145	0.4128382	0.0833145	0.6900001	0.0860536	2.802631	NaN	0.6900001	0.0254769	0.2153237	0.0254769	0.6900001	0.101648
0.705	0.0677148	0.65535	0.0677148	0.705	0.0644709	0.1940472	0.0644709	0.705	0.1281054	0.2249201	0.1281054	0.705	0.1066715	0.1853776	0.1066715	0.705	0.0536428	0.4378735	0.0536428	0.705	0.1246283	1.585742	NaN	0.705	0.1376396	2.184174	NaN	0.705	0.0944333	2.591318	NaN	0.705	0.0450738	0.2167233	0.0450738	0.705	0.0894767	0.4280913	0.0894767	0.705	0.0653841	2.857113	NaN	0.705	0.0326158	0.2204312	0.0326158	0.705	0.1122975
0.72	0.0790967	0.5302572	0.0790967	0.72	0.0710382	0.1932564	0.0710382	0.72	0.1385628	0.2217094	0.1385628	0.72	0.1083045	0.1936814	0.1083045	0.72	0.0402733	0.4631909	0.0402733	0.72	0.1223602	1.525638	NaN	0.72	0.1318282	2.251486	NaN	0.72	0.0834697	2.504498	NaN	0.72	0.0568212	0.1917551	0.0568212	0.72	0.0819804	0.4991772	0.0819804	0.72	0.0240682	2.858988	NaN	0.72	0.0352282	0.2195484	0.0352282	0.72	0.0940786
0.735	0.1091882	0.6442071	0.1091882	0.735	0.0775434	0.2029208	0.0775434	0.735	0.1224061	0.222063	0.1224061	0.735	0.1199492	0.1761383	0.1199492	0.735	0.0320552	0.4027742	0.0320552	0.735	0.1283052	1.455865	NaN	0.735	0.1400619	2.305251	NaN	0.735	0.097236	2.57683	NaN	0.735	0.0550261	0.2077526	0.0550261	0.735	0.0636009	0.3898644	0.0636009	0.735	0.0443653	2.859851	NaN	0.735	0.0253543	0.2127232	0.0253543	0.735	0.0935229
0.7500001	0.1143306	0.5565425	0.1143306	0.7500001	0.0772913	0.1736958	0.0772913	0.7500001	0.130663	0.2142848	0.130663	0.7500001	0.1203381	0.1814906	0.1203381	0.7500001	0.046493	0.4165611	0.046493	0.7500001	0.0983669	1.469305	NaN	0.7500001	0.1348976	2.246313	NaN	0.7500001	0.0937323	2.385102	NaN	0.7500001	0.0528367	0.2156573	0.0528367	0.7500001	0.0780003	0.398045	0.0780003	0.7500001	0.0479526	2.827469	NaN	0.7500001	0.0526561	0.2142092	0.0526561	0.7500001	0.1073284
0.765	0.1290529	0.5681889	0.1290529	0.765	0.0794277	0.2043075	0.0794277	0.765	0.1237402	0.2227529	0.1237402	0.765	0.1175101	0.1807009	0.1175101	0.765	0.0409943	0.5155811	0.0409943	0.765	0.1044629	1.388826	NaN	0.765	0.148204	2.367234	NaN	0.765	0.0920253	2.669497	NaN	0.765	0.0552346	0.2188998	0.0552346	0.765	0.081713	0.4408039	0.081713	0.765	0.0620236	2.976406	NaN	0.765	0.0334295	0.2227562	0.0334295	0.765	0.0980339
0.78	0.1223546	0.5669675	0.1223546	0.78	0.0759537	0.1948669	0.0759537	0.78	0.1382004	0.2184446	0.1382004	0.78	0.1108728	0.1810944	0.1108728	0.78	0.0585836	0.6532395	0.0585836	0.78	0.1021437	1.324092	NaN	0.78	0.1425252	2.202243	NaN	0.78	0.0935501	2.697218	NaN	0.78	0.0513365	0.1817304	0.0513365	0.78	0.080436	0.4204983	0.080436	0.78	0.0499016	2.908778	NaN	0.78	0.0335519	0.2193248	0.0335519	0.78	0.1156207
0.795	0.0875544	0.4650101	0.0875544	0.795	0.0810925	0.1808958	0.0810925	0.795	0.1242024	0.2160576	0.1242024	0.795	0.117506	0.1783934	0.117506	0.795	0.0381173	0.5768995	0.0381173	0.795	0.1050389	1.18793	NaN	0.795	0.1333624	2.303117	NaN	0.795	0.0832384	2.649084	NaN	0.795	0.0507245	0.213	0.0507245	0.795	0.0917383	0.6017637	0.0917383	0.795	0.0551321	2.795479	NaN	0.795	0.0308954	0.218353	0.0308954	0.795	0.1014007
0.8100001	0.0992007	0.5071815	0.0992007	0.8100001	0.0738428	0.1899639	0.0738428	0.8100001	0.1282375	0.2207918	0.1282375	0.8100001	0.1052451	0.1749408	0.1052451	0.8100001	0.0471938	0.5179015	0.0471938	0.8100001	0.130494	1.239761	NaN	0.8100001	0.140361	2.226053	NaN	0.8100001	0.0680584	2.81699	NaN	0.8100001	0.0533629	0.2254972	0.0533629	0.8100001	0.0771026	0.5272021	0.0771026	0.8100001	0.0571107	2.646584	NaN	0.8100001	0.0427332	0.2171248	0.0427332	0.8100001	0.091396
0.825	0.0636909	0.5610816	0.0636909	0.825	0.0647141	0.164711	0.0647141	0.825	0.1328603	0.2160464	0.1328603	0.825	0.1178625	0.1725162	0.1178625	0.825	0.0416128	0.4573923	0.0416128	0.825	0.1453428	1.200448	NaN	0.825	0.1107134	2.318671	NaN	0.825	0.0894455	2.950143	NaN	0.825	0.0571762	0.1989297	0.0571762	0.825	0.0790126	0.5576361	0.0790126	0.825	0.0659697	2.692466	NaN	0.825	0.0373017	0.2149001	0.0373017	0.825	0.1074474
0.84	0.1242068	0.6338986	0.1242068	0.84	0.079695	0.1866559	0.079695	0.84	0.126142	0.2170644	0.126142	0.84	0.0953138	0.1839879	0.0953138	0.84	0.0485514	0.4090304	0.0485514	0.84	0.126742	1.122851	NaN	0.84	0.1134531	2.56014	NaN	0.84	0.0759616	2.823929	NaN	0.84	0.0552142	0.2131877	0.0552142	0.84	0.0666523	0.4809709	0.0666523	0.84	0.055863	2.774426	NaN	0.84	0.0494796	0.2123785	0.0494796	0.84	0.0963776
0.855	0.0852967	0.5653157	0.0852967	0.855	0.0721027	0.1828424	0.0721027	0.855	0.1163374	0.2231792	0.1163374	0.855	0.1117362	0.1774013	0.1117362	0.855	0.0548881	0.4422977	0.0548881	0.855	0.1384054	1.272772	NaN	0.855	0.1201018	2.525869	NaN	0.855	0.0805382	3.092027	NaN	0.855	0.0540986	0.2219277	0.0540986	0.855	0.0962193	0.4074414	0.0962193	0.855	0.0433725	3.042994	NaN	0.855	0.0488331	0.2142358	0.0488331	0.855	0.1186377
0.8700001	0.0653096	0.5768809	0.0653096	0.8700001	0.0836154	0.1926184	0.0836154	0.8700001	0.1263747	0.219893	0.1263747	0.8700001	0.0686631	0.1726687	0.0686631	0.8700001	0.0335629	0.4671359	0.0335629	0.8700001	0.1385972	1.139535	NaN	0.8700001	0.1414802	2.510072	NaN	0.8700001	0.0921531	2.994076	NaN	0.8700001	0.0559865	0.1948694	0.0559865	0.8700001	0.0596977	0.4398645	0.0596977	0.8700001	0.045133	3.112061	NaN	0.8700001	0.034281	0.2218741	0.034281	0.8700001	0.1190742
0.8850001	0.0886205	0.5918351	0.0886205	0.8850001	0.0814127	0.1758529	0.0814127	0.8850001	0.1241405	0.2135696	0.1241405	0.8850001	0.053214	0.1722496	0.053214	0.8850001	0.0410078	0.4665396	0.0410078	0.8850001	0.1251781	1.030244	NaN	0.8850001	0.1258175	2.653488	NaN	0.8850001	0.0895808	2.800925	NaN	0.8850001	0.0546079	0.2018542	0.0546079	0.8850001	0.0605711	0.4398009	0.0605711	0.8850001	0.0606482	3.097351	NaN	0.8850001	0.0304323	0.2113055	0.0304323	0.8850001	0.090017
0.9	0.1105332	0.5561956	0.1105332	0.9	0.0782401	0.1785737	0.0782401	0.9	0.1176157	0.2099859	0.1176157	0.9	0.0473842	0.1905011	0.0473842	0.9	0.0345148	0.3724635	0.0345148	0.9	0.1219273	1.103019	NaN	0.9	0.1194586	2.580132	NaN	0.9	0.0728489	2.717193	NaN	0.9	0.0590485	0.2027361	0.0590485	0.9	0.0690757	0.4837809	0.0690757	0.9	0.0779189	3.140888	NaN	0.9	0.0485444	0.212619	0.0485444	0.9	0.057791
0.915	0.0881448	0.6094277	0.0881448	0.915	0.0653954	0.180911	0.0653954	0.915	0.1231518	0.2130611	0.1231518	0.915	0.0538592	0.1711294	0.0538592	0.915	0.0499076	0.4041099	0.0499076	0.915	0.1294371	1.049552	NaN	0.915	0.1218515	2.640898	NaN	0.915	0.0719936	2.901819	NaN	0.915	0.0500987	0.2081563	0.0500987	0.915	0.0800523	0.6668013	0.0800523	0.915	0.0758286	3.11308	NaN	0.915	0.0290884	0.2151855	0.0290884	0.915	0.0674517
0.9300001	0.0545528	0.5678062	0.0545528	0.9300001	0.0585009	0.1919457	0.0585009	0.9300001	0.1233539	0.2169745	0.1233539	0.9300001	0.0292994	0.1795823	0.0292994	0.9300001	0.0604913	0.3885179	0.0604913	0.9300001	0.1424476	0.8265247	0.1424476	0.9300001	0.1417033	2.626585	NaN	0.9300001	0.0678543	2.933326	NaN	0.9300001	0.0496944	0.222724	0.0496944	0.9300001	0.0810628	0.743207	0.0810628	0.9300001	0.0616132	3.158042	NaN	0.9300001	0.0347994	0.2138306	0.0347994	0.9300001	0.0477355
0.9450001	0.1229456	0.5629702	0.1229456	0.9450001	0.0605867	0.1817885	0.0605867	0.9450001	0.1394278	0.2184627	0.1394278	0.9450001	0.0473991	0.1760133	0.0473991	0.9450001	0.0995099	0.4099996	0.0995099	0.9450001	0.1360978	0.9873185	0.1360978	0.9450001	0.108996	2.64423	NaN	0.9450001	0.0536832	2.693021	NaN	0.9450001	0.0510539	0.209031	0.0510539	0.9450001	0.055124	0.6431811	0.055124	0.9450001	0.0891542	2.913618	NaN	0.9450001	0.0313678	0.210784	0.0313678	0.9450001	0.0281552
0.96	0.0747728	0.538922	0.0747728	0.96	0.0551496	0.1991861	0.0551496	0.96	0.1277406	0.2249378	0.1277406	0.96	0.0686811	0.1974248	0.0686811	0.96	0.076959	0.3739544	0.076959	0.96	0.1314331	1.242017	NaN	0.96	0.127268	2.681091	NaN	0.96	0.0436009	2.929757	NaN	0.96	0.0473913	0.198716	0.0473913	0.96	0.0530211	0.6707219	0.0530211	0.96	0.079043	2.733669	NaN	0.96	0.0322813	0.2106873	0.0322813	0.96	0.0385663
0.975	0.1130056	0.5039734	0.1130056	0.975	0.0541196	0.2045323	0.0541196	0.975	0.1325667	0.2118373	0.1325667	0.975	0.0673483	0.170737	0.0673483	0.975	0.0798475	0.3742911	0.0798475	0.975	0.1349966	1.086349	NaN	0.975	0.1490978	2.536252	NaN	0.975	0.0647157	2.979851	NaN	0.975	0.0526996	0.1913424	0.0526996	0.975	0.0539967	0.6071467	0.0539967	0.975	0.0652616	2.696396	NaN	0.975	0.0365568	0.2169972	0.0365568	0.975	0.041734
0.9900001	0.1235749	0.4700747	0.1235749	0.9900001	0.059008	0.2019234	0.059008	0.9900001	0.0826042	0.2155571	0.0826042	0.9900001	0.0580631	0.1826967	0.0580631	0.9900001	0.1056117	0.4416447	0.1056117	0.9900001	0.154863	1.067807	NaN	0.9900001	0.1137741	2.295334	NaN	0.9900001	0.0666114	2.906494	NaN	0.9900001	0.0594913	0.2084417	0.0594913	0.9900001	0.0477241	0.6741163	0.0477241	0.9900001	0.0646331	2.6859	NaN	0.9900001	0.0487261	0.2079236	0.0487261	0.9900001	0.0664499
1.005	0.149337	0.4738834	0.149337	1.005	0.0643029	0.1847022	0.0643029	1.005	0.1113822	0.2228143	0.1113822	1.005	0.058352	0.180666	0.058352	1.005	0.1008736	0.4681744	0.1008736	1.005	0.1210713	1.000736	NaN	1.005	0.1198601	2.573704	NaN	1.005	0.0828436	2.750472	NaN	1.005	0.0468135	0.1871736	0.0468135	1.005	0.0497903	0.498708	0.0497903	1.005	0.0643563	2.71206	NaN	1.005	0.034253	0.2102423	0.034253	1.005	0.063206
1.0200001	0.127867	0.4144355	0.127867	1.0200001	0.0624297	0.1897933	0.0624297	1.0200001	0.1138762	0.2223351	0.1138762	1.0200001	0.0519987	0.1834618	0.0519987	1.0200001	0.1006725	0.3898692	0.1006725	1.0200001	0.1069337	0.9870086	0.1069337	1.0200001	0.097465	2.707767	NaN	1.0200001	0.0860714	2.62493	NaN	1.0200001	0.0512991	0.1850973	0.0512991	1.0200001	0.0583272	0.5316052	0.0583272	1.0200001	0.0714509	2.901386	NaN	1.0200001	0.0736661	0.2162117	0.0736661	1.0200001	0.0559794
1.0350001	0.1369843	0.4723644	0.1369843	1.0350001	0.0594029	0.1948835	0.0594029	1.0350001	0.1056039	0.2191578	0.1056039	1.0350001	0.0574374	0.181155	0.0574374	1.0350001	0.0879506	0.4122016	0.0879506	1.0350001	0.0697924	0.8621357	0.0697924	1.0350001	0.1017006	2.598001	NaN	1.0350001	0.0751511	2.813663	NaN	1.0350001	0.0531639	0.1885262	0.0531639	1.0350001	0.0567341	0.703935	0.0567341	1.0350001	0.0857443	3.054001	NaN	1.0350001	0.0491213	0.2161951	0.0491213	1.0350001	0.0374172
1.0500001	0.1374024	0.3999261	0.1374024	1.0500001	0.0783297	0.1906194	0.0783297	1.0500001	0.0892655	0.2147185	0.0892655	1.0500001	0.0689979	0.1759564	0.0689979	1.0500001	0.0914996	0.4127252	0.0914996	1.0500001	0.0905828	0.7375585	0.0905828	1.0500001	0.1146883	2.587333	NaN	1.0500001	0.0767855	2.820299	NaN	1.0500001	0.0628639	0.1894888	0.0628639	1.0500001	0.0530284	0.7619492	0.0530284	1.0500001	0.0620095	2.931303	NaN	1.0500001	0.042381	0.2130035	0.042381	1.0500001	0.043697
1.065	0.1612493	0.414142	0.1612493	1.065	0.0700721	0.2118405	0.0700721	1.065	0.1198095	0.2216326	0.1198095	1.065	0.0586496	0.1733111	0.0586496	1.065	0.0993828	0.3931743	0.0993828	1.065	0.0759463	0.7539096	0.0759463	1.065	0.1125607	2.650902	NaN	1.065	0.0791346	2.922776	NaN	1.065	0.048781	0.2186094	0.048781	1.065	0.0573605	0.7197073	0.0573605	1.065	0.0479866	2.881853	NaN	1.065	0.042938	0.2098511	0.042938	1.065	0.0469026
1.08	0.1515883	0.4259065	0.1515883	1.08	0.0675902	0.2005405	0.0675902	1.08	0.10537	0.2268699	0.10537	1.08	0.0742253	0.178527	0.0742253	1.08	0.0862504	0.3692639	0.0862504	1.08	0.0821692	0.9752914	0.0821692	1.08	0.1163925	2.591772	NaN	1.08	0.0853598	2.848018	NaN	1.08	0.0636575	0.22095	0.0636575	1.08	0.0538096	0.6351587	0.0538096	1.08	0.0606329	2.823709	NaN	1.08	0.0514027	0.2190444	0.0514027	1.08	0.0359901
1.095	0.141337	0.4005043	0.141337	1.095	0.0607474	0.2023299	0.0607474	1.095	0.0923688	0.2152509	0.0923688	1.095	0.0668337	0.174865	0.0668337	1.095	0.0991875	0.3769164	0.0991875	1.095	0.0798989	1.011308	NaN	1.095	0.1277879	2.526189	NaN	1.095	0.0860092	2.830667	NaN	1.095	0.0681039	0.1880106	0.0681039	1.095	0.0625027	0.5258301	0.0625027	1.095	0.0572663	2.772714	NaN	1.095	0.0557515	0.2214233	0.0557515	1.095	0.0327392
1.11	0.1229932	0.3952137	0.1229932	1.11	0.0701706	0.1816135	0.0701706	1.11	0.0807883	0.2137499	0.0807883	1.11	0.0515021	0.1727873	0.0515021	1.11	0.0968013	0.3595174	0.0968013	1.11	0.0774966	0.9410445	0.0774966	1.11	0.1442879	2.883863	NaN	1.11	0.1022421	2.780098	NaN	1.11	0.0601524	0.1897234	0.0601524	1.11	0.0514866	0.4722673	0.0514866	1.11	0.0695702	2.635976	NaN	1.11	0.0587052	0.2088845	0.0587052	1.11	0.0592552
1.125	0.1522991	0.4408331	0.1522991	1.125	0.0783779	0.2004821	0.0783779	1.125	0.0835856	0.213209	0.0835856	1.125	0.0558206	0.1930685	0.0558206	1.125	0.099592	0.4183457	0.099592	1.125	0.1186019	0.7485196	0.1186019	1.125	0.1097705	2.7338	NaN	1.125	0.07049	2.662162	NaN	1.125	0.0582938	0.2386482	0.0582938	1.125	0.0580878	0.4209596	0.0580878	1.125	0.0621823	2.607875	NaN	1.125	0.0658881	0.2178006	0.0658881	1.125	0.038175
1.1400001	0.1565434	0.4471239	0.1565434	1.1400001	0.0733719	0.1834463	0.0733719	1.1400001	0.0777759	0.2249755	0.0777759	1.1400001	0.0604215	0.1848555	0.0604215	1.1400001	0.1018539	0.3869754	0.1018539	1.1400001	0.1047967	0.6059559	0.1047967	1.1400001	0.1194959	2.746065	NaN	1.1400001	0.0808855	2.522471	NaN	1.1400001	0.0493723	0.2037991	0.0493723	1.1400001	0.0588729	0.315206	0.0588729	1.1400001	0.0705922	2.599229	NaN	1.1400001	0.0623135	0.2150661	0.0623135	1.1400001	0.0652699
1.1550001	0.1585331	0.4026689	0.1585331	1.1550001	0.0773026	0.206044	0.0773026	1.1550001	0.0858807	0.2242632	0.0858807	1.1550001	0.0471919	0.1720615	0.0471919	1.1550001	0.1038079	0.3807376	0.1038079	1.1550001	0.1209091	0.5630911	0.1209091	1.1550001	0.1135218	2.49815	NaN	1.1550001	0.0769839	2.705513	NaN	1.1550001	0.0476418	0.1919321	0.0476418	1.1550001	0.0650003	0.3486313	0.0650003	1.1550001	0.0895917	2.358985	NaN	1.1550001	0.0446322	0.2142	0.0446322	1.1550001	0.0439179
1.1700001	0.1620498	0.4200665	0.1620498	1.1700001	0.0635118	0.1838431	0.0635118	1.1700001	0.0782495	0.2160946	0.0782495	1.1700001	0.0694409	0.1933212	0.0694409	1.1700001	0.1095553	0.3752948	0.1095553	1.1700001	0.1270987	0.6044813	0.1270987	1.1700001	0.1222159	2.275586	NaN	1.1700001	0.0821712	3.076205	NaN	1.1700001	0.0490916	0.1853241	0.0490916	1.1700001	0.0543182	0.3500994	0.0543182	1.1700001	0.0836692	2.493642	NaN	1.1700001	0.0553359	0.2177169	0.0553359	1.1700001	0.1018342
1.1850001	0.151724	0.412563	0.151724	1.1850001	0.06139	0.1760426	0.06139	1.1850001	0.0699904	0.2130211	0.0699904	1.1850001	0.0545858	0.218003	0.0545858	1.1850001	0.1176007	0.3713815	0.1176007	1.1850001	0.1340159	0.5626871	0.1340159	1.1850001	0.128931	2.491525	NaN	1.1850001	0.0856538	2.996561	NaN	1.1850001	0.0461281	0.2224953	0.0461281	1.1850001	0.0499513	0.4085242	0.0499513	1.1850001	0.0697528	2.235404	NaN	1.1850001	0.0680697	0.2138975	0.0680697	1.1850001	0.0791226
1.2	0.1640934	0.4461649	0.1640934	1.2	0.0666768	0.1869534	0.0666768	1.2	0.0709883	0.2154576	0.0709883	1.2	0.0620917	0.1983852	0.0620917	1.2	0.116169	0.3958356	0.116169	1.2	0.1340702	0.826843	0.1340702	1.2	0.141732	2.633809	NaN	1.2	0.073219	2.537599	NaN	1.2	0.0489765	0.1815432	0.0489765	1.2	0.0637213	0.3812931	0.0637213	1.2	0.0632921	2.042294	NaN	1.2	0.0496083	0.2143876	0.0496083	1.2	0.0558156
1.215	0.1439814	0.4190687	0.1439814	1.215	0.0616494	0.1976986	0.0616494	1.215	0.0950833	0.2117309	0.0950833	1.215	0.065213	0.1689802	0.065213	1.215	0.0916668	0.4208873	0.0916668	1.215	0.1295013	0.7069041	0.1295013	1.215	0.1113458	2.465442	NaN	1.215	0.0725617	2.382424	NaN	1.215	0.0565912	0.1717207	0.0565912	1.215	0.0466363	0.3948475	0.0466363	1.215	0.0667721	2.110622	NaN	1.215	0.0507494	0.219411	0.0507494	1.215	0.0807517
1.23	0.1618292	0.4248436	0.1618292	1.23	0.0651007	0.196238	0.0651007	1.23	0.0727254	0.2181144	0.0727254	1.23	0.0573334	0.1783859	0.0573334	1.23	0.1062144	0.3746077	0.1062144	1.23	0.1447091	0.7799638	0.1447091	1.23	0.1172072	2.53751	NaN	1.23	0.0775865	2.415399	NaN	1.23	0.0537931	0.2269626	0.0537931	1.23	0.0572207	0.3320999	0.0572207	1.23	0.0922595	2.12997	NaN	1.23	0.0446548	0.2091602	0.0446548	1.23	0.0606863
1.245	0.1594245	0.4129412	0.1594245	1.245	0.0689066	0.1858646	0.0689066	1.245	0.0891209	0.2230965	0.0891209	1.245	0.0532755	0.1980911	0.0532755	1.245	0.1064039	0.400145	0.1064039	1.245	0.133731	0.8591731	0.133731	1.245	0.1401796	2.842173	NaN	1.245	0.0588901	2.469232	NaN	1.245	0.0731084	0.222261	0.0731084	1.245	0.0696307	0.3615216	0.0696307	1.245	0.0947427	2.126779	NaN	1.245	0.0306616	0.213468	0.0306616	1.245	0.026646
1.2600001	0.1579812	0.402138	0.1579812	1.2600001	0.0719434	0.1951805	0.0719434	1.2600001	0.0982759	0.2196927	0.0982759	1.2600001	0.060526	0.1796144	0.060526	1.2600001	0.1075972	0.4051581	0.1075972	1.2600001	0.1582502	0.9907556	0.1582502	1.2600001	0.1374347	2.80146	NaN	1.2600001	0.0748821	2.274038	NaN	1.2600001	0.050738	0.1819508	0.050738	1.2600001	0.0710357	0.2322273	0.0710357	1.2600001	0.0912869	2.117553	NaN	1.2600001	0.0365404	0.2192521	0.0365404	1.2600001	0.0317841
1.2750001	0.1695544	0.4026934	0.1695544	1.2750001	0.0789402	0.1969154	0.0789402	1.2750001	0.1007851	0.2228207	0.1007851	1.2750001	0.0682505	0.19199	0.0682505	1.2750001	0.1037365	0.3610402	0.1037365	1.2750001	0.1377584	0.7912778	0.1377584	1.2750001	0.1366074	2.950454	NaN	1.2750001	0.0751786	2.50867	NaN	1.2750001	0.0509845	0.1884515	0.0509845	1.2750001	0.0651559	0.1966218	0.0651559	1.2750001	0.1261664	1.966792	NaN	1.2750001	0.0464838	0.2107271	0.0464838	1.2750001	0.0545688
1.2900001	0.1654865	0.3984781	0.1654865	1.2900001	0.0737746	0.1907958	0.0737746	1.2900001	0.1071803	0.214061	0.1071803	1.2900001	0.0746128	0.2094107	0.0746128	1.2900001	0.0982371	0.372062	0.0982371	1.2900001	0.1308818	0.7235666	0.1308818	1.2900001	0.136909	3.077724	NaN	1.2900001	0.0799928	2.600353	NaN	1.2900001	0.0445671	0.2078918	0.0445671	1.2900001	0.0696097	0.1874035	0.0696097	1.2900001	0.1263337	1.968679	NaN	1.2900001	0.0552631	0.2102589	0.0552631	1.2900001	0.0662119
1.3050001	0.1302932	0.4106557	0.1302932	1.3050001	0.0723445	0.1871795	0.0723445	1.3050001	0.1104669	0.2185728	0.1104669	1.3050001	0.0655855	0.1912731	0.0655855	1.3050001	0.0970289	0.4077511	0.0970289	1.3050001	0.1403711	1.00377	NaN	1.3050001	0.1341314	2.874876	NaN	1.3050001	0.0655239	2.442751	NaN	1.3050001	0.0478955	0.1880025	0.0478955	1.3050001	0.0785941	0.1848323	0.0785941	1.3050001	0.1357906	1.833574	NaN	1.3050001	0.0497259	0.2199564	0.0497259	1.3050001	0.1022386
1.32	0.121702	0.378125	0.121702	1.32	0.09008	0.1970862	0.09008	1.32	0.0910531	0.2218825	0.0910531	1.32	0.0659931	0.1782176	0.0659931	1.32	0.1032219	0.4242087	0.1032219	1.32	0.1358491	1.407914	NaN	1.32	0.1162932	2.845131	NaN	1.32	0.0881554	2.351046	NaN	1.32	0.0507339	0.1757127	0.0507339	1.32	0.0738528	0.189075	0.0738528	1.32	0.1363911	1.699271	NaN	1.32	0.0448378	0.2126526	0.0448378	1.32	0.071409
1.335	0.1304973	0.3993189	0.1304973	1.335	0.0677484	0.2085884	0.0677484	1.335	0.1060159	0.2256655	0.1060159	1.335	0.0591342	0.1777397	0.0591342	1.335	0.1271715	0.4343178	0.1271715	1.335	0.1421327	1.330444	NaN	1.335	0.1158874	2.738209	NaN	1.335	0.0705614	2.344983	NaN	1.335	0.0510082	0.1907198	0.0510082	1.335	0.0689411	0.1900893	0.0689411	1.335	0.1086477	1.791434	NaN	1.335	0.0380072	0.2148274	0.0380072	1.335	0.0646155
1.35	0.1324113	0.3892039	0.1324113	1.35	0.0880911	0.1787128	0.0880911	1.35	0.1147663	0.2221282	0.1147663	1.35	0.0680027	0.1859762	0.0680027	1.35	0.1103684	0.4155432	0.1103684	1.35	0.1433886	1.434281	NaN	1.35	0.1107862	2.791686	NaN	1.35	0.0662874	2.337584	NaN	1.35	0.0491835	0.2183463	0.0491835	1.35	0.065651	0.1833057	0.065651	1.35	0.117494	1.80459	NaN	1.35	0.0295226	0.215644	0.0295226	1.35	0.071345
1.365	0.1208543	0.4229981	0.1208543	1.365	0.0729178	0.1806823	0.0729178	1.365	0.0998198	0.2180963	0.0998198	1.365	0.0789256	0.1835386	0.0789256	1.365	0.1020809	0.3725077	0.1020809	1.365	0.1319692	1.535803	NaN	1.365	0.1033134	2.719869	NaN	1.365	0.0721527	2.315945	NaN	1.365	0.0572134	0.184353	0.0572134	1.365	0.0651765	0.1856872	0.0651765	1.365	0.09778	1.959265	NaN	1.365	0.0431569	0.2126147	0.0431569	1.365	0.0615151
1.3800001	0.0950788	0.4092881	0.0950788	1.3800001	0.0796468	0.1875093	0.0796468	1.3800001	0.109203	0.2073401	0.109203	1.3800001	0.0771711	0.2155338	0.0771711	1.3800001	0.1206117	0.3977113	0.1206117	1.3800001	0.1391987	1.52934	NaN	1.3800001	0.1270247	2.820586	NaN	1.3800001	0.050807	2.279789	NaN	1.3800001	0.055212	0.1707452	0.055212	1.3800001	0.0765029	0.2099219	0.0765029	1.3800001	0.110197	1.895306	NaN	1.3800001	0.0490927	0.2156162	0.0490927	1.3800001	0.0580038
1.3950001	0.1109916	0.3967142	0.1109916	1.3950001	0.0819552	0.1959948	0.0819552	1.3950001	0.1108939	0.2147392	0.1108939	1.3950001	0.0685713	0.1716448	0.0685713	1.3950001	0.1262124	0.3650339	0.1262124	1.3950001	0.1342216	1.33823	NaN	1.3950001	0.140895	3.059435	NaN	1.3950001	0.0717613	2.130763	NaN	1.3950001	0.0445243	0.1969237	0.0445243	1.3950001	0.0670711	0.1844302	0.0670711	1.3950001	0.0650847	1.654549	NaN	1.3950001	0.0521342	0.214812	0.0521342	1.3950001	0.0538015
1.4100001	0.1269405	0.4047926	0.1269405	1.4100001	0.0902589	0.1836101	0.0902589	1.4100001	0.101584	0.22468	0.101584	1.4100001	0.0686675	0.1883702	0.0686675	1.4100001	0.110591	0.4070701	0.110591	1.4100001	0.1347261	1.282491	NaN	1.4100001	0.1175031	2.96939	NaN	1.4100001	0.0733107	2.27512	NaN	1.4100001	0.052162	0.1930958	0.052162	1.4100001	0.0711135	0.1781462	0.0711135	1.4100001	0.0839747	1.761881	NaN	1.4100001	0.0460678	0.2126436	0.0460678	1.4100001	0.0245379
1.4250001	0.1273569	0.4086362	0.1273569	1.4250001	0.070216	0.2034786	0.070216	1.4250001	0.1071019	0.2180389	0.1071019	1.4250001	0.0686331	0.179174	0.0686331	1.4250001	0.1058941	0.4275731	0.1058941	1.4250001	0.1402285	1.407993	NaN	1.4250001	0.1208283	2.799514	NaN	1.4250001	0.0736685	2.503231	NaN	1.4250001	0.047325	0.1930643	0.047325	1.4250001	0.068316	0.1891405	0.068316	1.4250001	0.0777016	1.787999	NaN	1.4250001	0.053091	0.2131314	0.053091	1.4250001	0.0344364
1.44	0.1265933	0.4179033	0.1265933	1.44	0.0870246	0.1984074	0.0870246	1.44	0.1069923	0.2175522	0.1069923	1.44	0.0678257	0.1699483	0.0678257	1.44	0.0695225	0.3638297	0.0695225	1.44	0.1264542	1.17695	NaN	1.44	0.1209799	2.515693	NaN	1.44	0.0806422	2.700234	NaN	1.44	0.0450933	0.1911572	0.0450933	1.44	0.0915198	0.179879	0.0915198	1.44	0.0605896	1.830519	NaN	1.44	0.0563304	0.214065	0.0563304	1.44	0.0412968
1.455	0.1097682	0.4024093	0.1097682	1.455	0.0856673	0.188781	0.0856673	1.455	0.1113021	0.2207738	0.1113021	1.455	0.0543575	0.1871632	0.0543575	1.455	0.0853726	0.4072666	0.0853726	1.455	0.1444947	0.9819648	0.1444947	1.455	0.1127976	2.511459	NaN	1.455	0.0848427	2.722577	NaN	1.455	0.0500003	0.1731705	0.0500003	1.455	0.0864783	0.2040757	0.0864783	1.455	0.083288	1.646565	NaN	1.455	0.059361	0.212762	0.059361	1.455	0.0212785
1.47	0.1162154	0.4416613	0.1162154	1.47	0.0655957	0.1886767	0.0655957	1.47	0.1154816	0.2073595	0.1154816	1.47	0.076849	0.1867464	0.076849	1.47	0.0727499	0.4507649	0.0727499	1.47	0.0998936	1.083912	NaN	1.47	0.1199712	2.370188	NaN	1.47	0.0891519	2.678297	NaN	1.47	0.0504249	0.1924914	0.0504249	1.47	0.0826648	0.1928061	0.0826648	1.47	0.0651512	1.604817	NaN	1.47	0.0587104	0.2170398	0.0587104	1.47	0.0617323
1.485	0.1094056	0.3925155	0.1094056	1.485	0.0772685	0.1870744	0.0772685	1.485	0.1038175	0.2169103	0.1038175	1.485	0.0644825	0.1775731	0.0644825	1.485	0.1098245	0.4598587	0.1098245	1.485	0.1242761	1.15927	NaN	1.485	0.1058204	2.629295	NaN	1.485	0.0828086	2.701504	NaN	1.485	0.0489473	0.1936647	0.0489473	1.485	0.0711879	0.1837029	0.0711879	1.485	0.0754721	1.664868	NaN	1.485	0.0603871	0.2157589	0.0603871	1.485	0.039544
1.5000001	0.1058204	0.4002285	0.1058204	1.5000001	0.0683436	0.2039343	0.0683436	1.5000001	0.1188839	0.2200251	0.1188839	1.5000001	0.0651272	0.1725346	0.0651272	1.5000001	0.0848319	0.4784527	0.0848319	1.5000001	0.1499955	1.136912	NaN	1.5000001	0.0985252	2.58397	NaN	1.5000001	0.0764334	2.765609	NaN	1.5000001	0.0485022	0.1813505	0.0485022	1.5000001	0.079755	0.1887964	0.079755	1.5000001	0.0647121	1.5812	NaN	1.5000001	0.0576866	0.2121767	0.0576866	1.5000001	0.0634866
1.5150001	0.1057332	0.4254571	0.1057332	1.5150001	0.075323	0.1878211	0.075323	1.5150001	0.1097306	0.2148418	0.1097306	1.5150001	0.0563995	0.1964268	0.0563995	1.5150001	0.0623231	0.4743312	0.0623231	1.5150001	0.1417104	1.387551	NaN	1.5150001	0.1122291	2.615168	NaN	1.5150001	0.0716089	2.822569	NaN	1.5150001	0.0599529	0.2041002	0.0599529	1.5150001	0.0459766	0.1759853	0.0459766	1.5150001	0.0618876	1.398861	NaN	1.5150001	0.0583784	0.2142441	0.0583784	1.5150001	0.0538585
1.5300001	0.1358022	0.4093709	0.1358022	1.5300001	0.0795443	0.1814507	0.0795443	1.5300001	0.1129467	0.2173409	0.1129467	1.5300001	0.0541777	0.1760819	0.0541777	1.5300001	0.0802279	0.4549637	0.0802279	1.5300001	0.1490298	1.596001	NaN	1.5300001	0.1177761	2.421201	NaN	1.5300001	0.0716103	2.631517	NaN	1.5300001	0.0590998	0.1755366	0.0590998	1.5300001	0.0675705	0.1928349	0.0675705	1.5300001	0.0588019	1.606032	NaN	1.5300001	0.0563735	0.2177011	0.0563735	1.5300001	0.0412924
1.5450001	0.1231092	0.4082596	0.1231092	1.5450001	0.0718359	0.1749636	0.0718359	1.5450001	0.107798	0.2174514	0.107798	1.5450001	0.0710391	0.1857434	0.0710391	1.5450001	0.093213	0.4487161	0.093213	1.5450001	0.1500002	1.708728	NaN	1.5450001	0.1160391	2.657184	NaN	1.5450001	0.0857044	2.578424	NaN	1.5450001	0.0528194	0.1772595	0.0528194	1.5450001	0.0650911	0.17598	0.0650911	1.5450001	0.0546405	1.260788	NaN	1.5450001	0.0584281	0.2114364	0.0584281	1.5450001	0.0270755
1.5600001	0.1209011	0.3978029	0.1209011	1.5600001	0.0762826	0.2072129	0.0762826	1.5600001	0.0979804	0.2167715	0.0979804	1.5600001	0.0587693	0.1799489	0.0587693	1.5600001	0.0922703	0.4914419	0.0922703	1.5600001	0.1462336	1.714929	NaN	1.5600001	0.1427303	2.978027	NaN	1.5600001	0.0776236	2.651577	NaN	1.5600001	0.0551701	0.1878853	0.0551701	1.5600001	0.0524448	0.1830326	0.0524448	1.5600001	0.0478679	1.277085	NaN	1.5600001	0.0589722	0.2225357	0.0589722	1.5600001	0.0329528
1.575	0.1028123	0.4394624	0.1028123	1.575	0.0736152	0.1928525	0.0736152	1.575	0.1113002	0.2216189	0.1113002	1.575	0.0661353	0.1950064	0.0661353	1.575	0.0991276	0.5897056	0.0991276	1.575	0.163574	1.675287	NaN	1.575	0.1497466	2.806072	NaN	1.575	0.0810025	2.669923	NaN	1.575	0.0532987	0.1992839	0.0532987	1.575	0.0549969	0.1933371	0.0549969	1.575	0.0705263	1.499324	NaN	1.575	0.0542341	0.2057076	0.0542341	1.575	0.037117
1.59	0.1398438	0.381307	0.1398438	1.59	0.0541901	0.1886713	0.0541901	1.59	0.119518	0.2145692	0.119518	1.59	0.0691106	0.1839425	0.0691106	1.59	0.0792363	0.5737072	0.0792363	1.59	0.1529817	1.713986	NaN	1.59	0.1174495	2.750164	NaN	1.59	0.0734442	2.56988	NaN	1.59	0.0521195	0.2193196	0.0521195	1.59	0.0597672	0.1708768	0.0597672	1.59	0.0562226	1.246601	NaN	1.59	0.057451	0.2159414	0.057451	1.59	0.0562821
1.605	0.1337348	0.4523622	0.1337348	1.605	0.0682218	0.1862588	0.0682218	1.605	0.1097805	0.2147229	0.1097805	1.605	0.0717494	0.1866685	0.0717494	1.605	0.0954287	0.6319537	0.0954287	1.605	0.1395456	1.561321	NaN	1.605	0.1424694	2.982015	NaN	1.605	0.0715011	2.648855	NaN	1.605	0.0469472	0.1928471	0.0469472	1.605	0.0483997	0.1928208	0.0483997	1.605	0.06659	1.122528	NaN	1.605	0.0552078	0.2082457	0.0552078	1.605	0.0409472
1.6200001	0.1056607	0.4703548	0.1056607	1.6200001	0.0728373	0.1913276	0.0728373	1.6200001	0.1114167	0.217334	0.1114167	1.6200001	0.0852291	0.2073487	0.0852291	1.6200001	0.1106833	0.5687057	0.1106833	1.6200001	0.1491896	1.510668	NaN	1.6200001	0.1021258	2.945947	NaN	1.6200001	0.0749152	2.662905	NaN	1.6200001	0.0482884	0.1937111	0.0482884	1.6200001	0.0507113	0.1724864	0.0507113	1.6200001	0.0717737	1.373971	NaN	1.6200001	0.0506955	0.216912	0.0506955	1.6200001	0.0670918
1.6350001	0.1635619	0.4419428	0.1635619	1.6350001	0.0587016	0.1846489	0.0587016	1.6350001	0.1063546	0.213752	0.1063546	1.6350001	0.0759335	0.182574	0.0759335	1.6350001	0.1138774	0.6064988	0.1138774	1.6350001	0.1490575	1.456196	NaN	1.6350001	0.065682	2.837952	NaN	1.6350001	0.0802625	2.687593	NaN	1.6350001	0.0520652	0.19272	0.0520652	1.6350001	0.0502029	0.1954776	0.0502029	1.6350001	0.0625183	1.260261	NaN	1.6350001	0.0506421	0.216848	0.0506421	1.6350001	0.0434506
1.6500001	0.1319371	0.3848386	0.1319371	1.6500001	0.0631979	0.1992787	0.0631979	1.6500001	0.1261436	0.2141728	0.1261436	1.6500001	0.0742778	0.1888321	0.0742778	1.6500001	0.0944027	0.5557671	0.0944027	1.6500001	0.1453535	1.461349	NaN	1.6500001	0.0821903	2.858308	NaN	1.6500001	0.0593568	2.791275	NaN	1.6500001	0.05132	0.1830464	0.05132	1.6500001	0.053485	0.1719098	0.053485	1.6500001	0.0712781	1.313462	NaN	1.6500001	0.0521126	0.2080985	0.0521126	1.6500001	0.0414194
1.6650001	0.1248852	0.3618638	0.1248852	1.6650001	0.0740656	0.17676	0.0740656	1.6650001	0.1031655	0.2140937	0.1031655	1.6650001	0.0702958	0.1726521	0.0702958	1.6650001	0.068058	0.673876	0.068058	1.6650001	0.1317507	1.451919	NaN	1.6650001	0.1010498	3.048036	NaN	1.6650001	0.090093	2.826964	NaN	1.6650001	0.0499799	0.1897918	0.0499799	1.6650001	0.0478864	0.1865582	0.0478864	1.6650001	0.0586203	1.170692	NaN	1.6650001	0.0500323	0.2111744	0.0500323	1.6650001	0.0523556
1.6800001	0.1226171	0.3684218	0.1226171	1.6800001	0.0685061	0.1741319	0.0685061	1.6800001	0.1175566	0.2262873	0.1175566	1.6800001	0.0572961	0.1688337	0.0572961	1.6800001	0.110422	0.5885612	0.110422	1.6800001	0.1571197	1.446096	NaN	1.6800001	0.1038821	2.94981	NaN	1.6800001	0.0706381	2.879869	NaN	1.6800001	0.0598233	0.1910133	0.0598233	1.6800001	0.0570331	0.1783588	0.0570331	1.6800001	0.0710256	1.081123	NaN	1.6800001	0.0584435	0.2062876	0.0584435	1.6800001	0.0415447
1.695	0.1238912	0.3598926	0.1238912	1.695	0.0704006	0.1905572	0.0704006	1.695	0.1026264	0.2114592	0.1026264	1.695	0.0703178	0.2041874	0.0703178	1.695	0.0916174	0.5072838	0.0916174	1.695	0.1455971	1.315357	NaN	1.695	0.1100886	2.643007	NaN	1.695	0.0666902	2.990469	NaN	1.695	0.058236	0.2115585	0.058236	1.695	0.0583544	0.1979488	0.0583544	1.695	0.0469647	1.263317	NaN	1.695	0.0639192	0.2174508	0.0639192	1.695	0.0632613
1.71	0.127933	0.4152549	0.127933	1.71	0.0652028	0.2244525	0.0652028	1.71	0.1156986	0.2163144	0.1156986	1.71	0.0563871	0.2026657	0.0563871	1.71	0.1042381	0.4347068	0.1042381	1.71	0.1374686	1.386942	NaN	1.71	0.1194711	2.717161	NaN	1.71	0.0592313	3.045434	NaN	1.71	0.0443354	0.2283943	0.0443354	1.71	0.058383	0.1757093	0.058383	1.71	0.0441433	1.16775	NaN	1.71	0.055756	0.2095521	0.055756	1.71	0.0341114
1.725	0.1248862	0.3677766	0.1248862	1.725	0.086582	0.175456	0.086582	1.725	0.1000604	0.2177179	0.1000604	1.725	0.0642873	0.1934148	0.0642873	1.725	0.091851	0.5678954	0.091851	1.725	0.151792	1.52735	NaN	1.725	0.1223846	2.769613	NaN	1.725	0.0322951	3.089864	NaN	1.725	0.055768	0.1972739	0.055768	1.725	0.0441439	0.175523	0.0441439	1.725	0.0527242	1.163528	NaN	1.725	0.0544758	0.203734	0.0544758	1.725	0.0516482
1.7400001	0.1434751	0.3749643	0.1434751	1.7400001	0.077778	0.1999062	0.077778	1.7400001	0.108575	0.2178921	0.108575	1.7400001	0.0514302	0.1805243	0.0514302	1.7400001	0.0919721	0.5615559	0.0919721	1.7400001	0.1350518	1.50969	NaN	1.7400001	0.1286068	2.813559	NaN	1.7400001	0.0598952	3.019505	NaN	1.7400001	0.0442421	0.2122003	0.0442421	1.7400001	0.0410283	0.1856681	0.0410283	1.7400001	0.0687202	1.203169	NaN	1.7400001	0.0536879	0.2265799	0.0536879	1.7400001	0.0370495
1.7550001	0.1254629	0.3738875	0.1254629	1.7550001	0.0678486	0.1839638	0.0678486	1.7550001	0.1147786	0.2186092	0.1147786	1.7550001	0.0478116	0.1936528	0.0478116	1.7550001	0.1121729	0.6220231	0.1121729	1.7550001	0.1493653	1.27787	NaN	1.7550001	0.1197073	2.832909	NaN	1.7550001	0.0766491	2.921647	NaN	1.7550001	0.0425689	0.2012065	0.0425689	1.7550001	0.0498266	0.1883714	0.0498266	1.7550001	0.0453139	1.059057	NaN	1.7550001	0.0508377	0.2162447	0.0508377	1.7550001	0.0435936
1.7700001	0.098741	0.3766965	0.098741	1.7700001	0.0646175	0.19095	0.0646175	1.7700001	0.1058467	0.2138645	0.1058467	1.7700001	0.0675449	0.2001987	0.0675449	1.7700001	0.0804831	0.4966055	0.0804831	1.7700001	0.1556054	1.345669	NaN	1.7700001	0.1040689	2.87644	NaN	1.7700001	0.0864275	2.908853	NaN	1.7700001	0.0430778	0.2042111	0.0430778	1.7700001	0.0552871	0.1765495	0.0552871	1.7700001	0.0643611	0.9388577	0.0643611	1.7700001	0.0521688	0.2122161	0.0521688	1.7700001	0.0626982
1.7850001	0.1102189	0.4081603	0.1102189	1.7850001	0.065007	0.1937164	0.065007	1.7850001	0.1113864	0.2140119	0.1113864	1.7850001	0.0741718	0.1860241	0.0741718	1.7850001	0.0912795	0.529309	0.0912795	1.7850001	0.1456798	1.285409	NaN	1.7850001	0.126803	2.744428	NaN	1.7850001	0.0967264	2.79392	NaN	1.7850001	0.0458659	0.1746624	0.0458659	1.7850001	0.0535881	0.1797676	0.0535881	1.7850001	0.0561682	1.119097	NaN	1.7850001	0.0573074	0.2160679	0.0573074	1.7850001	0.0412614
1.8000001	0.126056	0.3749166	0.126056	1.8000001	0.068836	0.1899065	0.068836	1.8000001	0.1042228	0.2191756	0.1042228	1.8000001	0.0591844	0.1794044	0.0591844	1.8000001	0.1103767	0.5028569	0.1103767	1.8000001	0.0974394	1.191062	NaN	1.8000001	0.1470005	2.382308	NaN	1.8000001	0.086303	2.84193	NaN	1.8000001	0.049372	0.1908243	0.049372	1.8000001	0.0520053	0.1744353	0.0520053	1.8000001	0.0533819	1.082395	NaN	1.8000001	0.0510489	0.2183898	0.0510489	1.8000001	0.0440094
1.815	0.1170741	0.3838464	0.1170741	1.815	0.0863962	0.1916766	0.0863962	1.815	0.1125099	0.2177382	0.1125099	1.815	0.0697172	0.1833263	0.0697172	1.815	0.1085492	0.5832435	0.1085492	1.815	0.1019893	1.22495	NaN	1.815	0.1277159	2.386879	NaN	1.815	0.0744031	2.774909	NaN	1.815	0.0504001	0.1968272	0.0504001	1.815	0.0431181	0.1744776	0.0431181	1.815	0.0700658	1.182972	NaN	1.815	0.066926	0.2108889	0.066926	1.815	0.0757754
1.83	0.1055668	0.3868133	0.1055668	1.83	0.07131	0.1824187	0.07131	1.83	0.1183623	0.2158519	0.1183623	1.83	0.075447	0.186158	0.075447	1.83	0.0918335	0.6095482	0.0918335	1.83	0.1251613	1.216228	NaN	1.83	0.1279269	2.384444	NaN	1.83	0.0640806	2.531916	NaN	1.83	0.0566039	0.1854348	0.0566039	1.83	0.0463781	0.1746411	0.0463781	1.83	0.0623838	1.272793	NaN	1.83	0.0655128	0.2204654	0.0655128	1.83	0.0439681
1.845	0.1099009	0.4151304	0.1099009	1.845	0.0824655	0.1798426	0.0824655	1.845	0.1101232	0.2172672	0.1101232	1.845	0.052881	0.1760904	0.052881	1.845	0.1140048	0.6521419	0.1140048	1.845	0.1270388	1.281825	NaN	1.845	0.1133995	2.676725	NaN	1.845	0.0596004	2.683193	NaN	1.845	0.0444079	0.1806459	0.0444079	1.845	0.0518298	0.198529	0.0518298	1.845	0.0571765	1.349553	NaN	1.845	0.085952	0.2142937	0.085952	1.845	0.0673373
1.8600001	0.1151156	0.3562496	0.1151156	1.8600001	0.0747883	0.1738098	0.0747883	1.8600001	0.1299525	0.2156063	0.1299525	1.8600001	0.07497	0.1792502	0.07497	1.8600001	0.0754545	0.6921657	0.0754545	1.8600001	0.1140342	1.142059	NaN	1.8600001	0.0923014	2.6	NaN	1.8600001	0.074736	2.728257	NaN	1.8600001	0.0503193	0.1896363	0.0503193	1.8600001	0.0616718	0.1758466	0.0616718	1.8600001	0.0809269	1.335885	NaN	1.8600001	0.0736782	0.2198397	0.0736782	1.8600001	0.0452057
1.8750001	0.1073485	0.402917	0.1073485	1.8750001	0.0747528	0.177212	0.0747528	1.8750001	0.112649	0.2178575	0.112649	1.8750001	0.0697473	0.1772587	0.0697473	1.8750001	0.0992477	0.601356	0.0992477	1.8750001	0.1260657	0.9387657	0.1260657	1.8750001	0.1100301	2.510566	NaN	1.8750001	0.063963	2.736986	NaN	1.8750001	0.0477363	0.1845725	0.0477363	1.8750001	0.0520363	0.1795303	0.0520363	1.8750001	0.0906283	1.533844	NaN	1.8750001	0.0796175	0.206409	0.0796175	1.8750001	0.0407599
1.8900001	0.1022928	0.3941214	0.1022928	1.8900001	0.0821897	0.1754194	0.0821897	1.8900001	0.1274806	0.2162822	0.1274806	1.8900001	0.0582787	0.191834	0.0582787	1.8900001	0.0940723	0.5806292	0.0940723	1.8900001	0.1329944	1.069784	NaN	1.8900001	0.1371514	2.451822	NaN	1.8900001	0.0462513	2.735529	NaN	1.8900001	0.0467838	0.2003225	0.0467838	1.8900001	0.0553913	0.1791115	0.0553913	1.8900001	0.081038	1.676597	NaN	1.8900001	0.0800552	0.2133897	0.0800552	1.8900001	0.0352585
1.9050001	0.1153932	0.4115102	0.1153932	1.9050001	0.0867302	0.1813398	0.0867302	1.9050001	0.1078807	0.2206015	0.1078807	1.9050001	0.0808309	0.3096877	0.0808309	1.9050001	0.114686	0.611406	0.114686	1.9050001	0.1211406	0.8223648	0.1211406	1.9050001	0.1442069	2.50572	NaN	1.9050001	0.0419133	2.880233	NaN	1.9050001	0.0490169	0.1777358	0.0490169	1.9050001	0.0637869	0.1799229	0.0637869	1.9050001	0.0774536	1.773738	NaN	1.9050001	0.078637	0.2202587	0.078637	1.9050001	0.0531158
1.9200001	0.1033009	0.3726047	0.1033009	1.9200001	0.0866593	0.2007535	0.0866593	1.9200001	0.1216524	0.2220834	0.1216524	1.9200001	0.0836636	0.3150668	0.0836636	1.9200001	0.1071671	0.6162233	0.1071671	1.9200001	0.1362004	0.8658245	0.1362004	1.9200001	0.13775	2.819615	NaN	1.9200001	0.0692805	2.849647	NaN	1.9200001	0.0516691	0.1964027	0.0516691	1.9200001	0.077634	0.1710463	0.077634	1.9200001	0.0766879	1.910562	NaN	1.9200001	0.0612881	0.20763	0.0612881	1.9200001	0.0658919
1.9350001	0.0584862	0.4199505	0.0584862	1.9350001	0.0847795	0.1921773	0.0847795	1.9350001	0.1053299	0.2103472	0.1053299	1.9350001	0.0852718	0.1744607	0.0852718	1.9350001	0.1079416	0.8053255	0.1079416	1.9350001	0.1207418	0.8400424	0.1207418	1.9350001	0.1069533	2.885185	NaN	1.9350001	0.0577181	2.893461	NaN	1.9350001	0.0482248	0.1805935	0.0482248	1.9350001	0.1158113	0.1839917	0.1158113	1.9350001	0.0690393	1.87176	NaN	1.9350001	0.0490389	0.213792	0.0490389	1.9350001	0.0503198
1.95	0.1101608	0.3790752	0.1101608	1.95	0.0796873	0.1915623	0.0796873	1.95	0.1141812	0.2134993	0.1141812	1.95	0.0825904	0.1987739	0.0825904	1.95	0.1073696	0.6943847	0.1073696	1.95	0.1378722	0.6275752	0.1378722	1.95	0.1071946	2.967153	NaN	1.95	0.0622433	2.991119	NaN	1.95	0.0451405	0.1932792	0.0451405	1.95	0.0968848	0.1764037	0.0968848	1.95	0.0664124	1.974262	NaN	1.95	0.0411795	0.2145321	0.0411795	1.95	0.0484777
1.9650002	0.1169217	0.4525066	0.1169217	1.9650002	0.0830924	0.1763964	0.0830924	1.9650002	0.119606	0.2188218	0.119606	1.9650002	0.0601989	0.2361267	0.0601989	1.9650002	0.0890706	0.6251553	0.0890706	1.9650002	0.1222533	0.8194669	0.1222533	1.9650002	0.1314636	2.914215	NaN	1.9650002	0.052622	2.973978	NaN	1.9650002	0.0473286	0.178701	0.0473286	1.9650002	0.1122583	0.1686846	0.1122583	1.9650002	0.0504832	1.756643	NaN	1.9650002	0.0506985	0.2102227	0.0506985	1.9650002	0.0662252
1.9800001	0.1158156	0.3826804	0.1158156	1.9800001	0.0750753	0.1967268	0.0750753	1.9800001	0.127259	0.2188403	0.127259	1.9800001	0.0469021	0.2062283	0.0469021	1.9800001	0.0872024	0.6153096	0.0872024	1.9800001	0.1344121	0.7160823	0.1344121	1.9800001	0.1411932	2.951591	NaN	1.9800001	0.0712186	2.977681	NaN	1.9800001	0.0560514	0.1844423	0.0560514	1.9800001	0.1134897	0.1789264	0.1134897	1.9800001	0.0690992	1.471669	NaN	1.9800001	0.0613238	0.2142503	0.0613238	1.9800001	0.0890969
1.9950001	0.1127376	0.3560055	0.1127376	1.9950001	0.0828618	0.1922871	0.0828618	1.9950001	0.1134474	0.2137917	0.1134474	1.9950001	0.0536761	0.2130709	0.0536761	1.9950001	0.0941351	0.5863721	0.0941351	1.9950001	0.1219579	0.8564963	0.1219579	1.9950001	0.1363506	2.800733	NaN	1.9950001	0.0830599	3.051213	NaN	1.9950001	0.0421878	0.181207	0.0421878	1.9950001	0.1154746	0.1948869	0.1154746	1.9950001	0.0598681	1.637638	NaN	1.9950001	0.0447977	0.2076784	0.0447977	1.9950001	0.1034975
2.01	0.1182711	0.3711285	0.1182711	2.01	0.080794	0.1794366	0.080794	2.01	0.1231842	0.2190824	0.1231842	2.01	0.060355	0.1850653	0.060355	2.01	0.1050754	0.6287836	0.1050754	2.01	0.1258192	0.8820922	0.1258192	2.01	0.1407704	2.601481	NaN	2.01	0.0940947	2.993659	NaN	2.01	0.0451471	0.2041694	0.0451471	2.01	0.1010435	0.1727517	0.1010435	2.01	0.0381397	1.563672	NaN	2.01	0.0600857	0.2151393	0.0600857	2.01	0.1044916
2.025	0.1132116	0.3681246	0.1132116	2.025	0.0837728	0.1927581	0.0837728	2.025	0.1274497	0.2178851	0.1274497	2.025	0.0643685	0.1955864	0.0643685	2.025	0.1025194	0.5803595	0.1025194	2.025	0.0964941	0.7125607	0.0964941	2.025	0.1409056	2.875361	NaN	2.025	0.0802426	2.900244	NaN	2.025	0.053339	0.1893487	0.053339	2.025	0.1083079	0.1806767	0.1083079	2.025	0.0564919	1.457983	NaN	2.025	0.0496434	0.2126914	0.0496434	2.025	0.1042094
2.0400002	0.1141847	0.3762226	0.1141847	2.0400002	0.0872194	0.1969852	0.0872194	2.0400002	0.1198762	0.2150794	0.1198762	2.0400002	0.0598244	0.2254742	0.0598244	2.0400002	0.0746208	0.5664801	0.0746208	2.0400002	0.0535188	0.7242285	0.0535188	2.0400002	0.1378524	2.431253	NaN	2.0400002	0.101163	2.985868	NaN	2.0400002	0.0527587	0.191617	0.0527587	2.0400002	0.1158317	0.1826541	0.1158317	2.0400002	0.0563127	1.491793	NaN	2.0400002	0.0508248	0.2146983	0.0508248	2.0400002	0.1016366
2.055	0.1213664	0.3935111	0.1213664	2.055	0.0786498	0.1899898	0.0786498	2.055	0.1204582	0.2180758	0.1204582	2.055	0.0703739	0.2026888	0.0703739	2.055	0.0913739	0.5354493	0.0913739	2.055	0.070392	0.7195305	0.070392	2.055	0.1381897	2.162041	NaN	2.055	0.0987276	3.003243	NaN	2.055	0.0438592	0.1868153	0.0438592	2.055	0.1149283	0.176762	0.1149283	2.055	0.0509597	1.505056	NaN	2.055	0.0486343	0.2112443	0.0486343	2.055	0.0968477
2.0700002	0.1315756	0.3998711	0.1315756	2.0700002	0.0777856	0.182719	0.0777856	2.0700002	0.1121904	0.2176257	0.1121904	2.0700002	0.0822772	0.2351896	0.0822772	2.0700002	0.1091845	0.4541994	0.1091845	2.0700002	0.0536972	0.6895887	0.0536972	2.0700002	0.1365418	2.382094	NaN	2.0700002	0.0897731	2.801689	NaN	2.0700002	0.0527832	0.1856988	0.0527832	2.0700002	0.1176266	0.1835374	0.1176266	2.0700002	0.041868	1.397043	NaN	2.0700002	0.046668	0.219152	0.046668	2.0700002	0.1101416
2.085	0.1183469	0.4077363	0.1183469	2.085	0.0614742	0.1859504	0.0614742	2.085	0.1207794	0.2176119	0.1207794	2.085	0.0727358	0.2059854	0.0727358	2.085	0.1191342	0.3992108	0.1191342	2.085	0.0564654	0.7232867	0.0564654	2.085	0.1361247	2.568419	NaN	2.085	0.0767804	2.621626	NaN	2.085	0.0533023	0.1887433	0.0533023	2.085	0.1301947	0.1662828	0.1301947	2.085	0.0533753	1.458149	NaN	2.085	0.0851317	0.2162663	0.0851317	2.085	0.1259651
2.1000001	0.1287434	0.3765996	0.1287434	2.1000001	0.0836662	0.2009359	0.0836662	2.1000001	0.1222809	0.2243947	0.1222809	2.1000001	0.071512	0.205677	0.071512	2.1000001	0.1000643	0.4274507	0.1000643	2.1000001	0.0649813	0.6926639	0.0649813	2.1000001	0.1016049	2.584317	NaN	2.1000001	0.0771596	2.798135	NaN	2.1000001	0.0556085	0.1862738	0.0556085	2.1000001	0.1250705	0.1792726	0.1250705	2.1000001	0.0520986	1.26298	NaN	2.1000001	0.0447446	0.2090603	0.0447446	2.1000001	0.1107001
2.115	0.1152874	0.4162571	0.1152874	2.115	0.08474	0.1853036	0.08474	2.115	0.1329161	0.2132438	0.1329161	2.115	0.0804287	0.2062247	0.0804287	2.115	0.1051555	0.4066166	0.1051555	2.115	0.062193	0.6492121	0.062193	2.115	0.1091289	2.698647	NaN	2.115	0.0789948	2.774978	NaN	2.115	0.0586433	0.2063078	0.0586433	2.115	0.1220021	0.1808518	0.1220021	2.115	0.0477799	1.191962	NaN	2.115	0.0805976	0.2142717	0.0805976	2.115	0.1190314
2.13	0.1250361	0.3138299	0.1250361	2.13	0.0822102	0.1917083	0.0822102	2.13	0.1177834	0.2152464	0.1177834	2.13	0.0875213	0.1781168	0.0875213	2.13	0.1063031	0.4347851	0.1063031	2.13	0.0419624	0.6724706	0.0419624	2.13	0.1139714	2.648191	NaN	2.13	0.076523	2.714829	NaN	2.13	0.0474271	0.2079349	0.0474271	2.13	0.1137988	0.1805543	0.1137988	2.13	0.0504104	1.188618	NaN	2.13	0.076952	0.2123198	0.076952	2.13	0.1129199
2.1450002	0.1312079	0.3093308	0.1312079	2.1450002	0.0708111	0.1888954	0.0708111	2.1450002	0.1193271	0.2245574	0.1193271	2.1450002	0.0769083	0.1890915	0.0769083	2.1450002	0.1217792	0.4551275	0.1217792	2.1450002	0.0559361	0.6188917	0.0559361	2.1450002	0.1411551	2.914291	NaN	2.1450002	0.0749197	2.571989	NaN	2.1450002	0.0454228	0.2020422	0.0454228	2.1450002	0.1166866	0.1895797	0.1166866	2.1450002	0.0595186	1.239686	NaN	2.1450002	0.0790054	0.2162618	0.0790054	2.1450002	0.1041136
2.16	0.1490796	0.3465005	0.1490796	2.16	0.0776526	0.177608	0.0776526	2.16	0.1191724	0.2166125	0.1191724	2.16	0.0719759	0.184811	0.0719759	2.16	0.130779	0.4296105	0.130779	2.16	0.0525768	0.5231501	0.0525768	2.16	0.1461217	2.785845	NaN	2.16	0.074132	2.743466	NaN	2.16	0.0460762	0.1754478	0.0460762	2.16	0.1099819	0.1856183	0.1099819	2.16	0.05375	0.9873887	0.05375	2.16	0.0857011	0.211193	0.0857011	2.16	0.0976283
2.1750002	0.1427189	0.3568081	0.1427189	2.1750002	0.059736	0.1741757	0.059736	2.1750002	0.1131606	0.2146182	0.1131606	2.1750002	0.0830794	0.215798	0.0830794	2.1750002	0.0951457	0.4474525	0.0951457	2.1750002	0.0610332	0.7503412	0.0610332	2.1750002	0.1419155	2.74164	NaN	2.1750002	0.0693834	2.940024	NaN	2.1750002	0.0489782	0.1688641	0.0489782	2.1750002	0.1085644	0.17249	0.1085644	2.1750002	0.0580366	1.186057	NaN	2.1750002	0.0875954	0.2170371	0.0875954	2.1750002	0.1080639
2.19	0.1183346	0.332581	0.1183346	2.19	0.0713838	0.181581	0.0713838	2.19	0.1143725	0.218188	0.1143725	2.19	0.0739664	0.1759655	0.0739664	2.19	0.1022279	0.3414908	0.1022279	2.19	0.0745918	0.7763303	0.0745918	2.19	0.1429345	2.705841	NaN	2.19	0.0637152	2.972913	NaN	2.19	0.0454034	0.184103	0.0454034	2.19	0.1000032	0.1811823	0.1000032	2.19	0.0631345	1.051613	NaN	2.19	0.0823876	0.2097181	0.0823876	2.19	0.0930478
2.2050002	0.1126013	0.3819813	0.1126013	2.2050002	0.0638758	0.207088	0.0638758	2.2050002	0.1063603	0.2125603	0.1063603	2.2050002	0.0498666	0.2012778	0.0498666	2.2050002	0.1181354	0.3784707	0.1181354	2.2050002	0.0714555	0.5911433	0.0714555	2.2050002	0.1400973	2.64342	NaN	2.2050002	0.0645406	3.033787	NaN	2.2050002	0.046907	0.1854399	0.046907	2.2050002	0.1060513	0.184886	0.1060513	2.2050002	0.0633611	1.043671	NaN	2.2050002	0.088152	0.2100676	0.088152	2.2050002	0.0935083
2.22	0.109099	0.3662457	0.109099	2.22	0.081727	0.190446	0.081727	2.22	0.1102536	0.2147838	0.1102536	2.22	0.0455694	0.1986809	0.0455694	2.22	0.0825435	0.3981782	0.0825435	2.22	0.0612701	0.6105151	0.0612701	2.22	0.1368432	2.786457	NaN	2.22	0.0789279	2.740995	NaN	2.22	0.0488076	0.202766	0.0488076	2.22	0.108591	0.1748917	0.108591	2.22	0.0594272	1.106999	NaN	2.22	0.0899628	0.2060388	0.0899628	2.22	0.0810762
2.2350001	0.1233097	0.3709204	0.1233097	2.2350001	0.0742093	0.183584	0.0742093	2.2350001	0.1155571	0.2098477	0.1155571	2.2350001	0.0309639	0.1962448	0.0309639	2.2350001	0.0807288	0.3733173	0.0807288	2.2350001	0.065993	0.6064724	0.065993	2.2350001	0.1376192	2.730923	NaN	2.2350001	0.0527064	2.874583	NaN	2.2350001	0.0489425	0.1867939	0.0489425	2.2350001	0.1143745	0.1682772	0.1143745	2.2350001	0.0568623	1.09247	NaN	2.2350001	0.0780251	0.2161157	0.0780251	2.2350001	0.1101249
2.25	0.1243411	0.3641421	0.1243411	2.25	0.054465	0.1880295	0.054465	2.25	0.1153105	0.2200046	0.1153105	2.25	0.0349353	0.2025936	0.0349353	2.25	0.082914	0.4019513	0.082914	2.25	0.083938	0.6402312	0.083938	2.25	0.1352264	2.602781	NaN	2.25	0.0707267	2.944908	NaN	2.25	0.0531701	0.1819726	0.0531701	2.25	0.1108396	0.1783299	0.1108396	2.25	0.0719897	0.99261	0.0719897	2.25	0.0852632	0.2120892	0.0852632	2.25	0.0932502
2.265	0.1223618	0.2802872	0.1223618	2.265	0.0522713	0.1812918	0.0522713	2.265	0.1139063	0.216465	0.1139063	2.265	0.030178	0.1857603	0.030178	2.265	0.0717018	0.3958018	0.0717018	2.265	0.0719372	0.7019587	0.0719372	2.265	0.1339505	2.651308	NaN	2.265	0.0715869	3.102941	NaN	2.265	0.0513005	0.1688164	0.0513005	2.265	0.1046546	0.1738643	0.1046546	2.265	0.0667133	0.9008458	0.0667133	2.265	0.0892073	0.2117787	0.0892073	2.265	0.1044717
2.2800002	0.1106847	0.2728634	0.1106847	2.2800002	0.0392042	0.1776135	0.0392042	2.2800002	0.1110291	0.2172513	0.1110291	2.2800002	0.0318493	0.1850381	0.0318493	2.2800002	0.0804004	0.3811417	0.0804004	2.2800002	0.0468213	0.3250662	0.0468213	2.2800002	0.1182868	2.615207	NaN	2.2800002	0.080514	3.007998	NaN	2.2800002	0.0523288	0.1907143	0.0523288	2.2800002	0.1216262	0.1747387	0.1216262	2.2800002	0.0580462	1.03613	NaN	2.2800002	0.0853054	0.2154373	0.0853054	2.2800002	0.1019561
2.295	0.1148454	0.2498526	0.1148454	2.295	0.0508717	0.1882477	0.0508717	2.295	0.1121058	0.2209365	0.1121058	2.295	0.0360507	0.1955764	0.0360507	2.295	0.0783358	0.3998877	0.0783358	2.295	0.0504826	0.394099	0.0504826	2.295	0.0965285	2.677246	NaN	2.295	0.0840634	2.932052	NaN	2.295	0.0572091	0.1743847	0.0572091	2.295	0.1276342	0.1755209	0.1276342	2.295	0.0525259	1.055595	NaN	2.295	0.0930566	0.2144462	0.0930566	2.295	0.1093088
2.3100002	0.1136813	0.372568	0.1136813	2.3100002	0.0606565	0.1975252	0.0606565	2.3100002	0.0796696	0.2106254	0.0796696	2.3100002	0.0424956	0.1933857	0.0424956	2.3100002	0.0595087	0.3694606	0.0595087	2.3100002	0.0714234	0.4368595	0.0714234	2.3100002	0.1085786	2.54793	NaN	2.3100002	0.0941261	2.809355	NaN	2.3100002	0.0550962	0.1940748	0.0550962	2.3100002	0.1222427	0.1852332	0.1222427	2.3100002	0.0497097	0.8140823	0.0497097	2.3100002	0.0876833	0.2145103	0.0876833	2.3100002	0.0986083
2.325	0.1256889	0.1870746	0.1256889	2.325	0.0523452	0.1976727	0.0523452	2.325	0.0851415	0.2154692	0.0851415	2.325	0.0430736	0.1826407	0.0430736	2.325	0.0817573	0.3693641	0.0817573	2.325	0.0640871	0.3973172	0.0640871	2.325	0.1031533	2.614385	NaN	2.325	0.0990825	2.68532	NaN	2.325	0.0533754	0.1775305	0.0533754	2.325	0.1185708	0.1831979	0.1185708	2.325	0.0479714	0.8219593	0.0479714	2.325	0.0980147	0.2146416	0.0980147	2.325	0.092784
2.3400002	0.1293815	0.1753684	0.1293815	2.3400002	0.0667818	0.1913517	0.0667818	2.3400002	0.0794702	0.2150955	0.0794702	2.3400002	0.0524717	0.1763644	0.0524717	2.3400002	0.075134	0.3845336	0.075134	2.3400002	0.0657083	0.4247419	0.0657083	2.3400002	0.1157065	2.796734	NaN	2.3400002	0.0929488	2.698758	NaN	2.3400002	0.0500821	0.1788185	0.0500821	2.3400002	0.1145519	0.1663594	0.1145519	2.3400002	0.0499964	0.8317249	0.0499964	2.3400002	0.0849911	0.2167477	0.0849911	2.3400002	0.0743873
2.355	0.1126639	0.2917804	0.1126639	2.355	0.088261	0.1817885	0.088261	2.355	0.0693421	0.2159656	0.0693421	2.355	0.0502766	0.1870459	0.0502766	2.355	0.0684986	0.3794852	0.0684986	2.355	0.0886608	0.3981012	0.0886608	2.355	0.1440049	2.646487	NaN	2.355	0.096306	2.708204	NaN	2.355	0.0567639	0.1763433	0.0567639	2.355	0.1106153	0.1751254	0.1106153	2.355	0.0680403	0.6914002	0.0680403	2.355	0.0921404	0.2163256	0.0921404	2.355	0.0716395
2.3700001	0.1135062	0.1798093	0.1135062	2.3700001	0.0796413	0.1842569	0.0796413	2.3700001	0.0593925	0.220118	0.0593925	2.3700001	0.0558178	0.1921393	0.0558178	2.3700001	0.0859954	0.4117	0.0859954	2.3700001	0.1033876	0.4311879	0.1033876	2.3700001	0.1421126	2.719058	NaN	2.3700001	0.094459	2.837353	NaN	2.3700001	0.052995	0.1773389	0.052995	2.3700001	0.11361	0.1789548	0.11361	2.3700001	0.0754397	0.8862089	0.0754397	2.3700001	0.0885846	0.2190322	0.0885846	2.3700001	0.0702417
2.3850002	0.1139727	0.2049436	0.1139727	2.3850002	0.0857149	0.1759783	0.0857149	2.3850002	0.0678654	0.2187624	0.0678654	2.3850002	0.0566755	0.1853318	0.0566755	2.3850002	0.0694409	0.3654081	0.0694409	2.3850002	0.0838043	0.4362943	0.0838043	2.3850002	0.145194	2.917125	NaN	2.3850002	0.0935372	2.984874	NaN	2.3850002	0.0568702	0.1748314	0.0568702	2.3850002	0.1133009	0.1747686	0.1133009	2.3850002	0.0761556	0.8209684	0.0761556	2.3850002	0.0910416	0.2081449	0.0910416	2.3850002	0.0716586
2.4	0.1218835	0.2080736	0.1218835	2.4	0.0744189	0.200119	0.0744189	2.4	0.0951296	0.2177476	0.0951296	2.4	0.0680666	0.1947227	0.0680666	2.4	0.0723762	0.3824799	0.0723762	2.4	0.0740798	0.4314597	0.0740798	2.4	0.1185533	2.774202	NaN	2.4	0.0901677	2.85351	NaN	2.4	0.0566124	0.1821757	0.0566124	2.4	0.11241	0.1667441	0.11241	2.4	0.0598123	0.8201765	0.0598123	2.4	0.1000455	0.2180172	0.1000455	2.4	0.0662374
2.4150002	0.1192664	0.1975872	0.1192664	2.4150002	0.0890037	0.1961287	0.0890037	2.4150002	0.0948282	0.2195226	0.0948282	2.4150002	0.0734755	0.1824666	0.0734755	2.4150002	0.0753719	0.4144706	0.0753719	2.4150002	0.0790991	0.4366048	0.0790991	2.4150002	0.1099908	2.759494	NaN	2.4150002	0.0998766	2.906108	NaN	2.4150002	0.0532096	0.174499	0.0532096	2.4150002	0.1274336	0.1885686	0.1274336	2.4150002	0.0680598	0.8474843	0.0680598	2.4150002	0.0834289	0.2155724	0.0834289	2.4150002	0.0588253
2.43	0.1156934	0.1678873	0.1156934	2.43	0.0869058	0.1752512	0.0869058	2.43	0.0908231	0.2208098	0.0908231	2.43	0.0695565	0.1814706	0.0695565	2.43	0.087419	0.4010325	0.087419	2.43	0.090866	0.4317568	0.090866	2.43	0.1380714	2.729155	NaN	2.43	0.0727104	2.50886	NaN	2.43	0.0528971	0.1753341	0.0528971	2.43	0.1193522	0.1747426	0.1193522	2.43	0.0785155	1.126099	NaN	2.43	0.0853966	0.21664	0.0853966	2.43	0.0741584
2.4450002	0.1140287	0.1782663	0.1140287	2.4450002	0.0861541	0.1992374	0.0861541	2.4450002	0.0650443	0.2219775	0.0650443	2.4450002	0.0588958	0.1752177	0.0588958	2.4450002	0.1009426	0.4145274	0.1009426	2.4450002	0.066561	0.5509728	0.066561	2.4450002	0.1381169	2.63228	NaN	2.4450002	0.0915471	2.349579	NaN	2.4450002	0.0603308	0.171108	0.0603308	2.4450002	0.112586	0.1776398	0.112586	2.4450002	0.0826674	1.193769	NaN	2.4450002	0.0895123	0.2171555	0.0895123	2.4450002	0.0489004
2.46	0.1111087	0.2070794	0.1111087	2.46	0.0839216	0.1941893	0.0839216	2.46	0.0912869	0.2149741	0.0912869	2.46	0.0727481	0.1808116	0.0727481	2.46	0.0938116	0.3420193	0.0938116	2.46	0.0656064	0.486583	0.0656064	2.46	0.1411883	2.685825	NaN	2.46	0.0919201	2.37692	NaN	2.46	0.0510688	0.1816894	0.0510688	2.46	0.11432	0.1857757	0.11432	2.46	0.0720845	1.067591	NaN	2.46	0.0901102	0.2188341	0.0901102	2.46	0.0461491
2.4750001	0.1162998	0.2059852	0.1162998	2.4750001	0.0693622	0.1918527	0.0693622	2.4750001	0.0920894	0.2194493	0.0920894	2.4750001	0.0561728	0.1803187	0.0561728	2.4750001	0.0993871	0.4212114	0.0993871	2.4750001	0.062594	0.601989	0.062594	2.4750001	0.1448324	2.73882	NaN	2.4750001	0.0992549	2.506214	NaN	2.4750001	0.0520939	0.1658137	0.0520939	2.4750001	0.1101716	0.1728349	0.1101716	2.4750001	0.0673726	1.084065	NaN	2.4750001	0.1033058	0.2225554	0.1033058	2.4750001	0.0493487
2.49	0.1105881	0.182834	0.1105881	2.49	0.0741396	0.1968727	0.0741396	2.49	0.0704993	0.2161993	0.0704993	2.49	0.0633227	0.1868127	0.0633227	2.49	0.0822461	0.3528667	0.0822461	2.49	0.0690293	0.5873693	0.0690293	2.49	0.1430765	2.8505	NaN	2.49	0.0980764	2.616621	NaN	2.49	0.0531939	0.1877819	0.0531939	2.49	0.1091317	0.1832114	0.1091317	2.49	0.0514081	1.281721	NaN	2.49	0.0871513	0.2072708	0.0871513	2.49	0.0319904
2.505	0.1268857	0.2062515	0.1268857	2.505	0.0694273	0.1921531	0.0694273	2.505	0.0813086	0.2176329	0.0813086	2.505	0.0621466	0.1848533	0.0621466	2.505	0.0915245	0.3974357	0.0915245	2.505	0.0874647	0.5938908	0.0874647	2.505	0.1462308	2.817497	NaN	2.505	0.0989276	2.682997	NaN	2.505	0.0550601	0.1905911	0.0550601	2.505	0.1151706	0.1725744	0.1151706	2.505	0.049714	1.382501	NaN	2.505	0.0806198	0.2140505	0.0806198	2.505	0.0187014
2.5200002	0.1124355	0.1911656	0.1124355	2.5200002	0.0800889	0.1926374	0.0800889	2.5200002	0.0835399	0.2160116	0.0835399	2.5200002	0.0561954	0.1987625	0.0561954	2.5200002	0.0779323	0.3971262	0.0779323	2.5200002	0.0688729	0.6755167	0.0688729	2.5200002	0.1452797	2.909139	NaN	2.5200002	0.0854084	2.603659	NaN	2.5200002	0.059542	0.1866628	0.059542	2.5200002	0.1156745	0.1911818	0.1156745	2.5200002	0.0563725	1.2758	NaN	2.5200002	0.0926111	0.2192403	0.0926111	2.5200002	0.02158
2.535	0.1384127	0.2184437	0.1384127	2.535	0.0743155	0.1888428	0.0743155	2.535	0.0760767	0.2208007	0.0760767	2.535	0.0513889	0.1802112	0.0513889	2.535	0.0698461	0.3726996	0.0698461	2.535	0.0553273	0.6558322	0.0553273	2.535	0.1392211	2.933371	NaN	2.535	0.0874965	2.623912	NaN	2.535	0.0532863	0.1887671	0.0532863	2.535	0.1103868	0.1749922	0.1103868	2.535	0.0585545	1.236536	NaN	2.535	0.0789995	0.2173722	0.0789995	2.535	0.0401171
2.5500002	0.1169989	0.1896781	0.1169989	2.5500002	0.0696822	0.179766	0.0696822	2.5500002	0.1026663	0.2128711	0.1026663	2.5500002	0.0601094	0.1821666	0.0601094	2.5500002	0.0664867	0.40607	0.0664867	2.5500002	0.0612013	0.8257226	0.0612013	2.5500002	0.1384144	2.866777	NaN	2.5500002	0.0902136	2.448704	NaN	2.5500002	0.0565072	0.1818928	0.0565072	2.5500002	0.1171575	0.1811016	0.1171575	2.5500002	0.0559858	1.01276	NaN	2.5500002	0.0805239	0.2111974	0.0805239	2.5500002	0.0369529
2.565	0.1194333	0.2071134	0.1194333	2.565	0.0627635	0.1804659	0.0627635	2.565	0.1172576	0.2147884	0.1172576	2.565	0.063652	0.2097912	0.063652	2.565	0.0533139	0.4097915	0.0533139	2.565	0.0431496	0.6920949	0.0431496	2.565	0.1170277	2.743956	NaN	2.565	0.0985376	2.547207	NaN	2.565	0.0561201	0.1883852	0.0561201	2.565	0.1091093	0.1760716	0.1091093	2.565	0.0508093	1.210607	NaN	2.565	0.0769937	0.2137156	0.0769937	2.565	0.0498558
2.5800002	0.113883	0.1898513	0.113883	2.5800002	0.072544	0.1779017	0.072544	2.5800002	0.1263127	0.2171106	0.1263127	2.5800002	0.055197	0.1828058	0.055197	2.5800002	0.0675311	0.4153687	0.0675311	2.5800002	0.0664643	0.7445484	0.0664643	2.5800002	0.1072497	2.850338	NaN	2.5800002	0.0847018	2.505138	NaN	2.5800002	0.0585309	0.1786981	0.0585309	2.5800002	0.1041871	0.1803171	0.1041871	2.5800002	0.0514344	1.270487	NaN	2.5800002	0.0771691	0.2163605	0.0771691	2.5800002	0.021418
2.595	0.1087017	0.1885764	0.1087017	2.595	0.0619117	0.1802675	0.0619117	2.595	0.1104572	0.2197906	0.1104572	2.595	0.0713878	0.1857659	0.0713878	2.595	0.0666461	0.3941498	0.0666461	2.595	0.0533483	0.7626232	0.0533483	2.595	0.1087556	2.743911	NaN	2.595	0.0734943	2.366997	NaN	2.595	0.0572318	0.1823431	0.0572318	2.595	0.1118746	0.1792939	0.1118746	2.595	0.0454311	1.405492	NaN	2.595	0.0764294	0.2147631	0.0764294	2.595	0.0377462
2.6100001	0.1146662	0.172343	0.1146662	2.6100001	0.0767839	0.1843341	0.0767839	2.6100001	0.1077431	0.2135275	0.1077431	2.6100001	0.0616334	0.1790585	0.0616334	2.6100001	0.0816842	0.4129952	0.0816842	2.6100001	0.0616719	0.6918876	0.0616719	2.6100001	0.118474	2.554836	NaN	2.6100001	0.0805212	2.39392	NaN	2.6100001	0.0588871	0.182475	0.0588871	2.6100001	0.1035699	0.1855438	0.1035699	2.6100001	0.0397215	1.300812	NaN	2.6100001	0.0749887	0.2174042	0.0749887	2.6100001	0.0253328
2.6250002	0.1106938	0.173394	0.1106938	2.6250002	0.0693575	0.1917636	0.0693575	2.6250002	0.1023691	0.2136096	0.1023691	2.6250002	0.0588931	0.1724446	0.0588931	2.6250002	0.0717952	0.3650069	0.0717952	2.6250002	0.0606266	0.8310878	0.0606266	2.6250002	0.1126079	2.450859	NaN	2.6250002	0.0818217	2.37905	NaN	2.6250002	0.0611836	0.1911989	0.0611836	2.6250002	0.1051658	0.1847593	0.1051658	2.6250002	0.0469333	1.509605	NaN	2.6250002	0.081324	0.2137906	0.081324	2.6250002	0.058328
2.64	0.1075839	0.2039902	0.1075839	2.64	0.0790464	0.1839742	0.0790464	2.64	0.0859695	0.2144712	0.0859695	2.64	0.0474429	0.1704646	0.0474429	2.64	0.0773309	0.3722972	0.0773309	2.64	0.06884	0.6603506	0.06884	2.64	0.1105898	2.575806	NaN	2.64	0.0643376	2.335623	NaN	2.64	0.0509823	0.2060507	0.0509823	2.64	0.0989689	0.1678725	0.0989689	2.64	0.0892908	1.513165	NaN	2.64	0.0846102	0.2076726	0.0846102	2.64	0.0520836
2.6550002	0.1098936	0.1856356	0.1098936	2.6550002	0.0737686	0.1909759	0.0737686	2.6550002	0.1016833	0.2156992	0.1016833	2.6550002	0.0566721	0.1813653	0.0566721	2.6550002	0.0938208	0.3962371	0.0938208	2.6550002	0.0561755	0.6287927	0.0561755	2.6550002	0.1434578	2.634579	NaN	2.6550002	0.0729815	2.302063	NaN	2.6550002	0.0556907	0.1829919	0.0556907	2.6550002	0.1049539	0.1739914	0.1049539	2.6550002	0.0645436	1.424245	NaN	2.6550002	0.0863799	0.2148691	0.0863799	2.6550002	0.0400624
2.67	0.1100738	0.1912961	0.1100738	2.67	0.0700416	0.1847349	0.0700416	2.67	0.1026585	0.2123347	0.1026585	2.67	0.0537925	0.1918026	0.0537925	2.67	0.093524	0.4279497	0.093524	2.67	0.0665809	0.6382219	0.0665809	2.67	0.1147659	2.949762	NaN	2.67	0.0786804	2.233392	NaN	2.67	0.054185	0.1770284	0.054185	2.67	0.1100721	0.1766299	0.1100721	2.67	0.0826229	1.238321	NaN	2.67	0.0886452	0.2098033	0.0886452	2.67	0.0464803
2.6850002	0.1100795	0.1857642	0.1100795	2.6850002	0.0804162	0.1826286	0.0804162	2.6850002	0.0921505	0.2220652	0.0921505	2.6850002	0.0543107	0.1759562	0.0543107	2.6850002	0.0736665	0.402102	0.0736665	2.6850002	0.1016964	0.689305	0.1016964	2.6850002	0.1134708	2.723011	NaN	2.6850002	0.0742958	2.352364	NaN	2.6850002	0.053464	0.1738562	0.053464	2.6850002	0.1050967	0.1839814	0.1050967	2.6850002	0.0823898	1.17879	NaN	2.6850002	0.0961865	0.2129879	0.0961865	2.6850002	0.0557455
2.7	0.1070825	0.1843289	0.1070825	2.7	0.072	0.1913166	0.072	2.7	0.0868481	0.2187924	0.0868481	2.7	0.0603824	0.1879825	0.0603824	2.7	0.070954	0.3864116	0.070954	2.7	0.106912	0.5391076	0.106912	2.7	0.1396144	2.451515	NaN	2.7	0.0801291	2.353867	NaN	2.7	0.0584346	0.1844259	0.0584346	2.7	0.1023061	0.1849014	0.1023061	2.7	0.0654382	1.142086	NaN	2.7	0.0926289	0.2048399	0.0926289	2.7	0.0612841
2.7150002	0.1107565	0.177769	0.1107565	2.7150002	0.0707551	0.1827262	0.0707551	2.7150002	0.0901698	0.2252574	0.0901698	2.7150002	0.0554361	0.1878116	0.0554361	2.7150002	0.1016591	0.3973528	0.1016591	2.7150002	0.1187995	0.5363563	0.1187995	2.7150002	0.1206528	2.662503	NaN	2.7150002	0.0740239	2.266299	NaN	2.7150002	0.0553254	0.1744878	0.0553254	2.7150002	0.1115833	0.1776222	0.1115833	2.7150002	0.0945694	1.436596	NaN	2.7150002	0.0923571	0.2161405	0.0923571	2.7150002	0.0450915
2.73	0.1136193	0.1717865	0.1136193	2.73	0.0691939	0.1872109	0.0691939	2.73	0.0860682	0.216042	0.0860682	2.73	0.0544823	0.1671745	0.0544823	2.73	0.120073	0.4012308	0.120073	2.73	0.1240307	0.4951961	0.1240307	2.73	0.1199476	2.696483	NaN	2.73	0.0644082	1.923846	NaN	2.73	0.0528788	0.1947408	0.0528788	2.73	0.1121452	0.1721873	0.1121452	2.73	0.084773	1.556891	NaN	2.73	0.0960896	0.2050776	0.0960896	2.73	0.0330415
2.7450001	0.1174253	0.172206	0.1174253	2.7450001	0.0670379	0.1741763	0.0670379	2.7450001	0.0852285	0.2212959	0.0852285	2.7450001	0.0571162	0.1777639	0.0571162	2.7450001	0.1139038	0.3717108	0.1139038	2.7450001	0.1147353	0.4412941	0.1147353	2.7450001	0.1243801	2.682292	NaN	2.7450001	0.0752287	1.806185	NaN	2.7450001	0.0630056	0.1699267	0.0630056	2.7450001	0.0923444	0.1788044	0.0923444	2.7450001	0.0773081	1.637111	NaN	2.7450001	0.1043152	0.2142252	0.1043152	2.7450001	0.0385442
2.7600002	0.1179652	0.2025133	0.1179652	2.7600002	0.0610426	0.1788575	0.0610426	2.7600002	0.0564752	0.2183941	0.0564752	2.7600002	0.055218	0.1808674	0.055218	2.7600002	0.1079957	0.3890745	0.1079957	2.7600002	0.1212395	0.5727534	0.1212395	2.7600002	0.1014207	2.569935	NaN	2.7600002	0.0851578	1.785169	NaN	2.7600002	0.0589683	0.1868957	0.0589683	2.7600002	0.1105363	0.1879421	0.1105363	2.7600002	0.0891234	1.562914	NaN	2.7600002	0.0991841	0.2132963	0.0991841	2.7600002	0.0426013
2.775	0.108042	0.1854115	0.108042	2.775	0.0658612	0.1886047	0.0658612	2.775	0.0960994	0.2208189	0.0960994	2.775	0.0583021	0.1928814	0.0583021	2.775	0.1077003	0.3950355	0.1077003	2.775	0.1192224	0.5382025	0.1192224	2.775	0.1109314	2.910433	NaN	2.775	0.0971355	1.833928	NaN	2.775	0.0621596	0.1715869	0.0621596	2.775	0.1021646	0.1793578	0.1021646	2.775	0.0721181	1.448699	NaN	2.775	0.0831425	0.2105463	0.0831425	2.775	0.0453395
2.7900002	0.1093893	0.1775639	0.1093893	2.7900002	0.0580673	0.1791169	0.0580673	2.7900002	0.1138762	0.2245842	0.1138762	2.7900002	0.0799249	0.176977	0.0799249	2.7900002	0.0975089	0.3746264	0.0975089	2.7900002	0.1018373	0.5610382	0.1018373	2.7900002	0.1426426	2.816164	NaN	2.7900002	0.0839321	1.797444	NaN	2.7900002	0.055703	0.1774545	0.055703	2.7900002	0.1109225	0.1737866	0.1109225	2.7900002	0.0883791	1.515554	NaN	2.7900002	0.0810475	0.2060073	0.0810475	2.7900002	0.0544658
2.805	0.0997238	0.1891528	0.0997238	2.805	0.0729833	0.1792695	0.0729833	2.805	0.0579143	0.2183141	0.0579143	2.805	0.0820636	0.1793992	0.0820636	2.805	0.0984414	0.3401206	0.0984414	2.805	0.1215237	0.6167088	0.1215237	2.805	0.1389674	2.686166	NaN	2.805	0.1015852	1.705956	NaN	2.805	0.0557252	0.1775865	0.0557252	2.805	0.1333129	0.1728169	0.1333129	2.805	0.1105653	1.326355	NaN	2.805	0.0871647	0.2087256	0.0871647	2.805	0.0740125
2.8200002	0.1107708	0.1955884	0.1107708	2.8200002	0.0704437	0.1801493	0.0704437	2.8200002	0.0516896	0.2135088	0.0516896	2.8200002	0.074301	0.1941983	0.074301	2.8200002	0.1081469	0.3733418	0.1081469	2.8200002	0.1030332	0.5982749	0.1030332	2.8200002	0.1365946	2.770065	NaN	2.8200002	0.1411845	1.997752	NaN	2.8200002	0.0604582	0.1897524	0.0604582	2.8200002	0.1430612	0.1810045	0.1430612	2.8200002	0.0958526	1.224195	NaN	2.8200002	0.090987	0.2104419	0.090987	2.8200002	0.0733905
2.835	0.1098584	0.1931256	0.1098584	2.835	0.0639738	0.1883529	0.0639738	2.835	0.0285217	0.2206832	0.0285217	2.835	0.0766222	0.1738454	0.0766222	2.835	0.1221006	0.3656311	0.1221006	2.835	0.0731211	0.6906922	0.0731211	2.835	0.1220347	2.740868	NaN	2.835	0.1365349	1.809162	NaN	2.835	0.0617206	0.198333	0.0617206	2.835	0.1330567	0.1789282	0.1330567	2.835	0.0869766	1.314451	NaN	2.835	0.0848807	0.2123508	0.0848807	2.835	0.078009
2.8500001	0.1115561	0.1833461	0.1115561	2.8500001	0.0722769	0.1898113	0.0722769	2.8500001	0.0560833	0.2205585	0.0560833	2.8500001	0.0885569	0.1750796	0.0885569	2.8500001	0.1199668	0.3362097	0.1199668	2.8500001	0.0924746	0.8856542	0.0924746	2.8500001	0.1460153	2.708994	NaN	2.8500001	0.1351803	1.979865	NaN	2.8500001	0.0556121	0.1892588	0.0556121	2.8500001	0.1405074	0.1903719	0.1405074	2.8500001	0.0775647	1.10945	NaN	2.8500001	0.084495	0.2115098	0.084495	2.8500001	0.0823117
2.8650002	0.1118638	0.196849	0.1118638	2.8650002	0.0737966	0.183564	0.0737966	2.8650002	0.0611583	0.2203566	0.0611583	2.8650002	0.0652828	0.1738201	0.0652828	2.8650002	0.1078628	0.4101549	0.1078628	2.8650002	0.0861813	0.8357204	0.0861813	2.8650002	0.1203598	2.468923	NaN	2.8650002	0.1164361	2.036263	NaN	2.8650002	0.0562657	0.185588	0.0562657	2.8650002	0.1343727	0.1751799	0.1343727	2.8650002	0.0671845	1.079236	NaN	2.8650002	0.0858716	0.2118146	0.0858716	2.8650002	0.0735603
2.88	0.1152793	0.1967384	0.1152793	2.88	0.0718903	0.172674	0.0718903	2.88	0.0758265	0.2135112	0.0758265	2.88	0.062946	0.1815	0.062946	2.88	0.0786873	0.4136507	0.0786873	2.88	0.0869196	1.022817	NaN	2.88	0.109055	2.252312	NaN	2.88	0.1220216	1.863576	NaN	2.88	0.0523484	0.1709797	0.0523484	2.88	0.1409276	0.1698548	0.1409276	2.88	0.0728948	1.026523	NaN	2.88	0.0960338	0.2159711	0.0960338	2.88	0.0761291
2.8950002	0.1151	0.2048474	0.1151	2.8950002	0.0670712	0.1835695	0.0670712	2.8950002	0.078669	0.2213252	0.078669	2.8950002	0.0622167	0.1815188	0.0622167	2.8950002	0.0709514	0.4009813	0.0709514	2.8950002	0.0690279	0.8819624	0.0690279	2.8950002	0.0973155	2.601913	NaN	2.8950002	0.1156809	1.781899	NaN	2.8950002	0.0520386	0.1836547	0.0520386	2.8950002	0.1421942	0.1790891	0.1421942	2.8950002	0.0578751	0.817618	0.0578751	2.8950002	0.0856617	0.2110947	0.0856617	2.8950002	0.0774369
2.91	0.1073581	0.1979069	0.1073581	2.91	0.0658714	0.1769841	0.0658714	2.91	0.0795114	0.2174257	0.0795114	2.91	0.0757441	0.1791191	0.0757441	2.91	0.0729085	0.4801561	0.0729085	2.91	0.0811938	0.7771224	0.0811938	2.91	0.1095539	2.642069	NaN	2.91	0.111715	1.559596	NaN	2.91	0.0575823	0.1876215	0.0575823	2.91	0.1401212	0.1792073	0.1401212	2.91	0.0653563	0.7437662	0.0653563	2.91	0.081636	0.2160161	0.081636	2.91	0.0732043
2.9250002	0.1089002	0.3013092	0.1089002	2.9250002	0.0687972	0.1763784	0.0687972	2.9250002	0.0906491	0.2120992	0.0906491	2.9250002	0.0749055	0.1873896	0.0749055	2.9250002	0.1030905	0.524512	0.1030905	2.9250002	0.0957816	0.7786303	0.0957816	2.9250002	0.1222169	2.598706	NaN	2.9250002	0.104351	1.559615	NaN	2.9250002	0.0536763	0.2007733	0.0536763	2.9250002	0.1375361	0.1847272	0.1375361	2.9250002	0.0806977	0.7376212	0.0806977	2.9250002	0.0873111	0.2195958	0.0873111	2.9250002	0.0794959
2.94	0.1049919	0.2195414	0.1049919	2.94	0.0695081	0.1802694	0.0695081	2.94	0.0823152	0.2171592	0.0823152	2.94	0.073219	0.1725678	0.073219	2.94	0.0899147	0.6436068	0.0899147	2.94	0.0822372	0.629113	0.0822372	2.94	0.1128462	2.448147	NaN	2.94	0.1166318	1.583054	NaN	2.94	0.0544394	0.1914208	0.0544394	2.94	0.1269853	0.1750519	0.1269853	2.94	0.067915	0.8370477	0.067915	2.94	0.0815295	0.2195563	0.0815295	2.94	0.083668
2.9550002	0.1092859	0.1841005	0.1092859	2.9550002	0.0711851	0.1917799	0.0711851	2.9550002	0.0796695	0.2147232	0.0796695	2.9550002	0.0721057	0.1979339	0.0721057	2.9550002	0.0760763	0.6621933	0.0760763	2.9550002	0.0819411	0.6745418	0.0819411	2.9550002	0.1088011	2.302542	NaN	2.9550002	0.1162573	1.853315	NaN	2.9550002	0.0490469	0.1848483	0.0490469	2.9550002	0.1251676	0.1851624	0.1251676	2.9550002	0.0786219	0.8776731	0.0786219	2.9550002	0.0821786	0.2158141	0.0821786	2.9550002	0.0831183
2.97	0.1182842	0.1816741	0.1182842	2.97	0.0762914	0.1785097	0.0762914	2.97	0.0931209	0.2173981	0.0931209	2.97	0.0718362	0.1691293	0.0718362	2.97	0.0698538	0.5376255	0.0698538	2.97	0.140301	0.7010177	0.140301	2.97	0.1222407	2.28501	NaN	2.97	0.1175973	2.034412	NaN	2.97	0.0501807	0.1756134	0.0501807	2.97	0.1237982	0.1816464	0.1237982	2.97	0.0802218	0.8292004	0.0802218	2.97	0.0823408	0.2113859	0.0823408	2.97	0.080399
2.9850001	0.1120079	0.1824474	0.1120079	2.9850001	0.0713913	0.1918859	0.0713913	2.9850001	0.1044499	0.2128329	0.1044499	2.9850001	0.0810304	0.1891679	0.0810304	2.9850001	0.0983918	0.5174614	0.0983918	2.9850001	0.0846471	0.6320082	0.0846471	2.9850001	0.1079176	2.106164	NaN	2.9850001	0.1212455	2.063743	NaN	2.9850001	0.0537617	0.1869251	0.0537617	2.9850001	0.1277666	0.1807889	0.1277666	2.9850001	0.062182	0.8285929	0.062182	2.9850001	0.0901053	0.214718	0.0901053	2.9850001	0.0807527
3.0000002	0.1178158	0.1827449	0.1178158	3.0000002	0.0797541	0.1942505	0.0797541	3.0000002	0.0880581	0.2226951	0.0880581	3.0000002	0.0793514	0.1808501	0.0793514	3.0000002	0.0817035	0.5105811	0.0817035	3.0000002	0.1222022	0.7388058	0.1222022	3.0000002	0.101776	2.026648	NaN	3.0000002	0.1148505	1.948952	NaN	3.0000002	0.0605087	0.1832324	0.0605087	3.0000002	0.1402491	0.165545	0.1402491	3.0000002	0.0746088	0.844091	0.0746088	3.0000002	0.0985755	0.218107	0.0985755	3.0000002	0.076355
3.015	0.1021143	0.2017974	0.1021143	3.015	0.0845048	0.1855546	0.0845048	3.015	0.0959653	0.2129345	0.0959653	3.015	0.0656464	0.1686659	0.0656464	3.015	0.0911546	0.5011964	0.0911546	3.015	0.1048231	0.5731125	0.1048231	3.015	0.1171713	2.153423	NaN	3.015	0.1072694	1.974329	NaN	3.015	0.0618124	0.1775636	0.0618124	3.015	0.1194137	0.16648	0.1194137	3.015	0.0937883	0.9221162	0.0937883	3.015	0.0918002	0.2209837	0.0918002	3.015	0.0732013
3.0300002	0.1092402	0.2084492	0.1092402	3.0300002	0.0689806	0.1881161	0.0689806	3.0300002	0.0596223	0.2231343	0.0596223	3.0300002	0.057822	0.1939879	0.057822	3.0300002	0.096382	0.5700778	0.096382	3.0300002	0.0974882	0.6970329	0.0974882	3.0300002	0.1084574	1.984735	NaN	3.0300002	0.1059525	1.961338	NaN	3.0300002	0.0579164	0.1787682	0.0579164	3.0300002	0.1247837	0.1792579	0.1247837	3.0300002	0.079443	1.051283	NaN	3.0300002	0.0934437	0.2129019	0.0934437	3.0300002	0.0761701
3.045	0.1062712	0.184382	0.1062712	3.045	0.0751141	0.1864846	0.0751141	3.045	0.0878853	0.2103636	0.0878853	3.045	0.0629565	0.1861621	0.0629565	3.045	0.07744	0.5330711	0.07744	3.045	0.1010272	0.6813248	0.1010272	3.045	0.1090565	1.794493	NaN	3.045	0.1247769	1.797424	NaN	3.045	0.0532162	0.1848458	0.0532162	3.045	0.1235521	0.1675974	0.1235521	3.045	0.0628233	1.175404	NaN	3.045	0.0854036	0.2202022	0.0854036	3.045	0.0769543
3.0600002	0.1227618	0.1932922	0.1227618	3.0600002	0.0763766	0.2356086	0.0763766	3.0600002	0.0969688	0.2198798	0.0969688	3.0600002	0.063104	0.1877105	0.063104	3.0600002	0.1086477	0.642796	0.1086477	3.0600002	0.0984531	0.5984112	0.0984531	3.0600002	0.122675	1.759508	NaN	3.0600002	0.1160739	2.20849	NaN	3.0600002	0.0583894	0.1943732	0.0583894	3.0600002	0.1259966	0.1754862	0.1259966	3.0600002	0.0611605	1.198806	NaN	3.0600002	0.0837616	0.2131806	0.0837616	3.0600002	0.0920948
3.075	0.1120754	0.186406	0.1120754	3.075	0.0787063	0.185604	0.0787063	3.075	0.1048959	0.2174235	0.1048959	3.075	0.0574853	0.173401	0.0574853	3.075	0.1020773	0.5021594	0.1020773	3.075	0.0716431	0.6276284	0.0716431	3.075	0.1190593	1.771228	NaN	3.075	0.10594	2.222802	NaN	3.075	0.0447755	0.1812866	0.0447755	3.075	0.1135955	0.1986292	0.1135955	3.075	0.0900824	1.019016	NaN	3.075	0.0740247	0.2229437	0.0740247	3.075	0.0772398
3.0900002	0.1215376	0.193949	0.1215376	3.0900002	0.0814655	0.1869364	0.0814655	3.0900002	0.0994462	0.2150581	0.0994462	3.0900002	0.0624842	0.1777249	0.0624842	3.0900002	0.0913648	0.4066213	0.0913648	3.0900002	0.0926367	0.6258811	0.0926367	3.0900002	0.1137052	1.820245	NaN	3.0900002	0.1106157	2.18301	NaN	3.0900002	0.0493217	0.1926084	0.0493217	3.0900002	0.1172875	0.180581	0.1172875	3.0900002	0.1003133	0.9544516	0.1003133	3.0900002	0.0804846	0.2207295	0.0804846	3.0900002	0.0754146
3.1050003	0.1247686	0.2234291	0.1247686	3.1050003	0.0762003	0.1870847	0.0762003	3.1050003	0.1100556	0.2212645	0.1100556	3.1050003	0.041522	0.177229	0.041522	3.1050003	0.1256097	0.3908632	0.1256097	3.1050003	0.1273897	0.5906312	0.1273897	3.1050003	0.1255632	1.661895	NaN	3.1050003	0.1060912	2.001744	NaN	3.1050003	0.0523985	0.184632	0.0523985	3.1050003	0.137463	0.1767874	0.137463	3.1050003	0.1101947	0.8422144	0.1101947	3.1050003	0.0772623	0.2200131	0.0772623	3.1050003	0.0874313
3.1200001	0.1152302	0.1795968	0.1152302	3.1200001	0.06535	0.1837972	0.06535	3.1200001	0.0956801	0.2141539	0.0956801	3.1200001	0.0371126	0.1832519	0.0371126	3.1200001	0.0927079	0.4199679	0.0927079	3.1200001	0.1236511	0.7552733	0.1236511	3.1200001	0.1367264	1.813384	NaN	3.1200001	0.1114866	1.900214	NaN	3.1200001	0.0485345	0.1981641	0.0485345	3.1200001	0.1032535	0.1748154	0.1032535	3.1200001	0.0720929	0.8667675	0.0720929	3.1200001	0.0828307	0.216424	0.0828307	3.1200001	0.079079
3.1350002	0.1013743	0.1834018	0.1013743	3.1350002	0.0706241	0.1739743	0.0706241	3.1350002	0.0966281	0.214208	0.0966281	3.1350002	0.0424773	0.1757865	0.0424773	3.1350002	0.0934333	0.4234073	0.0934333	3.1350002	0.1157912	0.6984842	0.1157912	3.1350002	0.1422115	1.606859	NaN	3.1350002	0.1045867	1.762959	NaN	3.1350002	0.0500548	0.1756302	0.0500548	3.1350002	0.1115745	0.1893786	0.1115745	3.1350002	0.0770812	1.066385	NaN	3.1350002	0.0851078	0.2121208	0.0851078	3.1350002	0.0874344
3.15	0.1039764	0.1739467	0.1039764	3.15	0.0845819	0.1873294	0.0845819	3.15	0.089495	0.2247688	0.089495	3.15	0.0430693	0.1914716	0.0430693	3.15	0.1136794	0.4224698	0.1136794	3.15	0.1003564	0.5878422	0.1003564	3.15	0.1205064	1.556893	NaN	3.15	0.1102381	1.849088	NaN	3.15	0.0552888	0.179914	0.0552888	3.15	0.1261564	0.1922279	0.1261564	3.15	0.0952086	1.008271	NaN	3.15	0.0945404	0.2105612	0.0945404	3.15	0.0791912
3.1650002	0.1117847	0.2102603	0.1117847	3.1650002	0.0793185	0.2048499	0.0793185	3.1650002	0.1047353	0.2111894	0.1047353	3.1650002	0.0430732	0.1809488	0.0430732	3.1650002	0.1085592	0.4745997	0.1085592	3.1650002	0.0852611	0.5940303	0.0852611	3.1650002	0.1025036	1.43921	NaN	3.1650002	0.1079905	1.847672	NaN	3.1650002	0.0584522	0.1873873	0.0584522	3.1650002	0.1341208	0.1791514	0.1341208	3.1650002	0.0926093	1.058687	NaN	3.1650002	0.0974437	0.2165597	0.0974437	3.1650002	0.0759975
3.18	0.1100383	0.1737775	0.1100383	3.18	0.0838089	0.2119107	0.0838089	3.18	0.0840804	0.2089332	0.0840804	3.18	0.0482848	0.1867081	0.0482848	3.18	0.0855559	0.4779261	0.0855559	3.18	0.0957171	0.7060053	0.0957171	3.18	0.137827	1.498749	NaN	3.18	0.1121527	1.854076	NaN	3.18	0.0479548	0.1819038	0.0479548	3.18	0.1417383	0.194945	0.1417383	3.18	0.0700678	0.9172802	0.0700678	3.18	0.0933321	0.2235637	0.0933321	3.18	0.0749182
3.1950002	0.1168185	0.2015127	0.1168185	3.1950002	0.0654794	0.1824662	0.0654794	3.1950002	0.0863137	0.2089712	0.0863137	3.1950002	0.060091	0.1780242	0.060091	3.1950002	0.0983187	0.4802315	0.0983187	3.1950002	0.1063387	0.7293656	0.1063387	3.1950002	0.142306	1.538966	NaN	3.1950002	0.1123302	2.199214	NaN	3.1950002	0.0542905	0.1754478	0.0542905	3.1950002	0.1482608	0.1797832	0.1482608	3.1950002	0.0553586	0.9005554	0.0553586	3.1950002	0.0937099	0.2170547	0.0937099	3.1950002	0.0776566
3.21	0.104311	0.2068478	0.104311	3.21	0.0753323	0.1893201	0.0753323	3.21	0.0858999	0.2193672	0.0858999	3.21	0.0615508	0.1785386	0.0615508	3.21	0.0956962	0.5564961	0.0956962	3.21	0.1235185	0.7564768	0.1235185	3.21	0.1368117	1.506325	NaN	3.21	0.1242348	2.189642	NaN	3.21	0.047901	0.1780616	0.047901	3.21	0.1168929	0.1652165	0.1168929	3.21	0.0735689	0.872632	0.0735689	3.21	0.0922175	0.2152353	0.0922175	3.21	0.0728204
3.2250001	0.1118992	0.1801595	0.1118992	3.2250001	0.0736063	0.1869851	0.0736063	3.2250001	0.0881551	0.2073764	0.0881551	3.2250001	0.0568692	0.1682729	0.0568692	3.2250001	0.1008186	0.3660614	0.1008186	3.2250001	0.1088209	0.8308905	0.1088209	3.2250001	0.1364159	1.294515	NaN	3.2250001	0.1082263	2.310741	NaN	3.2250001	0.0461349	0.2181078	0.0461349	3.2250001	0.1332133	0.1904519	0.1332133	3.2250001	0.0824117	1.048092	NaN	3.2250001	0.0934384	0.2083068	0.0934384	3.2250001	0.0589382
3.2400002	0.1117135	0.2457835	0.1117135	3.2400002	0.0876105	0.1814655	0.0876105	3.2400002	0.0927537	0.2185611	0.0927537	3.2400002	0.0538609	0.1764324	0.0538609	3.2400002	0.0866754	0.4095194	0.0866754	3.2400002	0.1053502	0.808962	0.1053502	3.2400002	0.1176639	1.326292	NaN	3.2400002	0.1194118	2.278276	NaN	3.2400002	0.0536307	0.1694725	0.0536307	3.2400002	0.136088	0.185592	0.136088	3.2400002	0.0867997	1.132596	NaN	3.2400002	0.0885313	0.2136782	0.0885313	3.2400002	0.0544855
3.255	0.1188462	0.2377778	0.1188462	3.255	0.0802823	0.1916443	0.0802823	3.255	0.0934898	0.2174326	0.0934898	3.255	0.0623403	0.181958	0.0623403	3.255	0.0882923	0.3972481	0.0882923	3.255	0.0848171	0.7110534	0.0848171	3.255	0.1416513	1.282228	NaN	3.255	0.1159941	2.349709	NaN	3.255	0.0495429	0.1702881	0.0495429	3.255	0.1418807	0.170252	0.1418807	3.255	0.062449	1.118727	NaN	3.255	0.087893	0.2203079	0.087893	3.255	0.0738908
3.2700002	0.1049673	0.1973168	0.1049673	3.2700002	0.0793586	0.1849021	0.0793586	3.2700002	0.106629	0.2143875	0.106629	3.2700002	0.060274	0.1960175	0.060274	3.2700002	0.0726604	0.3991491	0.0726604	3.2700002	0.1001965	0.6983799	0.1001965	3.2700002	0.1380375	1.295052	NaN	3.2700002	0.1211497	2.000053	NaN	3.2700002	0.0536906	0.1865501	0.0536906	3.2700002	0.1368971	0.1605966	0.1368971	3.2700002	0.0590448	1.027577	NaN	3.2700002	0.0856278	0.2109703	0.0856278	3.2700002	0.0728036
3.285	0.1203202	0.1870825	0.1203202	3.285	0.0849365	0.1756474	0.0849365	3.285	0.1042284	0.2110945	0.1042284	3.285	0.0571755	0.168279	0.0571755	3.285	0.0744657	0.4190144	0.0744657	3.285	0.0922267	0.6414553	0.0922267	3.285	0.1445179	1.250796	NaN	3.285	0.1081134	1.880098	NaN	3.285	0.0559875	0.1772258	0.0559875	3.285	0.1310342	0.1836606	0.1310342	3.285	0.0814589	1.136814	NaN	3.285	0.0939923	0.2148481	0.0939923	3.285	0.054192
3.3000002	0.1081991	0.1922604	0.1081991	3.3000002	0.0796785	0.1878304	0.0796785	3.3000002	0.0620081	0.2148625	0.0620081	3.3000002	0.054604	0.1784712	0.054604	3.3000002	0.0620486	0.3914053	0.0620486	3.3000002	0.1155012	0.6370911	0.1155012	3.3000002	0.1380464	1.35015	NaN	3.3000002	0.1186424	1.916165	NaN	3.3000002	0.0555139	0.1884279	0.0555139	3.3000002	0.1276136	0.1699437	0.1276136	3.3000002	0.095308	1.119426	NaN	3.3000002	0.0866529	0.215276	0.0866529	3.3000002	0.0569609
3.315	0.1165025	0.1683309	0.1165025	3.315	0.0817948	0.1836401	0.0817948	3.315	0.0583988	0.2188195	0.0583988	3.315	0.0460508	0.2004429	0.0460508	3.315	0.0657544	0.4342257	0.0657544	3.315	0.1170423	0.6581149	0.1170423	3.315	0.1402236	1.414311	NaN	3.315	0.1208978	2.055904	NaN	3.315	0.0542435	0.1829479	0.0542435	3.315	0.1441114	0.171648	0.1441114	3.315	0.0883444	1.361312	NaN	3.315	0.0891502	0.2175076	0.0891502	3.315	0.0762706
3.3300002	0.1108562	0.1747314	0.1108562	3.3300002	0.0701059	0.2174163	0.0701059	3.3300002	0.0331624	0.21934	0.0331624	3.3300002	0.0541487	0.2072124	0.0541487	3.3300002	0.0830136	0.4065046	0.0830136	3.3300002	0.1007028	0.559696	0.1007028	3.3300002	0.1053888	1.402987	NaN	3.3300002	0.1142883	2.121783	NaN	3.3300002	0.0526239	0.1664122	0.0526239	3.3300002	0.1278664	0.1792663	0.1278664	3.3300002	0.0869604	1.139449	NaN	3.3300002	0.0887914	0.2135481	0.0887914	3.3300002	0.036562
3.3450003	0.110405	0.2174357	0.110405	3.3450003	0.0768568	0.1782775	0.0768568	3.3450003	0.0325885	0.2240896	0.0325885	3.3450003	0.0524423	0.1787215	0.0524423	3.3450003	0.0807604	0.4161324	0.0807604	3.3450003	0.1081985	0.6871101	0.1081985	3.3450003	0.1414133	1.293059	NaN	3.3450003	0.13218	2.163991	NaN	3.3450003	0.0644353	0.1834832	0.0644353	3.3450003	0.1346117	0.1736784	0.1346117	3.3450003	0.0657712	0.8617019	0.0657712	3.3450003	0.0817516	0.2163676	0.0817516	3.3450003	0.0300044
3.3600001	0.1102987	0.182158	0.1102987	3.3600001	0.0713986	0.1872142	0.0713986	3.3600001	0.0596391	0.2223535	0.0596391	3.3600001	0.0566889	0.1784228	0.0566889	3.3600001	0.0629081	0.3899386	0.0629081	3.3600001	0.1040289	0.6868268	0.1040289	3.3600001	0.1431525	1.388667	NaN	3.3600001	0.0984982	2.127253	NaN	3.3600001	0.0559586	0.1707455	0.0559586	3.3600001	0.1304632	0.1810687	0.1304632	3.3600001	0.0676799	0.8229351	0.0676799	3.3600001	0.0976941	0.2137386	0.0976941	3.3600001	0.0331882
3.3750002	0.1170147	0.1952131	0.1170147	3.3750002	0.0771101	0.1869545	0.0771101	3.3750002	0.0313794	0.2207829	0.0313794	3.3750002	0.0494344	0.1800938	0.0494344	3.3750002	0.0941582	0.3889435	0.0941582	3.3750002	0.0892807	0.7275193	0.0892807	3.3750002	0.1392047	1.216855	NaN	3.3750002	0.1057325	1.920735	NaN	3.3750002	0.0547715	0.201839	0.0547715	3.3750002	0.1340712	0.1686733	0.1340712	3.3750002	0.0852434	0.7814584	0.0852434	3.3750002	0.0873889	0.217698	0.0873889	3.3750002	0.0315169
3.39	0.1115236	0.2283872	0.1115236	3.39	0.078527	0.1905046	0.078527	3.39	0.0572166	0.2110688	0.0572166	3.39	0.0609646	0.1971592	0.0609646	3.39	0.1177633	0.3940178	0.1177633	3.39	0.086084	0.6753624	0.086084	3.39	0.1268997	1.054655	NaN	3.39	0.1160322	2.261221	NaN	3.39	0.0613736	0.1958159	0.0613736	3.39	0.12181	0.1731289	0.12181	3.39	0.0627483	0.9199923	0.0627483	3.39	0.0945474	0.2163242	0.0945474	3.39	0.0393759
3.4050002	0.1152135	0.3507671	0.1152135	3.4050002	0.0666302	0.1987062	0.0666302	3.4050002	0.0494212	0.222944	0.0494212	3.4050002	0.0689771	0.1728023	0.0689771	3.4050002	0.0711037	0.3818524	0.0711037	3.4050002	0.0934676	0.4923996	0.0934676	3.4050002	0.1176498	0.9772849	0.1176498	3.4050002	0.1077718	2.247371	NaN	3.4050002	0.0543137	0.2043355	0.0543137	3.4050002	0.1276479	0.1784556	0.1276479	3.4050002	0.0673703	1.025158	NaN	3.4050002	0.098736	0.2160629	0.098736	3.4050002	0.0553015
3.42	0.1107706	0.1745373	0.1107706	3.42	0.0790209	0.1938515	0.0790209	3.42	0.0960535	0.221382	0.0960535	3.42	0.0517852	0.186016	0.0517852	3.42	0.0641021	0.3083179	0.0641021	3.42	0.0819607	0.5102403	0.0819607	3.42	0.1344882	0.9959406	0.1344882	3.42	0.1080514	2.077255	NaN	3.42	0.0568328	0.1820056	0.0568328	3.42	0.1280007	0.177784	0.1280007	3.42	0.0776456	1.127334	NaN	3.42	0.087074	0.2194079	0.087074	3.42	0.0714888
3.4350002	0.117357	0.2463049	0.117357	3.4350002	0.0797536	0.1952168	0.0797536	3.4350002	0.0917414	0.2191572	0.0917414	3.4350002	0.0579114	0.1660376	0.0579114	3.4350002	0.0710959	0.3889088	0.0710959	3.4350002	0.096512	0.4802855	0.096512	3.4350002	0.1433834	1.01347	NaN	3.4350002	0.1059064	2.123429	NaN	3.4350002	0.0503836	0.180696	0.0503836	3.4350002	0.1441987	0.1808267	0.1441987	3.4350002	0.0796249	1.375788	NaN	3.4350002	0.0845589	0.2185544	0.0845589	3.4350002	0.0513301
3.45	0.106168	0.2488976	0.106168	3.45	0.0823283	0.1747029	0.0823283	3.45	0.0834275	0.2201115	0.0834275	3.45	0.0751008	0.1852946	0.0751008	3.45	0.0754187	0.4030645	0.0754187	3.45	0.1409366	0.5165407	0.1409366	3.45	0.1116393	1.185669	NaN	3.45	0.0999577	2.307024	NaN	3.45	0.0560384	0.1785219	0.0560384	3.45	0.1353803	0.1798463	0.1353803	3.45	0.0655289	1.260641	NaN	3.45	0.0833574	0.2162648	0.0833574	3.45	0.0591171
3.4650002	0.1020394	0.2425619	0.1020394	3.4650002	0.0712583	0.1861567	0.0712583	3.4650002	0.054752	0.2096566	0.054752	3.4650002	0.053424	0.1954327	0.053424	3.4650002	0.0721691	0.3949901	0.0721691	3.4650002	0.154369	0.506515	0.154369	3.4650002	0.0986002	1.021472	NaN	3.4650002	0.1127797	2.089441	NaN	3.4650002	0.0586086	0.1823681	0.0586086	3.4650002	0.1232046	0.1777833	0.1232046	3.4650002	0.0873083	1.184879	NaN	3.4650002	0.0878392	0.2183554	0.0878392	3.4650002	0.063103
3.4800003	0.1121649	0.1862524	0.1121649	3.4800003	0.0780655	0.189663	0.0780655	3.4800003	0.0452526	0.20964	0.0452526	3.4800003	0.0619842	0.1894592	0.0619842	3.4800003	0.0582802	0.4552078	0.0582802	3.4800003	0.1432933	0.5278392	0.1432933	3.4800003	0.1190911	1.361545	NaN	3.4800003	0.1144564	2.087889	NaN	3.4800003	0.0548228	0.1838938	0.0548228	3.4800003	0.1422305	0.1723881	0.1422305	3.4800003	0.0651862	1.099403	NaN	3.4800003	0.0865988	0.2153367	0.0865988	3.4800003	0.0572363
3.4950001	0.1206891	0.1906497	0.1206891	3.4950001	0.075242	0.1751835	0.075242	3.4950001	0.0554306	0.2174441	0.0554306	3.4950001	0.0558937	0.1855524	0.0558937	3.4950001	0.0837148	0.3900217	0.0837148	3.4950001	0.1394981	0.5424883	0.1394981	3.4950001	0.109632	1.318328	NaN	3.4950001	0.1011451	2.260768	NaN	3.4950001	0.0526802	0.1993265	0.0526802	3.4950001	0.1349748	0.1841711	0.1349748	3.4950001	0.0889692	0.8561597	0.0889692	3.4950001	0.0718684	0.2184962	0.0718684	3.4950001	0.0558522
3.5100002	0.115308	0.1951882	0.115308	3.5100002	0.0700827	0.1796782	0.0700827	3.5100002	0.0396238	0.2097619	0.0396238	3.5100002	0.0631072	0.1838911	0.0631072	3.5100002	0.0662316	0.4028039	0.0662316	3.5100002	0.141203	0.5320641	0.141203	3.5100002	0.1000122	1.324758	NaN	3.5100002	0.1218461	1.932734	NaN	3.5100002	0.0554061	0.2032018	0.0554061	3.5100002	0.1366763	0.1732665	0.1366763	3.5100002	0.0774916	0.7744844	0.0774916	3.5100002	0.0815639	0.2135386	0.0815639	3.5100002	0.0435967
3.525	0.1081556	0.1785748	0.1081556	3.525	0.0603025	0.1878625	0.0603025	3.525	0.0427027	0.2154834	0.0427027	3.525	0.0615324	0.1884317	0.0615324	3.525	0.0752751	0.4209859	0.0752751	3.525	0.139348	0.5015394	0.139348	3.525	0.1217895	1.304347	NaN	3.525	0.1084992	1.85034	NaN	3.525	0.0528761	0.1914211	0.0528761	3.525	0.1059561	0.1770942	0.1059561	3.525	0.0740768	0.547574	0.0740768	3.525	0.0826962	0.2111874	0.0826962	3.525	0.0477048
3.5400002	0.1167795	0.2295328	0.1167795	3.5400002	0.0774624	0.1983431	0.0774624	3.5400002	0.0420224	0.2101759	0.0420224	3.5400002	0.0619873	0.1895508	0.0619873	3.5400002	0.0598376	0.4145708	0.0598376	3.5400002	0.1524298	0.4950186	0.1524298	3.5400002	0.110466	1.351916	NaN	3.5400002	0.1051395	2.001995	NaN	3.5400002	0.0583338	0.1865528	0.0583338	3.5400002	0.122662	0.1842043	0.122662	3.5400002	0.0945508	0.5764175	0.0945508	3.5400002	0.0879219	0.216285	0.0879219	3.5400002	0.048741
3.555	0.1054614	0.2232255	0.1054614	3.555	0.0597273	0.1870165	0.0597273	3.555	0.0494467	0.219201	0.0494467	3.555	0.0622937	0.1836731	0.0622937	3.555	0.0669482	0.4041909	0.0669482	3.555	0.148869	0.5468388	0.148869	3.555	0.1159189	1.250759	NaN	3.555	0.1022607	1.968375	NaN	3.555	0.0552106	0.1865636	0.0552106	3.555	0.1313311	0.1807137	0.1313311	3.555	0.1056622	0.6766962	0.1056622	3.555	0.0799897	0.2122002	0.0799897	3.555	0.0390147
3.5700002	0.1168154	0.3311561	0.1168154	3.5700002	0.0641441	0.1770529	0.0641441	3.5700002	0.0564317	0.2206172	0.0564317	3.5700002	0.0514622	0.2450351	0.0514622	3.5700002	0.0640197	0.3820525	0.0640197	3.5700002	0.1472812	0.4881687	0.1472812	3.5700002	0.1210866	1.571844	NaN	3.5700002	0.1344857	1.877607	NaN	3.5700002	0.0480074	0.1868501	0.0480074	3.5700002	0.1280312	0.1696589	0.1280312	3.5700002	0.1107141	0.6689738	0.1107141	3.5700002	0.0772677	0.2224673	0.0772677	3.5700002	0.0349708
3.5850003	0.1005187	0.3702244	0.1005187	3.5850003	0.066796	0.1749179	0.066796	3.5850003	0.0694812	0.2150348	0.0694812	3.5850003	0.0619713	0.188069	0.0619713	3.5850003	0.0631938	0.435321	0.0631938	3.5850003	0.1449433	0.4604682	0.1449433	3.5850003	0.1185443	1.39769	NaN	3.5850003	0.1277864	2.02975	NaN	3.5850003	0.0488855	0.200185	0.0488855	3.5850003	0.12511	0.1808094	0.12511	3.5850003	0.0958517	0.5034552	0.0958517	3.5850003	0.0814394	0.2179039	0.0814394	3.5850003	0.0337802
3.6000001	0.1073339	0.1870985	0.1073339	3.6000001	0.0729162	0.1855835	0.0729162	3.6000001	0.0471082	0.2145344	0.0471082	3.6000001	0.0648656	0.1856519	0.0648656	3.6000001	0.0813888	0.4494299	0.0813888	3.6000001	0.1400482	0.4081363	0.1400482	3.6000001	0.0947778	1.364391	NaN	3.6000001	0.113009	2.210055	NaN	3.6000001	0.045567	0.1940594	0.045567	3.6000001	0.1316769	0.2070316	0.1316769	3.6000001	0.0684986	0.7174962	0.0684986	3.6000001	0.0681827	0.2183276	0.0681827	3.6000001	0.0485969
3.6150002	0.1128697	0.2212169	0.1128697	3.6150002	0.0639911	0.1932013	0.0639911	3.6150002	0.0478135	0.2198658	0.0478135	3.6150002	0.0797269	0.178432	0.0797269	3.6150002	0.106436	0.4040658	0.106436	3.6150002	0.1474668	0.4065604	0.1474668	3.6150002	0.1229435	1.438157	NaN	3.6150002	0.1072432	2.024462	NaN	3.6150002	0.0433137	0.1855963	0.0433137	3.6150002	0.1310933	0.1838425	0.1310933	3.6150002	0.0652331	0.6110194	0.0652331	3.6150002	0.075497	0.2135882	0.075497	3.6150002	0.0392873
3.63	0.1082305	0.2250309	0.1082305	3.63	0.0602942	0.2240857	0.0602942	3.63	0.0382788	0.2148697	0.0382788	3.63	0.075295	0.1794551	0.075295	3.63	0.0959268	0.4187366	0.0959268	3.63	0.1419802	0.4033682	0.1419802	3.63	0.1368265	1.12514	NaN	3.63	0.1217974	1.999609	NaN	3.63	0.0508568	0.2084925	0.0508568	3.63	0.1239826	0.174606	0.1239826	3.63	0.0625391	0.7675483	0.0625391	3.63	0.0738618	0.2096184	0.0738618	3.63	0.0412075
3.6450002	0.1212279	0.1664965	0.1212279	3.6450002	0.0642807	0.1933592	0.0642807	3.6450002	0.0561104	0.2153648	0.0561104	3.6450002	0.0723541	0.1880735	0.0723541	3.6450002	0.1023553	0.4275698	0.1023553	3.6450002	0.1529584	0.415123	0.1529584	3.6450002	0.1445735	1.12863	NaN	3.6450002	0.1250661	2.128814	NaN	3.6450002	0.0429424	0.1798277	0.0429424	3.6450002	0.1209846	0.1957958	0.1209846	3.6450002	0.0509061	0.6629661	0.0509061	3.6450002	0.0734742	0.2191002	0.0734742	3.6450002	0.0283843
3.66	0.1228935	0.2261816	0.1228935	3.66	0.0728557	0.1916606	0.0728557	3.66	0.1065439	0.2237344	0.1065439	3.66	0.0656778	0.1881952	0.0656778	3.66	0.1247559	0.4590263	0.1247559	3.66	0.1484724	0.3713169	0.1484724	3.66	0.144545	1.057335	NaN	3.66	0.1305052	2.143414	NaN	3.66	0.0447327	0.1851622	0.0447327	3.66	0.1051242	0.1701375	0.1051242	3.66	0.0641502	0.7198465	0.0641502	3.66	0.0721795	0.2117634	0.0721795	3.66	0.0346228
3.6750002	0.1189891	0.1900115	0.1189891	3.6750002	0.0744375	0.2172549	0.0744375	3.6750002	0.073569	0.2195493	0.073569	3.6750002	0.0796695	0.1784002	0.0796695	3.6750002	0.1159279	0.4343331	0.1159279	3.6750002	0.1452456	0.3695129	0.1452456	3.6750002	0.1368306	0.8006929	0.1368306	3.6750002	0.1131415	2.180387	NaN	3.6750002	0.0470181	0.1925852	0.0470181	3.6750002	0.1157858	0.1792927	0.1157858	3.6750002	0.0584408	0.7241239	0.0584408	3.6750002	0.0751686	0.2133935	0.0751686	3.6750002	0.0401848
3.69	0.1107318	0.1952839	0.1107318	3.69	0.0733012	0.1785849	0.0733012	3.69	0.0859608	0.2139042	0.0859608	3.69	0.0733346	0.1806813	0.0733346	3.69	0.1044685	0.4104754	0.1044685	3.69	0.1553521	0.3814552	0.1553521	3.69	0.1446063	0.8881385	0.1446063	3.69	0.1146434	2.164747	NaN	3.69	0.0445581	0.1723192	0.0445581	3.69	0.1027886	0.1756999	0.1027886	3.69	0.0601399	0.7428622	0.0601399	3.69	0.065057	0.2150064	0.065057	3.69	0.0255215
3.7050002	0.1148377	0.1959216	0.1148377	3.7050002	0.0733692	0.1950957	0.0733692	3.7050002	0.0967494	0.2090694	0.0967494	3.7050002	0.0711215	0.1731865	0.0711215	3.7050002	0.0960863	0.4021109	0.0960863	3.7050002	0.1435065	0.3855169	0.1435065	3.7050002	0.1493051	1.035465	NaN	3.7050002	0.1361266	2.048702	NaN	3.7050002	0.0450133	0.1791369	0.0450133	3.7050002	0.1161859	0.174817	0.1161859	3.7050002	0.0577525	0.7708869	0.0577525	3.7050002	0.0836048	0.2216654	0.0836048	3.7050002	0.0366887
3.7200003	0.1134538	0.1952421	0.1134538	3.7200003	0.0775618	0.2104538	0.0775618	3.7200003	0.0850852	0.2177639	0.0850852	3.7200003	0.0818123	0.1723085	0.0818123	3.7200003	0.0927843	0.4247227	0.0927843	3.7200003	0.1451511	0.4217464	0.1451511	3.7200003	0.1460792	0.9500508	0.1460792	3.7200003	0.1237435	2.098945	NaN	3.7200003	0.0477775	0.1995391	0.0477775	3.7200003	0.0942066	0.1761576	0.0942066	3.7200003	0.060114	0.6664904	0.060114	3.7200003	0.0768506	0.2207503	0.0768506	3.7200003	0.0326749
3.7350001	0.1198689	0.191578	0.1198689	3.7350001	0.0773746	0.1868928	0.0773746	3.7350001	0.0797611	0.2182978	0.0797611	3.7350001	0.0797641	0.1899893	0.0797641	3.7350001	0.1070217	0.4154527	0.1070217	3.7350001	0.1538329	0.3846511	0.1538329	3.7350001	0.1378011	0.8213792	0.1378011	3.7350001	0.124096	2.250713	NaN	3.7350001	0.0473346	0.1745052	0.0473346	3.7350001	0.1103004	0.1727178	0.1103004	3.7350001	0.0482705	0.644406	0.0482705	3.7350001	0.0751934	0.2193904	0.0751934	3.7350001	0.0505428
3.7500002	0.1116435	0.1854022	0.1116435	3.7500002	0.0841265	0.1776282	0.0841265	3.7500002	0.0872208	0.2264711	0.0872208	3.7500002	0.0884021	0.1830445	0.0884021	3.7500002	0.0977037	0.3586376	0.0977037	3.7500002	0.1450259	0.4084716	0.1450259	3.7500002	0.1423337	0.8360801	0.1423337	3.7500002	0.1325827	2.046189	NaN	3.7500002	0.0561215	0.1918671	0.0561215	3.7500002	0.1021274	0.1869656	0.1021274	3.7500002	0.0612487	0.6910247	0.0612487	3.7500002	0.082447	0.2161438	0.082447	3.7500002	0.063998
3.765	0.114632	0.2044114	0.114632	3.765	0.0835601	0.188337	0.0835601	3.765	0.0895063	0.2152276	0.0895063	3.765	0.0929886	0.1810073	0.0929886	3.765	0.1212339	0.4374803	0.1212339	3.765	0.1459545	0.3889469	0.1459545	3.765	0.148074	1.11979	NaN	3.765	0.1207302	2.120666	NaN	3.765	0.0498518	0.177161	0.0498518	3.765	0.1088049	0.1821178	0.1088049	3.765	0.0415219	0.5486514	0.0415219	3.765	0.0770385	0.2127945	0.0770385	3.765	0.0575838
3.7800002	0.1055196	0.2050363	0.1055196	3.7800002	0.079658	0.1847048	0.079658	3.7800002	0.0831537	0.2126032	0.0831537	3.7800002	0.0761518	0.1810335	0.0761518	3.7800002	0.1041234	0.3789776	0.1041234	3.7800002	0.1411234	0.3890826	0.1411234	3.7800002	0.1498155	1.376597	NaN	3.7800002	0.1225293	2.444118	NaN	3.7800002	0.0466456	0.1849596	0.0466456	3.7800002	0.1102745	0.174729	0.1102745	3.7800002	0.0420403	0.5723032	0.0420403	3.7800002	0.0759656	0.2185005	0.0759656	3.7800002	0.0672645
3.795	0.1159178	0.3546901	0.1159178	3.795	0.0749672	0.1780111	0.0749672	3.795	0.0938402	0.2231614	0.0938402	3.795	0.0865593	0.1832469	0.0865593	3.795	0.1212805	0.4097376	0.1212805	3.795	0.1467026	0.4420313	0.1467026	3.795	0.1476931	1.125086	NaN	3.795	0.1228566	2.292071	NaN	3.795	0.0512802	0.1713009	0.0512802	3.795	0.1022637	0.1831557	0.1022637	3.795	0.0355404	0.5632418	0.0355404	3.795	0.0712741	0.2070463	0.0712741	3.795	0.0447656
3.8100002	0.113567	0.3366805	0.113567	3.8100002	0.0766582	0.1950172	0.0766582	3.8100002	0.1002657	0.2235755	0.1002657	3.8100002	0.085462	0.1883041	0.085462	3.8100002	0.1098084	0.426795	0.1098084	3.8100002	0.1442535	0.3988967	0.1442535	3.8100002	0.1436709	0.9122117	0.1436709	3.8100002	0.131954	2.32172	NaN	3.8100002	0.0436812	0.2166035	0.0436812	3.8100002	0.0910424	0.1866901	0.0910424	3.8100002	0.0427934	0.649155	0.0427934	3.8100002	0.0712761	0.2189283	0.0712761	3.8100002	0.0478672
3.8250003	0.1053116	0.3752785	0.1053116	3.8250003	0.0853558	0.1690889	0.0853558	3.8250003	0.0961985	0.216797	0.0961985	3.8250003	0.0841374	0.1821111	0.0841374	3.8250003	0.096896	0.416305	0.096896	3.8250003	0.1288143	0.362845	0.1288143	3.8250003	0.1163563	0.7943821	0.1163563	3.8250003	0.1427323	2.337516	NaN	3.8250003	0.0561573	0.187798	0.0561573	3.8250003	0.1097092	0.1894459	0.1097092	3.8250003	0.0592306	0.5863978	0.0592306	3.8250003	0.0889215	0.2124736	0.0889215	3.8250003	0.0595658
3.8400002	0.0950427	0.3680291	0.0950427	3.8400002	0.0795784	0.1861995	0.0795784	3.8400002	0.1005873	0.2175613	0.1005873	3.8400002	0.0834054	0.1909323	0.0834054	3.8400002	0.111255	0.3657773	0.111255	3.8400002	0.148596	0.373966	0.148596	3.8400002	0.1175928	0.8666124	0.1175928	3.8400002	0.1625763	2.326929	NaN	3.8400002	0.057101	0.1813342	0.057101	3.8400002	0.1147599	0.185093	0.1147599	3.8400002	0.0724195	0.6522966	0.0724195	3.8400002	0.0712541	0.2147887	0.0712541	3.8400002	0.0774313
3.8550003	0.1229439	0.2214199	0.1229439	3.8550003	0.0806671	0.1699887	0.0806671	3.8550003	0.1073118	0.2151185	0.1073118	3.8550003	0.0829728	0.1726879	0.0829728	3.8550003	0.1126617	0.4660525	0.1126617	3.8550003	0.1422258	0.4315389	0.1422258	3.8550003	0.115342	1.072148	NaN	3.8550003	0.1567618	2.354093	NaN	3.8550003	0.0551257	0.1971548	0.0551257	3.8550003	0.1213834	0.1639351	0.1213834	3.8550003	0.0518423	0.6766642	0.0518423	3.8550003	0.0701618	0.2205099	0.0701618	3.8550003	0.073949
3.8700001	0.1125894	0.2659534	0.1125894	3.8700001	0.0813567	0.1706853	0.0813567	3.8700001	0.0894027	0.2220043	0.0894027	3.8700001	0.0763032	0.2311215	0.0763032	3.8700001	0.1032697	0.4099307	0.1032697	3.8700001	0.1489562	0.3242924	0.1489562	3.8700001	0.0931425	0.971453	0.0931425	3.8700001	0.1186822	2.482648	NaN	3.8700001	0.057225	0.1837119	0.057225	3.8700001	0.1062258	0.18806	0.1062258	3.8700001	0.0424322	0.7157809	0.0424322	3.8700001	0.0769615	0.2148869	0.0769615	3.8700001	0.064133
3.8850002	0.1016855	0.2811184	0.1016855	3.8850002	0.0790783	0.1888802	0.0790783	3.8850002	0.1024276	0.2179566	0.1024276	3.8850002	0.0757686	0.1856671	0.0757686	3.8850002	0.1087721	0.4300355	0.1087721	3.8850002	0.1499577	0.3629774	0.1499577	3.8850002	0.1359427	0.955808	0.1359427	3.8850002	0.1281576	2.314054	NaN	3.8850002	0.0551337	0.1795159	0.0551337	3.8850002	0.1103315	0.1735974	0.1103315	3.8850002	0.0331128	0.6949058	0.0331128	3.8850002	0.08356	0.2049299	0.08356	3.8850002	0.0426855
3.9	0.1158263	0.1838064	0.1158263	3.9	0.0809338	0.1959729	0.0809338	3.9	0.0608954	0.2173476	0.0608954	3.9	0.0865326	0.184828	0.0865326	3.9	0.1002746	0.4233266	0.1002746	3.9	0.1574248	0.3653294	0.1574248	3.9	0.1460862	0.8829189	0.1460862	3.9	0.1265661	2.372952	NaN	3.9	0.0584171	0.1827948	0.0584171	3.9	0.1189697	0.1737171	0.1189697	3.9	0.0453603	0.656819	0.0453603	3.9	0.0826979	0.2164953	0.0826979	3.9	0.0289235
3.9150002	0.1203884	0.2008239	0.1203884	3.9150002	0.0703894	0.1752687	0.0703894	3.9150002	0.0900136	0.2203132	0.0900136	3.9150002	0.0732494	0.1860384	0.0732494	3.9150002	0.1176424	0.4502946	0.1176424	3.9150002	0.1263457	0.3726014	0.1263457	3.9150002	0.1326647	0.9303737	0.1326647	3.9150002	0.1181638	2.582704	NaN	3.9150002	0.0537339	0.1758947	0.0537339	3.9150002	0.104772	0.1920922	0.104772	3.9150002	0.0314524	0.9464912	0.0314524	3.9150002	0.0977909	0.222258	0.0977909	3.9150002	0.0322391
3.9300003	0.1065372	0.1913513	0.1065372	3.9300003	0.0756811	0.1849462	0.0756811	3.9300003	0.0846935	0.2172232	0.0846935	3.9300003	0.0819404	0.1971794	0.0819404	3.9300003	0.1329105	0.458299	0.1329105	3.9300003	0.1265591	0.3714241	0.1265591	3.9300003	0.1184099	0.6472296	0.1184099	3.9300003	0.1207008	2.505547	NaN	3.9300003	0.0545399	0.1887912	0.0545399	3.9300003	0.0967003	0.1821376	0.0967003	3.9300003	0.0559421	0.9663145	0.0559421	3.9300003	0.096968	0.2111514	0.096968	3.9300003	0.0408506
3.9450002	0.1121196	0.1716874	0.1121196	3.9450002	0.0818448	0.2030173	0.0818448	3.9450002	0.0937143	0.1790113	0.0937143	3.9450002	0.0885557	0.1961661	0.0885557	3.9450002	0.1343622	0.4162558	0.1343622	3.9450002	0.1429618	0.3776655	0.1429618	3.9450002	0.1205097	0.6595314	0.1205097	3.9450002	0.1000478	2.43762	NaN	3.9450002	0.0554499	0.1808895	0.0554499	3.9450002	0.1096288	0.1782465	0.1096288	3.9450002	0.0503944	0.898013	0.0503944	3.9450002	0.0914138	0.2166727	0.0914138	3.9450002	0.0382492
3.9600003	0.1125351	0.1908012	0.1125351	3.9600003	0.0668808	0.1812755	0.0668808	3.9600003	0.1074171	0.1842715	0.1074171	3.9600003	0.0801681	0.1934453	0.0801681	3.9600003	0.0984413	0.3848844	0.0984413	3.9600003	0.1395972	0.3829109	0.1395972	3.9600003	0.1376032	0.6568363	0.1376032	3.9600003	0.0909887	2.270409	NaN	3.9600003	0.0575924	0.178174	0.0575924	3.9600003	0.0935104	0.1816807	0.0935104	3.9600003	0.0369559	0.7156048	0.0369559	3.9600003	0.0958843	0.2115344	0.0958843	3.9600003	0.0505804
3.9750001	0.1197006	0.1850999	0.1197006	3.9750001	0.0662276	0.1755203	0.0662276	3.9750001	0.0842011	0.2082572	0.0842011	3.9750001	0.0784655	0.1624406	0.0784655	3.9750001	0.122477	0.4163001	0.122477	3.9750001	0.1353793	0.3975993	0.1353793	3.9750001	0.1623943	0.8048756	0.1623943	3.9750001	0.1026307	2.481061	NaN	3.9750001	0.0512083	0.1911437	0.0512083	3.9750001	0.1077218	0.1819784	0.1077218	3.9750001	0.0530742	0.6716487	0.0530742	3.9750001	0.1081676	0.2108551	0.1081676	3.9750001	0.0522725
3.9900002	0.1230221	0.2269472	0.1230221	3.9900002	0.0677836	0.1777586	0.0677836	3.9900002	0.0978371	0.198386	0.0978371	3.9900002	0.0616779	0.1803384	0.0616779	3.9900002	0.1316562	0.4086148	0.1316562	3.9900002	0.1364269	0.3859622	0.1364269	3.9900002	0.162201	0.8410611	0.162201	3.9900002	0.1209284	2.442868	NaN	3.9900002	0.0550654	0.1858951	0.0550654	3.9900002	0.1041937	0.1799677	0.1041937	3.9900002	0.0307458	0.6582364	0.0307458	3.9900002	0.1242581	0.217557	0.1242581	3.9900002	0.0872816
4.005	0.1131076	0.3386003	0.1131076	4.005	0.0722538	0.1889192	0.0722538	4.005	0.0912722	0.2001349	0.0912722	4.005	0.0510124	0.1896463	0.0510124	4.005	0.1348092	0.4058791	0.1348092	4.005	0.1479518	0.3887841	0.1479518	4.005	0.1201991	0.6954863	0.1201991	4.005	0.1240649	2.281163	NaN	4.005	0.0600807	0.1863601	0.0600807	4.005	0.1028891	0.1746826	0.1028891	4.005	0.0604569	0.5865461	0.0604569	4.005	0.1050827	0.2162739	0.1050827	4.005	0.0565645
4.02	0.1155975	0.3982882	0.1155975	4.02	0.0672079	0.180071	0.0672079	4.02	0.0847268	0.2043943	0.0847268	4.02	0.0590573	0.1839552	0.0590573	4.02	0.0922117	0.3765025	0.0922117	4.02	0.1447074	0.3816606	0.1447074	4.02	0.1380373	0.6968516	0.1380373	4.02	0.1260306	2.221295	NaN	4.02	0.0605347	0.2030813	0.0605347	4.02	0.1072603	0.1835375	0.1072603	4.02	0.0534842	0.6218143	0.0534842	4.02	0.0998398	0.2139849	0.0998398	4.02	0.057703
4.0350003	0.1214616	0.3603607	0.1214616	4.0350003	0.0689736	0.1822998	0.0689736	4.0350003	0.0770402	0.2183621	0.0770402	4.0350003	0.0569852	0.1800954	0.0569852	4.0350003	0.1121367	0.4206539	0.1121367	4.0350003	0.1339468	0.4127884	0.1339468	4.0350003	0.1389566	0.7282988	0.1389566	4.0350003	0.1143361	2.004848	NaN	4.0350003	0.0668321	0.1798472	0.0668321	4.0350003	0.1100082	0.1785476	0.1100082	4.0350003	0.042555	0.6972935	0.042555	4.0350003	0.0986827	0.2215036	0.0986827	4.0350003	0.0351593
4.05	0.1085154	0.3807078	0.1085154	4.05	0.0736419	0.1874004	0.0736419	4.05	0.0909381	0.1868636	0.0909381	4.05	0.0847949	0.1737522	0.0847949	4.05	0.1056948	0.4169809	0.1056948	4.05	0.1153172	0.3838841	0.1153172	4.05	0.1331822	0.6725966	0.1331822	4.05	0.1121096	2.099854	NaN	4.05	0.0600628	0.1915778	0.0600628	4.05	0.1208585	0.1732121	0.1208585	4.05	0.0456969	0.655397	0.0456969	4.05	0.1027224	0.2134907	0.1027224	4.05	0.0367556
4.065	0.1206197	0.3455084	0.1206197	4.065	0.0686746	0.189918	0.0686746	4.065	0.0928436	0.2037179	0.0928436	4.065	0.0676401	0.1923344	0.0676401	4.065	0.130589	0.4137019	0.130589	4.065	0.1177489	0.3802402	0.1177489	4.065	0.1164536	0.7482001	0.1164536	4.065	0.1155756	1.844259	NaN	4.065	0.0623236	0.1953995	0.0623236	4.065	0.103186	0.1893663	0.103186	4.065	0.0508048	0.7196844	0.0508048	4.065	0.1203189	0.2168411	0.1203189	4.065	0.04675
4.0800004	0.1115473	0.3698612	0.1115473	4.0800004	0.0753166	0.1656284	0.0753166	4.0800004	0.0928474	0.2116651	0.0928474	4.0800004	0.0690418	0.1821914	0.0690418	4.0800004	0.115703	0.4683237	0.115703	4.0800004	0.1149031	0.368475	0.1149031	4.0800004	0.108118	0.5882652	0.108118	4.0800004	0.1072455	2.045667	NaN	4.0800004	0.0762202	0.1843123	0.0762202	4.0800004	0.1101735	0.1737547	0.1101735	4.0800004	0.0432038	0.8238334	0.0432038	4.0800004	0.1125736	0.2153966	0.1125736	4.0800004	0.0461482
4.0950003	0.1275142	0.1951843	0.1275142	4.0950003	0.0769147	0.1797381	0.0769147	4.0950003	0.0892955	0.2144714	0.0892955	4.0950003	0.0606575	0.1759908	0.0606575	4.0950003	0.1316601	0.475028	0.1316601	4.0950003	0.1100823	0.3444743	0.1100823	4.0950003	0.1089374	0.6182441	0.1089374	4.0950003	0.1046332	2.075083	NaN	4.0950003	0.0672232	0.2008008	0.0672232	4.0950003	0.069838	0.1949532	0.069838	4.0950003	0.0573137	1.008574	NaN	4.0950003	0.115273	0.2197188	0.115273	4.0950003	0.0396507
4.11	0.1136442	0.2309972	0.1136442	4.11	0.0738344	0.1816578	0.0738344	4.11	0.1052708	0.2062936	0.1052708	4.11	0.0477589	0.186175	0.0477589	4.11	0.1239904	0.4163157	0.1239904	4.11	0.1167322	0.373513	0.1167322	4.11	0.113144	0.5823917	0.113144	4.11	0.107767	2.043707	NaN	4.11	0.06006	0.2051103	0.06006	4.11	0.0938679	0.1802844	0.0938679	4.11	0.0524648	1.079971	NaN	4.11	0.0891836	0.2173512	0.0891836	4.11	0.0665493
4.125	0.1001549	0.2336076	0.1001549	4.125	0.0647285	0.1785519	0.0647285	4.125	0.0913371	0.2002224	0.0913371	4.125	0.0569637	0.1768627	0.0569637	4.125	0.1476087	0.3666761	0.1476087	4.125	0.1244014	0.3851093	0.1244014	4.125	0.1075641	0.6443314	0.1075641	4.125	0.1056618	2.02113	NaN	4.125	0.0474782	0.1686713	0.0474782	4.125	0.1088311	0.1894338	0.1088311	4.125	0.0493048	1.173869	NaN	4.125	0.0997033	0.2125515	0.0997033	4.125	0.0594829
4.1400003	0.1066058	0.1790158	0.1066058	4.1400003	0.0719913	0.1861611	0.0719913	4.1400003	0.1018415	0.2093177	0.1018415	4.1400003	0.0671453	0.1740897	0.0671453	4.1400003	0.1202113	0.3530782	0.1202113	4.1400003	0.140046	0.3607148	0.140046	4.1400003	0.1114303	0.6896588	0.1114303	4.1400003	0.0856215	2.06645	NaN	4.1400003	0.0518777	0.1865824	0.0518777	4.1400003	0.1147505	0.1698796	0.1147505	4.1400003	0.0608229	1.169419	NaN	4.1400003	0.1087584	0.2126516	0.1087584	4.1400003	0.0312008
4.155	0.1125208	0.1979873	0.1125208	4.155	0.0768522	0.1940849	0.0768522	4.155	0.0949914	0.2136632	0.0949914	4.155	0.0650144	0.1929841	0.0650144	4.155	0.1158857	0.3552171	0.1158857	4.155	0.1021849	0.3599377	0.1021849	4.155	0.1092648	0.759056	0.1092648	4.155	0.0500374	1.797791	NaN	4.155	0.0541137	0.2105373	0.0541137	4.155	0.1114773	0.1925859	0.1114773	4.155	0.0493732	0.981756	0.0493732	4.155	0.088071	0.2104368	0.088071	4.155	0.0384973
4.17	0.1096108	0.2208943	0.1096108	4.17	0.0830157	0.1928465	0.0830157	4.17	0.0857015	0.1948155	0.0857015	4.17	0.048942	0.1780373	0.048942	4.17	0.1023292	0.4023224	0.1023292	4.17	0.1140868	0.3864448	0.1140868	4.17	0.1151548	0.6663651	0.1151548	4.17	0.0579066	1.713803	NaN	4.17	0.0482242	0.1898682	0.0482242	4.17	0.1151232	0.174717	0.1151232	4.17	0.0533656	1.074882	NaN	4.17	0.0947465	0.2179046	0.0947465	4.17	0.0495129
4.1850004	0.1132606	0.1833005	0.1132606	4.1850004	0.0712696	0.1969165	0.0712696	4.1850004	0.0950335	0.1872674	0.0950335	4.1850004	0.0593554	0.1799688	0.0593554	4.1850004	0.1148536	0.3399259	0.1148536	4.1850004	0.1188698	0.3948134	0.1188698	4.1850004	0.0935396	0.6174797	0.0935396	4.1850004	0.0529794	1.685736	NaN	4.1850004	0.0543035	0.1880904	0.0543035	4.1850004	0.120332	0.179582	0.120332	4.1850004	0.0576742	1.023787	NaN	4.1850004	0.0835165	0.221224	0.0835165	4.1850004	0.073899
4.2000003	0.1204879	0.2012001	0.1204879	4.2000003	0.086201	0.198384	0.086201	4.2000003	0.0779097	0.182324	0.0779097	4.2000003	0.0717769	0.1910066	0.0717769	4.2000003	0.1401968	0.3471847	0.1401968	4.2000003	0.1146375	0.3863332	0.1146375	4.2000003	0.1278721	0.6849362	0.1278721	4.2000003	0.0739213	1.867043	NaN	4.2000003	0.053968	0.1782891	0.053968	4.2000003	0.0958078	0.1840645	0.0958078	4.2000003	0.0647269	1.07215	NaN	4.2000003	0.0894453	0.221108	0.0894453	4.2000003	0.0604397
4.215	0.1005293	0.293925	0.1005293	4.215	0.0798421	0.1791181	0.0798421	4.215	0.0843497	0.1924268	0.0843497	4.215	0.079224	0.1775472	0.079224	4.215	0.1317344	0.3652017	0.1317344	4.215	0.1202685	0.3923071	0.1202685	4.215	0.1042156	0.7772554	0.1042156	4.215	0.0796265	1.857253	NaN	4.215	0.0547688	0.1944508	0.0547688	4.215	0.1139463	0.1799909	0.1139463	4.215	0.0782597	1.206821	NaN	4.215	0.0969093	0.2206075	0.0969093	4.215	0.0480961
4.23	0.0989531	0.3711087	0.0989531	4.23	0.0815576	0.1758654	0.0815576	4.23	0.0977961	0.1889288	0.0977961	4.23	0.0735701	0.1777488	0.0735701	4.23	0.1199446	0.3541133	0.1199446	4.23	0.1040142	0.3430152	0.1040142	4.23	0.102612	1.111524	NaN	4.23	0.0940645	1.744454	NaN	4.23	0.059376	0.1859167	0.059376	4.23	0.1138239	0.1806065	0.1138239	4.23	0.085958	1.125596	NaN	4.23	0.109381	0.2181552	0.109381	4.23	0.0477031
4.2450004	0.1132013	0.3731824	0.1132013	4.2450004	0.0897723	0.1684566	0.0897723	4.2450004	0.0966657	0.18985	0.0966657	4.2450004	0.0733607	0.1713133	0.0733607	4.2450004	0.1264623	0.4012595	0.1264623	4.2450004	0.1144247	0.3501215	0.1144247	4.2450004	0.1049237	1.006395	NaN	4.2450004	0.0737826	1.693485	NaN	4.2450004	0.0560249	0.1774796	0.0560249	4.2450004	0.1183542	0.1801208	0.1183542	4.2450004	0.0744571	1.041893	NaN	4.2450004	0.1163417	0.2149018	0.1163417	4.2450004	0.0687728
4.26	0.120804	0.1818893	0.120804	4.26	0.087034	0.1866577	0.087034	4.26	0.088668	0.1907485	0.088668	4.26	0.0741657	0.1838423	0.0741657	4.26	0.1305458	0.3883199	0.1305458	4.26	0.0904563	0.3468339	0.0904563	4.26	0.1018574	0.9943376	0.1018574	4.26	0.0783891	1.600092	NaN	4.26	0.0632672	0.1839049	0.0632672	4.26	0.1060083	0.1897222	0.1060083	4.26	0.054891	1.083414	NaN	4.26	0.1172802	0.2167726	0.1172802	4.26	0.0636989
4.275	0.1144364	0.1917001	0.1144364	4.275	0.0814659	0.1856916	0.0814659	4.275	0.1001093	0.1840082	0.1001093	4.275	0.0775483	0.179925	0.0775483	4.275	0.1107669	0.388854	0.1107669	4.275	0.1120761	0.3386092	0.1120761	4.275	0.1053371	1.080147	NaN	4.275	0.0666142	1.641561	NaN	4.275	0.059028	0.1990201	0.059028	4.275	0.1042796	0.1872389	0.1042796	4.275	0.0748711	1.015534	NaN	4.275	0.1117947	0.2138931	0.1117947	4.275	0.0505323
4.2900004	0.1111196	0.1908618	0.1111196	4.2900004	0.0831896	0.1916565	0.0831896	4.2900004	0.0893442	0.1780842	0.0893442	4.2900004	0.0743728	0.1688078	0.0743728	4.2900004	0.0920247	0.401319	0.0920247	4.2900004	0.1167985	0.3637576	0.1167985	4.2900004	0.1137087	1.105761	NaN	4.2900004	0.0689553	1.486169	NaN	4.2900004	0.0542057	0.1963086	0.0542057	4.2900004	0.0817211	0.1835175	0.0817211	4.2900004	0.0843627	0.838664	0.0843627	4.2900004	0.099426	0.2165024	0.099426	4.2900004	0.0524015
4.3050003	0.1148872	0.185227	0.1148872	4.3050003	0.0936735	0.2088715	0.0936735	4.3050003	0.0883219	0.1777331	0.0883219	4.3050003	0.0770029	0.1793475	0.0770029	4.3050003	0.1175996	0.3886965	0.1175996	4.3050003	0.1272376	0.4038634	0.1272376	4.3050003	0.1123158	1.087696	NaN	4.3050003	0.0526407	1.496175	NaN	4.3050003	0.0498622	0.1823569	0.0498622	4.3050003	0.0994829	0.170623	0.0994829	4.3050003	0.0958829	0.9820413	0.0958829	4.3050003	0.098524	0.2195168	0.098524	4.3050003	0.0632233
4.32	0.1162034	0.1877089	0.1162034	4.32	0.0783849	0.1981187	0.0783849	4.32	0.0922891	0.1914365	0.0922891	4.32	0.060517	0.1785925	0.060517	4.32	0.123605	0.4246728	0.123605	4.32	0.1202091	0.3822037	0.1202091	4.32	0.1354918	1.151379	NaN	4.32	0.0870339	1.249035	NaN	4.32	0.0564022	0.1817525	0.0564022	4.32	0.0687381	0.1751592	0.0687381	4.32	0.0750871	0.8913928	0.0750871	4.32	0.1038778	0.218207	0.1038778	4.32	0.0570472
4.335	0.112981	0.2669306	0.112981	4.335	0.0844227	0.1724389	0.0844227	4.335	0.0880927	0.1827621	0.0880927	4.335	0.0546936	0.1738753	0.0546936	4.335	0.0974187	0.3833773	0.0974187	4.335	0.1138698	0.3735421	0.1138698	4.335	0.1463954	1.193553	NaN	4.335	0.0853289	1.311584	NaN	4.335	0.0513191	0.1893991	0.0513191	4.335	0.0923326	0.1768193	0.0923326	4.335	0.0717595	0.9062495	0.0717595	4.335	0.0819257	0.2098189	0.0819257	4.335	0.0545303
4.3500004	0.1259799	0.1800499	0.1259799	4.3500004	0.0886314	0.183951	0.0886314	4.3500004	0.0878903	0.196232	0.0878903	4.3500004	0.0554775	0.162895	0.0554775	4.3500004	0.0928822	0.3872327	0.0928822	4.3500004	0.1122071	0.3771117	0.1122071	4.3500004	0.1138217	1.133492	NaN	4.3500004	0.0902331	1.571021	NaN	4.3500004	0.0458504	0.1892458	0.0458504	4.3500004	0.0966916	0.1832212	0.0966916	4.3500004	0.0647619	0.9206265	0.0647619	4.3500004	0.0936594	0.2087895	0.0936594	4.3500004	0.0494549
4.3650002	0.1329966	0.1855655	0.1329966	4.3650002	0.0873866	0.1835101	0.0873866	4.3650002	0.0893747	0.2163449	0.0893747	4.3650002	0.0503322	0.1878485	0.0503322	4.3650002	0.1018876	0.3478047	0.1018876	4.3650002	0.1195616	0.3654711	0.1195616	4.3650002	0.0984533	1.002166	NaN	4.3650002	0.0911165	1.664476	NaN	4.3650002	0.0465646	0.1898286	0.0465646	4.3650002	0.1006024	0.1742965	0.1006024	4.3650002	0.0901853	1.120836	NaN	4.3650002	0.0860431	0.2151176	0.0860431	4.3650002	0.0544534
4.38	0.1380642	0.169131	0.1380642	4.38	0.0886283	0.2152946	0.0886283	4.38	0.0904665	0.1794156	0.0904665	4.38	0.059399	0.1733558	0.059399	4.38	0.1232339	0.373355	0.1232339	4.38	0.1232758	0.3325239	0.1232758	4.38	0.1268735	1.153895	NaN	4.38	0.0967955	1.601168	NaN	4.38	0.0566964	0.1854751	0.0566964	4.38	0.0969391	0.1811451	0.0969391	4.38	0.0536412	1.144478	NaN	4.38	0.080833	0.2126391	0.080833	4.38	0.0475532
4.395	0.116136	0.1717211	0.116136	4.395	0.0832887	0.1790624	0.0832887	4.395	0.080827	0.1803388	0.080827	4.395	0.0641042	0.1825205	0.0641042	4.395	0.1332998	0.4093825	0.1332998	4.395	0.1213646	0.3548264	0.1213646	4.395	0.1186862	0.9654275	0.1186862	4.395	0.0735309	1.696436	NaN	4.395	0.0540265	0.1765845	0.0540265	4.395	0.1149464	0.1739032	0.1149464	4.395	0.077481	1.125292	NaN	4.395	0.0798094	0.2136403	0.0798094	4.395	0.0407414
4.4100003	0.1077916	0.1831862	0.1077916	4.4100003	0.0778399	0.1932405	0.0778399	4.4100003	0.0897672	0.1880745	0.0897672	4.4100003	0.0544594	0.2138106	0.0544594	4.4100003	0.1284532	0.3433498	0.1284532	4.4100003	0.1149877	0.3645351	0.1149877	4.4100003	0.0798851	0.9679745	0.0798851	4.4100003	0.0981683	1.816556	NaN	4.4100003	0.059414	0.1925564	0.059414	4.4100003	0.111718	0.1750649	0.111718	4.4100003	0.0743369	1.243831	NaN	4.4100003	0.0902889	0.2171323	0.0902889	4.4100003	0.0517805
4.425	0.1121967	0.1784647	0.1121967	4.425	0.0787352	0.181926	0.0787352	4.425	0.0880142	0.1807454	0.0880142	4.425	0.0581851	0.1861658	0.0581851	4.425	0.1115622	0.3773727	0.1115622	4.425	0.1249314	0.3770062	0.1249314	4.425	0.1075383	0.8595599	0.1075383	4.425	0.0847414	1.929548	NaN	4.425	0.055671	0.1846564	0.055671	4.425	0.1229975	0.1745408	0.1229975	4.425	0.0745341	1.275598	NaN	4.425	0.0939566	0.2073799	0.0939566	4.425	0.0757877
4.44	0.1011426	0.184313	0.1011426	4.44	0.0795683	0.1911763	0.0795683	4.44	0.0850297	0.1875125	0.0850297	4.44	0.0695075	0.1759063	0.0695075	4.44	0.1025232	0.3568349	0.1025232	4.44	0.1250928	0.3687946	0.1250928	4.44	0.1111317	0.8341251	0.1111317	4.44	0.1119686	1.953536	NaN	4.44	0.0581457	0.172991	0.0581457	4.44	0.1140859	0.1712732	0.1140859	4.44	0.0905793	1.115987	NaN	4.44	0.1079385	0.2182257	0.1079385	4.44	0.0578096
4.4550004	0.1274858	0.1948169	0.1274858	4.4550004	0.081151	0.2097392	0.081151	4.4550004	0.0900041	0.2176787	0.0900041	4.4550004	0.065066	0.1796225	0.065066	4.4550004	0.1271382	0.347835	0.1271382	4.4550004	0.1123817	0.3325805	0.1123817	4.4550004	0.1133981	0.7255598	0.1133981	4.4550004	0.0909592	1.9584	NaN	4.4550004	0.0551259	0.187904	0.0551259	4.4550004	0.1005642	0.1821249	0.1005642	4.4550004	0.0716192	0.9576644	0.0716192	4.4550004	0.0963042	0.2142198	0.0963042	4.4550004	0.058433
4.4700003	0.1057184	0.183532	0.1057184	4.4700003	0.0803472	0.1887856	0.0803472	4.4700003	0.0890529	0.1900368	0.0890529	4.4700003	0.0889714	0.1930868	0.0889714	4.4700003	0.1323913	0.3951584	0.1323913	4.4700003	0.1103832	0.365134	0.1103832	4.4700003	0.1387279	0.6540379	0.1387279	4.4700003	0.087183	1.891071	NaN	4.4700003	0.062048	0.1904651	0.062048	4.4700003	0.1202121	0.1734685	0.1202121	4.4700003	0.0612619	0.8552387	0.0612619	4.4700003	0.0831587	0.2123923	0.0831587	4.4700003	0.0465566
4.485	0.1066366	0.1843175	0.1066366	4.485	0.0834955	0.1924171	0.0834955	4.485	0.0938185	0.1940796	0.0938185	4.485	0.0766514	0.194215	0.0766514	4.485	0.1326907	0.412605	0.1326907	4.485	0.1228322	0.3597485	0.1228322	4.485	0.1186809	0.5151294	0.1186809	4.485	0.0740405	1.647601	NaN	4.485	0.056378	0.1725051	0.056378	4.485	0.108369	0.1757276	0.108369	4.485	0.0784601	0.7111048	0.0784601	4.485	0.1210407	0.2166424	0.1210407	4.485	0.0546353
4.5	0.1211295	0.1922152	0.1211295	4.5	0.0840802	0.176409	0.0840802	4.5	0.0918121	0.2105352	0.0918121	4.5	0.0775676	0.1940053	0.0775676	4.5	0.1326868	0.3403923	0.1326868	4.5	0.1203943	0.3480192	0.1203943	4.5	0.1193646	0.6041567	0.1193646	4.5	0.0768941	1.607917	NaN	4.5	0.0563701	0.1645629	0.0563701	4.5	0.0847783	0.1779589	0.0847783	4.5	0.0663378	0.6083469	0.0663378	4.5	0.1099957	0.209046	0.1099957	4.5	0.0646994
4.5150003	0.1155044	0.2542682	0.1155044	4.5150003	0.0858698	0.1769097	0.0858698	4.5150003	0.08997	0.181287	0.08997	4.5150003	0.0745388	0.1835988	0.0745388	4.5150003	0.1560233	0.3428044	0.1560233	4.5150003	0.1231504	0.3761424	0.1231504	4.5150003	0.1419393	0.6833531	0.1419393	4.5150003	0.0690571	1.694125	NaN	4.5150003	0.0603915	0.1926395	0.0603915	4.5150003	0.0829823	0.1792954	0.0829823	4.5150003	0.0722947	0.6697917	0.0722947	4.5150003	0.0980472	0.2157479	0.0980472	4.5150003	0.0686549
4.53	0.106756	0.1859935	0.106756	4.53	0.0857349	0.1914998	0.0857349	4.53	0.0938554	0.2139461	0.0938554	4.53	0.0668204	0.1812858	0.0668204	4.53	0.1434579	0.3532874	0.1434579	4.53	0.1157846	0.3805549	0.1157846	4.53	0.141149	0.6355982	0.141149	4.53	0.0796448	1.690894	NaN	4.53	0.0556904	0.1864108	0.0556904	4.53	0.0656841	0.1831585	0.0656841	4.53	0.0759743	0.7173324	0.0759743	4.53	0.1139123	0.2164089	0.1139123	4.53	0.0609499
4.545	0.0970039	0.1908303	0.0970039	4.545	0.0812054	0.1892522	0.0812054	4.545	0.0913689	0.1792932	0.0913689	4.545	0.0679383	0.1813222	0.0679383	4.545	0.156501	0.3649398	0.156501	4.545	0.1155306	0.3386688	0.1155306	4.545	0.1397522	0.6492525	0.1397522	4.545	0.0865086	1.939066	NaN	4.545	0.0542137	0.1759118	0.0542137	4.545	0.0818265	0.1655474	0.0818265	4.545	0.0663575	0.5739042	0.0663575	4.545	0.1119746	0.2183677	0.1119746	4.545	0.0326803
4.5600004	0.104909	0.1961466	0.104909	4.5600004	0.0765515	0.1736314	0.0765515	4.5600004	0.0804083	0.1908243	0.0804083	4.5600004	0.0702028	0.1929752	0.0702028	4.5600004	0.1083934	0.3362039	0.1083934	4.5600004	0.126215	0.3267031	0.126215	4.5600004	0.1402022	0.529832	0.1402022	4.5600004	0.0702962	1.94111	NaN	4.5600004	0.0502463	0.1926316	0.0502463	4.5600004	0.07851	0.1589301	0.07851	4.5600004	0.077669	0.5856116	0.077669	4.5600004	0.1182209	0.2156406	0.1182209	4.5600004	0.0618698
4.5750003	0.0843534	0.1840634	0.0843534	4.5750003	0.0833492	0.2022967	0.0833492	4.5750003	0.0896616	0.1981262	0.0896616	4.5750003	0.0759828	0.1805717	0.0759828	4.5750003	0.1340426	0.3788004	0.1340426	4.5750003	0.1112135	0.3816283	0.1112135	4.5750003	0.1411695	0.5363663	0.1411695	4.5750003	0.0839119	1.976437	NaN	4.5750003	0.0562139	0.1813782	0.0562139	4.5750003	0.0792131	0.188452	0.0792131	4.5750003	0.0670068	0.6539027	0.0670068	4.5750003	0.097149	0.221087	0.097149	4.5750003	0.0589347
4.59	0.0839565	0.3706281	0.0839565	4.59	0.0767644	0.1951552	0.0767644	4.59	0.0903863	0.1839212	0.0903863	4.59	0.0504537	0.1880644	0.0504537	4.59	0.130767	0.3646368	0.130767	4.59	0.1432338	0.3461144	0.1432338	4.59	0.1502597	0.6788535	0.1502597	4.59	0.0862305	2.14389	NaN	4.59	0.0538724	0.1722814	0.0538724	4.59	0.0723981	0.1801556	0.0723981	4.59	0.0748977	0.7204179	0.0748977	4.59	0.0872303	0.220472	0.0872303	4.59	0.0651977
4.605	0.0545407	0.1874144	0.0545407	4.605	0.0837994	0.1850241	0.0837994	4.605	0.089026	0.1795159	0.089026	4.605	0.0555125	0.188	0.0555125	4.605	0.1247795	0.4388738	0.1247795	4.605	0.1189311	0.3968299	0.1189311	4.605	0.1445826	0.6020864	0.1445826	4.605	0.0911412	2.176989	NaN	4.605	0.0588122	0.1795831	0.0588122	4.605	0.0713803	0.171943	0.0713803	4.605	0.0639749	0.6125109	0.0639749	4.605	0.0800876	0.2060782	0.0800876	4.605	0.0394939
4.6200004	0.0729397	0.1856236	0.0729397	4.6200004	0.0791569	0.1842442	0.0791569	4.6200004	0.0955866	0.170918	0.0955866	4.6200004	0.055801	0.1747916	0.055801	4.6200004	0.1303584	0.4546692	0.1303584	4.6200004	0.1294462	0.376038	0.1294462	4.6200004	0.1441023	0.7267249	0.1441023	4.6200004	0.069017	2.242909	NaN	4.6200004	0.0547254	0.1816454	0.0547254	4.6200004	0.0670523	0.1864612	0.0670523	4.6200004	0.0724688	0.6181823	0.0724688	4.6200004	0.0953349	0.2053819	0.0953349	4.6200004	0.045366
4.635	0.0893131	0.2020628	0.0893131	4.635	0.0791958	0.1743568	0.0791958	4.635	0.0766916	0.1897997	0.0766916	4.635	0.051178	0.1607709	0.051178	4.635	0.1450945	0.4195079	0.1450945	4.635	0.1294279	0.395855	0.1294279	4.635	0.1348291	0.5568782	0.1348291	4.635	0.0805899	2.416645	NaN	4.635	0.0529431	0.1873096	0.0529431	4.635	0.0675424	0.186815	0.0675424	4.635	0.0491738	0.5677911	0.0491738	4.635	0.0882533	0.2180347	0.0882533	4.635	0.0560437
4.65	0.0442853	0.189553	0.0442853	4.65	0.085714	0.1923057	0.085714	4.65	0.0904308	0.1819341	0.0904308	4.65	0.0624772	0.1775049	0.0624772	4.65	0.1340266	0.3759937	0.1340266	4.65	0.1028212	0.3690034	0.1028212	4.65	0.1020205	0.4379376	0.1020205	4.65	0.0975659	2.517307	NaN	4.65	0.0543233	0.1820247	0.0543233	4.65	0.0674573	0.1769584	0.0674573	4.65	0.0692195	0.4208209	0.0692195	4.65	0.0958147	0.2137394	0.0958147	4.65	0.0560447
4.6650004	0.0651597	0.219978	0.0651597	4.6650004	0.0879521	0.185401	0.0879521	4.6650004	0.0843563	0.1715722	0.0843563	4.6650004	0.0662343	0.1703272	0.0662343	4.6650004	0.1484598	0.3458754	0.1484598	4.6650004	0.1191399	0.3720206	0.1191399	4.6650004	0.1135453	0.4628887	0.1135453	4.6650004	0.0937436	2.171103	NaN	4.6650004	0.0549915	0.1730576	0.0549915	4.6650004	0.0778178	0.1808732	0.0778178	4.6650004	0.0460266	0.5302535	0.0460266	4.6650004	0.083383	0.2178423	0.083383	4.6650004	0.0504474
4.6800003	0.0507451	0.1777042	0.0507451	4.6800003	0.0856335	0.2030508	0.0856335	4.6800003	0.0906697	0.1960868	0.0906697	4.6800003	0.0765047	0.1969476	0.0765047	4.6800003	0.145443	0.3539423	0.145443	4.6800003	0.1163799	0.3572789	0.1163799	4.6800003	0.1005579	0.4860536	0.1005579	4.6800003	0.063145	2.4134	NaN	4.6800003	0.0494757	0.1940436	0.0494757	4.6800003	0.0766096	0.1879684	0.0766096	4.6800003	0.0587079	0.4472237	0.0587079	4.6800003	0.0766835	0.2128346	0.0766835	4.6800003	0.0677695
4.695	0.052234	0.1952461	0.052234	4.695	0.0921641	0.2111549	0.0921641	4.695	0.1001919	0.1790223	0.1001919	4.695	0.0717897	0.1823407	0.0717897	4.695	0.1464463	0.383797	0.1464463	4.695	0.1288351	0.3794655	0.1288351	4.695	0.1193549	0.4699287	0.1193549	4.695	0.0756975	2.324824	NaN	4.695	0.055311	0.1913897	0.055311	4.695	0.064894	0.1718852	0.064894	4.695	0.0506968	0.4958489	0.0506968	4.695	0.0963361	0.2180362	0.0963361	4.695	0.0628869
4.71	0.0526845	0.1826985	0.0526845	4.71	0.0787501	0.1956123	0.0787501	4.71	0.0910997	0.1805214	0.0910997	4.71	0.077555	0.1827348	0.077555	4.71	0.1341097	0.4095533	0.1341097	4.71	0.1283146	0.3101101	0.1283146	4.71	0.1278234	0.4190974	0.1278234	4.71	0.069599	2.330627	NaN	4.71	0.0537287	0.1891162	0.0537287	4.71	0.0576511	0.1848961	0.0576511	4.71	0.0327236	0.4080524	0.0327236	4.71	0.0868524	0.2229262	0.0868524	4.71	0.0684293
4.7250004	0.0701469	0.1862607	0.0701469	4.7250004	0.0795666	0.1995612	0.0795666	4.7250004	0.0960504	0.1820822	0.0960504	4.7250004	0.0668845	0.1836132	0.0668845	4.7250004	0.1243734	0.3573265	0.1243734	4.7250004	0.1439193	0.3686681	0.1439193	4.7250004	0.1068333	0.4290662	0.1068333	4.7250004	0.0844492	2.46349	NaN	4.7250004	0.0486512	0.1947975	0.0486512	4.7250004	0.0750658	0.1791128	0.0750658	4.7250004	0.072785	0.5506008	0.072785	4.7250004	0.0955902	0.2213593	0.0955902	4.7250004	0.0476964
4.7400002	0.0581015	0.1710948	0.0581015	4.7400002	0.0842461	0.1800284	0.0842461	4.7400002	0.0856587	0.1691477	0.0856587	4.7400002	0.0590595	0.1826092	0.0590595	4.7400002	0.1333584	0.4050002	0.1333584	4.7400002	0.1501921	0.3400435	0.1501921	4.7400002	0.1033444	0.4559662	0.1033444	4.7400002	0.082509	2.598644	NaN	4.7400002	0.0470489	0.1771017	0.0470489	4.7400002	0.0421099	0.1812302	0.0421099	4.7400002	0.0383788	0.4745629	0.0383788	4.7400002	0.1088052	0.2102003	0.1088052	4.7400002	0.0473271
4.755	0.0480355	0.2037825	0.0480355	4.755	0.0804092	0.1780251	0.0804092	4.755	0.0847454	0.190276	0.0847454	4.755	0.0602709	0.1762021	0.0602709	4.755	0.1208076	0.4174987	0.1208076	4.755	0.1123499	0.3750515	0.1123499	4.755	0.113435	0.4108678	0.113435	4.755	0.0842589	2.688641	NaN	4.755	0.0454088	0.1856095	0.0454088	4.755	0.0617161	0.1814993	0.0617161	4.755	0.059137	0.3947175	0.059137	4.755	0.0960707	0.2138899	0.0960707	4.755	0.0399692
4.7700005	0.0554585	0.1635192	0.0554585	4.7700005	0.0789582	0.1822793	0.0789582	4.7700005	0.0831591	0.1840921	0.0831591	4.7700005	0.0596662	0.1743264	0.0596662	4.7700005	0.1198577	0.4354643	0.1198577	4.7700005	0.0861167	0.3387967	0.0861167	4.7700005	0.1042417	0.4932945	0.1042417	4.7700005	0.0906141	2.84544	NaN	4.7700005	0.0510533	0.2001223	0.0510533	4.7700005	0.066525	0.1846686	0.066525	4.7700005	0.0806566	0.4319701	0.0806566	4.7700005	0.096059	0.2149774	0.096059	4.7700005	0.0487198
4.7850003	0.0599872	0.1627095	0.0599872	4.7850003	0.0823064	0.1719264	0.0823064	4.7850003	0.0769728	0.2104662	0.0769728	4.7850003	0.0608873	0.1817686	0.0608873	4.7850003	0.1375904	0.3932658	0.1375904	4.7850003	0.0503425	0.3352552	0.0503425	4.7850003	0.1213242	0.4326732	0.1213242	4.7850003	0.0742837	2.820416	NaN	4.7850003	0.0478266	0.1843964	0.0478266	4.7850003	0.0624298	0.1809364	0.0624298	4.7850003	0.0892468	0.4422329	0.0892468	4.7850003	0.0826257	0.20812	0.0826257	4.7850003	0.0569101
4.8	0.054677	0.3013881	0.054677	4.8	0.0850341	0.1794102	0.0850341	4.8	0.096621	0.1898972	0.096621	4.8	0.06574	0.1775242	0.06574	4.8	0.145174	0.3837423	0.145174	4.8	0.0546963	0.3341726	0.0546963	4.8	0.1144148	0.3990454	0.1144148	4.8	0.0792672	2.822685	NaN	4.8	0.049716	0.1852243	0.049716	4.8	0.0613517	0.1998054	0.0613517	4.8	0.0873032	0.6055241	0.0873032	4.8	0.0905875	0.2176973	0.0905875	4.8	0.0714525
4.815	0.0526656	0.1745198	0.0526656	4.815	0.0874672	0.1997301	0.0874672	4.815	0.0855518	0.2052435	0.0855518	4.815	0.0752893	0.1725092	0.0752893	4.815	0.1394604	0.3890685	0.1394604	4.815	0.1056452	0.3558176	0.1056452	4.815	0.1442337	0.4408505	0.1442337	4.815	0.0642241	2.912183	NaN	4.815	0.051664	0.1855722	0.051664	4.815	0.0755737	0.1768351	0.0755737	4.815	0.053425	0.6199277	0.053425	4.815	0.0953584	0.2111594	0.0953584	4.815	0.0712529
4.8300004	0.0559232	0.1781556	0.0559232	4.8300004	0.0854915	0.2019522	0.0854915	4.8300004	0.0924699	0.1989374	0.0924699	4.8300004	0.0756691	0.1772996	0.0756691	4.8300004	0.1618149	0.4268747	0.1618149	4.8300004	0.0703166	0.386004	0.0703166	4.8300004	0.1368972	0.4035518	0.1368972	4.8300004	0.0886155	2.669013	NaN	4.8300004	0.0616443	0.1961733	0.0616443	4.8300004	0.0977921	0.1811188	0.0977921	4.8300004	0.0837953	0.552201	0.0837953	4.8300004	0.0953829	0.2166054	0.0953829	4.8300004	0.0768
4.8450003	0.0634595	0.2042986	0.0634595	4.8450003	0.0772952	0.1959991	0.0772952	4.8450003	0.0876677	0.1870853	0.0876677	4.8450003	0.0668446	0.1928171	0.0668446	4.8450003	0.1400327	0.4254044	0.1400327	4.8450003	0.0719041	0.3609215	0.0719041	4.8450003	0.1531429	0.4092349	0.1531429	4.8450003	0.0873055	2.719734	NaN	4.8450003	0.0498819	0.1872808	0.0498819	4.8450003	0.0945496	0.1718392	0.0945496	4.8450003	0.0417435	0.4590088	0.0417435	4.8450003	0.1010618	0.2247473	0.1010618	4.8450003	0.0502299
4.86	0.0587128	0.1779882	0.0587128	4.86	0.0748208	0.1816325	0.0748208	4.86	0.0904335	0.1851864	0.0904335	4.86	0.0679806	0.1910171	0.0679806	4.86	0.1370308	0.3300789	0.1370308	4.86	0.0621783	0.3838214	0.0621783	4.86	0.1476369	0.3555335	0.1476369	4.86	0.0807441	2.796262	NaN	4.86	0.0549712	0.1780056	0.0549712	4.86	0.1178813	0.1873911	0.1178813	4.86	0.0513684	0.5049691	0.0513684	4.86	0.0967616	0.2118208	0.0967616	4.86	0.0452701
4.875	0.0576665	0.1903243	0.0576665	4.875	0.0818881	0.195491	0.0818881	4.875	0.0957623	0.1937084	0.0957623	4.875	0.068442	0.173202	0.068442	4.875	0.1500358	0.3861529	0.1500358	4.875	0.0820621	0.3570579	0.0820621	4.875	0.1510778	0.3638047	0.1510778	4.875	0.0779629	2.947618	NaN	4.875	0.0527142	0.191836	0.0527142	4.875	0.1367456	0.1757217	0.1367456	4.875	0.0393241	0.4532836	0.0393241	4.875	0.0977681	0.2138966	0.0977681	4.875	0.0322824
4.8900003	0.0638235	0.1814293	0.0638235	4.8900003	0.0795239	0.1902185	0.0795239	4.8900003	0.0896713	0.1762414	0.0896713	4.8900003	0.0642059	0.1876796	0.0642059	4.8900003	0.1335208	0.3976179	0.1335208	4.8900003	0.0910166	0.3538148	0.0910166	4.8900003	0.1423248	0.401903	0.1423248	4.8900003	0.0851761	2.883305	NaN	4.8900003	0.0521446	0.1881645	0.0521446	4.8900003	0.1231813	0.1854891	0.1231813	4.8900003	0.0346441	0.4464759	0.0346441	4.8900003	0.0874535	0.2132677	0.0874535	4.8900003	0.0317528
4.905	0.0795112	0.1912171	0.0795112	4.905	0.0785302	0.2038801	0.0785302	4.905	0.0822904	0.1928987	0.0822904	4.905	0.0739176	0.1586168	0.0739176	4.905	0.1554917	0.3874866	0.1554917	4.905	0.0934893	0.3712195	0.0934893	4.905	0.1451648	0.3954352	0.1451648	4.905	0.0742339	2.822456	NaN	4.905	0.050005	0.1925926	0.050005	4.905	0.1079391	0.1747344	0.1079391	4.905	0.0620782	0.5586987	0.0620782	4.905	0.1096772	0.2085426	0.1096772	4.905	0.0385667
4.92	0.0666153	0.1799657	0.0666153	4.92	0.079992	0.1894424	0.079992	4.92	0.0905041	0.1877523	0.0905041	4.92	0.0674643	0.1761678	0.0674643	4.92	0.1649877	0.3776308	0.1649877	4.92	0.0712449	0.3525873	0.0712449	4.92	0.1479574	0.4597023	0.1479574	4.92	0.0661064	2.78127	NaN	4.92	0.0537998	0.176822	0.0537998	4.92	0.1108154	0.183737	0.1108154	4.92	0.0562692	0.5258238	0.0562692	4.92	0.1010138	0.2076577	0.1010138	4.92	0.0546977
4.9350004	0.0596255	0.1810731	0.0596255	4.9350004	0.0842587	0.2009955	0.0842587	4.9350004	0.0912534	0.2173336	0.0912534	4.9350004	0.0564315	0.1859126	0.0564315	4.9350004	0.1398347	0.3742913	0.1398347	4.9350004	0.0574018	0.4211141	0.0574018	4.9350004	0.1393916	0.4747694	0.1393916	4.9350004	0.0692915	2.820297	NaN	4.9350004	0.0501223	0.1767854	0.0501223	4.9350004	0.1091514	0.1909391	0.1091514	4.9350004	0.0865246	0.2174581	0.0865246	4.9350004	0.0990156	0.2144183	0.0990156	4.9350004	0.0423134
4.9500003	0.0448649	0.1825361	0.0448649	4.9500003	0.0804639	0.1857416	0.0804639	4.9500003	0.0856494	0.181535	0.0856494	4.9500003	0.0542512	0.1738239	0.0542512	4.9500003	0.121869	0.3275073	0.121869	4.9500003	0.0681385	0.3659247	0.0681385	4.9500003	0.1272586	0.4446008	0.1272586	4.9500003	0.0894472	2.858557	NaN	4.9500003	0.0525264	0.1915907	0.0525264	4.9500003	0.1179497	0.1821766	0.1179497	4.9500003	0.0777486	0.1842985	0.0777486	4.9500003	0.0767407	0.2179102	0.0767407	4.9500003	0.0512956
4.965	0.0576866	0.1841743	0.0576866	4.965	0.0864614	0.2022423	0.0864614	4.965	0.094635	0.1758324	0.094635	4.965	0.055716	0.1715668	0.055716	4.965	0.121472	0.3951318	0.121472	4.965	0.0564961	0.3416528	0.0564961	4.965	0.1465666	0.4161562	0.1465666	4.965	0.0814975	2.534511	NaN	4.965	0.0583662	0.1929478	0.0583662	4.965	0.1081689	0.1778761	0.1081689	4.965	0.0764835	0.186164	0.0764835	4.965	0.0873244	0.2163771	0.0873244	4.965	0.0542427
4.98	0.0484238	0.1723692	0.0484238	4.98	0.0818885	0.1737209	0.0818885	4.98	0.0871102	0.1893386	0.0871102	4.98	0.0720851	0.1858664	0.0720851	4.98	0.1258272	0.3943668	0.1258272	4.98	0.0301655	0.4153685	0.0301655	4.98	0.1353623	0.4133862	0.1353623	4.98	0.0912559	2.483391	NaN	4.98	0.055044	0.1736143	0.055044	4.98	0.1080052	0.179153	0.1080052	4.98	0.0834926	0.1867832	0.0834926	4.98	0.0983396	0.2165705	0.0983396	4.98	0.0581045
4.9950004	0.0447698	0.1768359	0.0447698	4.9950004	0.0873206	0.1890815	0.0873206	4.9950004	0.0827017	0.1861264	0.0827017	4.9950004	0.060717	0.1776958	0.060717	4.9950004	0.0991333	0.3857667	0.0991333	4.9950004	0.0361347	0.4333577	0.0361347	4.9950004	0.1380363	0.4717672	0.1380363	4.9950004	0.0928256	2.313706	NaN	4.9950004	0.0518237	0.1768444	0.0518237	4.9950004	0.0901967	0.1801572	0.0901967	4.9950004	0.0990842	0.2149351	0.0990842	4.9950004	0.0784871	0.2115791	0.0784871	4.9950004	0.0580457
5.01	0.0609187	0.1815422	0.0609187	5.01	0.0835875	0.1797749	0.0835875	5.01	0.0970753	0.1794799	0.0970753	5.01	0.0689446	0.1763248	0.0689446	5.01	0.1099619	0.4113943	0.1099619	5.01	0.0399924	0.3484522	0.0399924	5.01	0.129273	0.4714626	0.129273	5.01	0.0960736	2.577672	NaN	5.01	0.0492452	0.2055651	0.0492452	5.01	0.1111436	0.1837953	0.1111436	5.01	0.0941113	0.1807484	0.0941113	5.01	0.0932354	0.2146645	0.0932354	5.01	0.0527202
5.025	0.057442	0.1830783	0.057442	5.025	0.0866251	0.1975757	0.0866251	5.025	0.0929052	0.1799805	0.0929052	5.025	0.0659495	0.1754894	0.0659495	5.025	0.1128088	0.3966735	0.1128088	5.025	0.0446431	0.3024855	0.0446431	5.025	0.1382733	0.4641949	0.1382733	5.025	0.0868054	2.82469	NaN	5.025	0.0480132	0.1982148	0.0480132	5.025	0.1265019	0.1782545	0.1265019	5.025	0.0748308	0.1892379	0.0748308	5.025	0.1014594	0.2182028	0.1014594	5.025	0.0522627
5.0400004	0.0535038	0.1926059	0.0535038	5.0400004	0.1037781	0.1732567	0.1037781	5.0400004	0.0887811	0.1912957	0.0887811	5.0400004	0.0671994	0.1754042	0.0671994	5.0400004	0.1239912	0.3903001	0.1239912	5.0400004	0.0494667	0.3569809	0.0494667	5.0400004	0.1449889	0.4675597	0.1449889	5.0400004	0.0843191	2.71194	NaN	5.0400004	0.0499116	0.1844394	0.0499116	5.0400004	0.1074399	0.1728064	0.1074399	5.0400004	0.0775537	0.1861828	0.0775537	5.0400004	0.078754	0.216084	0.078754	5.0400004	0.0584874
5.0550003	0.0468522	0.1893475	0.0468522	5.0550003	0.0792766	0.2004931	0.0792766	5.0550003	0.0869963	0.2050488	0.0869963	5.0550003	0.0735861	0.1747254	0.0735861	5.0550003	0.115396	0.3917448	0.115396	5.0550003	0.0348898	0.3330268	0.0348898	5.0550003	0.141918	0.449939	0.141918	5.0550003	0.0973748	2.544452	NaN	5.0550003	0.0509254	0.2096234	0.0509254	5.0550003	0.1058785	0.1851274	0.1058785	5.0550003	0.0897898	0.1884461	0.0897898	5.0550003	0.0977831	0.2118026	0.0977831	5.0550003	0.0627775
5.07	0.0572823	0.176137	0.0572823	5.07	0.0842919	0.1800381	0.0842919	5.07	0.0984346	0.1832895	0.0984346	5.07	0.079502	0.177124	0.079502	5.07	0.1315942	0.3855826	0.1315942	5.07	0.0428383	0.3165839	0.0428383	5.07	0.1365749	0.4430693	0.1365749	5.07	0.0887525	2.640029	NaN	5.07	0.0497292	0.1820716	0.0497292	5.07	0.1197593	0.1772411	0.1197593	5.07	0.0719439	0.184746	0.0719439	5.07	0.0954418	0.2125008	0.0954418	5.07	0.0669661
5.085	0.0724091	0.1836933	0.0724091	5.085	0.0828038	0.1979287	0.0828038	5.085	0.0691559	0.2025565	0.0691559	5.085	0.0591635	0.1790034	0.0591635	5.085	0.115274	0.3846702	0.115274	5.085	0.0570228	0.3456446	0.0570228	5.085	0.1366266	0.525907	0.1366266	5.085	0.0961421	2.716583	NaN	5.085	0.0555801	0.1833849	0.0555801	5.085	0.1058532	0.1957267	0.1058532	5.085	0.0611981	0.1959339	0.0611981	5.085	0.0871011	0.2070792	0.0871011	5.085	0.0692985
5.1000004	0.0620196	0.1978256	0.0620196	5.1000004	0.0811595	0.1886802	0.0811595	5.1000004	0.0771997	0.1925852	0.0771997	5.1000004	0.078131	0.1857286	0.078131	5.1000004	0.1067748	0.3865604	0.1067748	5.1000004	0.0683073	0.3290473	0.0683073	5.1000004	0.1376377	0.3780636	0.1376377	5.1000004	0.1092205	2.750691	NaN	5.1000004	0.0514353	0.1871072	0.0514353	5.1000004	0.1329504	0.1916121	0.1329504	5.1000004	0.0695636	0.1821704	0.0695636	5.1000004	0.1005421	0.2109979	0.1005421	5.1000004	0.0584873
5.1150002	0.0606813	0.1842808	0.0606813	5.1150002	0.0801182	0.2151424	0.0801182	5.1150002	0.0558587	0.1919871	0.0558587	5.1150002	0.0793118	0.1747235	0.0793118	5.1150002	0.1513715	0.3871261	0.1513715	5.1150002	0.0671971	0.3466114	0.0671971	5.1150002	0.137134	0.4054566	0.137134	5.1150002	0.098953	2.780858	NaN	5.1150002	0.0520134	0.1784208	0.0520134	5.1150002	0.1367214	0.1905978	0.1367214	5.1150002	0.0550734	0.1886427	0.0550734	5.1150002	0.0979646	0.220236	0.0979646	5.1150002	0.0593458
5.13	0.0791415	0.1977693	0.0791415	5.13	0.0873507	0.1947961	0.0873507	5.13	0.0631343	0.2032785	0.0631343	5.13	0.0726175	0.1678843	0.0726175	5.13	0.142048	0.4011848	0.142048	5.13	0.075125	0.369135	0.075125	5.13	0.1419161	0.4406323	0.1419161	5.13	0.0926281	2.648027	NaN	5.13	0.0608285	0.1764027	0.0608285	5.13	0.1300132	0.1966458	0.1300132	5.13	0.0517644	0.1906332	0.0517644	5.13	0.0961556	0.2151044	0.0961556	5.13	0.0688641
5.1450005	0.0664831	0.1782397	0.0664831	5.1450005	0.0935974	0.1777357	0.0935974	5.1450005	0.0832595	0.2092896	0.0832595	5.1450005	0.0764622	0.1695004	0.0764622	5.1450005	0.1559264	0.3655325	0.1559264	5.1450005	0.0619499	0.3481499	0.0619499	5.1450005	0.1382066	0.5511234	0.1382066	5.1450005	0.0934	2.804991	NaN	5.1450005	0.0584262	0.2072823	0.0584262	5.1450005	0.119373	0.1914568	0.119373	5.1450005	0.055286	0.1722963	0.055286	5.1450005	0.0673375	0.2138814	0.0673375	5.1450005	0.0730683
5.1600003	0.0601332	0.2925031	0.0601332	5.1600003	0.0874234	0.2156434	0.0874234	5.1600003	0.0622016	0.1709446	0.0622016	5.1600003	0.0694535	0.1820302	0.0694535	5.1600003	0.1263045	0.3990516	0.1263045	5.1600003	0.067808	0.309471	0.067808	5.1600003	0.1449201	0.358427	0.1449201	5.1600003	0.0880185	2.887039	NaN	5.1600003	0.0513702	0.1739481	0.0513702	5.1600003	0.1082553	0.2083943	0.1082553	5.1600003	0.0606556	0.1776991	0.0606556	5.1600003	0.1026655	0.213105	0.1026655	5.1600003	0.0781365
5.175	0.064271	0.1737679	0.064271	5.175	0.0842328	0.1991785	0.0842328	5.175	0.0634114	0.1816755	0.0634114	5.175	0.0519345	0.1848373	0.0519345	5.175	0.1248972	0.3488278	0.1248972	5.175	0.0654511	0.3493694	0.0654511	5.175	0.1521952	0.404255	0.1521952	5.175	0.0897541	2.633933	NaN	5.175	0.058029	0.2041687	0.058029	5.175	0.1130486	0.1774027	0.1130486	5.175	0.0467384	0.1862502	0.0467384	5.175	0.0995932	0.2097894	0.0995932	5.175	0.0536334
5.19	0.0741801	0.1825464	0.0741801	5.19	0.0834369	0.1737619	0.0834369	5.19	0.0600731	0.2074075	0.0600731	5.19	0.0606729	0.1790397	0.0606729	5.19	0.1276369	0.3815155	0.1276369	5.19	0.0601048	0.3363761	0.0601048	5.19	0.1373267	0.3577511	0.1373267	5.19	0.0877915	2.562351	NaN	5.19	0.0537668	0.1832185	0.0537668	5.19	0.1334198	0.2010123	0.1334198	5.19	0.0519231	0.1708744	0.0519231	5.19	0.0819299	0.2180004	0.0819299	5.19	0.0723255
5.2050004	0.0717612	0.1763735	0.0717612	5.2050004	0.0813958	0.1933247	0.0813958	5.2050004	0.0579979	0.1838747	0.0579979	5.2050004	0.0569256	0.1844463	0.0569256	5.2050004	0.1394711	0.3720943	0.1394711	5.2050004	0.0473764	0.2904465	0.0473764	5.2050004	0.1387015	0.3517113	0.1387015	5.2050004	0.0874605	2.727391	NaN	5.2050004	0.0583742	0.1899735	0.0583742	5.2050004	0.0997347	0.1732624	0.0997347	5.2050004	0.0579042	0.1734189	0.0579042	5.2050004	0.0983217	0.2153452	0.0983217	5.2050004	0.0604766
5.2200003	0.0743158	0.1960681	0.0743158	5.2200003	0.0828946	0.1814152	0.0828946	5.2200003	0.0556647	0.1890532	0.0556647	5.2200003	0.0507399	0.1727728	0.0507399	5.2200003	0.128118	0.3253845	0.128118	5.2200003	0.0477031	0.2640111	0.0477031	5.2200003	0.138468	0.6368625	0.138468	5.2200003	0.0890306	2.662588	NaN	5.2200003	0.0582898	0.1947975	0.0582898	5.2200003	0.1186363	0.1951447	0.1186363	5.2200003	0.0760606	0.1745339	0.0760606	5.2200003	0.0992326	0.212135	0.0992326	5.2200003	0.0682261
5.235	0.0796738	0.1881722	0.0796738	5.235	0.0816278	0.1887735	0.0816278	5.235	0.0669319	0.1877681	0.0669319	5.235	0.0557793	0.1810873	0.0557793	5.235	0.1333427	0.194389	0.1333427	5.235	0.0631922	0.2645774	0.0631922	5.235	0.1407182	0.6501207	0.1407182	5.235	0.0935277	2.35468	NaN	5.235	0.0606734	0.1896551	0.0606734	5.235	0.1117467	0.1778306	0.1117467	5.235	0.0749049	0.1867481	0.0749049	5.235	0.1126453	0.2127773	0.1126453	5.235	0.080098
5.2500005	0.0661976	0.1799023	0.0661976	5.2500005	0.0798139	0.1857593	0.0798139	5.2500005	0.0642127	0.1997624	0.0642127	5.2500005	0.0661097	0.1882076	0.0661097	5.2500005	0.159036	0.1832759	0.159036	5.2500005	0.04437	0.2550902	0.04437	5.2500005	0.1428082	0.7278606	0.1428082	5.2500005	0.0892766	2.23989	NaN	5.2500005	0.0546466	0.1899263	0.0546466	5.2500005	0.1041041	0.1789066	0.1041041	5.2500005	0.076589	0.1736839	0.076589	5.2500005	0.0942726	0.2232469	0.0942726	5.2500005	0.0827393
5.2650003	0.0610472	0.1819895	0.0610472	5.2650003	0.0837008	0.1824513	0.0837008	5.2650003	0.0564789	0.1943218	0.0564789	5.2650003	0.0728074	0.1719565	0.0728074	5.2650003	0.1488155	0.2095833	0.1488155	5.2650003	0.0582135	0.2774015	0.0582135	5.2650003	0.1337686	0.5594592	0.1337686	5.2650003	0.0874234	2.056466	NaN	5.2650003	0.0520619	0.1834176	0.0520619	5.2650003	0.1056015	0.2038844	0.1056015	5.2650003	0.0549504	0.1702175	0.0549504	5.2650003	0.0936111	0.2147461	0.0936111	5.2650003	0.0741177
5.28	0.0711146	0.1723481	0.0711146	5.28	0.0836075	0.1820043	0.0836075	5.28	0.0690681	0.1929923	0.0690681	5.28	0.076153	0.1736015	0.076153	5.28	0.13503	0.1875475	0.13503	5.28	0.0356401	0.3019607	0.0356401	5.28	0.1405829	0.5215315	0.1405829	5.28	0.0947166	1.859807	NaN	5.28	0.0605571	0.1882712	0.0605571	5.28	0.116151	0.1880549	0.116151	5.28	0.068508	0.1903103	0.068508	5.28	0.1197006	0.2201389	0.1197006	5.28	0.0685903
5.295	0.0652842	0.2047473	0.0652842	5.295	0.0805428	0.1829575	0.0805428	5.295	0.0648097	0.1998549	0.0648097	5.295	0.0785265	0.1917075	0.0785265	5.295	0.1457821	0.1778088	0.1457821	5.295	0.0528393	0.276275	0.0528393	5.295	0.1464559	0.4858642	0.1464559	5.295	0.0943759	2.00072	NaN	5.295	0.0561034	0.2111872	0.0561034	5.295	0.1097511	0.1845888	0.1097511	5.295	0.0833633	0.1829616	0.0833633	5.295	0.1184113	0.219085	0.1184113	5.295	0.0507438
5.3100004	0.0810276	0.213598	0.0810276	5.3100004	0.080277	0.1843748	0.080277	5.3100004	0.0714918	0.1830466	0.0714918	5.3100004	0.0689406	0.1801734	0.0689406	5.3100004	0.1467314	0.2007437	0.1467314	5.3100004	0.0436019	0.313672	0.0436019	5.3100004	0.1372697	0.3550975	0.1372697	5.3100004	0.0968799	1.989557	NaN	5.3100004	0.0510305	0.1879284	0.0510305	5.3100004	0.1090638	0.183147	0.1090638	5.3100004	0.0751725	0.1898632	0.0751725	5.3100004	0.1120809	0.2115639	0.1120809	5.3100004	0.0599985
5.3250003	0.0910176	0.207959	0.0910176	5.3250003	0.0791736	0.1956633	0.0791736	5.3250003	0.0488748	0.1865369	0.0488748	5.3250003	0.0545178	0.192501	0.0545178	5.3250003	0.1485426	0.1697234	0.1485426	5.3250003	0.0724305	0.2739365	0.0724305	5.3250003	0.1364642	0.3973374	0.1364642	5.3250003	0.0935236	1.873234	NaN	5.3250003	0.0677754	0.174316	0.0677754	5.3250003	0.1111132	0.1812058	0.1111132	5.3250003	0.0784149	0.1941987	0.0784149	5.3250003	0.1170246	0.2169254	0.1170246	5.3250003	0.0522723
5.34	0.0749237	0.1833119	0.0749237	5.34	0.0836923	0.1857121	0.0836923	5.34	0.068495	0.1909214	0.068495	5.34	0.0591799	0.1818385	0.0591799	5.34	0.1487415	0.2047973	0.1487415	5.34	0.048423	0.2957859	0.048423	5.34	0.13756	0.3961424	0.13756	5.34	0.0940258	1.72432	NaN	5.34	0.0588978	0.2037181	0.0588978	5.34	0.0968732	0.1769947	0.0968732	5.34	0.0637785	0.16868	0.0637785	5.34	0.1167164	0.2100237	0.1167164	5.34	0.0566982
5.355	0.0903912	0.177695	0.0903912	5.355	0.0690933	0.1815949	0.0690933	5.355	0.0518059	0.1937241	0.0518059	5.355	0.0611339	0.1891685	0.0611339	5.355	0.1423614	0.2078508	0.1423614	5.355	0.0546108	0.2486367	0.0546108	5.355	0.1450109	0.3770344	0.1450109	5.355	0.0920008	1.698731	NaN	5.355	0.0567805	0.2005839	0.0567805	5.355	0.1100995	0.1873422	0.1100995	5.355	0.0568165	0.1843527	0.0568165	5.355	0.1241352	0.2126137	0.1241352	5.355	0.0535177
5.3700004	0.0885037	0.1869243	0.0885037	5.3700004	0.0826162	0.1819282	0.0826162	5.3700004	0.0580801	0.1827049	0.0580801	5.3700004	0.0711271	0.1729293	0.0711271	5.3700004	0.1364276	0.2125325	0.1364276	5.3700004	0.0446054	0.251904	0.0446054	5.3700004	0.135711	0.2476813	0.135711	5.3700004	0.0920736	1.623077	NaN	5.3700004	0.053922	0.1944458	0.053922	5.3700004	0.1157012	0.1666706	0.1157012	5.3700004	0.069909	0.1724209	0.069909	5.3700004	0.1198785	0.2169087	0.1198785	5.3700004	0.0448341
5.385	0.0943888	0.1970446	0.0943888	5.385	0.0848808	0.1970778	0.0848808	5.385	0.0610168	0.1778451	0.0610168	5.385	0.0691236	0.1723567	0.0691236	5.385	0.1392757	0.1803387	0.1392757	5.385	0.06049	0.2528397	0.06049	5.385	0.1380881	0.3572519	0.1380881	5.385	0.0852094	1.672283	NaN	5.385	0.0643894	0.1772962	0.0643894	5.385	0.108324	0.1808872	0.108324	5.385	0.0695725	0.1810777	0.0695725	5.385	0.117782	0.2081911	0.117782	5.385	0.0529778
5.4	0.0790193	0.1958467	0.0790193	5.4	0.0794474	0.1808609	0.0794474	5.4	0.0631098	0.186148	0.0631098	5.4	0.0635363	0.177224	0.0635363	5.4	0.1390875	0.182291	0.1390875	5.4	0.0453124	0.2722741	0.0453124	5.4	0.1368119	0.3001283	0.1368119	5.4	0.0964528	1.805545	NaN	5.4	0.0613476	0.1791173	0.0613476	5.4	0.1242795	0.1787611	0.1242795	5.4	0.0579216	0.1692425	0.0579216	5.4	0.1029256	0.2132163	0.1029256	5.4	0.0643361
5.4150004	0.0937006	0.1775662	0.0937006	5.4150004	0.0902477	0.1903845	0.0902477	5.4150004	0.0640081	0.1944966	0.0640081	5.4150004	0.0691586	0.1772945	0.0691586	5.4150004	0.1376631	0.2069445	0.1376631	5.4150004	0.0565548	0.3208743	0.0565548	5.4150004	0.1464927	0.4183048	0.1464927	5.4150004	0.0891367	1.718207	NaN	5.4150004	0.0596238	0.1720582	0.0596238	5.4150004	0.1348242	0.171847	0.1348242	5.4150004	0.060931	0.1805382	0.060931	5.4150004	0.1096622	0.2238717	0.1096622	5.4150004	0.0504635
5.4300003	0.0962771	0.1770785	0.0962771	5.4300003	0.0807926	0.1820499	0.0807926	5.4300003	0.0614182	0.2069034	0.0614182	5.4300003	0.0756719	0.1771581	0.0756719	5.4300003	0.141513	0.1957395	0.141513	5.4300003	0.0849501	0.3045632	0.0849501	5.4300003	0.133196	0.5431154	0.133196	5.4300003	0.1022354	1.897893	NaN	5.4300003	0.0593646	0.2146204	0.0593646	5.4300003	0.1312099	0.1760033	0.1312099	5.4300003	0.0650216	0.1937344	0.0650216	5.4300003	0.1175311	0.2134148	0.1175311	5.4300003	0.0575492
5.445	0.0888944	0.1630554	0.0888944	5.445	0.0800945	0.1941782	0.0800945	5.445	0.0687095	0.2000099	0.0687095	5.445	0.0745956	0.183025	0.0745956	5.445	0.1497671	0.2186573	0.1497671	5.445	0.0696651	0.3087975	0.0696651	5.445	0.1174213	0.4440196	0.1174213	5.445	0.101125	1.953251	NaN	5.445	0.0528339	0.1887142	0.0528339	5.445	0.1286309	0.1881187	0.1286309	5.445	0.0598551	0.1714466	0.0598551	5.445	0.1165484	0.2105654	0.1165484	5.445	0.0455583
5.46	0.0864489	0.1753476	0.0864489	5.46	0.0795368	0.2002923	0.0795368	5.46	0.0706402	0.1876192	0.0706402	5.46	0.079012	0.1736822	0.079012	5.46	0.1476064	0.1885467	0.1476064	5.46	0.0741138	0.3297073	0.0741138	5.46	0.0942199	0.6367424	0.0942199	5.46	0.0920607	1.930886	NaN	5.46	0.0570105	0.1915021	0.0570105	5.46	0.1160588	0.2066391	0.1160588	5.46	0.0563395	0.1799054	0.0563395	5.46	0.0963859	0.2160308	0.0963859	5.46	0.0541353
5.4750004	0.0877225	0.2000756	0.0877225	5.4750004	0.072746	0.1882423	0.072746	5.4750004	0.0547526	0.1784179	0.0547526	5.4750004	0.0906962	0.1849611	0.0906962	5.4750004	0.1473683	0.2215062	0.1473683	5.4750004	0.0463162	0.2878504	0.0463162	5.4750004	0.0993359	0.5460154	0.0993359	5.4750004	0.0869941	1.917554	NaN	5.4750004	0.0580229	0.1832512	0.0580229	5.4750004	0.1173145	0.2038115	0.1173145	5.4750004	0.0441824	0.1718373	0.0441824	5.4750004	0.0993687	0.2137184	0.0993687	5.4750004	0.0795427
5.4900002	0.0773306	0.1873732	0.0773306	5.4900002	0.0798254	0.1854217	0.0798254	5.4900002	0.0628936	0.2106611	0.0628936	5.4900002	0.0753286	0.1825662	0.0753286	5.4900002	0.1434808	0.183554	0.1434808	5.4900002	0.0686497	0.3177897	0.0686497	5.4900002	0.113667	0.4736898	0.113667	5.4900002	0.0916949	1.95874	NaN	5.4900002	0.0541226	0.170725	0.0541226	5.4900002	0.1190839	0.1726981	0.1190839	5.4900002	0.0691933	0.1792205	0.0691933	5.4900002	0.0741908	0.2168388	0.0741908	5.4900002	0.0568791
5.505	0.1003074	0.1721509	0.1003074	5.505	0.070644	0.1937485	0.070644	5.505	0.0494919	0.1941626	0.0494919	5.505	0.0855707	0.1874257	0.0855707	5.505	0.1462145	0.2156848	0.1462145	5.505	0.0737828	0.3337082	0.0737828	5.505	0.1161153	0.3796024	0.1161153	5.505	0.0978544	2.045425	NaN	5.505	0.0525112	0.1986983	0.0525112	5.505	0.1190971	0.1903252	0.1190971	5.505	0.0538162	0.1782079	0.0538162	5.505	0.0944702	0.2137337	0.0944702	5.505	0.0675166
5.5200005	0.1039804	0.1806456	0.1039804	5.5200005	0.0771721	0.2080218	0.0771721	5.5200005	0.0442301	0.1997547	0.0442301	5.5200005	0.0671092	0.1788853	0.0671092	5.5200005	0.1530579	0.1854969	0.1530579	5.5200005	0.0660077	0.3152921	0.0660077	5.5200005	0.1199305	0.4168285	0.1199305	5.5200005	0.0900934	2.001301	NaN	5.5200005	0.0609378	0.1870025	0.0609378	5.5200005	0.1364086	0.1722989	0.1364086	5.5200005	0.0512811	0.171377	0.0512811	5.5200005	0.1001552	0.2173521	0.1001552	5.5200005	0.0889105
5.5350003	0.1125468	0.1791873	0.1125468	5.5350003	0.070492	0.1790597	0.070492	5.5350003	0.0735283	0.1789023	0.0735283	5.5350003	0.0706454	0.1822551	0.0706454	5.5350003	0.1492971	0.1886159	0.1492971	5.5350003	0.0632336	0.3075162	0.0632336	5.5350003	0.1306416	0.4530403	0.1306416	5.5350003	0.0926702	2.296909	NaN	5.5350003	0.0541221	0.1973094	0.0541221	5.5350003	0.1348325	0.1685113	0.1348325	5.5350003	0.0680978	0.1810248	0.0680978	5.5350003	0.0969549	0.2194288	0.0969549	5.5350003	0.0562457
5.55	0.1107044	0.1690596	0.1107044	5.55	0.0690169	0.1720887	0.0690169	5.55	0.0704969	0.174247	0.0704969	5.55	0.0738564	0.1804447	0.0738564	5.55	0.1496753	0.2011568	0.1496753	5.55	0.0733288	0.3415619	0.0733288	5.55	0.1322117	0.4889549	0.1322117	5.55	0.0879224	2.365288	NaN	5.55	0.0611878	0.1922111	0.0611878	5.55	0.1488542	0.1827379	0.1488542	5.55	0.0653586	0.1884387	0.0653586	5.55	0.086919	0.2171454	0.086919	5.55	0.0660012
5.565	0.1136116	0.187355	0.1136116	5.565	0.0630767	0.1731508	0.0630767	5.565	0.0688482	0.1772964	0.0688482	5.565	0.0732778	0.1788411	0.0732778	5.565	0.1436996	0.2014571	0.1436996	5.565	0.0788132	0.2802766	0.0788132	5.565	0.1436412	0.6210547	0.1436412	5.565	0.089287	2.438521	NaN	5.565	0.0554133	0.1671826	0.0554133	5.565	0.1378625	0.1811566	0.1378625	5.565	0.0756224	0.1805687	0.0756224	5.565	0.082237	0.2165239	0.082237	5.565	0.0480033
5.5800004	0.1185763	0.2123453	0.1185763	5.5800004	0.0629203	0.1851682	0.0629203	5.5800004	0.0556186	0.1744105	0.0556186	5.5800004	0.0671958	0.1755774	0.0671958	5.5800004	0.1328283	0.1893015	0.1328283	5.5800004	0.0652293	0.3631825	0.0652293	5.5800004	0.1136548	0.5862381	0.1136548	5.5800004	0.0876952	2.589823	NaN	5.5800004	0.0615829	0.1885153	0.0615829	5.5800004	0.1453912	0.1902759	0.1453912	5.5800004	0.0581623	0.1818628	0.0581623	5.5800004	0.0933814	0.2112276	0.0933814	5.5800004	0.061376
5.5950003	0.1080305	0.1908799	0.1080305	5.5950003	0.0743591	0.2018315	0.0743591	5.5950003	0.0611883	0.1880426	0.0611883	5.5950003	0.0841221	0.1872187	0.0841221	5.5950003	0.1485246	0.1795601	0.1485246	5.5950003	0.0587328	0.3345815	0.0587328	5.5950003	0.1192379	0.5476658	0.1192379	5.5950003	0.0944228	2.638303	NaN	5.5950003	0.0554281	0.1910656	0.0554281	5.5950003	0.1476468	0.1903783	0.1476468	5.5950003	0.0756874	0.2004468	0.0756874	5.5950003	0.0969012	0.2141001	0.0969012	5.5950003	0.0546987
5.61	0.1230331	0.1772218	0.1230331	5.61	0.0796402	0.1772688	0.0796402	5.61	0.0631332	0.1922943	0.0631332	5.61	0.0766357	0.1870882	0.0766357	5.61	0.1434301	0.1767055	0.1434301	5.61	0.0443825	0.325148	0.0443825	5.61	0.1200881	0.3479339	0.1200881	5.61	0.0933557	2.672667	NaN	5.61	0.0600918	0.1733379	0.0600918	5.61	0.1438326	0.1854411	0.1438326	5.61	0.0610861	0.1833411	0.0610861	5.61	0.0999265	0.2176367	0.0999265	5.61	0.056819
5.6250005	0.1101321	0.1821142	0.1101321	5.6250005	0.0840775	0.182716	0.0840775	5.6250005	0.057072	0.2142195	0.057072	5.6250005	0.0727185	0.1825406	0.0727185	5.6250005	0.1389129	0.1860457	0.1389129	5.6250005	0.0529669	0.2935942	0.0529669	5.6250005	0.1240095	0.3893868	0.1240095	5.6250005	0.0989317	2.982274	NaN	5.6250005	0.0617805	0.1693106	0.0617805	5.6250005	0.1287605	0.1860322	0.1287605	5.6250005	0.0541726	0.1860454	0.0541726	5.6250005	0.0976068	0.2098329	0.0976068	5.6250005	0.0508542
5.6400003	0.1202137	0.1870693	0.1202137	5.6400003	0.082634	0.19669	0.082634	5.6400003	0.0621569	0.1881063	0.0621569	5.6400003	0.0824418	0.1897417	0.0824418	5.6400003	0.1043958	0.2092392	0.1043958	5.6400003	0.0508387	0.2967823	0.0508387	5.6400003	0.1097834	0.4003575	0.1097834	5.6400003	0.0887802	2.766449	NaN	5.6400003	0.0562436	0.1876035	0.0562436	5.6400003	0.1271076	0.192189	0.1271076	5.6400003	0.0445528	0.1823568	0.0445528	5.6400003	0.0943214	0.2157555	0.0943214	5.6400003	0.048828
5.655	0.1179385	0.1778817	0.1179385	5.655	0.067832	0.1880573	0.067832	5.655	0.0518682	0.183371	0.0518682	5.655	0.0823088	0.1985839	0.0823088	5.655	0.1045868	0.1676192	0.1045868	5.655	0.0587461	0.2916315	0.0587461	5.655	0.1242804	0.2980756	0.1242804	5.655	0.08645	2.693268	NaN	5.655	0.0535965	0.1955865	0.0535965	5.655	0.1418816	0.1857064	0.1418816	5.655	0.0565002	0.1914524	0.0565002	5.655	0.0878631	0.2191739	0.0878631	5.655	0.0621806
5.67	0.1173515	0.188557	0.1173515	5.67	0.0746462	0.1788312	0.0746462	5.67	0.0663626	0.1972535	0.0663626	5.67	0.0845717	0.1923545	0.0845717	5.67	0.104184	0.1814885	0.104184	5.67	0.0690118	0.2865113	0.0690118	5.67	0.1107675	0.1743015	0.1107675	5.67	0.0894139	2.543253	NaN	5.67	0.063282	0.1807233	0.063282	5.67	0.1423892	0.1922486	0.1423892	5.67	0.0613002	0.1861342	0.0613002	5.67	0.1004455	0.2237512	0.1004455	5.67	0.0600204
5.6850004	0.1280371	0.1868731	0.1280371	5.6850004	0.0792201	0.1870475	0.0792201	5.6850004	0.0705661	0.1745679	0.0705661	5.6850004	0.0823466	0.1865307	0.0823466	5.6850004	0.107999	0.1887881	0.107999	5.6850004	0.0695087	0.328202	0.0695087	5.6850004	0.0987921	0.1892667	0.0987921	5.6850004	0.0905319	2.698233	NaN	5.6850004	0.0619323	0.1787431	0.0619323	5.6850004	0.152054	0.1876759	0.152054	5.6850004	0.0657891	0.1746425	0.0657891	5.6850004	0.0767683	0.2206664	0.0767683	5.6850004	0.0641219
5.7000003	0.1236564	0.2010947	0.1236564	5.7000003	0.0750674	0.1739607	0.0750674	5.7000003	0.0716178	0.1944892	0.0716178	5.7000003	0.085752	0.178651	0.085752	5.7000003	0.1132228	0.1734798	0.1132228	5.7000003	0.0718195	0.3085352	0.0718195	5.7000003	0.0972322	0.1852297	0.0972322	5.7000003	0.0865152	2.76167	NaN	5.7000003	0.0548918	0.1918359	0.0548918	5.7000003	0.1448835	0.1762504	0.1448835	5.7000003	0.0519804	0.1921095	0.0519804	5.7000003	0.0875489	0.2139912	0.0875489	5.7000003	0.0485897
5.715	0.1366588	0.2055322	0.1366588	5.715	0.0823398	0.2112447	0.0823398	5.715	0.0679835	0.1828528	0.0679835	5.715	0.0852431	0.1782649	0.0852431	5.715	0.1257927	0.2074035	0.1257927	5.715	0.0812432	0.2958837	0.0812432	5.715	0.0989584	0.1916196	0.0989584	5.715	0.0889739	2.584762	NaN	5.715	0.0557099	0.1812101	0.0557099	5.715	0.1493352	0.1828253	0.1493352	5.715	0.0559664	0.1922964	0.0559664	5.715	0.0885715	0.219586	0.0885715	5.715	0.0345909
5.7300005	0.1197649	0.2061714	0.1197649	5.7300005	0.0839786	0.1832678	0.0839786	5.7300005	0.0666115	0.1893227	0.0666115	5.7300005	0.0725925	0.1897741	0.0725925	5.7300005	0.1449888	0.2007952	0.1449888	5.7300005	0.0600582	0.2913107	0.0600582	5.7300005	0.1189092	0.1929716	0.1189092	5.7300005	0.0983045	2.503663	NaN	5.7300005	0.0606006	0.1937089	0.0606006	5.7300005	0.1509358	0.1910032	0.1509358	5.7300005	0.0537473	0.1699322	0.0537473	5.7300005	0.100801	0.2036216	0.100801	5.7300005	0.0440612
5.7450004	0.1171221	0.16436	0.1171221	5.7450004	0.0828876	0.1977013	0.0828876	5.7450004	0.0513237	0.1798111	0.0513237	5.7450004	0.0735013	0.1802941	0.0735013	5.7450004	0.1344974	0.1999526	0.1344974	5.7450004	0.0725185	0.3307993	0.0725185	5.7450004	0.0870205	0.1959107	0.0870205	5.7450004	0.0997541	2.552568	NaN	5.7450004	0.0496742	0.1779747	0.0496742	5.7450004	0.1352522	0.1899638	0.1352522	5.7450004	0.053644	0.1754709	0.053644	5.7450004	0.0820945	0.2172796	0.0820945	5.7450004	0.0637301
5.76	0.1102439	0.1776339	0.1102439	5.76	0.0845976	0.1718581	0.0845976	5.76	0.0521266	0.1847403	0.0521266	5.76	0.0776118	0.1763627	0.0776118	5.76	0.0950841	0.211084	0.0950841	5.76	0.0716727	0.2996926	0.0716727	5.76	0.1043053	0.2108883	0.1043053	5.76	0.0930102	2.551081	NaN	5.76	0.0502503	0.1681696	0.0502503	5.76	0.1368787	0.1783055	0.1368787	5.76	0.075815	0.1948665	0.075815	5.76	0.0976058	0.2187373	0.0976058	5.76	0.0651331
5.775	0.1087226	0.1944585	0.1087226	5.775	0.0831811	0.1948427	0.0831811	5.775	0.0571775	0.1815132	0.0571775	5.775	0.0734216	0.2051919	0.0734216	5.775	0.1233071	0.2249277	0.1233071	5.775	0.0795796	0.2616898	0.0795796	5.775	0.0943049	0.1854886	0.0943049	5.775	0.09196	2.8528	NaN	5.775	0.0449025	0.180585	0.0449025	5.775	0.1236988	0.1827231	0.1236988	5.775	0.0678313	0.1726094	0.0678313	5.775	0.0944104	0.2194814	0.0944104	5.775	0.0491067
5.7900004	0.1030122	0.1898775	0.1030122	5.7900004	0.0824223	0.1755733	0.0824223	5.7900004	0.0526969	0.1942011	0.0526969	5.7900004	0.0792965	0.1702663	0.0792965	5.7900004	0.1403865	0.1882877	0.1403865	5.7900004	0.0725869	0.3061847	0.0725869	5.7900004	0.1199233	0.1802164	0.1199233	5.7900004	0.0987202	2.987307	NaN	5.7900004	0.0521731	0.1894042	0.0521731	5.7900004	0.1267691	0.1970758	0.1267691	5.7900004	0.0797144	0.1850029	0.0797144	5.7900004	0.1019449	0.209187	0.1019449	5.7900004	0.0542421
5.8050003	0.0646635	0.2206127	0.0646635	5.8050003	0.0858027	0.180601	0.0858027	5.8050003	0.0572395	0.1868691	0.0572395	5.8050003	0.0765415	0.1823918	0.0765415	5.8050003	0.1447984	0.1821014	0.1447984	5.8050003	0.0698688	0.2745093	0.0698688	5.8050003	0.1163599	0.1907173	0.1163599	5.8050003	0.0919605	2.862513	NaN	5.8050003	0.0506477	0.172427	0.0506477	5.8050003	0.1299748	0.1852311	0.1299748	5.8050003	0.0656734	0.2004518	0.0656734	5.8050003	0.0980824	0.2146207	0.0980824	5.8050003	0.060225
5.82	0.0751588	0.179787	0.0751588	5.82	0.076863	0.1779036	0.076863	5.82	0.0520584	0.1767086	0.0520584	5.82	0.0754189	0.1779338	0.0754189	5.82	0.1405018	0.1830188	0.1405018	5.82	0.0664671	0.2771842	0.0664671	5.82	0.0935914	0.1896735	0.0935914	5.82	0.0962072	2.954752	NaN	5.82	0.0559847	0.1827924	0.0559847	5.82	0.127414	0.1898907	0.127414	5.82	0.0802771	0.177823	0.0802771	5.82	0.0872901	0.215426	0.0872901	5.82	0.0703729
5.8350005	0.0695935	0.1859613	0.0695935	5.8350005	0.0818049	0.1830014	0.0818049	5.8350005	0.0460511	0.1836547	0.0460511	5.8350005	0.076231	0.1821193	0.076231	5.8350005	0.142939	0.1906827	0.142939	5.8350005	0.0675684	0.3149728	0.0675684	5.8350005	0.1097653	0.1970939	0.1097653	5.8350005	0.0920131	2.893675	NaN	5.8350005	0.058612	0.1918487	0.058612	5.8350005	0.1351029	0.1893662	0.1351029	5.8350005	0.0613442	0.1920078	0.0613442	5.8350005	0.1045921	0.2107383	0.1045921	5.8350005	0.0518781
5.8500004	0.05113	0.1830495	0.05113	5.8500004	0.0777102	0.1776975	0.0777102	5.8500004	0.0695829	0.1837501	0.0695829	5.8500004	0.0687881	0.1786815	0.0687881	5.8500004	0.141654	0.2005824	0.141654	5.8500004	0.0806614	0.3142053	0.0806614	5.8500004	0.1134174	0.182918	0.1134174	5.8500004	0.0994643	2.832825	NaN	5.8500004	0.0568012	0.1814774	0.0568012	5.8500004	0.1399262	0.1691466	0.1399262	5.8500004	0.0611946	0.1844016	0.0611946	5.8500004	0.0829138	0.2220675	0.0829138	5.8500004	0.0530071
5.8650002	0.0727544	0.1837839	0.0727544	5.8650002	0.086746	0.1865814	0.086746	5.8650002	0.0794747	0.1911777	0.0794747	5.8650002	0.0686663	0.1691732	0.0686663	5.8650002	0.1381579	0.1851235	0.1381579	5.8650002	0.0854625	0.3247899	0.0854625	5.8650002	0.1314427	0.2350213	0.1314427	5.8650002	0.0919812	2.800348	NaN	5.8650002	0.0534549	0.1979113	0.0534549	5.8650002	0.1400172	0.1885478	0.1400172	5.8650002	0.0481454	0.192265	0.0481454	5.8650002	0.09548	0.2212062	0.09548	5.8650002	0.0562705
5.88	0.0623401	0.1882079	0.0623401	5.88	0.0829929	0.1895644	0.0829929	5.88	0.0773944	0.1814524	0.0773944	5.88	0.0732823	0.1789965	0.0732823	5.88	0.1383946	0.1898193	0.1383946	5.88	0.0751251	0.3028386	0.0751251	5.88	0.1464176	0.1771359	0.1464176	5.88	0.088577	2.944424	NaN	5.88	0.0538453	0.1821426	0.0538453	5.88	0.125172	0.1781014	0.125172	5.88	0.0665998	0.1910052	0.0665998	5.88	0.1001436	0.2182891	0.1001436	5.88	0.0565655
5.8950005	0.0657054	0.1896964	0.0657054	5.8950005	0.0796206	0.1912775	0.0796206	5.8950005	0.0852677	0.1757528	0.0852677	5.8950005	0.084998	0.1852123	0.084998	5.8950005	0.1379566	0.1701906	0.1379566	5.8950005	0.0794661	0.2804857	0.0794661	5.8950005	0.1394391	0.1977954	0.1394391	5.8950005	0.100104	2.844308	NaN	5.8950005	0.0575903	0.1869171	0.0575903	5.8950005	0.1454242	0.1785417	0.1454242	5.8950005	0.0747857	0.1826417	0.0747857	5.8950005	0.086983	0.2158367	0.086983	5.8950005	0.0644758
5.9100003	0.0651925	0.2109931	0.0651925	5.9100003	0.0833185	0.1837636	0.0833185	5.9100003	0.0732008	0.2011123	0.0732008	5.9100003	0.0762976	0.1703584	0.0762976	5.9100003	0.1462264	0.1869118	0.1462264	5.9100003	0.086587	0.2906795	0.086587	5.9100003	0.1412255	0.1834884	0.1412255	5.9100003	0.0878921	2.751652	NaN	5.9100003	0.0529253	0.1814994	0.0529253	5.9100003	0.1350806	0.1773878	0.1350806	5.9100003	0.0643151	0.1834914	0.0643151	5.9100003	0.0918983	0.2242546	0.0918983	5.9100003	0.0663171
5.925	0.0797603	0.2042865	0.0797603	5.925	0.0811926	0.1851008	0.0811926	5.925	0.0700732	0.1834066	0.0700732	5.925	0.0870029	0.1787425	0.0870029	5.925	0.1359878	0.1954918	0.1359878	5.925	0.0703274	0.2943879	0.0703274	5.925	0.1361997	0.1910863	0.1361997	5.925	0.0874851	2.874496	NaN	5.925	0.0495605	0.1971014	0.0495605	5.925	0.137396	0.1725177	0.137396	5.925	0.0535643	0.1919091	0.0535643	5.925	0.0943096	0.2100994	0.0943096	5.925	0.0670505
5.94	0.0679188	0.1780433	0.0679188	5.94	0.074446	0.18976	0.074446	5.94	0.0543937	0.1744533	0.0543937	5.94	0.08098	0.1682476	0.08098	5.94	0.1464764	0.1828074	0.1464764	5.94	0.0789782	0.338713	0.0789782	5.94	0.1361137	0.1961452	0.1361137	5.94	0.0937179	2.86854	NaN	5.94	0.0566385	0.1752768	0.0566385	5.94	0.1465541	0.1739824	0.1465541	5.94	0.0583444	0.1705432	0.0583444	5.94	0.0919006	0.226125	0.0919006	5.94	0.0707813
5.9550004	0.0894946	0.1843517	0.0894946	5.9550004	0.0745897	0.1834351	0.0745897	5.9550004	0.0570748	0.189605	0.0570748	5.9550004	0.0955698	0.1826767	0.0955698	5.9550004	0.1421475	0.1850499	0.1421475	5.9550004	0.0974822	0.3573049	0.0974822	5.9550004	0.1418611	0.2045923	0.1418611	5.9550004	0.094713	2.878087	NaN	5.9550004	0.0590292	0.1796749	0.0590292	5.9550004	0.1493466	0.1776481	0.1493466	5.9550004	0.0571749	0.1784659	0.0571749	5.9550004	0.0949184	0.2102672	0.0949184	5.9550004	0.0586257
5.9700003	0.071734	0.1796236	0.071734	5.9700003	0.0821412	0.1902211	0.0821412	5.9700003	0.0558779	0.2011195	0.0558779	5.9700003	0.0859424	0.1750229	0.0859424	5.9700003	0.1492173	0.2028421	0.1492173	5.9700003	0.0631262	0.296117	0.0631262	5.9700003	0.1364458	0.1689644	0.1364458	5.9700003	0.101324	2.762644	NaN	5.9700003	0.0565061	0.1918571	0.0565061	5.9700003	0.140087	0.1890577	0.140087	5.9700003	0.0652398	0.1871924	0.0652398	5.9700003	0.0973951	0.2185528	0.0973951	5.9700003	0.0657757
5.985	0.0515903	0.1967553	0.0515903	5.985	0.0759748	0.176339	0.0759748	5.985	0.0682688	0.1711199	0.0682688	5.985	0.0653717	0.1911185	0.0653717	5.985	0.1029963	0.2008459	0.1029963	5.985	0.0508336	0.2909792	0.0508336	5.985	0.1480563	0.1833629	0.1480563	5.985	0.0922993	2.839248	NaN	5.985	0.0507109	0.1929843	0.0507109	5.985	0.1523196	0.1775072	0.1523196	5.985	0.0575246	0.1856365	0.0575246	5.985	0.0882065	0.2147183	0.0882065	5.985	0.0514778
6.0000005	0.052616	0.1850651	0.052616	6.0000005	0.0762011	0.1892375	0.0762011	6.0000005	0.0644352	0.1728581	0.0644352	6.0000005	0.061732	0.1721175	0.061732	6.0000005	0.1058381	0.2050818	0.1058381	6.0000005	0.0636443	0.3088215	0.0636443	6.0000005	0.1153312	0.190405	0.1153312	6.0000005	0.0909761	2.721941	NaN	6.0000005	0.0502913	0.1839809	0.0502913	6.0000005	0.1355893	0.1933086	0.1355893	6.0000005	0.0465653	0.1754682	0.0465653	6.0000005	0.0897873	0.2194628	0.0897873	6.0000005	0.0703456
6.0150003	0.0700009	0.1915182	0.0700009	6.0150003	0.0598068	0.1827165	0.0598068	6.0150003	0.0683496	0.1875897	0.0683496	6.0150003	0.0833453	0.175094	0.0833453	6.0150003	0.1000357	0.180722	0.1000357	6.0150003	0.0592206	0.3284517	0.0592206	6.0150003	0.123687	0.1747996	0.123687	6.0150003	0.0977092	2.827575	NaN	6.0150003	0.059279	0.18375	0.059279	6.0150003	0.1297804	0.184844	0.1297804	6.0150003	0.0559288	0.1794884	0.0559288	6.0150003	0.0786742	0.2151231	0.0786742	6.0150003	0.0522986
6.03	0.0710555	0.2755112	0.0710555	6.03	0.0652353	0.1811742	0.0652353	6.03	0.0532734	0.1771408	0.0532734	6.03	0.0690632	0.1906807	0.0690632	6.03	0.0762581	0.2001926	0.0762581	6.03	0.0602957	0.3409062	0.0602957	6.03	0.1353696	0.1943323	0.1353696	6.03	0.0899399	2.949778	NaN	6.03	0.0476001	0.1938605	0.0476001	6.03	0.138767	0.1788632	0.138767	6.03	0.0527235	0.175559	0.0527235	6.03	0.0777435	0.215713	0.0777435	6.03	0.0497794
6.045	0.0884664	0.2986165	0.0884664	6.045	0.0633897	0.192021	0.0633897	6.045	0.0785898	0.1872697	0.0785898	6.045	0.0836666	0.1842984	0.0836666	6.045	0.0729622	0.172858	0.0729622	6.045	0.0437214	0.3155956	0.0437214	6.045	0.1406023	0.1771272	0.1406023	6.045	0.0918151	3.09353	NaN	6.045	0.0476961	0.1760142	0.0476961	6.045	0.1313031	0.1819824	0.1313031	6.045	0.0445544	0.1811627	0.0445544	6.045	0.0702047	0.2147424	0.0702047	6.045	0.0657648
6.0600004	0.0606734	0.3145763	0.0606734	6.0600004	0.0677941	0.1853445	0.0677941	6.0600004	0.074557	0.1905388	0.074557	6.0600004	0.0565549	0.1776892	0.0565549	6.0600004	0.0634239	0.193308	0.0634239	6.0600004	0.064644	0.3322592	0.064644	6.0600004	0.1312452	0.1904888	0.1312452	6.0600004	0.0925865	3.137477	NaN	6.0600004	0.0487451	0.1774882	0.0487451	6.0600004	0.1322331	0.1807565	0.1322331	6.0600004	0.0460341	0.1857794	0.0460341	6.0600004	0.0973586	0.2176861	0.0973586	6.0600004	0.0554733
6.0750003	0.0592087	0.1901435	0.0592087	6.0750003	0.0661269	0.18616	0.0661269	6.0750003	0.0623101	0.1978128	0.0623101	6.0750003	0.0839306	0.1760852	0.0839306	6.0750003	0.079314	0.1893686	0.079314	6.0750003	0.0667467	0.3158672	0.0667467	6.0750003	0.1324127	0.190436	0.1324127	6.0750003	0.0876591	3.048872	NaN	6.0750003	0.0523644	0.1833957	0.0523644	6.0750003	0.1257129	0.1850331	0.1257129	6.0750003	0.0395156	0.1941157	0.0395156	6.0750003	0.0974579	0.2095797	0.0974579	6.0750003	0.0583178
6.09	0.0484754	0.1859661	0.0484754	6.09	0.0662034	0.1931764	0.0662034	6.09	0.0668851	0.1861342	0.0668851	6.09	0.0733928	0.1730412	0.0733928	6.09	0.0864428	0.1931437	0.0864428	6.09	0.073188	0.2970703	0.073188	6.09	0.1482676	0.1797638	0.1482676	6.09	0.0927251	3.209605	NaN	6.09	0.0454495	0.1648545	0.0454495	6.09	0.1382585	0.1812597	0.1382585	6.09	0.0455643	0.2000521	0.0455643	6.09	0.0974729	0.2226939	0.0974729	6.09	0.0622534
6.1050005	0.0643918	0.181599	0.0643918	6.1050005	0.0685162	0.1723539	0.0685162	6.1050005	0.0673458	0.1945075	0.0673458	6.1050005	0.0786094	0.1792962	0.0786094	6.1050005	0.0930148	0.1967337	0.0930148	6.1050005	0.0718477	0.2961059	0.0718477	6.1050005	0.1434224	0.1806571	0.1434224	6.1050005	0.0933519	3.177148	NaN	6.1050005	0.0518218	0.1835375	0.0518218	6.1050005	0.1276458	0.1632639	0.1276458	6.1050005	0.0431135	0.1784295	0.0431135	6.1050005	0.0874671	0.2150209	0.0874671	6.1050005	0.0685377
6.1200004	0.0586869	0.1703592	0.0586869	6.1200004	0.0633887	0.1845332	0.0633887	6.1200004	0.0773369	0.1802058	0.0773369	6.1200004	0.0770906	0.1749529	0.0770906	6.1200004	0.0940548	0.1820467	0.0940548	6.1200004	0.0667366	0.2965017	0.0667366	6.1200004	0.1379701	0.1865314	0.1379701	6.1200004	0.0978569	3.149925	NaN	6.1200004	0.0492221	0.2064	0.0492221	6.1200004	0.1406191	0.1953018	0.1406191	6.1200004	0.0432757	0.1814387	0.0432757	6.1200004	0.0702778	0.2155113	0.0702778	6.1200004	0.0680797
6.135	0.0939707	0.1892279	0.0939707	6.135	0.0644599	0.1841516	0.0644599	6.135	0.0466146	0.1861425	0.0466146	6.135	0.0830177	0.1873828	0.0830177	6.135	0.0942455	0.19151	0.0942455	6.135	0.0731871	0.3071207	0.0731871	6.135	0.1403789	0.1883081	0.1403789	6.135	0.0870159	3.101339	NaN	6.135	0.0531176	0.1944892	0.0531176	6.135	0.1391197	0.1965892	0.1391197	6.135	0.070071	0.1757073	0.070071	6.135	0.1116723	0.2162174	0.1116723	6.135	0.0449625
6.15	0.0854283	0.1726576	0.0854283	6.15	0.0699155	0.1794447	0.0699155	6.15	0.0601437	0.1771608	0.0601437	6.15	0.0777124	0.1789258	0.0777124	6.15	0.0772983	0.1718944	0.0772983	6.15	0.0633008	0.3134804	0.0633008	6.15	0.1079439	0.1746537	0.1079439	6.15	0.089536	3.237051	NaN	6.15	0.0522078	0.1955788	0.0522078	6.15	0.1475894	0.1661365	0.1475894	6.15	0.05468	0.1755619	0.05468	6.15	0.1029113	0.2222534	0.1029113	6.15	0.0570503
6.1650004	0.0896349	0.1806915	0.0896349	6.1650004	0.0671599	0.1823545	0.0671599	6.1650004	0.0468214	0.1825023	0.0468214	6.1650004	0.0699475	0.1770057	0.0699475	6.1650004	0.103707	0.1823097	0.103707	6.1650004	0.0748983	0.3140719	0.0748983	6.1650004	0.1183767	0.1934244	0.1183767	6.1650004	0.0882418	3.236525	NaN	6.1650004	0.0442833	0.1957268	0.0442833	6.1650004	0.1362488	0.1815546	0.1362488	6.1650004	0.0490239	0.1826359	0.0490239	6.1650004	0.1015117	0.2219896	0.1015117	6.1650004	0.0688247
6.1800003	0.0776164	0.1845515	0.0776164	6.1800003	0.0676217	0.1717737	0.0676217	6.1800003	0.0706099	0.1764792	0.0706099	6.1800003	0.0752425	0.1726685	0.0752425	6.1800003	0.0939415	0.1804229	0.0939415	6.1800003	0.0662893	0.3033224	0.0662893	6.1800003	0.1403738	0.1842771	0.1403738	6.1800003	0.0940477	3.110515	NaN	6.1800003	0.0453316	0.1971041	0.0453316	6.1800003	0.1345533	0.1785746	0.1345533	6.1800003	0.0523813	0.1686713	0.0523813	6.1800003	0.0896473	0.2192464	0.0896473	6.1800003	0.0736125
6.195	0.0658097	0.1919094	0.0658097	6.195	0.0809764	0.1830263	0.0809764	6.195	0.0802579	0.1858226	0.0802579	6.195	0.0706332	0.1836654	0.0706332	6.195	0.084976	0.1902155	0.084976	6.195	0.07779	0.254843	0.07779	6.195	0.1384947	0.1768419	0.1384947	6.195	0.0911718	3.28648	NaN	6.195	0.044611	0.1956886	0.044611	6.195	0.1328038	0.2027946	0.1328038	6.195	0.0526546	0.1766603	0.0526546	6.195	0.0890337	0.2188002	0.0890337	6.195	0.076177
6.2100005	0.0669334	0.1773263	0.0669334	6.2100005	0.0695397	0.1977414	0.0695397	6.2100005	0.0855681	0.182148	0.0855681	6.2100005	0.0708134	0.1683572	0.0708134	6.2100005	0.0894583	0.2045732	0.0894583	6.2100005	0.0528226	0.3510268	0.0528226	6.2100005	0.1128187	0.1828659	0.1128187	6.2100005	0.0917561	3.25116	NaN	6.2100005	0.0512101	0.1807126	0.0512101	6.2100005	0.1365802	0.174919	0.1365802	6.2100005	0.0682343	0.1907328	0.0682343	6.2100005	0.0781556	0.2111249	0.0781556	6.2100005	0.0779493
6.2250004	0.0586664	0.1719417	0.0586664	6.2250004	0.0722352	0.2027408	0.0722352	6.2250004	0.0774247	0.1768278	0.0774247	6.2250004	0.0800484	0.1741738	0.0800484	6.2250004	0.0742716	0.1801001	0.0742716	6.2250004	0.0664291	0.374561	0.0664291	6.2250004	0.1462102	0.2010175	0.1462102	6.2250004	0.0916998	3.013468	NaN	6.2250004	0.0544235	0.1818134	0.0544235	6.2250004	0.1337837	0.1804681	0.1337837	6.2250004	0.0603825	0.1862925	0.0603825	6.2250004	0.1015022	0.2141925	0.1015022	6.2250004	0.0806648
6.2400002	0.0603012	0.1689842	0.0603012	6.2400002	0.0712728	0.1910392	0.0712728	6.2400002	0.060178	0.1814992	0.060178	6.2400002	0.0828956	0.2013305	0.0828956	6.2400002	0.0874515	0.1948571	0.0874515	6.2400002	0.0584687	0.3400496	0.0584687	6.2400002	0.1454801	0.1762075	0.1454801	6.2400002	0.0938292	3.247432	NaN	6.2400002	0.0473607	0.1815492	0.0473607	6.2400002	0.1315573	0.1802288	0.1315573	6.2400002	0.0772508	0.1888755	0.0772508	6.2400002	0.1019722	0.2136376	0.1019722	6.2400002	0.0758343
6.255	0.0666129	0.1686711	0.0666129	6.255	0.0743696	0.1884222	0.0743696	6.255	0.0529905	0.1887033	0.0529905	6.255	0.0817163	0.1890781	0.0817163	6.255	0.0761036	0.1987083	0.0761036	6.255	0.0681042	0.3821435	0.0681042	6.255	0.1352611	0.1802887	0.1352611	6.255	0.0929032	2.968962	NaN	6.255	0.0476412	0.1943862	0.0476412	6.255	0.1334518	0.1840617	0.1334518	6.255	0.0735568	0.184746	0.0735568	6.255	0.0881261	0.2200774	0.0881261	6.255	0.0751591
6.2700005	0.0676695	0.1813167	0.0676695	6.2700005	0.0618747	0.1842845	0.0618747	6.2700005	0.0622964	0.1966977	0.0622964	6.2700005	0.0819445	0.1721107	0.0819445	6.2700005	0.0775957	0.171575	0.0775957	6.2700005	0.0476884	0.336097	0.0476884	6.2700005	0.116485	0.1979622	0.116485	6.2700005	0.0971628	2.953548	NaN	6.2700005	0.047518	0.1770454	0.047518	6.2700005	0.1234487	0.1961008	0.1234487	6.2700005	0.074607	0.1953459	0.074607	6.2700005	0.1120878	0.2107376	0.1120878	6.2700005	0.0765669
6.2850003	0.0843247	0.1887193	0.0843247	6.2850003	0.0635226	0.1770729	0.0635226	6.2850003	0.0590608	0.2049417	0.0590608	6.2850003	0.0808076	0.1789516	0.0808076	6.2850003	0.0903683	0.1758892	0.0903683	6.2850003	0.0624172	0.2976598	0.0624172	6.2850003	0.1119802	0.1794015	0.1119802	6.2850003	0.0896619	3.05155	NaN	6.2850003	0.0426857	0.2088875	0.0426857	6.2850003	0.1429193	0.1954175	0.1429193	6.2850003	0.0660951	0.1823212	0.0660951	6.2850003	0.0930905	0.2184177	0.0930905	6.2850003	0.0760012
6.3	0.0774056	0.1719401	0.0774056	6.3	0.0785417	0.1907438	0.0785417	6.3	0.0487547	0.2017547	0.0487547	6.3	0.0755503	0.1744047	0.0755503	6.3	0.0805336	0.1857231	0.0805336	6.3	0.0393853	0.3939127	0.0393853	6.3	0.1248123	0.187534	0.1248123	6.3	0.0922104	2.955746	NaN	6.3	0.0516818	0.1843204	0.0516818	6.3	0.1402789	0.1860548	0.1402789	6.3	0.051985	0.181036	0.051985	6.3	0.0722426	0.2175689	0.0722426	6.3	0.0792058
6.3150005	0.0763005	0.1965456	0.0763005	6.3150005	0.0807791	0.1834158	0.0807791	6.3150005	0.0848853	0.1861827	0.0848853	6.3150005	0.0802687	0.1837496	0.0802687	6.3150005	0.0707378	0.1758492	0.0707378	6.3150005	0.0476855	0.3627525	0.0476855	6.3150005	0.1169856	0.1816508	0.1169856	6.3150005	0.0923434	3.03522	NaN	6.3150005	0.0543145	0.1863491	0.0543145	6.3150005	0.1478913	0.1867782	0.1478913	6.3150005	0.0590892	0.1863115	0.0590892	6.3150005	0.0861972	0.2127615	0.0861972	6.3150005	0.0787395
6.3300004	0.0881449	0.1838276	0.0881449	6.3300004	0.078213	0.1843686	0.078213	6.3300004	0.0756683	0.1851513	0.0756683	6.3300004	0.0827605	0.1700196	0.0827605	6.3300004	0.0734979	0.180657	0.0734979	6.3300004	0.0360822	0.3632944	0.0360822	6.3300004	0.1090256	0.1841387	0.1090256	6.3300004	0.0881436	2.754843	NaN	6.3300004	0.044715	0.171044	0.044715	6.3300004	0.1373786	0.1710835	0.1373786	6.3300004	0.0767983	0.1844586	0.0767983	6.3300004	0.0875623	0.2117361	0.0875623	6.3300004	0.0778528
6.3450003	0.0705326	0.1913348	0.0705326	6.3450003	0.0785784	0.1922764	0.0785784	6.3450003	0.075319	0.1908351	0.075319	6.3450003	0.0798467	0.1920731	0.0798467	6.3450003	0.079542	0.1841168	0.079542	6.3450003	0.046467	0.3568006	0.046467	6.3450003	0.1066975	0.182978	0.1066975	6.3450003	0.0950014	2.782565	NaN	6.3450003	0.0427494	0.1876195	0.0427494	6.3450003	0.1451532	0.1879285	0.1451532	6.3450003	0.0700106	0.1908979	0.0700106	6.3450003	0.0883839	0.2152039	0.0883839	6.3450003	0.0869555
6.36	0.0668859	0.1874676	0.0668859	6.36	0.0806102	0.1949096	0.0806102	6.36	0.0548206	0.2048949	0.0548206	6.36	0.074647	0.1901752	0.074647	6.36	0.096608	0.1934606	0.096608	6.36	0.0451475	0.3711795	0.0451475	6.36	0.080814	0.1819063	0.080814	6.36	0.0923898	2.731561	NaN	6.36	0.047575	0.1756649	0.047575	6.36	0.1354104	0.171939	0.1354104	6.36	0.0975171	0.1838747	0.0975171	6.36	0.0954802	0.2176716	0.0954802	6.36	0.0869207
6.3750005	0.0600047	0.1700926	0.0600047	6.3750005	0.0739605	0.1798688	0.0739605	6.3750005	0.0508127	0.1810304	0.0508127	6.3750005	0.0668043	0.1820182	0.0668043	6.3750005	0.1065225	0.1830873	0.1065225	6.3750005	0.034207	0.3798258	0.034207	6.3750005	0.0971808	0.1851325	0.0971808	6.3750005	0.0902043	2.544274	NaN	6.3750005	0.043871	0.2008108	0.043871	6.3750005	0.1326017	0.1833461	0.1326017	6.3750005	0.0571718	0.1895286	0.0571718	6.3750005	0.0913729	0.2185373	0.0913729	6.3750005	0.0868043
6.3900003	0.0749649	0.1664285	0.0749649	6.3900003	0.0805918	0.1878499	0.0805918	6.3900003	0.0755747	0.1946636	0.0755747	6.3900003	0.0777166	0.1798574	0.0777166	6.3900003	0.0808687	0.189507	0.0808687	6.3900003	0.0642969	0.3545244	0.0642969	6.3900003	0.1083463	0.1789667	0.1083463	6.3900003	0.0978872	2.475257	NaN	6.3900003	0.0452115	0.1804831	0.0452115	6.3900003	0.1441548	0.1742738	0.1441548	6.3900003	0.0646977	0.1899316	0.0646977	6.3900003	0.0927456	0.21505	0.0927456	6.3900003	0.082747
6.405	0.0625566	0.1694238	0.0625566	6.405	0.0844095	0.1864043	0.0844095	6.405	0.0756662	0.1791394	0.0756662	6.405	0.0778753	0.1793631	0.0778753	6.405	0.090971	0.1829672	0.090971	6.405	0.0474968	0.377866	0.0474968	6.405	0.0895992	0.1799861	0.0895992	6.405	0.0975357	2.482806	NaN	6.405	0.0447185	0.1871179	0.0447185	6.405	0.1177746	0.1799455	0.1177746	6.405	0.0571642	0.1959132	0.0571642	6.405	0.108496	0.2161051	0.108496	6.405	0.0726113
6.42	0.0536528	0.1713697	0.0536528	6.42	0.0775598	0.1792403	0.0775598	6.42	0.0833076	0.1903681	0.0833076	6.42	0.0789925	0.1877911	0.0789925	6.42	0.0818352	0.187545	0.0818352	6.42	0.1223381	0.3868831	0.1223381	6.42	0.1178266	0.1723339	0.1178266	6.42	0.0906977	2.48577	NaN	6.42	0.0592385	0.1880881	0.0592385	6.42	0.1357855	0.1761875	0.1357855	6.42	0.0564178	0.1851433	0.0564178	6.42	0.1049608	0.2198004	0.1049608	6.42	0.0808735
6.4350004	0.0616218	0.1782885	0.0616218	6.4350004	0.0778601	0.1897166	0.0778601	6.4350004	0.0596027	0.1812012	0.0596027	6.4350004	0.0729434	0.1845555	0.0729434	6.4350004	0.0838691	0.1934398	0.0838691	6.4350004	0.1019152	0.3561043	0.1019152	6.4350004	0.1133941	0.1794242	0.1133941	6.4350004	0.0901264	2.431775	NaN	6.4350004	0.0469509	0.1888411	0.0469509	6.4350004	0.1408464	0.1744404	0.1408464	6.4350004	0.0680941	0.1891668	0.0680941	6.4350004	0.0934721	0.2134733	0.0934721	6.4350004	0.0702126
6.4500003	0.0597051	0.181174	0.0597051	6.4500003	0.0784249	0.181785	0.0784249	6.4500003	0.0677359	0.1863974	0.0677359	6.4500003	0.0788365	0.182296	0.0788365	6.4500003	0.1066876	0.1941343	0.1066876	6.4500003	0.1326968	0.3215196	0.1326968	6.4500003	0.1091616	0.1814827	0.1091616	6.4500003	0.0933781	2.460103	NaN	6.4500003	0.0521734	0.189148	0.0521734	6.4500003	0.1335906	0.1806104	0.1335906	6.4500003	0.0649969	0.1676423	0.0649969	6.4500003	0.0706898	0.2182308	0.0706898	6.4500003	0.0756827
6.465	0.0580231	0.1919364	0.0580231	6.465	0.083646	0.1857691	0.083646	6.465	0.0746479	0.1748773	0.0746479	6.465	0.0806993	0.1737759	0.0806993	6.465	0.0737272	0.1746027	0.0737272	6.465	0.1276924	0.3613189	0.1276924	6.465	0.1076166	0.1760285	0.1076166	6.465	0.0906329	2.454668	NaN	6.465	0.0501202	0.1790112	0.0501202	6.465	0.12627	0.169279	0.12627	6.465	0.0646462	0.1997551	0.0646462	6.465	0.0857015	0.2166155	0.0857015	6.465	0.0672939
6.4800005	0.0698937	0.1836316	0.0698937	6.4800005	0.0787255	0.183224	0.0787255	6.4800005	0.0926115	0.2017202	0.0926115	6.4800005	0.0767059	0.1759537	0.0767059	6.4800005	0.0994028	0.1980046	0.0994028	6.4800005	0.1044346	0.3811161	0.1044346	6.4800005	0.130899	0.1855667	0.130899	6.4800005	0.0842408	2.41357	NaN	6.4800005	0.0588011	0.1826474	0.0588011	6.4800005	0.134166	0.1885751	0.134166	6.4800005	0.0644249	0.1912096	0.0644249	6.4800005	0.0817034	0.2174275	0.0817034	6.4800005	0.0628924
6.4950004	0.0751839	0.190958	0.0751839	6.4950004	0.0738932	0.1874857	0.0738932	6.4950004	0.0675379	0.1854668	0.0675379	6.4950004	0.0784613	0.1908001	0.0784613	6.4950004	0.0821081	0.1903314	0.0821081	6.4950004	0.119844	0.3146393	0.119844	6.4950004	0.1182086	0.1817716	0.1182086	6.4950004	0.0974092	2.246085	NaN	6.4950004	0.0514783	0.176873	0.0514783	6.4950004	0.133418	0.2014647	0.133418	6.4950004	0.0732609	0.1866281	0.0732609	6.4950004	0.0762242	0.2202554	0.0762242	6.4950004	0.0570283
6.51	0.0657	0.1930354	0.0657	6.51	0.0828545	0.188145	0.0828545	6.51	0.0485887	0.1761387	0.0485887	6.51	0.0815533	0.1961529	0.0815533	6.51	0.052941	0.1715836	0.052941	6.51	0.0957706	0.3400031	0.0957706	6.51	0.0932505	0.1833956	0.0932505	6.51	0.0985851	2.144273	NaN	6.51	0.0531856	0.1789834	0.0531856	6.51	0.1338263	0.1899326	0.1338263	6.51	0.0631634	0.1897526	0.0631634	6.51	0.0764637	0.2159225	0.0764637	6.51	0.0691697
6.525	0.0588632	0.1953814	0.0588632	6.525	0.0695493	0.1826261	0.0695493	6.525	0.0558702	0.2068187	0.0558702	6.525	0.0801221	0.1691007	0.0801221	6.525	0.0838465	0.1848758	0.0838465	6.525	0.1033969	0.326849	0.1033969	6.525	0.1094692	0.173306	0.1094692	6.525	0.0972459	2.140715	NaN	6.525	0.0561588	0.1866282	0.0561588	6.525	0.1305591	0.1740522	0.1305591	6.525	0.0819841	0.1732888	0.0819841	6.525	0.0657317	0.2170597	0.0657317	6.525	0.0669453
6.5400004	0.0442187	0.1947446	0.0442187	6.5400004	0.072999	0.1791708	0.072999	6.5400004	0.0538743	0.2147113	0.0538743	6.5400004	0.0757904	0.1717719	0.0757904	6.5400004	0.0767073	0.191191	0.0767073	6.5400004	0.1444676	0.2850062	0.1444676	6.5400004	0.096744	0.1820496	0.096744	6.5400004	0.0939422	2.292253	NaN	6.5400004	0.0532267	0.1950537	0.0532267	6.5400004	0.1528503	0.1964363	0.1528503	6.5400004	0.0648861	0.1900689	0.0648861	6.5400004	0.0758026	0.210697	0.0758026	6.5400004	0.0761617
6.5550003	0.0568979	0.1955079	0.0568979	6.5550003	0.0649924	0.1931469	0.0649924	6.5550003	0.0433029	0.1951693	0.0433029	6.5550003	0.075977	0.2014618	0.075977	6.5550003	0.0779023	0.1807702	0.0779023	6.5550003	0.1002321	0.3391643	0.1002321	6.5550003	0.0873961	0.1835132	0.0873961	6.5550003	0.093087	2.234494	NaN	6.5550003	0.0604847	0.1952075	0.0604847	6.5550003	0.1257673	0.1886209	0.1257673	6.5550003	0.0623461	0.1847675	0.0623461	6.5550003	0.0817317	0.2186072	0.0817317	6.5550003	0.0803635
6.57	0.0673355	0.1823509	0.0673355	6.57	0.0677413	0.1775163	0.0677413	6.57	0.0785488	0.1962601	0.0785488	6.57	0.056981	0.1758045	0.056981	6.57	0.0822147	0.1848377	0.0822147	6.57	0.1068276	0.3203865	0.1068276	6.57	0.1249042	0.1861532	0.1249042	6.57	0.0912944	2.471482	NaN	6.57	0.0521695	0.191301	0.0521695	6.57	0.1269936	0.2032832	0.1269936	6.57	0.0615892	0.1754822	0.0615892	6.57	0.0727725	0.2196373	0.0727725	6.57	0.0835624
6.5850005	0.0552485	0.192112	0.0552485	6.5850005	0.0762265	0.1961751	0.0762265	6.5850005	0.0695158	0.2037865	0.0695158	6.5850005	0.062565	0.1822939	0.062565	6.5850005	0.0853995	0.1853994	0.0853995	6.5850005	0.0982138	0.3038137	0.0982138	6.5850005	0.1255012	0.1762074	0.1255012	6.5850005	0.0846806	2.22159	NaN	6.5850005	0.0620223	0.187011	0.0620223	6.5850005	0.1412843	0.1919042	0.1412843	6.5850005	0.056371	0.1812018	0.056371	6.5850005	0.0805113	0.2137849	0.0805113	6.5850005	0.0807561
6.6000004	0.0724263	0.2068209	0.0724263	6.6000004	0.0689965	0.1856536	0.0689965	6.6000004	0.0410811	0.1850543	0.0410811	6.6000004	0.07539	0.1850518	0.07539	6.6000004	0.0897847	0.188292	0.0897847	6.6000004	0.1127648	0.3054344	0.1127648	6.6000004	0.1153489	0.1906572	0.1153489	6.6000004	0.0914729	1.883857	NaN	6.6000004	0.0442337	0.1817389	0.0442337	6.6000004	0.1457801	0.1762914	0.1457801	6.6000004	0.0578442	0.1861825	0.0578442	6.6000004	0.0870712	0.2163676	0.0870712	6.6000004	0.0692052
6.6150002	0.0765652	0.1824211	0.0765652	6.6150002	0.0700869	0.174017	0.0700869	6.6150002	0.0312062	0.1754679	0.0312062	6.6150002	0.0786554	0.1760143	0.0786554	6.6150002	0.0824191	0.179349	0.0824191	6.6150002	0.1159921	0.3314412	0.1159921	6.6150002	0.1104871	0.1861986	0.1104871	6.6150002	0.1022028	2.037953	NaN	6.6150002	0.0491314	0.187539	0.0491314	6.6150002	0.1508875	0.195107	0.1508875	6.6150002	0.0662724	0.2059152	0.0662724	6.6150002	0.0894959	0.2128193	0.0894959	6.6150002	0.08328
6.63	0.0895533	0.1893253	0.0895533	6.63	0.0672821	0.1747627	0.0672821	6.63	0.0309953	0.1978636	0.0309953	6.63	0.0817291	0.1845825	0.0817291	6.63	0.0874295	0.2019579	0.0874295	6.63	0.1280463	0.3471154	0.1280463	6.63	0.1431272	0.1762358	0.1431272	6.63	0.0905152	2.243955	NaN	6.63	0.052408	0.1960049	0.052408	6.63	0.1320356	0.1770824	0.1320356	6.63	0.0622874	0.1783311	0.0622874	6.63	0.0942492	0.2079576	0.0942492	6.63	0.0883308
6.6450005	0.0857797	0.1798929	0.0857797	6.6450005	0.0674993	0.1875314	0.0674993	6.6450005	0.0456404	0.1743821	0.0456404	6.6450005	0.0674778	0.183632	0.0674778	6.6450005	0.1046036	0.1784433	0.1046036	6.6450005	0.1130734	0.3351622	0.1130734	6.6450005	0.1393985	0.1903261	0.1393985	6.6450005	0.0939045	2.282381	NaN	6.6450005	0.0518144	0.1778623	0.0518144	6.6450005	0.1378542	0.1808907	0.1378542	6.6450005	0.065567	0.1826087	0.065567	6.6450005	0.0809919	0.2145928	0.0809919	6.6450005	0.0780192
6.6600003	0.0897415	0.1779954	0.0897415	6.6600003	0.0650753	0.1710073	0.0650753	6.6600003	0.0517287	0.186829	0.0517287	6.6600003	0.0759653	0.1777062	0.0759653	6.6600003	0.1429294	0.1809835	0.1429294	6.6600003	0.1276564	0.3565771	0.1276564	6.6600003	0.1340161	0.1735224	0.1340161	6.6600003	0.1003018	2.314184	NaN	6.6600003	0.0476638	0.1766634	0.0476638	6.6600003	0.1415775	0.2036669	0.1415775	6.6600003	0.0617339	0.1906016	0.0617339	6.6600003	0.0801656	0.2140605	0.0801656	6.6600003	0.0813166
6.675	0.0818532	0.1834034	0.0818532	6.675	0.0612132	0.1955681	0.0612132	6.675	0.081836	0.181816	0.081836	6.675	0.0804243	0.1722022	0.0804243	6.675	0.1378384	0.1866466	0.1378384	6.675	0.132116	0.3510166	0.132116	6.675	0.1007583	0.1776092	0.1007583	6.675	0.0933249	2.500947	NaN	6.675	0.0443923	0.2074461	0.0443923	6.675	0.1470754	0.1786987	0.1470754	6.675	0.0680668	0.1995671	0.0680668	6.675	0.0816846	0.2091532	0.0816846	6.675	0.0743973
6.6900005	0.0893752	0.2066728	0.0893752	6.6900005	0.0689262	0.1841343	0.0689262	6.6900005	0.0358068	0.1948279	0.0358068	6.6900005	0.0788153	0.1722243	0.0788153	6.6900005	0.1387617	0.1958366	0.1387617	6.6900005	0.1329211	0.3761865	0.1329211	6.6900005	0.1088137	0.1900027	0.1088137	6.6900005	0.0964653	2.441548	NaN	6.6900005	0.0472631	0.1758491	0.0472631	6.6900005	0.144651	0.1953496	0.144651	6.6900005	0.0625831	0.1726123	0.0625831	6.6900005	0.0892213	0.2151856	0.0892213	6.6900005	0.0792053
6.7050004	0.0810522	0.1956276	0.0810522	6.7050004	0.0811409	0.1759259	0.0811409	6.7050004	0.0433712	0.2113786	0.0433712	6.7050004	0.0798615	0.1806895	0.0798615	6.7050004	0.1428127	0.1839186	0.1428127	6.7050004	0.141913	0.4126828	0.141913	6.7050004	0.0993397	0.1748084	0.0993397	6.7050004	0.0944575	2.214052	NaN	6.7050004	0.0461133	0.1894889	0.0461133	6.7050004	0.1522151	0.1860095	0.1522151	6.7050004	0.0715353	0.1952794	0.0715353	6.7050004	0.092263	0.2176876	0.092263	6.7050004	0.080321
6.7200003	0.083817	0.1851392	0.083817	6.7200003	0.0775829	0.1862512	0.0775829	6.7200003	0.0482254	0.1902654	0.0482254	6.7200003	0.0791269	0.1915691	0.0791269	6.7200003	0.1398014	0.1915044	0.1398014	6.7200003	0.1239668	0.3778759	0.1239668	6.7200003	0.1310002	0.1867778	0.1310002	6.7200003	0.0939094	2.275183	NaN	6.7200003	0.046983	0.2019603	0.046983	6.7200003	0.1447696	0.1701868	0.1447696	6.7200003	0.0664204	0.1846457	0.0664204	6.7200003	0.0859531	0.2152231	0.0859531	6.7200003	0.0848186
6.735	0.0892096	0.1778402	0.0892096	6.735	0.0746209	0.1912966	0.0746209	6.735	0.0585294	0.2016456	0.0585294	6.735	0.0766933	0.17831	0.0766933	6.735	0.1442141	0.1899711	0.1442141	6.735	0.1242471	0.4119598	0.1242471	6.735	0.1381272	0.1877367	0.1381272	6.735	0.0926485	2.121184	NaN	6.735	0.038711	0.2003447	0.038711	6.735	0.1516974	0.1842204	0.1516974	6.735	0.0579207	0.1809697	0.0579207	6.735	0.0902125	0.2169158	0.0902125	6.735	0.0794441
6.7500005	0.0752898	0.178543	0.0752898	6.7500005	0.0695001	0.2078177	0.0695001	6.7500005	0.0689153	0.1745454	0.0689153	6.7500005	0.0780185	0.1832471	0.0780185	6.7500005	0.14177	0.1902573	0.14177	6.7500005	0.1037103	0.3586188	0.1037103	6.7500005	0.1263881	0.1880585	0.1263881	6.7500005	0.0908581	2.214386	NaN	6.7500005	0.0466801	0.1883669	0.0466801	6.7500005	0.138656	0.1835501	0.138656	6.7500005	0.0635248	0.1847675	0.0635248	6.7500005	0.0887654	0.2082651	0.0887654	6.7500005	0.0852957
6.7650003	0.0745378	0.1795364	0.0745378	6.7650003	0.0716605	0.1928915	0.0716605	6.7650003	0.088006	0.189259	0.088006	6.7650003	0.0797009	0.1798735	0.0797009	6.7650003	0.1549262	0.192078	0.1549262	6.7650003	0.1031355	0.3670611	0.1031355	6.7650003	0.1323413	0.1955943	0.1323413	6.7650003	0.0936999	2.356053	NaN	6.7650003	0.0618804	0.1959413	0.0618804	6.7650003	0.1485175	0.1819823	0.1485175	6.7650003	0.0661868	0.1896473	0.0661868	6.7650003	0.0853558	0.2239955	0.0853558	6.7650003	0.07199
6.78	0.0620184	0.176815	0.0620184	6.78	0.0696795	0.2289554	0.0696795	6.78	0.0509598	0.1905493	0.0509598	6.78	0.0759674	0.1872676	0.0759674	6.78	0.1342342	0.2228434	0.1342342	6.78	0.1173047	0.39753	0.1173047	6.78	0.1307898	0.1828115	0.1307898	6.78	0.0931451	2.282107	NaN	6.78	0.0471592	0.1840357	0.0471592	6.78	0.1583489	0.1730727	0.1583489	6.78	0.0547523	0.1932795	0.0547523	6.78	0.0864491	0.2178311	0.0864491	6.78	0.0917018
6.7950006	0.0739371	0.1806263	0.0739371	6.7950006	0.0753456	0.2015641	0.0753456	6.7950006	0.0627031	0.1867673	0.0627031	6.7950006	0.0740299	0.1674984	0.0740299	6.7950006	0.1337394	0.330725	0.1337394	6.7950006	0.101238	0.3699659	0.101238	6.7950006	0.0994557	0.1797555	0.0994557	6.7950006	0.0873981	2.181677	NaN	6.7950006	0.0574073	0.1909295	0.0574073	6.7950006	0.1552474	0.164326	0.1552474	6.7950006	0.0700166	0.1636641	0.0700166	6.7950006	0.0907603	0.2108739	0.0907603	6.7950006	0.084983
6.8100004	0.0780903	0.1856649	0.0780903	6.8100004	0.07774	0.1982605	0.07774	6.8100004	0.0632349	0.2066374	0.0632349	6.8100004	0.0800738	0.2061453	0.0800738	6.8100004	0.1407775	0.3946468	0.1407775	6.8100004	0.1160687	0.348229	0.1160687	6.8100004	0.1298103	0.1899631	0.1298103	6.8100004	0.093884	2.134701	NaN	6.8100004	0.0475514	0.180638	0.0475514	6.8100004	0.1503266	0.1818464	0.1503266	6.8100004	0.0647684	0.1890475	0.0647684	6.8100004	0.0834965	0.2110235	0.0834965	6.8100004	0.0804537
6.8250003	0.0907566	0.1754857	0.0907566	6.8250003	0.0800203	0.2146368	0.0800203	6.8250003	0.0617274	0.1790281	0.0617274	6.8250003	0.0787887	0.1682551	0.0787887	6.8250003	0.1343141	0.412657	0.1343141	6.8250003	0.1255528	0.2627787	0.1255528	6.8250003	0.1257039	0.1929715	0.1257039	6.8250003	0.0966089	2.228456	NaN	6.8250003	0.0492332	0.1898471	0.0492332	6.8250003	0.1434142	0.1917698	0.1434142	6.8250003	0.0744992	0.1805688	0.0744992	6.8250003	0.0883398	0.2093089	0.0883398	6.8250003	0.0788037
6.84	0.0980434	0.1760132	0.0980434	6.84	0.081559	0.17737	0.081559	6.84	0.087798	0.1677289	0.087798	6.84	0.0768855	0.1764368	0.0768855	6.84	0.1309506	0.3554209	0.1309506	6.84	0.1258841	0.2979804	0.1258841	6.84	0.1222741	0.2025315	0.1222741	6.84	0.0868293	2.373728	NaN	6.84	0.0486744	0.1796552	0.0486744	6.84	0.1448027	0.2215957	0.1448027	6.84	0.0684317	0.1846723	0.0684317	6.84	0.0875684	0.2186881	0.0875684	6.84	0.0785533
6.8550005	0.0833682	0.1805775	0.0833682	6.8550005	0.0639047	0.1894299	0.0639047	6.8550005	0.0778678	0.2055652	0.0778678	6.8550005	0.0777192	0.2023784	0.0777192	6.8550005	0.134761	0.3316669	0.134761	6.8550005	0.1121721	0.2998537	0.1121721	6.8550005	0.1390906	0.1907539	0.1390906	6.8550005	0.0954678	2.396943	NaN	6.8550005	0.0489128	0.1739224	0.0489128	6.8550005	0.1400313	0.1730964	0.1400313	6.8550005	0.0694338	0.1897656	0.0694338	6.8550005	0.0817532	0.2210603	0.0817532	6.8550005	0.0738042
6.8700004	0.0907876	0.1877412	0.0907876	6.8700004	0.0672232	0.197759	0.0672232	6.8700004	0.0732197	0.1715491	0.0732197	6.8700004	0.0780545	0.1713492	0.0780545	6.8700004	0.1416094	0.3838675	0.1416094	6.8700004	0.1121417	0.3876386	0.1121417	6.8700004	0.1345605	0.1728841	0.1345605	6.8700004	0.0886093	2.592621	NaN	6.8700004	0.0521617	0.1871204	0.0521617	6.8700004	0.1310458	0.1868399	0.1310458	6.8700004	0.0672211	0.1782723	0.0672211	6.8700004	0.0552719	0.2237995	0.0552719	6.8700004	0.0815414
6.885	0.0883696	0.1811602	0.0883696	6.885	0.0674813	0.1755888	0.0674813	6.885	0.0524237	0.185486	0.0524237	6.885	0.0805447	0.1823135	0.0805447	6.885	0.1493255	0.3848752	0.1493255	6.885	0.0901405	0.3572129	0.0901405	6.885	0.1393334	0.1775104	0.1393334	6.885	0.1035252	2.758836	NaN	6.885	0.0479341	0.1739054	0.0479341	6.885	0.1360277	0.1670295	0.1360277	6.885	0.0582071	0.1826992	0.0582071	6.885	0.0743559	0.2261555	0.0743559	6.885	0.0744623
6.9	0.0832654	0.1989672	0.0832654	6.9	0.0824397	0.1909034	0.0824397	6.9	0.0687641	0.2168452	0.0687641	6.9	0.0742104	0.1617961	0.0742104	6.9	0.1417168	0.3947655	0.1417168	6.9	0.1089486	0.3177681	0.1089486	6.9	0.1415871	0.1706223	0.1415871	6.9	0.0968716	2.762578	NaN	6.9	0.0473607	0.1930933	0.0473607	6.9	0.137034	0.1933679	0.137034	6.9	0.0602232	0.180715	0.0602232	6.9	0.0712142	0.2194253	0.0712142	6.9	0.081455
6.9150004	0.0970851	0.171195	0.0970851	6.9150004	0.0855048	0.1895361	0.0855048	6.9150004	0.0383964	0.2007112	0.0383964	6.9150004	0.0793575	0.168294	0.0793575	6.9150004	0.1359324	0.3635574	0.1359324	6.9150004	0.0879004	0.299319	0.0879004	6.9150004	0.1385436	0.190476	0.1385436	6.9150004	0.0916924	2.849391	NaN	6.9150004	0.0636502	0.1755163	0.0636502	6.9150004	0.1461596	0.1764238	0.1461596	6.9150004	0.0579416	0.1940335	0.0579416	6.9150004	0.0636982	0.2158836	0.0636982	6.9150004	0.0821848
6.9300003	0.0933661	0.1738493	0.0933661	6.9300003	0.068131	0.1861539	0.068131	6.9300003	0.0405174	0.1975527	0.0405174	6.9300003	0.0704425	0.1747887	0.0704425	6.9300003	0.1401356	0.3606177	0.1401356	6.9300003	0.0880898	0.31863	0.0880898	6.9300003	0.1244767	0.1804134	0.1244767	6.9300003	0.0890736	2.927217	NaN	6.9300003	0.0520515	0.1791144	0.0520515	6.9300003	0.1284936	0.1788037	0.1284936	6.9300003	0.056572	0.1762527	0.056572	6.9300003	0.0449847	0.2109123	0.0449847	6.9300003	0.076525
6.945	0.0894159	0.1781876	0.0894159	6.945	0.0715512	0.1878693	0.0715512	6.945	0.0583879	0.1823212	0.0583879	6.945	0.0828423	0.1731021	0.0828423	6.945	0.1494991	0.3191161	0.1494991	6.945	0.087318	0.3179022	0.087318	6.945	0.1348709	0.1751942	0.1348709	6.945	0.0882358	2.930923	NaN	6.945	0.0523854	0.1801033	0.0523854	6.945	0.1413436	0.1986673	0.1413436	6.945	0.06475	0.1979517	0.06475	6.945	0.0507354	0.2115867	0.0507354	6.945	0.0834565
6.9600005	0.0956525	0.175819	0.0956525	6.9600005	0.0720204	0.214553	0.0720204	6.9600005	0.0554814	0.2086191	0.0554814	6.9600005	0.0798736	0.1860139	0.0798736	6.9600005	0.1380598	0.3416035	0.1380598	6.9600005	0.0950274	0.3175344	0.0950274	6.9600005	0.1383072	0.1841981	0.1383072	6.9600005	0.0945395	2.830122	NaN	6.9600005	0.0468287	0.1911781	0.0468287	6.9600005	0.1531237	0.1803304	0.1531237	6.9600005	0.0607116	0.1873871	0.0607116	6.9600005	0.0431452	0.2149103	0.0431452	6.9600005	0.0722785
6.9750004	0.0909423	0.1760647	0.0909423	6.9750004	0.0723956	0.2023742	0.0723956	6.9750004	0.0531782	0.2067292	0.0531782	6.9750004	0.0801042	0.1803516	0.0801042	6.9750004	0.1409938	0.3271526	0.1409938	6.9750004	0.1036336	0.3144043	0.1036336	6.9750004	0.140327	0.1909583	0.140327	6.9750004	0.0903948	3.056324	NaN	6.9750004	0.0521612	0.2096785	0.0521612	6.9750004	0.1453136	0.1809143	0.1453136	6.9750004	0.0552116	0.1721713	0.0552116	6.9750004	0.0399629	0.2146839	0.0399629	6.9750004	0.0854819
6.9900002	0.1026864	0.1920751	0.1026864	6.9900002	0.0671412	0.1765713	0.0671412	6.9900002	0.0652701	0.1930204	0.0652701	6.9900002	0.0802038	0.1878919	0.0802038	6.9900002	0.1589229	0.3610442	0.1589229	6.9900002	0.110776	0.2734408	0.110776	6.9900002	0.1432954	0.1683595	0.1432954	6.9900002	0.0962369	2.968641	NaN	6.9900002	0.0490439	0.1897841	0.0490439	6.9900002	0.1465879	0.1978134	0.1465879	6.9900002	0.0571872	0.190602	0.0571872	6.9900002	0.0598963	0.2089321	0.0598963	6.9900002	0.0787996
7.005	0.1021054	0.1950424	0.1021054	7.005	0.0792834	0.1873235	0.0792834	7.005	0.0598009	0.1868688	0.0598009	7.005	0.0799066	0.1884034	0.0799066	7.005	0.1474982	0.3272706	0.1474982	7.005	0.1119609	0.316152	0.1119609	7.005	0.1072247	0.1747311	0.1072247	7.005	0.0918259	3.018781	NaN	7.005	0.0509316	0.1898574	0.0509316	7.005	0.1484287	0.1982442	0.1484287	7.005	0.065217	0.1794716	0.065217	7.005	0.0437692	0.2140167	0.0437692	7.005	0.0773963
7.0200005	0.0983611	0.1676944	0.0983611	7.0200005	0.073749	0.1808473	0.073749	7.0200005	0.0587834	0.1844503	0.0587834	7.0200005	0.0785829	0.1871689	0.0785829	7.0200005	0.1558306	0.3297105	0.1558306	7.0200005	0.100745	0.3003316	0.100745	7.0200005	0.1188522	0.2021758	0.1188522	7.0200005	0.0930729	2.920925	NaN	7.0200005	0.0456066	0.1754164	0.0456066	7.0200005	0.1489009	0.1707659	0.1489009	7.0200005	0.0591967	0.1780396	0.0591967	7.0200005	0.0487162	0.2158255	0.0487162	7.0200005	0.0871263
7.0350003	0.0795934	0.2004265	0.0795934	7.0350003	0.0811747	0.1810686	0.0811747	7.0350003	0.04407	0.1854592	0.04407	7.0350003	0.0855848	0.1675605	0.0855848	7.0350003	0.1445728	0.382761	0.1445728	7.0350003	0.097726	0.2987463	0.097726	7.0350003	0.1012637	0.1832757	0.1012637	7.0350003	0.0942741	2.956064	NaN	7.0350003	0.0585943	0.1869867	0.0585943	7.0350003	0.1318939	0.2010403	0.1318939	7.0350003	0.0551389	0.1869141	0.0551389	7.0350003	0.0529665	0.2183817	0.0529665	7.0350003	0.084183
7.05	0.0818261	0.1864974	0.0818261	7.05	0.0788404	0.1921798	0.0788404	7.05	0.0662513	0.1953152	0.0662513	7.05	0.076236	0.1816653	0.076236	7.05	0.1210099	0.3507093	0.1210099	7.05	0.1069438	0.2783761	0.1069438	7.05	0.1137211	0.1640762	0.1137211	7.05	0.0913166	2.811103	NaN	7.05	0.0595893	0.1846429	0.0595893	7.05	0.1293803	0.1835615	0.1293803	7.05	0.0582118	0.1812759	0.0582118	7.05	0.0620002	0.2171028	0.0620002	7.05	0.0748372
7.0650005	0.0769813	0.1895994	0.0769813	7.0650005	0.0777449	0.1851107	0.0777449	7.0650005	0.1125587	0.1885391	0.1125587	7.0650005	0.084009	0.1901343	0.084009	7.0650005	0.1151129	0.3427665	0.1151129	7.0650005	0.0926158	0.341736	0.0926158	7.0650005	0.1114075	0.1831204	0.1114075	7.0650005	0.0977211	2.589431	NaN	7.0650005	0.0554086	0.1866977	0.0554086	7.0650005	0.1333015	0.178919	0.1333015	7.0650005	0.0646209	0.1890718	0.0646209	7.0650005	0.0633814	0.2149142	0.0633814	7.0650005	0.0684886
7.0800004	0.0868047	0.1785227	0.0868047	7.0800004	0.0842097	0.1878403	0.0842097	7.0800004	0.0674207	0.1921768	0.0674207	7.0800004	0.0753722	0.205541	0.0753722	7.0800004	0.1193399	0.3395362	0.1193399	7.0800004	0.1364026	0.2683734	0.1364026	7.0800004	0.1157704	0.1681369	0.1157704	7.0800004	0.0880907	2.794241	NaN	7.0800004	0.0516382	0.1911777	0.0516382	7.0800004	0.1377397	0.1721143	0.1377397	7.0800004	0.0637842	0.1966445	0.0637842	7.0800004	0.060228	0.2190458	0.060228	7.0800004	0.0674569
7.0950003	0.0773393	0.1794084	0.0773393	7.0950003	0.0811874	0.1654435	0.0811874	7.0950003	0.0273614	0.1752656	0.0273614	7.0950003	0.0645464	0.1767022	0.0645464	7.0950003	0.1236485	0.3348444	0.1236485	7.0950003	0.0897273	0.2691974	0.0897273	7.0950003	0.1154238	0.1758014	0.1154238	7.0950003	0.095228	2.659933	NaN	7.0950003	0.0515663	0.1954814	0.0515663	7.0950003	0.1279962	0.1885587	0.1279962	7.0950003	0.0468864	0.1730294	0.0468864	7.0950003	0.0654041	0.2094301	0.0654041	7.0950003	0.0554388
7.11	0.0764157	0.1789152	0.0764157	7.11	0.0818071	0.1839504	0.0818071	7.11	0.0464795	0.1778372	0.0464795	7.11	0.081798	0.1816362	0.081798	7.11	0.119596	0.3336734	0.119596	7.11	0.087852	0.2594706	0.087852	7.11	0.1100848	0.1788463	0.1100848	7.11	0.0892426	2.835002	NaN	7.11	0.0528888	0.1767203	0.0528888	7.11	0.1381965	0.1941886	0.1381965	7.11	0.0537538	0.1844015	0.0537538	7.11	0.0524999	0.2101311	0.0524999	7.11	0.0612119
7.1250005	0.0698821	0.1871919	0.0698821	7.1250005	0.0755283	0.1787069	0.0755283	7.1250005	0.0394989	0.2003748	0.0394989	7.1250005	0.0855959	0.1912643	0.0855959	7.1250005	0.1165883	0.34565	0.1165883	7.1250005	0.0823024	0.3054242	0.0823024	7.1250005	0.1083154	0.2035142	0.1083154	7.1250005	0.0885349	2.921792	NaN	7.1250005	0.0506664	0.1775079	0.0506664	7.1250005	0.1504637	0.186794	0.1504637	7.1250005	0.0790325	0.1813089	0.0790325	7.1250005	0.0671966	0.2179589	0.0671966	7.1250005	0.0573475
7.1400003	0.0762146	0.1745167	0.0762146	7.1400003	0.0685335	0.1839702	0.0685335	7.1400003	0.0603404	0.1711725	0.0603404	7.1400003	0.0818813	0.1737621	0.0818813	7.1400003	0.1344945	0.3481236	0.1344945	7.1400003	0.084054	0.3250195	0.084054	7.1400003	0.1160567	0.1771636	0.1160567	7.1400003	0.0924317	2.743949	NaN	7.1400003	0.0483478	0.1717065	0.0483478	7.1400003	0.133257	0.187479	0.133257	7.1400003	0.0607861	0.1866599	0.0607861	7.1400003	0.0567566	0.2114496	0.0567566	7.1400003	0.0755304
7.155	0.0715618	0.1767703	0.0715618	7.155	0.0709785	0.1856401	0.0709785	7.155	0.0549372	0.1928187	0.0549372	7.155	0.0715074	0.1877012	0.0715074	7.155	0.1377238	0.3623079	0.1377238	7.155	0.1327586	0.3550348	0.1327586	7.155	0.1139533	0.1826525	0.1139533	7.155	0.0887913	2.694934	NaN	7.155	0.0518082	0.1773386	0.0518082	7.155	0.1249023	0.1859421	0.1249023	7.155	0.0593639	0.1932614	0.0593639	7.155	0.0521718	0.2145895	0.0521718	7.155	0.0732797
7.1700006	0.0640006	0.1851304	0.0640006	7.1700006	0.0825979	0.1868082	0.0825979	7.1700006	0.0564979	0.1906566	0.0564979	7.1700006	0.0628742	0.1927372	0.0628742	7.1700006	0.1176767	0.3597378	0.1176767	7.1700006	0.1112843	0.3105956	0.1112843	7.1700006	0.1100398	0.1927435	0.1100398	7.1700006	0.0906618	2.508829	NaN	7.1700006	0.0511331	0.198804	0.0511331	7.1700006	0.1396609	0.195462	0.1396609	7.1700006	0.0479483	0.1912301	0.0479483	7.1700006	0.0628571	0.2185354	0.0628571	7.1700006	0.0768462
7.1850004	0.0700958	0.1726413	0.0700958	7.1850004	0.0785795	0.1812335	0.0785795	7.1850004	0.0548242	0.1863867	0.0548242	7.1850004	0.0764511	0.1971591	0.0764511	7.1850004	0.1231439	0.3400632	0.1231439	7.1850004	0.1021088	0.3697965	0.1021088	7.1850004	0.0992798	0.1742126	0.0992798	7.1850004	0.0940669	2.665407	NaN	7.1850004	0.053344	0.1994892	0.053344	7.1850004	0.1504896	0.1908711	0.1504896	7.1850004	0.0597038	0.1907905	0.0597038	7.1850004	0.0617218	0.2240858	0.0617218	7.1850004	0.0831425
7.2000003	0.0893597	0.1913234	0.0893597	7.2000003	0.0794907	0.1748506	0.0794907	7.2000003	0.0579922	0.1740375	0.0579922	7.2000003	0.073604	0.164878	0.073604	7.2000003	0.1265178	0.3471667	0.1265178	7.2000003	0.1258791	0.3134044	0.1258791	7.2000003	0.0926361	0.1928264	0.0926361	7.2000003	0.095128	2.593858	NaN	7.2000003	0.050372	0.1769802	0.050372	7.2000003	0.140208	0.1796927	0.140208	7.2000003	0.0487145	0.1680805	0.0487145	7.2000003	0.0582902	0.213815	0.0582902	7.2000003	0.0751473
7.215	0.0976237	0.1809531	0.0976237	7.215	0.0775055	0.1889297	0.0775055	7.215	0.0541983	0.172163	0.0541983	7.215	0.0843197	0.1796667	0.0843197	7.215	0.1306861	0.3374506	0.1306861	7.215	0.1031229	0.244956	0.1031229	7.215	0.1173545	0.1972055	0.1173545	7.215	0.0894086	2.583813	NaN	7.215	0.0498574	0.1841139	0.0498574	7.215	0.1434751	0.177997	0.1434751	7.215	0.0681818	0.1750143	0.0681818	7.215	0.0538377	0.2156248	0.0538377	7.215	0.0728363
7.2300005	0.0794328	0.166314	0.0794328	7.2300005	0.0812624	0.2078581	0.0812624	7.2300005	0.0453828	0.1804687	0.0453828	7.2300005	0.0684435	0.2054257	0.0684435	7.2300005	0.0928211	0.3392963	0.0928211	7.2300005	0.1162099	0.2751364	0.1162099	7.2300005	0.1127746	0.1834725	0.1127746	7.2300005	0.0887498	2.433577	NaN	7.2300005	0.0494049	0.1884698	0.0494049	7.2300005	0.1419024	0.2013544	0.1419024	7.2300005	0.0696948	0.1798722	0.0696948	7.2300005	0.0665901	0.2195533	0.0665901	7.2300005	0.0737806
7.2450004	0.0739673	0.1795432	0.0739673	7.2450004	0.083376	0.1780382	0.083376	7.2450004	0.0593793	0.1724674	0.0593793	7.2450004	0.0727208	0.1857735	0.0727208	7.2450004	0.0988916	0.3549917	0.0988916	7.2450004	0.1159921	0.3171539	0.1159921	7.2450004	0.1189644	0.2118445	0.1189644	7.2450004	0.0956853	2.314505	NaN	7.2450004	0.0471454	0.1715139	0.0471454	7.2450004	0.156195	0.1944203	0.156195	7.2450004	0.0698418	0.1884386	0.0698418	7.2450004	0.0661823	0.2195291	0.0661823	7.2450004	0.0791841
7.26	0.0621624	0.1888061	0.0621624	7.26	0.0844228	0.1900112	0.0844228	7.26	0.0540001	0.1876833	0.0540001	7.26	0.079937	0.1861742	0.079937	7.26	0.1113493	0.3481506	0.1113493	7.26	0.106885	0.3021151	0.106885	7.26	0.1270794	0.1866575	0.1270794	7.26	0.0939792	2.449855	NaN	7.26	0.0419064	0.1756075	0.0419064	7.26	0.1522507	0.1822603	0.1522507	7.26	0.0554132	0.2053899	0.0554132	7.26	0.0624174	0.2122501	0.0624174	7.26	0.0820699
7.2750006	0.052604	0.1764957	0.052604	7.2750006	0.0840705	0.186021	0.0840705	7.2750006	0.05481	0.1782159	0.05481	7.2750006	0.060843	0.1789362	0.060843	7.2750006	0.1024757	0.340802	0.1024757	7.2750006	0.0846853	0.3013415	0.0846853	7.2750006	0.1262612	0.1897605	0.1262612	7.2750006	0.0930968	2.37098	NaN	7.2750006	0.0526989	0.196604	0.0526989	7.2750006	0.1387253	0.1902219	0.1387253	7.2750006	0.0567274	0.1765245	0.0567274	7.2750006	0.0689604	0.2133072	0.0689604	7.2750006	0.0804794
7.2900004	0.0696053	0.1929017	0.0696053	7.2900004	0.0901646	0.2050219	0.0901646	7.2900004	0.0444848	0.2045509	0.0444848	7.2900004	0.0803697	0.171631	0.0803697	7.2900004	0.1093816	0.3565079	0.1093816	7.2900004	0.0727254	0.3033451	0.0727254	7.2900004	0.1157566	0.1860191	0.1157566	7.2900004	0.0952263	2.388998	NaN	7.2900004	0.0506026	0.1880372	0.0506026	7.2900004	0.1455472	0.1996801	0.1455472	7.2900004	0.0699275	0.1853942	0.0699275	7.2900004	0.0622189	0.2237647	0.0622189	7.2900004	0.0776768
7.3050003	0.0551419	0.175843	0.0551419	7.3050003	0.0840443	0.1952042	0.0840443	7.3050003	0.0316602	0.2128216	0.0316602	7.3050003	0.0711444	0.1732591	0.0711444	7.3050003	0.0963503	0.3791467	0.0963503	7.3050003	0.0999901	0.2987808	0.0999901	7.3050003	0.1231626	0.1776234	0.1231626	7.3050003	0.085249	2.466834	NaN	7.3050003	0.0509468	0.1738535	0.0509468	7.3050003	0.1419232	0.1963427	0.1419232	7.3050003	0.0442232	0.1728846	0.0442232	7.3050003	0.0559036	0.2188639	0.0559036	7.3050003	0.0784545
7.32	0.0695758	0.1826053	0.0695758	7.32	0.0791612	0.1969617	0.0791612	7.32	0.027352	0.1801001	0.027352	7.32	0.0709187	0.1823343	0.0709187	7.32	0.0944097	0.330982	0.0944097	7.32	0.1049571	0.2619212	0.1049571	7.32	0.1339574	0.1801498	0.1339574	7.32	0.0871634	2.666387	NaN	7.32	0.0496842	0.2001624	0.0496842	7.32	0.1491782	0.1779481	0.1491782	7.32	0.0640593	0.1916613	0.0640593	7.32	0.0581115	0.2163803	0.0581115	7.32	0.0782835
7.3350005	0.0944946	0.1709873	0.0944946	7.3350005	0.0855064	0.181628	0.0855064	7.3350005	0.0341492	0.1939716	0.0341492	7.3350005	0.0753263	0.1829832	0.0753263	7.3350005	0.1090868	0.3259602	0.1090868	7.3350005	0.1183779	0.2628249	0.1183779	7.3350005	0.1120115	0.1763348	0.1120115	7.3350005	0.0963958	2.609698	NaN	7.3350005	0.0523907	0.174184	0.0523907	7.3350005	0.1525387	0.1917673	0.1525387	7.3350005	0.05861	0.1807707	0.05861	7.3350005	0.059159	0.219461	0.059159	7.3350005	0.0873836
7.3500004	0.0893679	0.1909446	0.0893679	7.3500004	0.0798738	0.1968623	0.0798738	7.3500004	0.042599	0.1781712	0.042599	7.3500004	0.0760759	0.2018185	0.0760759	7.3500004	0.1072119	0.3238609	0.1072119	7.3500004	0.1190375	0.2667366	0.1190375	7.3500004	0.1285545	0.174476	0.1285545	7.3500004	0.0856356	2.233563	NaN	7.3500004	0.0463138	0.1841877	0.0463138	7.3500004	0.158816	0.2008902	0.158816	7.3500004	0.0564155	0.1790366	0.0564155	7.3500004	0.0436256	0.2210564	0.0436256	7.3500004	0.0770459
7.3650002	0.0802332	0.1808841	0.0802332	7.3650002	0.0896274	0.183497	0.0896274	7.3650002	0.0295622	0.1888944	0.0295622	7.3650002	0.067769	0.1986703	0.067769	7.3650002	0.1204185	0.340993	0.1204185	7.3650002	0.1139168	0.2583108	0.1139168	7.3650002	0.1059712	0.194918	0.1059712	7.3650002	0.096743	2.344099	NaN	7.3650002	0.0439515	0.1837421	0.0439515	7.3650002	0.1452523	0.1926781	0.1452523	7.3650002	0.054139	0.1843097	0.054139	7.3650002	0.0492441	0.2110461	0.0492441	7.3650002	0.0813405
7.38	0.0801714	0.1873064	0.0801714	7.38	0.0814529	0.2053366	0.0814529	7.38	0.0353477	0.187158	0.0353477	7.38	0.0613769	0.177801	0.0613769	7.38	0.1147221	0.364401	0.1147221	7.38	0.1093456	0.2767009	0.1093456	7.38	0.113703	0.2948845	0.113703	7.38	0.0893711	2.306852	NaN	7.38	0.0584043	0.1862714	0.0584043	7.38	0.1445974	0.1929223	0.1445974	7.38	0.0599836	0.1781823	0.0599836	7.38	0.0535412	0.2104668	0.0535412	7.38	0.0819065
7.3950005	0.0681251	0.1744604	0.0681251	7.3950005	0.0810307	0.1840516	0.0810307	7.3950005	0.0522654	0.1832322	0.0522654	7.3950005	0.0724551	0.1785119	0.0724551	7.3950005	0.1263483	0.3403879	0.1263483	7.3950005	0.106278	0.2983225	0.106278	7.3950005	0.1029902	0.3252661	0.1029902	7.3950005	0.092973	2.421495	NaN	7.3950005	0.0580952	0.2184079	0.0580952	7.3950005	0.141099	0.1937814	0.141099	7.3950005	0.0576829	0.1857362	0.0576829	7.3950005	0.0593405	0.2124469	0.0593405	7.3950005	0.0745638
7.4100003	0.0538724	0.1715649	0.0538724	7.4100003	0.0831364	0.1776414	0.0831364	7.4100003	0.0407519	0.1817305	0.0407519	7.4100003	0.0680887	0.2053013	0.0680887	7.4100003	0.1284253	0.3640139	0.1284253	7.4100003	0.0975865	0.3526376	0.0975865	7.4100003	0.1357529	0.4004524	0.1357529	7.4100003	0.093336	2.221271	NaN	7.4100003	0.0489737	0.1803912	0.0489737	7.4100003	0.152225	0.1843785	0.152225	7.4100003	0.0502227	0.1891139	0.0502227	7.4100003	0.0495403	0.2129255	0.0495403	7.4100003	0.0796295
7.425	0.074551	0.1981336	0.074551	7.425	0.0793958	0.1943137	0.0793958	7.425	0.0622193	0.1823487	0.0622193	7.425	0.063177	0.1738143	0.063177	7.425	0.1075099	0.3515528	0.1075099	7.425	0.1061658	0.3310386	0.1061658	7.425	0.1367845	0.3374524	0.1367845	7.425	0.0928613	2.215491	NaN	7.425	0.0480075	0.1854454	0.0480075	7.425	0.1511913	0.1922378	0.1511913	7.425	0.0609153	0.199885	0.0609153	7.425	0.0541591	0.2253629	0.0541591	7.425	0.0784651
7.4400005	0.0833723	0.181239	0.0833723	7.4400005	0.0876999	0.2042828	0.0876999	7.4400005	0.0527473	0.182488	0.0527473	7.4400005	0.0607157	0.1840039	0.0607157	7.4400005	0.0963398	0.3345757	0.0963398	7.4400005	0.0973935	0.3240361	0.0973935	7.4400005	0.1436587	0.2350782	0.1436587	7.4400005	0.0941704	2.348222	NaN	7.4400005	0.0456339	0.1801556	0.0456339	7.4400005	0.1558619	0.2004332	0.1558619	7.4400005	0.0625186	0.1783144	0.0625186	7.4400005	0.0562899	0.2111233	0.0562899	7.4400005	0.0867095
7.4550004	0.0737979	0.204418	0.0737979	7.4550004	0.0845247	0.2016742	0.0845247	7.4550004	0.0314981	0.1805879	0.0314981	7.4550004	0.0612304	0.1960437	0.0612304	7.4550004	0.1132365	0.3306389	0.1132365	7.4550004	0.0921754	0.3676933	0.0921754	7.4550004	0.1315655	0.35786	0.1315655	7.4550004	0.0845173	2.197421	NaN	7.4550004	0.0498939	0.1943222	0.0498939	7.4550004	0.1487737	0.1822984	0.1487737	7.4550004	0.0682785	0.1948228	0.0682785	7.4550004	0.0574443	0.2123934	0.0574443	7.4550004	0.0772076
7.4700003	0.0593008	0.3060018	0.0593008	7.4700003	0.0793662	0.1816728	0.0793662	7.4700003	0.065344	0.1808013	0.065344	7.4700003	0.0608657	0.1877109	0.0608657	7.4700003	0.1079515	0.3350792	0.1079515	7.4700003	0.0799906	0.3526873	0.0799906	7.4700003	0.1388482	0.3485756	0.1388482	7.4700003	0.0879279	2.39426	NaN	7.4700003	0.0516261	0.179078	0.0516261	7.4700003	0.147524	0.1798028	0.147524	7.4700003	0.0600921	0.1824663	0.0600921	7.4700003	0.0588557	0.2146956	0.0588557	7.4700003	0.0761613
7.485	0.0707883	0.1949363	0.0707883	7.485	0.0904316	0.1723607	0.0904316	7.485	0.0621337	0.1925899	0.0621337	7.485	0.0696009	0.1978849	0.0696009	7.485	0.1063761	0.3669032	0.1063761	7.485	0.0941772	0.338392	0.0941772	7.485	0.1263087	0.3523308	0.1263087	7.485	0.0937225	2.307325	NaN	7.485	0.0450599	0.186231	0.0450599	7.485	0.1435929	0.197046	0.1435929	7.485	0.0692125	0.1798136	0.0692125	7.485	0.0547202	0.214739	0.0547202	7.485	0.0738038
7.5000005	0.0733273	0.1960941	0.0733273	7.5000005	0.0798192	0.1927695	0.0798192	7.5000005	0.0705954	0.1779156	0.0705954	7.5000005	0.0792695	0.1763175	0.0792695	7.5000005	0.10037	0.3392274	0.10037	7.5000005	0.0868661	0.3147313	0.0868661	7.5000005	0.1231603	0.2225064	0.1231603	7.5000005	0.0939958	2.299403	NaN	7.5000005	0.0446086	0.1884277	0.0446086	7.5000005	0.143021	0.1873717	0.143021	7.5000005	0.0542926	0.1899108	0.0542926	7.5000005	0.050402	0.2129884	0.050402	7.5000005	0.0496946
7.5150003	0.0672333	0.1895338	0.0672333	7.5150003	0.0805734	0.192113	0.0805734	7.5150003	0.0577391	0.1817992	0.0577391	7.5150003	0.079616	0.1673926	0.079616	7.5150003	0.0956103	0.3405319	0.0956103	7.5150003	0.0873155	0.3793492	0.0873155	7.5150003	0.1195552	0.308198	0.1195552	7.5150003	0.0941433	1.88643	NaN	7.5150003	0.047169	0.1767259	0.047169	7.5150003	0.135144	0.1798685	0.135144	7.5150003	0.0605552	0.17263	0.0605552	7.5150003	0.0453164	0.2105454	0.0453164	7.5150003	0.0408242
7.53	0.0846991	0.1975787	0.0846991	7.53	0.0796197	0.1790727	0.0796197	7.53	0.0601397	0.1941468	0.0601397	7.53	0.0768153	0.1856581	0.0768153	7.53	0.1056824	0.3273988	0.1056824	7.53	0.0988182	0.3482687	0.0988182	7.53	0.1158187	0.2067415	0.1158187	7.53	0.0915955	1.949182	NaN	7.53	0.0493331	0.1889576	0.0493331	7.53	0.1309611	0.1680484	0.1309611	7.53	0.0548667	0.1891745	0.0548667	7.53	0.0592997	0.210686	0.0592997	7.53	0.0643593
7.5450006	0.0673572	0.1885061	0.0673572	7.5450006	0.0811472	0.1852459	0.0811472	7.5450006	0.0684219	0.183834	0.0684219	7.5450006	0.0727427	0.1827465	0.0727427	7.5450006	0.1025556	0.3514523	0.1025556	7.5450006	0.0665507	0.3581575	0.0665507	7.5450006	0.1181364	0.2335143	0.1181364	7.5450006	0.086293	1.991931	NaN	7.5450006	0.0528579	0.180953	0.0528579	7.5450006	0.1419275	0.2208873	0.1419275	7.5450006	0.0507716	0.1802804	0.0507716	7.5450006	0.0569672	0.2114237	0.0569672	7.5450006	0.0648895
7.5600004	0.067132	0.1807182	0.067132	7.5600004	0.0829058	0.1905873	0.0829058	7.5600004	0.0729644	0.1962498	0.0729644	7.5600004	0.0680236	0.1765544	0.0680236	7.5600004	0.1160392	0.3333005	0.1160392	7.5600004	0.074651	0.4053276	0.074651	7.5600004	0.1029607	0.4035989	0.1029607	7.5600004	0.089506	1.966867	NaN	7.5600004	0.0506525	0.1963874	0.0506525	7.5600004	0.1291748	0.1831556	0.1291748	7.5600004	0.0516916	0.1780057	0.0516916	7.5600004	0.053147	0.2165058	0.053147	7.5600004	0.0432106
7.5750003	0.0651839	0.1803438	0.0651839	7.5750003	0.0803105	0.2015522	0.0803105	7.5750003	0.0792405	0.2089618	0.0792405	7.5750003	0.0676702	0.1783459	0.0676702	7.5750003	0.0965029	0.3479925	0.0965029	7.5750003	0.0894695	0.3190269	0.0894695	7.5750003	0.1129077	0.2748928	0.1129077	7.5750003	0.0917103	2.097722	NaN	7.5750003	0.0491938	0.1991831	0.0491938	7.5750003	0.139452	0.1853361	0.139452	7.5750003	0.0643218	0.1757557	0.0643218	7.5750003	0.0507049	0.2169979	0.0507049	7.5750003	0.0402213
7.59	0.0785215	0.1596846	0.0785215	7.59	0.074989	0.1855861	0.074989	7.59	0.0776003	0.18217	0.0776003	7.59	0.072309	0.1914131	0.072309	7.59	0.110052	0.3579579	0.110052	7.59	0.1108033	0.331228	0.1108033	7.59	0.102424	0.2359344	0.102424	7.59	0.0966003	2.165856	NaN	7.59	0.0482227	0.1812872	0.0482227	7.59	0.1368732	0.1837734	0.1368732	7.59	0.06406	0.1788685	0.06406	7.59	0.0559182	0.2138819	0.0559182	7.59	0.0487437
7.6050005	0.0888624	0.1790661	0.0888624	7.6050005	0.0777783	0.2174879	0.0777783	7.6050005	0.092546	0.202418	0.092546	7.6050005	0.0667294	0.1872504	0.0667294	7.6050005	0.1028036	0.3305512	0.1028036	7.6050005	0.1185592	0.3612817	0.1185592	7.6050005	0.1012166	0.1989649	0.1012166	7.6050005	0.0865981	2.198735	NaN	7.6050005	0.0428546	0.1899366	0.0428546	7.6050005	0.1404775	0.1767823	0.1404775	7.6050005	0.0633827	0.1831419	0.0633827	7.6050005	0.0415373	0.2226674	0.0415373	7.6050005	0.0629916
7.6200004	0.0595559	0.1766713	0.0595559	7.6200004	0.0826128	0.1773207	0.0826128	7.6200004	0.0826392	0.1876329	0.0826392	7.6200004	0.0825065	0.1890182	0.0825065	7.6200004	0.1085566	0.3267629	0.1085566	7.6200004	0.1360562	0.3391145	0.1360562	7.6200004	0.0822548	0.2036518	0.0822548	7.6200004	0.0921218	2.263401	NaN	7.6200004	0.0462644	0.1791452	0.0462644	7.6200004	0.1347707	0.1822679	0.1347707	7.6200004	0.0641857	0.1815128	0.0641857	7.6200004	0.0301542	0.2221528	0.0301542	7.6200004	0.0628858
7.635	0.059719	0.1780846	0.059719	7.635	0.081898	0.1803309	0.081898	7.635	0.0649795	0.1788321	0.0649795	7.635	0.0703918	0.1718885	0.0703918	7.635	0.0920357	0.3481005	0.0920357	7.635	0.1324751	0.3737012	0.1324751	7.635	0.0966267	0.2053802	0.0966267	7.635	0.0915309	2.46874	NaN	7.635	0.0486228	0.1814991	0.0486228	7.635	0.1399235	0.1744692	0.1399235	7.635	0.0636942	0.1827952	0.0636942	7.635	0.043007	0.2129931	0.043007	7.635	0.0640187
7.6500006	0.0635422	0.1943097	0.0635422	7.6500006	0.0825857	0.1957068	0.0825857	7.6500006	0.0447991	0.1945662	0.0447991	7.6500006	0.0729744	0.1825613	0.0729744	7.6500006	0.0788922	0.361703	0.0788922	7.6500006	0.1367237	0.2721613	0.1367237	7.6500006	0.068043	0.1963367	0.068043	7.6500006	0.089462	2.603338	NaN	7.6500006	0.0460324	0.1810362	0.0460324	7.6500006	0.1404301	0.1815379	0.1404301	7.6500006	0.063773	0.1686805	0.063773	7.6500006	0.0566161	0.2082607	0.0566161	7.6500006	0.0424683
7.6650004	0.0725026	0.3319096	0.0725026	7.6650004	0.0922776	0.1814712	0.0922776	7.6650004	0.0634065	0.2020053	0.0634065	7.6650004	0.0771723	0.188224	0.0771723	7.6650004	0.0938418	0.3597626	0.0938418	7.6650004	0.1347998	0.3267159	0.1347998	7.6650004	0.0800807	0.1877978	0.0800807	7.6650004	0.0940736	2.506305	NaN	7.6650004	0.0505756	0.1769634	0.0505756	7.6650004	0.129947	0.1863236	0.129947	7.6650004	0.0614249	0.2031505	0.0614249	7.6650004	0.0384415	0.2156495	0.0384415	7.6650004	0.0683755
7.6800003	0.0667145	0.1992254	0.0667145	7.6800003	0.0903669	0.1819991	0.0903669	7.6800003	0.0722748	0.1889021	0.0722748	7.6800003	0.0846111	0.1725585	0.0846111	7.6800003	0.0967092	0.3618952	0.0967092	7.6800003	0.0877241	0.3221665	0.0877241	7.6800003	0.0899782	0.1915854	0.0899782	7.6800003	0.0956581	2.39034	NaN	7.6800003	0.0488936	0.1774176	0.0488936	7.6800003	0.131714	0.1814433	0.131714	7.6800003	0.0469619	0.1911991	0.0469619	7.6800003	0.0316303	0.2201939	0.0316303	7.6800003	0.0689896
7.695	0.0794426	0.1757647	0.0794426	7.695	0.0857404	0.1939162	0.0857404	7.695	0.0880929	0.1902233	0.0880929	7.695	0.0753273	0.1899021	0.0753273	7.695	0.0932983	0.3416871	0.0932983	7.695	0.0845818	0.2571487	0.0845818	7.695	0.0536284	0.1843287	0.0536284	7.695	0.0946916	2.489634	NaN	7.695	0.061005	0.1957013	0.061005	7.695	0.1367044	0.1710232	0.1367044	7.695	0.0520145	0.1726647	0.0520145	7.695	0.0350345	0.2076714	0.0350345	7.695	0.0657725
7.7100005	0.057181	0.1952578	0.057181	7.7100005	0.0904253	0.2026949	0.0904253	7.7100005	0.0825121	0.2057714	0.0825121	7.7100005	0.0726288	0.1693969	0.0726288	7.7100005	0.1213015	0.3592893	0.1213015	7.7100005	0.0862198	0.3247962	0.0862198	7.7100005	0.0685125	0.1962604	0.0685125	7.7100005	0.0930839	2.516436	NaN	7.7100005	0.0593533	0.183382	0.0593533	7.7100005	0.1321996	0.1716118	0.1321996	7.7100005	0.0550533	0.1873233	0.0550533	7.7100005	0.0407731	0.2198574	0.0407731	7.7100005	0.0706966
7.7250004	0.0677585	0.1892972	0.0677585	7.7250004	0.0932988	0.1797521	0.0932988	7.7250004	0.0704335	0.1980378	0.0704335	7.7250004	0.0630073	0.1795896	0.0630073	7.7250004	0.1151689	0.3931153	0.1151689	7.7250004	0.0993097	0.3017759	0.0993097	7.7250004	0.0590792	0.1719562	0.0590792	7.7250004	0.0973047	2.431015	NaN	7.7250004	0.0508765	0.1823789	0.0508765	7.7250004	0.1366686	0.1922107	0.1366686	7.7250004	0.0493497	0.1844914	0.0493497	7.7250004	0.0338307	0.2213373	0.0338307	7.7250004	0.0759497
7.7400002	0.0651432	0.3043123	0.0651432	7.7400002	0.0882814	0.2009771	0.0882814	7.7400002	0.0577991	0.2170484	0.0577991	7.7400002	0.0631786	0.1811074	0.0631786	7.7400002	0.1250685	0.3329686	0.1250685	7.7400002	0.0778014	0.2602229	0.0778014	7.7400002	0.0811565	0.2253662	0.0811565	7.7400002	0.0966877	2.437201	NaN	7.7400002	0.0511916	0.1987488	0.0511916	7.7400002	0.1374549	0.1977088	0.1374549	7.7400002	0.0668612	0.1837771	0.0668612	7.7400002	0.0304945	0.2109026	0.0304945	7.7400002	0.0737178
7.7550006	0.0816164	0.3136552	0.0816164	7.7550006	0.0852379	0.1962964	0.0852379	7.7550006	0.0591159	0.1959386	0.0591159	7.7550006	0.0617979	0.188772	0.0617979	7.7550006	0.1327149	0.3489007	0.1327149	7.7550006	0.1000984	0.3286915	0.1000984	7.7550006	0.0851826	0.1809087	0.0851826	7.7550006	0.0969839	2.398347	NaN	7.7550006	0.051556	0.1753878	0.051556	7.7550006	0.1474098	0.1842561	0.1474098	7.7550006	0.0569932	0.1837008	0.0569932	7.7550006	0.0366456	0.2163724	0.0366456	7.7550006	0.0611747
7.7700005	0.0919544	0.1932785	0.0919544	7.7700005	0.083503	0.1861358	0.083503	7.7700005	0.0807695	0.1862203	0.0807695	7.7700005	0.0641922	0.1847174	0.0641922	7.7700005	0.1354481	0.3503273	0.1354481	7.7700005	0.0972612	0.3808044	0.0972612	7.7700005	0.0898109	0.1875688	0.0898109	7.7700005	0.0905701	2.387111	NaN	7.7700005	0.0551631	0.1787009	0.0551631	7.7700005	0.145625	0.1818872	0.145625	7.7700005	0.0587781	0.1837743	0.0587781	7.7700005	0.0331433	0.2119225	0.0331433	7.7700005	0.0675446
7.7850003	0.0624443	0.1713825	0.0624443	7.7850003	0.0875282	0.196725	0.0875282	7.7850003	0.0787867	0.1796305	0.0787867	7.7850003	0.0648673	0.1764475	0.0648673	7.7850003	0.1464256	0.3562667	0.1464256	7.7850003	0.0915908	0.296365	0.0915908	7.7850003	0.0779389	0.1933752	0.0779389	7.7850003	0.0958976	2.458109	NaN	7.7850003	0.0479448	0.1751111	0.0479448	7.7850003	0.1502802	0.176248	0.1502802	7.7850003	0.0579389	0.1990703	0.0579389	7.7850003	0.0308476	0.215262	0.0308476	7.7850003	0.115303
7.8	0.0615986	0.1755363	0.0615986	7.8	0.0874468	0.1833524	0.0874468	7.8	0.0693827	0.1967942	0.0693827	7.8	0.0767515	0.1835657	0.0767515	7.8	0.1381059	0.3376698	0.1381059	7.8	0.1017012	0.2670509	0.1017012	7.8	0.0620281	0.1813943	0.0620281	7.8	0.0897094	2.417229	NaN	7.8	0.0511061	0.1848164	0.0511061	7.8	0.1340514	0.1907264	0.1340514	7.8	0.0583495	0.1771492	0.0583495	7.8	0.0336924	0.2132661	0.0336924	7.8	0.1061915
7.8150005	0.0988394	0.1820475	0.0988394	7.8150005	0.0808546	0.2160528	0.0808546	7.8150005	0.0731435	0.1786309	0.0731435	7.8150005	0.0826267	0.1942249	0.0826267	7.8150005	0.1375244	0.3374446	0.1375244	7.8150005	0.0946353	0.3190384	0.0946353	7.8150005	0.078205	0.1849704	0.078205	7.8150005	0.0936981	2.27259	NaN	7.8150005	0.0465024	0.1763886	0.0465024	7.8150005	0.1317223	0.1814262	0.1317223	7.8150005	0.0580731	0.1934452	0.0580731	7.8150005	0.0401063	0.2146642	0.0401063	7.8150005	0.1130109
7.8300004	0.0768586	0.1781041	0.0768586	7.8300004	0.0846702	0.1740195	0.0846702	7.8300004	0.0755787	0.1922785	0.0755787	7.8300004	0.0725852	0.1854687	0.0725852	7.8300004	0.1435576	0.355671	0.1435576	7.8300004	0.1007515	0.3097456	0.1007515	7.8300004	0.0588106	0.1947818	0.0588106	7.8300004	0.0879618	2.441137	NaN	7.8300004	0.0553572	0.1913818	0.0553572	7.8300004	0.1380771	0.1832069	0.1380771	7.8300004	0.0613213	0.1847672	0.0613213	7.8300004	0.0332228	0.221765	0.0332228	7.8300004	0.1186846
7.8450003	0.0541212	0.1957365	0.0541212	7.8450003	0.0861263	0.1729221	0.0861263	7.8450003	0.0635516	0.1845723	0.0635516	7.8450003	0.0733374	0.177909	0.0733374	7.8450003	0.1312416	0.32478	0.1312416	7.8450003	0.0772531	0.2978566	0.0772531	7.8450003	0.0658237	0.1799137	0.0658237	7.8450003	0.0800947	2.855981	NaN	7.8450003	0.0512487	0.1878141	0.0512487	7.8450003	0.1416179	0.1826178	0.1416179	7.8450003	0.068122	0.1750826	0.068122	7.8450003	0.0363312	0.2146357	0.0363312	7.8450003	0.1207447
7.8600006	0.0563816	0.2195517	0.0563816	7.8600006	0.0850883	0.193751	0.0850883	7.8600006	0.0649955	0.1749	0.0649955	7.8600006	0.0636963	0.1844028	0.0636963	7.8600006	0.1480599	0.3486061	0.1480599	7.8600006	0.1232668	0.3583334	0.1232668	7.8600006	0.0555178	0.2046288	0.0555178	7.8600006	0.06208	2.908466	NaN	7.8600006	0.054488	0.2107273	0.054488	7.8600006	0.1357633	0.178999	0.1357633	7.8600006	0.0697642	0.1853454	0.0697642	7.8600006	0.037965	0.2120309	0.037965	7.8600006	0.115435
7.8750005	0.0428226	0.2897093	0.0428226	7.8750005	0.0857691	0.2011653	0.0857691	7.8750005	0.0841801	0.1851511	0.0841801	7.8750005	0.075724	0.1730247	0.075724	7.8750005	0.1242741	0.315322	0.1242741	7.8750005	0.1030991	0.3276896	0.1030991	7.8750005	0.0777076	0.188624	0.0777076	7.8750005	0.0660697	2.940598	NaN	7.8750005	0.0467307	0.1781713	0.0467307	7.8750005	0.1483812	0.1866547	0.1483812	7.8750005	0.0675359	0.1854187	0.0675359	7.8750005	0.0445651	0.2117982	0.0445651	7.8750005	0.1106181
7.8900003	0.0297712	0.2129349	0.0297712	7.8900003	0.0895282	0.2003915	0.0895282	7.8900003	0.0799079	0.1842524	0.0799079	7.8900003	0.0667696	0.1825005	0.0667696	7.8900003	0.1219689	0.3494653	0.1219689	7.8900003	0.1008349	0.2978815	0.1008349	7.8900003	0.0705259	0.182877	0.0705259	7.8900003	0.0840444	3.074344	NaN	7.8900003	0.0510465	0.1884811	0.0510465	7.8900003	0.1372136	0.1852038	0.1372136	7.8900003	0.0656715	0.1922215	0.0656715	7.8900003	0.038767	0.2138695	0.038767	7.8900003	0.0745861
7.905	0.0293188	0.1842227	0.0293188	7.905	0.0905225	0.1837715	0.0905225	7.905	0.0525292	0.1817387	0.0525292	7.905	0.0735331	0.1758331	0.0735331	7.905	0.1326823	0.3511055	0.1326823	7.905	0.1005377	0.3743066	0.1005377	7.905	0.0716551	0.1885157	0.0716551	7.905	0.0997969	3.096426	NaN	7.905	0.0562256	0.1823346	0.0562256	7.905	0.1340664	0.1879146	0.1340664	7.905	0.0769366	0.1913531	0.0769366	7.905	0.0479332	0.2145157	0.0479332	7.905	0.0780739
7.9200006	0.066583	0.1806879	0.066583	7.9200006	0.083742	0.2034294	0.083742	7.9200006	0.0903952	0.1848349	0.0903952	7.9200006	0.0788868	0.181586	0.0788868	7.9200006	0.0977131	0.3254063	0.0977131	7.9200006	0.1107327	0.3795944	0.1107327	7.9200006	0.0699017	0.1678332	0.0699017	7.9200006	0.0951572	3.027126	NaN	7.9200006	0.0398325	0.1773214	0.0398325	7.9200006	0.1293233	0.1812016	0.1293233	7.9200006	0.0616575	0.1840733	0.0616575	7.9200006	0.0588504	0.2200146	0.0588504	7.9200006	0.1001602
7.9350004	0.0769958	0.1866366	0.0769958	7.9350004	0.0761941	0.1783725	0.0761941	7.9350004	0.0530006	0.1957295	0.0530006	7.9350004	0.0814668	0.1732903	0.0814668	7.9350004	0.0935036	0.3445506	0.0935036	7.9350004	0.1287255	0.3239226	0.1287255	7.9350004	0.0883352	0.1803244	0.0883352	7.9350004	0.0867912	2.918431	NaN	7.9350004	0.0529485	0.1855291	0.0529485	7.9350004	0.136169	0.1741762	0.136169	7.9350004	0.082968	0.1742212	0.082968	7.9350004	0.075207	0.2168068	0.075207	7.9350004	0.0790718
7.9500003	0.0718855	0.1955524	0.0718855	7.9500003	0.0746703	0.1810516	0.0746703	7.9500003	0.0260368	0.1782079	0.0260368	7.9500003	0.0723634	0.1759408	0.0723634	7.9500003	0.1087213	0.2885605	0.1087213	7.9500003	0.1220201	0.2947051	0.1220201	7.9500003	0.1141074	0.1782527	0.1141074	7.9500003	0.0927532	2.91996	NaN	7.9500003	0.0453617	0.1814527	0.0453617	7.9500003	0.1362202	0.1843947	0.1362202	7.9500003	0.0619423	0.1729769	0.0619423	7.9500003	0.0537562	0.2177009	0.0537562	7.9500003	0.0882296
7.965	0.0802303	0.1865868	0.0802303	7.965	0.0697157	0.2020386	0.0697157	7.965	0.063505	0.1778345	0.063505	7.965	0.0752472	0.1671646	0.0752472	7.965	0.1183652	0.3379986	0.1183652	7.965	0.1221685	0.3135	0.1221685	7.965	0.062936	0.1953355	0.062936	7.965	0.0837784	2.777116	NaN	7.965	0.0593991	0.1882819	0.0593991	7.965	0.1311471	0.2409969	0.1311471	7.965	0.0658153	0.1784633	0.0658153	7.965	0.0605869	0.2202772	0.0605869	7.965	0.0775431
7.9800005	0.0758104	0.1805388	0.0758104	7.9800005	0.0746534	0.1926098	0.0746534	7.9800005	0.049253	0.1812016	0.049253	7.9800005	0.0793978	0.1765803	0.0793978	7.9800005	0.1306649	0.357532	0.1306649	7.9800005	0.117691	0.2539288	0.117691	7.9800005	0.0535815	0.2018342	0.0535815	7.9800005	0.1004782	2.742407	NaN	7.9800005	0.0492141	0.1986029	0.0492141	7.9800005	0.1464268	0.1757601	0.1464268	7.9800005	0.060699	0.1954021	0.060699	7.9800005	0.0438806	0.2178564	0.0438806	7.9800005	0.0828995
7.9950004	0.0728068	0.183976	0.0728068	7.9950004	0.070379	0.2098147	0.070379	7.9950004	0.0832625	0.1795164	0.0832625	7.9950004	0.0727606	0.1914238	0.0727606	7.9950004	0.1213036	0.3513019	0.1213036	7.9950004	0.1147532	0.2783996	0.1147532	7.9950004	0.0450455	0.1727078	0.0450455	7.9950004	0.0901568	2.628569	NaN	7.9950004	0.0526544	0.1848919	0.0526544	7.9950004	0.1452488	0.1845222	0.1452488	7.9950004	0.0640867	0.1820713	0.0640867	7.9950004	0.0451049	0.215275	0.0451049	7.9950004	0.0819305
8.01	0.0773214	0.317009	0.0773214	8.01	0.0687852	0.1848077	0.0687852	8.01	0.0762479	0.1786927	0.0762479	8.01	0.0784626	0.1825877	0.0784626	8.01	0.1156544	0.341813	0.1156544	8.01	0.1174473	0.2530319	0.1174473	8.01	0.0675536	0.1941677	0.0675536	8.01	0.0914462	2.673425	NaN	8.01	0.0527037	0.1981665	0.0527037	8.01	0.1468959	0.1856498	0.1468959	8.01	0.0741378	0.1865182	0.0741378	8.01	0.0395105	0.2196495	0.0395105	8.01	0.0693092
8.025001	0.0773329	0.4241739	0.0773329	8.025001	0.0591614	0.2082277	0.0591614	8.025001	0.076514	0.1882046	0.076514	8.025001	0.0662867	0.1791944	0.0662867	8.025001	0.1240442	0.3843475	0.1240442	8.025001	0.1200026	0.2823484	0.1200026	8.025001	0.0650907	0.1978764	0.0650907	8.025001	0.0924319	2.838931	NaN	8.025001	0.0585346	0.1824418	0.0585346	8.025001	0.1559025	0.1820288	0.1559025	8.025001	0.0725066	0.1833089	0.0725066	8.025001	0.0480912	0.2190239	0.0480912	8.025001	0.0795369
8.04	0.0735634	0.3735457	0.0735634	8.04	0.0667562	0.1895453	0.0667562	8.04	0.0663266	0.19146	0.0663266	8.04	0.070665	0.178937	0.070665	8.04	0.1186837	0.356644	0.1186837	8.04	0.1219942	0.3148563	0.1219942	8.04	0.0557672	0.1966314	0.0557672	8.04	0.0858307	2.813411	NaN	8.04	0.0620026	0.1851077	0.0620026	8.04	0.1262921	0.1787613	0.1262921	8.04	0.0649102	0.1765245	0.0649102	8.04	0.0556399	0.2226755	0.0556399	8.04	0.078135
8.055	0.0685102	0.4082336	0.0685102	8.055	0.0832221	0.1747146	0.0832221	8.055	0.0672774	0.1897996	0.0672774	8.055	0.0773184	0.1846634	0.0773184	8.055	0.123849	0.3468631	0.123849	8.055	0.1083638	0.298444	0.1083638	8.055	0.0539409	0.1821482	0.0539409	8.055	0.0900961	2.881154	NaN	8.055	0.0530722	0.190607	0.0530722	8.055	0.1316754	0.1878063	0.1316754	8.055	0.0528294	0.1895128	0.0528294	8.055	0.0526755	0.2242356	0.0526755	8.055	0.0845112
8.070001	0.078193	0.3997326	0.078193	8.070001	0.0600451	0.1945155	0.0600451	8.070001	0.0821562	0.1963694	0.0821562	8.070001	0.0824834	0.18771	0.0824834	8.070001	0.112177	0.3180332	0.112177	8.070001	0.1088275	0.2940069	0.1088275	8.070001	0.0492357	0.2025685	0.0492357	8.070001	0.0904751	2.704659	NaN	8.070001	0.0531286	0.1860404	0.0531286	8.070001	0.132056	0.1900027	0.132056	8.070001	0.0597389	0.1742898	0.0597389	8.070001	0.0534334	0.2167339	0.0534334	8.070001	0.0737367
8.085	0.0895301	0.3320428	0.0895301	8.085	0.0653927	0.1733835	0.0653927	8.085	0.0986624	0.169709	0.0986624	8.085	0.075904	0.1861996	0.075904	8.085	0.1209577	0.3614498	0.1209577	8.085	0.1027585	0.2602938	0.1027585	8.085	0.0653739	0.1854804	0.0653739	8.085	0.0827273	2.710923	NaN	8.085	0.0603507	0.188404	0.0603507	8.085	0.1485417	0.1771411	0.1485417	8.085	0.0580868	0.1824363	0.0580868	8.085	0.0577791	0.2162806	0.0577791	8.085	0.0821156
8.1	0.0885668	0.340565	0.0885668	8.1	0.0618983	0.1874635	0.0618983	8.1	0.0816625	0.1761307	0.0816625	8.1	0.0721595	0.178913	0.0721595	8.1	0.1188765	0.3674616	0.1188765	8.1	0.0995546	0.271433	0.0995546	8.1	0.0683552	0.1870028	0.0683552	8.1	0.0934787	3.010751	NaN	8.1	0.0521338	0.1877233	0.0521338	8.1	0.128109	0.1930606	0.128109	8.1	0.0559941	0.1798085	0.0559941	8.1	0.0449766	0.2135174	0.0449766	8.1	0.0807406
8.115001	0.0841019	0.381345	0.0841019	8.115001	0.0578312	0.1942031	0.0578312	8.115001	0.0763782	0.1888649	0.0763782	8.115001	0.066507	0.1818901	0.066507	8.115001	0.1124389	0.3404042	0.1124389	8.115001	0.1340979	0.2786775	0.1340979	8.115001	0.081571	0.3606853	0.081571	8.115001	0.0744647	3.043503	NaN	8.115001	0.0510072	0.179608	0.0510072	8.115001	0.1454196	0.1869712	0.1454196	8.115001	0.0572424	0.2087221	0.0572424	8.115001	0.046808	0.218116	0.046808	8.115001	0.0614625
8.13	0.099758	0.2305195	0.099758	8.13	0.0705056	0.2011961	0.0705056	8.13	0.0823792	0.192234	0.0823792	8.13	0.0544228	0.1950681	0.0544228	8.13	0.1184695	0.3535846	0.1184695	8.13	0.0903753	0.2504007	0.0903753	8.13	0.0754593	0.325638	0.0754593	8.13	0.069712	3.144067	NaN	8.13	0.0534557	0.1786872	0.0534557	8.13	0.1514491	0.193671	0.1514491	8.13	0.0630748	0.1852215	0.0630748	8.13	0.0524623	0.2126043	0.0524623	8.13	0.0752957
8.145	0.1163847	0.2030344	0.1163847	8.145	0.0646929	0.2009095	0.0646929	8.145	0.0700687	0.1966245	0.0700687	8.145	0.0784999	0.1823806	0.0784999	8.145	0.128261	0.3255965	0.128261	8.145	0.1067764	0.3053927	0.1067764	8.145	0.0698335	0.4106594	0.0698335	8.145	0.0639778	2.999008	NaN	8.145	0.05781	0.1760683	0.05781	8.145	0.1524899	0.1805349	0.1524899	8.145	0.0530731	0.1791254	0.0530731	8.145	0.0536798	0.21413	0.0536798	8.145	0.082187
8.160001	0.0933425	0.1727726	0.0933425	8.160001	0.0674751	0.1952674	0.0674751	8.160001	0.0428755	0.1869574	0.0428755	8.160001	0.071479	0.1909152	0.071479	8.160001	0.1120691	0.3517544	0.1120691	8.160001	0.1080886	0.2930943	0.1080886	8.160001	0.0772404	0.3355531	0.0772404	8.160001	0.0504873	2.823125	NaN	8.160001	0.0685193	0.1771155	0.0685193	8.160001	0.1452837	0.1835882	0.1452837	8.160001	0.0616519	0.176372	0.0616519	8.160001	0.0638828	0.2157228	0.0638828	8.160001	0.078239
8.175	0.087149	0.1914878	0.087149	8.175	0.0686964	0.1824942	0.0686964	8.175	0.042136	0.1900372	0.042136	8.175	0.08314	0.1704676	0.08314	8.175	0.1281128	0.3391076	0.1281128	8.175	0.1068384	0.3069857	0.1068384	8.175	0.0677889	0.3951417	0.0677889	8.175	0.0693241	2.992678	NaN	8.175	0.0483649	0.1863569	0.0483649	8.175	0.1454568	0.1738537	0.1454568	8.175	0.05322	0.1891616	0.05322	8.175	0.0668195	0.2059626	0.0668195	8.175	0.0706107
8.190001	0.0863444	0.1790126	0.0863444	8.190001	0.08124	0.1899466	0.08124	8.190001	0.0866562	0.2059397	0.0866562	8.190001	0.0777569	0.1827589	0.0777569	8.190001	0.1501993	0.357309	0.1501993	8.190001	0.1054314	0.2971557	0.1054314	8.190001	0.0781549	0.4277826	0.0781549	8.190001	0.0581959	2.730738	NaN	8.190001	0.0480628	0.187558	0.0480628	8.190001	0.1405961	0.1802539	0.1405961	8.190001	0.0670259	0.1867701	0.0670259	8.190001	0.0622622	0.2118288	0.0622622	8.190001	0.079345
8.205	0.0856978	0.1840292	0.0856978	8.205	0.0783088	0.2099101	0.0783088	8.205	0.0661346	0.1916377	0.0661346	8.205	0.0781344	0.1785129	0.0781344	8.205	0.1493507	0.3437047	0.1493507	8.205	0.0888257	0.388781	0.0888257	8.205	0.0712644	0.3830612	0.0712644	8.205	0.0678095	2.63783	NaN	8.205	0.0446197	0.1905493	0.0446197	8.205	0.1526069	0.18325	0.1526069	8.205	0.0633724	0.1943965	0.0633724	8.205	0.0558856	0.2125947	0.0558856	8.205	0.0909744
8.22	0.0819678	0.1726893	0.0819678	8.22	0.0766414	0.1870755	0.0766414	8.22	0.0886331	0.2001851	0.0886331	8.22	0.0868484	0.1867798	0.0868484	8.22	0.1377179	0.3529774	0.1377179	8.22	0.0996146	0.3764245	0.0996146	8.22	0.0839887	0.3454101	0.0839887	8.22	0.0755737	2.815124	NaN	8.22	0.0593355	0.1937369	0.0593355	8.22	0.1413916	0.1811807	0.1413916	8.22	0.0599342	0.176312	0.0599342	8.22	0.0625518	0.212159	0.0625518	8.22	0.0810243
8.235001	0.0868151	0.1917296	0.0868151	8.235001	0.0736459	0.1850018	0.0736459	8.235001	0.0533421	0.1870537	0.0533421	8.235001	0.0774704	0.1814332	0.0774704	8.235001	0.1212395	0.3489298	0.1212395	8.235001	0.0880481	0.4066822	0.0880481	8.235001	0.0801358	0.3648314	0.0801358	8.235001	0.0587009	2.936885	NaN	8.235001	0.0513835	0.1923982	0.0513835	8.235001	0.1614646	0.2110582	0.1614646	8.235001	0.0586628	0.1932512	0.0586628	8.235001	0.062499	0.2150817	0.062499	8.235001	0.0785263
8.25	0.0811411	0.1837896	0.0811411	8.25	0.0836186	0.2095424	0.0836186	8.25	0.0292634	0.1757301	0.0292634	8.25	0.0697182	0.1701129	0.0697182	8.25	0.1198776	0.3461415	0.1198776	8.25	0.0926589	0.3433657	0.0926589	8.25	0.0784439	0.3820326	0.0784439	8.25	0.069887	2.901129	NaN	8.25	0.0503705	0.1819698	0.0503705	8.25	0.1495086	0.1913731	0.1495086	8.25	0.068713	0.1803494	0.068713	8.25	0.076369	0.2119658	0.076369	8.25	0.0818519
8.265	0.056386	0.186932	0.056386	8.265	0.0768513	0.1768773	0.0768513	8.265	0.0369567	0.1897444	0.0369567	8.265	0.081084	0.1603906	0.081084	8.265	0.1129606	0.317833	0.1129606	8.265	0.0886897	0.3771086	0.0886897	8.265	0.0636873	0.4423957	0.0636873	8.265	0.0692479	2.753908	NaN	8.265	0.0473978	0.1826063	0.0473978	8.265	0.1491909	0.1780635	0.1491909	8.265	0.0588113	0.1941954	0.0588113	8.265	0.0759308	0.2205203	0.0759308	8.265	0.0771352
8.280001	0.0601454	0.190302	0.0601454	8.280001	0.0763276	0.1885627	0.0763276	8.280001	0.0403586	0.1819367	0.0403586	8.280001	0.0763121	0.1776382	0.0763121	8.280001	0.1134065	0.3495165	0.1134065	8.280001	0.0899023	0.3814964	0.0899023	8.280001	0.070721	0.3905751	0.070721	8.280001	0.0459086	2.523444	NaN	8.280001	0.0513606	0.1969724	0.0513606	8.280001	0.148165	0.1718512	0.148165	8.280001	0.0561723	0.1828716	0.0561723	8.280001	0.0801706	0.2126759	0.0801706	8.280001	0.0766487
8.295	0.0866198	0.1769149	0.0866198	8.295	0.0791055	0.1682217	0.0791055	8.295	0.0565202	0.1764911	0.0565202	8.295	0.0804314	0.1788528	0.0804314	8.295	0.1139861	0.3427478	0.1139861	8.295	0.0898754	0.3817529	0.0898754	8.295	0.0573154	0.4065293	0.0573154	8.295	0.039362	2.119696	NaN	8.295	0.0509628	0.1954764	0.0509628	8.295	0.1377193	0.1843136	0.1377193	8.295	0.0594991	0.1876858	0.0594991	8.295	0.0812482	0.2155333	0.0812482	8.295	0.0784187
8.31	0.0871151	0.175118	0.0871151	8.31	0.0591976	0.1787579	0.0591976	8.31	0.043783	0.1769376	0.043783	8.31	0.0786327	0.1761693	0.0786327	8.31	0.1206216	0.3545433	0.1206216	8.31	0.0796617	0.3923176	0.0796617	8.31	0.0654787	0.3706615	0.0654787	8.31	0.0411116	2.321023	NaN	8.31	0.0479706	0.2000551	0.0479706	8.31	0.149847	0.2001979	0.149847	8.31	0.0616092	0.1888224	0.0616092	8.31	0.0780753	0.2096085	0.0780753	8.31	0.0804348
8.325001	0.1025108	0.1918303	0.1025108	8.325001	0.0733969	0.1774601	0.0733969	8.325001	0.0547386	0.1907198	0.0547386	8.325001	0.0813528	0.1795583	0.0813528	8.325001	0.1043837	0.34734	0.1043837	8.325001	0.0742747	0.3625106	0.0742747	8.325001	0.0802006	0.4290372	0.0802006	8.325001	0.0312041	2.14936	NaN	8.325001	0.040519	0.1813837	0.040519	8.325001	0.1511623	0.185703	0.1511623	8.325001	0.0547376	0.1894016	0.0547376	8.325001	0.0774701	0.2199354	0.0774701	8.325001	0.0896374
8.34	0.1037322	0.1953827	0.1037322	8.34	0.0753875	0.19562	0.0753875	8.34	0.074726	0.1925983	0.074726	8.34	0.0801211	0.1891966	0.0801211	8.34	0.1236741	0.3335536	0.1236741	8.34	0.0813937	0.3775288	0.0813937	8.34	0.0711884	0.3734232	0.0711884	8.34	0.0375681	2.128647	NaN	8.34	0.053594	0.210062	0.053594	8.34	0.1517243	0.1963373	0.1517243	8.34	0.0651102	0.1743416	0.0651102	8.34	0.0665966	0.2174172	0.0665966	8.34	0.0735916
8.3550005	0.0743034	0.1910346	0.0743034	8.3550005	0.084349	0.1803238	0.084349	8.3550005	0.0504303	0.1861449	0.0504303	8.3550005	0.0820938	0.1732298	0.0820938	8.3550005	0.1449491	0.3652563	0.1449491	8.3550005	0.0742489	0.3885731	0.0742489	8.3550005	0.061907	0.4380513	0.061907	8.3550005	0.0216935	2.026845	NaN	8.3550005	0.0547148	0.1733465	0.0547148	8.3550005	0.1456103	0.1872928	0.1456103	8.3550005	0.0633024	0.1889044	0.0633024	8.3550005	0.0734254	0.2156523	0.0734254	8.3550005	0.0754366
8.370001	0.0777715	0.1812752	0.0777715	8.370001	0.0817692	0.2098896	0.0817692	8.370001	0.0335276	0.1874888	0.0335276	8.370001	0.0790846	0.1829862	0.0790846	8.370001	0.11167	0.3686004	0.11167	8.370001	0.0774629	0.4441971	0.0774629	8.370001	0.0546661	0.4527385	0.0546661	8.370001	0.037359	1.961242	NaN	8.370001	0.0619494	0.1809003	0.0619494	8.370001	0.1416718	0.1851601	0.1416718	8.370001	0.0601768	0.1733956	0.0601768	8.370001	0.0782756	0.2166655	0.0782756	8.370001	0.0745265
8.385	0.0783809	0.188481	0.0783809	8.385	0.0843873	0.1896159	0.0843873	8.385	0.0549515	0.1993264	0.0549515	8.385	0.0675857	0.1886452	0.0675857	8.385	0.1303106	0.3611231	0.1303106	8.385	0.0984205	0.3560199	0.0984205	8.385	0.0705329	0.5119042	0.0705329	8.385	0.0265956	2.004853	NaN	8.385	0.0571634	0.1999652	0.0571634	8.385	0.131171	0.1870405	0.131171	8.385	0.0637446	0.1931552	0.0637446	8.385	0.0752208	0.2187042	0.0752208	8.385	0.0784457
8.400001	0.0751589	0.1937272	0.0751589	8.400001	0.0772115	0.2197972	0.0772115	8.400001	0.0579786	0.1969291	0.0579786	8.400001	0.0747635	0.1784197	0.0747635	8.400001	0.1421428	0.3317725	0.1421428	8.400001	0.0864241	0.3528131	0.0864241	8.400001	0.0795862	0.4707028	0.0795862	8.400001	0.0261193	2.056525	NaN	8.400001	0.0473833	0.2012189	0.0473833	8.400001	0.1361976	0.1969044	0.1361976	8.400001	0.0593344	0.1977221	0.0593344	8.400001	0.0757951	0.2173885	0.0757951	8.400001	0.0746447
8.415	0.077773	0.1873966	0.077773	8.415	0.0781418	0.1896055	0.0781418	8.415	0.0472368	0.1895786	0.0472368	8.415	0.0782231	0.1778491	0.0782231	8.415	0.1333938	0.3423596	0.1333938	8.415	0.0879856	0.3631012	0.0879856	8.415	0.0494065	0.4785528	0.0494065	8.415	0.0365955	1.994004	NaN	8.415	0.0448245	0.1940596	0.0448245	8.415	0.1351143	0.1778429	0.1351143	8.415	0.0730757	0.2094041	0.0730757	8.415	0.0794921	0.2269717	0.0794921	8.415	0.0836554
8.43	0.1092881	0.1912189	0.1092881	8.43	0.0794384	0.19872	0.0794384	8.43	0.0521584	0.184957	0.0521584	8.43	0.0790476	0.1794565	0.0790476	8.43	0.1322909	0.3127377	0.1322909	8.43	0.082297	0.4091927	0.082297	8.43	0.0634306	0.4914643	0.0634306	8.43	0.0308595	1.920766	NaN	8.43	0.0506575	0.180624	0.0506575	8.43	0.1404708	0.1952152	0.1404708	8.43	0.0765478	0.1967003	0.0765478	8.43	0.0782439	0.2150974	0.0782439	8.43	0.0668351
8.445001	0.0862622	0.1750336	0.0862622	8.445001	0.0768056	0.1844568	0.0768056	8.445001	0.0680825	0.1881303	0.0680825	8.445001	0.086296	0.1804319	0.086296	8.445001	0.1312535	0.3575624	0.1312535	8.445001	0.0863799	0.3652744	0.0863799	8.445001	0.0645286	0.5143887	0.0645286	8.445001	0.0277653	1.794903	NaN	8.445001	0.0536077	0.179764	0.0536077	8.445001	0.1401944	0.1957765	0.1401944	8.445001	0.0647221	0.1816728	0.0647221	8.445001	0.071297	0.2099905	0.071297	8.445001	0.0771118
8.46	0.0856891	0.1881661	0.0856891	8.46	0.0775659	0.1879099	0.0775659	8.46	0.0546188	0.1837637	0.0546188	8.46	0.0745031	0.1772948	0.0745031	8.46	0.1264008	0.3507093	0.1264008	8.46	0.0731271	0.3573862	0.0731271	8.46	0.0729205	0.4054945	0.0729205	8.46	0.040483	1.797408	NaN	8.46	0.0430059	0.1896448	0.0430059	8.46	0.145183	0.1806608	0.145183	8.46	0.0742229	0.1746484	0.0742229	8.46	0.0748646	0.2122434	0.0748646	8.46	0.0881823
8.475	0.0990846	0.1862119	0.0990846	8.475	0.0829245	0.1767615	0.0829245	8.475	0.0657018	0.1862957	0.0657018	8.475	0.0725508	0.1783477	0.0725508	8.475	0.125844	0.3656704	0.125844	8.475	0.0641764	0.3587325	0.0641764	8.475	0.0839173	0.5477939	0.0839173	8.475	0.022384	2.015431	NaN	8.475	0.0446712	0.1836874	0.0446712	8.475	0.1502754	0.1728346	0.1502754	8.475	0.0632046	0.1952278	0.0632046	8.475	0.0761134	0.2165306	0.0761134	8.475	0.0815128
8.490001	0.0706432	0.1726328	0.0706432	8.490001	0.0812302	0.1878027	0.0812302	8.490001	0.0540944	0.1829861	0.0540944	8.490001	0.0815013	0.1817421	0.0815013	8.490001	0.1243907	0.3468791	0.1243907	8.490001	0.062024	0.3708376	0.062024	8.490001	0.1008759	0.589343	0.1008759	8.490001	0.04669	1.958789	NaN	8.490001	0.0482945	0.1903892	0.0482945	8.490001	0.1350699	0.1677919	0.1350699	8.490001	0.0703583	0.1983635	0.0703583	8.490001	0.0764697	0.2121148	0.0764697	8.490001	0.0848085
8.505	0.0816812	0.1907949	0.0816812	8.505	0.0777789	0.2060302	0.0777789	8.505	0.0325665	0.2090168	0.0325665	8.505	0.0782404	0.1802205	0.0782404	8.505	0.1289183	0.3132889	0.1289183	8.505	0.0642873	0.3643991	0.0642873	8.505	0.1073089	0.6424429	0.1073089	8.505	0.0333616	1.694601	NaN	8.505	0.0588541	0.1717499	0.0588541	8.505	0.1333489	0.1956248	0.1333489	8.505	0.0750593	0.1913479	0.0750593	8.505	0.0735714	0.2159575	0.0735714	8.505	0.0807199
8.52	0.0754942	0.2057741	0.0754942	8.52	0.0761677	0.189413	0.0761677	8.52	0.0441299	0.190376	0.0441299	8.52	0.0764714	0.1827231	0.0764714	8.52	0.1184011	0.3261258	0.1184011	8.52	0.0698829	0.3568934	0.0698829	8.52	0.0993116	0.5406476	0.0993116	8.52	0.0323997	1.543633	NaN	8.52	0.0609985	0.1773725	0.0609985	8.52	0.1405205	0.177929	0.1405205	8.52	0.0621433	0.1806271	0.0621433	8.52	0.0734348	0.2203209	0.0734348	8.52	0.0835336
8.535001	0.0621421	0.1678649	0.0621421	8.535001	0.0748864	0.1886344	0.0748864	8.535001	0.0471541	0.1897631	0.0471541	8.535001	0.0804415	0.1749752	0.0804415	8.535001	0.1192992	0.3458932	0.1192992	8.535001	0.0672021	0.3385923	0.0672021	8.535001	0.0927471	0.5336153	0.0927471	8.535001	0.0288958	1.640745	NaN	8.535001	0.0478915	0.1706635	0.0478915	8.535001	0.1445274	0.1737173	0.1445274	8.535001	0.0579918	0.1856367	0.0579918	8.535001	0.0750438	0.2164951	0.0750438	8.535001	0.0673562
8.55	0.067391	0.1745764	0.067391	8.55	0.0802381	0.1894206	0.0802381	8.55	0.0650957	0.2013184	0.0650957	8.55	0.0813591	0.1823515	0.0813591	8.55	0.1078412	0.351592	0.1078412	8.55	0.074021	0.3573157	0.074021	8.55	0.0976535	0.5867274	0.0976535	8.55	0.0313576	1.570272	NaN	8.55	0.0570958	0.1822855	0.0570958	8.55	0.1415581	0.1785809	0.1415581	8.55	0.0576804	0.1874913	0.0576804	8.55	0.0768532	0.2142543	0.0768532	8.55	0.0747978
8.565001	0.086919	0.1792116	0.086919	8.565001	0.0702694	0.1865556	0.0702694	8.565001	0.0504206	0.2026277	0.0504206	8.565001	0.0852563	0.1811347	0.0852563	8.565001	0.1252873	0.3427493	0.1252873	8.565001	0.0559393	0.3824805	0.0559393	8.565001	0.0888155	0.5448056	0.0888155	8.565001	0.0229218	1.651003	NaN	8.565001	0.046079	0.1811465	0.046079	8.565001	0.1317704	0.17673	0.1317704	8.565001	0.0640971	0.1912013	0.0640971	8.565001	0.0750304	0.2176315	0.0750304	8.565001	0.0821101
8.580001	0.0956761	0.1871182	0.0956761	8.580001	0.0740797	0.1944485	0.0740797	8.580001	0.0691809	0.1757328	0.0691809	8.580001	0.0843654	0.1781844	0.0843654	8.580001	0.1308441	0.3425387	0.1308441	8.580001	0.062493	0.3475803	0.062493	8.580001	0.0969931	0.532817	0.0969931	8.580001	0.023273	1.542482	NaN	8.580001	0.0539091	0.1761218	0.0539091	8.580001	0.1480169	0.2023655	0.1480169	8.580001	0.0605943	0.1802164	0.0605943	8.580001	0.0769727	0.2126103	0.0769727	8.580001	0.0815706
8.595	0.1113463	0.1734228	0.1113463	8.595	0.087184	0.1958745	0.087184	8.595	0.0532448	0.2034232	0.0532448	8.595	0.0755035	0.1830388	0.0755035	8.595	0.1314124	0.3607839	0.1314124	8.595	0.0855486	0.4019202	0.0855486	8.595	0.1060214	0.3615883	0.1060214	8.595	0.0324836	1.27599	NaN	8.595	0.047042	0.1859734	0.047042	8.595	0.1531953	0.1844709	0.1531953	8.595	0.0611828	0.1822117	0.0611828	8.595	0.074098	0.2168161	0.074098	8.595	0.0827681
8.610001	0.121449	0.187926	0.121449	8.610001	0.0776484	0.172352	0.0776484	8.610001	0.0610607	0.1991131	0.0610607	8.610001	0.073309	0.1809751	0.073309	8.610001	0.1337003	0.351723	0.1337003	8.610001	0.0623765	0.3448587	0.0623765	8.610001	0.0833196	0.333985	0.0833196	8.610001	0.049089	1.359483	NaN	8.610001	0.0453103	0.1832702	0.0453103	8.610001	0.1488466	0.1686281	0.1488466	8.610001	0.0473579	0.1977398	0.0473579	8.610001	0.0742445	0.2228622	0.0742445	8.610001	0.0819424
8.625	0.0729084	0.1950814	0.0729084	8.625	0.078081	0.1783369	0.078081	8.625	0.0648574	0.1747281	0.0648574	8.625	0.0782712	0.1873963	0.0782712	8.625	0.1358798	0.3361207	0.1358798	8.625	0.0730391	0.3955832	0.0730391	8.625	0.0760324	0.3161235	0.0760324	8.625	0.0292962	1.154468	NaN	8.625	0.0437426	0.1698619	0.0437426	8.625	0.1432295	0.1891274	0.1432295	8.625	0.0479493	0.1776119	0.0479493	8.625	0.0730959	0.2115063	0.0730959	8.625	0.0769786
8.64	0.0793797	0.1809671	0.0793797	8.64	0.0804851	0.2074371	0.0804851	8.64	0.0722025	0.1966341	0.0722025	8.64	0.0818288	0.1967597	0.0818288	8.64	0.128496	0.3763519	0.128496	8.64	0.0585085	0.4295135	0.0585085	8.64	0.0830533	0.20105	0.0830533	8.64	0.0254381	1.409638	NaN	8.64	0.049005	0.1835511	0.049005	8.64	0.1409883	0.1739637	0.1409883	8.64	0.057457	0.1825074	0.057457	8.64	0.0728092	0.2204884	0.0728092	8.64	0.076192
8.655001	0.0852755	0.1945677	0.0852755	8.655001	0.0794157	0.1858907	0.0794157	8.655001	0.0474134	0.1955248	0.0474134	8.655001	0.0784137	0.175729	0.0784137	8.655001	0.1395305	0.3818753	0.1395305	8.655001	0.0650552	0.3880892	0.0650552	8.655001	0.0826149	0.1823925	0.0826149	8.655001	0.03745	1.59138	NaN	8.655001	0.0446167	0.1884408	0.0446167	8.655001	0.1452664	0.2006778	0.1452664	8.655001	0.0508576	0.202022	0.0508576	8.655001	0.0755369	0.2134571	0.0755369	8.655001	0.0874918
8.67	0.0696784	0.1775224	0.0696784	8.67	0.0837075	0.1818592	0.0837075	8.67	0.0363079	0.1796938	0.0363079	8.67	0.0871725	0.1677545	0.0871725	8.67	0.1392102	0.3265486	0.1392102	8.67	0.0611482	0.3249132	0.0611482	8.67	0.0810995	0.1702935	0.0810995	8.67	0.0497798	1.403735	NaN	8.67	0.0519108	0.1863708	0.0519108	8.67	0.1420023	0.1746555	0.1420023	8.67	0.053746	0.1953173	0.053746	8.67	0.0750552	0.2145439	0.0750552	8.67	0.0879572
8.685	0.0835961	0.1851026	0.0835961	8.685	0.0797998	0.18633	0.0797998	8.685	0.0415281	0.1924704	0.0415281	8.685	0.0787762	0.1903373	0.0787762	8.685	0.1297241	0.3667777	0.1297241	8.685	0.0689151	0.3677396	0.0689151	8.685	0.0949106	0.1904439	0.0949106	8.685	0.0274477	1.691586	NaN	8.685	0.0639215	0.1878723	0.0639215	8.685	0.1431851	0.1937643	0.1431851	8.685	0.0497584	0.1885448	0.0497584	8.685	0.0758915	0.2198631	0.0758915	8.685	0.0819685
8.700001	0.0894185	0.1895943	0.0894185	8.700001	0.0740162	0.2034803	0.0740162	8.700001	0.055564	0.1939275	0.055564	8.700001	0.0782538	0.1732683	0.0782538	8.700001	0.1268186	0.3674208	0.1268186	8.700001	0.1051182	0.3897229	0.1051182	8.700001	0.0902158	0.186392	0.0902158	8.700001	0.0322458	1.659367	NaN	8.700001	0.0463089	0.1699883	0.0463089	8.700001	0.1441509	0.1892134	0.1441509	8.700001	0.0504662	0.1865292	0.0504662	8.700001	0.0736979	0.212139	0.0736979	8.700001	0.0750978
8.715	0.0864141	0.1960943	0.0864141	8.715	0.0715955	0.1860083	0.0715955	8.715	0.0634749	0.1888517	0.0634749	8.715	0.0735214	0.199007	0.0735214	8.715	0.1409576	0.3559565	0.1409576	8.715	0.068223	0.3586248	0.068223	8.715	0.0908097	0.1852295	0.0908097	8.715	0.0502778	1.611162	NaN	8.715	0.0564644	0.1814772	0.0564644	8.715	0.1305739	0.1807605	0.1305739	8.715	0.0703742	0.1893777	0.0703742	8.715	0.0739959	0.2109883	0.0739959	8.715	0.0806571
8.7300005	0.0895062	0.225245	0.0895062	8.7300005	0.0746354	0.1780932	0.0746354	8.7300005	0.0221198	0.1925126	0.0221198	8.7300005	0.0880952	0.1754659	0.0880952	8.7300005	0.1315393	0.3306159	0.1315393	8.7300005	0.0479898	0.3812426	0.0479898	8.7300005	0.0907883	0.2615379	0.0907883	8.7300005	0.0291226	1.826933	NaN	8.7300005	0.0501819	0.1707339	0.0501819	8.7300005	0.1397626	0.1783791	0.1397626	8.7300005	0.0666025	0.1957218	0.0666025	8.7300005	0.0772174	0.2145678	0.0772174	8.7300005	0.080454
8.745001	0.1043625	0.1826305	0.1043625	8.745001	0.0788521	0.1973274	0.0788521	8.745001	0.0355578	0.1910526	0.0355578	8.745001	0.0925363	0.1655828	0.0925363	8.745001	0.1149928	0.3406202	0.1149928	8.745001	0.076418	0.3563928	0.076418	8.745001	0.0898304	0.1924161	0.0898304	8.745001	0.0486695	1.797012	NaN	8.745001	0.0499491	0.180765	0.0499491	8.745001	0.1408657	0.176542	0.1408657	8.745001	0.0834929	0.1908247	0.0834929	8.745001	0.0768666	0.2146431	0.0768666	8.745001	0.0792844
8.76	0.085866	0.1885042	0.085866	8.76	0.0808621	0.1873609	0.0808621	8.76	0.0773913	0.1999301	0.0773913	8.76	0.0758869	0.1818795	0.0758869	8.76	0.1355176	0.3389838	0.1355176	8.76	0.0819621	0.3988152	0.0819621	8.76	0.0962753	0.2130211	0.0962753	8.76	0.0381116	1.681566	NaN	8.76	0.0524625	0.1790724	0.0524625	8.76	0.1485545	0.1711425	0.1485545	8.76	0.0618854	0.1814055	0.0618854	8.76	0.0776015	0.217759	0.0776015	8.76	0.0789648
8.775001	0.0816248	0.173801	0.0816248	8.775001	0.0790882	0.1965602	0.0790882	8.775001	0.0572222	0.1861425	0.0572222	8.775001	0.0784821	0.1780329	0.0784821	8.775001	0.1099078	0.3256546	0.1099078	8.775001	0.0682747	0.388324	0.0682747	8.775001	0.0902913	0.174419	0.0902913	8.775001	0.0272423	1.650963	NaN	8.775001	0.0577334	0.1846862	0.0577334	8.775001	0.1478548	0.1913543	0.1478548	8.775001	0.0546705	0.1892617	0.0546705	8.775001	0.0731642	0.2135212	0.0731642	8.775001	0.0762004
8.79	0.0831553	0.172689	0.0831553	8.79	0.0868721	0.188368	0.0868721	8.79	0.0547508	0.197588	0.0547508	8.79	0.076571	0.1686187	0.076571	8.79	0.0986433	0.3290897	0.0986433	8.79	0.1144505	0.4002653	0.1144505	8.79	0.100592	0.1863168	0.100592	8.79	0.0344707	1.700709	NaN	8.79	0.0586669	0.1843911	0.0586669	8.79	0.1504096	0.1660556	0.1504096	8.79	0.0629171	0.1827184	0.0629171	8.79	0.0783949	0.21161	0.0783949	8.79	0.0794781
8.805	0.0713924	0.1925048	0.0713924	8.805	0.0703074	0.1908245	0.0703074	8.805	0.047582	0.1815517	0.047582	8.805	0.0792968	0.1772133	0.0792968	8.805	0.1043976	0.3199155	0.1043976	8.805	0.1135784	0.4025053	0.1135784	8.805	0.0998884	0.1748456	0.0998884	8.805	0.0174909	1.884059	NaN	8.805	0.0634945	0.1806239	0.0634945	8.805	0.1346191	0.1833557	0.1346191	8.805	0.0602276	0.1894567	0.0602276	8.805	0.0739269	0.219715	0.0739269	8.805	0.0739858
8.820001	0.0854685	0.1846464	0.0854685	8.820001	0.0691676	0.1762032	0.0691676	8.820001	0.0578049	0.178463	0.0578049	8.820001	0.0778465	0.1766023	0.0778465	8.820001	0.1002935	0.3195794	0.1002935	8.820001	0.1141354	0.3265889	0.1141354	8.820001	0.0924652	0.1697822	0.0924652	8.820001	0.0442134	1.846693	NaN	8.820001	0.0559094	0.1767059	0.0559094	8.820001	0.1537344	0.1834091	0.1537344	8.820001	0.0618327	0.1793799	0.0618327	8.820001	0.0701959	0.2226396	0.0701959	8.820001	0.0791119
8.835	0.0785886	0.1993964	0.0785886	8.835	0.0737408	0.1876119	0.0737408	8.835	0.062659	0.1929897	0.062659	8.835	0.086419	0.1680481	0.086419	8.835	0.09706	0.3276354	0.09706	8.835	0.1111317	0.3861082	0.1111317	8.835	0.0955863	0.195136	0.0955863	8.835	0.0361965	1.940271	NaN	8.835	0.0589184	0.1945303	0.0589184	8.835	0.14509	0.1996357	0.14509	8.835	0.0647237	0.2049804	0.0647237	8.835	0.0705069	0.2191411	0.0705069	8.835	0.0688078
8.85	0.0918127	0.1771923	0.0918127	8.85	0.0753111	0.2117492	0.0753111	8.85	0.0477303	0.1957345	0.0477303	8.85	0.0757088	0.1807972	0.0757088	8.85	0.1074959	0.347416	0.1074959	8.85	0.1515924	0.3751487	0.1515924	8.85	0.0879644	0.1986805	0.0879644	8.85	0.0326783	2.078392	NaN	8.85	0.057447	0.2125678	0.057447	8.85	0.1380012	0.2038202	0.1380012	8.85	0.0595343	0.2069614	0.0595343	8.85	0.0778359	0.2073906	0.0778359	8.85	0.0783381
8.865001	0.0634061	0.1818883	0.0634061	8.865001	0.0838869	0.1831373	0.0838869	8.865001	0.0615306	0.1755275	0.0615306	8.865001	0.0653914	0.1771343	0.0653914	8.865001	0.1090873	0.3608283	0.1090873	8.865001	0.1469062	0.3045515	0.1469062	8.865001	0.0891303	0.1759912	0.0891303	8.865001	0.026338	1.799795	NaN	8.865001	0.0587053	0.1992637	0.0587053	8.865001	0.149514	0.194809	0.149514	8.865001	0.0674552	0.2012686	0.0674552	8.865001	0.07289	0.2142933	0.07289	8.865001	0.0809549
8.88	0.0663069	0.1736754	0.0663069	8.88	0.0754793	0.1783448	0.0754793	8.88	0.0563298	0.1726671	0.0563298	8.88	0.077768	0.1797409	0.077768	8.88	0.114067	0.341416	0.114067	8.88	0.1480248	0.3649139	0.1480248	8.88	0.0882638	0.190005	0.0882638	8.88	0.0383152	1.800306	NaN	8.88	0.0495176	0.1850647	0.0495176	8.88	0.1560836	0.1947333	0.1560836	8.88	0.0620563	0.1831828	0.0620563	8.88	0.0677889	0.2163068	0.0677889	8.88	0.0755792
8.895	0.0576133	0.1727655	0.0576133	8.895	0.0710112	0.1989575	0.0710112	8.895	0.065876	0.2010123	0.065876	8.895	0.0735852	0.1815083	0.0735852	8.895	0.1276419	0.3140338	0.1276419	8.895	0.1278954	0.3802576	0.1278954	8.895	0.0866436	0.1721513	0.0866436	8.895	0.0344286	1.761762	NaN	8.895	0.0583505	0.193564	0.0583505	8.895	0.1501105	0.1834184	0.1501105	8.895	0.062928	0.1821786	0.062928	8.895	0.0745786	0.2217531	0.0745786	8.895	0.0767384
8.910001	0.0552749	0.1673735	0.0552749	8.910001	0.069245	0.1874939	0.069245	8.910001	0.0529795	0.1867756	0.0529795	8.910001	0.080614	0.1873479	0.080614	8.910001	0.1035483	0.1902895	0.1035483	8.910001	0.1269783	0.4149276	0.1269783	8.910001	0.0910055	0.2045509	0.0910055	8.910001	0.0566123	1.643936	NaN	8.910001	0.0563429	0.1878457	0.0563429	8.910001	0.1498299	0.1827706	0.1498299	8.910001	0.0677855	0.2042991	0.0677855	8.910001	0.0740328	0.2137826	0.0740328	8.910001	0.080397
8.925	0.0497959	0.1784767	0.0497959	8.925	0.0641837	0.1797188	0.0641837	8.925	0.0368093	0.1849701	0.0368093	8.925	0.0769599	0.1757293	0.0769599	8.925	0.1134172	0.1875606	0.1134172	8.925	0.1137062	0.3737097	0.1137062	8.925	0.0922398	0.1834041	0.0922398	8.925	0.04493	1.655757	NaN	8.925	0.0582314	0.1769885	0.0582314	8.925	0.1489934	0.1874027	0.1489934	8.925	0.0577107	0.1878242	0.0577107	8.925	0.0706279	0.2118968	0.0706279	8.925	0.0783886
8.940001	0.0670136	0.199298	0.0670136	8.940001	0.0726164	0.1896269	0.0726164	8.940001	0.0300235	0.198809	0.0300235	8.940001	0.0740701	0.1956444	0.0740701	8.940001	0.1573439	0.2528746	0.1573439	8.940001	0.142893	0.4134944	0.142893	8.940001	0.0970992	0.1816863	0.0970992	8.940001	0.0269451	1.823652	NaN	8.940001	0.0497968	0.1944967	0.0497968	8.940001	0.1458633	0.1891889	0.1458633	8.940001	0.0639741	0.1933545	0.0639741	8.940001	0.073409	0.2164601	0.073409	8.940001	0.0778461
8.955001	0.0618076	0.1680624	0.0618076	8.955001	0.0848644	0.1917149	0.0848644	8.955001	0.0458008	0.1950079	0.0458008	8.955001	0.0709085	0.1805878	0.0709085	8.955001	0.1527272	0.1856043	0.1527272	8.955001	0.1252308	0.3766514	0.1252308	8.955001	0.0978408	0.2133803	0.0978408	8.955001	0.0480981	1.90049	NaN	8.955001	0.0567884	0.183276	0.0567884	8.955001	0.1420041	0.1801276	0.1420041	8.955001	0.0584796	0.1946201	0.0584796	8.955001	0.0773735	0.2082165	0.0773735	8.955001	0.0898455
8.97	0.0862102	0.1809744	0.0862102	8.97	0.0814202	0.1836854	0.0814202	8.97	0.0731977	0.2077714	0.0731977	8.97	0.0774601	0.1668979	0.0774601	8.97	0.1418969	0.1864566	0.1418969	8.97	0.134645	0.3967731	0.134645	8.97	0.0904486	0.1958724	0.0904486	8.97	0.0177211	1.7672	NaN	8.97	0.0525134	0.1803632	0.0525134	8.97	0.1354672	0.1944447	0.1354672	8.97	0.0638432	0.1821592	0.0638432	8.97	0.0688276	0.2111816	0.0688276	8.97	0.084995
8.985001	0.0653287	0.1811576	0.0653287	8.985001	0.0790736	0.1838841	0.0790736	8.985001	0.0621769	0.1974463	0.0621769	8.985001	0.0774403	0.1913724	0.0774403	8.985001	0.1533244	0.216064	0.1533244	8.985001	0.1432572	0.4276658	0.1432572	8.985001	0.110507	0.1859168	0.110507	8.985001	0.0424855	1.944741	NaN	8.985001	0.0569294	0.1803385	0.0569294	8.985001	0.1440232	0.1924962	0.1440232	8.985001	0.0504587	0.1832836	0.0504587	8.985001	0.0653106	0.2191245	0.0653106	8.985001	0.0722115
9.0	0.0884376	0.1779391	0.0884376	9.0	0.0822604	0.1841044	0.0822604	9.0	0.07053	0.2220925	0.07053	9.0	0.078951	0.171112	0.078951	9.0	0.1458116	0.1819843	0.1458116	9.0	0.1403477	0.3913443	0.1403477	9.0	0.0917103	0.2679068	0.0917103	9.0	0.0440979	1.943244	NaN	9.0	0.0557251	0.1802305	0.0557251	9.0	0.1534746	0.1849679	0.1534746	9.0	0.0602567	0.1853049	0.0602567	9.0	0.0753995	0.2183886	0.0753995	9.0	0.0783674
9.015	0.0838946	0.1901055	0.0838946	9.015	0.0648299	0.2035586	0.0648299	9.015	0.0683614	0.2016979	0.0683614	9.015	0.0770525	0.1821	0.0770525	9.015	0.1539458	0.1779608	0.1539458	9.015	0.147864	0.3529008	0.147864	9.015	0.0894418	0.1679435	0.0894418	9.015	0.0248776	2.065123	NaN	9.015	0.0560372	0.1756986	0.0560372	9.015	0.1485786	0.1994174	0.1485786	9.015	0.0567335	0.1924217	0.0567335	9.015	0.0735597	0.2185873	0.0735597	9.015	0.085734
9.030001	0.0662425	0.1669333	0.0662425	9.030001	0.0774429	0.180268	0.0774429	9.030001	0.056519	0.1759258	0.056519	9.030001	0.0673389	0.1827874	0.0673389	9.030001	0.161756	0.1842338	0.161756	9.030001	0.1491959	0.4064668	0.1491959	9.030001	0.1057723	0.1914419	0.1057723	9.030001	0.0397991	1.966937	NaN	9.030001	0.059041	0.190562	0.059041	9.030001	0.1447751	0.1819551	0.1447751	9.030001	0.0603028	0.179059	0.0603028	9.030001	0.0710248	0.2204789	0.0710248	9.030001	0.0814739
9.045	0.0874754	0.1738462	0.0874754	9.045	0.0734186	0.1916393	0.0734186	9.045	0.03648	0.1954201	0.03648	9.045	0.0800088	0.1653257	0.0800088	9.045	0.1565946	0.210244	0.1565946	9.045	0.1496905	0.3714622	0.1496905	9.045	0.0923441	0.1960968	0.0923441	9.045	0.0239756	1.779192	NaN	9.045	0.0505494	0.1897921	0.0505494	9.045	0.1475264	0.1894599	0.1475264	9.045	0.0557016	0.1918492	0.0557016	9.045	0.0730848	0.2217542	0.0730848	9.045	0.0830786
9.06	0.1022453	0.176306	0.1022453	9.06	0.0775428	0.178755	0.0775428	9.06	0.0436825	0.1844425	0.0436825	9.06	0.0760147	0.1728869	0.0760147	9.06	0.1492033	0.1769717	0.1492033	9.06	0.1509906	0.4013239	0.1509906	9.06	0.0866283	0.1964714	0.0866283	9.06	0.0388459	1.515529	NaN	9.06	0.0541447	0.1952589	0.0541447	9.06	0.1596254	0.1794109	0.1596254	9.06	0.0644342	0.1811436	0.0644342	9.06	0.0773582	0.211715	0.0773582	9.06	0.0805401
9.075001	0.1123891	0.1836257	0.1123891	9.075001	0.0838332	0.1866923	0.0838332	9.075001	0.0320493	0.1875262	0.0320493	9.075001	0.0749109	0.1823967	0.0749109	9.075001	0.144607	0.2010049	0.144607	9.075001	0.1447627	0.400305	0.1447627	9.075001	0.0923385	0.1847189	0.0923385	9.075001	0.065413	1.429957	NaN	9.075001	0.0638094	0.185251	0.0638094	9.075001	0.1419542	0.1852403	0.1419542	9.075001	0.0698184	0.1776991	0.0698184	9.075001	0.0754639	0.2157982	0.0754639	9.075001	0.0795938
9.09	0.114	0.1902484	0.114	9.09	0.0734453	0.16884	0.0734453	9.09	0.0601716	0.1794796	0.0601716	9.09	0.0777851	0.1873847	0.0777851	9.09	0.1426128	0.2699913	0.1426128	9.09	0.1271808	0.4196517	0.1271808	9.09	0.0961636	0.1921303	0.0961636	9.09	0.0337904	1.487071	NaN	9.09	0.0639576	0.1798471	0.0639576	9.09	0.1312981	0.1737406	0.1312981	9.09	0.0616198	0.1817199	0.0616198	9.09	0.0750377	0.2155112	0.0750377	9.09	0.0693874
9.1050005	0.0691416	0.1904303	0.0691416	9.1050005	0.0837094	0.1768477	0.0837094	9.1050005	0.0701446	0.1979771	0.0701446	9.1050005	0.0744898	0.1861259	0.0744898	9.1050005	0.1470886	0.3458237	0.1470886	9.1050005	0.1243812	0.3818001	0.1243812	9.1050005	0.0939092	0.2233135	0.0939092	9.1050005	0.0416792	1.897677	NaN	9.1050005	0.0519983	0.1792959	0.0519983	9.1050005	0.1443493	0.1765217	0.1443493	9.1050005	0.0727925	0.1756733	0.0727925	9.1050005	0.0777932	0.2182958	0.0777932	9.1050005	0.0661035
9.120001	0.1050963	0.2193848	0.1050963	9.120001	0.0682757	0.1750222	0.0682757	9.120001	0.0520418	0.1804494	0.0520418	9.120001	0.0774776	0.1825177	0.0774776	9.120001	0.153512	0.3167966	0.153512	9.120001	0.14664	0.4348923	0.14664	9.120001	0.0865017	0.1771723	0.0865017	9.120001	0.0256112	1.708807	NaN	9.120001	0.0538543	0.1983382	0.0538543	9.120001	0.1477161	0.173451	0.1477161	9.120001	0.057081	0.1818406	0.057081	9.120001	0.0713719	0.2160322	0.0713719	9.120001	0.0723529
9.135	0.084863	0.1961944	0.084863	9.135	0.0732009	0.1962274	0.0732009	9.135	0.0535893	0.1890133	0.0535893	9.135	0.0800331	0.1730157	0.0800331	9.135	0.1439721	0.3119557	0.1439721	9.135	0.1368113	0.4458268	0.1368113	9.135	0.1016433	0.1711051	0.1016433	9.135	0.0261947	1.762891	NaN	9.135	0.069777	0.1833931	0.069777	9.135	0.1448823	0.1697567	0.1448823	9.135	0.0587499	0.184429	0.0587499	9.135	0.0721161	0.2205169	0.0721161	9.135	0.0762745
9.150001	0.0980541	0.180346	0.0980541	9.150001	0.0848461	0.1951105	0.0848461	9.150001	0.0511037	0.1935097	0.0511037	9.150001	0.0803702	0.1723104	0.0803702	9.150001	0.1459539	0.3519289	0.1459539	9.150001	0.1264252	0.4212818	0.1264252	9.150001	0.0998626	0.1806903	0.0998626	9.150001	0.0262145	1.647714	NaN	9.150001	0.0637469	0.1983152	0.0637469	9.150001	0.1428161	0.1905219	0.1428161	9.150001	0.0624462	0.183921	0.0624462	9.150001	0.0626263	0.2113638	0.0626263	9.150001	0.0820781
9.165	0.0914804	0.1951893	0.0914804	9.165	0.0822608	0.1816674	0.0822608	9.165	0.0528862	0.1870991	0.0528862	9.165	0.0803008	0.1663948	0.0803008	9.165	0.1456594	0.1976468	0.1456594	9.165	0.1269236	0.4061108	0.1269236	9.165	0.0909932	0.1901212	0.0909932	9.165	0.0416401	1.75979	NaN	9.165	0.0550313	0.1786253	0.0550313	9.165	0.1316788	0.1892671	0.1316788	9.165	0.0642053	0.1768109	0.0642053	9.165	0.0666884	0.2143788	0.0666884	9.165	0.0706615
9.18	0.080743	0.1745524	0.080743	9.18	0.071569	0.1905976	0.071569	9.18	0.0673446	0.1905726	0.0673446	9.18	0.0719317	0.1727395	0.0719317	9.18	0.1511034	0.1788209	0.1511034	9.18	0.1101206	0.3892989	0.1101206	9.18	0.0843692	0.1926471	0.0843692	9.18	0.0464181	1.920404	NaN	9.18	0.0601335	0.1731446	0.0601335	9.18	0.1306069	0.1822898	0.1306069	9.18	0.0660427	0.1858978	0.0660427	9.18	0.0775658	0.2221248	0.0775658	9.18	0.0796003
9.195001	0.0861924	0.1770436	0.0861924	9.195001	0.0809754	0.1907187	0.0809754	9.195001	0.0602225	0.1770116	0.0602225	9.195001	0.0817478	0.175669	0.0817478	9.195001	0.1527796	0.1735294	0.1527796	9.195001	0.1244269	0.3760413	0.1244269	9.195001	0.101819	0.1796137	0.101819	9.195001	0.0237342	1.910699	NaN	9.195001	0.0559217	0.1837332	0.0559217	9.195001	0.1453078	0.1866758	0.1453078	9.195001	0.078414	0.1789442	0.078414	9.195001	0.0731952	0.211401	0.0731952	9.195001	0.0813876
9.21	0.0970302	0.1909178	0.0970302	9.21	0.0874991	0.1807504	0.0874991	9.21	0.0584035	0.173427	0.0584035	9.21	0.0783684	0.177892	0.0783684	9.21	0.1528014	0.2648568	0.1528014	9.21	0.129871	0.3938039	0.129871	9.21	0.1059994	0.1919297	0.1059994	9.21	0.0394099	1.794092	NaN	9.21	0.0683657	0.1885391	0.0683657	9.21	0.1463944	0.1845546	0.1463944	9.21	0.0651239	0.1884886	0.0651239	9.21	0.0726387	0.2149025	0.0726387	9.21	0.0790889
9.225	0.0608781	0.1865287	0.0608781	9.225	0.0821741	0.2025188	0.0821741	9.225	0.0755615	0.1906672	0.0755615	9.225	0.0803204	0.1803423	0.0803204	9.225	0.158221	0.2032966	0.158221	9.225	0.1379093	0.3832248	0.1379093	9.225	0.1242396	0.1944506	0.1242396	9.225	0.0408223	1.911385	NaN	9.225	0.0551928	0.1836765	0.0551928	9.225	0.1436888	0.1939472	0.1436888	9.225	0.0561096	0.1767173	0.0561096	9.225	0.0741299	0.2120632	0.0741299	9.225	0.0743257
9.240001	0.0673761	0.1871676	0.0673761	9.240001	0.0822699	0.1884954	0.0822699	9.240001	0.0590628	0.1799611	0.0590628	9.240001	0.0676745	0.1945268	0.0676745	9.240001	0.1510568	0.2087518	0.1510568	9.240001	0.1525664	0.3895422	0.1525664	9.240001	0.1183187	0.1741522	0.1183187	9.240001	0.0350437	1.974476	NaN	9.240001	0.0597389	0.1753539	0.0597389	9.240001	0.1383381	0.1934655	0.1383381	9.240001	0.0657335	0.1876193	0.0657335	9.240001	0.0694847	0.2132704	0.0694847	9.240001	0.0761981
9.255	0.067372	0.1802424	0.067372	9.255	0.0823632	0.1825296	0.0823632	9.255	0.072264	0.1852594	0.072264	9.255	0.0771628	0.177835	0.0771628	9.255	0.138852	0.2186421	0.138852	9.255	0.1510439	0.3823156	0.1510439	9.255	0.1103582	0.1675769	0.1103582	9.255	0.0296691	2.114694	NaN	9.255	0.0613051	0.2150583	0.0613051	9.255	0.149956	0.1999493	0.149956	9.255	0.0709167	0.1798474	0.0709167	9.255	0.072261	0.2179729	0.072261	9.255	0.0707071
9.27	0.066383	0.1805228	0.066383	9.27	0.0810244	0.2047453	0.0810244	9.27	0.0967867	0.2010104	0.0967867	9.27	0.0813763	0.1739415	0.0813763	9.27	0.146018	0.1920762	0.146018	9.27	0.1420029	0.3821976	0.1420029	9.27	0.0913039	0.187643	0.0913039	9.27	0.0310928	1.943479	NaN	9.27	0.0574274	0.1837008	0.0574274	9.27	0.1498791	0.1769715	0.1498791	9.27	0.0656682	0.1762808	0.0656682	9.27	0.0762362	0.2172877	0.0762362	9.27	0.0666126
9.285001	0.1002742	0.1792316	0.1002742	9.285001	0.0811996	0.1942028	0.0811996	9.285001	0.0695916	0.1792819	0.0695916	9.285001	0.0804178	0.1902184	0.0804178	9.285001	0.1297945	0.3405639	0.1297945	9.285001	0.151227	0.4124293	0.151227	9.285001	0.0959373	0.1726412	0.0959373	9.285001	0.0268894	1.760523	NaN	9.285001	0.0598069	0.1877391	0.0598069	9.285001	0.1511104	0.1809798	0.1511104	9.285001	0.0641765	0.1704348	0.0641765	9.285001	0.074314	0.2204361	0.074314	9.285001	0.0674728
9.3	0.1063762	0.1783151	0.1063762	9.3	0.0779218	0.1819086	0.0779218	9.3	0.0725382	0.2051095	0.0725382	9.3	0.0650734	0.1648569	0.0650734	9.3	0.14762	0.1877891	0.14762	9.3	0.1411975	0.430369	0.1411975	9.3	0.0787076	0.193716	0.0787076	9.3	0.0370613	1.805164	NaN	9.3	0.057359	0.1839512	0.057359	9.3	0.136427	0.1727595	0.136427	9.3	0.0570279	0.1910313	0.0570279	9.3	0.0698761	0.2159151	0.0698761	9.3	0.0690132
9.315001	0.0945574	0.1865234	0.0945574	9.315001	0.084111	0.1764376	0.084111	9.315001	0.0698373	0.2035554	0.0698373	9.315001	0.0810741	0.1780087	0.0810741	9.315001	0.1287244	0.2088658	0.1287244	9.315001	0.142576	0.3964136	0.142576	9.315001	0.0886877	0.1863438	0.0886877	9.315001	0.0373201	1.679258	NaN	9.315001	0.0568965	0.1815931	0.0568965	9.315001	0.1374988	0.1713071	0.1374988	9.315001	0.0816251	0.1818815	0.0816251	9.315001	0.0716448	0.2153936	0.0716448	9.315001	0.0618108
9.330001	0.095748	0.1651181	0.095748	9.330001	0.0776396	0.1932829	0.0776396	9.330001	0.057392	0.1952102	0.057392	9.330001	0.0829434	0.1657014	0.0829434	9.330001	0.1427873	0.192678	0.1427873	9.330001	0.1120204	0.3735994	0.1120204	9.330001	0.0723452	0.1952563	0.0723452	9.330001	0.0227588	1.714956	NaN	9.330001	0.0499113	0.1877794	0.0499113	9.330001	0.1380701	0.1717642	0.1380701	9.330001	0.0774291	0.1920443	0.0774291	9.330001	0.0711455	0.2102143	0.0711455	9.330001	0.0563247
9.345	0.1003717	0.1874092	0.1003717	9.345	0.0781577	0.1795747	0.0781577	9.345	0.0569456	0.197388	0.0569456	9.345	0.0852907	0.1760055	0.0852907	9.345	0.1428942	0.3099129	0.1428942	9.345	0.133375	0.4167581	0.133375	9.345	0.0666107	0.1785972	0.0666107	9.345	0.0271471	1.739061	NaN	9.345	0.0657912	0.1811297	0.0657912	9.345	0.1466147	0.1952111	0.1466147	9.345	0.0619097	0.1717149	0.0619097	9.345	0.0706221	0.2246625	0.0706221	9.345	0.0633495
9.360001	0.0865617	0.1720617	0.0865617	9.360001	0.0814098	0.1935996	0.0814098	9.360001	0.0522338	0.1810882	0.0522338	9.360001	0.0822063	0.172778	0.0822063	9.360001	0.1347679	0.2037473	0.1347679	9.360001	0.148967	0.4114004	0.148967	9.360001	0.0619885	0.2425425	0.0619885	9.360001	0.0321479	1.761764	NaN	9.360001	0.0531229	0.1892012	0.0531229	9.360001	0.1439214	0.203354	0.1439214	9.360001	0.0631679	0.1816479	0.0631679	9.360001	0.0595439	0.2118436	0.0595439	9.360001	0.0599332
9.375	0.0764182	0.1993959	0.0764182	9.375	0.0802857	0.1837831	0.0802857	9.375	0.0526768	0.1818407	0.0526768	9.375	0.0807235	0.1839557	0.0807235	9.375	0.1379103	0.236187	0.1379103	9.375	0.1417543	0.427023	0.1417543	9.375	0.050876	0.2032853	0.050876	9.375	0.0251545	1.945994	NaN	9.375	0.0590111	0.1970814	0.0590111	9.375	0.1388344	0.1893333	0.1388344	9.375	0.0594286	0.17184	0.0594286	9.375	0.0713049	0.2231298	0.0713049	9.375	0.0576144
9.39	0.0499148	0.1753237	0.0499148	9.39	0.0865461	0.1911668	0.0865461	9.39	0.0500639	0.1960842	0.0500639	9.39	0.0771755	0.1824165	0.0771755	9.39	0.1269483	0.308117	0.1269483	9.39	0.140505	0.3966295	0.140505	9.39	0.0683373	0.1774855	0.0683373	9.39	0.046365	1.929515	NaN	9.39	0.0578576	0.1731934	0.0578576	9.39	0.1371185	0.1813383	0.1371185	9.39	0.0610085	0.1838721	0.0610085	9.39	0.0737858	0.2172112	0.0737858	9.39	0.080111
9.405001	0.0619026	0.1849987	0.0619026	9.405001	0.0794174	0.2032794	0.0794174	9.405001	0.0646702	0.193044	0.0646702	9.405001	0.081152	0.1770963	0.081152	9.405001	0.1141885	0.3016225	0.1141885	9.405001	0.1433985	0.4116197	0.1433985	9.405001	0.0791588	0.184786	0.0791588	9.405001	0.0427633	1.956812	NaN	9.405001	0.046274	0.1872698	0.046274	9.405001	0.1435018	0.1955656	0.1435018	9.405001	0.0581	0.1836136	0.0581	9.405001	0.0678033	0.2167457	0.0678033	9.405001	0.0669291
9.42	0.0547936	0.1729272	0.0547936	9.42	0.0800008	0.1893463	0.0800008	9.42	0.0713793	0.1935225	0.0713793	9.42	0.0686384	0.1697447	0.0686384	9.42	0.1389431	0.3335401	0.1389431	9.42	0.1440836	0.3982983	0.1440836	9.42	0.0811252	0.1672214	0.0811252	9.42	0.0642058	1.977488	NaN	9.42	0.044134	0.1910341	0.044134	9.42	0.1255965	0.1825808	0.1255965	9.42	0.0574206	0.1843532	0.0574206	9.42	0.0582161	0.2152626	0.0582161	9.42	0.067035
9.435	0.0822462	0.1882526	0.0822462	9.435	0.085708	0.1862163	0.085708	9.435	0.0667715	0.2077354	0.0667715	9.435	0.0734399	0.1728313	0.0734399	9.435	0.1112118	0.3526032	0.1112118	9.435	0.1474313	0.3994514	0.1474313	9.435	0.0899947	0.1789887	0.0899947	9.435	0.0302374	2.054567	NaN	9.435	0.0491574	0.1757869	0.0491574	9.435	0.1362723	0.1769153	0.1362723	9.435	0.0640574	0.1833412	0.0640574	9.435	0.063947	0.2140411	0.063947	9.435	0.0525819
9.450001	0.0782196	0.1768679	0.0782196	9.450001	0.0713886	0.2035819	0.0713886	9.450001	0.0616778	0.1835947	0.0616778	9.450001	0.0764314	0.1659482	0.0764314	9.450001	0.1271269	0.3355148	0.1271269	9.450001	0.147553	0.4156241	0.147553	9.450001	0.0931605	0.192211	0.0931605	9.450001	0.0295792	1.910877	NaN	9.450001	0.0546779	0.1762869	0.0546779	9.450001	0.1321399	0.1907905	0.1321399	9.450001	0.0590758	0.1909242	0.0590758	9.450001	0.0557203	0.2159563	0.0557203	9.450001	0.0655968
9.465	0.0633618	0.1920768	0.0633618	9.465	0.0800453	0.2008122	0.0800453	9.465	0.0629834	0.1852269	0.0629834	9.465	0.0741026	0.1720002	0.0741026	9.465	0.1241685	0.3478432	0.1241685	9.465	0.1407427	0.4103115	0.1407427	9.465	0.0964193	0.1797916	0.0964193	9.465	0.0339403	2.126871	NaN	9.465	0.0534297	0.1953739	0.0534297	9.465	0.1235639	0.1805748	0.1235639	9.465	0.0577829	0.1987614	0.0577829	9.465	0.0685896	0.213913	0.0685896	9.465	0.0570015
9.4800005	0.0584266	0.1801703	0.0584266	9.4800005	0.0777188	0.1928328	0.0777188	9.4800005	0.0689985	0.1963924	0.0689985	9.4800005	0.0811083	0.1816565	0.0811083	9.4800005	0.1135667	0.3177335	0.1135667	9.4800005	0.1407586	0.393155	0.1407586	9.4800005	0.089163	0.1735307	0.089163	9.4800005	0.0360442	2.253437	NaN	9.4800005	0.0537769	0.1779296	0.0537769	9.4800005	0.1520895	0.1933109	0.1520895	9.4800005	0.0636044	0.1901604	0.0636044	9.4800005	0.0591329	0.2199839	0.0591329	9.4800005	0.0641798
9.495001	0.06041	0.1874246	0.06041	9.495001	0.0708398	0.1973648	0.0708398	9.495001	0.0592548	0.2106016	0.0592548	9.495001	0.0761077	0.1838846	0.0761077	9.495001	0.1087976	0.3235399	0.1087976	9.495001	0.1476888	0.4176622	0.1476888	9.495001	0.1062132	0.2512547	0.1062132	9.495001	0.0456327	2.211014	NaN	9.495001	0.0536331	0.175915	0.0536331	9.495001	0.1440281	0.1836552	0.1440281	9.495001	0.0626716	0.1866842	0.0626716	9.495001	0.058599	0.2159685	0.058599	9.495001	0.0664463
9.51	0.0749169	0.1866886	0.0749169	9.51	0.0806164	0.1944276	0.0806164	9.51	0.065151	0.1891535	0.065151	9.51	0.0758832	0.1791606	0.0758832	9.51	0.114797	0.3087021	0.114797	9.51	0.1474463	0.4000574	0.1474463	9.51	0.0900005	0.1764936	0.0900005	9.51	0.0364029	2.449089	NaN	9.51	0.0569948	0.1805714	0.0569948	9.51	0.1490278	0.1771404	0.1490278	9.51	0.0775771	0.176244	0.0775771	9.51	0.066093	0.2199583	0.066093	9.51	0.067772
9.525001	0.0677069	0.197071	0.0677069	9.525001	0.0787809	0.1926699	0.0787809	9.525001	0.053348	0.2027635	0.053348	9.525001	0.0745856	0.1912003	0.0745856	9.525001	0.1299088	0.325868	0.1299088	9.525001	0.1354755	0.4081782	0.1354755	9.525001	0.0911341	0.1828716	0.0911341	9.525001	0.0887371	2.28296	NaN	9.525001	0.0493713	0.1889021	0.0493713	9.525001	0.1516276	0.1912373	0.1516276	9.525001	0.0685545	0.1712015	0.0685545	9.525001	0.0625442	0.2133706	0.0625442	9.525001	0.0519395
9.540001	0.0611017	0.1794747	0.0611017	9.540001	0.081235	0.2184932	0.081235	9.540001	0.0455967	0.1933521	0.0455967	9.540001	0.0693412	0.1761901	0.0693412	9.540001	0.1235513	0.3512978	0.1235513	9.540001	0.1435296	0.423364	0.1435296	9.540001	0.0874674	0.176921	0.0874674	9.540001	0.0715469	2.138571	NaN	9.540001	0.0503518	0.1820684	0.0503518	9.540001	0.1379729	0.1722611	0.1379729	9.540001	0.0775663	0.1834614	0.0775663	9.540001	0.0762937	0.2077962	0.0762937	9.540001	0.0710295
9.555	0.0714021	0.1719552	0.0714021	9.555	0.070279	0.1927887	0.070279	9.555	0.0447262	0.1985071	0.0447262	9.555	0.0789609	0.181371	0.0789609	9.555	0.1236632	0.3417879	0.1236632	9.555	0.1395191	0.411988	0.1395191	9.555	0.1005165	0.1850433	0.1005165	9.555	0.0360369	2.145467	NaN	9.555	0.0518168	0.1984162	0.0518168	9.555	0.139761	0.1876878	0.139761	9.555	0.080532	0.1836766	0.080532	9.555	0.0705846	0.2126121	0.0705846	9.555	0.059161
9.570001	0.0638964	0.1774733	0.0638964	9.570001	0.0777928	0.2016051	0.0777928	9.570001	0.0656511	0.1882923	0.0656511	9.570001	0.0732524	0.1682407	0.0732524	9.570001	0.1077597	0.3479809	0.1077597	9.570001	0.1438463	0.3581704	0.1438463	9.570001	0.0927866	0.1767625	0.0927866	9.570001	0.0198161	1.875174	NaN	9.570001	0.0477271	0.2044775	0.0477271	9.570001	0.145496	0.1909802	0.145496	9.570001	0.0890264	0.175909	0.0890264	9.570001	0.0675766	0.2154664	0.0675766	9.570001	0.0757566
9.585	0.0632187	0.1758354	0.0632187	9.585	0.0810078	0.1908291	0.0810078	9.585	0.0542787	0.1725862	0.0542787	9.585	0.0809096	0.1875103	0.0809096	9.585	0.1057559	0.332507	0.1057559	9.585	0.1466344	0.4268347	0.1466344	9.585	0.0885885	0.1846375	0.0885885	9.585	0.0353027	1.698412	NaN	9.585	0.0524474	0.175166	0.0524474	9.585	0.1393039	0.1962568	0.1393039	9.585	0.0711894	0.1937964	0.0711894	9.585	0.0620656	0.2147104	0.0620656	9.585	0.0847711
9.6	0.0594815	0.1912429	0.0594815	9.6	0.079216	0.207081	0.079216	9.6	0.06355	0.2055771	0.06355	9.6	0.0788529	0.1848	0.0788529	9.6	0.1273521	0.3334853	0.1273521	9.6	0.148528	0.4264766	0.148528	9.6	0.0944106	0.1821482	0.0944106	9.6	0.0210552	1.683965	NaN	9.6	0.0588835	0.1816014	0.0588835	9.6	0.1584332	0.1944076	0.1584332	9.6	0.0734431	0.1914105	0.0734431	9.6	0.0642261	0.2143591	0.0642261	9.6	0.0562656
9.615001	0.0715405	0.1954708	0.0715405	9.615001	0.0758308	0.192797	0.0758308	9.615001	0.0484572	0.1998551	0.0484572	9.615001	0.0779873	0.1745069	0.0779873	9.615001	0.0884544	0.3422086	0.0884544	9.615001	0.1383628	0.4376715	0.1383628	9.615001	0.0981567	0.1895888	0.0981567	9.615001	0.0344636	1.717964	NaN	9.615001	0.0498774	0.1997347	0.0498774	9.615001	0.1464342	0.1812563	0.1464342	9.615001	0.0652059	0.1935018	0.0652059	9.615001	0.0622174	0.2187041	0.0622174	9.615001	0.0527035
9.63	0.079378	0.1697569	0.079378	9.63	0.0796075	0.2009147	0.0796075	9.63	0.0671154	0.197436	0.0671154	9.63	0.0811875	0.2023293	0.0811875	9.63	0.1034332	0.3394614	0.1034332	9.63	0.1532642	0.4135335	0.1532642	9.63	0.1087112	0.177952	0.1087112	9.63	0.0265834	1.717621	NaN	9.63	0.0586745	0.1781318	0.0586745	9.63	0.1531288	0.1790273	0.1531288	9.63	0.0754331	0.1689323	0.0754331	9.63	0.0642885	0.2168933	0.0642885	9.63	0.0481743
9.645	0.05889	0.1812091	0.05889	9.645	0.0799801	0.1927333	0.0799801	9.645	0.0655197	0.1846647	0.0655197	9.645	0.0733542	0.1879297	0.0733542	9.645	0.1069519	0.2672354	0.1069519	9.645	0.1419942	0.4269697	0.1419942	9.645	0.0942908	0.1770822	0.0942908	9.645	0.0494283	1.939134	NaN	9.645	0.0558847	0.1848976	0.0558847	9.645	0.1405067	0.1739035	0.1405067	9.645	0.076153	0.2049122	0.076153	9.645	0.0616894	0.2226626	0.0616894	9.645	0.0554001
9.660001	0.0571035	0.1893624	0.0571035	9.660001	0.0785788	0.1751744	0.0785788	9.660001	0.0483776	0.2083552	0.0483776	9.660001	0.0793576	0.1796229	0.0793576	9.660001	0.1009581	0.3337041	0.1009581	9.660001	0.1450885	0.3966731	0.1450885	9.660001	0.0962885	0.1686597	0.0962885	9.660001	0.0403593	1.869861	NaN	9.660001	0.0593647	0.1933908	0.0593647	9.660001	0.1569542	0.1819306	0.1569542	9.660001	0.0693447	0.1774627	0.0693447	9.660001	0.0587061	0.2149037	0.0587061	9.660001	0.0509712
9.675	0.0597225	0.184507	0.0597225	9.675	0.0661337	0.1835346	0.0661337	9.675	0.0496736	0.1926395	0.0496736	9.675	0.0541239	0.1817404	0.0541239	9.675	0.1082091	0.3415789	0.1082091	9.675	0.1135861	0.3718107	0.1135861	9.675	0.072739	0.1967077	0.072739	9.675	0.0241019	1.843567	NaN	9.675	0.0635789	0.1802164	0.0635789	9.675	0.1492208	0.1930183	0.1492208	9.675	0.0760556	0.1918879	0.0760556	9.675	0.0620269	0.2132868	0.0620269	9.675	0.0650427
9.690001	0.0487288	0.1899389	0.0487288	9.690001	0.0667494	0.1975891	0.0667494	9.690001	0.0558803	0.1819314	0.0558803	9.690001	0.0860414	0.1813551	0.0860414	9.690001	0.0988484	0.314797	0.0988484	9.690001	0.1069659	0.3592873	0.1069659	9.690001	0.0892143	0.1675174	0.0892143	9.690001	0.0169395	1.815892	NaN	9.690001	0.0518405	0.1926478	0.0518405	9.690001	0.140549	0.1715923	0.140549	9.690001	0.0641696	0.1832429	0.0641696	9.690001	0.0665139	0.216775	0.0665139	9.690001	0.051244
9.705001	0.0567489	0.1796926	0.0567489	9.705001	0.0762074	0.1856611	0.0762074	9.705001	0.0416875	0.1853996	0.0416875	9.705001	0.0667643	0.1812777	0.0667643	9.705001	0.1047731	0.2945693	0.1047731	9.705001	0.1216849	0.4138334	0.1216849	9.705001	0.070087	0.1917942	0.070087	9.705001	0.0361286	2.000624	NaN	9.705001	0.0498177	0.2006661	0.0498177	9.705001	0.1494997	0.1926003	0.1494997	9.705001	0.0626797	0.1823073	0.0626797	9.705001	0.061555	0.21642	0.061555	9.705001	0.0600812
9.72	0.0603578	0.1831808	0.0603578	9.72	0.0790892	0.1912169	0.0790892	9.72	0.0537842	0.1776568	0.0537842	9.72	0.0791522	0.1795518	0.0791522	9.72	0.1081926	0.3569935	0.1081926	9.72	0.1416692	0.4350246	0.1416692	9.72	0.0862533	0.189317	0.0862533	9.72	0.0399917	2.044712	NaN	9.72	0.0476122	0.1762524	0.0476122	9.72	0.1438419	0.1644363	0.1438419	9.72	0.0667726	0.2002123	0.0667726	9.72	0.0636888	0.2092255	0.0636888	9.72	0.0604351
9.735001	0.0592525	0.1869638	0.0592525	9.735001	0.0772582	0.2016447	0.0772582	9.735001	0.058095	0.1894757	0.058095	9.735001	0.0836657	0.1810504	0.0836657	9.735001	0.1201169	0.2987886	0.1201169	9.735001	0.1475522	0.4073383	0.1475522	9.735001	0.0924583	0.1978761	0.0924583	9.735001	0.0262093	2.34174	NaN	9.735001	0.0558168	0.1780141	0.0558168	9.735001	0.1531783	0.1787101	0.1531783	9.735001	0.0644437	0.1855074	0.0644437	9.735001	0.0664007	0.2196093	0.0664007	9.735001	0.0473527
9.75	0.0543128	0.1764572	0.0543128	9.75	0.0659364	0.1849337	0.0659364	9.75	0.0523204	0.1863195	0.0523204	9.75	0.0752812	0.181048	0.0752812	9.75	0.1266978	0.3174217	0.1266978	9.75	0.1152509	0.3939827	0.1152509	9.75	0.0976645	0.1768532	0.0976645	9.75	0.0449366	2.159486	NaN	9.75	0.0461387	0.189486	0.0461387	9.75	0.1410113	0.1711404	0.1410113	9.75	0.0561148	0.1960764	0.0561148	9.75	0.065777	0.217322	0.065777	9.75	0.0583309
9.765	0.0479996	0.1779345	0.0479996	9.765	0.0658179	0.2050587	0.0658179	9.765	0.0667566	0.1986355	0.0667566	9.765	0.08143	0.1756763	0.08143	9.765	0.1241928	0.2068028	0.1241928	9.765	0.1224848	0.4221752	0.1224848	9.765	0.0893074	0.1897074	0.0893074	9.765	0.0297369	1.996753	NaN	9.765	0.0635292	0.1721018	0.0635292	9.765	0.1461774	0.1992399	0.1461774	9.765	0.0513579	0.1780115	0.0513579	9.765	0.0571097	0.2128636	0.0571097	9.765	0.0533795
9.780001	0.0638772	0.1917144	0.0638772	9.780001	0.0677606	0.1856595	0.0677606	9.780001	0.0484407	0.1920127	0.0484407	9.780001	0.0878521	0.1665077	0.0878521	9.780001	0.1165923	0.3076601	0.1165923	9.780001	0.1172307	0.4122837	0.1172307	9.780001	0.0936763	0.1779212	0.0936763	9.780001	0.0239761	1.958477	NaN	9.780001	0.0534859	0.187438	0.0534859	9.780001	0.1175131	0.1747191	0.1175131	9.780001	0.0531816	0.1765362	0.0531816	9.780001	0.0503365	0.216313	0.0503365	9.780001	0.0784053
9.795	0.0512126	0.1734437	0.0512126	9.795	0.0698238	0.1725904	0.0698238	9.795	0.0651259	0.1873071	0.0651259	9.795	0.0869635	0.1767834	0.0869635	9.795	0.106724	0.2727262	0.106724	9.795	0.1100007	0.4014352	0.1100007	9.795	0.0905294	0.1647056	0.0905294	9.795	0.0264859	1.857345	NaN	9.795	0.0606015	0.1818403	0.0606015	9.795	0.1516188	0.190121	0.1516188	9.795	0.0614655	0.1737237	0.0614655	9.795	0.0570025	0.2177566	0.0570025	9.795	0.0583313
9.81	0.0756264	0.1919631	0.0756264	9.81	0.0739301	0.2063827	0.0739301	9.81	0.0493303	0.1825074	0.0493303	9.81	0.0772611	0.1621806	0.0772611	9.81	0.1057395	0.3277158	0.1057395	9.81	0.1049724	0.4274432	0.1049724	9.81	0.0968763	0.1829398	0.0968763	9.81	0.0470335	1.722998	NaN	9.81	0.0605553	0.1774429	0.0605553	9.81	0.1491273	0.1930879	0.1491273	9.81	0.0467164	0.1794157	0.0467164	9.81	0.0518438	0.2178379	0.0518438	9.81	0.0777279
9.825001	0.0552721	0.1751988	0.0552721	9.825001	0.0793253	0.1937544	0.0793253	9.825001	0.0568189	0.1720989	0.0568189	9.825001	0.0752131	0.1745807	0.0752131	9.825001	0.107458	0.3461982	0.107458	9.825001	0.1134048	0.388293	0.1134048	9.825001	0.0873354	0.1884251	0.0873354	9.825001	0.0600012	1.838024	NaN	9.825001	0.0688753	0.1884915	0.0688753	9.825001	0.1326835	0.1843986	0.1326835	9.825001	0.0642251	0.1790726	0.0642251	9.825001	0.0615076	0.2120295	0.0615076	9.825001	0.0962887
9.84	0.0651582	0.1868383	0.0651582	9.84	0.0708836	0.1975278	0.0708836	9.84	0.0396203	0.1998049	0.0396203	9.84	0.0792816	0.1790413	0.0792816	9.84	0.1046464	0.2433741	0.1046464	9.84	0.150847	0.4145629	0.150847	9.84	0.091125	0.1898026	0.091125	9.84	0.0352245	1.644901	NaN	9.84	0.0607035	0.1765475	0.0607035	9.84	0.1387033	0.1912612	0.1387033	9.84	0.0642898	0.1763666	0.0642898	9.84	0.0593574	0.209296	0.0593574	9.84	0.0653043
9.8550005	0.0596096	0.1994556	0.0596096	9.8550005	0.0644169	0.1992156	0.0644169	9.8550005	0.037622	0.1889787	0.037622	9.8550005	0.0765439	0.1865679	0.0765439	9.8550005	0.1112199	0.3321661	0.1112199	9.8550005	0.1220019	0.3966366	0.1220019	9.8550005	0.0924871	0.175525	0.0924871	9.8550005	0.030758	1.653139	NaN	9.8550005	0.0658653	0.2063906	0.0658653	9.8550005	0.1478148	0.1839232	0.1478148	9.8550005	0.0589304	0.1860001	0.0589304	9.8550005	0.0591159	0.217761	0.0591159	9.8550005	0.0563774
9.870001	0.0741844	0.1836665	0.0741844	9.870001	0.0678557	0.1785577	0.0678557	9.870001	0.0549139	0.2142217	0.0549139	9.870001	0.086968	0.1901838	0.086968	9.870001	0.1132126	0.2551558	0.1132126	9.870001	0.1158299	0.4014435	0.1158299	9.870001	0.0836464	0.2011991	0.0836464	9.870001	0.0367625	1.683374	NaN	9.870001	0.0609996	0.181706	0.0609996	9.870001	0.1410334	0.1792636	0.1410334	9.870001	0.0614858	0.179947	0.0614858	9.870001	0.0582577	0.2190131	0.0582577	9.870001	0.0497765
9.885	0.0848309	0.1635971	0.0848309	9.885	0.0715385	0.1833158	0.0715385	9.885	0.0487742	0.1820356	0.0487742	9.885	0.0843974	0.1860753	0.0843974	9.885	0.1158259	0.3444972	0.1158259	9.885	0.100475	0.3889343	0.100475	9.885	0.0958747	0.1837116	0.0958747	9.885	0.0376756	1.886536	NaN	9.885	0.0599213	0.1789805	0.0599213	9.885	0.1447098	0.1762149	0.1447098	9.885	0.045214	0.1816533	0.045214	9.885	0.0574601	0.2125675	0.0574601	9.885	0.0488241
9.900001	0.1062791	0.197509	0.1062791	9.900001	0.0744748	0.1767637	0.0744748	9.900001	0.0571043	0.1747744	0.0571043	9.900001	0.0713911	0.1955885	0.0713911	9.900001	0.1091588	0.3185639	0.1091588	9.900001	0.1414808	0.4076757	0.1414808	9.900001	0.1077333	0.1902891	0.1077333	9.900001	0.0367007	1.803761	NaN	9.900001	0.0684915	0.1874937	0.0684915	9.900001	0.1521547	0.1908088	0.1521547	9.900001	0.0575963	0.1797273	0.0575963	9.900001	0.0575643	0.2206399	0.0575643	9.900001	0.0607416
9.915001	0.0821098	0.1848231	0.0821098	9.915001	0.0746761	0.1990184	0.0746761	9.915001	0.04532	0.1843201	0.04532	9.915001	0.0676889	0.1762471	0.0676889	9.915001	0.1075281	0.3081075	0.1075281	9.915001	0.1545058	0.377339	0.1545058	9.915001	0.0929969	0.2014572	0.0929969	9.915001	0.0246983	1.86887	NaN	9.915001	0.0624499	0.1990579	0.0624499	9.915001	0.1342889	0.1871626	0.1342889	9.915001	0.0537422	0.1723398	0.0537422	9.915001	0.0652142	0.2159663	0.0652142	9.915001	0.0566533
9.93	0.0733153	0.1922977	0.0733153	9.93	0.0717488	0.1809523	0.0717488	9.93	0.0443577	0.1999052	0.0443577	9.93	0.0801877	0.1577945	0.0801877	9.93	0.1130896	0.3378817	0.1130896	9.93	0.123694	0.3757271	0.123694	9.93	0.0964796	0.1867778	0.0964796	9.93	0.0305818	1.789957	NaN	9.93	0.0673736	0.1937475	0.0673736	9.93	0.1393615	0.189949	0.1393615	9.93	0.0465439	0.1738998	0.0465439	9.93	0.0606538	0.2156272	0.0606538	9.93	0.0724708
9.945001	0.085598	0.1809186	0.085598	9.945001	0.0717627	0.1899624	0.0717627	9.945001	0.041323	0.1746914	0.041323	9.945001	0.0584481	0.1817653	0.0584481	9.945001	0.096994	0.2275539	0.096994	9.945001	0.1148468	0.3813769	0.1148468	9.945001	0.0904505	0.2054704	0.0904505	9.945001	0.0498972	1.750731	NaN	9.945001	0.0546776	0.189428	0.0546776	9.945001	0.1532571	0.1878008	0.1532571	9.945001	0.0563852	0.1746798	0.0563852	9.945001	0.0620493	0.2176431	0.0620493	9.945001	0.0598879
9.96	0.1005905	0.1807439	0.1005905	9.96	0.0681051	0.1868463	0.0681051	9.96	0.0508389	0.1827595	0.0508389	9.96	0.0615799	0.1658723	0.0615799	9.96	0.0869198	0.3356754	0.0869198	9.96	0.1064103	0.3985417	0.1064103	9.96	0.0952177	0.2675129	0.0952177	9.96	0.0426359	1.810037	NaN	9.96	0.0640857	0.1933756	0.0640857	9.96	0.1404823	0.2001507	0.1404823	9.96	0.0575726	0.1780648	0.0575726	9.96	0.0596938	0.2174709	0.0596938	9.96	0.046914
9.975	0.0585586	0.186085	0.0585586	9.975	0.0811931	0.1943723	0.0811931	9.975	0.0655866	0.1970409	0.0655866	9.975	0.0726625	0.1808804	0.0726625	9.975	0.1090479	0.3675066	0.1090479	9.975	0.1357706	0.4201465	0.1357706	9.975	0.0968109	0.2966631	0.0968109	9.975	0.0658198	1.637061	NaN	9.975	0.0578573	0.1915279	0.0578573	9.975	0.1577838	0.1901095	0.1577838	9.975	0.0515376	0.1788886	0.0515376	9.975	0.0505632	0.2155551	0.0505632	9.975	0.0359115
9.990001	0.0594668	0.1948023	0.0594668	9.990001	0.0748222	0.1996965	0.0748222	9.990001	0.0556944	0.1832454	0.0556944	9.990001	0.0757608	0.1715688	0.0757608	9.990001	0.1086735	0.3551072	0.1086735	9.990001	0.13443	0.3809445	0.13443	9.990001	0.0959817	0.3936256	0.0959817	9.990001	0.0259845	1.765388	NaN	9.990001	0.0630051	0.1741751	0.0630051	9.990001	0.149607	0.1875927	0.149607	9.990001	0.0345899	0.1869704	0.0345899	9.990001	0.046976	0.2081948	0.046976	9.990001	0.0422258
10.005	0.0648025	0.1685637	0.0648025	10.005	0.0800624	0.2044102	0.0800624	10.005	0.0673048	0.1883773	0.0673048	10.005	0.079528	0.1889454	0.079528	10.005	0.1171718	0.347413	0.1171718	10.005	0.1353088	0.409488	0.1353088	10.005	0.1041151	0.3535829	0.1041151	10.005	0.0307112	1.739787	NaN	10.005	0.064979	0.1820163	0.064979	10.005	0.1263445	0.1817029	0.1263445	10.005	0.0582016	0.1951897	0.0582016	10.005	0.0485995	0.2056102	0.0485995	10.005	0.0493231
10.02	0.0752925	0.2060665	0.0752925	10.02	0.082622	0.1743297	0.082622	10.02	0.0396527	0.1989828	0.0396527	10.02	0.0724622	0.1745806	0.0724622	10.02	0.1164378	0.3256536	0.1164378	10.02	0.1380495	0.4334171	0.1380495	10.02	0.0921533	0.3804539	0.0921533	10.02	0.0421763	1.592694	NaN	10.02	0.0666258	0.1754565	0.0666258	10.02	0.1276871	0.1767766	0.1276871	10.02	0.0410989	0.1781519	0.0410989	10.02	0.0617995	0.2131318	0.0617995	10.02	0.0647251
10.035001	0.068107	0.1817323	0.068107	10.035001	0.0771738	0.1832407	0.0771738	10.035001	0.0600027	0.1840353	0.0600027	10.035001	0.0635077	0.1816189	0.0635077	10.035001	0.1184396	0.387561	0.1184396	10.035001	0.1308306	0.4213141	0.1308306	10.035001	0.0948572	0.3543417	0.0948572	10.035001	0.0244624	1.509236	NaN	10.035001	0.063156	0.1885445	0.063156	10.035001	0.1411799	0.1878508	0.1411799	10.035001	0.0525517	0.1669191	0.0525517	10.035001	0.0664094	0.2160778	0.0664094	10.035001	0.0760983
10.05	0.0580061	0.1878092	0.0580061	10.05	0.0671661	0.1709026	0.0671661	10.05	0.0912315	0.189433	0.0912315	10.05	0.0679521	0.1736382	0.0679521	10.05	0.1300226	0.3654434	0.1300226	10.05	0.1432578	0.4176987	0.1432578	10.05	0.08971	0.3555248	0.08971	10.05	0.0333478	1.595724	NaN	10.05	0.0645782	0.1751512	0.0645782	10.05	0.1426391	0.1944549	0.1426391	10.05	0.0484013	0.1863358	0.0484013	10.05	0.0582251	0.2138531	0.0582251	10.05	0.083595
10.065001	0.0600529	0.1840057	0.0600529	10.065001	0.0636094	0.1863571	0.0636094	10.065001	0.0969683	0.2068189	0.0969683	10.065001	0.0765415	0.1927697	0.0765415	10.065001	0.1221954	0.3908415	0.1221954	10.065001	0.1299243	0.4339103	0.1299243	10.065001	0.0930613	0.378382	0.0930613	10.065001	0.0381491	1.484772	NaN	10.065001	0.0653057	0.1926474	0.0653057	10.065001	0.1388893	0.1829111	0.1388893	10.065001	0.0636025	0.1830629	0.0636025	10.065001	0.0578999	0.2164862	0.0578999	10.065001	0.0961498
10.080001	0.0613881	0.1831286	0.0613881	10.080001	0.0652032	0.1891939	0.0652032	10.080001	0.0816106	0.1867831	0.0816106	10.080001	0.0804447	0.1855879	0.0804447	10.080001	0.1243774	0.3062749	0.1243774	10.080001	0.1352387	0.3817123	0.1352387	10.080001	0.0886254	0.4295497	0.0886254	10.080001	0.0378471	1.579252	NaN	10.080001	0.0596035	0.198361	0.0596035	10.080001	0.1382744	0.1800473	0.1382744	10.080001	0.0575204	0.1851322	0.0575204	10.080001	0.0600473	0.2163965	0.0600473	10.080001	0.0981204
10.095	0.0484183	0.1768069	0.0484183	10.095	0.0749488	0.2003959	0.0749488	10.095	0.0922082	0.2137706	0.0922082	10.095	0.0790784	0.1768402	0.0790784	10.095	0.1383181	0.3417048	0.1383181	10.095	0.1369573	0.3684557	0.1369573	10.095	0.0932276	0.4764988	0.0932276	10.095	0.0384184	1.407476	NaN	10.095	0.0650601	0.1970638	0.0650601	10.095	0.1389013	0.1896689	0.1389013	10.095	0.0629511	0.194715	0.0629511	10.095	0.0550676	0.2169615	0.0550676	10.095	0.0938096
10.110001	0.0562467	0.2035142	0.0562467	10.110001	0.0716157	0.2157669	0.0716157	10.110001	0.0699024	0.1782837	0.0699024	10.110001	0.0869703	0.1970888	0.0869703	10.110001	0.1230848	0.3260598	0.1230848	10.110001	0.1512506	0.3841693	0.1512506	10.110001	0.0945047	0.4649312	0.0945047	10.110001	0.0364948	1.535454	NaN	10.110001	0.0605563	0.1964765	0.0605563	10.110001	0.1394133	0.1842346	0.1394133	10.110001	0.0575392	0.1947358	0.0575392	10.110001	0.0550064	0.2111296	0.0550064	10.110001	0.0786003
10.125001	0.0535018	0.1843309	0.0535018	10.125001	0.0762363	0.176152	0.0762363	10.125001	0.0926338	0.1889151	0.0926338	10.125001	0.0796711	0.177586	0.0796711	10.125001	0.115905	0.3344665	0.115905	10.125001	0.151189	0.4035225	0.151189	10.125001	0.0920226	0.4818597	0.0920226	10.125001	0.0379172	1.439976	NaN	10.125001	0.0599586	0.1788096	0.0599586	10.125001	0.1519901	0.1895606	0.1519901	10.125001	0.058583	0.1877154	0.058583	10.125001	0.0425334	0.2154209	0.0425334	10.125001	0.0675814
10.14	0.0520057	0.1790546	0.0520057	10.14	0.0700625	0.1811737	0.0700625	10.14	0.0579064	0.1838072	0.0579064	10.14	0.078541	0.1865946	0.078541	10.14	0.1365214	0.3250449	0.1365214	10.14	0.1439197	0.4071837	0.1439197	10.14	0.0896777	0.4732411	0.0896777	10.14	0.0391888	1.671042	NaN	10.14	0.0639671	0.1908033	0.0639671	10.14	0.1469238	0.2130379	0.1469238	10.14	0.0513324	0.179527	0.0513324	10.14	0.0489363	0.2131959	0.0489363	10.14	0.076933
10.155001	0.0615253	0.1673341	0.0615253	10.155001	0.0766229	0.1783112	0.0766229	10.155001	0.0957707	0.1895312	0.0957707	10.155001	0.0682121	0.1855105	0.0682121	10.155001	0.1314677	0.3732455	0.1314677	10.155001	0.1358619	0.4158146	0.1358619	10.155001	0.0922911	0.4800521	0.0922911	10.155001	0.026301	1.744465	NaN	10.155001	0.05636	0.2153718	0.05636	10.155001	0.1467643	0.1714153	0.1467643	10.155001	0.055388	0.1843852	0.055388	10.155001	0.045704	0.2168585	0.045704	10.155001	0.0943232
10.17	0.0706826	0.1896939	0.0706826	10.17	0.0756996	0.1711632	0.0756996	10.17	0.0745154	0.1812983	0.0745154	10.17	0.0818709	0.1786638	0.0818709	10.17	0.1208	0.259254	0.1208	10.17	0.1292776	0.3977239	0.1292776	10.17	0.0985161	0.5146008	0.0985161	10.17	0.0420071	1.808846	NaN	10.17	0.0636355	0.1999726	0.0636355	10.17	0.1410164	0.185835	0.1410164	10.17	0.0631283	0.1914576	0.0631283	10.17	0.0565532	0.2081133	0.0565532	10.17	0.1143533
10.185	0.0683832	0.1757906	0.0683832	10.185	0.0735351	0.1835188	0.0735351	10.185	0.0669136	0.1731646	0.0669136	10.185	0.0845979	0.1779763	0.0845979	10.185	0.1194672	0.3127273	0.1194672	10.185	0.1515948	0.4240339	0.1515948	10.185	0.0973812	0.4491694	0.0973812	10.185	0.0380912	1.822687	NaN	10.185	0.0596023	0.191089	0.0596023	10.185	0.1350013	0.1778859	0.1350013	10.185	0.0605383	0.1887274	0.0605383	10.185	0.038544	0.2158882	0.038544	10.185	0.1163522
10.200001	0.0754352	0.1760573	0.0754352	10.200001	0.0681902	0.1769208	0.0681902	10.200001	0.1000632	0.1812899	0.1000632	10.200001	0.081304	0.1716454	0.081304	10.200001	0.110384	0.3395528	0.110384	10.200001	0.1417943	0.4064231	0.1417943	10.200001	0.0941216	0.4041722	0.0941216	10.200001	0.0343487	1.969579	NaN	10.200001	0.0606836	0.18178	0.0606836	10.200001	0.1469652	0.1759804	0.1469652	10.200001	0.0744042	0.1903102	0.0744042	10.200001	0.0373223	0.2218936	0.0373223	10.200001	0.0943072
10.215	0.0802562	0.1846079	0.0802562	10.215	0.0699919	0.1780215	0.0699919	10.215	0.0735862	0.1850108	0.0735862	10.215	0.085237	0.1952056	0.085237	10.215	0.1109668	0.3616217	0.1109668	10.215	0.135015	0.4057591	0.135015	10.215	0.0882453	0.4407914	0.0882453	10.215	0.0348218	1.937334	NaN	10.215	0.0665596	0.1862954	0.0665596	10.215	0.1390852	0.1926517	0.1390852	10.215	0.0702211	0.1907303	0.0702211	10.215	0.0460917	0.2121588	0.0460917	10.215	0.0748612
10.2300005	0.08865	0.1792873	0.08865	10.2300005	0.0901729	0.177069	0.0901729	10.2300005	0.0327906	0.1964943	0.0327906	10.2300005	0.0843114	0.1851275	0.0843114	10.2300005	0.1247083	0.3684052	0.1247083	10.2300005	0.1196509	0.4007072	0.1196509	10.2300005	0.0933455	0.3951138	0.0933455	10.2300005	0.0374321	2.014942	NaN	10.2300005	0.0627948	0.1869706	0.0627948	10.2300005	0.1390539	0.1942216	0.1390539	10.2300005	0.078921	0.1931293	0.078921	10.2300005	0.0408772	0.2210385	0.0408772	10.2300005	0.0992167
10.245001	0.0887119	0.1752083	0.0887119	10.245001	0.079132	0.1840787	0.079132	10.245001	0.0458877	0.1853213	0.0458877	10.245001	0.074616	0.1692854	0.074616	10.245001	0.1230786	0.3162384	0.1230786	10.245001	0.1544888	0.4051684	0.1544888	10.245001	0.0963885	0.41249	0.0963885	10.245001	0.0455126	2.172967	NaN	10.245001	0.0574172	0.18211	0.0574172	10.245001	0.1468064	0.1798905	0.1468064	10.245001	0.0847476	0.1794826	0.0847476	10.245001	0.0372758	0.202	0.0372758	10.245001	0.0683127
10.26	0.070284	0.1814658	0.070284	10.26	0.0756665	0.1817834	0.0756665	10.26	0.0513582	0.1867218	0.0513582	10.26	0.0655943	0.1745555	0.0655943	10.26	0.1145351	0.3539959	0.1145351	10.26	0.1488387	0.3839732	0.1488387	10.26	0.0836834	0.4126998	0.0836834	10.26	0.0442971	2.311719	NaN	10.26	0.0573318	0.1767313	0.0573318	10.26	0.1405456	0.1935252	0.1405456	10.26	0.0808168	0.1823076	0.0808168	10.26	0.0238309	0.2176277	0.0238309	10.26	0.0786404
10.275001	0.0814488	0.1778896	0.0814488	10.275001	0.0734445	0.1828533	0.0734445	10.275001	0.0619089	0.1886638	0.0619089	10.275001	0.072438	0.1765119	0.072438	10.275001	0.1260927	0.3803859	0.1260927	10.275001	0.1348326	0.36927	0.1348326	10.275001	0.0941532	0.4298798	0.0941532	10.275001	0.0412276	2.410008	NaN	10.275001	0.0485293	0.1940875	0.0485293	10.275001	0.150539	0.1799917	0.150539	10.275001	0.0714589	0.182357	0.0714589	10.275001	0.0276134	0.2162907	0.0276134	10.275001	0.0782376
10.290001	0.1001938	0.1955099	0.1001938	10.290001	0.0805717	0.1904269	0.0805717	10.290001	0.0902351	0.1896973	0.0902351	10.290001	0.0685947	0.1792363	0.0685947	10.290001	0.1424067	0.3496929	0.1424067	10.290001	0.1320882	0.4088065	0.1320882	10.290001	0.091891	0.4787328	0.091891	10.290001	0.0337477	2.253725	NaN	10.290001	0.0552394	0.2103426	0.0552394	10.290001	0.1463995	0.1655098	0.1463995	10.290001	0.0831062	0.1690116	0.0831062	10.290001	0.0206261	0.2144782	0.0206261	10.290001	0.0706339
10.305	0.1014241	0.185363	0.1014241	10.305	0.0779908	0.1839443	0.0779908	10.305	0.0857239	0.2078147	0.0857239	10.305	0.0584928	0.1743296	0.0584928	10.305	0.1210525	0.3640345	0.1210525	10.305	0.1467175	0.3936209	0.1467175	10.305	0.1095203	0.4742932	0.1095203	10.305	0.0229839	2.519165	NaN	10.305	0.0704236	0.2002346	0.0704236	10.305	0.1344471	0.179622	0.1344471	10.305	0.0746121	0.1915698	0.0746121	10.305	0.0321434	0.2207701	0.0321434	10.305	0.0765652
10.320001	0.0698889	0.1975614	0.0698889	10.320001	0.0811717	0.1948035	0.0811717	10.320001	0.0912175	0.179897	0.0912175	10.320001	0.0647277	0.1723379	0.0647277	10.320001	0.127779	0.3503838	0.127779	10.320001	0.1261037	0.382892	0.1261037	10.320001	0.0934413	0.4997498	0.0934413	10.320001	0.0262138	2.350663	NaN	10.320001	0.0672783	0.1907067	0.0672783	10.320001	0.1457948	0.1778173	0.1457948	10.320001	0.0806427	0.170953	0.0806427	10.320001	0.0289833	0.2156838	0.0289833	10.320001	0.0782909
10.335	0.0540453	0.2269586	0.0540453	10.335	0.0764793	0.1965396	0.0764793	10.335	0.0660351	0.1910681	0.0660351	10.335	0.0829154	0.1862012	0.0829154	10.335	0.1161144	0.3565111	0.1161144	10.335	0.1057458	0.2111559	0.1057458	10.335	0.0913549	0.5291514	0.0913549	10.335	0.0295677	2.494845	NaN	10.335	0.0677156	0.1872033	0.0677156	10.335	0.1369519	0.2014236	0.1369519	10.335	0.0660379	0.1839784	0.0660379	10.335	0.0385986	0.211312	0.0385986	10.335	0.082771
10.35	0.0801908	0.2019562	0.0801908	10.35	0.0845249	0.196357	0.0845249	10.35	0.0707918	0.1899208	0.0707918	10.35	0.0860039	0.170055	0.0860039	10.35	0.1136483	0.3704067	0.1136483	10.35	0.1257382	0.2149251	0.1257382	10.35	0.0915976	0.4634278	0.0915976	10.35	0.0301998	2.789447	NaN	10.35	0.0615782	0.1813117	0.0615782	10.35	0.1394519	0.1854133	0.1394519	10.35	0.0663734	0.172991	0.0663734	10.35	0.0460854	0.2094173	0.0460854	10.35	0.0904151
10.365001	0.0885928	0.1829472	0.0885928	10.365001	0.0907115	0.2168664	0.0907115	10.365001	0.0819084	0.1719771	0.0819084	10.365001	0.0773009	0.1916068	0.0773009	10.365001	0.1457665	0.3617695	0.1457665	10.365001	0.1425327	0.209291	0.1425327	10.365001	0.0857183	0.3635564	0.0857183	10.365001	0.0413101	2.730129	NaN	10.365001	0.0580834	0.187075	0.0580834	10.365001	0.1575025	0.1813246	0.1575025	10.365001	0.062821	0.1894335	0.062821	10.365001	0.0426232	0.2220345	0.0426232	10.365001	0.0789683
10.38	0.0674842	0.19373	0.0674842	10.38	0.0761303	0.1987523	0.0761303	10.38	0.0496204	0.1792514	0.0496204	10.38	0.0731768	0.1848536	0.0731768	10.38	0.1220986	0.3606598	0.1220986	10.38	0.134433	0.2114218	0.134433	10.38	0.08617	0.3153807	0.08617	10.38	0.0387951	2.816525	NaN	10.38	0.0525415	0.1705348	0.0525415	10.38	0.151386	0.1770211	0.151386	10.38	0.0632416	0.1773698	0.0632416	10.38	0.0455282	0.2127325	0.0455282	10.38	0.0675355
10.395	0.1012244	0.2004715	0.1012244	10.395	0.0796618	0.1983663	0.0796618	10.395	0.0659694	0.1847833	0.0659694	10.395	0.0773861	0.1715082	0.0773861	10.395	0.1278733	0.3220624	0.1278733	10.395	0.1238625	0.2066882	0.1238625	10.395	0.0933576	0.2938453	0.0933576	10.395	0.0310748	2.887007	NaN	10.395	0.0590803	0.1730927	0.0590803	10.395	0.1359044	0.1766241	0.1359044	10.395	0.0644787	0.1835863	0.0644787	10.395	0.043233	0.2160572	0.043233	10.395	0.0535541
10.410001	0.0735381	0.1666448	0.0735381	10.410001	0.085468	0.2032132	0.085468	10.410001	0.0713514	0.1967379	0.0713514	10.410001	0.0656468	0.1954802	0.0656468	10.410001	0.129994	0.3206637	0.129994	10.410001	0.133982	0.2120721	0.133982	10.410001	0.096874	0.3467982	0.096874	10.410001	0.0505981	2.809258	NaN	10.410001	0.0536731	0.1921094	0.0536731	10.410001	0.1555419	0.1963545	0.1555419	10.410001	0.045493	0.1832539	0.045493	10.410001	0.047928	0.2124195	0.047928	10.410001	0.0675261
10.425	0.0632373	0.1881858	0.0632373	10.425	0.0797434	0.2090474	0.0797434	10.425	0.0724501	0.1980126	0.0724501	10.425	0.0852151	0.1826829	0.0852151	10.425	0.1252283	0.3100794	0.1252283	10.425	0.1412787	0.2129816	0.1412787	10.425	0.0934148	0.2876075	0.0934148	10.425	0.0326879	2.748457	NaN	10.425	0.0570438	0.1855934	0.0570438	10.425	0.1370245	0.1860732	0.1370245	10.425	0.0447053	0.1805911	0.0447053	10.425	0.0552688	0.2139244	0.0552688	10.425	0.0542405
10.440001	0.0778827	0.1678934	0.0778827	10.440001	0.0801476	0.1852662	0.0801476	10.440001	0.0740653	0.1841654	0.0740653	10.440001	0.0687404	0.1854752	0.0687404	10.440001	0.132083	0.357099	0.132083	10.440001	0.1345885	0.2091663	0.1345885	10.440001	0.0985022	0.2586968	0.0985022	10.440001	0.022315	2.65447	NaN	10.440001	0.0582812	0.1723342	0.0582812	10.440001	0.1461728	0.1782071	0.1461728	10.440001	0.0480114	0.2032291	0.0480114	10.440001	0.0577438	0.2188719	0.0577438	10.440001	0.0423343
10.455001	0.078554	0.1989741	0.078554	10.455001	0.0815437	0.1916963	0.0815437	10.455001	0.0770969	0.1743879	0.0770969	10.455001	0.0747929	0.178019	0.0747929	10.455001	0.1398027	0.3642485	0.1398027	10.455001	0.1312782	0.2126892	0.1312782	10.455001	0.0945058	0.271166	0.0945058	10.455001	0.0287189	2.777999	NaN	10.455001	0.0548149	0.18636	0.0548149	10.455001	0.1474282	0.1943297	0.1474282	10.455001	0.0403424	0.1826553	0.0403424	10.455001	0.0493432	0.2159274	0.0493432	10.455001	0.0308268
10.47	0.0819032	0.2011952	0.0819032	10.47	0.0760947	0.1871394	0.0760947	10.47	0.0636202	0.1953743	0.0636202	10.47	0.0609635	0.1825746	0.0609635	10.47	0.1189984	0.3538652	0.1189984	10.47	0.1569697	0.2166369	0.1569697	10.47	0.0944021	0.2926073	0.0944021	10.47	0.0383702	2.932363	NaN	10.47	0.0540738	0.1810995	0.0540738	10.47	0.1462355	0.1885102	0.1462355	10.47	0.0458031	0.177674	0.0458031	10.47	0.0553616	0.2145219	0.0553616	10.47	0.0456562
10.485001	0.085126	0.1785255	0.085126	10.485001	0.0764765	0.1804996	0.0764765	10.485001	0.062823	0.1749369	0.062823	10.485001	0.0522817	0.1829077	0.0522817	10.485001	0.1310449	0.3539561	0.1310449	10.485001	0.1492761	0.2087201	0.1492761	10.485001	0.0946934	0.4318068	0.0946934	10.485001	0.0348307	2.81468	NaN	10.485001	0.0507405	0.1761394	0.0507405	10.485001	0.1488323	0.187075	0.1488323	10.485001	0.0460689	0.1872806	0.0460689	10.485001	0.0594132	0.2166459	0.0594132	10.485001	0.0308213
10.500001	0.0468255	0.1915744	0.0468255	10.500001	0.0718589	0.192545	0.0718589	10.500001	0.06684	0.1955351	0.06684	10.500001	0.0609874	0.1794219	0.0609874	10.500001	0.1010956	0.3579957	0.1010956	10.500001	0.12973	0.2066039	0.12973	10.500001	0.0972021	0.4277676	0.0972021	10.500001	0.0430569	2.855142	NaN	10.500001	0.0520746	0.1807371	0.0520746	10.500001	0.14741	0.1946869	0.14741	10.500001	0.0467287	0.178205	0.0467287	10.500001	0.0554046	0.2158143	0.0554046	10.500001	0.0539343
10.515	0.0516854	0.1812744	0.0516854	10.515	0.0733447	0.1822747	0.0733447	10.515	0.0675013	0.1991833	0.0675013	10.515	0.0619476	0.1728614	0.0619476	10.515	0.1005646	0.3636594	0.1005646	10.515	0.1298935	0.2114834	0.1298935	10.515	0.0906253	0.3556686	0.0906253	10.515	0.0476341	2.805735	NaN	10.515	0.0547584	0.1775076	0.0547584	10.515	0.1414998	0.1823365	0.1414998	10.515	0.0516203	0.1709326	0.0516203	10.515	0.048946	0.2211829	0.048946	10.515	0.028845
10.530001	0.0598942	0.1678481	0.0598942	10.530001	0.0832493	0.1939214	0.0832493	10.530001	0.0650636	0.1818792	0.0650636	10.530001	0.068678	0.1723959	0.068678	10.530001	0.1144893	0.349914	0.1144893	10.530001	0.1200138	0.2109124	0.1200138	10.530001	0.094688	0.4001864	0.094688	10.530001	0.0296763	2.91305	NaN	10.530001	0.052609	0.1888625	0.052609	10.530001	0.1392815	0.1883596	0.1392815	10.530001	0.0469107	0.1947406	0.0469107	10.530001	0.0660283	0.2121182	0.0660283	10.530001	0.0276154
10.545	0.050017	0.175898	0.050017	10.545	0.0865661	0.1854516	0.0865661	10.545	0.0406862	0.1917836	0.0406862	10.545	0.0568146	0.1775296	0.0568146	10.545	0.1153358	0.3643432	0.1153358	10.545	0.1247351	0.2128007	0.1247351	10.545	0.0818557	0.3363047	0.0818557	10.545	0.0395508	2.756077	NaN	10.545	0.0536136	0.185165	0.0536136	10.545	0.1405129	0.174731	0.1405129	10.545	0.0497069	0.1820878	0.0497069	10.545	0.0734585	0.2140516	0.0734585	10.545	0.041563
10.56	0.0507593	0.187595	0.0507593	10.56	0.0831023	0.1829147	0.0831023	10.56	0.0463403	0.180347	0.0463403	10.56	0.0645466	0.1766594	0.0645466	10.56	0.1155787	0.3426795	0.1155787	10.56	0.1203938	0.2073406	0.1203938	10.56	0.0883705	0.3611355	0.0883705	10.56	0.0440195	2.852524	NaN	10.56	0.0511396	0.187832	0.0511396	10.56	0.1390951	0.1834136	0.1390951	10.56	0.0384543	0.1763349	0.0384543	10.56	0.0618774	0.2161375	0.0618774	10.56	0.0502494
10.575001	0.0561913	0.1697643	0.0561913	10.575001	0.0813651	0.1865003	0.0813651	10.575001	0.024046	0.1852295	0.024046	10.575001	0.0713687	0.1759253	0.0713687	10.575001	0.1124135	0.3824353	0.1124135	10.575001	0.1329446	0.2137958	0.1329446	10.575001	0.0846186	0.3744342	0.0846186	10.575001	0.0195066	2.916573	NaN	10.575001	0.056382	0.1798277	0.056382	10.575001	0.1403776	0.1815585	0.1403776	10.575001	0.0433411	0.1704288	0.0433411	10.575001	0.0610833	0.2130639	0.0610833	10.575001	0.0568293
10.59	0.0542643	0.1744688	0.0542643	10.59	0.0847915	0.1941352	0.0847915	10.59	0.0282976	0.1728267	0.0282976	10.59	0.0780581	0.1802522	0.0780581	10.59	0.1172118	0.3547705	0.1172118	10.59	0.1322162	0.2146095	0.1322162	10.59	0.0950337	0.3644915	0.0950337	10.59	0.0309204	2.689968	NaN	10.59	0.0556815	0.1738622	0.0556815	10.59	0.1486164	0.1963253	0.1486164	10.59	0.058484	0.1903075	0.058484	10.59	0.0561757	0.2131655	0.0561757	10.59	0.0409681
10.6050005	0.0526183	0.1821526	0.0526183	10.6050005	0.082269	0.1784271	0.082269	10.6050005	0.0473427	0.1979745	0.0473427	10.6050005	0.0682127	0.1725767	0.0682127	10.6050005	0.1134348	0.3471811	0.1134348	10.6050005	0.1309415	0.213822	0.1309415	10.6050005	0.0945191	0.4353721	0.0945191	10.6050005	0.027777	2.732431	NaN	10.6050005	0.0577477	0.1821673	0.0577477	10.6050005	0.1384857	0.1714739	0.1384857	10.6050005	0.0603843	0.1804052	0.0603843	10.6050005	0.0643536	0.2203297	0.0643536	10.6050005	0.0419291
10.620001	0.0450856	0.1671834	0.0450856	10.620001	0.0807742	0.2053449	0.0807742	10.620001	0.0494319	0.1843529	0.0494319	10.620001	0.0652735	0.1703882	0.0652735	10.620001	0.1182047	0.3625889	0.1182047	10.620001	0.1354306	0.2108097	0.1354306	10.620001	0.0869232	0.4064299	0.0869232	10.620001	0.026259	2.589059	NaN	10.620001	0.049323	0.1820027	0.049323	10.620001	0.1481509	0.1783544	0.1481509	10.620001	0.0415369	0.1879229	0.0415369	10.620001	0.0677404	0.2158304	0.0677404	10.620001	0.0391063
10.635	0.0643075	0.1804239	0.0643075	10.635	0.0799829	0.1865417	0.0799829	10.635	0.0389742	0.1872566	0.0389742	10.635	0.0716937	0.1890503	0.0716937	10.635	0.1198033	0.3679231	0.1198033	10.635	0.1305151	0.2116455	0.1305151	10.635	0.0910344	0.5413481	0.0910344	10.635	0.0267004	2.579374	NaN	10.635	0.0552228	0.1862153	0.0552228	10.635	0.1397446	0.1741088	0.1397446	10.635	0.0412812	0.1922345	0.0412812	10.635	0.0660142	0.2180646	0.0660142	10.635	0.0580609
10.650001	0.0687788	0.1826012	0.0687788	10.650001	0.0853724	0.2010663	0.0853724	10.650001	0.0523292	0.1772258	0.0523292	10.650001	0.0807292	0.1786367	0.0807292	10.650001	0.125395	0.3780023	0.125395	10.650001	0.137539	0.2075946	0.137539	10.650001	0.0843853	0.465805	0.0843853	10.650001	0.038043	2.547397	NaN	10.650001	0.042299	0.1736375	0.042299	10.650001	0.1472943	0.1782534	0.1472943	10.650001	0.0498258	0.1790363	0.0498258	10.650001	0.0668758	0.2124243	0.0668758	10.650001	0.0444009
10.665001	0.0526719	0.1764881	0.0526719	10.665001	0.0831239	0.1808102	0.0831239	10.665001	0.0316766	0.1864671	0.0316766	10.665001	0.0895408	0.1732676	0.0895408	10.665001	0.1292976	0.3054532	0.1292976	10.665001	0.1398609	0.2144203	0.1398609	10.665001	0.0873871	0.4870864	0.0873871	10.665001	0.0307525	2.671137	NaN	10.665001	0.055807	0.1651606	0.055807	10.665001	0.1310577	0.1773378	0.1310577	10.665001	0.0722615	0.1928418	0.0722615	10.665001	0.0703429	0.2110045	0.0703429	10.665001	0.0407407
10.68	0.0579957	0.2342304	0.0579957	10.68	0.0744097	0.1920548	0.0744097	10.68	0.0445049	0.1820687	0.0445049	10.68	0.0813726	0.1899229	0.0813726	10.68	0.1391813	0.2996522	0.1391813	10.68	0.1541751	0.2186451	0.1541751	10.68	0.0901061	0.4653411	0.0901061	10.68	0.0301888	2.380154	NaN	10.68	0.0626545	0.196738	0.0626545	10.68	0.1397469	0.2068748	0.1397469	10.68	0.0524155	0.1914367	0.0524155	10.68	0.0645648	0.2094179	0.0645648	10.68	0.0407471
10.695001	0.0595798	0.1788129	0.0595798	10.695001	0.0736035	0.1942762	0.0736035	10.695001	0.0245899	0.1866119	0.0245899	10.695001	0.0841278	0.1848731	0.0841278	10.695001	0.1214728	0.3440104	0.1214728	10.695001	0.1333947	0.2163302	0.1333947	10.695001	0.0911673	0.4301965	0.0911673	10.695001	0.042278	2.329021	NaN	10.695001	0.0538973	0.1743474	0.0538973	10.695001	0.1373034	0.1908858	0.1373034	10.695001	0.0448676	0.1802806	0.0448676	10.695001	0.0639887	0.2168812	0.0639887	10.695001	0.0422444
10.71	0.0760197	0.1856918	0.0760197	10.71	0.0664079	0.1889061	0.0664079	10.71	0.0524506	0.1921767	0.0524506	10.71	0.081932	0.1850179	0.081932	10.71	0.1321694	0.3328255	0.1321694	10.71	0.1430769	0.2272041	0.1430769	10.71	0.0991285	0.4825214	0.0991285	10.71	0.0430593	2.377342	NaN	10.71	0.0555517	0.1801361	0.0555517	10.71	0.1426963	0.1842588	0.1426963	10.71	0.0635952	0.1840109	0.0635952	10.71	0.0615127	0.2136264	0.0615127	10.71	0.0351521
10.725	0.0482843	0.1871455	0.0482843	10.725	0.0689454	0.2017578	0.0689454	10.725	0.0558967	0.1995848	0.0558967	10.725	0.0871468	0.1796547	0.0871468	10.725	0.114892	0.3208534	0.114892	10.725	0.1458149	0.219218	0.1458149	10.725	0.0942038	0.4448351	0.0942038	10.725	0.0361217	2.378051	NaN	10.725	0.0514426	0.1772172	0.0514426	10.725	0.1416471	0.1809908	0.1416471	10.725	0.0478814	0.184231	0.0478814	10.725	0.0650579	0.2199219	0.0650579	10.725	0.0432776
10.740001	0.0595455	0.1977787	0.0595455	10.740001	0.0771885	0.2065077	0.0771885	10.740001	0.0548965	0.2011495	0.0548965	10.740001	0.0874978	0.1740351	0.0874978	10.740001	0.1170553	0.2774779	0.1170553	10.740001	0.1465653	0.206793	0.1465653	10.740001	0.1019032	0.3287338	0.1019032	10.740001	0.0490926	2.331387	NaN	10.740001	0.049738	0.1998847	0.049738	10.740001	0.1420806	0.1886378	0.1420806	10.740001	0.0535479	0.1902784	0.0535479	10.740001	0.0593059	0.2159088	0.0593059	10.740001	0.0653403
10.755	0.06308	0.1607605	0.06308	10.755	0.0819412	0.1817636	0.0819412	10.755	0.0613026	0.1813589	0.0613026	10.755	0.0842734	0.1673354	0.0842734	10.755	0.1284743	0.364658	0.1284743	10.755	0.1499634	0.2123604	0.1499634	10.755	0.0881149	0.3365323	0.0881149	10.755	0.0347398	2.465792	NaN	10.755	0.055707	0.1768278	0.055707	10.755	0.1539448	0.1810225	0.1539448	10.755	0.0581555	0.1688491	0.0581555	10.755	0.0587283	0.2191244	0.0587283	10.755	0.046554
10.77	0.0780535	0.1740284	0.0780535	10.77	0.0755364	0.1855915	0.0755364	10.77	0.0646717	0.1768446	0.0646717	10.77	0.0736642	0.1771193	0.0736642	10.77	0.1313546	0.3702609	0.1313546	10.77	0.1472108	0.220102	0.1472108	10.77	0.1048007	0.4307331	0.1048007	10.77	0.0209212	2.330858	NaN	10.77	0.0520705	0.1755932	0.0520705	10.77	0.1442786	0.1788668	0.1442786	10.77	0.0501251	0.1851219	0.0501251	10.77	0.0643162	0.2140754	0.0643162	10.77	0.0457143
10.785001	0.1146381	0.1957698	0.1146381	10.785001	0.0790833	0.1900235	0.0790833	10.785001	0.0345562	0.1915229	0.0345562	10.785001	0.0694437	0.1871635	0.0694437	10.785001	0.1416048	0.3457658	0.1416048	10.785001	0.1495345	0.2116158	0.1495345	10.785001	0.0907085	0.4209869	0.0907085	10.785001	0.0230096	2.332368	NaN	10.785001	0.0533444	0.1754249	0.0533444	10.785001	0.1439169	0.1743834	0.1439169	10.785001	0.0542545	0.182992	0.0542545	10.785001	0.0642371	0.2161845	0.0642371	10.785001	0.040213
10.8	0.1195332	0.1902864	0.1195332	10.8	0.0761615	0.1870856	0.0761615	10.8	0.0351983	0.1777355	0.0351983	10.8	0.0773145	0.1753819	0.0773145	10.8	0.1317896	0.3634131	0.1317896	10.8	0.1516888	0.2127344	0.1516888	10.8	0.0948227	0.4132517	0.0948227	10.8	0.0430919	2.294042	NaN	10.8	0.0500439	0.1803164	0.0500439	10.8	0.1467885	0.1878521	0.1467885	10.8	0.0469402	0.1904337	0.0469402	10.8	0.0582852	0.209796	0.0582852	10.8	0.0455781
10.815001	0.1487974	0.1773423	0.1487974	10.815001	0.0807528	0.1959811	0.0807528	10.815001	0.0740135	0.2016977	0.0740135	10.815001	0.0645209	0.173687	0.0645209	10.815001	0.1182685	0.4063472	0.1182685	10.815001	0.1518725	0.2077539	0.1518725	10.815001	0.0917986	0.3967117	0.0917986	10.815001	0.0382686	2.093033	NaN	10.815001	0.055672	0.1784068	0.055672	10.815001	0.140173	0.1804121	0.140173	10.815001	0.0607313	0.186129	0.0607313	10.815001	0.0616622	0.2118489	0.0616622	10.815001	0.0447245
10.830001	0.1258918	0.1953705	0.1258918	10.830001	0.0822573	0.1882741	0.0822573	10.830001	0.0421185	0.1913767	0.0421185	10.830001	0.0791439	0.1713414	0.0791439	10.830001	0.1333269	0.3003746	0.1333269	10.830001	0.1537844	0.212188	0.1537844	10.830001	0.088751	0.3502427	0.088751	10.830001	0.0249415	2.145698	NaN	10.830001	0.0545296	0.173583	0.0545296	10.830001	0.1408979	0.1661585	0.1408979	10.830001	0.0529852	0.1819448	0.0529852	10.830001	0.0607987	0.2175092	0.0607987	10.830001	0.0409937
10.845	0.1236723	0.1848838	0.1236723	10.845	0.0860719	0.2066786	0.0860719	10.845	0.0385466	0.197208	0.0385466	10.845	0.0756803	0.177376	0.0756803	10.845	0.1272328	0.3564	0.1272328	10.845	0.1570943	0.2203312	0.1570943	10.845	0.0986468	0.3886257	0.0986468	10.845	0.0550297	2.16647	NaN	10.845	0.0551934	0.170508	0.0551934	10.845	0.141052	0.1864036	0.141052	10.845	0.0558527	0.1958927	0.0558527	10.845	0.0620392	0.2146129	0.0620392	10.845	0.0334934
10.860001	0.1087613	0.17969	0.1087613	10.860001	0.0812361	0.1797936	0.0812361	10.860001	0.0423051	0.1888519	0.0423051	10.860001	0.0637998	0.1760893	0.0637998	10.860001	0.1325583	0.3106154	0.1325583	10.860001	0.157693	0.2123832	0.157693	10.860001	0.0928468	0.3224066	0.0928468	10.860001	0.034067	2.042863	NaN	10.860001	0.0504596	0.1625454	0.0504596	10.860001	0.1407641	0.1837364	0.1407641	10.860001	0.0708319	0.1862958	0.0708319	10.860001	0.0632483	0.2113295	0.0632483	10.860001	0.0362851
10.875001	0.1018235	0.1845966	0.1018235	10.875001	0.077423	0.1919302	0.077423	10.875001	0.0477731	0.2037524	0.0477731	10.875001	0.0817412	0.1706055	0.0817412	10.875001	0.1267656	0.3252598	0.1267656	10.875001	0.1503255	0.212285	0.1503255	10.875001	0.0974776	0.3431125	0.0974776	10.875001	0.0457095	2.24217	NaN	10.875001	0.0563575	0.1827213	0.0563575	10.875001	0.145305	0.1747695	0.145305	10.875001	0.0505002	0.1746712	0.0505002	10.875001	0.0689047	0.2125312	0.0689047	10.875001	0.0366436
10.89	0.0882728	0.181676	0.0882728	10.89	0.0781937	0.1800473	0.0781937	10.89	0.0501149	0.176661	0.0501149	10.89	0.0866057	0.1837725	0.0866057	10.89	0.1300325	0.3548411	0.1300325	10.89	0.1544908	0.212442	0.1544908	10.89	0.0858146	0.2807367	0.0858146	10.89	0.0413957	2.275978	NaN	10.89	0.0519064	0.1797807	0.0519064	10.89	0.1328161	0.1857248	0.1328161	10.89	0.0683186	0.2098616	0.0683186	10.89	0.0635291	0.2159841	0.0635291	10.89	0.0299828
10.905001	0.1043679	0.1719812	0.1043679	10.905001	0.0819427	0.1885939	0.0819427	10.905001	0.0505147	0.1920134	0.0505147	10.905001	0.0694326	0.1867529	0.0694326	10.905001	0.129657	0.2770889	0.129657	10.905001	0.1476783	0.2107443	0.1476783	10.905001	0.0999499	0.4348769	0.0999499	10.905001	0.0409088	2.220907	NaN	10.905001	0.0550971	0.1892826	0.0550971	10.905001	0.1379661	0.1893584	0.1379661	10.905001	0.0545536	0.1774965	0.0545536	10.905001	0.0648932	0.2141639	0.0648932	10.905001	0.0377203
10.92	0.1093913	0.1917268	0.1093913	10.92	0.0779421	0.1823077	0.0779421	10.92	0.0573514	0.1840599	0.0573514	10.92	0.0858423	0.1826527	0.0858423	10.92	0.1209865	0.3516958	0.1209865	10.92	0.1652631	0.214027	0.1652631	10.92	0.0952114	0.3229578	0.0952114	10.92	0.0564749	2.157134	NaN	10.92	0.0559282	0.174456	0.0559282	10.92	0.1465195	0.1856003	0.1465195	10.92	0.0467518	0.1818271	0.0467518	10.92	0.0640712	0.2103039	0.0640712	10.92	0.0410625
10.935	0.105355	0.1643883	0.105355	10.935	0.0823239	0.1766923	0.0823239	10.935	0.0583258	0.1995118	0.0583258	10.935	0.0750836	0.2009405	0.0750836	10.935	0.12997	0.3418593	0.12997	10.935	0.1620227	0.2076239	0.1620227	10.935	0.0940211	0.3423187	0.0940211	10.935	0.0404641	2.311273	NaN	10.935	0.0645412	0.1796467	0.0645412	10.935	0.1467882	0.2043567	0.1467882	10.935	0.0523769	0.1802887	0.0523769	10.935	0.0619646	0.2208503	0.0619646	10.935	0.0321349
10.950001	0.0886071	0.1817522	0.0886071	10.950001	0.0786427	0.1764147	0.0786427	10.950001	0.0651109	0.1875873	0.0651109	10.950001	0.0923765	0.1833007	0.0923765	10.950001	0.1292565	0.325558	0.1292565	10.950001	0.1539821	0.2151078	0.1539821	10.950001	0.0945225	0.3528967	0.0945225	10.950001	0.0270637	2.27552	NaN	10.950001	0.0686963	0.1761508	0.0686963	10.950001	0.1484524	0.1898185	0.1484524	10.950001	0.046799	0.1859302	0.046799	10.950001	0.065456	0.2202166	0.065456	10.950001	0.0589671
10.965	0.0973986	0.1669912	0.0973986	10.965	0.0782377	0.2018893	0.0782377	10.965	0.0546068	0.1780252	0.0546068	10.965	0.0878316	0.1839861	0.0878316	10.965	0.1338002	0.3402385	0.1338002	10.965	0.164533	0.2111676	0.164533	10.965	0.0950785	0.3652807	0.0950785	10.965	0.0403804	2.480246	NaN	10.965	0.064102	0.2027163	0.064102	10.965	0.1496	0.1845223	0.1496	10.965	0.0490177	0.1716392	0.0490177	10.965	0.0578146	0.2134302	0.0578146	10.965	0.0407568
10.9800005	0.0918885	0.1685969	0.0918885	10.9800005	0.0718017	0.1832284	0.0718017	10.9800005	0.0459024	0.1953968	0.0459024	10.9800005	0.074456	0.1845147	0.074456	10.9800005	0.1244894	0.3248726	0.1244894	10.9800005	0.1407025	0.208239	0.1407025	10.9800005	0.0900892	0.3564352	0.0900892	10.9800005	0.0336809	2.267333	NaN	10.9800005	0.067717	0.1943453	0.067717	10.9800005	0.1426423	0.1860708	0.1426423	10.9800005	0.0683843	0.1791229	0.0683843	10.9800005	0.0573091	0.2169079	0.0573091	10.9800005	0.0588178
10.995001	0.1089986	0.1813375	0.1089986	10.995001	0.0793538	0.1911257	0.0793538	10.995001	0.0498528	0.1852808	0.0498528	10.995001	0.0826763	0.1816957	0.0826763	10.995001	0.1306969	0.3340001	0.1306969	10.995001	0.1831615	0.2165904	0.1831615	10.995001	0.0942216	0.3274218	0.0942216	10.995001	0.0520543	2.43016	NaN	10.995001	0.0628575	0.1813748	0.0628575	10.995001	0.1415721	0.1857649	0.1415721	10.995001	0.0489602	0.1833519	0.0489602	10.995001	0.0654289	0.2207023	0.0654289	10.995001	0.0630587
11.01	0.1265702	0.1745763	0.1265702	11.01	0.0780699	0.2037133	0.0780699	11.01	0.040754	0.1730259	0.040754	11.01	0.0778859	0.1813076	0.0778859	11.01	0.1296771	0.2790752	0.1296771	11.01	0.1435918	0.2134468	0.1435918	11.01	0.0914628	0.3348567	0.0914628	11.01	0.0352326	2.389572	NaN	11.01	0.068473	0.1912429	0.068473	11.01	0.1394069	0.1816325	0.1394069	11.01	0.0607505	0.1967968	0.0607505	11.01	0.0670565	0.2220779	0.0670565	11.01	0.0559843
11.025001	0.0947231	0.1679677	0.0947231	11.025001	0.0834454	0.2045689	0.0834454	11.025001	0.0503962	0.2006417	0.0503962	11.025001	0.078182	0.182795	0.078182	11.025001	0.117189	0.3011833	0.117189	11.025001	0.1509138	0.2096285	0.1509138	11.025001	0.0922488	0.3428206	0.0922488	11.025001	0.0379478	2.087196	NaN	11.025001	0.0621932	0.2127957	0.0621932	11.025001	0.1419193	0.1903176	0.1419193	11.025001	0.0417035	0.1856719	0.0417035	11.025001	0.0711885	0.2157001	0.0711885	11.025001	0.0495391
11.040001	0.094152	0.1806722	0.094152	11.040001	0.0858834	0.1986092	0.0858834	11.040001	0.0280306	0.1964505	0.0280306	11.040001	0.0731479	0.1673363	0.0731479	11.040001	0.1169254	0.3264841	0.1169254	11.040001	0.1174966	0.214132	0.1174966	11.040001	0.1028987	0.3335881	0.1028987	11.040001	0.0323981	2.071126	NaN	11.040001	0.0629836	0.1941466	0.0629836	11.040001	0.1377565	0.1870497	0.1377565	11.040001	0.0448626	0.1883849	0.0448626	11.040001	0.0683782	0.2135064	0.0683782	11.040001	0.0298613
11.055	0.1054142	0.1736088	0.1054142	11.055	0.0976507	0.1894082	0.0976507	11.055	0.0384426	0.1808702	0.0384426	11.055	0.0769022	0.1789659	0.0769022	11.055	0.1184869	0.3491133	0.1184869	11.055	0.1477746	0.2131102	0.1477746	11.055	0.088324	0.3252275	0.088324	11.055	0.027787	2.064122	NaN	11.055	0.0736479	0.187067	0.0736479	11.055	0.132367	0.1866532	0.132367	11.055	0.0580919	0.1838427	0.0580919	11.055	0.05788	0.2224324	0.05788	11.055	0.0430467
11.070001	0.0974439	0.1840737	0.0974439	11.070001	0.0919056	0.1904992	0.0919056	11.070001	0.0515936	0.1918254	0.0515936	11.070001	0.0686062	0.1785967	0.0686062	11.070001	0.1352211	0.3210799	0.1352211	11.070001	0.1564469	0.202613	0.1564469	11.070001	0.0919767	0.3191141	0.0919767	11.070001	0.0356693	2.069014	NaN	11.070001	0.0686395	0.1933625	0.0686395	11.070001	0.1263876	0.1775595	0.1263876	11.070001	0.0436964	0.1796994	0.0436964	11.070001	0.0609446	0.2109813	0.0609446	11.070001	0.0669388
11.085001	0.104723	0.1679666	0.104723	11.085001	0.0696858	0.167916	0.0696858	11.085001	0.0582508	0.2022497	0.0582508	11.085001	0.0628019	0.1861371	0.0628019	11.085001	0.1290835	0.3640122	0.1290835	11.085001	0.1222535	0.2194634	0.1222535	11.085001	0.0754246	0.3229088	0.0754246	11.085001	0.0358402	2.07234	NaN	11.085001	0.0695825	0.1927224	0.0695825	11.085001	0.1422392	0.1926577	0.1422392	11.085001	0.066437	0.1845348	0.066437	11.085001	0.0678916	0.2144744	0.0678916	11.085001	0.0754586
11.1	0.1187922	0.1813539	0.1187922	11.1	0.081557	0.172515	0.081557	11.1	0.0281386	0.2009825	0.0281386	11.1	0.074191	0.1785	0.074191	11.1	0.1112926	0.3797973	0.1112926	11.1	0.1499575	0.2098066	0.1499575	11.1	0.0791203	0.3216864	0.0791203	11.1	0.0308576	2.418033	NaN	11.1	0.0730945	0.186965	0.0730945	11.1	0.1440734	0.1752839	0.1440734	11.1	0.0466538	0.1854458	0.0466538	11.1	0.0675492	0.2071171	0.0675492	11.1	0.073975
11.115001	0.1188996	0.177777	0.1188996	11.115001	0.0795986	0.1840103	0.0795986	11.115001	0.0567143	0.1885865	0.0567143	11.115001	0.0738993	0.1711991	0.0738993	11.115001	0.130555	0.3519154	0.130555	11.115001	0.1418962	0.2073389	0.1418962	11.115001	0.0876216	0.334106	0.0876216	11.115001	0.0190562	2.185324	NaN	11.115001	0.0689504	0.1934322	0.0689504	11.115001	0.134759	0.1739666	0.134759	11.115001	0.0454417	0.1784487	0.0454417	11.115001	0.0649963	0.2162332	0.0649963	11.115001	0.0689984
11.13	0.1339393	0.167316	0.1339393	11.13	0.086556	0.1895216	0.086556	11.13	0.0540423	0.2016776	0.0540423	11.13	0.0764517	0.1839952	0.0764517	11.13	0.1394755	0.2992106	0.1394755	11.13	0.1492034	0.2098328	0.1492034	11.13	0.0865419	0.3004929	0.0865419	11.13	0.0369217	1.894183	NaN	11.13	0.0717946	0.1814828	0.0717946	11.13	0.1391515	0.1737438	0.1391515	11.13	0.0461402	0.1776993	0.0461402	11.13	0.0696694	0.2193405	0.0696694	11.13	0.0867615
11.145	0.1162812	0.1695645	0.1162812	11.145	0.0797621	0.1901297	0.0797621	11.145	0.0552636	0.1900868	0.0552636	11.145	0.0812333	0.1837908	0.0812333	11.145	0.134133	0.3525357	0.134133	11.145	0.1476211	0.2165022	0.1476211	11.145	0.0753136	0.2861765	0.0753136	11.145	0.0497952	1.958065	NaN	11.145	0.0670231	0.1908246	0.0670231	11.145	0.1292913	0.191443	0.1292913	11.145	0.0510523	0.1755704	0.0510523	11.145	0.0609237	0.2129993	0.0609237	11.145	0.1070781
11.160001	0.1040124	0.1889747	0.1040124	11.160001	0.0696421	0.1707711	0.0696421	11.160001	0.0612939	0.1934035	0.0612939	11.160001	0.0782906	0.1771865	0.0782906	11.160001	0.1420992	0.3245014	0.1420992	11.160001	0.1397973	0.2078477	0.1397973	11.160001	0.0671472	0.433306	0.0671472	11.160001	0.0391926	2.066069	NaN	11.160001	0.0698141	0.1841981	0.0698141	11.160001	0.134915	0.1758072	0.134915	11.160001	0.0529369	0.2112939	0.0529369	11.160001	0.0692504	0.2175772	0.0692504	11.160001	0.0915457
11.175	0.1081412	0.1875989	0.1081412	11.175	0.0848753	0.1785523	0.0848753	11.175	0.0618051	0.1854319	0.0618051	11.175	0.0807444	0.1955906	0.0807444	11.175	0.131723	0.3264224	0.131723	11.175	0.13029	0.2138783	0.13029	11.175	0.0531104	0.4711069	0.0531104	11.175	0.0382842	1.714569	NaN	11.175	0.0684618	0.187366	0.0684618	11.175	0.1433155	0.1842426	0.1433155	11.175	0.0541583	0.182143	0.0541583	11.175	0.0696294	0.2146003	0.0696294	11.175	0.0852105
11.190001	0.0573173	0.1822054	0.0573173	11.190001	0.0823952	0.1848857	0.0823952	11.190001	0.04684	0.173652	0.04684	11.190001	0.0731809	0.1801544	0.0731809	11.190001	0.1280078	0.354629	0.1280078	11.190001	0.1251762	0.2206518	0.1251762	11.190001	0.0809023	0.4690849	0.0809023	11.190001	0.0407052	1.677056	NaN	11.190001	0.0673695	0.183532	0.0673695	11.190001	0.1335421	0.1964224	0.1335421	11.190001	0.0504053	0.1862285	0.0504053	11.190001	0.0525299	0.2099309	0.0525299	11.190001	0.0884637
11.205001	0.0588904	0.1951199	0.0588904	11.205001	0.0828912	0.1742936	0.0828912	11.205001	0.0681048	0.1793461	0.0681048	11.205001	0.0799909	0.1884131	0.0799909	11.205001	0.1277834	0.3170451	0.1277834	11.205001	0.137648	0.2151998	0.137648	11.205001	0.0688108	0.4300302	0.0688108	11.205001	0.0562885	1.569879	NaN	11.205001	0.0605464	0.1737643	0.0605464	11.205001	0.134308	0.1774937	0.134308	11.205001	0.0686959	0.1753543	0.0686959	11.205001	0.0664587	0.2189568	0.0664587	11.205001	0.0966555
11.22	0.0641751	0.1856206	0.0641751	11.22	0.0795245	0.2020159	0.0795245	11.22	0.0357664	0.1832621	0.0357664	11.22	0.0783702	0.1847068	0.0783702	11.22	0.1433119	0.356179	0.1433119	11.22	0.1220379	0.2145512	0.1220379	11.22	0.0755381	0.4702787	0.0755381	11.22	0.03584	1.512068	NaN	11.22	0.0598323	0.1761645	0.0598323	11.22	0.1416046	0.1840926	0.1416046	11.22	0.0467597	0.179594	0.0467597	11.22	0.0654693	0.2122707	0.0654693	11.22	0.0926588
11.235001	0.0584602	0.168428	0.0584602	11.235001	0.0787416	0.1833084	0.0787416	11.235001	0.0477478	0.1956756	0.0477478	11.235001	0.0808916	0.1791253	0.0808916	11.235001	0.1251923	0.3369703	0.1251923	11.235001	0.1608341	0.2123074	0.1608341	11.235001	0.0967117	0.4337397	0.0967117	11.235001	0.0377127	1.423242	NaN	11.235001	0.0654828	0.1841113	0.0654828	11.235001	0.1471398	0.1825209	0.1471398	11.235001	0.0490653	0.1981618	0.0490653	11.235001	0.0583182	0.2159101	0.0583182	11.235001	0.0938576
11.250001	0.0639181	0.1815711	0.0639181	11.250001	0.0820471	0.1787463	0.0820471	11.250001	0.0469051	0.1804579	0.0469051	11.250001	0.0737018	0.1880473	0.0737018	11.250001	0.1278251	0.3377871	0.1278251	11.250001	0.141252	0.2178458	0.141252	11.250001	0.0954198	0.4846491	0.0954198	11.250001	0.0343955	1.446979	NaN	11.250001	0.0703298	0.1820606	0.0703298	11.250001	0.1434503	0.1821847	0.1434503	11.250001	0.0497779	0.1721798	0.0497779	11.250001	0.0611641	0.2158041	0.0611641	11.250001	0.0847242
11.265	0.059268	0.1778155	0.059268	11.265	0.0776374	0.1908602	0.0776374	11.265	0.0324961	0.185286	0.0324961	11.265	0.0680287	0.1979292	0.0680287	11.265	0.1456219	0.3406986	0.1456219	11.265	0.1365202	0.2090782	0.1365202	11.265	0.0709294	0.4357131	0.0709294	11.265	0.0489657	1.302983	NaN	11.265	0.0647211	0.1741869	0.0647211	11.265	0.1389313	0.1805947	0.1389313	11.265	0.0543958	0.1830874	0.0543958	11.265	0.0661207	0.2155192	0.0661207	11.265	0.0781595
11.280001	0.0815951	0.1806977	0.0815951	11.280001	0.0777213	0.172994	0.0777213	11.280001	0.0564912	0.1835461	0.0564912	11.280001	0.0801024	0.1822047	0.0801024	11.280001	0.1332606	0.3212445	0.1332606	11.280001	0.1382519	0.211575	0.1382519	11.280001	0.0626306	0.3834538	0.0626306	11.280001	0.0271236	1.333364	NaN	11.280001	0.0674702	0.1913479	0.0674702	11.280001	0.1407222	0.1859353	0.1407222	11.280001	0.0635196	0.1816065	0.0635196	11.280001	0.0669396	0.2120031	0.0669396	11.280001	0.0820359
11.295	0.0850299	0.1797279	0.0850299	11.295	0.0760621	0.1832105	0.0760621	11.295	0.0792653	0.1904052	0.0792653	11.295	0.0747485	0.1821034	0.0747485	11.295	0.1234562	0.3384687	0.1234562	11.295	0.1267664	0.2096032	0.1267664	11.295	0.0670144	0.3702026	0.0670144	11.295	0.0313336	1.411546	NaN	11.295	0.0634017	0.1775219	0.0634017	11.295	0.1458054	0.182699	0.1458054	11.295	0.0690627	0.2058982	0.0690627	11.295	0.0592805	0.223566	0.0592805	11.295	0.0753706
11.31	0.0631531	0.1922157	0.0631531	11.31	0.0743217	0.1956517	0.0743217	11.31	0.0508235	0.1862954	0.0508235	11.31	0.0679887	0.1795192	0.0679887	11.31	0.1330101	0.3675752	0.1330101	11.31	0.1125843	0.2054949	0.1125843	11.31	0.07742	0.2861345	0.07742	11.31	0.0256702	1.23938	NaN	11.31	0.0531039	0.1695728	0.0531039	11.31	0.1441442	0.1852191	0.1441442	11.31	0.0683765	0.1774963	0.0683765	11.31	0.0665019	0.2094568	0.0665019	11.31	0.0815006
11.325001	0.0531853	0.1655296	0.0531853	11.325001	0.0700986	0.1844453	0.0700986	11.325001	0.0430419	0.1718024	0.0430419	11.325001	0.0821299	0.1830208	0.0821299	11.325001	0.1351378	0.3348667	0.1351378	11.325001	0.128121	0.2030249	0.128121	11.325001	0.0558413	0.2068551	0.0558413	11.325001	0.0267301	1.246986	NaN	11.325001	0.0563666	0.1755962	0.0563666	11.325001	0.1498522	0.1759113	0.1498522	11.325001	0.0704522	0.2043063	0.0704522	11.325001	0.0665785	0.2202561	0.0665785	11.325001	0.0869942
11.34	0.0921754	0.1674431	0.0921754	11.34	0.0626664	0.1935022	0.0626664	11.34	0.0409385	0.195842	0.0409385	11.34	0.0791143	0.1829615	0.0791143	11.34	0.1359097	0.3450037	0.1359097	11.34	0.1262777	0.2165051	0.1262777	11.34	0.0738697	0.3389308	0.0738697	11.34	0.0443367	1.171949	NaN	11.34	0.0554619	0.1823076	0.0554619	11.34	0.1341871	0.1646358	0.1341871	11.34	0.0702729	0.1990604	0.0702729	11.34	0.0648087	0.212856	0.0648087	11.34	0.0881157
11.3550005	0.0818224	0.1938034	0.0818224	11.3550005	0.0650571	0.1910919	0.0650571	11.3550005	0.0552504	0.2003272	0.0552504	11.3550005	0.0772872	0.1764702	0.0772872	11.3550005	0.1308273	0.3287332	0.1308273	11.3550005	0.1230467	0.2145062	0.1230467	11.3550005	0.0753916	0.2126452	0.0753916	11.3550005	0.0215593	1.311607	NaN	11.3550005	0.0510246	0.193582	0.0510246	11.3550005	0.1347577	0.2084199	0.1347577	11.3550005	0.0682031	0.1754023	0.0682031	11.3550005	0.0611544	0.215828	0.0611544	11.3550005	0.0842963
11.370001	0.0595236	0.1850181	0.0595236	11.370001	0.0760172	0.1996341	0.0760172	11.370001	0.07325	0.1831092	0.07325	11.370001	0.0760425	0.1805398	0.0760425	11.370001	0.1325329	0.3318531	0.1325329	11.370001	0.1427929	0.2062226	0.1427929	11.370001	0.0833418	0.221493	0.0833418	11.370001	0.0359688	1.386173	NaN	11.370001	0.0518278	0.1802832	0.0518278	11.370001	0.1486383	0.1730659	0.1486383	11.370001	0.0602349	0.1780142	0.0602349	11.370001	0.068101	0.2118005	0.068101	11.370001	0.0858015
11.385	0.0476158	0.1654731	0.0476158	11.385	0.0734552	0.1899489	0.0734552	11.385	0.0553358	0.1908427	0.0553358	11.385	0.064814	0.1867889	0.064814	11.385	0.1297726	0.2987399	0.1297726	11.385	0.1236594	0.2112851	0.1236594	11.385	0.0810836	0.1746997	0.0810836	11.385	0.0233173	1.20937	NaN	11.385	0.0618346	0.1729332	0.0618346	11.385	0.1475394	0.1866739	0.1475394	11.385	0.0670352	0.1820688	0.0670352	11.385	0.0603648	0.2189417	0.0603648	11.385	0.0870236
11.400001	0.0584585	0.1696881	0.0584585	11.400001	0.0621206	0.1829271	0.0621206	11.400001	0.0471259	0.1875657	0.0471259	11.400001	0.0692833	0.1740073	0.0692833	11.400001	0.1340093	0.3237219	0.1340093	11.400001	0.1229042	0.2124099	0.1229042	11.400001	0.0890289	0.208005	0.0890289	11.400001	0.0405552	1.265876	NaN	11.400001	0.0528954	0.1764797	0.0528954	11.400001	0.1403188	0.1846735	0.1403188	11.400001	0.065788	0.2015785	0.065788	11.400001	0.0613413	0.2152643	0.0613413	11.400001	0.09656
11.415001	0.0527316	0.1707495	0.0527316	11.415001	0.0603292	0.1787218	0.0603292	11.415001	0.0534112	0.2004667	0.0534112	11.415001	0.0704882	0.1875506	0.0704882	11.415001	0.1292662	0.3574624	0.1292662	11.415001	0.1316192	0.2081889	0.1316192	11.415001	0.0738295	0.1858443	0.0738295	11.415001	0.0530187	1.177695	NaN	11.415001	0.0563923	0.1745739	0.0563923	11.415001	0.1424469	0.2010633	0.1424469	11.415001	0.0583755	0.1783567	0.0583755	11.415001	0.0607511	0.2152746	0.0607511	11.415001	0.0831335
11.43	0.061277	0.1902266	0.061277	11.43	0.0711141	0.1777886	0.0711141	11.43	0.0321402	0.1946612	0.0321402	11.43	0.0780699	0.1602054	0.0780699	11.43	0.1324742	0.3702881	0.1324742	11.43	0.1264545	0.2103688	0.1264545	11.43	0.0869883	0.2305061	0.0869883	11.43	0.029738	1.037848	NaN	11.43	0.0483149	0.1736721	0.0483149	11.43	0.1542008	0.2058035	0.1542008	11.43	0.0671681	0.1762078	0.0671681	11.43	0.0648521	0.218193	0.0648521	11.43	0.1043471
11.445001	0.0550209	0.1953321	0.0550209	11.445001	0.0644398	0.1791922	0.0644398	11.445001	0.0469773	0.1900421	0.0469773	11.445001	0.08442	0.1797797	0.08442	11.445001	0.1171821	0.3335132	0.1171821	11.445001	0.111603	0.2162565	0.111603	11.445001	0.0720349	0.3306194	0.0720349	11.445001	0.0437869	1.365412	NaN	11.445001	0.0553948	0.1704614	0.0553948	11.445001	0.1434249	0.1873922	0.1434249	11.445001	0.07561	0.1836438	0.07561	11.445001	0.065128	0.2140438	0.065128	11.445001	0.0903497
11.460001	0.0537287	0.1835292	0.0537287	11.460001	0.0655916	0.1678282	0.0655916	11.460001	0.0259907	0.1718457	0.0259907	11.460001	0.0567224	0.1806554	0.0567224	11.460001	0.1275909	0.3450001	0.1275909	11.460001	0.1216391	0.2174242	0.1216391	11.460001	0.0560569	0.2153344	0.0560569	11.460001	0.0245254	1.264553	NaN	11.460001	0.0551119	0.184318	0.0551119	11.460001	0.1441856	0.1834594	0.1441856	11.460001	0.0669626	0.1931554	0.0669626	11.460001	0.0615237	0.2171065	0.0615237	11.460001	0.0906226
11.475	0.0533478	0.1636072	0.0533478	11.475	0.0717238	0.1737727	0.0717238	11.475	0.0563014	0.1780702	0.0563014	11.475	0.0646502	0.1658542	0.0646502	11.475	0.1177268	0.3426135	0.1177268	11.475	0.1266249	0.2078674	0.1266249	11.475	0.0639858	0.2252221	0.0639858	11.475	0.0240928	1.337124	NaN	11.475	0.0584127	0.1937372	0.0584127	11.475	0.1490101	0.1767508	0.1490101	11.475	0.0632002	0.2026646	0.0632002	11.475	0.060883	0.2150774	0.060883	11.475	0.0990657
11.490001	0.0647144	0.177058	0.0647144	11.490001	0.0684005	0.1937115	0.0684005	11.490001	0.0592243	0.180361	0.0592243	11.490001	0.056111	0.1820761	0.056111	11.490001	0.1302488	0.2823582	0.1302488	11.490001	0.1173074	0.2138781	0.1173074	11.490001	0.0699535	0.1823346	0.0699535	11.490001	0.0433687	1.134151	NaN	11.490001	0.0604891	0.1734761	0.0604891	11.490001	0.1401009	0.1899109	0.1401009	11.490001	0.0638189	0.2027534	0.0638189	11.490001	0.060073	0.2160956	0.060073	11.490001	0.0855702
11.505	0.0703189	0.1764619	0.0703189	11.505	0.0630632	0.2208796	0.0630632	11.505	0.0623384	0.1885552	0.0623384	11.505	0.059422	0.1829976	0.059422	11.505	0.1311552	0.355895	0.1311552	11.505	0.1133111	0.2161501	0.1133111	11.505	0.0793105	0.1982953	0.0793105	11.505	0.0350097	1.60315	NaN	11.505	0.0510768	0.199384	0.0510768	11.505	0.137452	0.1905319	0.137452	11.505	0.06837	0.1760226	0.06837	11.505	0.0591447	0.2124166	0.0591447	11.505	0.0841281
11.52	0.0473848	0.180365	0.0473848	11.52	0.064042	0.1835759	0.064042	11.52	0.0740573	0.1859271	0.0740573	11.52	0.0694825	0.1789243	0.0694825	11.52	0.142881	0.330712	0.142881	11.52	0.1262944	0.2150401	0.1262944	11.52	0.0820144	0.2098431	0.0820144	11.52	0.0396622	1.634244	NaN	11.52	0.0588644	0.1797886	0.0588644	11.52	0.1344123	0.1866042	0.1344123	11.52	0.0662974	0.177519	0.0662974	11.52	0.0626834	0.2167904	0.0626834	11.52	0.0839381
11.535001	0.0552076	0.1719979	0.0552076	11.535001	0.0686502	0.1761587	0.0686502	11.535001	0.0640591	0.1825291	0.0640591	11.535001	0.0688713	0.1644615	0.0688713	11.535001	0.1224333	0.3888701	0.1224333	11.535001	0.135108	0.2101325	0.135108	11.535001	0.0705714	0.1711754	0.0705714	11.535001	0.0308336	1.628276	NaN	11.535001	0.0529536	0.1821021	0.0529536	11.535001	0.1338456	0.1796888	0.1338456	11.535001	0.065929	0.1864001	0.065929	11.535001	0.0588139	0.2186385	0.0588139	11.535001	0.0773903
11.55	0.0593646	0.1992395	0.0593646	11.55	0.0627609	0.1839182	0.0627609	11.55	0.0686192	0.1759258	0.0686192	11.55	0.0517108	0.1758424	0.0517108	11.55	0.1367918	0.357115	0.1367918	11.55	0.1316373	0.2102974	0.1316373	11.55	0.0832394	0.1902656	0.0832394	11.55	0.0271759	1.958704	NaN	11.55	0.0528588	0.1826116	0.0528588	11.55	0.1348543	0.1791783	0.1348543	11.55	0.0644356	0.1859171	0.0644356	11.55	0.0611426	0.2188778	0.0611426	11.55	0.0853975
11.565001	0.0503273	0.1794436	0.0503273	11.565001	0.0612961	0.2380988	0.0612961	11.565001	0.0581099	0.1977397	0.0581099	11.565001	0.0521046	0.1638693	0.0521046	11.565001	0.1289181	0.3295265	0.1289181	11.565001	0.125741	0.2086826	0.125741	11.565001	0.0808015	0.1835754	0.0808015	11.565001	0.0256457	1.914667	NaN	11.565001	0.0529941	0.1877044	0.0529941	11.565001	0.1443564	0.1771739	0.1443564	11.565001	0.0697756	0.1765079	0.0697756	11.565001	0.0589861	0.2147001	0.0589861	11.565001	0.0789236
11.580001	0.0803456	0.1823947	0.0803456	11.580001	0.0688383	0.1763458	0.0688383	11.580001	0.0403645	0.1750545	0.0403645	11.580001	0.0675639	0.1727664	0.0675639	11.580001	0.1216758	0.3590351	0.1216758	11.580001	0.1340806	0.2107602	0.1340806	11.580001	0.0873446	0.1787653	0.0873446	11.580001	0.0488957	1.674172	NaN	11.580001	0.0581769	0.1808593	0.0581769	11.580001	0.1423929	0.1806724	0.1423929	11.580001	0.0611042	0.1836573	0.0611042	11.580001	0.0578449	0.2102746	0.0578449	11.580001	0.0918334
11.595	0.0667612	0.1900038	0.0667612	11.595	0.0717256	0.1882766	0.0717256	11.595	0.0398033	0.1934554	0.0398033	11.595	0.0626007	0.1760552	0.0626007	11.595	0.1424673	0.3454275	0.1424673	11.595	0.1177386	0.2175177	0.1177386	11.595	0.0617581	0.1812011	0.0617581	11.595	0.0340497	2.049509	NaN	11.595	0.0474234	0.1741174	0.0474234	11.595	0.1529202	0.1830709	0.1529202	11.595	0.0778247	0.1783814	0.0778247	11.595	0.0684694	0.2117147	0.0684694	11.595	0.0699318
11.610001	0.0615812	0.1827208	0.0615812	11.610001	0.0691796	0.2002627	0.0691796	11.610001	0.0577138	0.194219	0.0577138	11.610001	0.0633587	0.1708518	0.0633587	11.610001	0.1278803	0.3264981	0.1278803	11.610001	0.1234811	0.2198562	0.1234811	11.610001	0.0912594	0.177609	0.0912594	11.610001	0.0276884	2.042929	NaN	11.610001	0.0536303	0.1848403	0.0536303	11.610001	0.1541633	0.1936282	0.1541633	11.610001	0.0760942	0.1736722	0.0760942	11.610001	0.0639295	0.2166738	0.0639295	11.610001	0.0680722
11.625001	0.0549473	0.1794333	0.0549473	11.625001	0.0664565	0.1839874	0.0664565	11.625001	0.0717762	0.190856	0.0717762	11.625001	0.062489	0.1794822	0.062489	11.625001	0.1277501	0.2923288	0.1277501	11.625001	0.1117001	0.2142808	0.1117001	11.625001	0.0730788	0.1714992	0.0730788	11.625001	0.0409839	2.026264	NaN	11.625001	0.0550715	0.1741898	0.0550715	11.625001	0.1368829	0.1814346	0.1368829	11.625001	0.0726163	0.1788712	0.0726163	11.625001	0.0676797	0.2132148	0.0676797	11.625001	0.0637761
11.64	0.056874	0.1702875	0.056874	11.64	0.0658057	0.1705695	0.0658057	11.64	0.0421261	0.1786699	0.0421261	11.64	0.0647174	0.1861061	0.0647174	11.64	0.1221353	0.3433784	0.1221353	11.64	0.0782772	0.2090012	0.0782772	11.64	0.0835592	0.1815104	0.0835592	11.64	0.0478115	1.958355	NaN	11.64	0.0535893	0.1833735	0.0535893	11.64	0.1476648	0.1931879	0.1476648	11.64	0.0609654	0.1878938	0.0609654	11.64	0.0578005	0.2174074	0.0578005	11.64	0.0581032
11.655001	0.0656372	0.1734319	0.0656372	11.655001	0.0773151	0.190963	0.0773151	11.655001	0.0394238	0.1814692	0.0394238	11.655001	0.0725229	0.173717	0.0725229	11.655001	0.1241455	0.3429479	0.1241455	11.655001	0.0846837	0.2129668	0.0846837	11.655001	0.0831049	0.1910026	0.0831049	11.655001	0.0357361	2.077648	NaN	11.655001	0.0597263	0.1717792	0.0597263	11.655001	0.1367257	0.1772244	0.1367257	11.655001	0.0785782	0.1800612	0.0785782	11.655001	0.0633075	0.2146753	0.0633075	11.655001	0.063549
11.670001	0.0611378	0.1829177	0.0611378	11.670001	0.0800358	0.1922956	0.0800358	11.670001	0.0718851	0.1858949	0.0718851	11.670001	0.080719	0.1836956	0.080719	11.670001	0.1291584	0.3510171	0.1291584	11.670001	0.080087	0.2253312	0.080087	11.670001	0.0700487	0.1678812	0.0700487	11.670001	0.0279322	1.922849	NaN	11.670001	0.0521956	0.1868528	0.0521956	11.670001	0.1344044	0.1885038	0.1344044	11.670001	0.0761626	0.196492	0.0761626	11.670001	0.0637559	0.2159973	0.0637559	11.670001	0.0928986
11.685	0.0625811	0.1815028	0.0625811	11.685	0.0790131	0.1958065	0.0790131	11.685	0.0618122	0.1782722	0.0618122	11.685	0.0773417	0.1919354	0.0773417	11.685	0.1307416	0.3161976	0.1307416	11.685	0.083207	0.2191945	0.083207	11.685	0.0530661	0.1895494	0.0530661	11.685	0.037913	1.80587	NaN	11.685	0.056098	0.1809586	0.056098	11.685	0.1466908	0.1909273	0.1466908	11.685	0.0737269	0.1799421	0.0737269	11.685	0.0460304	0.2090617	0.0460304	11.685	0.0653104
11.700001	0.0673426	0.1819151	0.0673426	11.700001	0.0744065	0.1815547	0.0744065	11.700001	0.0439212	0.1942704	0.0439212	11.700001	0.0677327	0.1743314	0.0677327	11.700001	0.1268445	0.2964274	0.1268445	11.700001	0.0856193	0.2125936	0.0856193	11.700001	0.074486	0.1738763	0.074486	11.700001	0.0397614	1.754418	NaN	11.700001	0.0572186	0.186411	0.0572186	11.700001	0.1401082	0.1841412	0.1401082	11.700001	0.0791449	0.2009206	0.0791449	11.700001	0.0456585	0.2121654	0.0456585	11.700001	0.0398845
11.715	0.0561012	0.2041261	0.0561012	11.715	0.0694234	0.1928077	0.0694234	11.715	0.0321461	0.1958572	0.0321461	11.715	0.0807251	0.1877208	0.0807251	11.715	0.1349172	0.3076245	0.1349172	11.715	0.0776183	0.2036662	0.0776183	11.715	0.0853098	0.1768276	0.0853098	11.715	0.0257488	1.819203	NaN	11.715	0.0495977	0.1832706	0.0495977	11.715	0.1484928	0.1875338	0.1484928	11.715	0.0732016	0.1801139	0.0732016	11.715	0.0593172	0.2144908	0.0593172	11.715	0.0610033
11.7300005	0.088665	0.1704831	0.088665	11.7300005	0.0754113	0.191088	0.0754113	11.7300005	0.0384643	0.1797554	0.0384643	11.7300005	0.0744574	0.1866978	0.0744574	11.7300005	0.1349715	0.3106571	0.1349715	11.7300005	0.0879688	0.2137952	0.0879688	11.7300005	0.0794809	0.1801803	0.0794809	11.7300005	0.0449273	1.87378	NaN	11.7300005	0.0562693	0.187534	0.0562693	11.7300005	0.1354337	0.1763642	0.1354337	11.7300005	0.070191	0.1877312	0.070191	11.7300005	0.0572908	0.2168975	0.0572908	11.7300005	0.0420769
11.745001	0.0971398	0.2081257	0.0971398	11.745001	0.086426	0.1771269	0.086426	11.745001	0.0499228	0.187726	0.0499228	11.745001	0.0787499	0.1809375	0.0787499	11.745001	0.1127011	0.3227893	0.1127011	11.745001	0.0911552	0.2127143	0.0911552	11.745001	0.0648351	0.1825158	0.0648351	11.745001	0.0405155	1.946497	NaN	11.745001	0.0593756	0.1896993	0.0593756	11.745001	0.1336727	0.1689163	0.1336727	11.745001	0.0732968	0.1836978	0.0732968	11.745001	0.0535822	0.2072477	0.0535822	11.745001	0.0502609
11.76	0.0869752	0.190023	0.0869752	11.76	0.0833746	0.1828855	0.0833746	11.76	0.0619119	0.1904994	0.0619119	11.76	0.0736673	0.1869492	0.0736673	11.76	0.1311216	0.3788163	0.1311216	11.76	0.0972569	0.2166479	0.0972569	11.76	0.0768463	0.1967613	0.0768463	11.76	0.0245211	1.867472	NaN	11.76	0.0529111	0.1722037	0.0529111	11.76	0.1381543	0.1775839	0.1381543	11.76	0.0643724	0.1756984	0.0643724	11.76	0.0630004	0.2153638	0.0630004	11.76	0.0425804
11.775001	0.1193062	0.1928555	0.1193062	11.775001	0.0891746	0.2178238	0.0891746	11.775001	0.0939656	0.1777107	0.0939656	11.775001	0.0683715	0.17659	0.0683715	11.775001	0.1214086	0.3127112	0.1214086	11.775001	0.071932	0.2115343	0.071932	11.775001	0.0487699	0.1655326	0.0487699	11.775001	0.0309377	1.807757	NaN	11.775001	0.0481126	0.1886027	0.0481126	11.775001	0.139985	0.1855542	0.139985	11.775001	0.0662645	0.1804055	0.0662645	11.775001	0.0506569	0.2208954	0.0506569	11.775001	0.0591633
11.790001	0.1045723	0.1763899	0.1045723	11.790001	0.0745012	0.1946248	0.0745012	11.790001	0.0821784	0.1950539	0.0821784	11.790001	0.0665719	0.1701097	0.0665719	11.790001	0.1369369	0.3315772	0.1369369	11.790001	0.0736258	0.2261439	0.0736258	11.790001	0.0461997	0.1942935	0.0461997	11.790001	0.0269571	1.812031	NaN	11.790001	0.0549686	0.1809476	0.0549686	11.790001	0.145862	0.1878786	0.145862	11.790001	0.071321	0.1833168	0.071321	11.790001	0.0571295	0.2160805	0.0571295	11.790001	0.0620473
11.805	0.1124329	0.1694714	0.1124329	11.805	0.0733288	0.2003537	0.0733288	11.805	0.099367	0.1853427	0.099367	11.805	0.0617222	0.1820982	0.0617222	11.805	0.1152677	0.338491	0.1152677	11.805	0.0883223	0.2098869	0.0883223	11.805	0.0479236	0.1824417	0.0479236	11.805	0.0321046	1.690908	NaN	11.805	0.0587945	0.1916613	0.0587945	11.805	0.1505419	0.1862061	0.1505419	11.805	0.0611605	0.1877686	0.0611605	11.805	0.0662602	0.2100668	0.0662602	11.805	0.0639822
11.820001	0.0776319	0.1763163	0.0776319	11.820001	0.0802838	0.1904818	0.0802838	11.820001	0.0922444	0.1803578	0.0922444	11.820001	0.062256	0.1801565	0.062256	11.820001	0.1147558	0.3404404	0.1147558	11.820001	0.1311927	0.2106126	0.1311927	11.820001	0.0399391	0.1800803	0.0399391	11.820001	0.0242608	1.681088	NaN	11.820001	0.0499634	0.183992	0.0499634	11.820001	0.1471928	0.1773395	0.1471928	11.820001	0.0678341	0.1854806	0.0678341	11.820001	0.0659584	0.2181024	0.0659584	11.820001	0.0486431
11.835001	0.0843577	0.1716917	0.0843577	11.835001	0.0817961	0.1772527	0.0817961	11.835001	0.0866902	0.179346	0.0866902	11.835001	0.0871341	0.1765767	0.0871341	11.835001	0.116229	0.3431239	0.116229	11.835001	0.1229325	0.2047067	0.1229325	11.835001	0.0570152	0.175844	0.0570152	11.835001	0.0393244	1.863293	NaN	11.835001	0.0557802	0.1747457	0.0557802	11.835001	0.1441892	0.1708732	0.1441892	11.835001	0.067374	0.1826525	0.067374	11.835001	0.059525	0.2076378	0.059525	11.835001	0.0665988
11.85	0.0863183	0.190808	0.0863183	11.85	0.0862559	0.1817335	0.0862559	11.85	0.092485	0.1795243	0.092485	11.85	0.0845363	0.185367	0.0845363	11.85	0.1237398	0.3558758	0.1237398	11.85	0.130861	0.2136117	0.130861	11.85	0.0453179	0.1825895	0.0453179	11.85	0.0307185	1.926596	NaN	11.85	0.0490972	0.1872487	0.0490972	11.85	0.1404384	0.1753097	0.1404384	11.85	0.0634628	0.1783762	0.0634628	11.85	0.0564497	0.2114403	0.0564497	11.85	0.0470764
11.865001	0.0963585	0.185051	0.0963585	11.865001	0.0833437	0.1961158	0.0833437	11.865001	0.0731731	0.1859408	0.0731731	11.865001	0.0744032	0.1730671	0.0744032	11.865001	0.127132	0.269203	0.127132	11.865001	0.0936603	0.2089836	0.0936603	11.865001	0.0508079	0.1914419	0.0508079	11.865001	0.0354891	2.113854	NaN	11.865001	0.0551756	0.1820464	0.0551756	11.865001	0.1382235	0.1780471	0.1382235	11.865001	0.0773531	0.1964945	0.0773531	11.865001	0.0565263	0.2159631	0.0565263	11.865001	0.0612177
11.88	0.0834306	0.1797772	0.0834306	11.88	0.0712222	0.2009621	0.0712222	11.88	0.083153	0.1914914	0.083153	11.88	0.0767674	0.1901433	0.0767674	11.88	0.1467115	0.3525857	0.1467115	11.88	0.0707514	0.2080258	0.0707514	11.88	0.0648815	0.1834146	0.0648815	11.88	0.0293259	2.119269	NaN	11.88	0.0547219	0.1876433	0.0547219	11.88	0.1358864	0.1837331	0.1358864	11.88	0.0744398	0.1815628	0.0744398	11.88	0.0594751	0.2111099	0.0594751	11.88	0.0638122
11.895	0.081473	0.181879	0.081473	11.895	0.0824554	0.172895	0.0824554	11.895	0.0563141	0.1964004	0.0563141	11.895	0.0813571	0.1841394	0.0813571	11.895	0.139261	0.3702728	0.139261	11.895	0.0578342	0.212196	0.0578342	11.895	0.067813	0.1689852	0.067813	11.895	0.0315515	1.973992	NaN	11.895	0.0567901	0.1665114	0.0567901	11.895	0.1383717	0.1996157	0.1383717	11.895	0.0749131	0.1851837	0.0749131	11.895	0.0634038	0.2211037	0.0634038	11.895	0.0429308
11.910001	0.0703356	0.2023176	0.0703356	11.910001	0.0774237	0.1797101	0.0774237	11.910001	0.0444872	0.1969974	0.0444872	11.910001	0.0808896	0.1792231	0.0808896	11.910001	0.120856	0.3427507	0.120856	11.910001	0.0692613	0.213578	0.0692613	11.910001	0.0663545	0.1821809	0.0663545	11.910001	0.0240901	2.135257	NaN	11.910001	0.0526171	0.1714353	0.0526171	11.910001	0.1426282	0.1858361	0.1426282	11.910001	0.0630442	0.1884065	0.0630442	11.910001	0.0588327	0.2141876	0.0588327	11.910001	0.045908
11.925	0.0539977	0.2023012	0.0539977	11.925	0.083351	0.1830279	0.083351	11.925	0.0421165	0.1947439	0.0421165	11.925	0.0775219	0.1827476	0.0775219	11.925	0.1155531	0.3502368	0.1155531	11.925	0.0506605	0.2102642	0.0506605	11.925	0.0606391	0.1892037	0.0606391	11.925	0.023593	2.263641	NaN	11.925	0.0575257	0.1856181	0.0575257	11.925	0.1273245	0.1810436	0.1273245	11.925	0.0735388	0.1843042	0.0735388	11.925	0.0480622	0.2164544	0.0480622	11.925	0.0533557
11.940001	0.062579	0.1719538	0.062579	11.940001	0.0837628	0.1826114	0.0837628	11.940001	0.0604954	0.1852808	0.0604954	11.940001	0.0766542	0.1807308	0.0766542	11.940001	0.1256028	0.3801263	0.1256028	11.940001	0.0829507	0.21532	0.0829507	11.940001	0.0809954	0.1855183	0.0809954	11.940001	0.0631896	2.218167	NaN	11.940001	0.0566129	0.1973952	0.0566129	11.940001	0.1321661	0.1837536	0.1321661	11.940001	0.0685997	0.1814083	0.0685997	11.940001	0.0513258	0.2192091	0.0513258	11.940001	0.0667649
11.955001	0.0560231	0.2007738	0.0560231	11.955001	0.0871814	0.190598	0.0871814	11.955001	0.064621	0.2056525	0.064621	11.955001	0.0743959	0.1780022	0.0743959	11.955001	0.1263204	0.3673747	0.1263204	11.955001	0.073436	0.2145628	0.073436	11.955001	0.0669236	0.1777749	0.0669236	11.955001	0.0427675	2.226165	NaN	11.955001	0.0541736	0.1980732	0.0541736	11.955001	0.1392919	0.1873234	0.1392919	11.955001	0.068061	0.1824939	0.068061	11.955001	0.04202	0.2168671	0.04202	11.955001	0.0565332
11.97	0.0562443	0.1770615	0.0562443	11.97	0.0830792	0.1936376	0.0830792	11.97	0.0466692	0.1871976	0.0466692	11.97	0.0845316	0.178447	0.0845316	11.97	0.1349191	0.3350011	0.1349191	11.97	0.089293	0.2136502	0.089293	11.97	0.0717127	0.1847213	0.0717127	11.97	0.0283442	2.375448	NaN	11.97	0.0563583	0.1686652	0.0563583	11.97	0.1286889	0.1947931	0.1286889	11.97	0.0769924	0.1992859	0.0769924	11.97	0.0559787	0.218896	0.0559787	11.97	0.0561511
11.985001	0.0535436	0.1663997	0.0535436	11.985001	0.0872843	0.1864851	0.0872843	11.985001	0.0540011	0.1844588	0.0540011	11.985001	0.0773391	0.1743824	0.0773391	11.985001	0.1229945	0.3138284	0.1229945	11.985001	0.0798154	0.2113679	0.0798154	11.985001	0.0511462	0.1771838	0.0511462	11.985001	0.0398772	2.487288	NaN	11.985001	0.0587624	0.1823267	0.0587624	11.985001	0.1407458	0.1729304	0.1407458	11.985001	0.0700351	0.1883108	0.0700351	11.985001	0.0609644	0.2182547	0.0609644	11.985001	0.0633458
12.000001	0.0730225	0.1989156	0.0730225	12.000001	0.0881213	0.1920129	0.0881213	12.000001	0.0648489	0.1837418	0.0648489	12.000001	0.0838254	0.176904	0.0838254	12.000001	0.1396292	0.3474117	0.1396292	12.000001	0.0830231	0.2228003	0.0830231	12.000001	0.0845157	0.1771018	0.0845157	12.000001	0.0292452	2.600618	NaN	12.000001	0.0659598	0.1803826	0.0659598	12.000001	0.139297	0.1897923	0.139297	12.000001	0.063557	0.1874832	0.063557	12.000001	0.0531298	0.2130252	0.0531298	12.000001	0.0407108
12.015	0.0749404	0.1810257	0.0749404	12.015	0.0857819	0.17604	0.0857819	12.015	0.0718684	0.1779717	0.0718684	12.015	0.0850796	0.1672411	0.0850796	12.015	0.1267664	0.3459051	0.1267664	12.015	0.1018872	0.2086159	0.1018872	12.015	0.072541	0.1758201	0.072541	12.015	0.0365499	2.523273	NaN	12.015	0.0638068	0.1784965	0.0638068	12.015	0.1420134	0.1982166	0.1420134	12.015	0.0539465	0.186818	0.0539465	12.015	0.0597998	0.2149572	0.0597998	12.015	0.0551526
12.030001	0.0734804	0.2101939	0.0734804	12.030001	0.0838686	0.1849136	0.0838686	12.030001	0.0478913	0.1723775	0.0478913	12.030001	0.0824542	0.1719218	0.0824542	12.030001	0.1409663	0.347202	0.1409663	12.030001	0.0733171	0.2133215	0.0733171	12.030001	0.089085	0.1819071	0.089085	12.030001	0.0368049	2.691268	NaN	12.030001	0.0706209	0.1791815	0.0706209	12.030001	0.1471556	0.1743217	0.1471556	12.030001	0.0588905	0.1794128	0.0588905	12.030001	0.0529969	0.2168397	0.0529969	12.030001	0.0748546
12.045001	0.0512227	0.1974822	0.0512227	12.045001	0.0801879	0.1854437	0.0801879	12.045001	0.0628708	0.1842023	0.0628708	12.045001	0.087042	0.1646151	0.087042	12.045001	0.1346627	0.346826	0.1346627	12.045001	0.0915954	0.2089516	0.0915954	12.045001	0.0572679	0.1693366	0.0572679	12.045001	0.0349134	2.856086	NaN	12.045001	0.0599841	0.1796717	0.0599841	12.045001	0.1426099	0.1861964	0.1426099	12.045001	0.0570989	0.1901211	0.0570989	12.045001	0.0551687	0.2206691	0.0551687	12.045001	0.0675744
12.06	0.0510606	0.1899951	0.0510606	12.06	0.0755522	0.205063	0.0755522	12.06	0.0648575	0.200846	0.0648575	12.06	0.081669	0.1586369	0.081669	12.06	0.1178309	0.3618856	0.1178309	12.06	0.06473	0.2121759	0.06473	12.06	0.0607292	0.1856132	0.0607292	12.06	0.0246678	2.621692	NaN	12.06	0.0607684	0.1831554	0.0607684	12.06	0.1475774	0.2112342	0.1475774	12.06	0.0489124	0.1738336	0.0489124	12.06	0.0680668	0.2150756	0.0680668	12.06	0.1059958
12.075001	0.0774329	0.1734399	0.0774329	12.075001	0.0702525	0.1791651	0.0702525	12.075001	0.0799803	0.1928964	0.0799803	12.075001	0.0805855	0.163144	0.0805855	12.075001	0.1417798	0.3433495	0.1417798	12.075001	0.0483851	0.2135751	0.0483851	12.075001	0.0674612	0.1712472	0.0674612	12.075001	0.02896	2.472232	NaN	12.075001	0.0533171	0.1769578	0.0533171	12.075001	0.1416408	0.1793885	0.1416408	12.075001	0.0618245	0.1772342	0.0618245	12.075001	0.0636061	0.2120387	0.0636061	12.075001	0.1075498
12.09	0.0673753	0.1771189	0.0673753	12.09	0.075655	0.2053401	0.075655	12.09	0.0711841	0.2006615	0.0711841	12.09	0.0843693	0.1788156	0.0843693	12.09	0.1438379	0.345921	0.1438379	12.09	0.0746054	0.2149574	0.0746054	12.09	0.0994747	0.1812948	0.0994747	12.09	0.0345617	2.145939	NaN	12.09	0.0558501	0.1855396	0.0558501	12.09	0.1477438	0.2000184	0.1477438	12.09	0.0638408	0.1770594	0.0638408	12.09	0.0577569	0.2120366	0.0577569	12.09	0.1164508
12.1050005	0.0712697	0.1869994	0.0712697	12.1050005	0.0772188	0.2000148	0.0772188	12.1050005	0.0340439	0.1913611	0.0340439	12.1050005	0.0822253	0.1784783	0.0822253	12.1050005	0.1388689	0.332976	0.1388689	12.1050005	0.0735642	0.2149593	0.0735642	12.1050005	0.0530883	0.1742825	0.0530883	12.1050005	0.0308934	2.309068	NaN	12.1050005	0.0640612	0.1826307	0.0640612	12.1050005	0.1439523	0.1826833	0.1439523	12.1050005	0.0714116	0.1883296	0.0714116	12.1050005	0.0649132	0.2118035	0.0649132	12.1050005	0.1094681
12.120001	0.1065608	0.3296539	0.1065608	12.120001	0.0802568	0.1913883	0.0802568	12.120001	0.0651581	0.200102	0.0651581	12.120001	0.0836959	0.1722237	0.0836959	12.120001	0.1305985	0.3456357	0.1305985	12.120001	0.0669978	0.2032997	0.0669978	12.120001	0.0683347	0.1716015	0.0683347	12.120001	0.0375402	2.166165	NaN	12.120001	0.0569163	0.1838098	0.0569163	12.120001	0.1482992	0.1777501	0.1482992	12.120001	0.0700824	0.1750199	0.0700824	12.120001	0.0455713	0.2205605	0.0455713	12.120001	0.1231969
12.135	0.0959266	0.3732063	0.0959266	12.135	0.0664054	0.2019901	0.0664054	12.135	0.0455363	0.1857332	0.0455363	12.135	0.0854969	0.1725575	0.0854969	12.135	0.133995	0.3432215	0.133995	12.135	0.0910195	0.2116034	0.0910195	12.135	0.0684126	0.1819929	0.0684126	12.135	0.0395559	2.223186	NaN	12.135	0.0530577	0.194643	0.0530577	12.135	0.1435004	0.1867245	0.1435004	12.135	0.0712209	0.1850029	0.0712209	12.135	0.0489038	0.2149974	0.0489038	12.135	0.1265534
12.150001	0.0777404	0.3141141	0.0777404	12.150001	0.0547453	0.1874204	0.0547453	12.150001	0.0346567	0.202487	0.0346567	12.150001	0.0695286	0.1868515	0.0695286	12.150001	0.1247052	0.3331832	0.1247052	12.150001	0.0780321	0.2145564	0.0780321	12.150001	0.0860206	0.1899315	0.0860206	12.150001	0.03433	2.128191	NaN	12.150001	0.0501617	0.1803138	0.0501617	12.150001	0.1349359	0.189511	0.1349359	12.150001	0.0711461	0.1975196	0.0711461	12.150001	0.0580471	0.2187947	0.0580471	12.150001	0.1181579
12.165001	0.0939105	0.294872	0.0939105	12.165001	0.0832926	0.1732877	0.0832926	12.165001	0.0508841	0.2021728	0.0508841	12.165001	0.0783538	0.1769351	0.0783538	12.165001	0.1311253	0.3430213	0.1311253	12.165001	0.0704565	0.2134312	0.0704565	12.165001	0.0814694	0.1712573	0.0814694	12.165001	0.0472432	2.157129	NaN	12.165001	0.0526702	0.1782161	0.0526702	12.165001	0.1364765	0.1882363	0.1364765	12.165001	0.0659939	0.1714556	0.0659939	12.165001	0.054763	0.2158685	0.054763	12.165001	0.1044364
12.18	0.08106	0.3437087	0.08106	12.18	0.0789635	0.1807645	0.0789635	12.18	0.0660496	0.1832102	0.0660496	12.18	0.0746343	0.1790286	0.0746343	12.18	0.1392495	0.3211286	0.1392495	12.18	0.0839155	0.2301615	0.0839155	12.18	0.0765503	0.195382	0.0765503	12.18	0.0258514	2.334075	NaN	12.18	0.050774	0.1859573	0.050774	12.18	0.1337834	0.1866122	0.1337834	12.18	0.0593351	0.1861344	0.0593351	12.18	0.0546717	0.2134603	0.0546717	12.18	0.098219
12.195001	0.0846134	0.3594856	0.0846134	12.195001	0.071469	0.189402	0.071469	12.195001	0.047052	0.1926682	0.047052	12.195001	0.0743712	0.1782042	0.0743712	12.195001	0.1259803	0.350363	0.1259803	12.195001	0.0794261	0.2214077	0.0794261	12.195001	0.0916984	0.1921381	0.0916984	12.195001	0.0401589	2.400206	NaN	12.195001	0.0559289	0.1950053	0.0559289	12.195001	0.1411606	0.1819183	0.1411606	12.195001	0.0619698	0.1750196	0.0619698	12.195001	0.0572888	0.2157826	0.0572888	12.195001	0.1051073
12.210001	0.0506101	0.3597142	0.0506101	12.210001	0.0749083	0.1807281	0.0749083	12.210001	0.0680705	0.1888783	0.0680705	12.210001	0.0552742	0.1791929	0.0552742	12.210001	0.1363754	0.3394907	0.1363754	12.210001	0.0638586	0.2152238	0.0638586	12.210001	0.0977055	0.195402	0.0977055	12.210001	0.0411471	2.420538	NaN	12.210001	0.056099	0.1739343	0.056099	12.210001	0.149608	0.1924168	0.149608	12.210001	0.0680133	0.1904131	0.0680133	12.210001	0.0610573	0.2173903	0.0610573	12.210001	0.1181502
12.225	0.0341961	0.3880621	0.0341961	12.225	0.085999	0.1974775	0.085999	12.225	0.0582011	0.1959111	0.0582011	12.225	0.0629987	0.1814139	0.0629987	12.225	0.1146387	0.3424456	0.1146387	12.225	0.078732	0.2255493	0.078732	12.225	0.1010097	0.1749572	0.1010097	12.225	0.0418277	2.157646	NaN	12.225	0.0540748	0.1907459	0.0540748	12.225	0.1412961	0.1902707	0.1412961	12.225	0.0691943	0.1931038	0.0691943	12.225	0.0578795	0.2085424	0.0578795	12.225	0.1297582
12.240001	0.0437162	0.3826765	0.0437162	12.240001	0.0892955	0.1773079	0.0892955	12.240001	0.0588528	0.2022599	0.0588528	12.240001	0.0809424	0.1707285	0.0809424	12.240001	0.137837	0.3368118	0.137837	12.240001	0.0625409	0.2079129	0.0625409	12.240001	0.0981998	0.1848892	0.0981998	12.240001	0.0469609	1.953912	NaN	12.240001	0.0534689	0.181113	0.0534689	12.240001	0.1470018	0.1909203	0.1470018	12.240001	0.0689827	0.1863277	0.0689827	12.240001	0.0536883	0.2124869	0.0536883	12.240001	0.1252653
12.255	0.0529357	0.3772148	0.0529357	12.255	0.0768359	0.1813232	0.0768359	12.255	0.0658846	0.1887168	0.0658846	12.255	0.0701439	0.1893584	0.0701439	12.255	0.1290081	0.3193508	0.1290081	12.255	0.0756776	0.2076252	0.0756776	12.255	0.0972225	0.1797026	0.0972225	12.255	0.0449985	1.6949	NaN	12.255	0.0560847	0.1818374	0.0560847	12.255	0.1345289	0.1897252	0.1345289	12.255	0.0740141	0.1846535	0.0740141	12.255	0.0546301	0.2169117	0.0546301	12.255	0.130127
12.27	0.0499428	0.1815188	0.0499428	12.27	0.0724976	0.1758624	0.0724976	12.27	0.0579842	0.1937888	0.0579842	12.27	0.0738101	0.2032766	0.0738101	12.27	0.1266866	0.3239525	0.1266866	12.27	0.0663976	0.2161866	0.0663976	12.27	0.1090002	0.1855409	0.1090002	12.27	0.0405014	1.608233	NaN	12.27	0.0515694	0.189251	0.0515694	12.27	0.1427513	0.1838528	0.1427513	12.27	0.0669625	0.1706485	0.0669625	12.27	0.0573597	0.226094	0.0573597	12.27	0.1275415
12.285001	0.0708486	0.1859103	0.0708486	12.285001	0.08068	0.1942562	0.08068	12.285001	0.0557348	0.1930027	0.0557348	12.285001	0.0835088	0.1776735	0.0835088	12.285001	0.1286674	0.3486118	0.1286674	12.285001	0.1030935	0.2143334	0.1030935	12.285001	0.0947687	0.1961863	0.0947687	12.285001	0.0304021	1.707203	NaN	12.285001	0.0537621	0.1844258	0.0537621	12.285001	0.1384607	0.1797613	0.1384607	12.285001	0.0831741	0.1804304	0.0831741	12.285001	0.0508747	0.2115674	0.0508747	12.285001	0.1255534
12.3	0.0829	0.178413	0.0829	12.3	0.0809044	0.1993192	0.0809044	12.3	0.057674	0.1825324	0.057674	12.3	0.0757423	0.1803533	0.0757423	12.3	0.1381253	0.181981	0.1381253	12.3	0.06093	0.2130952	0.06093	12.3	0.1022976	0.1937034	0.1022976	12.3	0.0255802	1.744018	NaN	12.3	0.0466718	0.1877821	0.0466718	12.3	0.1434436	0.1866429	0.1434436	12.3	0.0690247	0.1731415	0.0690247	12.3	0.0634693	0.2155652	0.0634693	12.3	0.1265578
12.315001	0.0839452	0.1751053	0.0839452	12.315001	0.0795627	0.1774851	0.0795627	12.315001	0.0636912	0.1769802	0.0636912	12.315001	0.0710799	0.1767637	0.0710799	12.315001	0.1341786	0.1947124	0.1341786	12.315001	0.0658952	0.2111405	0.0658952	12.315001	0.0909036	0.1793297	0.0909036	12.315001	0.0316097	1.866996	NaN	12.315001	0.0484287	0.1856179	0.0484287	12.315001	0.1380749	0.1895683	0.1380749	12.315001	0.0710692	0.1905519	0.0710692	12.315001	0.0589142	0.2164222	0.0589142	12.315001	0.1189478
12.330001	0.0839428	0.1847429	0.0839428	12.330001	0.0789691	0.1895251	0.0789691	12.330001	0.0819561	0.209299	0.0819561	12.330001	0.0725956	0.1706527	0.0725956	12.330001	0.1180371	0.1873693	0.1180371	12.330001	0.065419	0.2126876	0.065419	12.330001	0.0980198	0.17823	0.0980198	12.330001	0.025042	1.830928	NaN	12.330001	0.0503902	0.1829479	0.0503902	12.330001	0.1381166	0.1780503	0.1381166	12.330001	0.0644538	0.178611	0.0644538	12.330001	0.061702	0.2105564	0.061702	12.330001	0.1093184
12.345	0.0911914	0.1650639	0.0911914	12.345	0.0800222	0.1851113	0.0800222	12.345	0.0528709	0.2021955	0.0528709	12.345	0.0660801	0.1725556	0.0660801	12.345	0.1463609	0.1786166	0.1463609	12.345	0.0650815	0.2134881	0.0650815	12.345	0.0923809	0.1736693	0.0923809	12.345	0.0208524	1.532883	NaN	12.345	0.0495219	0.1968274	0.0495219	12.345	0.1491988	0.19075	0.1491988	12.345	0.0658637	0.1841439	0.0658637	12.345	0.0621725	0.2200049	0.0621725	12.345	0.1255757
12.360001	0.1056316	0.1794917	0.1056316	12.360001	0.0661464	0.1920414	0.0661464	12.360001	0.0816367	0.2165411	0.0816367	12.360001	0.0769764	0.1821255	0.0769764	12.360001	0.1338432	0.1833299	0.1338432	12.360001	0.0704326	0.2054987	0.0704326	12.360001	0.0995596	0.1796553	0.0995596	12.360001	0.0276012	1.486431	NaN	12.360001	0.0515795	0.1870562	0.0515795	12.360001	0.1303167	0.1868338	0.1303167	12.360001	0.0720965	0.1919194	0.0720965	12.360001	0.0553127	0.2142558	0.0553127	12.360001	0.1355741
12.375001	0.0329051	0.1854628	0.0329051	12.375001	0.0618602	0.210393	0.0618602	12.375001	0.0994309	0.2191508	0.0994309	12.375001	0.0866037	0.1793478	0.0866037	12.375001	0.135371	0.1843093	0.135371	12.375001	0.0643539	0.2184419	0.0643539	12.375001	0.0916647	0.1809861	0.0916647	12.375001	0.0369373	1.518813	NaN	12.375001	0.0540413	0.1809034	0.0540413	12.375001	0.1301427	0.2260362	0.1301427	12.375001	0.0675617	0.1872194	0.0675617	12.375001	0.052206	0.2171047	0.052206	12.375001	0.1233816
12.39	0.0961714	0.205737	0.0961714	12.39	0.0593655	0.1805366	0.0593655	12.39	0.0676129	0.2189702	0.0676129	12.39	0.0709508	0.1801416	0.0709508	12.39	0.1424927	0.1877177	0.1424927	12.39	0.0807908	0.2167392	0.0807908	12.39	0.087289	0.1962982	0.087289	12.39	0.0300667	1.506774	NaN	12.39	0.0509707	0.1815518	0.0509707	12.39	0.1470068	0.1887631	0.1470068	12.39	0.0645532	0.1721802	0.0645532	12.39	0.0572831	0.2173034	0.0572831	12.39	0.1193666
12.405001	0.0459932	0.1860798	0.0459932	12.405001	0.0719449	0.1779807	0.0719449	12.405001	0.0983481	0.2216146	0.0983481	12.405001	0.0815362	0.1792904	0.0815362	12.405001	0.149581	0.1766914	0.149581	12.405001	0.0664632	0.2136953	0.0664632	12.405001	0.0901603	0.1732309	0.0901603	12.405001	0.0427569	1.592602	NaN	12.405001	0.0498364	0.1754909	0.0498364	12.405001	0.1423597	0.1884169	0.1423597	12.405001	0.0671972	0.1723516	0.0671972	12.405001	0.0551892	0.2176888	0.0551892	12.405001	0.1233568
12.420001	0.0564016	0.1936038	0.0564016	12.420001	0.0739059	0.1839356	0.0739059	12.420001	0.0782418	0.2161989	0.0782418	12.420001	0.0860293	0.1887421	0.0860293	12.420001	0.128383	0.1875139	0.128383	12.420001	0.079651	0.2088349	0.079651	12.420001	0.0975849	0.1812351	0.0975849	12.420001	0.045226	1.324499	NaN	12.420001	0.0522954	0.1838777	0.0522954	12.420001	0.1268839	0.1884846	0.1268839	12.420001	0.0527277	0.1703553	0.0527277	12.420001	0.0810643	0.2127035	0.0810643	12.420001	0.1298313
12.435	0.0651042	0.1909285	0.0651042	12.435	0.0659801	0.2178221	0.0659801	12.435	0.0664267	0.2179403	0.0664267	12.435	0.0803289	0.1761685	0.0803289	12.435	0.1333098	0.1805254	0.1333098	12.435	0.0682749	0.2197809	0.0682749	12.435	0.0873086	0.1763857	0.0873086	12.435	0.0447297	1.223553	NaN	12.435	0.0461192	0.1829592	0.0461192	12.435	0.1306484	0.1779265	0.1306484	12.435	0.0576139	0.1903284	0.0576139	12.435	0.0791968	0.2151554	0.0791968	12.435	0.1380324
12.450001	0.0569203	0.1866261	0.0569203	12.450001	0.0856854	0.1809195	0.0856854	12.450001	0.0815631	0.2178095	0.0815631	12.450001	0.0622833	0.1745702	0.0622833	12.450001	0.1293942	0.1913113	0.1293942	12.450001	0.0562571	0.2164447	0.0562571	12.450001	0.0895096	0.1756669	0.0895096	12.450001	0.0261188	1.417165	NaN	12.450001	0.0467135	0.1919164	0.0467135	12.450001	0.1375229	0.1731768	0.1375229	12.450001	0.0631809	0.1949204	0.0631809	12.450001	0.0820759	0.2152017	0.0820759	12.450001	0.1115627
12.465	0.0941338	0.1982492	0.0941338	12.465	0.0572134	0.1814697	0.0572134	12.465	0.0693508	0.2130848	0.0693508	12.465	0.0716391	0.1727168	0.0716391	12.465	0.1153318	0.1763165	0.1153318	12.465	0.0728319	0.2107193	0.0728319	12.465	0.0964691	0.1879947	0.0964691	12.465	0.0260423	1.41158	NaN	12.465	0.0513372	0.1816318	0.0513372	12.465	0.1321366	0.1863864	0.1321366	12.465	0.0589946	0.1854155	0.0589946	12.465	0.0715293	0.2158958	0.0715293	12.465	0.1106804
12.4800005	0.09474	0.1872803	0.09474	12.4800005	0.061607	0.1781934	0.061607	12.4800005	0.0528282	0.2147763	0.0528282	12.4800005	0.0715871	0.1681656	0.0715871	12.4800005	0.1302454	0.177359	0.1302454	12.4800005	0.0670652	0.2244657	0.0670652	12.4800005	0.0982229	0.1897528	0.0982229	12.4800005	0.0392122	1.543259	NaN	12.4800005	0.0476051	0.1738995	0.0476051	12.4800005	0.1288379	0.1667576	0.1288379	12.4800005	0.0664222	0.1759259	0.0664222	12.4800005	0.073569	0.2145725	0.073569	12.4800005	0.1222372
12.495001	0.0919376	0.195712	0.0919376	12.495001	0.0697628	0.1804778	0.0697628	12.495001	0.0855764	0.2168983	0.0855764	12.495001	0.0729461	0.1792227	0.0729461	12.495001	0.1335362	0.2045018	0.1335362	12.495001	0.0611866	0.2137011	0.0611866	12.495001	0.0890343	0.175482	0.0890343	12.495001	0.0307176	1.375407	NaN	12.495001	0.0470788	0.1783621	0.0470788	12.495001	0.1285159	0.184599	0.1285159	12.495001	0.0510568	0.1803382	0.0510568	12.495001	0.0642685	0.2127785	0.0642685	12.495001	0.1271242
12.51	0.1272861	0.1983473	0.1272861	12.51	0.0697531	0.1812274	0.0697531	12.51	0.0603523	0.2193762	0.0603523	12.51	0.0812448	0.1904663	0.0812448	12.51	0.1265697	0.1805352	0.1265697	12.51	0.0757585	0.2147658	0.0757585	12.51	0.0863786	0.1738333	0.0863786	12.51	0.0483632	1.487308	NaN	12.51	0.0514394	0.1937986	0.0514394	12.51	0.1236962	0.1856965	0.1236962	12.51	0.0551611	0.1894781	0.0551611	12.51	0.0496387	0.214473	0.0496387	12.51	0.1249814
12.525001	0.116731	0.2507484	0.116731	12.525001	0.0662442	0.1772103	0.0662442	12.525001	0.0559004	0.2143899	0.0559004	12.525001	0.0778975	0.1696924	0.0778975	12.525001	0.1350812	0.1852107	0.1350812	12.525001	0.0673495	0.2122331	0.0673495	12.525001	0.0888116	0.1818404	0.0888116	12.525001	0.0427884	1.588554	NaN	12.525001	0.048929	0.1785943	0.048929	12.525001	0.1385688	0.1746973	0.1385688	12.525001	0.05132	0.1744508	0.05132	12.525001	0.058008	0.2171739	0.058008	12.525001	0.1175577
12.540001	0.1042415	0.2963139	0.1042415	12.540001	0.0718573	0.1885855	0.0718573	12.540001	0.0502739	0.2125489	0.0502739	12.540001	0.0751302	0.1676131	0.0751302	12.540001	0.1279633	0.180513	0.1279633	12.540001	0.0530441	0.2135437	0.0530441	12.540001	0.0892762	0.1706049	0.0892762	12.540001	0.036021	1.64119	NaN	12.540001	0.0482702	0.1892352	0.0482702	12.540001	0.1476752	0.1763253	0.1476752	12.540001	0.0612044	0.1883003	0.0612044	12.540001	0.0548402	0.219493	0.0548402	12.540001	0.1084256
12.555	0.115196	0.3520974	0.115196	12.555	0.0791008	0.1830449	0.0791008	12.555	0.0612513	0.225887	0.0612513	12.555	0.0586755	0.1965304	0.0586755	12.555	0.1369713	0.1884967	0.1369713	12.555	0.0441947	0.2092028	0.0441947	12.555	0.0915879	0.1876087	0.0915879	12.555	0.0297805	1.734964	NaN	12.555	0.051078	0.1916717	0.051078	12.555	0.1400294	0.1756137	0.1400294	12.555	0.0549054	0.1802167	0.0549054	12.555	0.0454902	0.2167951	0.0454902	12.555	0.1099926
12.570001	0.119023	0.3314132	0.119023	12.570001	0.076257	0.1841467	0.076257	12.570001	0.0649013	0.2175685	0.0649013	12.570001	0.0746986	0.1825351	0.0746986	12.570001	0.1335398	0.1770419	0.1335398	12.570001	0.0352152	0.2143476	0.0352152	12.570001	0.09257	0.1836599	0.09257	12.570001	0.0435178	1.798569	NaN	12.570001	0.0548206	0.1873953	0.0548206	12.570001	0.1446304	0.190858	0.1446304	12.570001	0.0446693	0.1857147	0.0446693	12.570001	0.0609	0.2155907	0.0609	12.570001	0.1061088
12.585001	0.109349	0.1972562	0.109349	12.585001	0.0818624	0.1777886	0.0818624	12.585001	0.0822003	0.2203317	0.0822003	12.585001	0.0709097	0.1773963	0.0709097	12.585001	0.1367545	0.1900517	0.1367545	12.585001	0.0614665	0.2091541	0.0614665	12.585001	0.0953338	0.1823264	0.0953338	12.585001	0.0441829	2.087805	NaN	12.585001	0.0440106	0.1679704	0.0440106	12.585001	0.13804	0.19094	0.13804	12.585001	0.051315	0.181821	0.051315	12.585001	0.0703513	0.2125747	0.0703513	12.585001	0.1256378
12.6	0.1032339	0.2618207	0.1032339	12.6	0.0806674	0.2130513	0.0806674	12.6	0.0826174	0.2214227	0.0826174	12.6	0.0823505	0.1720947	0.0823505	12.6	0.123443	0.1818735	0.123443	12.6	0.0440474	0.2211261	0.0440474	12.6	0.0840441	0.1792261	0.0840441	12.6	0.0325756	2.004279	NaN	12.6	0.0486492	0.1958931	0.0486492	12.6	0.1393436	0.1808185	0.1393436	12.6	0.045567	0.1746396	0.045567	12.6	0.0489488	0.2151188	0.0489488	12.6	0.1115729
12.615001	0.0952628	0.3686906	0.0952628	12.615001	0.0758279	0.1895184	0.0758279	12.615001	0.0601589	0.2181006	0.0601589	12.615001	0.0618532	0.1650404	0.0618532	12.615001	0.1278733	0.1780109	0.1278733	12.615001	0.0666781	0.2121768	0.0666781	12.615001	0.0800558	0.1875477	0.0800558	12.615001	0.035442	1.883894	NaN	12.615001	0.0579581	0.1933135	0.0579581	12.615001	0.131758	0.1816793	0.131758	12.615001	0.0554377	0.1781037	0.0554377	12.615001	0.0646455	0.2153909	0.0646455	12.615001	0.1267877
12.630001	0.097138	0.3483525	0.097138	12.630001	0.0767464	0.1965104	0.0767464	12.630001	0.0692128	0.2139673	0.0692128	12.630001	0.0755234	0.1704929	0.0755234	12.630001	0.1139093	0.1771965	0.1139093	12.630001	0.074632	0.214494	0.074632	12.630001	0.0853005	0.1782753	0.0853005	12.630001	0.0503042	1.847803	NaN	12.630001	0.053056	0.1805575	0.053056	12.630001	0.1473669	0.1833254	0.1473669	12.630001	0.0406361	0.1955122	0.0406361	12.630001	0.069211	0.2176909	0.069211	12.630001	0.1234444
12.645	0.0995317	0.358242	0.0995317	12.645	0.0751022	0.1826515	0.0751022	12.645	0.0861039	0.2089256	0.0861039	12.645	0.055734	0.1769825	0.055734	12.645	0.1194479	0.1797301	0.1194479	12.645	0.0660605	0.2194047	0.0660605	12.645	0.0934978	0.1702935	0.0934978	12.645	0.0204386	1.819008	NaN	12.645	0.0472346	0.1678364	0.0472346	12.645	0.1503655	0.1730198	0.1503655	12.645	0.0537618	0.1842962	0.0537618	12.645	0.0515982	0.2170041	0.0515982	12.645	0.1115701
12.660001	0.1027546	0.3436247	0.1027546	12.660001	0.0682479	0.1994252	0.0682479	12.660001	0.0862327	0.2176857	0.0862327	12.660001	0.0758039	0.1884218	0.0758039	12.660001	0.1312153	0.175092	0.1312153	12.660001	0.0683101	0.2094061	0.0683101	12.660001	0.0905886	0.1775417	0.0905886	12.660001	0.0420165	1.808393	NaN	12.660001	0.0511217	0.1773586	0.0511217	12.660001	0.1570112	0.2000439	0.1570112	12.660001	0.0490076	0.1805464	0.0490076	12.660001	0.0558958	0.2174179	0.0558958	12.660001	0.1038488
12.675	0.1085381	0.3265007	0.1085381	12.675	0.0616882	0.1829468	0.0616882	12.675	0.0809786	0.2145205	0.0809786	12.675	0.0698603	0.178269	0.0698603	12.675	0.1234813	0.1964797	0.1234813	12.675	0.0387873	0.2144034	0.0387873	12.675	0.0858935	0.1707015	0.0858935	12.675	0.0350686	1.694152	NaN	12.675	0.0497066	0.1844698	0.0497066	12.675	0.1454422	0.1897045	0.1454422	12.675	0.0421951	0.1966546	0.0421951	12.675	0.0414912	0.2140829	0.0414912	12.675	0.1101594
12.690001	0.1121722	0.3270238	0.1121722	12.690001	0.0575425	0.1797255	0.0575425	12.690001	0.0970877	0.2167511	0.0970877	12.690001	0.0541106	0.182826	0.0541106	12.690001	0.1238441	0.176922	0.1238441	12.690001	0.0366322	0.2119172	0.0366322	12.690001	0.1063222	0.1897386	0.1063222	12.690001	0.0421367	1.897069	NaN	12.690001	0.0505272	0.2022349	0.0505272	12.690001	0.1593408	0.1888551	0.1593408	12.690001	0.0570016	0.1875901	0.0570016	12.690001	0.0387676	0.2214015	0.0387676	12.690001	0.0990641
12.705001	0.1141625	0.2856858	0.1141625	12.705001	0.0641828	0.199356	0.0641828	12.705001	0.0953564	0.2259048	0.0953564	12.705001	0.071895	0.1807258	0.071895	12.705001	0.1160404	0.194637	0.1160404	12.705001	0.0675271	0.2139651	0.0675271	12.705001	0.0825239	0.1755526	0.0825239	12.705001	0.0395567	2.23859	NaN	12.705001	0.0521288	0.1941494	0.0521288	12.705001	0.1525096	0.1852758	0.1525096	12.705001	0.0479489	0.1850327	0.0479489	12.705001	0.0429405	0.2220337	0.0429405	12.705001	0.094672
12.72	0.1179415	0.3884258	0.1179415	12.72	0.0691876	0.1951462	0.0691876	12.72	0.0777559	0.2177453	0.0777559	12.72	0.0633575	0.1788523	0.0633575	12.72	0.1234083	0.1830997	0.1234083	12.72	0.0725721	0.2163172	0.0725721	12.72	0.0702217	0.177931	0.0702217	12.72	0.0221449	2.042514	NaN	12.72	0.065118	0.1891536	0.065118	12.72	0.1646271	0.169005	0.1646271	12.72	0.069062	0.1691569	0.069062	12.72	0.0398418	0.2103777	0.0398418	12.72	0.0939637
12.735001	0.1190443	0.3504381	0.1190443	12.735001	0.0679162	0.1885343	0.0679162	12.735001	0.1004521	0.2197132	0.1004521	12.735001	0.0704415	0.172427	0.0704415	12.735001	0.118431	0.1834803	0.118431	12.735001	0.0811565	0.2114463	0.0811565	12.735001	0.0581367	0.1822286	0.0581367	12.735001	0.0374617	1.948079	NaN	12.735001	0.0569866	0.1765278	0.0569866	12.735001	0.1309756	0.1661695	0.1309756	12.735001	0.057604	0.1849594	0.057604	12.735001	0.0492027	0.2161932	0.0492027	12.735001	0.1194567
12.750001	0.0973516	0.3515059	0.0973516	12.750001	0.0706993	0.1960652	0.0706993	12.750001	0.0965491	0.2158608	0.0965491	12.750001	0.0626563	0.175012	0.0626563	12.750001	0.1073364	0.1715368	0.1073364	12.750001	0.0586453	0.212359	0.0586453	12.750001	0.0710908	0.190564	0.0710908	12.750001	0.0339585	1.742098	NaN	12.750001	0.0565582	0.186746	0.0565582	12.750001	0.148435	0.1791994	0.148435	12.750001	0.0564639	0.1876247	0.0564639	12.750001	0.0417753	0.2153603	0.0417753	12.750001	0.1253183
12.765	0.1145153	0.3376218	0.1145153	12.765	0.066722	0.1892127	0.066722	12.765	0.0680528	0.2188629	0.0680528	12.765	0.0691883	0.1696196	0.0691883	12.765	0.1256208	0.1967006	0.1256208	12.765	0.0552088	0.2060753	0.0552088	12.765	0.0653256	0.1777329	0.0653256	12.765	0.0364808	1.498698	NaN	12.765	0.0680685	0.1812542	0.0680685	12.765	0.1396732	0.19298	0.1396732	12.765	0.0792324	0.1780029	0.0792324	12.765	0.0407592	0.2183996	0.0407592	12.765	0.1220893
12.780001	0.0933512	0.2963104	0.0933512	12.780001	0.0695348	0.1866369	0.0695348	12.780001	0.0895452	0.2168061	0.0895452	12.780001	0.0843957	0.1782456	0.0843957	12.780001	0.1334056	0.1774351	0.1334056	12.780001	0.0571004	0.2061095	0.0571004	12.780001	0.0607522	0.1791201	0.0607522	12.780001	0.0438821	1.437549	NaN	12.780001	0.0538416	0.1859301	0.0538416	12.780001	0.1269082	0.1804714	0.1269082	12.780001	0.0756453	0.1883217	0.0756453	12.780001	0.0461303	0.2228606	0.0461303	12.780001	0.1263583
12.795001	0.0966591	0.384411	0.0966591	12.795001	0.061524	0.1913749	0.061524	12.795001	0.0805012	0.2196815	0.0805012	12.795001	0.0764586	0.1745988	0.0764586	12.795001	0.1291628	0.187939	0.1291628	12.795001	0.0802335	0.2082797	0.0802335	12.795001	0.0759222	0.1724096	0.0759222	12.795001	0.029491	1.491975	NaN	12.795001	0.0575558	0.1896364	0.0575558	12.795001	0.1401657	0.1779415	0.1401657	12.795001	0.0798393	0.1944374	0.0798393	12.795001	0.0477857	0.220287	0.0477857	12.795001	0.1319545
12.81	0.0850803	0.3678644	0.0850803	12.81	0.0724629	0.1795725	0.0724629	12.81	0.0912389	0.2192446	0.0912389	12.81	0.075014	0.1813131	0.075014	12.81	0.1242584	0.1803554	0.1242584	12.81	0.0820536	0.2168681	0.0820536	12.81	0.0625004	0.1694402	0.0625004	12.81	0.0365254	1.410606	NaN	12.81	0.0614057	0.1873417	0.0614057	12.81	0.1260475	0.1845234	0.1260475	12.81	0.0767689	0.180964	0.0767689	12.81	0.0520558	0.2174436	0.0520558	12.81	0.1190162
12.825001	0.0876538	0.3603587	0.0876538	12.825001	0.0761784	0.1887198	0.0761784	12.825001	0.0810446	0.212045	0.0810446	12.825001	0.0845929	0.1792515	0.0845929	12.825001	0.1154606	0.1806335	0.1154606	12.825001	0.0711814	0.2136512	0.0711814	12.825001	0.0598806	0.1747974	0.0598806	12.825001	0.0377047	1.27514	NaN	12.825001	0.0573343	0.1996122	0.0573343	12.825001	0.1426769	0.2082303	0.1426769	12.825001	0.0791428	0.1919531	0.0791428	12.825001	0.060646	0.2173033	0.060646	12.825001	0.1373901
12.84	0.0821787	0.4238868	0.0821787	12.84	0.0676692	0.1715859	0.0676692	12.84	0.0614769	0.2203835	0.0614769	12.84	0.0751964	0.1820108	0.0751964	12.84	0.1357253	0.1822686	0.1357253	12.84	0.0607367	0.2204923	0.0607367	12.84	0.0569928	0.1701938	0.0569928	12.84	0.0326934	1.315917	NaN	12.84	0.0538973	0.2016457	0.0538973	12.84	0.1446269	0.1778448	0.1446269	12.84	0.0660857	0.1852591	0.0660857	12.84	0.0672013	0.2139899	0.0672013	12.84	0.133372
12.8550005	0.1140263	0.383898	0.1140263	12.8550005	0.0772769	0.2058875	0.0772769	12.8550005	0.0722345	0.2105161	0.0722345	12.8550005	0.0836252	0.1752125	0.0836252	12.8550005	0.1291284	0.1852268	0.1291284	12.8550005	0.0700034	0.2130872	0.0700034	12.8550005	0.090811	0.2082447	0.090811	12.8550005	0.0384246	1.02002	NaN	12.8550005	0.0579677	0.1953585	0.0579677	12.8550005	0.1655906	0.1861128	0.1655906	12.8550005	0.065047	0.1756956	0.065047	12.8550005	0.0689689	0.2178785	0.0689689	12.8550005	0.1395559
12.870001	0.1420504	0.3687178	0.1420504	12.870001	0.075181	0.2095926	0.075181	12.870001	0.0656838	0.2158377	0.0656838	12.870001	0.0772496	0.1831193	0.0772496	12.870001	0.1381981	0.1743521	0.1381981	12.870001	0.0645437	0.2125127	0.0645437	12.870001	0.0958185	0.1706168	0.0958185	12.870001	0.0498781	0.8556745	0.0498781	12.870001	0.0551274	0.1900866	0.0551274	12.870001	0.1465666	0.19467	0.1465666	12.870001	0.0553384	0.1863357	0.0553384	12.870001	0.0644266	0.2180586	0.0644266	12.870001	0.1277262
12.885	0.1349022	0.3003595	0.1349022	12.885	0.0753704	0.1958813	0.0753704	12.885	0.0721651	0.2224457	0.0721651	12.885	0.0827627	0.1718915	0.0827627	12.885	0.1434135	0.1818116	0.1434135	12.885	0.0723613	0.2148777	0.0723613	12.885	0.089758	0.1824993	0.089758	12.885	0.0365745	1.063172	NaN	12.885	0.0493562	0.1822776	0.0493562	12.885	0.1437471	0.1784157	0.1437471	12.885	0.0523178	0.1893724	0.0523178	12.885	0.0663916	0.215806	0.0663916	12.885	0.1365297
12.900001	0.1496402	0.4015599	0.1496402	12.900001	0.0793378	0.1995202	0.0793378	12.900001	0.061592	0.2230292	0.061592	12.900001	0.074361	0.1935513	0.074361	12.900001	0.1375517	0.1706104	0.1375517	12.900001	0.0725449	0.2112596	0.0725449	12.900001	0.1135168	0.1873121	0.1135168	12.900001	0.034686	1.148555	NaN	12.900001	0.0607031	0.2019234	0.0607031	12.900001	0.1458771	0.1827323	0.1458771	12.900001	0.0596256	0.1864727	0.0596256	12.900001	0.0816878	0.217937	0.0816878	12.900001	0.1341561
12.915001	0.1175325	0.5065349	0.1175325	12.915001	0.0784475	0.1909257	0.0784475	12.915001	0.070645	0.2138712	0.070645	12.915001	0.0808438	0.1696646	0.0808438	12.915001	0.1361	0.172003	0.1361	12.915001	0.0765665	0.2119932	0.0765665	12.915001	0.0972185	0.1861345	0.0972185	12.915001	0.0454164	1.117009	NaN	12.915001	0.0631895	0.2049611	0.0631895	12.915001	0.155538	0.1787797	0.155538	12.915001	0.0636413	0.1985574	0.0636413	12.915001	0.0625189	0.2145327	0.0625189	12.915001	0.1253341
12.93	0.1093408	0.6063281	0.1093408	12.93	0.0766283	0.2091158	0.0766283	12.93	0.075723	0.2108553	0.075723	12.93	0.0898344	0.1866508	0.0898344	12.93	0.1236423	0.1662408	0.1236423	12.93	0.0669326	0.2094933	0.0669326	12.93	0.1108023	0.2114665	0.1108023	12.93	0.0206988	1.257329	NaN	12.93	0.0660034	0.1914212	0.0660034	12.93	0.1612665	0.186823	0.1612665	12.93	0.064243	0.1855533	0.064243	12.93	0.0599052	0.2172878	0.0599052	12.93	0.137577
12.945001	0.1330443	0.5731874	0.1330443	12.945001	0.0630667	0.1657842	0.0630667	12.945001	0.070936	0.2140234	0.070936	12.945001	0.0847622	0.1815325	0.0847622	12.945001	0.1266094	0.173579	0.1266094	12.945001	0.0637019	0.2149418	0.0637019	12.945001	0.0773359	0.185809	0.0773359	12.945001	0.0327848	1.088407	NaN	12.945001	0.0691348	0.1913558	0.0691348	12.945001	0.1578134	0.1911683	0.1578134	12.945001	0.0578525	0.1863036	0.0578525	12.945001	0.0597889	0.2136283	0.0597889	12.945001	0.1308947
[truncated: 2,470 more rows]
[truncated: 202 more columns]
