# Supplementary material for: KRSR and RGD Adsorption on TiO2 and Influence of Ion Concentration: A Molecular Dynamics Study
Source: Biomolecules. 2026 Feb 23;16(2):336. doi: 10.3390/biom16020336 (PMC12938479; doi:10.3390/biom16020336)
Supplement: Supplementary file 1 [file biomolecules-16-00336-s001.zip › Supplementary data/energy/krsr/12Na15Cl_1_npt_energy.xvg]

# This file was created Wed Feb  4 13:47:38 2026
# Created by:
#          :-) GROMACS - gmx energy, 2023.3-Ubuntu_2023.3_1ubuntu3 (-:
# 
# Executable:   /usr/bin/gmx
# Data prefix:  /usr
# Working dir:  /mnt/e/titan/KRSR
# Command line:
#   gmx energy -f 12Na15Cl_1/npt/npt.edr -o 12Na15Cl_1_npt_energy.xvg
# gmx energy is part of G R O M A C S:
#
# GROningen MAchine for Chemical Simulation
#
@    title "GROMACS Energies"
@    xaxis  label "Time (ps)"
@    yaxis  label "(kJ/mol)"
@TYPE xy
@ view 0.15, 0.15, 0.75, 0.85
@ legend on
@ legend box on
@ legend loctype view
@ legend 0.78, 0.8
@ legend length 2
@ s0 legend "LJ-14"
@ s1 legend "Coulomb-14"
@ s2 legend "Potential"
@ s3 legend "Total Energy"
    0.000000   40.877594  -2341.145752  -11932883.000000  -11789211.000000
    2.000000   26.969156  -2352.082031  -11929071.000000  -11785479.000000
    4.000000   24.365273  -2326.298584  -11931641.000000  -11788970.000000
    6.000000   23.605927  -2379.607422  -11931664.000000  -11789475.000000
    8.000000   21.152798  -2339.039551  -11929751.000000  -11788073.000000
   10.000000   32.020782  -2329.920410  -11929607.000000  -11786563.000000
   12.000000   21.347593  -2397.664795  -11931391.000000  -11790271.000000
   14.000000   27.711800  -2324.240723  -11933063.000000  -11790472.000000
   16.000000   22.619600  -2328.382812  -11931467.000000  -11789700.000000
   18.000000   21.572369  -2384.532471  -11930996.000000  -11788819.000000
   20.000000   26.103842  -2363.594482  -11929939.000000  -11786754.000000
   22.000000   25.948639  -2329.721680  -11931735.000000  -11787891.000000
   24.000000   24.228611  -2338.273193  -11930874.000000  -11789770.000000
   26.000000   22.952290  -2361.572754  -11931097.000000  -11787479.000000
   28.000000   19.427107  -2367.833984  -11930189.000000  -11786533.000000
   30.000000   18.350931  -2423.638672  -11930615.000000  -11788791.000000
   32.000000   24.265007  -2362.898926  -11931228.000000  -11788933.000000
   34.000000   24.315111  -2372.952148  -11931229.000000  -11789760.000000
   36.000000   18.172785  -2348.471924  -11931693.000000  -11789153.000000
   38.000000   27.682442  -2301.053223  -11930323.000000  -11787478.000000
   40.000000   31.527229  -2417.353516  -11930184.000000  -11787455.000000
   42.000000   20.991274  -2316.744141  -11929216.000000  -11787518.000000
   44.000000   18.508110  -2336.464111  -11931378.000000  -11788597.000000
   46.000000   22.123432  -2352.856201  -11931510.000000  -11789147.000000
   48.000000   19.729162  -2384.018799  -11930136.000000  -11787418.000000
   50.000000   31.610647  -2309.085205  -11931325.000000  -11787498.000000
   52.000000   26.622244  -2369.069092  -11931668.000000  -11787945.000000
   54.000000   14.600740  -2348.940674  -11931835.000000  -11789030.000000
   56.000000   34.855103  -2349.846191  -11931295.000000  -11788811.000000
   58.000000   18.578501  -2395.391113  -11933031.000000  -11789596.000000
   60.000000   32.778301  -2302.051514  -11931947.000000  -11789178.000000
   62.000000   15.222463  -2319.670410  -11931724.000000  -11789012.000000
   64.000000   23.355366  -2382.494385  -11932421.000000  -11789563.000000
   66.000000   10.769511  -2340.040039  -11931794.000000  -11789370.000000
   68.000000   19.392982  -2342.458252  -11931559.000000  -11788955.000000
   70.000000   26.655750  -2314.255859  -11931072.000000  -11787456.000000
   72.000000   29.859581  -2351.136719  -11931387.000000  -11789412.000000
   74.000000   15.564091  -2308.770264  -11931766.000000  -11789517.000000
   76.000000   25.738192  -2335.165527  -11930769.000000  -11787813.000000
   78.000000   18.510799  -2365.229004  -11931982.000000  -11789140.000000
   80.000000   18.724421  -2389.395752  -11930595.000000  -11788631.000000
   82.000000   21.099796  -2346.153809  -11931825.000000  -11788611.000000
   84.000000   12.482506  -2310.653320  -11931143.000000  -11789290.000000
   86.000000   28.060471  -2448.808105  -11929784.000000  -11787618.000000
   88.000000   15.526651  -2349.543701  -11930629.000000  -11789142.000000
   90.000000   14.005598  -2366.775879  -11931563.000000  -11789307.000000
   92.000000   16.570915  -2326.848389  -11931173.000000  -11788599.000000
   94.000000   24.338648  -2338.273438  -11930845.000000  -11787538.000000
   96.000000   25.099556  -2376.420166  -11930352.000000  -11788056.000000
   98.000000   23.919365  -2344.650391  -11932617.000000  -11789676.000000
  100.000000   20.189047  -2367.317139  -11931507.000000  -11788691.000000
  102.000000   12.474335  -2347.520264  -11930938.000000  -11788586.000000
  104.000000   26.729179  -2408.853271  -11932379.000000  -11789953.000000
  106.000000   19.448530  -2234.110352  -11931339.000000  -11788810.000000
  108.000000   17.794003  -2329.880371  -11931300.000000  -11787462.000000
  110.000000   11.682377  -2361.680176  -11932236.000000  -11789036.000000
  112.000000   25.770678  -2274.746094  -11931112.000000  -11787279.000000
  114.000000   26.521946  -2292.731445  -11931571.000000  -11789160.000000
  116.000000   32.815933  -2349.477051  -11933157.000000  -11790883.000000
  118.000000   22.998646  -2303.681396  -11931948.000000  -11788386.000000
  120.000000   19.204559  -2391.884033  -11931706.000000  -11789152.000000
  122.000000   24.416039  -2344.103271  -11933073.000000  -11789988.000000
  124.000000   18.915609  -2364.853516  -11931295.000000  -11789055.000000
  126.000000   16.711609  -2401.485352  -11931470.000000  -11790545.000000
  128.000000   28.642467  -2366.809082  -11930685.000000  -11788914.000000
  130.000000   21.141657  -2384.432373  -11931998.000000  -11788987.000000
  132.000000   27.763523  -2378.008789  -11931210.000000  -11789276.000000
  134.000000   30.642097  -2338.074463  -11933605.000000  -11790600.000000
  136.000000   17.216537  -2368.373535  -11933452.000000  -11791326.000000
  138.000000   24.634245  -2270.573730  -11932396.000000  -11788999.000000
  140.000000   17.795238  -2371.309570  -11931389.000000  -11788577.000000
  142.000000   31.797935  -2369.286133  -11932043.000000  -11788502.000000
  144.000000   19.528011  -2334.659180  -11931693.000000  -11789041.000000
  146.000000   24.396919  -2472.703613  -11931321.000000  -11789734.000000
  148.000000   19.179995  -2332.227783  -11932014.000000  -11789395.000000
  150.000000   21.705906  -2409.929932  -11931038.000000  -11787629.000000
  152.000000   16.386696  -2363.747070  -11929530.000000  -11786755.000000
  154.000000   20.370068  -2358.108887  -11931392.000000  -11788893.000000
  156.000000   26.899761  -2370.069824  -11932030.000000  -11789516.000000
  158.000000   24.950451  -2329.072510  -11932101.000000  -11790285.000000
  160.000000   25.247915  -2332.621582  -11931837.000000  -11789529.000000
  162.000000   30.778479  -2345.051270  -11930152.000000  -11787565.000000
  164.000000   29.085106  -2324.224365  -11931800.000000  -11789900.000000
  166.000000   32.151043  -2343.701416  -11931591.000000  -11789136.000000
  168.000000   26.905964  -2379.968506  -11932265.000000  -11789197.000000
  170.000000   23.393921  -2342.183105  -11931375.000000  -11788303.000000
  172.000000   20.331171  -2393.565186  -11932126.000000  -11789534.000000
  174.000000   23.831036  -2365.154541  -11933213.000000  -11791810.000000
  176.000000   30.121704  -2395.498535  -11931064.000000  -11787757.000000
  178.000000   14.845360  -2303.851074  -11932051.000000  -11789030.000000
  180.000000   23.251760  -2360.417725  -11931148.000000  -11788923.000000
  182.000000   24.858175  -2403.980957  -11931398.000000  -11789575.000000
  184.000000   25.551422  -2340.887939  -11933163.000000  -11790455.000000
  186.000000   18.044279  -2353.083008  -11932009.000000  -11787980.000000
  188.000000   25.149054  -2360.172852  -11932082.000000  -11789186.000000
  190.000000   20.200447  -2359.764160  -11931110.000000  -11788527.000000
  192.000000   17.157318  -2326.904053  -11932336.000000  -11788491.000000
  194.000000   25.075943  -2360.871094  -11931732.000000  -11788682.000000
  196.000000   17.869488  -2332.006592  -11929568.000000  -11786528.000000
  198.000000   40.664871  -2447.086182  -11932094.000000  -11788205.000000
  200.000000   36.107353  -2459.904053  -11930412.000000  -11787855.000000
  202.000000   21.390709  -2399.026123  -11932874.000000  -11789819.000000
  204.000000   20.423569  -2322.416992  -11933170.000000  -11790384.000000
  206.000000   28.459093  -2394.071289  -11932916.000000  -11791247.000000
  208.000000   21.835056  -2366.782227  -11932476.000000  -11789476.000000
  210.000000   23.962494  -2363.485107  -11931587.000000  -11789189.000000
  212.000000   23.122742  -2408.524414  -11931204.000000  -11788334.000000
  214.000000   18.843275  -2346.068359  -11931138.000000  -11787270.000000
  216.000000   26.255558  -2394.155273  -11932503.000000  -11790565.000000
  218.000000   19.471899  -2378.789551  -11932374.000000  -11790805.000000
  220.000000   19.029268  -2330.940430  -11932249.000000  -11789849.000000
  222.000000   28.823765  -2359.007812  -11932344.000000  -11789592.000000
  224.000000   30.751604  -2332.779785  -11931274.000000  -11788706.000000
  226.000000   23.889769  -2380.481201  -11931511.000000  -11787802.000000
  228.000000   20.097240  -2366.902344  -11932358.000000  -11790298.000000
  230.000000   13.964279  -2349.899902  -11932928.000000  -11790342.000000
  232.000000   18.458412  -2365.542969  -11932146.000000  -11789184.000000
  234.000000   28.848793  -2324.614990  -11932327.000000  -11789192.000000
  236.000000   29.416471  -2363.458008  -11932131.000000  -11789938.000000
  238.000000   19.398064  -2356.427246  -11932570.000000  -11790154.000000
  240.000000   21.833681  -2381.911621  -11932721.000000  -11790272.000000
  242.000000   26.462933  -2322.570312  -11932184.000000  -11788852.000000
  244.000000   21.436111  -2347.411377  -11932624.000000  -11790233.000000
  246.000000   21.108980  -2373.764648  -11933416.000000  -11791182.000000
  248.000000   18.952179  -2350.340576  -11932321.000000  -11790409.000000
  250.000000   21.774641  -2338.208008  -11932367.000000  -11790276.000000
