# Supplementary material for: KRSR and RGD Adsorption on TiO2 and Influence of Ion Concentration: A Molecular Dynamics Study
Source: Biomolecules. 2026 Feb 23;16(2):336. doi: 10.3390/biom16020336 (PMC12938479; doi:10.3390/biom16020336)
Supplement: Supplementary file 1 [file biomolecules-16-00336-s001.zip › Supplementary data/energy/krsr/12Na15Cl_1_nvt_energy.xvg]

# This file was created Wed Feb  4 13:47:38 2026
# Created by:
#          :-) GROMACS - gmx energy, 2023.3-Ubuntu_2023.3_1ubuntu3 (-:
# 
# Executable:   /usr/bin/gmx
# Data prefix:  /usr
# Working dir:  /mnt/e/titan/KRSR
# Command line:
#   gmx energy -f 12Na15Cl_1/nvt/nvt.edr -o 12Na15Cl_1_nvt_energy.xvg
# gmx energy is part of G R O M A C S:
#
# GROningen MAchine for Chemical Simulation
#
@    title "GROMACS Energies"
@    xaxis  label "Time (ps)"
@    yaxis  label "(kJ/mol)"
@TYPE xy
@ view 0.15, 0.15, 0.75, 0.85
@ legend on
@ legend box on
@ legend loctype view
@ legend 0.78, 0.8
@ legend length 2
@ s0 legend "LJ-14"
@ s1 legend "Coulomb-14"
@ s2 legend "Potential"
@ s3 legend "Total Energy"
    0.000000   14.922529  -2304.296631  -11930374.000000  -11788305.000000
    2.000000   26.972790  -2354.280273  -11909964.000000  -11766077.000000
    4.000000   27.060463  -2327.012207  -11923912.000000  -11781929.000000
    6.000000   26.857744  -2350.414551  -11928579.000000  -11785581.000000
    8.000000   24.488308  -2382.791504  -11932203.000000  -11789980.000000
   10.000000   16.007992  -2423.756836  -11929517.000000  -11785644.000000
   12.000000   16.336599  -2385.172852  -11928512.000000  -11784701.000000
   14.000000   21.883043  -2333.113770  -11927197.000000  -11784948.000000
   16.000000   25.830523  -2348.662598  -11928836.000000  -11786813.000000
   18.000000   18.661596  -2381.175537  -11927422.000000  -11785557.000000
   20.000000   20.335814  -2333.091309  -11927975.000000  -11785869.000000
   22.000000   18.300877  -2347.661865  -11928740.000000  -11785748.000000
   24.000000   20.334484  -2322.793701  -11927344.000000  -11785038.000000
   26.000000   27.523476  -2330.511230  -11928583.000000  -11786789.000000
   28.000000   18.008606  -2342.845215  -11927025.000000  -11784458.000000
   30.000000   23.807653  -2302.867188  -11927102.000000  -11784938.000000
   32.000000   21.754133  -2348.691162  -11927620.000000  -11784687.000000
   34.000000   24.259838  -2397.385498  -11927181.000000  -11783584.000000
   36.000000   24.445988  -2339.727051  -11930170.000000  -11788009.000000
   38.000000   18.732536  -2347.201416  -11927448.000000  -11785367.000000
   40.000000   14.235653  -2324.565918  -11928322.000000  -11784840.000000
   42.000000   11.018748  -2335.588135  -11929468.000000  -11787050.000000
   44.000000   29.767536  -2268.098145  -11929505.000000  -11787224.000000
   46.000000   19.516193  -2368.917725  -11930128.000000  -11787354.000000
   48.000000   17.671303  -2307.472168  -11929230.000000  -11786619.000000
   50.000000   18.437019  -2331.302490  -11929918.000000  -11788008.000000
   52.000000   21.867737  -2356.772705  -11929627.000000  -11787670.000000
   54.000000   18.589691  -2392.212891  -11929649.000000  -11786306.000000
   56.000000   27.409908  -2365.480957  -11931205.000000  -11787746.000000
   58.000000   25.417341  -2335.812988  -11930120.000000  -11787715.000000
   60.000000   22.190561  -2386.991455  -11930019.000000  -11786443.000000
   62.000000   17.163040  -2338.261475  -11930964.000000  -11787728.000000
   64.000000   21.897770  -2345.354492  -11929558.000000  -11787620.000000
   66.000000   32.898270  -2296.249023  -11930428.000000  -11787549.000000
   68.000000   28.036945  -2372.918701  -11931030.000000  -11788990.000000
   70.000000   28.306210  -2341.440186  -11931103.000000  -11788438.000000
   72.000000   19.823532  -2327.713135  -11929498.000000  -11786432.000000
   74.000000   30.090370  -2357.490479  -11929072.000000  -11786681.000000
   76.000000   22.232260  -2291.630371  -11930358.000000  -11788150.000000
   78.000000   22.263115  -2352.631348  -11929675.000000  -11787817.000000
   80.000000   20.891499  -2387.665527  -11930297.000000  -11787290.000000
   82.000000   26.393360  -2370.498047  -11930774.000000  -11788146.000000
   84.000000   29.187614  -2394.648193  -11930983.000000  -11787463.000000
   86.000000   19.562832  -2286.229004  -11931019.000000  -11788811.000000
   88.000000   24.710449  -2281.617920  -11930010.000000  -11788469.000000
   90.000000   28.539892  -2336.659180  -11931231.000000  -11788028.000000
   92.000000   23.956688  -2359.392090  -11930375.000000  -11786872.000000
   94.000000   28.919399  -2371.278564  -11930251.000000  -11787820.000000
   96.000000   34.199955  -2329.712402  -11931446.000000  -11787595.000000
   98.000000   22.017046  -2325.461426  -11930865.000000  -11788219.000000
  100.000000   21.337841  -2354.925049  -11931275.000000  -11788266.000000
  102.000000   21.072838  -2359.270020  -11932179.000000  -11788791.000000
  104.000000   26.051365  -2275.307617  -11931613.000000  -11788461.000000
  106.000000   19.768009  -2342.082031  -11931140.000000  -11788090.000000
  108.000000   20.321754  -2374.918945  -11931728.000000  -11790041.000000
  110.000000   31.940290  -2346.177246  -11931806.000000  -11788349.000000
  112.000000   17.745008  -2341.137451  -11932086.000000  -11789648.000000
  114.000000   19.484350  -2357.264160  -11932054.000000  -11789210.000000
  116.000000   30.919441  -2349.197021  -11930652.000000  -11786766.000000
  118.000000   10.003665  -2392.931641  -11931047.000000  -11788474.000000
  120.000000   17.016474  -2330.843750  -11931287.000000  -11788335.000000
  122.000000   16.924194  -2359.345947  -11931705.000000  -11789630.000000
  124.000000   24.724072  -2340.790527  -11930773.000000  -11788124.000000
  126.000000   18.447010  -2292.508301  -11931279.000000  -11789895.000000
  128.000000   16.267370  -2431.590332  -11931371.000000  -11787725.000000
  130.000000   19.192963  -2363.850586  -11933177.000000  -11789379.000000
  132.000000   12.157843  -2356.692871  -11931477.000000  -11788132.000000
  134.000000   28.902142  -2378.131592  -11932180.000000  -11789987.000000
  136.000000   25.992199  -2379.940918  -11932349.000000  -11789169.000000
  138.000000   23.914906  -2383.588379  -11931507.000000  -11788634.000000
  140.000000   25.983887  -2383.299805  -11931961.000000  -11788976.000000
  142.000000   21.591906  -2404.781738  -11931603.000000  -11788452.000000
  144.000000   22.529373  -2383.071045  -11932833.000000  -11790861.000000
  146.000000   22.165903  -2323.944092  -11932855.000000  -11789663.000000
  148.000000   19.100521  -2398.655273  -11932600.000000  -11790572.000000
  150.000000   20.084000  -2357.128418  -11933250.000000  -11789458.000000
  152.000000   21.209049  -2304.223877  -11932758.000000  -11789346.000000
  154.000000   24.137974  -2286.537354  -11933131.000000  -11791406.000000
  156.000000   25.025354  -2383.694824  -11932772.000000  -11790550.000000
  158.000000   24.161882  -2349.251465  -11933852.000000  -11791355.000000
  160.000000   17.320475  -2249.332764  -11931833.000000  -11789923.000000
  162.000000   31.608982  -2359.189453  -11933507.000000  -11790250.000000
  164.000000   18.292347  -2342.368408  -11931760.000000  -11789350.000000
  166.000000   23.301331  -2340.955811  -11932269.000000  -11789715.000000
  168.000000   17.888739  -2285.977051  -11934330.000000  -11791993.000000
  170.000000   13.587069  -2268.696533  -11934512.000000  -11792612.000000
  172.000000   25.588146  -2343.335938  -11934306.000000  -11791319.000000
  174.000000   26.806412  -2333.190674  -11932482.000000  -11789505.000000
  176.000000   22.178036  -2357.693115  -11932898.000000  -11789892.000000
  178.000000   25.421673  -2356.309082  -11933622.000000  -11791908.000000
  180.000000   14.189932  -2378.214355  -11933074.000000  -11789656.000000
  182.000000   15.770345  -2308.227783  -11933248.000000  -11789347.000000
  184.000000   23.028622  -2359.951660  -11934302.000000  -11790529.000000
  186.000000   21.415108  -2321.504883  -11932606.000000  -11789426.000000
  188.000000   28.460081  -2390.951660  -11933243.000000  -11790508.000000
  190.000000   21.777323  -2298.895264  -11932197.000000  -11789617.000000
  192.000000   25.396770  -2354.262939  -11932153.000000  -11789646.000000
  194.000000   13.423545  -2361.007812  -11933152.000000  -11790464.000000
  196.000000   24.008484  -2344.679443  -11933601.000000  -11791611.000000
  198.000000   23.923126  -2400.389160  -11931906.000000  -11789798.000000
  200.000000   41.721680  -2338.599121  -11933098.000000  -11789836.000000
