# Supplementary material for: KRSR and RGD Adsorption on TiO2 and Influence of Ion Concentration: A Molecular Dynamics Study
Source: Biomolecules. 2026 Feb 23;16(2):336. doi: 10.3390/biom16020336 (PMC12938479; doi:10.3390/biom16020336)
Supplement: Supplementary file 1 [file biomolecules-16-00336-s001.zip › Supplementary data/energy/krsr/18Na21Cl_1_npt_energy.xvg]

# This file was created Wed Feb  4 13:47:38 2026
# Created by:
#          :-) GROMACS - gmx energy, 2023.3-Ubuntu_2023.3_1ubuntu3 (-:
# 
# Executable:   /usr/bin/gmx
# Data prefix:  /usr
# Working dir:  /mnt/e/titan/KRSR
# Command line:
#   gmx energy -f 18Na21Cl_1/npt/npt.edr -o 18Na21Cl_1_npt_energy.xvg
# gmx energy is part of G R O M A C S:
#
# GROningen MAchine for Chemical Simulation
#
@    title "GROMACS Energies"
@    xaxis  label "Time (ps)"
@    yaxis  label "(kJ/mol)"
@TYPE xy
@ view 0.15, 0.15, 0.75, 0.85
@ legend on
@ legend box on
@ legend loctype view
@ legend 0.78, 0.8
@ legend length 2
@ s0 legend "LJ-14"
@ s1 legend "Coulomb-14"
@ s2 legend "Potential"
@ s3 legend "Total Energy"
    0.000000   20.624565  -2353.731445  -11937351.000000  -11794523.000000
    2.000000   29.521929  -2289.663574  -11934196.000000  -11791392.000000
    4.000000   18.304266  -2406.935547  -11937547.000000  -11794655.000000
    6.000000   18.214405  -2350.685059  -11936268.000000  -11794696.000000
    8.000000   21.236046  -2390.638184  -11935557.000000  -11791908.000000
   10.000000   24.422792  -2305.926025  -11935518.000000  -11792711.000000
   12.000000   26.058744  -2344.997314  -11934003.000000  -11792008.000000
   14.000000   26.254557  -2341.067383  -11935856.000000  -11793741.000000
   16.000000   19.467148  -2393.560059  -11934864.000000  -11793115.000000
   18.000000   23.006805  -2386.457520  -11935454.000000  -11792277.000000
   20.000000   25.438564  -2376.874512  -11936349.000000  -11794203.000000
   22.000000   19.772362  -2367.449463  -11934931.000000  -11792829.000000
   24.000000   21.803129  -2374.170898  -11937443.000000  -11795340.000000
   26.000000   22.759636  -2302.687500  -11934130.000000  -11791944.000000
   28.000000   25.210146  -2364.222656  -11936280.000000  -11793963.000000
   30.000000   30.127943  -2353.669434  -11935035.000000  -11790287.000000
   32.000000   23.567738  -2341.683105  -11934995.000000  -11793066.000000
   34.000000   22.288868  -2365.208252  -11933488.000000  -11790232.000000
   36.000000   22.875652  -2380.089844  -11936560.000000  -11794665.000000
   38.000000   15.614168  -2380.139648  -11937102.000000  -11794106.000000
   40.000000   20.014977  -2357.985107  -11935382.000000  -11793107.000000
   42.000000   29.944342  -2398.963379  -11935413.000000  -11792786.000000
   44.000000   16.666485  -2348.808594  -11937853.000000  -11795422.000000
   46.000000   15.997614  -2381.064941  -11936956.000000  -11795783.000000
   48.000000   21.284760  -2313.483643  -11937515.000000  -11793898.000000
   50.000000   15.254227  -2347.216064  -11935236.000000  -11792914.000000
   52.000000   24.042068  -2308.432617  -11936967.000000  -11794700.000000
   54.000000   21.538595  -2373.194824  -11938104.000000  -11795874.000000
   56.000000   18.437737  -2365.666992  -11937325.000000  -11793589.000000
   58.000000   17.302616  -2418.330566  -11936928.000000  -11794989.000000
   60.000000   20.885687  -2417.708984  -11935292.000000  -11793612.000000
   62.000000   17.562466  -2338.398438  -11936979.000000  -11793762.000000
   64.000000   22.581760  -2378.009521  -11936409.000000  -11794282.000000
   66.000000   15.681943  -2373.411133  -11936543.000000  -11793704.000000
   68.000000   21.273775  -2336.975830  -11936582.000000  -11794211.000000
   70.000000   23.327173  -2308.836914  -11937465.000000  -11795684.000000
   72.000000   23.137262  -2376.890137  -11936082.000000  -11794435.000000
   74.000000   23.276421  -2285.146729  -11936797.000000  -11794375.000000
   76.000000   19.188131  -2322.658447  -11937425.000000  -11795217.000000
   78.000000   15.622788  -2288.457520  -11935102.000000  -11792099.000000
   80.000000   17.247873  -2358.337402  -11935582.000000  -11792938.000000
   82.000000   28.250530  -2397.961182  -11935309.000000  -11793687.000000
   84.000000   23.701469  -2373.588867  -11936132.000000  -11793015.000000
   86.000000   26.592796  -2378.200439  -11937386.000000  -11794773.000000
   88.000000   21.330006  -2407.176514  -11937244.000000  -11794885.000000
   90.000000   21.021248  -2358.271973  -11936220.000000  -11794070.000000
   92.000000   27.885038  -2356.862061  -11936675.000000  -11794579.000000
   94.000000   29.312494  -2411.166504  -11937130.000000  -11794233.000000
   96.000000   27.969202  -2384.653320  -11937237.000000  -11794843.000000
   98.000000   26.296295  -2390.738770  -11938137.000000  -11796283.000000
  100.000000   14.337694  -2372.640137  -11935091.000000  -11791968.000000
  102.000000   17.044287  -2354.645020  -11936479.000000  -11794832.000000
  104.000000   22.032232  -2359.369385  -11934936.000000  -11792775.000000
  106.000000   17.828014  -2368.661133  -11936620.000000  -11793321.000000
  108.000000   21.503441  -2362.727539  -11936739.000000  -11792573.000000
  110.000000   20.370672  -2385.424805  -11937245.000000  -11794325.000000
  112.000000   17.299664  -2318.345215  -11937444.000000  -11795180.000000
  114.000000   32.906639  -2349.534912  -11936069.000000  -11792794.000000
  116.000000   13.319442  -2282.331055  -11938183.000000  -11796775.000000
  118.000000   20.685455  -2331.540527  -11937784.000000  -11795894.000000
  120.000000   23.498344  -2326.987793  -11937102.000000  -11792776.000000
  122.000000   20.689747  -2385.683350  -11937197.000000  -11793861.000000
  124.000000   20.257174  -2352.416260  -11938682.000000  -11796161.000000
  126.000000   19.759693  -2313.917725  -11938711.000000  -11796801.000000
  128.000000   20.804552  -2389.291748  -11936145.000000  -11793423.000000
  130.000000   24.815159  -2347.693604  -11937344.000000  -11795132.000000
  132.000000   17.683161  -2359.190674  -11939292.000000  -11796467.000000
  134.000000   22.470314  -2356.182129  -11936538.000000  -11793808.000000
  136.000000   29.061192  -2396.694824  -11937185.000000  -11795413.000000
  138.000000   15.804523  -2375.244629  -11936032.000000  -11794982.000000
  140.000000   17.925426  -2344.285889  -11937346.000000  -11794454.000000
  142.000000   37.480003  -2395.849854  -11935253.000000  -11791639.000000
  144.000000   32.144966  -2346.944824  -11938031.000000  -11795532.000000
  146.000000   21.918491  -2326.155273  -11938064.000000  -11795066.000000
  148.000000   20.683426  -2338.354736  -11937169.000000  -11794602.000000
  150.000000   19.945829  -2346.109863  -11938431.000000  -11795836.000000
  152.000000   26.989464  -2374.949463  -11938170.000000  -11796539.000000
  154.000000   19.236132  -2314.057861  -11937778.000000  -11794658.000000
  156.000000   17.598501  -2425.813477  -11934535.000000  -11793249.000000
  158.000000   25.974623  -2397.186035  -11937243.000000  -11794074.000000
  160.000000   18.942282  -2403.187500  -11936422.000000  -11794322.000000
  162.000000   27.667057  -2441.828369  -11938218.000000  -11795804.000000
  164.000000   19.397411  -2400.085938  -11936089.000000  -11794043.000000
  166.000000   14.457743  -2356.143066  -11936763.000000  -11794953.000000
  168.000000   12.909273  -2395.598145  -11937235.000000  -11794835.000000
  170.000000   22.539736  -2335.053223  -11936684.000000  -11794860.000000
  172.000000   32.293259  -2361.123047  -11938317.000000  -11794771.000000
  174.000000   19.335354  -2379.805420  -11938680.000000  -11797190.000000
  176.000000   19.656412  -2309.436279  -11938476.000000  -11795986.000000
  178.000000   28.986048  -2315.677246  -11936819.000000  -11794609.000000
  180.000000   16.828081  -2414.406738  -11936319.000000  -11794469.000000
  182.000000   26.523563  -2368.724609  -11936795.000000  -11793999.000000
  184.000000   19.641460  -2370.427246  -11937881.000000  -11795259.000000
  186.000000   24.965725  -2385.121338  -11937538.000000  -11794219.000000
  188.000000   18.457756  -2392.538574  -11937758.000000  -11795684.000000
  190.000000   16.934963  -2367.225830  -11937614.000000  -11795205.000000
  192.000000   21.645468  -2348.721924  -11939480.000000  -11797462.000000
  194.000000   21.557474  -2385.612305  -11937652.000000  -11795246.000000
  196.000000   28.938183  -2375.605469  -11937550.000000  -11796403.000000
  198.000000   21.267941  -2369.854736  -11939306.000000  -11796278.000000
  200.000000   21.667421  -2353.614746  -11937506.000000  -11794482.000000
  202.000000   21.133499  -2441.735840  -11937358.000000  -11794694.000000
  204.000000   22.063372  -2430.812012  -11937123.000000  -11794181.000000
  206.000000    9.612253  -2388.926025  -11938628.000000  -11796133.000000
  208.000000   29.496376  -2383.273193  -11938804.000000  -11796450.000000
  210.000000   18.039726  -2367.370605  -11939058.000000  -11796107.000000
  212.000000   18.629719  -2345.099121  -11938273.000000  -11796271.000000
  214.000000   24.178679  -2353.645020  -11938849.000000  -11795816.000000
  216.000000   24.393848  -2394.343262  -11938303.000000  -11795930.000000
  218.000000   19.943727  -2461.133301  -11938913.000000  -11796467.000000
  220.000000   26.506845  -2382.254395  -11937409.000000  -11794996.000000
  222.000000   28.948254  -2329.313232  -11939013.000000  -11796398.000000
  224.000000   19.568050  -2375.703125  -11939802.000000  -11797206.000000
  226.000000   15.173748  -2365.366943  -11939484.000000  -11798087.000000
  228.000000   14.286099  -2295.249023  -11940329.000000  -11797802.000000
  230.000000   14.356945  -2360.963867  -11938696.000000  -11796230.000000
  232.000000   30.176077  -2311.272949  -11939436.000000  -11797268.000000
  234.000000   22.830904  -2324.476807  -11940107.000000  -11798362.000000
  236.000000   24.042839  -2297.755859  -11938895.000000  -11796828.000000
  238.000000   10.492679  -2309.147461  -11940096.000000  -11796447.000000
  240.000000   21.033358  -2346.198486  -11938618.000000  -11796614.000000
  242.000000   20.570208  -2268.610107  -11938103.000000  -11796008.000000
  244.000000   19.237375  -2410.664551  -11938665.000000  -11795917.000000
  246.000000   13.511291  -2352.808594  -11939284.000000  -11797105.000000
  248.000000   27.502398  -2327.456787  -11937707.000000  -11793783.000000
  250.000000   24.857265  -2383.277344  -11938579.000000  -11795456.000000
