# Supplementary material for: KRSR and RGD Adsorption on TiO2 and Influence of Ion Concentration: A Molecular Dynamics Study
Source: Biomolecules. 2026 Feb 23;16(2):336. doi: 10.3390/biom16020336 (PMC12938479; doi:10.3390/biom16020336)
Supplement: Supplementary file 1 [file biomolecules-16-00336-s001.zip › Supplementary data/energy/krsr/18Na21Cl_1_nvt_energy.xvg]

# This file was created Wed Feb  4 13:47:38 2026
# Created by:
#          :-) GROMACS - gmx energy, 2023.3-Ubuntu_2023.3_1ubuntu3 (-:
# 
# Executable:   /usr/bin/gmx
# Data prefix:  /usr
# Working dir:  /mnt/e/titan/KRSR
# Command line:
#   gmx energy -f 18Na21Cl_1/nvt/nvt.edr -o 18Na21Cl_1_nvt_energy.xvg
# gmx energy is part of G R O M A C S:
#
# GROningen MAchine for Chemical Simulation
#
@    title "GROMACS Energies"
@    xaxis  label "Time (ps)"
@    yaxis  label "(kJ/mol)"
@TYPE xy
@ view 0.15, 0.15, 0.75, 0.85
@ legend on
@ legend box on
@ legend loctype view
@ legend 0.78, 0.8
@ legend length 2
@ s0 legend "LJ-14"
@ s1 legend "Coulomb-14"
@ s2 legend "Potential"
@ s3 legend "Total Energy"
    0.000000   15.660879  -2311.347168  -11934543.000000  -11791824.000000
    2.000000   22.266628  -2345.661133  -11913138.000000  -11768036.000000
    4.000000   27.794352  -2325.305176  -11926036.000000  -11782927.000000
    6.000000   23.150087  -2444.246582  -11932546.000000  -11789404.000000
    8.000000   29.320282  -2296.760254  -11932934.000000  -11789839.000000
   10.000000   10.067781  -2282.836670  -11935399.000000  -11792963.000000
   12.000000   15.129850  -2330.326416  -11933780.000000  -11790693.000000
   14.000000   23.761312  -2365.200195  -11932389.000000  -11789105.000000
   16.000000   28.740038  -2327.287842  -11932722.000000  -11789795.000000
   18.000000   21.976421  -2379.657227  -11931167.000000  -11788126.000000
   20.000000   25.197277  -2286.679443  -11931215.000000  -11788589.000000
   22.000000   28.828903  -2389.119385  -11932587.000000  -11789066.000000
   24.000000   26.310045  -2392.352051  -11933575.000000  -11790940.000000
   26.000000   27.034929  -2333.864258  -11932220.000000  -11789376.000000
   28.000000   27.185463  -2321.672363  -11933035.000000  -11790618.000000
   30.000000   27.329517  -2341.151367  -11933070.000000  -11789941.000000
   32.000000   26.323616  -2322.685547  -11934257.000000  -11792306.000000
   34.000000   17.925688  -2387.725098  -11933914.000000  -11791698.000000
   36.000000   17.595072  -2370.415527  -11933771.000000  -11791355.000000
   38.000000   25.418674  -2354.657715  -11933219.000000  -11790100.000000
   40.000000   20.592520  -2366.343506  -11934383.000000  -11791738.000000
   42.000000   21.938683  -2410.131836  -11933746.000000  -11791152.000000
   44.000000   24.561737  -2329.636963  -11932764.000000  -11789533.000000
   46.000000   26.590904  -2342.972656  -11934969.000000  -11792487.000000
   48.000000   16.996662  -2379.040527  -11933456.000000  -11790892.000000
   50.000000   28.859972  -2307.258789  -11933486.000000  -11790304.000000
   52.000000   17.996513  -2353.383057  -11933576.000000  -11790819.000000
   54.000000   24.065016  -2317.859619  -11935234.000000  -11793662.000000
   56.000000   17.761723  -2279.722656  -11933869.000000  -11790979.000000
   58.000000   22.275759  -2377.927246  -11934473.000000  -11791342.000000
   60.000000   26.123991  -2404.740234  -11934301.000000  -11791472.000000
   62.000000   20.563318  -2387.607910  -11936143.000000  -11791958.000000
   64.000000    7.429055  -2395.381348  -11934662.000000  -11792297.000000
   66.000000   23.307711  -2330.822266  -11935378.000000  -11793441.000000
   68.000000   21.161888  -2362.336914  -11935310.000000  -11793129.000000
   70.000000   24.550249  -2432.066895  -11934181.000000  -11790914.000000
   72.000000   16.116917  -2345.173340  -11934589.000000  -11791815.000000
   74.000000   21.196642  -2259.124023  -11933602.000000  -11791551.000000
   76.000000   21.515583  -2306.773926  -11933780.000000  -11791009.000000
   78.000000   35.127705  -2331.666016  -11935286.000000  -11792491.000000
   80.000000   26.201338  -2371.135498  -11934166.000000  -11790647.000000
   82.000000   16.211855  -2322.085449  -11935753.000000  -11792490.000000
   84.000000   23.496710  -2365.520508  -11936289.000000  -11793852.000000
   86.000000   20.157675  -2372.061035  -11936442.000000  -11794238.000000
   88.000000   25.913216  -2360.471924  -11936676.000000  -11794069.000000
   90.000000   15.906027  -2338.387695  -11936722.000000  -11793698.000000
   92.000000   23.915501  -2333.015625  -11936146.000000  -11794680.000000
   94.000000   22.034689  -2354.371582  -11937267.000000  -11794853.000000
   96.000000   16.940313  -2434.284668  -11936977.000000  -11794632.000000
   98.000000   13.095386  -2321.034668  -11936508.000000  -11793823.000000
  100.000000   10.374784  -2407.932617  -11936980.000000  -11795104.000000
  102.000000   15.007072  -2348.662842  -11937617.000000  -11795121.000000
  104.000000   22.024361  -2398.390137  -11937370.000000  -11794741.000000
  106.000000   24.892509  -2402.800537  -11935975.000000  -11793425.000000
  108.000000   15.397024  -2332.742676  -11936892.000000  -11794663.000000
  110.000000   22.907785  -2328.012207  -11937129.000000  -11793821.000000
  112.000000   17.780293  -2331.172363  -11937357.000000  -11794019.000000
  114.000000   32.620525  -2389.997070  -11936491.000000  -11793867.000000
  116.000000   22.751669  -2271.537598  -11937188.000000  -11794976.000000
  118.000000   26.365173  -2370.292480  -11937731.000000  -11795120.000000
  120.000000   22.259323  -2331.117676  -11935803.000000  -11792802.000000
  122.000000   17.009779  -2290.394775  -11936263.000000  -11793276.000000
  124.000000   33.822319  -2363.507324  -11935925.000000  -11793610.000000
  126.000000   21.665127  -2378.752686  -11937664.000000  -11794160.000000
  128.000000   16.759167  -2397.313721  -11936975.000000  -11795128.000000
  130.000000   15.739832  -2350.399902  -11936781.000000  -11793978.000000
  132.000000   25.339460  -2375.556885  -11935645.000000  -11793571.000000
  134.000000   20.608107  -2419.380615  -11936365.000000  -11794090.000000
  136.000000   22.910999  -2356.941650  -11937766.000000  -11794694.000000
  138.000000   17.994158  -2344.665283  -11936901.000000  -11794421.000000
  140.000000   18.394487  -2318.469482  -11937555.000000  -11794839.000000
  142.000000   28.294821  -2329.400391  -11937033.000000  -11794368.000000
  144.000000   23.436445  -2357.150879  -11937293.000000  -11794039.000000
  146.000000   25.530012  -2303.900879  -11938527.000000  -11795735.000000
  148.000000   18.373512  -2400.107178  -11936748.000000  -11793752.000000
  150.000000   24.058899  -2344.762695  -11937271.000000  -11793854.000000
  152.000000   24.396343  -2329.459473  -11938211.000000  -11796590.000000
  154.000000   24.745420  -2366.183105  -11935743.000000  -11792394.000000
  156.000000   31.379791  -2366.898438  -11937099.000000  -11795403.000000
  158.000000   17.821461  -2337.243652  -11936656.000000  -11794774.000000
  160.000000   27.068014  -2371.065918  -11935912.000000  -11793256.000000
  162.000000   18.707495  -2275.279785  -11938407.000000  -11795492.000000
  164.000000   20.840237  -2372.676758  -11936317.000000  -11794341.000000
  166.000000   22.528091  -2341.665771  -11938431.000000  -11796166.000000
  168.000000   14.901704  -2383.849609  -11938630.000000  -11795254.000000
  170.000000   23.866693  -2369.807617  -11937712.000000  -11795906.000000
  172.000000   18.742205  -2289.328369  -11938787.000000  -11796739.000000
  174.000000   17.467270  -2397.650879  -11938717.000000  -11795726.000000
  176.000000   26.098877  -2351.530518  -11937820.000000  -11795410.000000
  178.000000   24.657827  -2338.676758  -11937473.000000  -11794612.000000
  180.000000   24.812843  -2403.766846  -11938255.000000  -11796285.000000
  182.000000   20.925600  -2376.331787  -11937310.000000  -11795213.000000
  184.000000   20.618008  -2345.466309  -11938947.000000  -11795807.000000
  186.000000   21.834751  -2311.953613  -11938156.000000  -11796834.000000
  188.000000   15.893614  -2332.211670  -11938191.000000  -11794972.000000
  190.000000   13.804888  -2319.250977  -11937355.000000  -11793997.000000
  192.000000   30.675062  -2270.697266  -11937356.000000  -11795068.000000
  194.000000   31.428734  -2354.055664  -11937387.000000  -11794685.000000
  196.000000   18.068535  -2385.062256  -11937780.000000  -11795204.000000
  198.000000   10.788377  -2325.922852  -11937413.000000  -11795058.000000
  200.000000   20.516197  -2350.883301  -11937559.000000  -11795137.000000
