# Supplementary material for: KRSR and RGD Adsorption on TiO2 and Influence of Ion Concentration: A Molecular Dynamics Study
Source: Biomolecules. 2026 Feb 23;16(2):336. doi: 10.3390/biom16020336 (PMC12938479; doi:10.3390/biom16020336)
Supplement: Supplementary file 1 [file biomolecules-16-00336-s001.zip › Supplementary data/energy/krsr/1Na4Cl_1_npt_energy.xvg]

# This file was created Wed Feb  4 13:47:38 2026
# Created by:
#          :-) GROMACS - gmx energy, 2023.3-Ubuntu_2023.3_1ubuntu3 (-:
# 
# Executable:   /usr/bin/gmx
# Data prefix:  /usr
# Working dir:  /mnt/e/titan/KRSR
# Command line:
#   gmx energy -f 1Na4Cl_1/npt/npt.edr -o 1Na4Cl_1_npt_energy.xvg
# gmx energy is part of G R O M A C S:
#
# GROningen MAchine for Chemical Simulation
#
@    title "GROMACS Energies"
@    xaxis  label "Time (ps)"
@    yaxis  label "(kJ/mol)"
@TYPE xy
@ view 0.15, 0.15, 0.75, 0.85
@ legend on
@ legend box on
@ legend loctype view
@ legend 0.78, 0.8
@ legend length 2
@ s0 legend "LJ-14"
@ s1 legend "Coulomb-14"
@ s2 legend "Potential"
@ s3 legend "Total Energy"
    0.000000   15.990553  -2293.699463  -11926521.000000  -11784104.000000
    2.000000   23.552473  -2343.455078  -11922738.000000  -11780460.000000
    4.000000   29.088997  -2348.454102  -11925072.000000  -11781509.000000
    6.000000   24.151779  -2333.564697  -11925025.000000  -11781788.000000
    8.000000   19.153624  -2338.795898  -11923128.000000  -11781193.000000
   10.000000   21.343763  -2412.418457  -11925316.000000  -11782307.000000
   12.000000   20.432440  -2320.657227  -11923734.000000  -11780490.000000
   14.000000   18.280714  -2331.526855  -11924975.000000  -11782545.000000
   16.000000   23.489525  -2331.778564  -11924681.000000  -11781338.000000
   18.000000   18.057444  -2351.104248  -11923818.000000  -11780941.000000
   20.000000   24.327040  -2316.252441  -11925156.000000  -11781847.000000
   22.000000   11.761296  -2397.755859  -11924595.000000  -11782215.000000
   24.000000   16.147429  -2384.747314  -11924883.000000  -11782204.000000
   26.000000   22.785210  -2396.137207  -11924494.000000  -11781186.000000
   28.000000   16.073618  -2320.721924  -11923200.000000  -11781088.000000
   30.000000   24.803423  -2383.128906  -11924029.000000  -11780710.000000
   32.000000   20.350296  -2377.584473  -11925097.000000  -11782037.000000
   34.000000   18.319315  -2398.334229  -11925405.000000  -11783758.000000
   36.000000   21.060530  -2305.745850  -11922954.000000  -11780317.000000
   38.000000   36.464466  -2299.754639  -11923239.000000  -11780465.000000
   40.000000   35.219696  -2356.933350  -11924142.000000  -11780815.000000
   42.000000   26.763395  -2360.027588  -11924326.000000  -11782112.000000
   44.000000   26.033443  -2313.749023  -11924513.000000  -11781655.000000
   46.000000   26.281509  -2357.127197  -11923335.000000  -11781174.000000
   48.000000   13.573257  -2395.125488  -11925677.000000  -11783777.000000
   50.000000   21.785919  -2358.488525  -11924942.000000  -11781788.000000
   52.000000   15.048525  -2344.203613  -11925899.000000  -11783954.000000
   54.000000   19.179079  -2362.908203  -11923925.000000  -11780268.000000
   56.000000   13.954106  -2335.945068  -11924175.000000  -11782207.000000
   58.000000   23.917229  -2341.351562  -11923303.000000  -11781573.000000
   60.000000   21.858023  -2294.027100  -11923933.000000  -11781553.000000
   62.000000   23.015226  -2309.407959  -11926486.000000  -11783763.000000
   64.000000   12.707719  -2369.993408  -11925528.000000  -11783093.000000
   66.000000   20.462547  -2430.360596  -11926794.000000  -11783833.000000
   68.000000   22.592070  -2339.743164  -11925380.000000  -11782037.000000
   70.000000   18.004124  -2305.771973  -11925259.000000  -11782204.000000
   72.000000   15.282985  -2312.120361  -11925793.000000  -11781795.000000
   74.000000   21.375784  -2304.809570  -11925137.000000  -11782304.000000
   76.000000   23.685513  -2311.791016  -11926978.000000  -11783885.000000
   78.000000   29.080677  -2326.656006  -11924795.000000  -11781513.000000
   80.000000   20.294769  -2427.364014  -11926554.000000  -11783546.000000
   82.000000   25.886780  -2338.446777  -11926170.000000  -11782927.000000
   84.000000   17.039333  -2358.248779  -11926346.000000  -11784012.000000
   86.000000   13.377954  -2357.745605  -11926025.000000  -11783620.000000
   88.000000   23.685356  -2393.750244  -11926522.000000  -11783586.000000
   90.000000   12.841589  -2330.286865  -11925231.000000  -11782964.000000
   92.000000   24.811516  -2336.261963  -11925554.000000  -11783213.000000
   94.000000   18.369310  -2315.437256  -11925563.000000  -11783095.000000
   96.000000   23.432196  -2341.933350  -11924925.000000  -11781805.000000
   98.000000   16.660999  -2341.136475  -11926364.000000  -11783738.000000
  100.000000   20.209908  -2409.654053  -11924386.000000  -11781084.000000
  102.000000   27.428595  -2328.923340  -11926017.000000  -11782914.000000
  104.000000   29.328577  -2305.263672  -11926569.000000  -11782660.000000
  106.000000   24.223881  -2323.734619  -11926350.000000  -11784162.000000
  108.000000   25.358694  -2330.044434  -11926006.000000  -11783646.000000
  110.000000   14.838935  -2342.403564  -11926246.000000  -11783117.000000
  112.000000   26.052502  -2337.364746  -11925655.000000  -11783871.000000
  114.000000   36.868774  -2260.961182  -11926813.000000  -11784014.000000
  116.000000   15.693458  -2334.759766  -11927468.000000  -11784180.000000
  118.000000   28.614456  -2330.394775  -11926964.000000  -11784637.000000
  120.000000   28.383963  -2343.478516  -11926632.000000  -11782895.000000
  122.000000   25.128807  -2319.264648  -11925505.000000  -11782758.000000
  124.000000   17.102633  -2325.158691  -11926631.000000  -11784380.000000
  126.000000   21.233419  -2359.718750  -11927273.000000  -11784616.000000
  128.000000   22.797493  -2383.754395  -11926178.000000  -11783931.000000
  130.000000   16.843851  -2332.485596  -11927388.000000  -11784215.000000
  132.000000   24.986641  -2404.791016  -11925903.000000  -11782584.000000
  134.000000   15.906693  -2310.080811  -11926586.000000  -11783225.000000
  136.000000   17.033432  -2334.346924  -11926601.000000  -11783878.000000
  138.000000   18.413996  -2393.939941  -11927376.000000  -11784664.000000
  140.000000   31.779034  -2367.764648  -11926770.000000  -11784158.000000
  142.000000   25.283752  -2328.213379  -11926079.000000  -11782270.000000
  144.000000   31.739040  -2416.730957  -11925742.000000  -11783337.000000
  146.000000   26.077309  -2376.852539  -11926060.000000  -11783702.000000
  148.000000   22.867872  -2300.076172  -11925691.000000  -11783103.000000
  150.000000   26.055748  -2375.083008  -11926014.000000  -11783212.000000
  152.000000   20.389336  -2320.062256  -11925835.000000  -11782369.000000
  154.000000   22.755642  -2387.876709  -11927526.000000  -11784763.000000
  156.000000   22.398033  -2290.027344  -11926538.000000  -11783355.000000
  158.000000   21.456396  -2403.170410  -11926050.000000  -11784101.000000
  160.000000   24.411791  -2281.739258  -11926688.000000  -11781788.000000
  162.000000   22.325617  -2280.249512  -11926260.000000  -11783996.000000
  164.000000   25.695070  -2339.541260  -11927156.000000  -11784961.000000
  166.000000   16.480545  -2335.697021  -11926348.000000  -11783901.000000
  168.000000   16.788980  -2374.296143  -11928082.000000  -11785701.000000
  170.000000   27.512381  -2392.457520  -11926617.000000  -11783660.000000
  172.000000   30.001633  -2424.003418  -11926736.000000  -11784564.000000
  174.000000   16.564066  -2417.292969  -11926965.000000  -11784761.000000
  176.000000   29.394119  -2347.836426  -11926199.000000  -11783297.000000
  178.000000   26.682785  -2360.531738  -11927235.000000  -11785438.000000
  180.000000   24.720947  -2355.456787  -11927540.000000  -11784482.000000
  182.000000   11.570931  -2368.544922  -11929382.000000  -11785445.000000
  184.000000   19.969713  -2325.944092  -11928408.000000  -11785801.000000
  186.000000   25.204872  -2353.840332  -11927552.000000  -11784220.000000
  188.000000   17.686872  -2329.349365  -11928326.000000  -11784038.000000
  190.000000   14.964686  -2393.911865  -11927413.000000  -11784855.000000
  192.000000   14.301356  -2357.368164  -11928137.000000  -11784993.000000
  194.000000   29.517952  -2395.296875  -11927090.000000  -11784090.000000
  196.000000   13.898140  -2337.455811  -11925509.000000  -11782466.000000
  198.000000   18.151794  -2351.475830  -11927368.000000  -11784105.000000
  200.000000   20.210442  -2391.963867  -11926627.000000  -11784358.000000
  202.000000   15.621737  -2377.182861  -11928070.000000  -11784723.000000
  204.000000   32.957325  -2337.092041  -11927139.000000  -11784522.000000
  206.000000   23.296638  -2387.686035  -11927025.000000  -11783882.000000
  208.000000   27.940983  -2342.834717  -11928313.000000  -11785715.000000
  210.000000   12.039954  -2324.947754  -11926368.000000  -11783430.000000
  212.000000   32.818481  -2321.679688  -11927978.000000  -11785264.000000
  214.000000   17.679939  -2433.115967  -11927837.000000  -11785639.000000
  216.000000   21.468233  -2245.257568  -11927467.000000  -11784394.000000
  218.000000   18.779665  -2342.442871  -11929364.000000  -11786848.000000
  220.000000   24.520672  -2333.154053  -11928352.000000  -11786469.000000
  222.000000   33.390682  -2383.353027  -11927459.000000  -11785043.000000
  224.000000   19.905231  -2349.409180  -11925840.000000  -11782904.000000
  226.000000   26.754238  -2371.041992  -11928229.000000  -11785621.000000
  228.000000   23.545036  -2410.571289  -11926775.000000  -11784542.000000
  230.000000   13.993401  -2402.595947  -11925807.000000  -11782186.000000
  232.000000   19.575970  -2394.007568  -11926785.000000  -11784866.000000
  234.000000   15.679320  -2359.501953  -11927133.000000  -11784036.000000
  236.000000   29.362358  -2323.379639  -11928215.000000  -11785221.000000
  238.000000   27.522873  -2329.774658  -11927842.000000  -11784671.000000
  240.000000   25.189150  -2319.452637  -11928762.000000  -11785288.000000
  242.000000   27.030741  -2310.688477  -11927072.000000  -11784279.000000
  244.000000   16.744331  -2392.638428  -11927644.000000  -11784261.000000
  246.000000   22.484463  -2343.373779  -11930155.000000  -11787530.000000
  248.000000   26.830540  -2325.779297  -11927290.000000  -11784656.000000
  250.000000   27.719767  -2331.419678  -11926699.000000  -11784865.000000
