# Supplementary material for: KRSR and RGD Adsorption on TiO2 and Influence of Ion Concentration: A Molecular Dynamics Study
Source: Biomolecules. 2026 Feb 23;16(2):336. doi: 10.3390/biom16020336 (PMC12938479; doi:10.3390/biom16020336)
Supplement: Supplementary file 1 [file biomolecules-16-00336-s001.zip › Supplementary data/energy/krsr/1Na4Cl_1_nvt_energy.xvg]

# This file was created Wed Feb  4 13:47:38 2026
# Created by:
#          :-) GROMACS - gmx energy, 2023.3-Ubuntu_2023.3_1ubuntu3 (-:
# 
# Executable:   /usr/bin/gmx
# Data prefix:  /usr
# Working dir:  /mnt/e/titan/KRSR
# Command line:
#   gmx energy -f 1Na4Cl_1/nvt/nvt.edr -o 1Na4Cl_1_nvt_energy.xvg
# gmx energy is part of G R O M A C S:
#
# GROningen MAchine for Chemical Simulation
#
@    title "GROMACS Energies"
@    xaxis  label "Time (ps)"
@    yaxis  label "(kJ/mol)"
@TYPE xy
@ view 0.15, 0.15, 0.75, 0.85
@ legend on
@ legend box on
@ legend loctype view
@ legend 0.78, 0.8
@ legend length 2
@ s0 legend "LJ-14"
@ s1 legend "Coulomb-14"
@ s2 legend "Potential"
@ s3 legend "Total Energy"
    0.000000   15.032084  -2350.757812  -11936908.000000  -11794334.000000
    2.000000   20.441229  -2382.007812  -11903400.000000  -11759330.000000
    4.000000   14.475601  -2291.466797  -11915048.000000  -11772142.000000
    6.000000   19.930040  -2356.900146  -11920774.000000  -11778691.000000
    8.000000   21.685658  -2359.571533  -11922840.000000  -11779303.000000
   10.000000   20.860416  -2383.528076  -11923479.000000  -11781137.000000
   12.000000   20.275261  -2367.635254  -11920887.000000  -11777793.000000
   14.000000   14.029074  -2333.079590  -11920598.000000  -11777984.000000
   16.000000   31.246231  -2409.724121  -11921239.000000  -11778055.000000
   18.000000   17.069536  -2291.920654  -11921498.000000  -11779922.000000
   20.000000   29.121780  -2320.745605  -11922216.000000  -11779347.000000
   22.000000   26.011122  -2347.548096  -11921347.000000  -11778900.000000
   24.000000   21.610544  -2342.070801  -11921551.000000  -11777843.000000
   26.000000   24.107780  -2356.763428  -11921482.000000  -11778331.000000
   28.000000   22.117916  -2326.983398  -11922404.000000  -11780382.000000
   30.000000   21.907059  -2352.004395  -11920223.000000  -11777358.000000
   32.000000   21.302029  -2350.483398  -11920522.000000  -11778003.000000
   34.000000   20.831928  -2317.550537  -11921082.000000  -11778732.000000
   36.000000   29.779659  -2401.222656  -11921291.000000  -11779276.000000
   38.000000   27.092705  -2399.695557  -11922170.000000  -11779573.000000
   40.000000    9.091535  -2369.389404  -11923307.000000  -11780147.000000
   42.000000   19.891256  -2407.919434  -11922245.000000  -11779239.000000
   44.000000   25.847893  -2342.483398  -11920861.000000  -11778999.000000
   46.000000   16.888279  -2384.716797  -11922011.000000  -11779613.000000
   48.000000   22.825914  -2349.322998  -11921340.000000  -11778447.000000
   50.000000   22.559835  -2326.504639  -11924017.000000  -11781202.000000
   52.000000   19.660521  -2334.866211  -11922523.000000  -11780101.000000
   54.000000   15.127178  -2374.999756  -11925105.000000  -11782490.000000
   56.000000   27.649448  -2328.217773  -11923607.000000  -11781531.000000
   58.000000   17.482403  -2392.399658  -11924074.000000  -11781285.000000
   60.000000   25.900599  -2337.109863  -11923429.000000  -11780926.000000
   62.000000   21.702890  -2348.160400  -11925515.000000  -11782465.000000
   64.000000   21.968443  -2319.731201  -11925233.000000  -11781660.000000
   66.000000   21.738461  -2370.529053  -11924368.000000  -11781750.000000
   68.000000   25.373352  -2369.237793  -11925628.000000  -11782686.000000
   70.000000   19.230082  -2341.099121  -11926021.000000  -11783686.000000
   72.000000   34.880768  -2303.245850  -11924290.000000  -11781897.000000
   74.000000   19.578136  -2323.045654  -11925505.000000  -11783272.000000
   76.000000   22.734936  -2342.520264  -11925407.000000  -11783003.000000
   78.000000   20.863169  -2372.925537  -11924911.000000  -11782323.000000
   80.000000   32.091942  -2350.472656  -11925208.000000  -11781753.000000
   82.000000   25.562065  -2362.636475  -11924489.000000  -11781467.000000
   84.000000   20.381481  -2355.875488  -11924022.000000  -11781921.000000
   86.000000   24.100586  -2326.193604  -11924298.000000  -11781158.000000
   88.000000   24.975897  -2349.295898  -11924190.000000  -11780830.000000
   90.000000   34.304543  -2371.521484  -11924473.000000  -11781516.000000
   92.000000   22.247313  -2273.508789  -11924553.000000  -11782361.000000
   94.000000   19.048752  -2395.096191  -11925271.000000  -11782929.000000
   96.000000   13.238645  -2326.705566  -11925139.000000  -11782625.000000
   98.000000   16.397030  -2384.270020  -11924398.000000  -11781498.000000
  100.000000   21.467215  -2365.874023  -11925393.000000  -11782534.000000
  102.000000   24.155926  -2358.853027  -11924624.000000  -11781630.000000
  104.000000   28.319948  -2260.803955  -11925883.000000  -11783254.000000
  106.000000   22.713171  -2357.921631  -11923494.000000  -11780540.000000
  108.000000   22.623980  -2334.608643  -11925775.000000  -11782919.000000
  110.000000   22.379972  -2345.015625  -11926442.000000  -11783218.000000
  112.000000   28.932035  -2362.289062  -11926534.000000  -11783389.000000
  114.000000   19.146055  -2324.161133  -11926882.000000  -11785154.000000
  116.000000   21.396030  -2380.144531  -11927809.000000  -11784059.000000
  118.000000   21.652855  -2342.313721  -11926239.000000  -11784095.000000
  120.000000   23.048120  -2316.434570  -11926568.000000  -11784591.000000
  122.000000   25.610456  -2354.249023  -11925519.000000  -11782646.000000
  124.000000   14.276659  -2354.679199  -11925313.000000  -11783500.000000
  126.000000   13.783612  -2395.910400  -11928234.000000  -11786398.000000
  128.000000   27.569942  -2365.916016  -11926485.000000  -11783881.000000
  130.000000   20.547033  -2342.235840  -11926695.000000  -11783734.000000
  132.000000   18.603712  -2368.229492  -11924277.000000  -11781846.000000
  134.000000   25.118572  -2323.405029  -11925229.000000  -11782458.000000
  136.000000   24.025724  -2336.919189  -11925685.000000  -11782588.000000
  138.000000   26.009480  -2370.900146  -11925700.000000  -11783330.000000
  140.000000   19.694269  -2399.370361  -11926017.000000  -11781988.000000
  142.000000   24.504982  -2382.377930  -11926982.000000  -11784186.000000
  144.000000   21.608738  -2324.153809  -11926361.000000  -11784883.000000
  146.000000   21.483809  -2340.548340  -11925649.000000  -11782209.000000
  148.000000   18.634207  -2386.177979  -11927216.000000  -11784694.000000
  150.000000   24.191887  -2356.513428  -11927648.000000  -11785523.000000
  152.000000   27.516415  -2291.704590  -11925188.000000  -11782075.000000
  154.000000   13.852258  -2367.752930  -11926335.000000  -11782796.000000
  156.000000   23.529152  -2341.428467  -11926587.000000  -11783766.000000
  158.000000   28.406832  -2357.595215  -11925423.000000  -11783003.000000
  160.000000   20.098183  -2325.487793  -11926446.000000  -11784384.000000
  162.000000   17.774553  -2365.751465  -11925949.000000  -11783114.000000
  164.000000   18.435795  -2339.541260  -11925534.000000  -11782173.000000
  166.000000   12.665568  -2338.303467  -11927952.000000  -11785730.000000
  168.000000   23.098978  -2355.134521  -11927867.000000  -11784896.000000
  170.000000   20.492437  -2337.750732  -11928592.000000  -11785958.000000
  172.000000   24.115509  -2303.445312  -11926427.000000  -11784448.000000
  174.000000   16.502502  -2396.327148  -11927381.000000  -11784393.000000
  176.000000   13.180297  -2311.552490  -11925451.000000  -11782787.000000
  178.000000   16.333139  -2390.335693  -11925694.000000  -11782376.000000
  180.000000   29.682028  -2396.716309  -11926748.000000  -11783532.000000
  182.000000   25.432247  -2355.724365  -11926551.000000  -11783551.000000
  184.000000   26.647810  -2360.278809  -11926702.000000  -11783633.000000
  186.000000   20.154587  -2305.486572  -11928264.000000  -11784826.000000
  188.000000   25.160973  -2320.319580  -11927136.000000  -11784290.000000
  190.000000   16.011932  -2359.616211  -11925632.000000  -11782989.000000
  192.000000   15.767028  -2337.515625  -11927572.000000  -11784856.000000
  194.000000   20.220152  -2371.617920  -11927198.000000  -11784578.000000
  196.000000   16.175627  -2286.920166  -11926103.000000  -11784208.000000
  198.000000   35.400082  -2351.374756  -11926079.000000  -11782132.000000
  200.000000   16.111248  -2295.330322  -11926689.000000  -11784677.000000
