# Supplementary material for: KRSR and RGD Adsorption on TiO2 and Influence of Ion Concentration: A Molecular Dynamics Study
Source: Biomolecules. 2026 Feb 23;16(2):336. doi: 10.3390/biom16020336 (PMC12938479; doi:10.3390/biom16020336)
Supplement: Supplementary file 1 [file biomolecules-16-00336-s001.zip › Supplementary data/energy/krsr/24Na27Cl_1_npt_energy.xvg]

# This file was created Wed Feb  4 13:47:39 2026
# Created by:
#          :-) GROMACS - gmx energy, 2023.3-Ubuntu_2023.3_1ubuntu3 (-:
# 
# Executable:   /usr/bin/gmx
# Data prefix:  /usr
# Working dir:  /mnt/e/titan/KRSR
# Command line:
#   gmx energy -f 24Na27Cl_1/npt/npt.edr -o 24Na27Cl_1_npt_energy.xvg
# gmx energy is part of G R O M A C S:
#
# Grunge ROck MAChoS
#
@    title "GROMACS Energies"
@    xaxis  label "Time (ps)"
@    yaxis  label "(kJ/mol)"
@TYPE xy
@ view 0.15, 0.15, 0.75, 0.85
@ legend on
@ legend box on
@ legend loctype view
@ legend 0.78, 0.8
@ legend length 2
@ s0 legend "LJ-14"
@ s1 legend "Coulomb-14"
@ s2 legend "Potential"
@ s3 legend "Total Energy"
    0.000000   21.975138  -2409.124512  -11939565.000000  -11796356.000000
    2.000000   25.483770  -2363.196777  -11938557.000000  -11795470.000000
    4.000000   21.733919  -2365.082031  -11939170.000000  -11797065.000000
    6.000000   23.310537  -2401.453857  -11938326.000000  -11795554.000000
    8.000000   20.983965  -2367.982666  -11938897.000000  -11795671.000000
   10.000000   23.564020  -2295.797852  -11937959.000000  -11795461.000000
   12.000000   18.423651  -2389.722900  -11938334.000000  -11796658.000000
   14.000000   27.088490  -2411.592285  -11937510.000000  -11794374.000000
   16.000000   21.828178  -2336.940674  -11939689.000000  -11796726.000000
   18.000000   23.912970  -2336.705566  -11937805.000000  -11794731.000000
   20.000000   27.399654  -2394.199951  -11939210.000000  -11796700.000000
   22.000000   33.658264  -2413.008789  -11939886.000000  -11796733.000000
   24.000000   18.226780  -2390.524902  -11938081.000000  -11795382.000000
   26.000000   25.828199  -2306.359863  -11938555.000000  -11795021.000000
   28.000000   25.885139  -2379.124756  -11940723.000000  -11798211.000000
   30.000000   34.324352  -2439.108887  -11939859.000000  -11796937.000000
   32.000000   22.286240  -2381.949463  -11938417.000000  -11796421.000000
   34.000000   31.627869  -2336.876953  -11938408.000000  -11795793.000000
   36.000000   25.370562  -2368.378662  -11938490.000000  -11796991.000000
   38.000000   19.188570  -2370.622070  -11937160.000000  -11794807.000000
   40.000000   30.583969  -2295.783691  -11938608.000000  -11795492.000000
   42.000000   13.715399  -2397.526123  -11938786.000000  -11796458.000000
   44.000000   30.738136  -2358.833252  -11937771.000000  -11795384.000000
   46.000000   37.763344  -2433.257812  -11938190.000000  -11795021.000000
   48.000000   27.795324  -2342.966309  -11939534.000000  -11796578.000000
   50.000000   20.960142  -2325.162354  -11938002.000000  -11795141.000000
   52.000000   24.000425  -2432.503906  -11938421.000000  -11796445.000000
   54.000000   18.604843  -2408.617920  -11939705.000000  -11796995.000000
   56.000000   24.041311  -2379.997070  -11938902.000000  -11796546.000000
   58.000000   24.634150  -2343.315674  -11938732.000000  -11795972.000000
   60.000000   28.098324  -2381.374268  -11940963.000000  -11799606.000000
   62.000000   20.684483  -2337.450195  -11940414.000000  -11798381.000000
   64.000000   16.820551  -2326.589355  -11939389.000000  -11796741.000000
   66.000000   19.260468  -2369.476807  -11940753.000000  -11798140.000000
   68.000000   18.925083  -2324.736816  -11939246.000000  -11796106.000000
   70.000000   22.887577  -2359.021484  -11940208.000000  -11796873.000000
   72.000000   28.457930  -2304.335938  -11938947.000000  -11795466.000000
   74.000000   24.934351  -2387.913086  -11939587.000000  -11798230.000000
   76.000000   19.576332  -2346.269043  -11938501.000000  -11795940.000000
   78.000000   20.250732  -2321.735596  -11939349.000000  -11796593.000000
   80.000000   22.000599  -2346.928955  -11940348.000000  -11797312.000000
   82.000000   22.500669  -2371.447510  -11939186.000000  -11796012.000000
   84.000000   24.331049  -2334.142822  -11938952.000000  -11796125.000000
   86.000000   22.679819  -2318.819824  -11939884.000000  -11797094.000000
   88.000000   19.276232  -2349.509766  -11938493.000000  -11796492.000000
   90.000000   22.824146  -2320.220947  -11939596.000000  -11797429.000000
   92.000000   19.715794  -2328.145996  -11940338.000000  -11798013.000000
   94.000000   22.833616  -2378.545654  -11940286.000000  -11797811.000000
   96.000000   20.380939  -2344.158447  -11940881.000000  -11799645.000000
   98.000000   11.972021  -2384.389893  -11940261.000000  -11797329.000000
  100.000000   29.826359  -2455.352051  -11941387.000000  -11798965.000000
  102.000000   13.968646  -2315.963135  -11939732.000000  -11797202.000000
  104.000000   23.019257  -2381.729980  -11940388.000000  -11798522.000000
  106.000000   13.498389  -2363.594727  -11940018.000000  -11797471.000000
  108.000000   22.959377  -2377.656494  -11938858.000000  -11796688.000000
  110.000000   22.565012  -2327.629883  -11940574.000000  -11798623.000000
  112.000000   14.396255  -2386.748535  -11941103.000000  -11797345.000000
  114.000000   23.121862  -2308.729736  -11940159.000000  -11798081.000000
  116.000000   22.429794  -2352.915527  -11940302.000000  -11796953.000000
  118.000000   23.227781  -2364.864502  -11939360.000000  -11796870.000000
  120.000000   16.296551  -2398.000244  -11940243.000000  -11796685.000000
  122.000000   20.862473  -2435.121094  -11941050.000000  -11797794.000000
  124.000000   15.918381  -2355.144043  -11940462.000000  -11798456.000000
  126.000000   10.618684  -2371.259766  -11939044.000000  -11796318.000000
  128.000000   37.456367  -2379.971924  -11939524.000000  -11797143.000000
  130.000000   16.803505  -2358.025391  -11939709.000000  -11796995.000000
  132.000000   26.620783  -2303.099854  -11938675.000000  -11795659.000000
  134.000000   20.345713  -2390.641602  -11939910.000000  -11798049.000000
  136.000000   20.760059  -2314.381104  -11939270.000000  -11796605.000000
  138.000000   15.351108  -2362.958740  -11939784.000000  -11796492.000000
  140.000000   25.259893  -2389.197266  -11939022.000000  -11796246.000000
  142.000000   21.400734  -2352.765137  -11938478.000000  -11795250.000000
  144.000000   16.352411  -2362.737793  -11940718.000000  -11798547.000000
  146.000000   17.712692  -2411.833496  -11939848.000000  -11797142.000000
  148.000000   17.535801  -2365.992920  -11940034.000000  -11797882.000000
  150.000000   19.226004  -2366.720703  -11939494.000000  -11796816.000000
  152.000000   22.848667  -2390.906494  -11940373.000000  -11798133.000000
  154.000000   19.295715  -2386.686035  -11940534.000000  -11797411.000000
  156.000000   16.066431  -2316.828369  -11938367.000000  -11795972.000000
  158.000000   12.294320  -2404.344727  -11939389.000000  -11796308.000000
  160.000000   20.041431  -2382.099365  -11939643.000000  -11796029.000000
  162.000000   19.073652  -2408.977051  -11941107.000000  -11799258.000000
  164.000000   29.714024  -2383.417969  -11940934.000000  -11798838.000000
  166.000000   10.031190  -2410.215820  -11940202.000000  -11797955.000000
  168.000000   18.481852  -2312.948975  -11941672.000000  -11799731.000000
  170.000000   33.604618  -2359.150635  -11940294.000000  -11797808.000000
  172.000000   14.700026  -2356.769531  -11940489.000000  -11796836.000000
  174.000000   25.636917  -2387.628418  -11940319.000000  -11798605.000000
  176.000000   17.782738  -2355.594238  -11941111.000000  -11798232.000000
  178.000000   25.392727  -2361.047363  -11939072.000000  -11797122.000000
  180.000000   19.794952  -2352.148193  -11939907.000000  -11797122.000000
  182.000000   21.560925  -2326.668945  -11939441.000000  -11798092.000000
  184.000000   17.871265  -2405.726807  -11941312.000000  -11799445.000000
  186.000000   24.147896  -2337.869141  -11939454.000000  -11797028.000000
  188.000000   15.528829  -2386.622070  -11938737.000000  -11796779.000000
  190.000000   25.830353  -2315.867676  -11940032.000000  -11797056.000000
  192.000000   25.935200  -2380.017822  -11938786.000000  -11794871.000000
  194.000000   16.531746  -2327.970215  -11939016.000000  -11796855.000000
  196.000000   27.676811  -2320.633789  -11939422.000000  -11797055.000000
  198.000000   28.909796  -2347.410156  -11939412.000000  -11796841.000000
  200.000000   17.322083  -2354.101074  -11939697.000000  -11797816.000000
  202.000000   21.966787  -2331.471191  -11939681.000000  -11797130.000000
  204.000000   18.934114  -2421.063965  -11938878.000000  -11796164.000000
  206.000000   13.560030  -2343.283691  -11939095.000000  -11796997.000000
  208.000000   16.145388  -2418.875244  -11940895.000000  -11798013.000000
  210.000000   22.078325  -2405.921387  -11941543.000000  -11799364.000000
  212.000000   23.434278  -2338.521973  -11941570.000000  -11799574.000000
  214.000000   21.207357  -2365.642090  -11941103.000000  -11798655.000000
  216.000000   19.668339  -2366.074463  -11940532.000000  -11798353.000000
  218.000000   31.315470  -2345.113281  -11941385.000000  -11798702.000000
  220.000000   18.509274  -2378.922852  -11939825.000000  -11798002.000000
  222.000000   21.828951  -2393.184814  -11939314.000000  -11797288.000000
  224.000000   11.987989  -2409.058594  -11938717.000000  -11795024.000000
  226.000000   24.821163  -2374.541504  -11941047.000000  -11798945.000000
  228.000000   21.353752  -2364.810791  -11940072.000000  -11798266.000000
  230.000000   24.016113  -2379.311768  -11941206.000000  -11798234.000000
  232.000000   31.350346  -2387.617188  -11940494.000000  -11797749.000000
  234.000000   15.382112  -2379.009277  -11941438.000000  -11797750.000000
  236.000000   28.340321  -2380.787598  -11941646.000000  -11799935.000000
  238.000000   19.569921  -2378.193359  -11940477.000000  -11797098.000000
  240.000000   21.732786  -2325.274170  -11941174.000000  -11799340.000000
  242.000000   25.350143  -2370.391602  -11940881.000000  -11798692.000000
  244.000000   31.823431  -2375.457031  -11941087.000000  -11798181.000000
  246.000000   26.564865  -2389.875244  -11941770.000000  -11799608.000000
  248.000000   21.960592  -2403.629639  -11942651.000000  -11799581.000000
  250.000000   26.573599  -2372.226562  -11940365.000000  -11797597.000000
