# Supplementary material for: KRSR and RGD Adsorption on TiO2 and Influence of Ion Concentration: A Molecular Dynamics Study
Source: Biomolecules. 2026 Feb 23;16(2):336. doi: 10.3390/biom16020336 (PMC12938479; doi:10.3390/biom16020336)
Supplement: Supplementary file 1 [file biomolecules-16-00336-s001.zip › Supplementary data/energy/krsr/24Na27Cl_1_nvt_energy.xvg]

# This file was created Wed Feb  4 13:47:39 2026
# Created by:
#          :-) GROMACS - gmx energy, 2023.3-Ubuntu_2023.3_1ubuntu3 (-:
# 
# Executable:   /usr/bin/gmx
# Data prefix:  /usr
# Working dir:  /mnt/e/titan/KRSR
# Command line:
#   gmx energy -f 24Na27Cl_1/nvt/nvt.edr -o 24Na27Cl_1_nvt_energy.xvg
# gmx energy is part of G R O M A C S:
#
# Grunge ROck MAChoS
#
@    title "GROMACS Energies"
@    xaxis  label "Time (ps)"
@    yaxis  label "(kJ/mol)"
@TYPE xy
@ view 0.15, 0.15, 0.75, 0.85
@ legend on
@ legend box on
@ legend loctype view
@ legend 0.78, 0.8
@ legend length 2
@ s0 legend "LJ-14"
@ s1 legend "Coulomb-14"
@ s2 legend "Potential"
@ s3 legend "Total Energy"
    0.000000   14.836339  -2332.718018  -11956123.000000  -11812989.000000
    2.000000   29.526585  -2369.134277  -11915270.000000  -11771001.000000
    4.000000   30.612614  -2380.447266  -11929536.000000  -11787687.000000
    6.000000   25.900324  -2363.953613  -11936077.000000  -11793717.000000
    8.000000   20.035442  -2323.393799  -11936048.000000  -11793155.000000
   10.000000   18.536463  -2314.912598  -11936129.000000  -11792793.000000
   12.000000   20.827284  -2359.826660  -11937820.000000  -11794888.000000
   14.000000   20.976194  -2267.762939  -11936725.000000  -11793931.000000
   16.000000   25.113581  -2293.551758  -11937443.000000  -11794971.000000
   18.000000   21.333668  -2309.895264  -11936669.000000  -11794987.000000
   20.000000   25.063658  -2338.135498  -11939577.000000  -11797602.000000
   22.000000   27.421719  -2338.489746  -11936609.000000  -11794043.000000
   24.000000   27.286669  -2380.368896  -11937363.000000  -11795549.000000
   26.000000   25.492815  -2309.043457  -11937590.000000  -11796058.000000
   28.000000   26.786716  -2319.361328  -11936348.000000  -11793638.000000
   30.000000   19.614559  -2378.935059  -11937895.000000  -11795744.000000
   32.000000   15.548828  -2310.593262  -11936246.000000  -11793764.000000
   34.000000   20.203213  -2325.268066  -11935645.000000  -11793562.000000
   36.000000   31.712893  -2359.039795  -11938659.000000  -11795490.000000
   38.000000   29.016954  -2385.906494  -11936803.000000  -11793338.000000
   40.000000   24.562700  -2343.627441  -11936371.000000  -11794727.000000
   42.000000   13.633516  -2315.444824  -11937570.000000  -11795488.000000
   44.000000   18.540751  -2310.585449  -11938333.000000  -11795573.000000
   46.000000   25.826944  -2360.112305  -11937536.000000  -11795102.000000
   48.000000   29.913055  -2414.472900  -11938007.000000  -11795085.000000
   50.000000   23.752279  -2270.383301  -11938954.000000  -11796680.000000
   52.000000   34.883118  -2391.040283  -11939135.000000  -11796051.000000
   54.000000   29.744511  -2355.782227  -11937384.000000  -11795527.000000
   56.000000   21.578152  -2313.622070  -11937204.000000  -11795171.000000
   58.000000   24.327229  -2430.672363  -11939003.000000  -11795845.000000
   60.000000   22.567854  -2367.860596  -11938117.000000  -11795421.000000
   62.000000   30.116779  -2379.644531  -11938397.000000  -11795500.000000
   64.000000   24.005405  -2341.614014  -11938279.000000  -11795284.000000
   66.000000   21.710114  -2348.973877  -11938179.000000  -11795211.000000
   68.000000   30.757217  -2371.183350  -11938759.000000  -11796401.000000
   70.000000   24.204626  -2344.496094  -11940556.000000  -11798385.000000
   72.000000   26.539455  -2329.720215  -11938753.000000  -11795954.000000
   74.000000   17.157955  -2376.668457  -11940698.000000  -11798198.000000
   76.000000   28.375763  -2295.125000  -11939666.000000  -11797006.000000
   78.000000   20.036484  -2376.382812  -11940176.000000  -11798221.000000
   80.000000   24.959654  -2284.399658  -11939691.000000  -11796465.000000
   82.000000   24.910521  -2282.791504  -11938676.000000  -11795653.000000
   84.000000   19.278290  -2336.363525  -11940331.000000  -11796930.000000
   86.000000   28.765039  -2337.843018  -11939080.000000  -11796874.000000
   88.000000   28.438398  -2340.746582  -11939489.000000  -11797185.000000
   90.000000   23.165319  -2357.896973  -11939896.000000  -11797245.000000
   92.000000   25.952948  -2358.769287  -11940247.000000  -11797898.000000
   94.000000   17.783535  -2372.456299  -11938202.000000  -11795992.000000
   96.000000   25.806414  -2321.981201  -11939409.000000  -11796733.000000
   98.000000   29.656094  -2345.184814  -11939398.000000  -11798314.000000
  100.000000   22.390989  -2317.658447  -11941606.000000  -11799296.000000
  102.000000   13.374567  -2326.856689  -11939384.000000  -11796801.000000
  104.000000   24.703466  -2322.217285  -11940253.000000  -11797920.000000
  106.000000   14.953010  -2351.392334  -11941698.000000  -11800105.000000
  108.000000   31.368866  -2423.010010  -11939175.000000  -11797399.000000
  110.000000   22.450621  -2390.792969  -11940048.000000  -11797108.000000
  112.000000   29.517971  -2391.522705  -11941660.000000  -11799011.000000
  114.000000   20.997110  -2364.995117  -11939723.000000  -11798170.000000
  116.000000   29.223143  -2391.931641  -11941217.000000  -11798245.000000
  118.000000   19.455069  -2364.450928  -11940449.000000  -11797333.000000
  120.000000   25.512907  -2372.744629  -11940539.000000  -11798230.000000
  122.000000   28.672916  -2362.335938  -11941401.000000  -11799816.000000
  124.000000   30.504875  -2286.272217  -11941546.000000  -11799268.000000
  126.000000   35.664494  -2346.145264  -11940743.000000  -11798229.000000
  128.000000   22.368355  -2355.110107  -11940599.000000  -11798298.000000
  130.000000   26.131039  -2371.768066  -11939773.000000  -11796940.000000
  132.000000   27.720713  -2360.378174  -11941528.000000  -11799626.000000
  134.000000   23.173012  -2287.801758  -11941100.000000  -11798262.000000
  136.000000   21.313978  -2378.791260  -11939060.000000  -11796744.000000
  138.000000   21.684748  -2352.052002  -11940916.000000  -11798135.000000
  140.000000   18.674210  -2368.242676  -11939833.000000  -11798464.000000
  142.000000   19.618134  -2370.728760  -11941124.000000  -11798752.000000
  144.000000   31.997679  -2268.482422  -11940466.000000  -11798300.000000
  146.000000   32.588387  -2351.644043  -11941319.000000  -11798795.000000
  148.000000   18.196981  -2338.854492  -11941100.000000  -11797476.000000
  150.000000   25.492443  -2346.033936  -11941137.000000  -11797697.000000
  152.000000   14.946326  -2285.106201  -11941620.000000  -11798401.000000
  154.000000   34.363373  -2312.714111  -11940582.000000  -11798198.000000
  156.000000   20.786888  -2387.856445  -11941486.000000  -11798794.000000
  158.000000   13.431120  -2343.136719  -11940892.000000  -11798366.000000
  160.000000   14.493519  -2372.346680  -11939556.000000  -11797404.000000
  162.000000   13.724260  -2324.089355  -11942093.000000  -11800544.000000
  164.000000   28.195564  -2377.371094  -11941025.000000  -11798368.000000
  166.000000   18.171532  -2309.166016  -11941827.000000  -11797649.000000
  168.000000   26.294222  -2413.160400  -11940948.000000  -11798392.000000
  170.000000   11.814583  -2380.282227  -11940762.000000  -11797861.000000
  172.000000   31.830765  -2344.984619  -11940648.000000  -11796597.000000
  174.000000   13.301207  -2364.849609  -11941170.000000  -11798449.000000
  176.000000   28.378803  -2275.744141  -11939045.000000  -11796520.000000
  178.000000   17.177187  -2381.529785  -11940708.000000  -11798388.000000
  180.000000   25.758896  -2328.429688  -11940381.000000  -11798619.000000
  182.000000   22.413393  -2331.954590  -11940309.000000  -11798045.000000
  184.000000   22.004557  -2325.955322  -11939471.000000  -11797698.000000
  186.000000   22.778532  -2366.407227  -11939233.000000  -11796462.000000
  188.000000   23.242468  -2314.611816  -11939673.000000  -11797026.000000
  190.000000   21.789980  -2389.068359  -11941777.000000  -11798059.000000
  192.000000   20.822952  -2289.769287  -11941806.000000  -11799598.000000
  194.000000   18.944941  -2356.889648  -11941367.000000  -11799226.000000
  196.000000   27.566126  -2340.445312  -11940977.000000  -11798489.000000
  198.000000   12.053428  -2370.663330  -11939036.000000  -11795834.000000
  200.000000   21.976608  -2407.829590  -11939703.000000  -11796918.000000
