# Supplementary material for: KRSR and RGD Adsorption on TiO2 and Influence of Ion Concentration: A Molecular Dynamics Study
Source: Biomolecules. 2026 Feb 23;16(2):336. doi: 10.3390/biom16020336 (PMC12938479; doi:10.3390/biom16020336)
Supplement: Supplementary file 1 [file biomolecules-16-00336-s001.zip › Supplementary data/energy/krsr/30Na33Cl_1_npt_energy.xvg]

# This file was created Wed Feb  4 13:47:39 2026
# Created by:
#          :-) GROMACS - gmx energy, 2023.3-Ubuntu_2023.3_1ubuntu3 (-:
# 
# Executable:   /usr/bin/gmx
# Data prefix:  /usr
# Working dir:  /mnt/e/titan/KRSR
# Command line:
#   gmx energy -f 30Na33Cl_1/npt/npt.edr -o 30Na33Cl_1_npt_energy.xvg
# gmx energy is part of G R O M A C S:
#
# Grunge ROck MAChoS
#
@    title "GROMACS Energies"
@    xaxis  label "Time (ps)"
@    yaxis  label "(kJ/mol)"
@TYPE xy
@ view 0.15, 0.15, 0.75, 0.85
@ legend on
@ legend box on
@ legend loctype view
@ legend 0.78, 0.8
@ legend length 2
@ s0 legend "LJ-14"
@ s1 legend "Coulomb-14"
@ s2 legend "Potential"
@ s3 legend "Total Energy"
    0.000000   27.973564  -2349.904541  -11947417.000000  -11804135.000000
    2.000000   20.210749  -2407.130371  -11945281.000000  -11803312.000000
    4.000000   23.884312  -2350.768311  -11946635.000000  -11803886.000000
    6.000000   18.440235  -2275.634277  -11944660.000000  -11802761.000000
    8.000000   28.640064  -2291.577148  -11945653.000000  -11802509.000000
   10.000000   23.623444  -2403.511719  -11946732.000000  -11803548.000000
   12.000000   19.430874  -2373.228027  -11944030.000000  -11800151.000000
   14.000000   22.723452  -2373.987305  -11943225.000000  -11801037.000000
   16.000000   17.462616  -2346.307129  -11945196.000000  -11802764.000000
   18.000000   30.203173  -2408.733887  -11944803.000000  -11802942.000000
   20.000000   24.785511  -2393.728516  -11944979.000000  -11801469.000000
   22.000000   24.575985  -2398.984375  -11945051.000000  -11801839.000000
   24.000000   23.733559  -2246.214844  -11946183.000000  -11803531.000000
   26.000000   24.456413  -2353.020752  -11946675.000000  -11803720.000000
   28.000000   12.267715  -2357.045410  -11945044.000000  -11802107.000000
   30.000000   19.426575  -2369.340576  -11946095.000000  -11803888.000000
   32.000000   23.947941  -2368.242188  -11944021.000000  -11802022.000000
   34.000000   23.134062  -2426.370850  -11943802.000000  -11801024.000000
   36.000000   28.224449  -2379.225830  -11945331.000000  -11802376.000000
   38.000000   23.616573  -2356.241699  -11945590.000000  -11803190.000000
   40.000000   16.566504  -2426.901367  -11947800.000000  -11804095.000000
   42.000000   18.736395  -2359.621582  -11947923.000000  -11805171.000000
   44.000000   21.177504  -2324.054688  -11946634.000000  -11803749.000000
   46.000000   26.548143  -2383.510254  -11946303.000000  -11803514.000000
   48.000000   15.606814  -2344.929932  -11947699.000000  -11805881.000000
   50.000000   29.595812  -2336.855225  -11946282.000000  -11803622.000000
   52.000000   19.559158  -2336.689453  -11946721.000000  -11805241.000000
   54.000000   23.004776  -2366.660400  -11946285.000000  -11804629.000000
   56.000000   18.969549  -2338.987305  -11947127.000000  -11805503.000000
   58.000000   32.162273  -2298.181396  -11946830.000000  -11803674.000000
   60.000000   31.082350  -2350.210205  -11946058.000000  -11803227.000000
   62.000000   18.080755  -2363.248291  -11946922.000000  -11805297.000000
   64.000000   16.549387  -2383.188965  -11945723.000000  -11803122.000000
   66.000000   16.810699  -2251.685059  -11945643.000000  -11802331.000000
   68.000000   23.293087  -2394.109131  -11945553.000000  -11802591.000000
   70.000000   26.641579  -2358.488281  -11946460.000000  -11804112.000000
   72.000000   24.018322  -2387.439697  -11947875.000000  -11805787.000000
   74.000000   29.049467  -2399.391602  -11946482.000000  -11804576.000000
   76.000000   17.898453  -2380.259766  -11947693.000000  -11805093.000000
   78.000000   20.100372  -2411.717773  -11946615.000000  -11804435.000000
   80.000000   20.993971  -2330.958740  -11947298.000000  -11804186.000000
   82.000000   21.590799  -2402.343018  -11947304.000000  -11805184.000000
   84.000000   32.093910  -2434.179932  -11945907.000000  -11803885.000000
   86.000000   27.425709  -2307.923828  -11945619.000000  -11803267.000000
   88.000000   13.542873  -2430.782227  -11946694.000000  -11804812.000000
   90.000000   33.011120  -2315.490234  -11947047.000000  -11804891.000000
   92.000000   25.072863  -2392.218506  -11948533.000000  -11806543.000000
   94.000000   23.059116  -2311.143799  -11946823.000000  -11804770.000000
   96.000000   19.462704  -2342.621338  -11946554.000000  -11804453.000000
   98.000000   28.082737  -2385.438232  -11947322.000000  -11804000.000000
  100.000000   23.495293  -2280.067871  -11946047.000000  -11803162.000000
  102.000000   19.186270  -2396.719482  -11947487.000000  -11805769.000000
  104.000000   20.229588  -2386.079346  -11948316.000000  -11805717.000000
  106.000000   29.878019  -2357.124023  -11946836.000000  -11804923.000000
  108.000000   15.438352  -2313.619141  -11947435.000000  -11804703.000000
  110.000000   18.324802  -2355.343262  -11950512.000000  -11808774.000000
  112.000000   20.226007  -2340.821289  -11947554.000000  -11804975.000000
  114.000000   29.724241  -2340.105713  -11947094.000000  -11804373.000000
  116.000000   30.565088  -2379.416016  -11946810.000000  -11803860.000000
  118.000000   16.265999  -2328.997559  -11948280.000000  -11806807.000000
  120.000000   26.064442  -2366.978027  -11947730.000000  -11805906.000000
  122.000000   15.626931  -2361.934570  -11947611.000000  -11806083.000000
  124.000000   24.088552  -2328.721191  -11948105.000000  -11806770.000000
  126.000000   20.535065  -2348.270508  -11947701.000000  -11804428.000000
  128.000000   21.564735  -2387.115234  -11947036.000000  -11803564.000000
  130.000000   24.007616  -2392.227539  -11947458.000000  -11804376.000000
  132.000000   21.679966  -2351.503662  -11947147.000000  -11803533.000000
  134.000000   16.576103  -2340.465088  -11948051.000000  -11806251.000000
  136.000000   30.986298  -2390.522217  -11947141.000000  -11804523.000000
  138.000000   29.500937  -2336.826660  -11947876.000000  -11804566.000000
  140.000000   25.580587  -2302.126465  -11947255.000000  -11803798.000000
  142.000000   29.098095  -2303.232910  -11947790.000000  -11805500.000000
  144.000000   28.006847  -2334.994385  -11946663.000000  -11803815.000000
  146.000000   17.451515  -2343.750488  -11946266.000000  -11803368.000000
  148.000000   25.714241  -2284.489014  -11947849.000000  -11804889.000000
  150.000000   20.423033  -2360.183105  -11947503.000000  -11804533.000000
  152.000000   37.767624  -2338.604004  -11947147.000000  -11804773.000000
  154.000000   27.142683  -2336.934326  -11945973.000000  -11803330.000000
  156.000000   26.220245  -2366.563965  -11947094.000000  -11804386.000000
  158.000000   27.813231  -2415.342529  -11947930.000000  -11804753.000000
  160.000000   28.210281  -2370.162109  -11947122.000000  -11804822.000000
  162.000000   16.078074  -2411.338135  -11946820.000000  -11805240.000000
  164.000000   26.007971  -2376.145996  -11949234.000000  -11807053.000000
  166.000000   24.068993  -2358.478516  -11946866.000000  -11803855.000000
  168.000000   17.384342  -2355.324219  -11946600.000000  -11804057.000000
  170.000000   24.619648  -2321.854492  -11947450.000000  -11805567.000000
  172.000000   28.018356  -2407.934082  -11946541.000000  -11804445.000000
  174.000000   22.058935  -2335.618408  -11948919.000000  -11806512.000000
  176.000000   20.627104  -2440.029053  -11947164.000000  -11803853.000000
  178.000000   24.739525  -2359.140137  -11947129.000000  -11804539.000000
  180.000000   17.762377  -2450.634766  -11946781.000000  -11804193.000000
  182.000000   24.442204  -2356.347656  -11948083.000000  -11804745.000000
  184.000000   21.255360  -2320.231445  -11948612.000000  -11805750.000000
  186.000000   18.929840  -2395.618164  -11947393.000000  -11805287.000000
  188.000000   23.194290  -2388.508789  -11949185.000000  -11805755.000000
  190.000000   17.384821  -2434.253418  -11948218.000000  -11805416.000000
  192.000000   25.821983  -2384.752441  -11948075.000000  -11805188.000000
  194.000000    9.209297  -2411.295654  -11949544.000000  -11806307.000000
  196.000000   18.184811  -2375.190918  -11948683.000000  -11805698.000000
  198.000000   23.497496  -2457.620117  -11948747.000000  -11805022.000000
  200.000000   27.177071  -2362.927246  -11949508.000000  -11807308.000000
  202.000000   12.388871  -2379.100830  -11950082.000000  -11807741.000000
  204.000000   22.810040  -2320.060547  -11950565.000000  -11807699.000000
  206.000000   26.216944  -2402.982178  -11949543.000000  -11806657.000000
  208.000000   19.879229  -2377.458252  -11948577.000000  -11806026.000000
  210.000000   19.307402  -2371.065430  -11948709.000000  -11807023.000000
  212.000000   25.193878  -2360.606934  -11947390.000000  -11804982.000000
  214.000000   27.511810  -2411.198242  -11948483.000000  -11805505.000000
  216.000000   28.660393  -2361.807129  -11949002.000000  -11806406.000000
  218.000000   26.507587  -2361.228027  -11950098.000000  -11808551.000000
  220.000000   21.907158  -2290.714355  -11946848.000000  -11804725.000000
  222.000000   26.304329  -2301.516113  -11948737.000000  -11806416.000000
  224.000000   25.121567  -2330.744141  -11949264.000000  -11806030.000000
  226.000000   34.291504  -2298.336426  -11947950.000000  -11805079.000000
  228.000000   27.964025  -2322.108154  -11950577.000000  -11806956.000000
  230.000000   27.046799  -2308.385742  -11948101.000000  -11804826.000000
  232.000000   21.445101  -2346.422852  -11946570.000000  -11804612.000000
  234.000000   21.880537  -2395.018311  -11948023.000000  -11806013.000000
  236.000000   26.408800  -2383.690918  -11949175.000000  -11806720.000000
  238.000000   35.444649  -2397.645508  -11946596.000000  -11804008.000000
  240.000000   14.192545  -2370.429688  -11949902.000000  -11808697.000000
  242.000000   19.796469  -2389.741943  -11946601.000000  -11804267.000000
  244.000000   18.737904  -2375.243652  -11948825.000000  -11806279.000000
  246.000000   13.152932  -2351.959473  -11948026.000000  -11804844.000000
  248.000000   29.940115  -2375.310059  -11948852.000000  -11805913.000000
  250.000000   21.872463  -2333.552979  -11947210.000000  -11803438.000000
