# Supplementary material for: KRSR and RGD Adsorption on TiO2 and Influence of Ion Concentration: A Molecular Dynamics Study
Source: Biomolecules. 2026 Feb 23;16(2):336. doi: 10.3390/biom16020336 (PMC12938479; doi:10.3390/biom16020336)
Supplement: Supplementary file 1 [file biomolecules-16-00336-s001.zip › Supplementary data/energy/krsr/30Na33Cl_1_nvt_energy.xvg]

# This file was created Wed Feb  4 13:47:39 2026
# Created by:
#          :-) GROMACS - gmx energy, 2023.3-Ubuntu_2023.3_1ubuntu3 (-:
# 
# Executable:   /usr/bin/gmx
# Data prefix:  /usr
# Working dir:  /mnt/e/titan/KRSR
# Command line:
#   gmx energy -f 30Na33Cl_1/nvt/nvt.edr -o 30Na33Cl_1_nvt_energy.xvg
# gmx energy is part of G R O M A C S:
#
# Grunge ROck MAChoS
#
@    title "GROMACS Energies"
@    xaxis  label "Time (ps)"
@    yaxis  label "(kJ/mol)"
@TYPE xy
@ view 0.15, 0.15, 0.75, 0.85
@ legend on
@ legend box on
@ legend loctype view
@ legend 0.78, 0.8
@ legend length 2
@ s0 legend "LJ-14"
@ s1 legend "Coulomb-14"
@ s2 legend "Potential"
@ s3 legend "Total Energy"
    0.000000   18.925026  -2352.994873  -11956854.000000  -11814170.000000
    2.000000   25.462955  -2328.058594  -11923334.000000  -11779177.000000
    4.000000   26.496048  -2297.239746  -11936092.000000  -11792399.000000
    6.000000   18.882780  -2384.459717  -11940121.000000  -11798242.000000
    8.000000   13.338413  -2406.485352  -11941188.000000  -11798987.000000
   10.000000   24.732153  -2359.602051  -11941938.000000  -11800224.000000
   12.000000   30.982496  -2325.626953  -11945203.000000  -11803434.000000
   14.000000   27.292299  -2330.104492  -11944604.000000  -11801747.000000
   16.000000   18.473761  -2375.374268  -11945125.000000  -11801838.000000
   18.000000   27.034458  -2370.744141  -11944506.000000  -11801916.000000
   20.000000   20.665514  -2295.867188  -11943295.000000  -11799560.000000
   22.000000   16.498735  -2360.028809  -11943176.000000  -11801032.000000
   24.000000   19.632570  -2359.140625  -11942159.000000  -11799870.000000
   26.000000   24.460810  -2384.762695  -11944302.000000  -11801443.000000
   28.000000   23.999062  -2367.306152  -11942570.000000  -11799378.000000
   30.000000   25.246965  -2310.944336  -11943553.000000  -11800073.000000
   32.000000   23.642824  -2340.485107  -11943869.000000  -11801257.000000
   34.000000   25.610744  -2367.227051  -11942819.000000  -11800565.000000
   36.000000   19.819443  -2410.506104  -11943550.000000  -11800350.000000
   38.000000   23.507498  -2380.002441  -11945277.000000  -11802440.000000
   40.000000   26.827999  -2436.033691  -11945048.000000  -11802845.000000
   42.000000   21.970594  -2294.801025  -11943266.000000  -11801145.000000
   44.000000   19.120789  -2313.174316  -11943138.000000  -11801349.000000
   46.000000   16.721228  -2418.224609  -11943628.000000  -11801597.000000
   48.000000   24.461720  -2366.612549  -11944107.000000  -11801084.000000
   50.000000   21.977201  -2424.282715  -11944425.000000  -11802416.000000
   52.000000   13.823213  -2346.677490  -11944535.000000  -11802536.000000
   54.000000   16.835468  -2351.340820  -11943804.000000  -11800599.000000
   56.000000   13.628283  -2329.724854  -11944926.000000  -11803026.000000
   58.000000   22.110607  -2413.207764  -11945156.000000  -11802912.000000
   60.000000   19.483259  -2290.142578  -11944988.000000  -11801587.000000
   62.000000   24.669537  -2380.439941  -11944871.000000  -11802250.000000
   64.000000   22.805128  -2332.327637  -11943745.000000  -11801825.000000
   66.000000   24.907219  -2325.763184  -11943948.000000  -11801067.000000
   68.000000   25.404602  -2395.671387  -11945349.000000  -11802289.000000
   70.000000   24.656689  -2424.048584  -11945967.000000  -11803609.000000
   72.000000   25.170950  -2320.488770  -11945622.000000  -11803441.000000
   74.000000   22.018356  -2328.161621  -11945254.000000  -11803446.000000
   76.000000   24.684828  -2380.869385  -11944604.000000  -11801408.000000
   78.000000   28.149059  -2362.001953  -11946276.000000  -11804092.000000
   80.000000   24.096352  -2342.247070  -11944969.000000  -11802638.000000
   82.000000   17.261707  -2450.515137  -11946191.000000  -11804370.000000
   84.000000   25.711054  -2392.809082  -11945580.000000  -11802580.000000
   86.000000   25.611881  -2398.851562  -11945368.000000  -11802488.000000
   88.000000   36.169830  -2396.083008  -11944463.000000  -11802614.000000
   90.000000   15.478339  -2374.884033  -11945005.000000  -11801652.000000
   92.000000   15.973027  -2422.872559  -11946393.000000  -11804969.000000
   94.000000   21.637577  -2386.450439  -11945683.000000  -11802841.000000
   96.000000   19.067215  -2392.708496  -11946686.000000  -11804536.000000
   98.000000   22.603027  -2433.244141  -11946266.000000  -11803760.000000
  100.000000   15.279123  -2402.847900  -11946450.000000  -11804448.000000
  102.000000   19.252058  -2358.818848  -11947080.000000  -11804670.000000
  104.000000   28.117268  -2350.726074  -11946470.000000  -11803419.000000
  106.000000   18.038078  -2304.990967  -11947766.000000  -11804273.000000
  108.000000   27.554449  -2347.909912  -11946221.000000  -11803156.000000
  110.000000   18.510092  -2378.538574  -11947106.000000  -11804091.000000
  112.000000   30.196619  -2360.266602  -11948431.000000  -11805622.000000
  114.000000   29.893633  -2332.495117  -11947038.000000  -11803468.000000
  116.000000   17.845606  -2398.428223  -11947754.000000  -11805108.000000
  118.000000   23.215952  -2312.946045  -11948001.000000  -11805103.000000
  120.000000   27.648956  -2319.821289  -11947782.000000  -11805104.000000
  122.000000   24.464611  -2344.853760  -11947438.000000  -11805852.000000
  124.000000   30.070709  -2393.394043  -11947496.000000  -11804282.000000
  126.000000   28.590506  -2414.878906  -11947295.000000  -11804737.000000
  128.000000   24.103777  -2362.603516  -11947312.000000  -11804089.000000
  130.000000   28.079954  -2366.054932  -11947720.000000  -11804276.000000
  132.000000   32.992229  -2378.274902  -11946629.000000  -11804938.000000
  134.000000   28.294174  -2355.064209  -11947959.000000  -11804915.000000
  136.000000   21.195404  -2377.206787  -11948246.000000  -11805786.000000
  138.000000   21.065269  -2316.225586  -11946687.000000  -11804315.000000
  140.000000   16.384432  -2349.730713  -11948230.000000  -11805762.000000
  142.000000   10.736426  -2327.624023  -11947851.000000  -11805157.000000
  144.000000   18.068399  -2345.186035  -11948151.000000  -11805167.000000
  146.000000   30.965164  -2281.030273  -11946148.000000  -11803602.000000
  148.000000   17.561096  -2318.876709  -11947304.000000  -11805832.000000
  150.000000   15.535510  -2299.906494  -11947583.000000  -11805721.000000
  152.000000   19.661175  -2349.990234  -11948633.000000  -11804804.000000
  154.000000   22.180925  -2321.011230  -11947217.000000  -11804938.000000
  156.000000   36.131840  -2384.215820  -11947788.000000  -11804829.000000
  158.000000   27.819347  -2449.446533  -11948991.000000  -11805018.000000
  160.000000   18.666075  -2364.950928  -11948957.000000  -11805477.000000
  162.000000   19.738853  -2380.144531  -11947982.000000  -11805812.000000
  164.000000   23.629892  -2349.603516  -11947794.000000  -11804553.000000
  166.000000   23.950449  -2325.603760  -11947660.000000  -11804653.000000
  168.000000   27.078636  -2295.046387  -11947971.000000  -11805458.000000
  170.000000   21.408262  -2373.853760  -11949261.000000  -11806738.000000
  172.000000   13.485074  -2378.554199  -11947859.000000  -11804602.000000
  174.000000   22.916388  -2360.511963  -11947211.000000  -11804030.000000
  176.000000   26.884443  -2377.177490  -11946081.000000  -11804061.000000
  178.000000   25.780842  -2345.454102  -11948426.000000  -11805581.000000
  180.000000   29.202087  -2345.773682  -11946668.000000  -11804340.000000
  182.000000   23.269117  -2342.203125  -11947538.000000  -11805265.000000
  184.000000   20.661940  -2380.063721  -11949734.000000  -11807622.000000
  186.000000   11.604698  -2432.975098  -11948096.000000  -11805858.000000
  188.000000   13.810842  -2364.215332  -11947504.000000  -11805121.000000
  190.000000   30.625454  -2383.522705  -11947757.000000  -11804498.000000
  192.000000   30.041954  -2356.022461  -11947381.000000  -11805104.000000
  194.000000   23.251020  -2338.586670  -11947776.000000  -11804995.000000
  196.000000   25.087946  -2340.976807  -11949670.000000  -11807221.000000
  198.000000   25.587542  -2471.399902  -11947903.000000  -11806175.000000
  200.000000   28.547733  -2347.458008  -11947739.000000  -11804864.000000
