# Supplementary material for: KRSR and RGD Adsorption on TiO2 and Influence of Ion Concentration: A Molecular Dynamics Study
Source: Biomolecules. 2026 Feb 23;16(2):336. doi: 10.3390/biom16020336 (PMC12938479; doi:10.3390/biom16020336)
Supplement: Supplementary file 1 [file biomolecules-16-00336-s001.zip › Supplementary data/energy/krsr/37Na40Cl_1_npt_energy.xvg]

# This file was created Wed Feb  4 13:47:39 2026
# Created by:
#          :-) GROMACS - gmx energy, 2023.3-Ubuntu_2023.3_1ubuntu3 (-:
# 
# Executable:   /usr/bin/gmx
# Data prefix:  /usr
# Working dir:  /mnt/e/titan/KRSR
# Command line:
#   gmx energy -f 37Na40Cl_1/npt/npt.edr -o 37Na40Cl_1_npt_energy.xvg
# gmx energy is part of G R O M A C S:
#
# Grunge ROck MAChoS
#
@    title "GROMACS Energies"
@    xaxis  label "Time (ps)"
@    yaxis  label "(kJ/mol)"
@TYPE xy
@ view 0.15, 0.15, 0.75, 0.85
@ legend on
@ legend box on
@ legend loctype view
@ legend 0.78, 0.8
@ legend length 2
@ s0 legend "LJ-14"
@ s1 legend "Coulomb-14"
@ s2 legend "Potential"
@ s3 legend "Total Energy"
    0.000000   24.462261  -2345.436523  -11953331.000000  -11810186.000000
    2.000000   18.248495  -2363.200684  -11950639.000000  -11807911.000000
    4.000000   25.949078  -2349.305908  -11951468.000000  -11809191.000000
    6.000000   24.126163  -2300.751465  -11950378.000000  -11808082.000000
    8.000000   33.134850  -2403.845703  -11951160.000000  -11809186.000000
   10.000000   17.992552  -2365.924316  -11950711.000000  -11808604.000000
   12.000000   18.842896  -2264.005859  -11949577.000000  -11807923.000000
   14.000000   33.007240  -2377.483887  -11949888.000000  -11808150.000000
   16.000000   26.781967  -2442.258301  -11949037.000000  -11806651.000000
   18.000000   18.860634  -2319.583252  -11950587.000000  -11808403.000000
   20.000000   19.960093  -2282.772705  -11951544.000000  -11809583.000000
   22.000000   11.953299  -2373.856689  -11949693.000000  -11806452.000000
   24.000000   17.427559  -2303.037598  -11951067.000000  -11808334.000000
   26.000000   24.503286  -2366.219727  -11951275.000000  -11808008.000000
   28.000000   24.134014  -2352.498535  -11951201.000000  -11809099.000000
   30.000000   15.740023  -2368.766113  -11950184.000000  -11807348.000000
   32.000000   33.867615  -2326.510986  -11951051.000000  -11808695.000000
   34.000000   24.410652  -2352.117920  -11950584.000000  -11808091.000000
   36.000000   33.769505  -2289.856689  -11949181.000000  -11806563.000000
   38.000000   25.158791  -2380.255371  -11951677.000000  -11808900.000000
   40.000000   19.070957  -2382.014160  -11950476.000000  -11807556.000000
   42.000000   19.252529  -2358.452637  -11950462.000000  -11808295.000000
   44.000000   17.729269  -2331.773193  -11952711.000000  -11810934.000000
   46.000000   25.054379  -2345.756104  -11949670.000000  -11805386.000000
   48.000000   20.454144  -2424.457520  -11950036.000000  -11807596.000000
   50.000000   20.236048  -2351.726562  -11949858.000000  -11807624.000000
   52.000000   14.227430  -2343.761719  -11951601.000000  -11808530.000000
   54.000000   23.528679  -2318.576904  -11951553.000000  -11809124.000000
   56.000000   20.801306  -2356.637207  -11951966.000000  -11809344.000000
   58.000000   26.067730  -2347.918701  -11953160.000000  -11810654.000000
   60.000000   20.285063  -2316.166016  -11951665.000000  -11809467.000000
   62.000000   26.035330  -2308.929199  -11951617.000000  -11808844.000000
   64.000000   19.762648  -2374.996094  -11951453.000000  -11808017.000000
   66.000000   25.430532  -2341.348389  -11953351.000000  -11810596.000000
   68.000000   24.790628  -2387.884766  -11951047.000000  -11807675.000000
   70.000000   17.881372  -2331.214355  -11952191.000000  -11811124.000000
   72.000000   22.140306  -2355.999756  -11951915.000000  -11808530.000000
   74.000000   35.899666  -2377.713867  -11950298.000000  -11807778.000000
   76.000000   22.000767  -2365.251221  -11952176.000000  -11809410.000000
   78.000000   21.072468  -2368.887695  -11950368.000000  -11808395.000000
   80.000000   27.115780  -2419.406006  -11950610.000000  -11808563.000000
   82.000000   21.587465  -2374.860352  -11949762.000000  -11807895.000000
   84.000000   18.146622  -2377.742188  -11951312.000000  -11809047.000000
   86.000000   21.258007  -2353.871826  -11950900.000000  -11808455.000000
   88.000000   28.637072  -2359.617188  -11951591.000000  -11809424.000000
   90.000000   27.574810  -2395.316406  -11950049.000000  -11807009.000000
   92.000000   19.942011  -2344.341797  -11950934.000000  -11809179.000000
   94.000000   20.490244  -2427.018066  -11951841.000000  -11809780.000000
   96.000000   30.854469  -2316.881348  -11951141.000000  -11809033.000000
   98.000000   26.285648  -2362.562256  -11952335.000000  -11810083.000000
  100.000000   15.654394  -2295.932129  -11951684.000000  -11809775.000000
  102.000000   16.326347  -2315.065186  -11951649.000000  -11809397.000000
  104.000000   27.770170  -2297.606201  -11951879.000000  -11808872.000000
  106.000000   18.263580  -2346.927734  -11952014.000000  -11809182.000000
  108.000000   21.897024  -2339.847656  -11951748.000000  -11808481.000000
  110.000000   25.218863  -2305.268555  -11950312.000000  -11807619.000000
  112.000000   17.470627  -2341.369141  -11951458.000000  -11809130.000000
  114.000000   22.148176  -2300.774414  -11952067.000000  -11809388.000000
  116.000000   15.536566  -2344.496826  -11952143.000000  -11808971.000000
  118.000000   21.927933  -2362.268555  -11950983.000000  -11807748.000000
  120.000000   24.461653  -2319.482422  -11951364.000000  -11808212.000000
  122.000000   19.499065  -2313.919434  -11953055.000000  -11810341.000000
  124.000000   18.206064  -2320.078857  -11951241.000000  -11809421.000000
  126.000000   22.061251  -2367.742188  -11950386.000000  -11807473.000000
  128.000000   23.593494  -2328.514648  -11950257.000000  -11808107.000000
  130.000000   24.388403  -2355.952148  -11950193.000000  -11808638.000000
  132.000000   15.200977  -2332.192871  -11952509.000000  -11810339.000000
  134.000000   18.781048  -2330.520508  -11952389.000000  -11809777.000000
  136.000000   21.341898  -2310.657959  -11951853.000000  -11810018.000000
  138.000000   21.142363  -2347.442383  -11951355.000000  -11809444.000000
  140.000000   32.866592  -2377.937012  -11951926.000000  -11809991.000000
  142.000000   19.392443  -2305.779053  -11952413.000000  -11809840.000000
  144.000000   23.466040  -2331.117920  -11951784.000000  -11809220.000000
  146.000000   21.191475  -2361.515869  -11951424.000000  -11809147.000000
  148.000000   25.849308  -2334.550049  -11950841.000000  -11808468.000000
  150.000000   25.966347  -2395.611572  -11950799.000000  -11808376.000000
  152.000000   20.072220  -2354.946777  -11954038.000000  -11811553.000000
  154.000000   19.371492  -2333.605957  -11951441.000000  -11807930.000000
  156.000000   31.624249  -2399.907227  -11951285.000000  -11808243.000000
  158.000000   24.464088  -2270.878906  -11952797.000000  -11810222.000000
  160.000000   17.882572  -2308.404541  -11952427.000000  -11810072.000000
  162.000000   18.134853  -2307.065430  -11952517.000000  -11809959.000000
  164.000000   35.392349  -2323.213623  -11952612.000000  -11811015.000000
  166.000000   21.028028  -2345.018066  -11951547.000000  -11808825.000000
  168.000000   27.700613  -2400.736816  -11952130.000000  -11809699.000000
  170.000000   19.720222  -2353.937012  -11951766.000000  -11810057.000000
  172.000000   12.848516  -2425.291016  -11952089.000000  -11808748.000000
  174.000000   21.852716  -2335.431641  -11952443.000000  -11808555.000000
  176.000000   28.257524  -2316.219727  -11950256.000000  -11806928.000000
  178.000000   20.844202  -2310.350586  -11952382.000000  -11810537.000000
  180.000000   18.589539  -2354.625000  -11952747.000000  -11811718.000000
  182.000000   16.958971  -2319.401855  -11953192.000000  -11810083.000000
  184.000000   20.099062  -2350.732910  -11955384.000000  -11813188.000000
  186.000000   29.013084  -2304.848389  -11953271.000000  -11810448.000000
  188.000000   19.389780  -2325.635254  -11953514.000000  -11810374.000000
  190.000000   16.978937  -2385.711426  -11953481.000000  -11810647.000000
  192.000000   20.051823  -2289.173828  -11953881.000000  -11811530.000000
  194.000000   16.100174  -2328.876953  -11952156.000000  -11809144.000000
  196.000000   14.752441  -2450.974121  -11951989.000000  -11809621.000000
  198.000000   26.340046  -2451.094727  -11951923.000000  -11810629.000000
  200.000000   26.314732  -2331.023438  -11953132.000000  -11810534.000000
  202.000000   33.352570  -2402.562988  -11952539.000000  -11809924.000000
  204.000000   30.453909  -2316.814941  -11952090.000000  -11810163.000000
  206.000000   15.635510  -2327.459473  -11952915.000000  -11810885.000000
  208.000000   20.696804  -2336.040283  -11950911.000000  -11809298.000000
  210.000000   28.757004  -2363.746582  -11952884.000000  -11810696.000000
  212.000000   19.416409  -2333.373779  -11951835.000000  -11809142.000000
  214.000000   22.661026  -2404.892090  -11952968.000000  -11810365.000000
  216.000000   19.453384  -2373.172607  -11952490.000000  -11810309.000000
  218.000000   21.147013  -2394.434326  -11951434.000000  -11808592.000000
  220.000000   29.438492  -2301.860596  -11952698.000000  -11809383.000000
  222.000000   24.732700  -2391.700195  -11952809.000000  -11810167.000000
  224.000000   19.835018  -2369.358887  -11953419.000000  -11811430.000000
  226.000000   39.193054  -2339.320312  -11953415.000000  -11810836.000000
  228.000000   29.988163  -2324.821289  -11953296.000000  -11810451.000000
  230.000000   25.796947  -2382.315186  -11953392.000000  -11811434.000000
  232.000000   13.274050  -2310.116211  -11953416.000000  -11810471.000000
  234.000000   19.115849  -2339.153320  -11951811.000000  -11809230.000000
  236.000000   20.122013  -2360.797363  -11952001.000000  -11809455.000000
  238.000000   21.271818  -2264.385742  -11953966.000000  -11812493.000000
  240.000000   28.342113  -2384.652832  -11953139.000000  -11810115.000000
  242.000000   22.728712  -2380.435547  -11953484.000000  -11811807.000000
  244.000000   21.417032  -2313.104492  -11953437.000000  -11811350.000000
  246.000000   15.722581  -2378.777344  -11952810.000000  -11811259.000000
  248.000000   27.835655  -2329.395508  -11953044.000000  -11810442.000000
  250.000000   19.366533  -2404.717529  -11952641.000000  -11811162.000000
