# Supplementary material for: KRSR and RGD Adsorption on TiO2 and Influence of Ion Concentration: A Molecular Dynamics Study
Source: Biomolecules. 2026 Feb 23;16(2):336. doi: 10.3390/biom16020336 (PMC12938479; doi:10.3390/biom16020336)
Supplement: Supplementary file 1 [file biomolecules-16-00336-s001.zip › Supplementary data/energy/krsr/37Na40Cl_1_nvt_energy.xvg]

# This file was created Wed Feb  4 13:47:39 2026
# Created by:
#          :-) GROMACS - gmx energy, 2023.3-Ubuntu_2023.3_1ubuntu3 (-:
# 
# Executable:   /usr/bin/gmx
# Data prefix:  /usr
# Working dir:  /mnt/e/titan/KRSR
# Command line:
#   gmx energy -f 37Na40Cl_1/nvt/nvt.edr -o 37Na40Cl_1_nvt_energy.xvg
# gmx energy is part of G R O M A C S:
#
# Grunge ROck MAChoS
#
@    title "GROMACS Energies"
@    xaxis  label "Time (ps)"
@    yaxis  label "(kJ/mol)"
@TYPE xy
@ view 0.15, 0.15, 0.75, 0.85
@ legend on
@ legend box on
@ legend loctype view
@ legend 0.78, 0.8
@ legend length 2
@ s0 legend "LJ-14"
@ s1 legend "Coulomb-14"
@ s2 legend "Potential"
@ s3 legend "Total Energy"
    0.000000   14.502972  -2367.251953  -11968683.000000  -11825629.000000
    2.000000   11.336161  -2327.433105  -11929419.000000  -11785707.000000
    4.000000   10.817553  -2343.409668  -11944695.000000  -11802007.000000
    6.000000   19.432278  -2412.472900  -11948584.000000  -11806292.000000
    8.000000   21.597708  -2397.496582  -11949610.000000  -11807101.000000
   10.000000   21.079924  -2318.699707  -11948831.000000  -11808313.000000
   12.000000   22.463903  -2375.918701  -11949420.000000  -11806853.000000
   14.000000   28.476898  -2346.958984  -11949616.000000  -11807134.000000
   16.000000   11.931611  -2338.160889  -11950635.000000  -11807811.000000
   18.000000   11.918643  -2412.664307  -11951094.000000  -11808251.000000
   20.000000   23.358692  -2377.626953  -11949147.000000  -11806121.000000
   22.000000   21.466288  -2365.098389  -11949038.000000  -11806137.000000
   24.000000   27.060701  -2399.252441  -11948990.000000  -11807392.000000
   26.000000   39.081932  -2370.152344  -11950673.000000  -11807376.000000
   28.000000   18.950512  -2392.642090  -11947372.000000  -11804836.000000
   30.000000   22.958126  -2376.525391  -11949787.000000  -11807267.000000
   32.000000   21.066010  -2403.168457  -11949634.000000  -11807962.000000
   34.000000   21.176779  -2423.846924  -11948678.000000  -11806299.000000
   36.000000   17.930202  -2389.125977  -11949175.000000  -11806857.000000
   38.000000   27.989008  -2304.366943  -11950117.000000  -11807597.000000
   40.000000   20.748875  -2392.150879  -11950787.000000  -11807380.000000
   42.000000    9.008911  -2388.580078  -11950218.000000  -11806212.000000
   44.000000   16.982222  -2340.693359  -11950259.000000  -11807571.000000
   46.000000   26.292374  -2420.075439  -11948862.000000  -11806163.000000
   48.000000   26.160042  -2383.083984  -11948653.000000  -11806176.000000
   50.000000   17.737619  -2355.497070  -11949175.000000  -11805387.000000
   52.000000   17.570131  -2392.394043  -11950369.000000  -11806421.000000
   54.000000   22.424166  -2379.119141  -11950162.000000  -11807815.000000
   56.000000   28.111437  -2345.606445  -11951573.000000  -11809713.000000
   58.000000   15.499415  -2375.944824  -11950041.000000  -11807748.000000
   60.000000   26.206478  -2323.665527  -11951339.000000  -11808231.000000
   62.000000   13.986765  -2418.390137  -11949954.000000  -11806388.000000
   64.000000   23.983952  -2330.153809  -11950862.000000  -11808605.000000
   66.000000   13.824612  -2353.143555  -11950071.000000  -11807760.000000
   68.000000   20.177288  -2361.045898  -11950518.000000  -11807816.000000
   70.000000   21.087555  -2336.827881  -11951352.000000  -11809838.000000
   72.000000   30.065891  -2336.951660  -11951241.000000  -11807572.000000
   74.000000   14.985684  -2343.658936  -11950589.000000  -11808031.000000
   76.000000   26.993837  -2390.013184  -11951527.000000  -11808681.000000
   78.000000   20.267569  -2345.232422  -11951648.000000  -11809299.000000
   80.000000   11.497032  -2355.017578  -11951271.000000  -11808157.000000
   82.000000   32.454632  -2396.688965  -11951487.000000  -11808439.000000
   84.000000   23.300100  -2337.898438  -11952858.000000  -11811299.000000
   86.000000   20.358765  -2364.171875  -11952216.000000  -11809605.000000
   88.000000   25.159740  -2352.715332  -11951615.000000  -11809670.000000
   90.000000   18.233757  -2289.081299  -11951918.000000  -11809819.000000
   92.000000   24.701679  -2357.170166  -11950333.000000  -11808715.000000
   94.000000   21.755854  -2337.954834  -11952166.000000  -11809674.000000
   96.000000   23.208349  -2415.710449  -11950862.000000  -11808701.000000
   98.000000   36.911674  -2399.215332  -11951220.000000  -11807967.000000
  100.000000   22.568756  -2379.210938  -11952192.000000  -11809077.000000
  102.000000   20.635866  -2354.333008  -11953796.000000  -11810298.000000
  104.000000   20.367153  -2341.867432  -11953335.000000  -11811279.000000
  106.000000   22.129614  -2365.311035  -11954171.000000  -11811646.000000
  108.000000   18.575937  -2330.247070  -11952312.000000  -11809485.000000
  110.000000   17.756180  -2388.461914  -11953169.000000  -11810693.000000
  112.000000   11.330695  -2379.484375  -11952316.000000  -11809923.000000
  114.000000   25.275770  -2363.327148  -11953483.000000  -11810621.000000
  116.000000   18.010771  -2362.488281  -11952810.000000  -11809983.000000
  118.000000   26.586819  -2405.965332  -11952798.000000  -11810927.000000
  120.000000   25.112068  -2368.094971  -11953256.000000  -11810801.000000
  122.000000   17.448828  -2311.019531  -11953899.000000  -11811331.000000
  124.000000   20.269367  -2322.665527  -11954116.000000  -11811367.000000
  126.000000   19.979576  -2352.444336  -11955129.000000  -11812731.000000
  128.000000   26.012133  -2410.841797  -11953763.000000  -11810522.000000
  130.000000   39.845039  -2336.267578  -11954090.000000  -11811292.000000
  132.000000   27.899218  -2422.307617  -11953025.000000  -11811657.000000
  134.000000   26.932697  -2351.059082  -11952765.000000  -11810418.000000
  136.000000   19.259979  -2367.221436  -11954240.000000  -11811914.000000
  138.000000   19.931755  -2368.850586  -11953232.000000  -11810618.000000
  140.000000   20.134563  -2369.280273  -11953834.000000  -11811462.000000
  142.000000   31.677826  -2343.122559  -11952889.000000  -11810598.000000
  144.000000   25.364044  -2363.375488  -11952998.000000  -11810104.000000
  146.000000   23.118475  -2364.483154  -11952591.000000  -11809406.000000
  148.000000   21.949774  -2335.037842  -11952408.000000  -11809527.000000
  150.000000   18.193130  -2361.039307  -11952594.000000  -11810703.000000
  152.000000   28.354721  -2354.484863  -11952967.000000  -11810833.000000
  154.000000   19.874134  -2342.683594  -11954004.000000  -11813291.000000
  156.000000   18.840927  -2321.763428  -11954016.000000  -11812177.000000
  158.000000   24.751347  -2350.118652  -11954244.000000  -11812816.000000
  160.000000   20.949053  -2344.034668  -11953583.000000  -11810665.000000
  162.000000   18.951611  -2371.168457  -11953140.000000  -11811362.000000
  164.000000   23.887476  -2342.058594  -11951656.000000  -11809153.000000
  166.000000   29.553165  -2321.761719  -11952397.000000  -11809831.000000
  168.000000   14.057965  -2391.110840  -11952442.000000  -11809913.000000
  170.000000   19.946142  -2398.458008  -11953218.000000  -11811296.000000
  172.000000   20.359650  -2364.807617  -11953080.000000  -11809570.000000
  174.000000   25.047829  -2312.328125  -11953445.000000  -11811314.000000
  176.000000   13.947214  -2375.371582  -11952868.000000  -11810755.000000
  178.000000   28.691889  -2377.223389  -11953793.000000  -11810770.000000
  180.000000   35.061993  -2303.551514  -11953063.000000  -11809639.000000
  182.000000   19.132740  -2358.130859  -11952990.000000  -11809625.000000
  184.000000   23.323330  -2383.365723  -11955026.000000  -11813100.000000
  186.000000   34.604092  -2442.975098  -11953592.000000  -11810623.000000
  188.000000   20.969305  -2316.049072  -11952838.000000  -11809642.000000
  190.000000   23.126450  -2284.216797  -11953663.000000  -11810406.000000
  192.000000   16.094931  -2344.894043  -11952569.000000  -11809544.000000
  194.000000   22.295570  -2335.103516  -11953676.000000  -11811406.000000
  196.000000   13.008606  -2409.471436  -11952992.000000  -11810760.000000
  198.000000   16.799444  -2348.128418  -11954030.000000  -11811476.000000
  200.000000   24.257853  -2345.038086  -11953601.000000  -11810869.000000
