# Supplementary material for: KRSR and RGD Adsorption on TiO2 and Influence of Ion Concentration: A Molecular Dynamics Study
Source: Biomolecules. 2026 Feb 23;16(2):336. doi: 10.3390/biom16020336 (PMC12938479; doi:10.3390/biom16020336)
Supplement: Supplementary file 1 [file biomolecules-16-00336-s001.zip › Supplementary data/energy/krsr/41Na44Cl_1_npt_energy.xvg]

# This file was created Wed Feb  4 13:47:39 2026
# Created by:
#          :-) GROMACS - gmx energy, 2023.3-Ubuntu_2023.3_1ubuntu3 (-:
# 
# Executable:   /usr/bin/gmx
# Data prefix:  /usr
# Working dir:  /mnt/e/titan/KRSR
# Command line:
#   gmx energy -f 41Na44Cl_1/npt/npt.edr -o 41Na44Cl_1_npt_energy.xvg
# gmx energy is part of G R O M A C S:
#
# Grunge ROck MAChoS
#
@    title "GROMACS Energies"
@    xaxis  label "Time (ps)"
@    yaxis  label "(kJ/mol)"
@TYPE xy
@ view 0.15, 0.15, 0.75, 0.85
@ legend on
@ legend box on
@ legend loctype view
@ legend 0.78, 0.8
@ legend length 2
@ s0 legend "LJ-14"
@ s1 legend "Coulomb-14"
@ s2 legend "Potential"
@ s3 legend "Total Energy"
    0.000000   16.514614  -2365.301758  -11956692.000000  -11813217.000000
    2.000000   30.778849  -2313.667480  -11953031.000000  -11810989.000000
    4.000000   18.368677  -2398.451660  -11954622.000000  -11812769.000000
    6.000000   27.091803  -2331.612549  -11954436.000000  -11811022.000000
    8.000000   15.729267  -2364.727051  -11954784.000000  -11811905.000000
   10.000000   22.811554  -2350.471924  -11953870.000000  -11812010.000000
   12.000000   17.516562  -2362.920654  -11955385.000000  -11812963.000000
   14.000000   29.104914  -2391.152832  -11954318.000000  -11812355.000000
   16.000000   22.522728  -2381.169678  -11952596.000000  -11810347.000000
   18.000000   21.037191  -2329.326172  -11952882.000000  -11810747.000000
   20.000000   14.327647  -2376.352539  -11953061.000000  -11810265.000000
   22.000000   25.608036  -2371.168213  -11953931.000000  -11811813.000000
   24.000000   13.863998  -2383.010498  -11954119.000000  -11811139.000000
   26.000000   25.898142  -2340.857422  -11951768.000000  -11809188.000000
   28.000000   21.721725  -2370.546387  -11952918.000000  -11810373.000000
   30.000000   25.869013  -2353.622314  -11952156.000000  -11809995.000000
   32.000000   23.735584  -2383.236328  -11952945.000000  -11810384.000000
   34.000000   17.569153  -2360.697021  -11952488.000000  -11810210.000000
   36.000000   15.472419  -2348.646240  -11954029.000000  -11811885.000000
   38.000000   24.498037  -2379.974609  -11954250.000000  -11811517.000000
   40.000000   23.623482  -2382.799805  -11952743.000000  -11810645.000000
   42.000000   21.893297  -2378.922607  -11953072.000000  -11810971.000000
   44.000000   15.209073  -2303.243896  -11952252.000000  -11811251.000000
   46.000000   20.204147  -2430.633789  -11952110.000000  -11809479.000000
   48.000000   23.303711  -2288.468262  -11952577.000000  -11808955.000000
   50.000000   16.833681  -2415.894531  -11953756.000000  -11811638.000000
   52.000000   24.282894  -2392.369873  -11954032.000000  -11811688.000000
   54.000000   20.646627  -2333.390137  -11953985.000000  -11811959.000000
   56.000000   20.146255  -2360.068848  -11954700.000000  -11811561.000000
   58.000000   16.699757  -2388.701172  -11952594.000000  -11810757.000000
   60.000000   27.108414  -2318.580566  -11955117.000000  -11812443.000000
   62.000000   27.868668  -2327.361328  -11954804.000000  -11812760.000000
   64.000000   20.211405  -2333.814453  -11953697.000000  -11811998.000000
   66.000000   16.096352  -2417.834473  -11955474.000000  -11813135.000000
   68.000000   29.190582  -2390.500244  -11952597.000000  -11810052.000000
   70.000000   21.859682  -2345.956543  -11954355.000000  -11811439.000000
   72.000000   27.922405  -2350.903076  -11955439.000000  -11812771.000000
   74.000000   23.408739  -2323.564941  -11953614.000000  -11812082.000000
   76.000000   20.747589  -2309.569824  -11955036.000000  -11813446.000000
   78.000000   17.180658  -2370.280518  -11954938.000000  -11812861.000000
   80.000000   19.350739  -2340.212158  -11954829.000000  -11813457.000000
   82.000000   15.524809  -2407.880859  -11953392.000000  -11811951.000000
   84.000000   19.640028  -2332.041260  -11954000.000000  -11812410.000000
   86.000000   26.374239  -2360.807373  -11954302.000000  -11812769.000000
   88.000000   27.401426  -2337.890137  -11954945.000000  -11812710.000000
   90.000000   16.253881  -2313.865234  -11953947.000000  -11811301.000000
   92.000000   23.140318  -2324.970459  -11955228.000000  -11813084.000000
   94.000000   21.927021  -2324.647705  -11953093.000000  -11811236.000000
   96.000000   14.565039  -2339.770020  -11953328.000000  -11810268.000000
   98.000000   29.686150  -2320.730469  -11954333.000000  -11812081.000000
  100.000000   21.349003  -2312.667969  -11955693.000000  -11813878.000000
  102.000000   21.644608  -2352.002686  -11954008.000000  -11812354.000000
  104.000000   28.413254  -2407.201660  -11954852.000000  -11811660.000000
  106.000000   21.617582  -2287.475342  -11954188.000000  -11812471.000000
  108.000000   29.655594  -2312.145264  -11954521.000000  -11811612.000000
  110.000000   18.412893  -2321.179199  -11953707.000000  -11810924.000000
  112.000000   29.701012  -2342.155029  -11953137.000000  -11810921.000000
  114.000000   27.264345  -2304.529297  -11952010.000000  -11810252.000000
  116.000000   28.400774  -2351.524658  -11954203.000000  -11812441.000000
  118.000000    9.673358  -2354.094971  -11955140.000000  -11813106.000000
  120.000000   28.537735  -2387.063232  -11954206.000000  -11812005.000000
  122.000000    7.732008  -2417.015625  -11955219.000000  -11813217.000000
  124.000000   22.659533  -2380.653076  -11953951.000000  -11812472.000000
  126.000000   22.990431  -2317.661377  -11953922.000000  -11811295.000000
  128.000000   16.013657  -2283.582275  -11954896.000000  -11812058.000000
  130.000000   24.104563  -2381.366699  -11955407.000000  -11813416.000000
  132.000000   21.470261  -2395.276367  -11954875.000000  -11811687.000000
  134.000000   18.139734  -2371.707520  -11954033.000000  -11811465.000000
  136.000000   23.548283  -2260.294434  -11954900.000000  -11812835.000000
  138.000000   21.198252  -2326.753906  -11954696.000000  -11811943.000000
  140.000000   14.213634  -2365.192627  -11954782.000000  -11812726.000000
  142.000000   16.852076  -2388.242676  -11955527.000000  -11813650.000000
  144.000000   27.534626  -2355.718994  -11955580.000000  -11811285.000000
  146.000000   26.187557  -2288.240967  -11953947.000000  -11810402.000000
  148.000000   17.127403  -2357.546387  -11955878.000000  -11813993.000000
  150.000000   15.606846  -2363.705078  -11954856.000000  -11811052.000000
  152.000000   16.863665  -2353.136963  -11955450.000000  -11813788.000000
  154.000000   21.425295  -2320.952637  -11955322.000000  -11811158.000000
  156.000000   29.071575  -2342.530762  -11955150.000000  -11813917.000000
  158.000000   20.890934  -2349.883301  -11955263.000000  -11812420.000000
  160.000000   26.041990  -2311.007568  -11954856.000000  -11811910.000000
  162.000000   13.032912  -2313.636719  -11955222.000000  -11813621.000000
  164.000000   19.718555  -2399.563232  -11954198.000000  -11811374.000000
  166.000000   22.914471  -2343.496094  -11955645.000000  -11813760.000000
  168.000000   19.676708  -2370.232178  -11955563.000000  -11812605.000000
  170.000000   22.189569  -2365.027832  -11955565.000000  -11813973.000000
  172.000000   32.501949  -2317.875732  -11954857.000000  -11813297.000000
  174.000000   23.762848  -2336.217529  -11955072.000000  -11812921.000000
  176.000000   19.636559  -2337.439453  -11954512.000000  -11811793.000000
  178.000000   25.196247  -2370.135986  -11954519.000000  -11812098.000000
  180.000000   21.580225  -2345.454102  -11956190.000000  -11814317.000000
  182.000000   28.828833  -2367.300293  -11955766.000000  -11813260.000000
  184.000000   20.114191  -2300.646973  -11956397.000000  -11814700.000000
  186.000000   19.571697  -2358.351074  -11954916.000000  -11812308.000000
  188.000000   23.525684  -2351.415039  -11955729.000000  -11813721.000000
  190.000000   22.918575  -2335.124023  -11955398.000000  -11813719.000000
  192.000000   23.745134  -2364.735352  -11956131.000000  -11812760.000000
  194.000000   31.012287  -2288.519775  -11954199.000000  -11810902.000000
  196.000000   18.668564  -2296.661133  -11956008.000000  -11814008.000000
  198.000000   18.409164  -2278.855469  -11954607.000000  -11813039.000000
  200.000000   20.779167  -2309.184326  -11954839.000000  -11812723.000000
  202.000000   24.329819  -2263.628174  -11954701.000000  -11812105.000000
  204.000000   24.836037  -2351.551758  -11955688.000000  -11812784.000000
  206.000000   14.819503  -2346.028809  -11955394.000000  -11812517.000000
  208.000000   20.944818  -2335.995850  -11954516.000000  -11811889.000000
  210.000000   17.691977  -2373.371582  -11955949.000000  -11813569.000000
  212.000000   22.554100  -2343.249268  -11956827.000000  -11814819.000000
  214.000000   28.809683  -2314.333496  -11955808.000000  -11814088.000000
  216.000000   17.240732  -2327.483887  -11954786.000000  -11812035.000000
  218.000000   22.555941  -2352.908691  -11956762.000000  -11814371.000000
  220.000000   25.392262  -2317.223877  -11955281.000000  -11812655.000000
  222.000000   19.589584  -2289.705078  -11956081.000000  -11813652.000000
  224.000000   29.509974  -2304.718994  -11955081.000000  -11813630.000000
  226.000000   28.825480  -2317.378662  -11956045.000000  -11813446.000000
  228.000000   22.371490  -2350.569336  -11957479.000000  -11814317.000000
  230.000000   23.466682  -2389.751953  -11955348.000000  -11813788.000000
  232.000000   21.924440  -2377.256348  -11954941.000000  -11812485.000000
  234.000000   22.249990  -2387.731934  -11956065.000000  -11814580.000000
  236.000000   17.635767  -2400.782715  -11956059.000000  -11813948.000000
  238.000000   22.747704  -2353.299316  -11954437.000000  -11812993.000000
  240.000000   30.733290  -2386.021484  -11954461.000000  -11811983.000000
  242.000000   17.304844  -2416.397949  -11956601.000000  -11814227.000000
  244.000000   21.606081  -2342.578125  -11956563.000000  -11813897.000000
  246.000000   26.257811  -2410.936035  -11956797.000000  -11813998.000000
  248.000000   29.239788  -2313.711670  -11955852.000000  -11813665.000000
  250.000000   35.064831  -2360.712402  -11954281.000000  -11811138.000000
