# Supplementary material for: KRSR and RGD Adsorption on TiO2 and Influence of Ion Concentration: A Molecular Dynamics Study
Source: Biomolecules. 2026 Feb 23;16(2):336. doi: 10.3390/biom16020336 (PMC12938479; doi:10.3390/biom16020336)
Supplement: Supplementary file 1 [file biomolecules-16-00336-s001.zip › Supplementary data/energy/krsr/41Na44Cl_1_nvt_energy.xvg]

# This file was created Wed Feb  4 13:47:39 2026
# Created by:
#          :-) GROMACS - gmx energy, 2023.3-Ubuntu_2023.3_1ubuntu3 (-:
# 
# Executable:   /usr/bin/gmx
# Data prefix:  /usr
# Working dir:  /mnt/e/titan/KRSR
# Command line:
#   gmx energy -f 41Na44Cl_1/nvt/nvt.edr -o 41Na44Cl_1_nvt_energy.xvg
# gmx energy is part of G R O M A C S:
#
# Grunge ROck MAChoS
#
@    title "GROMACS Energies"
@    xaxis  label "Time (ps)"
@    yaxis  label "(kJ/mol)"
@TYPE xy
@ view 0.15, 0.15, 0.75, 0.85
@ legend on
@ legend box on
@ legend loctype view
@ legend 0.78, 0.8
@ legend length 2
@ s0 legend "LJ-14"
@ s1 legend "Coulomb-14"
@ s2 legend "Potential"
@ s3 legend "Total Energy"
    0.000000   14.409415  -2273.675537  -11963303.000000  -11820896.000000
    2.000000   16.459335  -2334.339600  -11932197.000000  -11786829.000000
    4.000000   25.785528  -2328.833496  -11947700.000000  -11805999.000000
    6.000000   29.672777  -2322.223633  -11948844.000000  -11806316.000000
    8.000000   31.742601  -2333.521484  -11950238.000000  -11809057.000000
   10.000000   15.597599  -2315.395020  -11952165.000000  -11809762.000000
   12.000000   14.007290  -2350.077637  -11948927.000000  -11806858.000000
   14.000000   11.418185  -2302.344238  -11951689.000000  -11808363.000000
   16.000000   18.303507  -2297.941406  -11951815.000000  -11810157.000000
   18.000000   24.322113  -2371.426025  -11951686.000000  -11810303.000000
   20.000000   30.401630  -2331.993896  -11951637.000000  -11810055.000000
   22.000000   28.155182  -2344.574463  -11951000.000000  -11807658.000000
   24.000000   28.538956  -2377.639160  -11950728.000000  -11808697.000000
   26.000000   23.639277  -2446.187012  -11950508.000000  -11807926.000000
   28.000000   23.127924  -2324.192871  -11952317.000000  -11810060.000000
   30.000000   12.439808  -2368.902832  -11951952.000000  -11809973.000000
   32.000000   22.517590  -2353.748291  -11950506.000000  -11807976.000000
   34.000000   15.434414  -2319.885498  -11950312.000000  -11808752.000000
   36.000000   20.825438  -2303.115234  -11951184.000000  -11809269.000000
   38.000000   21.727863  -2358.304443  -11951298.000000  -11807337.000000
   40.000000   13.461243  -2330.820801  -11951822.000000  -11810022.000000
   42.000000   25.257547  -2385.071777  -11950936.000000  -11808961.000000
   44.000000   16.248825  -2310.307129  -11952987.000000  -11810854.000000
   46.000000   17.787893  -2342.715332  -11950547.000000  -11807869.000000
   48.000000   23.047861  -2297.844727  -11950915.000000  -11808418.000000
   50.000000   26.583757  -2371.978027  -11951677.000000  -11807820.000000
   52.000000   22.827311  -2331.222656  -11951125.000000  -11809106.000000
   54.000000   23.337410  -2357.977295  -11951910.000000  -11809171.000000
   56.000000   32.051216  -2373.840088  -11953124.000000  -11811102.000000
   58.000000   19.521029  -2312.055664  -11952530.000000  -11809438.000000
   60.000000   18.496609  -2323.757812  -11953183.000000  -11812017.000000
   62.000000   19.396301  -2276.821289  -11953319.000000  -11811561.000000
   64.000000   19.328028  -2210.631592  -11952862.000000  -11810372.000000
   66.000000   26.112881  -2304.347168  -11951960.000000  -11810662.000000
   68.000000   24.149042  -2367.848633  -11953707.000000  -11811667.000000
   70.000000   29.254917  -2317.923096  -11953712.000000  -11811868.000000
   72.000000   19.194521  -2409.268555  -11953132.000000  -11809857.000000
   74.000000   22.826328  -2305.243408  -11953755.000000  -11811473.000000
   76.000000   26.452934  -2343.622559  -11952474.000000  -11809957.000000
   78.000000   35.400074  -2329.915771  -11953568.000000  -11810218.000000
   80.000000   21.599831  -2334.306152  -11952145.000000  -11809830.000000
   82.000000   23.167124  -2307.326172  -11954862.000000  -11812688.000000
   84.000000   21.883448  -2303.927246  -11953970.000000  -11811233.000000
   86.000000   20.007418  -2366.815918  -11953320.000000  -11810294.000000
   88.000000   18.640583  -2359.576660  -11954650.000000  -11812330.000000
   90.000000   21.368509  -2321.646729  -11953186.000000  -11810597.000000
   92.000000   35.331779  -2365.135986  -11954873.000000  -11812340.000000
   94.000000   18.513901  -2349.850586  -11952162.000000  -11810056.000000
   96.000000   21.177380  -2313.121094  -11953579.000000  -11811627.000000
   98.000000   22.325552  -2294.578125  -11952824.000000  -11810123.000000
  100.000000   20.472662  -2317.801758  -11954690.000000  -11811967.000000
  102.000000   16.828037  -2365.931885  -11953195.000000  -11810643.000000
  104.000000   20.803976  -2388.754395  -11954551.000000  -11812149.000000
  106.000000   17.515465  -2335.887939  -11954696.000000  -11812286.000000
  108.000000   29.500858  -2413.498779  -11953417.000000  -11811086.000000
  110.000000   37.393688  -2328.906250  -11952942.000000  -11810934.000000
  112.000000   18.280878  -2314.196533  -11954801.000000  -11813022.000000
  114.000000   18.558975  -2282.739258  -11954351.000000  -11812052.000000
  116.000000   37.225601  -2335.982910  -11953173.000000  -11811596.000000
  118.000000   26.103407  -2369.212646  -11952877.000000  -11810626.000000
  120.000000   17.591860  -2376.882812  -11954048.000000  -11811650.000000
  122.000000   17.312372  -2376.387207  -11954408.000000  -11812791.000000
  124.000000   30.829208  -2335.620361  -11953243.000000  -11810816.000000
  126.000000   16.497196  -2354.258789  -11955412.000000  -11812730.000000
  128.000000   20.316858  -2342.380127  -11954863.000000  -11812090.000000
  130.000000   16.971024  -2400.618652  -11954563.000000  -11811829.000000
  132.000000   28.870472  -2332.525879  -11953454.000000  -11810696.000000
  134.000000   26.601171  -2377.935791  -11955445.000000  -11811968.000000
  136.000000   32.661057  -2367.145264  -11953473.000000  -11810584.000000
  138.000000   31.333059  -2314.133057  -11955229.000000  -11811938.000000
  140.000000   27.567364  -2346.833984  -11953862.000000  -11811578.000000
  142.000000   19.913708  -2345.267578  -11955390.000000  -11813302.000000
  144.000000   14.362870  -2316.523438  -11953846.000000  -11811308.000000
  146.000000   23.455027  -2349.122070  -11956258.000000  -11813841.000000
  148.000000   21.550392  -2355.379883  -11955857.000000  -11813385.000000
  150.000000   26.317415  -2397.758789  -11956409.000000  -11813282.000000
  152.000000   30.844389  -2345.195557  -11955759.000000  -11812351.000000
  154.000000   27.411104  -2360.314697  -11954993.000000  -11812349.000000
  156.000000   14.256506  -2332.269775  -11955859.000000  -11813389.000000
  158.000000   11.328662  -2296.288818  -11956928.000000  -11814079.000000
  160.000000   25.377617  -2343.868652  -11954325.000000  -11810831.000000
  162.000000   17.663683  -2368.231201  -11954892.000000  -11812238.000000
  164.000000   17.855337  -2303.723145  -11955858.000000  -11813864.000000
  166.000000   20.274172  -2256.799561  -11954501.000000  -11812873.000000
  168.000000   16.384903  -2356.640381  -11955139.000000  -11812253.000000
  170.000000   28.861870  -2386.662109  -11957495.000000  -11813957.000000
  172.000000   17.747662  -2353.652588  -11955511.000000  -11813138.000000
  174.000000   24.063787  -2300.985840  -11955485.000000  -11813311.000000
  176.000000   24.512209  -2324.169434  -11956348.000000  -11814798.000000
  178.000000   21.884560  -2338.531738  -11956870.000000  -11814637.000000
  180.000000   33.870506  -2313.488037  -11955994.000000  -11813886.000000
  182.000000   18.336922  -2325.113281  -11956745.000000  -11813802.000000
  184.000000   24.137291  -2320.497559  -11958334.000000  -11815039.000000
  186.000000   25.941582  -2334.361816  -11955248.000000  -11812153.000000
  188.000000   22.575020  -2345.553711  -11955311.000000  -11813543.000000
  190.000000   22.120016  -2358.397949  -11955545.000000  -11811916.000000
  192.000000   20.348232  -2349.891602  -11957409.000000  -11815422.000000
  194.000000   33.475330  -2352.691162  -11956064.000000  -11814558.000000
  196.000000   23.253956  -2350.403076  -11956085.000000  -11813684.000000
  198.000000   16.306587  -2343.272949  -11954675.000000  -11812553.000000
  200.000000   16.425776  -2365.594238  -11956879.000000  -11813805.000000
