# Supplementary material for: KRSR and RGD Adsorption on TiO2 and Influence of Ion Concentration: A Molecular Dynamics Study
Source: Biomolecules. 2026 Feb 23;16(2):336. doi: 10.3390/biom16020336 (PMC12938479; doi:10.3390/biom16020336)
Supplement: Supplementary file 1 [file biomolecules-16-00336-s001.zip › Supplementary data/energy/krsr/47Na50Cl_1_npt_energy.xvg]

# This file was created Wed Feb  4 13:47:39 2026
# Created by:
#          :-) GROMACS - gmx energy, 2023.3-Ubuntu_2023.3_1ubuntu3 (-:
# 
# Executable:   /usr/bin/gmx
# Data prefix:  /usr
# Working dir:  /mnt/e/titan/KRSR
# Command line:
#   gmx energy -f 47Na50Cl_1/npt/npt.edr -o 47Na50Cl_1_npt_energy.xvg
# gmx energy is part of G R O M A C S:
#
# Grunge ROck MAChoS
#
@    title "GROMACS Energies"
@    xaxis  label "Time (ps)"
@    yaxis  label "(kJ/mol)"
@TYPE xy
@ view 0.15, 0.15, 0.75, 0.85
@ legend on
@ legend box on
@ legend loctype view
@ legend 0.78, 0.8
@ legend length 2
@ s0 legend "LJ-14"
@ s1 legend "Coulomb-14"
@ s2 legend "Potential"
@ s3 legend "Total Energy"
    0.000000   16.700794  -2333.275146  -11958568.000000  -11815282.000000
    2.000000   24.476391  -2311.882812  -11958541.000000  -11816376.000000
    4.000000   14.435537  -2386.591064  -11957899.000000  -11814989.000000
    6.000000   21.491796  -2316.139648  -11956426.000000  -11814335.000000
    8.000000   28.950645  -2374.427246  -11957524.000000  -11815416.000000
   10.000000   17.422527  -2354.764648  -11958250.000000  -11815455.000000
   12.000000   26.833328  -2344.464600  -11956991.000000  -11814262.000000
   14.000000   20.566521  -2285.226807  -11956800.000000  -11814793.000000
   16.000000   22.731794  -2335.082764  -11957278.000000  -11815253.000000
   18.000000   16.113199  -2406.733887  -11957244.000000  -11814398.000000
   20.000000   21.047531  -2350.630371  -11957458.000000  -11815147.000000
   22.000000   19.028517  -2378.823486  -11957319.000000  -11814888.000000
   24.000000   28.698631  -2337.181885  -11957511.000000  -11814074.000000
   26.000000   15.470339  -2366.850830  -11956982.000000  -11814671.000000
   28.000000   37.804874  -2352.249268  -11957038.000000  -11814323.000000
   30.000000   19.554049  -2313.865967  -11960076.000000  -11817451.000000
   32.000000   31.453489  -2383.923584  -11958040.000000  -11813588.000000
   34.000000   23.789230  -2364.614746  -11958210.000000  -11815972.000000
   36.000000   10.621844  -2344.361084  -11957837.000000  -11815903.000000
   38.000000   13.216258  -2367.867920  -11957521.000000  -11816268.000000
   40.000000   31.829229  -2326.616699  -11957774.000000  -11816027.000000
   42.000000   24.424356  -2349.791504  -11956860.000000  -11814442.000000
   44.000000   19.211405  -2344.287354  -11957489.000000  -11815300.000000
   46.000000   24.065962  -2401.700684  -11957788.000000  -11814503.000000
   48.000000   16.035357  -2331.232910  -11957417.000000  -11815072.000000
   50.000000   21.168215  -2365.486572  -11957821.000000  -11815965.000000
   52.000000   22.843733  -2342.940918  -11957705.000000  -11815296.000000
   54.000000   16.894855  -2360.842529  -11956896.000000  -11815399.000000
   56.000000   19.520897  -2390.888916  -11958022.000000  -11815826.000000
   58.000000   24.686872  -2323.423584  -11957726.000000  -11815607.000000
   60.000000   26.879232  -2397.598633  -11957527.000000  -11814308.000000
   62.000000   21.961428  -2384.801758  -11958984.000000  -11815392.000000
   64.000000   17.366055  -2418.822754  -11956631.000000  -11814115.000000
   66.000000   18.633749  -2371.209961  -11960081.000000  -11817908.000000
   68.000000   21.485767  -2384.909668  -11958001.000000  -11814459.000000
   70.000000   20.577944  -2409.077148  -11957287.000000  -11814827.000000
   72.000000   18.332079  -2342.069092  -11957606.000000  -11815409.000000
   74.000000   27.887529  -2345.041992  -11957858.000000  -11815618.000000
   76.000000   14.849940  -2414.723877  -11957460.000000  -11814730.000000
   78.000000   20.137667  -2381.437988  -11957017.000000  -11814307.000000
   80.000000   19.893364  -2311.853760  -11959273.000000  -11816920.000000
   82.000000   19.084728  -2379.304199  -11959084.000000  -11816406.000000
   84.000000   22.837090  -2398.709229  -11958120.000000  -11815934.000000
   86.000000   16.306044  -2360.110107  -11958269.000000  -11816224.000000
   88.000000   17.487795  -2380.721436  -11957667.000000  -11815962.000000
   90.000000   27.472149  -2301.863281  -11957496.000000  -11815115.000000
   92.000000   26.865248  -2419.960938  -11957445.000000  -11814254.000000
   94.000000   24.439346  -2375.958984  -11957179.000000  -11814454.000000
   96.000000   18.309908  -2388.675537  -11958501.000000  -11815419.000000
   98.000000   25.634167  -2411.452881  -11959645.000000  -11817224.000000
  100.000000   23.624296  -2323.505127  -11957726.000000  -11816056.000000
  102.000000   14.702752  -2353.389648  -11959131.000000  -11817079.000000
  104.000000   31.083298  -2335.983887  -11957726.000000  -11815328.000000
  106.000000   24.700415  -2405.097656  -11959239.000000  -11817163.000000
  108.000000   29.298449  -2361.556396  -11957609.000000  -11814966.000000
  110.000000   15.704637  -2267.556641  -11958163.000000  -11815572.000000
  112.000000   13.688777  -2302.514648  -11958055.000000  -11816480.000000
  114.000000   25.400799  -2401.134521  -11960646.000000  -11818646.000000
  116.000000   25.078465  -2349.877441  -11959582.000000  -11816977.000000
  118.000000   24.770309  -2331.051270  -11957384.000000  -11814557.000000
  120.000000   15.361435  -2370.026367  -11959117.000000  -11815365.000000
  122.000000   25.837606  -2343.395752  -11957189.000000  -11814383.000000
  124.000000   20.208273  -2273.970703  -11960296.000000  -11817215.000000
  126.000000   16.863644  -2346.005615  -11958107.000000  -11815620.000000
  128.000000   11.476275  -2346.303711  -11958108.000000  -11815004.000000
  130.000000   20.408039  -2356.806152  -11957751.000000  -11815315.000000
  132.000000   38.940464  -2426.127930  -11958618.000000  -11815786.000000
  134.000000   23.739311  -2387.038574  -11958342.000000  -11814682.000000
  136.000000   29.776289  -2338.290283  -11959701.000000  -11817644.000000
  138.000000   24.977846  -2308.466797  -11957726.000000  -11816035.000000
  140.000000   29.616463  -2270.048096  -11958771.000000  -11816367.000000
  142.000000   16.107630  -2343.289307  -11958426.000000  -11816287.000000
  144.000000   21.488962  -2366.330566  -11959310.000000  -11817323.000000
  146.000000   19.127085  -2338.531006  -11958518.000000  -11816237.000000
  148.000000   15.757415  -2319.445801  -11958470.000000  -11815617.000000
  150.000000   15.009818  -2306.083984  -11958254.000000  -11816531.000000
  152.000000   21.554441  -2325.496094  -11958562.000000  -11816416.000000
  154.000000   22.530119  -2350.376709  -11958452.000000  -11815926.000000
  156.000000   11.616922  -2386.416992  -11958782.000000  -11817567.000000
  158.000000   29.011686  -2433.304932  -11958637.000000  -11816488.000000
  160.000000   35.167583  -2349.738281  -11959775.000000  -11816967.000000
  162.000000   14.416875  -2393.467285  -11957319.000000  -11814088.000000
  164.000000   24.500719  -2349.481445  -11957986.000000  -11815566.000000
  166.000000   27.619617  -2324.364990  -11958944.000000  -11816004.000000
  168.000000   17.108833  -2359.114258  -11958762.000000  -11816166.000000
  170.000000   21.356325  -2319.233643  -11959188.000000  -11817740.000000
  172.000000   20.822758  -2379.638184  -11958549.000000  -11815359.000000
  174.000000   24.124083  -2376.895508  -11957580.000000  -11814680.000000
  176.000000   20.194647  -2346.605713  -11958938.000000  -11815304.000000
  178.000000   18.297199  -2365.584961  -11956887.000000  -11814190.000000
  180.000000   15.494820  -2339.343018  -11957846.000000  -11816051.000000
  182.000000   14.744518  -2337.442627  -11958278.000000  -11816545.000000
  184.000000   24.091148  -2357.270020  -11957881.000000  -11815730.000000
  186.000000   21.021114  -2373.398193  -11958664.000000  -11817338.000000
  188.000000   19.317326  -2384.183594  -11958679.000000  -11816189.000000
  190.000000   30.920732  -2336.747070  -11959942.000000  -11816650.000000
  192.000000   21.816412  -2359.958740  -11959645.000000  -11816864.000000
  194.000000   29.713144  -2357.082031  -11958148.000000  -11815098.000000
  196.000000   25.922052  -2386.554688  -11958371.000000  -11815885.000000
  198.000000   25.597322  -2339.828857  -11957985.000000  -11816256.000000
  200.000000   23.936611  -2336.836670  -11959455.000000  -11816992.000000
  202.000000   23.489046  -2363.430176  -11958430.000000  -11816582.000000
  204.000000   14.092388  -2375.071777  -11959285.000000  -11816081.000000
  206.000000   29.540558  -2363.940186  -11959456.000000  -11816964.000000
  208.000000   25.998632  -2347.567627  -11959217.000000  -11817276.000000
  210.000000   18.469860  -2399.932373  -11959440.000000  -11817245.000000
  212.000000   13.091629  -2344.518555  -11958626.000000  -11817657.000000
  214.000000   20.063000  -2391.957275  -11959038.000000  -11815894.000000
  216.000000   20.490433  -2371.641602  -11958746.000000  -11816457.000000
  218.000000   19.529861  -2401.325439  -11958447.000000  -11815564.000000
  220.000000   14.399375  -2417.474609  -11959081.000000  -11816242.000000
  222.000000   22.574411  -2261.980469  -11958694.000000  -11816629.000000
  224.000000   16.190281  -2380.272705  -11958730.000000  -11816893.000000
  226.000000   17.245548  -2366.375488  -11958622.000000  -11814982.000000
  228.000000   19.519716  -2421.898682  -11957948.000000  -11815596.000000
  230.000000   24.442768  -2352.254150  -11959082.000000  -11817290.000000
  232.000000   27.258146  -2419.700195  -11958671.000000  -11815358.000000
  234.000000   19.011719  -2338.626465  -11958819.000000  -11815990.000000
  236.000000   28.169502  -2389.047119  -11958459.000000  -11816715.000000
  238.000000   25.990295  -2340.049561  -11957320.000000  -11815380.000000
  240.000000   13.156078  -2351.573730  -11958899.000000  -11816216.000000
  242.000000   16.748158  -2402.749512  -11958914.000000  -11815767.000000
  244.000000   21.423565  -2353.634521  -11959040.000000  -11816359.000000
  246.000000   17.897032  -2417.188965  -11957249.000000  -11816353.000000
  248.000000   25.722860  -2300.172119  -11961085.000000  -11819784.000000
  250.000000   23.527813  -2327.913574  -11958235.000000  -11815899.000000
