# Supplementary material for: KRSR and RGD Adsorption on TiO2 and Influence of Ion Concentration: A Molecular Dynamics Study
Source: Biomolecules. 2026 Feb 23;16(2):336. doi: 10.3390/biom16020336 (PMC12938479; doi:10.3390/biom16020336)
Supplement: Supplementary file 1 [file biomolecules-16-00336-s001.zip › Supplementary data/energy/krsr/47Na50Cl_1_nvt_energy.xvg]

# This file was created Wed Feb  4 13:47:39 2026
# Created by:
#          :-) GROMACS - gmx energy, 2023.3-Ubuntu_2023.3_1ubuntu3 (-:
# 
# Executable:   /usr/bin/gmx
# Data prefix:  /usr
# Working dir:  /mnt/e/titan/KRSR
# Command line:
#   gmx energy -f 47Na50Cl_1/nvt/nvt.edr -o 47Na50Cl_1_nvt_energy.xvg
# gmx energy is part of G R O M A C S:
#
# Grunge ROck MAChoS
#
@    title "GROMACS Energies"
@    xaxis  label "Time (ps)"
@    yaxis  label "(kJ/mol)"
@TYPE xy
@ view 0.15, 0.15, 0.75, 0.85
@ legend on
@ legend box on
@ legend loctype view
@ legend 0.78, 0.8
@ legend length 2
@ s0 legend "LJ-14"
@ s1 legend "Coulomb-14"
@ s2 legend "Potential"
@ s3 legend "Total Energy"
    0.000000   14.169318  -2346.588379  -11965818.000000  -11823703.000000
    2.000000   26.470316  -2381.650879  -11932062.000000  -11787523.000000
    4.000000   21.875694  -2360.999512  -11948944.000000  -11805919.000000
    6.000000   13.334887  -2356.184082  -11953915.000000  -11812007.000000
    8.000000   22.547321  -2388.859375  -11952821.000000  -11810651.000000
   10.000000   20.656612  -2324.621338  -11954802.000000  -11813873.000000
   12.000000   24.171930  -2410.690186  -11953700.000000  -11810743.000000
   14.000000   18.524347  -2329.752686  -11955091.000000  -11812870.000000
   16.000000   19.677689  -2316.040039  -11953009.000000  -11811559.000000
   18.000000   17.536011  -2323.745117  -11954297.000000  -11811753.000000
   20.000000   27.671776  -2401.241943  -11955841.000000  -11813175.000000
   22.000000   29.150297  -2293.687744  -11955975.000000  -11813165.000000
   24.000000   24.556721  -2348.577637  -11954907.000000  -11811358.000000
   26.000000   16.375040  -2406.027100  -11955515.000000  -11813802.000000
   28.000000   17.913013  -2351.707275  -11957346.000000  -11814877.000000
   30.000000   16.366802  -2345.736816  -11955101.000000  -11813721.000000
   32.000000   27.069704  -2317.197998  -11956849.000000  -11814508.000000
   34.000000   20.110846  -2377.588867  -11955721.000000  -11813315.000000
   36.000000   13.295820  -2328.538330  -11955601.000000  -11813035.000000
   38.000000   19.288048  -2335.163330  -11954594.000000  -11812084.000000
   40.000000   28.801373  -2305.606689  -11956472.000000  -11813673.000000
   42.000000   17.224226  -2271.998535  -11956576.000000  -11815020.000000
   44.000000   22.703936  -2297.094482  -11955505.000000  -11813343.000000
   46.000000   17.421392  -2297.844971  -11955901.000000  -11812088.000000
   48.000000   33.259415  -2316.802979  -11956577.000000  -11813821.000000
   50.000000   28.565653  -2393.171631  -11955896.000000  -11813061.000000
   52.000000   18.269848  -2340.836914  -11955341.000000  -11813122.000000
   54.000000   29.489487  -2398.058838  -11955176.000000  -11813493.000000
   56.000000   22.600418  -2264.025391  -11956803.000000  -11814444.000000
   58.000000   16.863848  -2406.244873  -11955813.000000  -11812578.000000
   60.000000   20.779266  -2365.372559  -11956724.000000  -11814274.000000
   62.000000   21.456257  -2368.066162  -11956480.000000  -11814658.000000
   64.000000   22.718752  -2339.498779  -11957528.000000  -11815375.000000
   66.000000    7.331518  -2341.841309  -11957483.000000  -11815270.000000
   68.000000   19.128531  -2378.662109  -11957887.000000  -11815448.000000
   70.000000   24.899881  -2271.615723  -11957102.000000  -11814730.000000
   72.000000   22.691284  -2314.171631  -11958576.000000  -11816371.000000
   74.000000   23.902552  -2347.525146  -11956532.000000  -11814274.000000
   76.000000   12.028768  -2348.596191  -11956636.000000  -11814230.000000
   78.000000   23.670324  -2434.382324  -11957578.000000  -11814900.000000
   80.000000   19.214218  -2372.852051  -11956062.000000  -11814084.000000
   82.000000   22.813847  -2380.543945  -11957881.000000  -11815777.000000
   84.000000   18.967459  -2298.854492  -11957078.000000  -11814468.000000
   86.000000   17.195482  -2287.687988  -11956733.000000  -11814974.000000
   88.000000   23.627848  -2314.909668  -11957812.000000  -11815000.000000
   90.000000   24.641956  -2398.796875  -11957895.000000  -11814474.000000
   92.000000   27.201241  -2293.632324  -11957934.000000  -11815545.000000
   94.000000   15.162823  -2354.343262  -11958354.000000  -11815611.000000
   96.000000   18.268482  -2334.141846  -11958223.000000  -11815679.000000
   98.000000   25.510851  -2376.732422  -11958824.000000  -11816811.000000
  100.000000   22.420115  -2300.444092  -11959001.000000  -11816968.000000
  102.000000   20.687920  -2333.648682  -11957919.000000  -11816169.000000
  104.000000   24.183157  -2402.609863  -11958576.000000  -11815661.000000
  106.000000   17.088102  -2345.539062  -11958310.000000  -11815558.000000
  108.000000   17.842001  -2314.601318  -11959115.000000  -11816265.000000
  110.000000   26.802408  -2350.206543  -11957901.000000  -11815323.000000
  112.000000   19.796144  -2353.718750  -11958307.000000  -11816674.000000
  114.000000   20.284296  -2394.161133  -11958837.000000  -11815466.000000
  116.000000   24.021582  -2379.911377  -11958869.000000  -11816946.000000
  118.000000   22.728638  -2383.478027  -11959803.000000  -11817559.000000
  120.000000   12.808510  -2377.997070  -11959889.000000  -11816966.000000
  122.000000   21.030041  -2368.320557  -11958516.000000  -11815968.000000
  124.000000   21.040428  -2410.256836  -11959654.000000  -11816177.000000
  126.000000   20.443953  -2404.024414  -11960216.000000  -11818475.000000
  128.000000   21.073689  -2365.974609  -11958286.000000  -11816604.000000
  130.000000   23.305729  -2324.706299  -11959598.000000  -11816684.000000
  132.000000   22.424501  -2324.438477  -11958899.000000  -11817989.000000
  134.000000   14.915917  -2324.354492  -11958795.000000  -11815960.000000
  136.000000   17.092400  -2327.168457  -11958939.000000  -11818046.000000
  138.000000   22.755262  -2332.896484  -11959985.000000  -11817304.000000
  140.000000   25.784483  -2368.936035  -11958903.000000  -11815631.000000
  142.000000   22.041771  -2299.440430  -11959468.000000  -11816617.000000
  144.000000   27.288485  -2373.911377  -11959852.000000  -11817882.000000
  146.000000   22.885054  -2341.275635  -11960327.000000  -11818477.000000
  148.000000   11.292504  -2334.197998  -11959556.000000  -11816735.000000
  150.000000   30.174301  -2341.615479  -11958692.000000  -11816174.000000
  152.000000   21.049202  -2385.956299  -11958612.000000  -11815444.000000
  154.000000   24.397884  -2402.103516  -11959068.000000  -11817210.000000
  156.000000   20.363329  -2361.070312  -11958693.000000  -11816685.000000
  158.000000   25.692797  -2434.904297  -11959986.000000  -11816674.000000
  160.000000   23.267664  -2333.230225  -11958154.000000  -11815715.000000
  162.000000   23.614447  -2369.341309  -11959752.000000  -11818614.000000
  164.000000   18.322865  -2313.012939  -11959686.000000  -11817789.000000
  166.000000   16.339773  -2374.094238  -11958237.000000  -11815917.000000
  168.000000   25.789978  -2344.323975  -11958455.000000  -11817256.000000
  170.000000   19.633205  -2328.898926  -11958855.000000  -11816355.000000
  172.000000   30.913639  -2365.259033  -11957530.000000  -11814319.000000
  174.000000   16.066685  -2443.709473  -11959277.000000  -11816704.000000
  176.000000   24.726446  -2389.959473  -11959099.000000  -11817188.000000
  178.000000   24.399439  -2312.314209  -11958576.000000  -11817417.000000
  180.000000   31.522898  -2353.442871  -11959257.000000  -11817056.000000
  182.000000   23.090626  -2322.429688  -11959568.000000  -11817211.000000
  184.000000   20.230875  -2334.798096  -11957026.000000  -11814576.000000
  186.000000   19.569830  -2299.308594  -11959397.000000  -11817118.000000
  188.000000   16.378067  -2403.453857  -11959298.000000  -11816785.000000
  190.000000   18.901018  -2391.196289  -11961214.000000  -11819310.000000
  192.000000   21.470335  -2385.797363  -11958981.000000  -11816771.000000
  194.000000   31.412848  -2338.535156  -11960126.000000  -11816525.000000
  196.000000   25.837658  -2376.178223  -11960013.000000  -11818457.000000
  198.000000   17.768940  -2362.387207  -11959796.000000  -11816605.000000
  200.000000   16.874882  -2334.999512  -11958793.000000  -11815916.000000
