# Supplementary material for: KRSR and RGD Adsorption on TiO2 and Influence of Ion Concentration: A Molecular Dynamics Study
Source: Biomolecules. 2026 Feb 23;16(2):336. doi: 10.3390/biom16020336 (PMC12938479; doi:10.3390/biom16020336)
Supplement: Supplementary file 1 [file biomolecules-16-00336-s001.zip › Supplementary data/energy/krsr/6Na9Cl_1_npt_energy.xvg]

# This file was created Wed Feb  4 13:47:39 2026
# Created by:
#          :-) GROMACS - gmx energy, 2023.3-Ubuntu_2023.3_1ubuntu3 (-:
# 
# Executable:   /usr/bin/gmx
# Data prefix:  /usr
# Working dir:  /mnt/e/titan/KRSR
# Command line:
#   gmx energy -f 6Na9Cl_1/npt/npt.edr -o 6Na9Cl_1_npt_energy.xvg
# gmx energy is part of G R O M A C S:
#
# Grunge ROck MAChoS
#
@    title "GROMACS Energies"
@    xaxis  label "Time (ps)"
@    yaxis  label "(kJ/mol)"
@TYPE xy
@ view 0.15, 0.15, 0.75, 0.85
@ legend on
@ legend box on
@ legend loctype view
@ legend 0.78, 0.8
@ legend length 2
@ s0 legend "LJ-14"
@ s1 legend "Coulomb-14"
@ s2 legend "Potential"
@ s3 legend "Total Energy"
    0.000000   20.236818  -2359.263916  -11929859.000000  -11786482.000000
    2.000000   16.509449  -2322.430176  -11926798.000000  -11783943.000000
    4.000000   37.278473  -2346.384033  -11926778.000000  -11784018.000000
    6.000000   22.003035  -2391.173096  -11926259.000000  -11783934.000000
    8.000000   22.212744  -2316.250488  -11927555.000000  -11786069.000000
   10.000000   28.494970  -2392.969238  -11927025.000000  -11783574.000000
   12.000000   28.432999  -2363.490967  -11926391.000000  -11783203.000000
   14.000000   19.582680  -2376.054443  -11927247.000000  -11784303.000000
   16.000000   16.531700  -2433.115723  -11926711.000000  -11782898.000000
   18.000000   18.990589  -2319.987061  -11926216.000000  -11783838.000000
   20.000000   29.846256  -2378.190918  -11927560.000000  -11785733.000000
   22.000000   22.698221  -2428.882080  -11925825.000000  -11783168.000000
   24.000000   12.370020  -2296.125977  -11926950.000000  -11784165.000000
   26.000000   22.542202  -2320.893066  -11927741.000000  -11785793.000000
   28.000000   23.432947  -2352.158691  -11926016.000000  -11783951.000000
   30.000000   28.876133  -2320.677979  -11928351.000000  -11786009.000000
   32.000000   16.970671  -2322.146484  -11926181.000000  -11783192.000000
   34.000000   30.069849  -2365.206299  -11928008.000000  -11784690.000000
   36.000000   26.426809  -2317.804199  -11929102.000000  -11787021.000000
   38.000000   19.192619  -2287.521729  -11927160.000000  -11784897.000000
   40.000000   17.307100  -2378.264648  -11928250.000000  -11785896.000000
   42.000000   17.095531  -2360.099365  -11928279.000000  -11786081.000000
   44.000000   25.452324  -2354.760498  -11927190.000000  -11783976.000000
   46.000000   23.136570  -2375.773438  -11928266.000000  -11785155.000000
   48.000000   18.973223  -2369.556641  -11928472.000000  -11785407.000000
   50.000000   22.960501  -2338.420410  -11928992.000000  -11785955.000000
   52.000000   23.799986  -2404.390869  -11927836.000000  -11785699.000000
   54.000000   28.710226  -2332.062256  -11929507.000000  -11786717.000000
   56.000000   13.950205  -2355.526611  -11928391.000000  -11784668.000000
   58.000000   31.608482  -2334.581787  -11928772.000000  -11785410.000000
   60.000000   22.480350  -2303.835449  -11927408.000000  -11783891.000000
   62.000000   25.648005  -2401.248535  -11927894.000000  -11785737.000000
   64.000000   16.615559  -2300.487793  -11927277.000000  -11784464.000000
   66.000000   25.702595  -2294.112305  -11929541.000000  -11786593.000000
   68.000000   23.406223  -2308.591064  -11927802.000000  -11786385.000000
   70.000000   17.293093  -2382.889160  -11928120.000000  -11785483.000000
   72.000000   25.043638  -2316.416016  -11928557.000000  -11785983.000000
   74.000000   22.437988  -2399.900391  -11929519.000000  -11786744.000000
   76.000000   31.850996  -2304.682617  -11927510.000000  -11783785.000000
   78.000000   18.816124  -2383.730713  -11929009.000000  -11785852.000000
   80.000000   25.586277  -2365.943848  -11929541.000000  -11786445.000000
   82.000000   17.783339  -2384.835449  -11928171.000000  -11785581.000000
   84.000000   18.565044  -2396.794922  -11929011.000000  -11786586.000000
   86.000000   19.902180  -2326.125488  -11929455.000000  -11787266.000000
   88.000000   11.956756  -2379.357422  -11928363.000000  -11785563.000000
   90.000000   12.375890  -2355.041748  -11928084.000000  -11786937.000000
   92.000000   29.973066  -2359.525391  -11928870.000000  -11787576.000000
   94.000000   16.895201  -2376.077881  -11929084.000000  -11785407.000000
   96.000000   28.375839  -2371.248535  -11928805.000000  -11786103.000000
   98.000000   20.130465  -2407.484375  -11928535.000000  -11786687.000000
  100.000000   15.065370  -2326.875000  -11928984.000000  -11788065.000000
  102.000000   30.834745  -2337.121582  -11928431.000000  -11784900.000000
  104.000000   32.618011  -2361.975098  -11927444.000000  -11785643.000000
  106.000000   26.167467  -2320.216797  -11927691.000000  -11785176.000000
  108.000000   26.859949  -2372.957520  -11928816.000000  -11786068.000000
  110.000000   28.292879  -2339.717773  -11929647.000000  -11787055.000000
  112.000000   18.127373  -2353.865723  -11929052.000000  -11787069.000000
  114.000000   16.771948  -2408.235352  -11928294.000000  -11785561.000000
  116.000000   23.339291  -2333.129639  -11930116.000000  -11787132.000000
  118.000000   26.887175  -2374.719238  -11928083.000000  -11784153.000000
  120.000000   21.665300  -2380.665771  -11929259.000000  -11785890.000000
  122.000000   12.487246  -2377.220215  -11929155.000000  -11787222.000000
  124.000000   30.287325  -2376.557373  -11929764.000000  -11787375.000000
  126.000000   31.005190  -2370.553467  -11928326.000000  -11785851.000000
  128.000000   15.232231  -2396.112061  -11928953.000000  -11786226.000000
  130.000000   23.352192  -2319.763428  -11929570.000000  -11787687.000000
  132.000000   21.976685  -2308.066650  -11928491.000000  -11785096.000000
  134.000000   15.303304  -2347.580322  -11929191.000000  -11786306.000000
  136.000000   36.639313  -2340.666748  -11928910.000000  -11786155.000000
  138.000000   15.568661  -2449.345215  -11929728.000000  -11788235.000000
  140.000000   18.680054  -2332.210205  -11928571.000000  -11785366.000000
  142.000000   15.991557  -2309.398926  -11928663.000000  -11785411.000000
  144.000000   25.601624  -2346.914062  -11928172.000000  -11786293.000000
  146.000000   21.671034  -2384.277832  -11929293.000000  -11786250.000000
  148.000000   24.376001  -2407.685791  -11930459.000000  -11787505.000000
  150.000000   20.122623  -2394.994629  -11930205.000000  -11788210.000000
  152.000000   23.707979  -2381.217285  -11928425.000000  -11785621.000000
  154.000000   28.183554  -2426.272949  -11929652.000000  -11787091.000000
  156.000000   23.882412  -2380.919678  -11930175.000000  -11787667.000000
  158.000000   31.683708  -2331.428955  -11929353.000000  -11787251.000000
  160.000000   11.950456  -2323.727295  -11931054.000000  -11788155.000000
  162.000000   26.611996  -2375.698730  -11930632.000000  -11787954.000000
  164.000000   27.472979  -2365.138672  -11930199.000000  -11787155.000000
  166.000000   22.163092  -2328.491211  -11928408.000000  -11785159.000000
  168.000000   30.358912  -2368.703857  -11927388.000000  -11784235.000000
  170.000000   17.793665  -2435.456543  -11928898.000000  -11784969.000000
  172.000000   13.311103  -2338.760498  -11929510.000000  -11787390.000000
  174.000000   20.988638  -2341.312988  -11929440.000000  -11786899.000000
  176.000000   11.178497  -2373.747070  -11930182.000000  -11788036.000000
  178.000000   23.386120  -2268.973633  -11929813.000000  -11787033.000000
  180.000000   23.050415  -2361.559570  -11929082.000000  -11786199.000000
  182.000000   30.558414  -2324.282959  -11928668.000000  -11785507.000000
  184.000000   24.988199  -2367.594971  -11930495.000000  -11788147.000000
  186.000000   27.705252  -2375.830322  -11929434.000000  -11787025.000000
  188.000000   19.037291  -2321.156982  -11929527.000000  -11786738.000000
  190.000000   17.423878  -2404.219971  -11929096.000000  -11786737.000000
  192.000000   32.735737  -2407.829590  -11929181.000000  -11787164.000000
  194.000000   21.671631  -2377.145508  -11929537.000000  -11786053.000000
  196.000000   21.488564  -2349.492432  -11929904.000000  -11787181.000000
  198.000000   24.018070  -2345.039551  -11930640.000000  -11787793.000000
  200.000000   25.425667  -2339.807373  -11928673.000000  -11785459.000000
  202.000000   23.601742  -2318.684814  -11931091.000000  -11788124.000000
  204.000000   18.450125  -2384.662354  -11930553.000000  -11789166.000000
  206.000000   32.279308  -2379.152344  -11929676.000000  -11786156.000000
  208.000000   30.672958  -2400.301025  -11928982.000000  -11785922.000000
  210.000000   21.393417  -2272.435303  -11929130.000000  -11785960.000000
  212.000000    9.513794  -2398.726074  -11928051.000000  -11785224.000000
  214.000000   29.305733  -2369.749268  -11929530.000000  -11786827.000000
  216.000000   16.236700  -2342.404297  -11930133.000000  -11787886.000000
  218.000000   30.086313  -2332.615234  -11930932.000000  -11788671.000000
  220.000000   21.374344  -2362.067627  -11928250.000000  -11786060.000000
  222.000000   16.896681  -2378.171387  -11928476.000000  -11786044.000000
  224.000000   19.214045  -2330.170654  -11930662.000000  -11787620.000000
  226.000000    8.270626  -2386.449707  -11929646.000000  -11786052.000000
  228.000000   19.777140  -2368.036621  -11929206.000000  -11786851.000000
  230.000000   25.546705  -2406.468506  -11930317.000000  -11788466.000000
  232.000000   19.654278  -2376.164307  -11928370.000000  -11784662.000000
  234.000000   27.095095  -2387.985840  -11929015.000000  -11786343.000000
  236.000000   26.333063  -2352.025635  -11930079.000000  -11787505.000000
  238.000000   22.394613  -2359.728271  -11931521.000000  -11788982.000000
  240.000000   19.092237  -2369.574707  -11928927.000000  -11785621.000000
  242.000000   31.412226  -2381.879395  -11929615.000000  -11787672.000000
  244.000000   22.370447  -2338.687988  -11930163.000000  -11787489.000000
  246.000000   35.824375  -2413.824463  -11930404.000000  -11788414.000000
  248.000000   18.456184  -2354.211182  -11929959.000000  -11788293.000000
  250.000000   26.208094  -2409.169922  -11929410.000000  -11787897.000000
