# Supplementary material for: KRSR and RGD Adsorption on TiO2 and Influence of Ion Concentration: A Molecular Dynamics Study
Source: Biomolecules. 2026 Feb 23;16(2):336. doi: 10.3390/biom16020336 (PMC12938479; doi:10.3390/biom16020336)
Supplement: Supplementary file 1 [file biomolecules-16-00336-s001.zip › Supplementary data/energy/krsr/6Na9Cl_1_nvt_energy.xvg]

# This file was created Wed Feb  4 13:47:39 2026
# Created by:
#          :-) GROMACS - gmx energy, 2023.3-Ubuntu_2023.3_1ubuntu3 (-:
# 
# Executable:   /usr/bin/gmx
# Data prefix:  /usr
# Working dir:  /mnt/e/titan/KRSR
# Command line:
#   gmx energy -f 6Na9Cl_1/nvt/nvt.edr -o 6Na9Cl_1_nvt_energy.xvg
# gmx energy is part of G R O M A C S:
#
# Grunge ROck MAChoS
#
@    title "GROMACS Energies"
@    xaxis  label "Time (ps)"
@    yaxis  label "(kJ/mol)"
@TYPE xy
@ view 0.15, 0.15, 0.75, 0.85
@ legend on
@ legend box on
@ legend loctype view
@ legend 0.78, 0.8
@ legend length 2
@ s0 legend "LJ-14"
@ s1 legend "Coulomb-14"
@ s2 legend "Potential"
@ s3 legend "Total Energy"
    0.000000   16.915262  -2354.365479  -11945379.000000  -11802218.000000
    2.000000   29.850710  -2419.566895  -11906883.000000  -11761718.000000
    4.000000   28.997494  -2363.111816  -11919658.000000  -11777867.000000
    6.000000   19.237328  -2340.140137  -11926130.000000  -11784128.000000
    8.000000   26.417770  -2369.442871  -11927461.000000  -11784840.000000
   10.000000   18.308426  -2329.621094  -11925143.000000  -11782425.000000
   12.000000   25.773521  -2351.920410  -11926336.000000  -11783812.000000
   14.000000   25.712254  -2331.063965  -11927055.000000  -11784251.000000
   16.000000   27.807274  -2392.559814  -11925484.000000  -11782792.000000
   18.000000   19.326536  -2332.752197  -11925759.000000  -11783388.000000
   20.000000   25.451126  -2363.322266  -11924871.000000  -11781260.000000
   22.000000   27.428659  -2298.988525  -11924534.000000  -11781736.000000
   24.000000   30.950466  -2345.628418  -11925873.000000  -11783989.000000
   26.000000   20.490719  -2370.254150  -11924783.000000  -11783946.000000
   28.000000   22.157547  -2348.071045  -11923931.000000  -11781350.000000
   30.000000   28.599648  -2338.762939  -11926094.000000  -11783449.000000
   32.000000   18.137186  -2371.654541  -11925052.000000  -11782713.000000
   34.000000   32.581509  -2376.509033  -11925033.000000  -11782686.000000
   36.000000   24.158476  -2337.945312  -11925820.000000  -11782829.000000
   38.000000   25.111404  -2424.028564  -11924800.000000  -11782361.000000
   40.000000   23.107140  -2406.789062  -11925957.000000  -11783555.000000
   42.000000   25.694016  -2431.875488  -11926179.000000  -11783952.000000
   44.000000   19.660482  -2362.482178  -11924496.000000  -11783003.000000
   46.000000   21.439037  -2360.636719  -11924924.000000  -11783387.000000
   48.000000   18.516005  -2328.368652  -11925850.000000  -11782299.000000
   50.000000   22.124622  -2369.692383  -11923989.000000  -11782201.000000
   52.000000   25.636587  -2322.741699  -11925817.000000  -11782683.000000
   54.000000   14.077831  -2351.365479  -11926731.000000  -11784761.000000
   56.000000   19.751900  -2424.317627  -11925360.000000  -11783285.000000
   58.000000   11.996040  -2433.415527  -11925315.000000  -11782715.000000
   60.000000   32.881165  -2336.428223  -11926740.000000  -11784096.000000
   62.000000   16.536291  -2357.611816  -11926464.000000  -11784855.000000
   64.000000   17.468231  -2356.715332  -11926288.000000  -11784134.000000
   66.000000   18.648762  -2368.533691  -11925490.000000  -11783524.000000
   68.000000   22.817688  -2340.706543  -11927334.000000  -11783553.000000
   70.000000   29.509644  -2282.739014  -11926261.000000  -11783561.000000
   72.000000   16.180426  -2362.965332  -11925460.000000  -11783178.000000
   74.000000   19.837004  -2395.367676  -11927443.000000  -11785080.000000
   76.000000   22.557285  -2392.583740  -11927677.000000  -11785052.000000
   78.000000   19.815842  -2302.254883  -11926727.000000  -11783646.000000
   80.000000   14.447401  -2365.378418  -11926875.000000  -11784442.000000
   82.000000   30.658199  -2390.862305  -11927987.000000  -11785638.000000
   84.000000   25.674196  -2377.986816  -11928045.000000  -11785547.000000
   86.000000   28.873877  -2370.566406  -11928171.000000  -11785712.000000
   88.000000   33.774845  -2296.333984  -11927860.000000  -11784265.000000
   90.000000   28.381773  -2356.058594  -11926732.000000  -11782775.000000
   92.000000   33.857849  -2337.157959  -11927254.000000  -11783866.000000
   94.000000   14.004833  -2376.183350  -11926230.000000  -11783818.000000
   96.000000   22.721794  -2339.895996  -11928269.000000  -11786140.000000
   98.000000   26.770914  -2383.890625  -11928734.000000  -11786970.000000
  100.000000   27.711081  -2353.355469  -11927973.000000  -11785090.000000
  102.000000   24.569714  -2310.849854  -11928660.000000  -11785785.000000
  104.000000   13.114077  -2369.711670  -11928604.000000  -11785888.000000
  106.000000   21.284662  -2377.361816  -11928237.000000  -11785309.000000
  108.000000   24.533735  -2339.164307  -11929258.000000  -11786860.000000
  110.000000   33.415501  -2332.372803  -11928123.000000  -11785232.000000
  112.000000   23.742105  -2445.314453  -11929462.000000  -11786914.000000
  114.000000   17.628351  -2478.000488  -11929161.000000  -11786356.000000
  116.000000   35.401413  -2331.986816  -11929696.000000  -11787295.000000
  118.000000   20.618874  -2348.662842  -11928868.000000  -11786637.000000
  120.000000   30.079458  -2399.359863  -11928021.000000  -11785400.000000
  122.000000   14.064404  -2399.898438  -11927702.000000  -11786375.000000
  124.000000   33.739235  -2384.189209  -11929980.000000  -11787192.000000
  126.000000   10.678538  -2420.801270  -11929824.000000  -11788129.000000
  128.000000   21.089329  -2366.457031  -11928450.000000  -11785016.000000
  130.000000   15.952994  -2348.419189  -11928220.000000  -11785031.000000
  132.000000   26.421288  -2342.722900  -11928736.000000  -11786918.000000
  134.000000   15.469433  -2381.840332  -11928299.000000  -11785060.000000
  136.000000   25.736467  -2415.659912  -11928990.000000  -11786654.000000
  138.000000   27.967970  -2448.350098  -11928065.000000  -11785084.000000
  140.000000   25.618805  -2383.659668  -11927993.000000  -11785069.000000
  142.000000   25.017645  -2395.422119  -11927969.000000  -11784591.000000
  144.000000   24.137817  -2324.501221  -11929428.000000  -11786564.000000
  146.000000   30.587168  -2443.117676  -11929440.000000  -11786495.000000
  148.000000   24.349623  -2334.638184  -11929108.000000  -11785986.000000
  150.000000   24.540457  -2352.656250  -11928361.000000  -11785572.000000
  152.000000   22.276457  -2387.328613  -11928012.000000  -11785520.000000
  154.000000   23.463955  -2388.762695  -11928536.000000  -11786020.000000
  156.000000   24.391371  -2401.226807  -11928195.000000  -11785095.000000
  158.000000   19.047287  -2357.811768  -11929335.000000  -11786585.000000
  160.000000   29.967707  -2373.246826  -11929008.000000  -11785474.000000
  162.000000   27.486288  -2431.869385  -11929865.000000  -11787033.000000
  164.000000   22.977701  -2425.959961  -11929282.000000  -11786893.000000
  166.000000   20.794264  -2353.967285  -11929056.000000  -11787181.000000
  168.000000   22.821096  -2324.658936  -11929730.000000  -11787346.000000
  170.000000   22.761806  -2353.527588  -11930282.000000  -11788179.000000
  172.000000   28.644587  -2341.232666  -11928949.000000  -11787134.000000
  174.000000   22.881842  -2342.974609  -11930354.000000  -11787922.000000
  176.000000   26.929739  -2349.106934  -11928646.000000  -11785948.000000
  178.000000   13.934649  -2278.699951  -11927544.000000  -11783855.000000
  180.000000   15.574788  -2327.072754  -11929886.000000  -11786990.000000
  182.000000   10.918586  -2362.442627  -11930199.000000  -11787898.000000
  184.000000   25.892122  -2324.689453  -11928546.000000  -11785659.000000
  186.000000   19.874760  -2404.182129  -11928779.000000  -11785508.000000
  188.000000   18.014639  -2403.805664  -11928315.000000  -11785536.000000
  190.000000   24.866974  -2417.311279  -11928878.000000  -11785749.000000
  192.000000   27.233526  -2290.497070  -11929514.000000  -11787055.000000
  194.000000   27.355867  -2397.723145  -11930430.000000  -11788408.000000
  196.000000   29.908012  -2338.686768  -11930135.000000  -11788425.000000
  198.000000   20.367620  -2313.775146  -11930178.000000  -11789349.000000
  200.000000   20.087763  -2361.370117  -11930197.000000  -11787230.000000
