# Supplementary material for: KRSR and RGD Adsorption on TiO2 and Influence of Ion Concentration: A Molecular Dynamics Study
Source: Biomolecules. 2026 Feb 23;16(2):336. doi: 10.3390/biom16020336 (PMC12938479; doi:10.3390/biom16020336)
Supplement: Supplementary file 1 [file biomolecules-16-00336-s001.zip › Supplementary data/energy/rgd/12Na12Cl_1_npt_energy.xvg]

# This file was created Wed Feb  4 13:55:21 2026
# Created by:
#          :-) GROMACS - gmx energy, 2023.3-Ubuntu_2023.3_1ubuntu3 (-:
# 
# Executable:   /usr/bin/gmx
# Data prefix:  /usr
# Working dir:  /mnt/e/titan/RGD
# Command line:
#   gmx energy -f 12Na12Cl_1/npt/npt.edr -o 12Na12Cl_1_npt_energy.xvg
# gmx energy is part of G R O M A C S:
#
# Gravel Rubs Often Many Awfully Cauterized Sores
#
@    title "GROMACS Energies"
@    xaxis  label "Time (ps)"
@    yaxis  label "(kJ/mol)"
@TYPE xy
@ view 0.15, 0.15, 0.75, 0.85
@ legend on
@ legend box on
@ legend loctype view
@ legend 0.78, 0.8
@ legend length 2
@ s0 legend "LJ-14"
@ s1 legend "Coulomb-14"
@ s2 legend "Potential"
@ s3 legend "Total Energy"
    0.000000   10.697652  -952.614136  -11933829.000000  -11791696.000000
    2.000000   13.586938  -900.286011  -11931164.000000  -11788460.000000
    4.000000   19.124203  -926.619751  -11930345.000000  -11788195.000000
    6.000000   16.762480  -996.396484  -11931018.000000  -11788850.000000
    8.000000    9.607976  -935.354492  -11930741.000000  -11787417.000000
   10.000000   13.699258  -929.573486  -11931679.000000  -11790188.000000
   12.000000   20.255749  -938.142090  -11931205.000000  -11788342.000000
   14.000000   11.574281  -923.917847  -11931304.000000  -11789608.000000
   16.000000   13.218454  -951.672546  -11932004.000000  -11788617.000000
   18.000000   17.231144  -889.286316  -11931967.000000  -11789594.000000
   20.000000   23.832863  -937.181824  -11930974.000000  -11787197.000000
   22.000000   18.411840  -869.313965  -11933058.000000  -11789592.000000
   24.000000   14.588907  -949.822144  -11929494.000000  -11786888.000000
   26.000000   13.734711  -923.649963  -11932162.000000  -11790484.000000
   28.000000   16.587391  -964.486023  -11930506.000000  -11787473.000000
   30.000000   17.050945  -915.899963  -11931669.000000  -11789728.000000
   32.000000   13.268100  -925.398315  -11931665.000000  -11789806.000000
   34.000000   17.315340  -885.957947  -11931562.000000  -11789232.000000
   36.000000   11.058977  -959.220825  -11931499.000000  -11789071.000000
   38.000000   16.017265  -943.318604  -11932652.000000  -11791660.000000
   40.000000   13.874350  -929.787903  -11932014.000000  -11789747.000000
   42.000000   13.802088  -943.839355  -11932148.000000  -11789505.000000
   44.000000   15.769619  -920.296753  -11930549.000000  -11787243.000000
   46.000000   16.485785  -939.719604  -11932600.000000  -11790304.000000
   48.000000   10.225487  -956.907532  -11931686.000000  -11789818.000000
   50.000000   10.763096  -940.832947  -11934052.000000  -11791134.000000
   52.000000   18.120741  -919.159302  -11933156.000000  -11790107.000000
   54.000000   16.150133  -929.273438  -11932391.000000  -11789473.000000
   56.000000   26.514324  -883.594910  -11933085.000000  -11790550.000000
   58.000000   21.300158  -835.866394  -11933943.000000  -11792622.000000
   60.000000   17.870481  -961.880005  -11931742.000000  -11788347.000000
   62.000000    6.081728  -915.783691  -11931571.000000  -11788836.000000
   64.000000   16.177643  -949.598633  -11932519.000000  -11790374.000000
   66.000000   14.996969  -962.226440  -11931647.000000  -11788656.000000
   68.000000   16.508329  -904.414795  -11932950.000000  -11790880.000000
   70.000000   18.708363  -931.169006  -11931965.000000  -11789863.000000
   72.000000   12.603339  -936.705383  -11932153.000000  -11789643.000000
   74.000000   13.418065  -980.356567  -11932465.000000  -11789750.000000
   76.000000    9.283835  -943.226196  -11931954.000000  -11790393.000000
   78.000000   16.615612  -949.144653  -11932956.000000  -11790341.000000
   80.000000   11.837557  -948.107544  -11934054.000000  -11789774.000000
   82.000000    9.481401  -928.361938  -11931481.000000  -11789279.000000
   84.000000   15.007581  -921.671997  -11932232.000000  -11789586.000000
   86.000000    9.610365  -955.903015  -11933384.000000  -11790625.000000
   88.000000   15.260414  -892.095093  -11933071.000000  -11790517.000000
   90.000000   13.777189  -888.836853  -11932389.000000  -11790239.000000
   92.000000   15.639410  -911.791199  -11931572.000000  -11789853.000000
   94.000000   25.017796  -938.015198  -11933022.000000  -11790125.000000
   96.000000   14.390429  -921.004089  -11933593.000000  -11791804.000000
   98.000000   14.292218  -902.422607  -11933068.000000  -11790792.000000
  100.000000    9.563320  -949.135742  -11932538.000000  -11789441.000000
  102.000000   13.265661  -913.047180  -11934636.000000  -11791123.000000
  104.000000   17.947079  -897.007324  -11932740.000000  -11789798.000000
  106.000000   20.597126  -862.733948  -11934118.000000  -11791204.000000
  108.000000   10.638800  -985.917725  -11932441.000000  -11790721.000000
  110.000000   13.109535  -932.587463  -11931706.000000  -11790505.000000
  112.000000   11.819849  -970.789062  -11933119.000000  -11790256.000000
  114.000000    6.616667  -940.449829  -11932758.000000  -11790555.000000
  116.000000   10.629035  -952.814514  -11932547.000000  -11790881.000000
  118.000000   19.434566  -945.604614  -11934628.000000  -11792319.000000
  120.000000   26.582897  -925.558472  -11934234.000000  -11791601.000000
  122.000000   20.363974  -903.163879  -11933991.000000  -11790742.000000
  124.000000   28.775089  -934.509399  -11934117.000000  -11790708.000000
  126.000000   12.344834  -919.819580  -11933384.000000  -11791978.000000
  128.000000   18.635923  -916.629578  -11933413.000000  -11790241.000000
  130.000000   13.100487  -946.023743  -11933142.000000  -11791110.000000
  132.000000   18.789089  -905.332031  -11932489.000000  -11789867.000000
  134.000000   22.670792  -916.792236  -11932616.000000  -11789392.000000
  136.000000   17.292765  -944.157471  -11932745.000000  -11789013.000000
  138.000000   19.639942  -911.743408  -11931434.000000  -11788604.000000
  140.000000   10.512245  -930.765503  -11932078.000000  -11790328.000000
  142.000000   19.089472  -902.504761  -11932625.000000  -11789917.000000
  144.000000   13.103053  -962.544800  -11932982.000000  -11790212.000000
  146.000000   12.181048  -927.570557  -11933704.000000  -11791106.000000
  148.000000   19.082106  -910.127441  -11931914.000000  -11788169.000000
  150.000000   19.419434  -890.922241  -11933292.000000  -11791453.000000
  152.000000   18.176298  -927.464966  -11933204.000000  -11790853.000000
  154.000000   14.583176  -877.424194  -11932545.000000  -11790469.000000
  156.000000   18.165756  -932.394409  -11933084.000000  -11790161.000000
  158.000000   13.281694  -939.069214  -11934189.000000  -11792224.000000
  160.000000   10.235043  -918.090088  -11930993.000000  -11789601.000000
  162.000000   15.240545  -878.054077  -11933459.000000  -11791126.000000
  164.000000   15.120169  -924.952148  -11932166.000000  -11789567.000000
  166.000000   18.107077  -896.016418  -11934150.000000  -11792176.000000
  168.000000   12.305853  -901.164795  -11934705.000000  -11792896.000000
  170.000000   15.915089  -930.559875  -11933811.000000  -11790084.000000
  172.000000   16.610197  -934.392700  -11931286.000000  -11789095.000000
  174.000000   11.215004  -905.524475  -11934312.000000  -11790822.000000
  176.000000    7.375809  -921.659668  -11933259.000000  -11792152.000000
  178.000000   15.039817  -913.932068  -11933420.000000  -11791652.000000
  180.000000   15.598619  -913.979980  -11934203.000000  -11791063.000000
  182.000000   12.889142  -930.874512  -11932511.000000  -11789249.000000
  184.000000   16.039349  -907.013428  -11932919.000000  -11790821.000000
  186.000000   20.914936  -930.003662  -11933966.000000  -11791391.000000
  188.000000   24.583563  -958.435303  -11935111.000000  -11792407.000000
  190.000000   13.026938  -930.353760  -11933096.000000  -11790869.000000
  192.000000    8.523922  -913.187073  -11932551.000000  -11790277.000000
  194.000000    7.587372  -903.440857  -11933117.000000  -11790688.000000
  196.000000   15.420327  -987.013306  -11933146.000000  -11789670.000000
  198.000000   12.226599  -913.638489  -11933801.000000  -11790791.000000
  200.000000   19.731386  -1001.178711  -11934672.000000  -11792291.000000
  202.000000   11.811833  -930.182312  -11931934.000000  -11788540.000000
  204.000000   16.779263  -965.408875  -11933202.000000  -11790727.000000
  206.000000   13.065538  -895.168701  -11933030.000000  -11790006.000000
  208.000000   13.262188  -948.324463  -11933029.000000  -11789626.000000
  210.000000    9.414574  -973.985962  -11932173.000000  -11789039.000000
  212.000000   12.205474  -979.776001  -11934146.000000  -11792362.000000
  214.000000    4.731636  -944.985840  -11934205.000000  -11791481.000000
  216.000000   22.499184  -927.431702  -11931925.000000  -11788533.000000
  218.000000   16.079380  -909.549927  -11932474.000000  -11790330.000000
  220.000000   11.477085  -922.231079  -11934577.000000  -11791290.000000
  222.000000   18.791454  -917.073181  -11935315.000000  -11791819.000000
  224.000000   11.780534  -924.251709  -11931685.000000  -11788116.000000
  226.000000   15.960746  -970.164978  -11933501.000000  -11790124.000000
  228.000000   22.692266  -926.335938  -11932023.000000  -11788051.000000
  230.000000    8.232151  -936.606873  -11932763.000000  -11790367.000000
  232.000000   16.756296  -905.709656  -11931731.000000  -11789507.000000
  234.000000    7.760807  -953.063965  -11932927.000000  -11790924.000000
  236.000000   13.968012  -921.642639  -11933913.000000  -11791267.000000
  238.000000   11.408326  -951.173828  -11932224.000000  -11789780.000000
  240.000000   13.234816  -940.146851  -11933259.000000  -11790939.000000
  242.000000   28.879770  -923.468445  -11932802.000000  -11790601.000000
  244.000000   14.965121  -922.032532  -11934413.000000  -11791257.000000
  246.000000   13.738085  -900.606934  -11933778.000000  -11792173.000000
  248.000000   12.046013  -961.834839  -11933537.000000  -11791335.000000
  250.000000   12.762659  -954.946411  -11934108.000000  -11791163.000000
