# Supplementary material for: KRSR and RGD Adsorption on TiO2 and Influence of Ion Concentration: A Molecular Dynamics Study
Source: Biomolecules. 2026 Feb 23;16(2):336. doi: 10.3390/biom16020336 (PMC12938479; doi:10.3390/biom16020336)
Supplement: Supplementary file 1 [file biomolecules-16-00336-s001.zip › Supplementary data/energy/rgd/12Na12Cl_1_nvt_energy.xvg]

# This file was created Wed Feb  4 13:55:21 2026
# Created by:
#          :-) GROMACS - gmx energy, 2023.3-Ubuntu_2023.3_1ubuntu3 (-:
# 
# Executable:   /usr/bin/gmx
# Data prefix:  /usr
# Working dir:  /mnt/e/titan/RGD
# Command line:
#   gmx energy -f 12Na12Cl_1/nvt/nvt.edr -o 12Na12Cl_1_nvt_energy.xvg
# gmx energy is part of G R O M A C S:
#
# Gravel Rubs Often Many Awfully Cauterized Sores
#
@    title "GROMACS Energies"
@    xaxis  label "Time (ps)"
@    yaxis  label "(kJ/mol)"
@TYPE xy
@ view 0.15, 0.15, 0.75, 0.85
@ legend on
@ legend box on
@ legend loctype view
@ legend 0.78, 0.8
@ legend length 2
@ s0 legend "LJ-14"
@ s1 legend "Coulomb-14"
@ s2 legend "Potential"
@ s3 legend "Total Energy"
    0.000000    8.630607  -908.619934  -11947269.000000  -11804773.000000
    2.000000   18.422506  -924.427734  -11907640.000000  -11762601.000000
    4.000000   19.236588  -906.687134  -11920039.000000  -11775928.000000
    6.000000   12.456785  -962.576355  -11923988.000000  -11781160.000000
    8.000000    6.118118  -925.184937  -11924647.000000  -11782268.000000
   10.000000   16.950478  -911.048218  -11925651.000000  -11783430.000000
   12.000000   17.184532  -953.010986  -11926494.000000  -11783441.000000
   14.000000   17.414412  -923.393433  -11928184.000000  -11785608.000000
   16.000000   15.982573  -955.575928  -11929488.000000  -11787070.000000
   18.000000   12.099000  -912.005920  -11927561.000000  -11784928.000000
   20.000000   17.625111  -925.850586  -11925949.000000  -11782624.000000
   22.000000   10.600138  -872.963684  -11928328.000000  -11785205.000000
   24.000000    8.521971  -931.652222  -11927681.000000  -11785113.000000
   26.000000   17.270256  -903.275757  -11928544.000000  -11786231.000000
   28.000000   17.670519  -913.158569  -11928652.000000  -11785622.000000
   30.000000    9.857633  -908.927917  -11928316.000000  -11785756.000000
   32.000000   14.685164  -914.545410  -11927809.000000  -11785457.000000
   34.000000   11.089430  -950.849426  -11927326.000000  -11783958.000000
   36.000000   15.141057  -953.396301  -11927833.000000  -11785109.000000
   38.000000   12.265313  -1006.027466  -11928940.000000  -11785482.000000
   40.000000   15.369892  -925.336060  -11929256.000000  -11787282.000000
   42.000000   13.151506  -960.988586  -11929831.000000  -11787378.000000
   44.000000   13.867689  -950.729614  -11928911.000000  -11785120.000000
   46.000000   18.307350  -945.780945  -11929038.000000  -11785762.000000
   48.000000    9.391626  -919.226440  -11930037.000000  -11786370.000000
   50.000000   18.727180  -956.951660  -11930606.000000  -11787884.000000
   52.000000   15.332009  -908.587463  -11929421.000000  -11786390.000000
   54.000000   15.484172  -910.561768  -11929380.000000  -11786421.000000
   56.000000   14.918242  -909.503357  -11929967.000000  -11786335.000000
   58.000000   16.121609  -914.600098  -11930633.000000  -11787704.000000
   60.000000    6.054201  -963.217468  -11929529.000000  -11786355.000000
   62.000000    9.732274  -882.133972  -11929899.000000  -11786816.000000
   64.000000   17.671785  -906.109924  -11931091.000000  -11788453.000000
   66.000000    6.432206  -920.302246  -11930640.000000  -11788804.000000
   68.000000   10.056871  -921.828979  -11929714.000000  -11787439.000000
   70.000000   10.281293  -964.298218  -11931741.000000  -11789193.000000
   72.000000   14.128551  -906.923096  -11930707.000000  -11788893.000000
   74.000000   10.928771  -927.036682  -11929663.000000  -11786653.000000
   76.000000   14.688437  -930.907837  -11929692.000000  -11786351.000000
   78.000000    8.853118  -955.184570  -11931532.000000  -11788667.000000
   80.000000   14.731256  -898.929749  -11931694.000000  -11789829.000000
   82.000000   19.511402  -918.737427  -11930416.000000  -11786592.000000
   84.000000   19.483137  -936.636230  -11930882.000000  -11787230.000000
   86.000000   17.789740  -899.631226  -11931778.000000  -11787712.000000
   88.000000   15.630431  -937.832336  -11931459.000000  -11788449.000000
   90.000000   14.290751  -956.458435  -11929798.000000  -11786825.000000
   92.000000   10.294380  -930.677551  -11930882.000000  -11788986.000000
   94.000000   11.342312  -876.769531  -11931834.000000  -11789490.000000
   96.000000   13.629927  -948.630249  -11932332.000000  -11789846.000000
   98.000000   23.715380  -927.653198  -11933959.000000  -11792093.000000
  100.000000    8.642552  -932.068237  -11930791.000000  -11788699.000000
  102.000000   12.970959  -931.807068  -11931084.000000  -11788551.000000
  104.000000    8.983232  -920.813477  -11932268.000000  -11789983.000000
  106.000000   13.209583  -925.079956  -11931131.000000  -11788295.000000
  108.000000   11.445886  -922.297729  -11932222.000000  -11789745.000000
  110.000000   22.261759  -958.040894  -11931447.000000  -11789567.000000
  112.000000    8.639821  -923.199646  -11931096.000000  -11788242.000000
  114.000000   17.174719  -942.266235  -11931450.000000  -11789042.000000
  116.000000   13.202909  -955.977356  -11932426.000000  -11789941.000000
  118.000000   24.507835  -918.087097  -11932952.000000  -11791129.000000
  120.000000   12.057225  -939.919922  -11933380.000000  -11789763.000000
  122.000000   21.750620  -936.280762  -11931529.000000  -11788489.000000
  124.000000   13.171065  -961.440735  -11932287.000000  -11789259.000000
  126.000000   16.694242  -919.363403  -11931905.000000  -11789401.000000
  128.000000   13.121973  -961.853882  -11931442.000000  -11787668.000000
  130.000000    9.387602  -927.056396  -11932659.000000  -11790037.000000
  132.000000   20.379257  -947.865967  -11930768.000000  -11788427.000000
  134.000000   26.428349  -940.236023  -11930951.000000  -11788357.000000
  136.000000    7.961846  -909.961548  -11931507.000000  -11789056.000000
  138.000000   23.272160  -928.660400  -11932134.000000  -11789064.000000
  140.000000   14.544775  -924.932983  -11932086.000000  -11788789.000000
  142.000000   20.756269  -925.129395  -11932283.000000  -11789492.000000
  144.000000    6.073926  -910.477417  -11932355.000000  -11788821.000000
  146.000000    9.468473  -908.456299  -11932614.000000  -11790465.000000
  148.000000   12.982233  -944.663574  -11932931.000000  -11790671.000000
  150.000000   16.492992  -910.571899  -11932087.000000  -11789154.000000
  152.000000   10.425959  -981.047119  -11933637.000000  -11791387.000000
  154.000000   15.200824  -921.218140  -11933067.000000  -11791722.000000
  156.000000   12.161057  -955.680908  -11934039.000000  -11790906.000000
  158.000000   17.194332  -958.079956  -11932716.000000  -11790848.000000
  160.000000   10.865638  -919.262817  -11933110.000000  -11790369.000000
  162.000000   18.294767  -924.518555  -11932680.000000  -11789864.000000
  164.000000   10.414518  -954.524292  -11933221.000000  -11790234.000000
  166.000000    7.175204  -929.272217  -11934010.000000  -11792291.000000
  168.000000   13.192641  -931.577759  -11933599.000000  -11790667.000000
  170.000000   11.350296  -910.266296  -11934669.000000  -11791038.000000
  172.000000   14.863659  -882.173096  -11933244.000000  -11790806.000000
  174.000000   13.948322  -924.949402  -11932849.000000  -11788717.000000
  176.000000   24.512453  -929.608032  -11934734.000000  -11792167.000000
  178.000000   19.977411  -886.483459  -11934340.000000  -11791074.000000
  180.000000   16.154091  -951.932373  -11935116.000000  -11792440.000000
  182.000000   12.148253  -950.470947  -11932633.000000  -11789671.000000
  184.000000   13.572976  -982.364990  -11933137.000000  -11790625.000000
  186.000000   11.088082  -957.411438  -11931811.000000  -11788890.000000
  188.000000   13.554896  -936.894958  -11933114.000000  -11790406.000000
  190.000000    6.865358  -905.179077  -11934193.000000  -11792438.000000
  192.000000   11.025903  -930.284058  -11934011.000000  -11790758.000000
  194.000000    9.718103  -918.269958  -11934784.000000  -11791529.000000
  196.000000   13.150286  -948.841980  -11933952.000000  -11791925.000000
  198.000000   20.085245  -901.320862  -11934082.000000  -11790638.000000
  200.000000   10.970016  -952.010925  -11934223.000000  -11792502.000000
