# Supplementary material for: KRSR and RGD Adsorption on TiO2 and Influence of Ion Concentration: A Molecular Dynamics Study
Source: Biomolecules. 2026 Feb 23;16(2):336. doi: 10.3390/biom16020336 (PMC12938479; doi:10.3390/biom16020336)
Supplement: Supplementary file 1 [file biomolecules-16-00336-s001.zip › Supplementary data/energy/rgd/18Na18Cl_1_npt_energy.xvg]

# This file was created Wed Feb  4 13:55:21 2026
# Created by:
#          :-) GROMACS - gmx energy, 2023.3-Ubuntu_2023.3_1ubuntu3 (-:
# 
# Executable:   /usr/bin/gmx
# Data prefix:  /usr
# Working dir:  /mnt/e/titan/RGD
# Command line:
#   gmx energy -f 18Na18Cl_1/npt/npt.edr -o 18Na18Cl_1_npt_energy.xvg
# gmx energy is part of G R O M A C S:
#
# Gravel Rubs Often Many Awfully Cauterized Sores
#
@    title "GROMACS Energies"
@    xaxis  label "Time (ps)"
@    yaxis  label "(kJ/mol)"
@TYPE xy
@ view 0.15, 0.15, 0.75, 0.85
@ legend on
@ legend box on
@ legend loctype view
@ legend 0.78, 0.8
@ legend length 2
@ s0 legend "LJ-14"
@ s1 legend "Coulomb-14"
@ s2 legend "Potential"
@ s3 legend "Total Energy"
    0.000000   13.142596  -923.212524  -11941873.000000  -11798638.000000
    2.000000   20.169304  -953.733643  -11940089.000000  -11798414.000000
    4.000000   11.501421  -979.451660  -11941560.000000  -11798614.000000
    6.000000   18.827599  -888.985352  -11939615.000000  -11797226.000000
    8.000000   14.260736  -857.520752  -11940829.000000  -11798467.000000
   10.000000   18.703136  -949.834961  -11940585.000000  -11796550.000000
   12.000000   18.166365  -912.319336  -11940662.000000  -11797317.000000
   14.000000   11.716946  -934.497498  -11941001.000000  -11797928.000000
   16.000000   16.595505  -921.487305  -11941215.000000  -11798859.000000
   18.000000   16.693396  -968.365540  -11940030.000000  -11797092.000000
   20.000000   15.599834  -945.457642  -11941969.000000  -11799139.000000
   22.000000   11.412889  -902.958130  -11939972.000000  -11797364.000000
   24.000000   12.710377  -905.241821  -11940308.000000  -11797759.000000
   26.000000   19.511158  -907.739380  -11940898.000000  -11797500.000000
   28.000000   12.357246  -950.739868  -11941071.000000  -11798821.000000
   30.000000   12.981406  -935.193848  -11941345.000000  -11798929.000000
   32.000000   10.337708  -955.042664  -11941543.000000  -11799562.000000
   34.000000   13.085218  -929.089478  -11940824.000000  -11799383.000000
   36.000000   20.486259  -870.250549  -11940601.000000  -11798079.000000
   38.000000   11.305721  -955.762329  -11941244.000000  -11798465.000000
   40.000000   14.948450  -926.208008  -11940484.000000  -11797720.000000
   42.000000   15.616977  -929.175659  -11939900.000000  -11798302.000000
   44.000000   13.516371  -893.297058  -11940120.000000  -11797858.000000
   46.000000   22.773905  -909.293335  -11940080.000000  -11797980.000000
   48.000000    8.482446  -933.423645  -11940147.000000  -11798063.000000
   50.000000   14.729105  -942.595886  -11941903.000000  -11799898.000000
   52.000000   17.138748  -933.541382  -11941117.000000  -11798357.000000
   54.000000   14.781664  -964.067993  -11940602.000000  -11798064.000000
   56.000000   23.772310  -887.460327  -11941147.000000  -11798123.000000
   58.000000   10.758089  -954.636475  -11940592.000000  -11797974.000000
   60.000000   10.035092  -965.427002  -11939694.000000  -11796746.000000
   62.000000   12.025126  -919.959045  -11940786.000000  -11797869.000000
   64.000000   13.351507  -879.974548  -11940557.000000  -11798468.000000
   66.000000   12.903326  -963.711609  -11940066.000000  -11797636.000000
   68.000000    7.968854  -933.790283  -11941361.000000  -11799846.000000
   70.000000   18.007210  -915.661011  -11942482.000000  -11800068.000000
   72.000000   14.997478  -954.546936  -11941703.000000  -11798983.000000
   74.000000    8.323871  -947.120605  -11940828.000000  -11798496.000000
   76.000000   17.289263  -990.322754  -11941479.000000  -11800478.000000
   78.000000   14.141973  -906.733582  -11941618.000000  -11800006.000000
   80.000000   10.611759  -947.628357  -11942164.000000  -11800002.000000
   82.000000   14.247414  -950.841980  -11941361.000000  -11798456.000000
   84.000000   17.768541  -890.920959  -11941368.000000  -11798740.000000
   86.000000   11.605222  -918.803284  -11940746.000000  -11798466.000000
   88.000000   24.773678  -924.102844  -11942189.000000  -11799630.000000
   90.000000   11.046116  -930.553101  -11941541.000000  -11799407.000000
   92.000000   11.333250  -949.228821  -11942148.000000  -11800001.000000
   94.000000   17.276743  -961.084961  -11941038.000000  -11798654.000000
   96.000000   17.246796  -915.442200  -11940325.000000  -11798227.000000
   98.000000   11.040111  -991.204712  -11940916.000000  -11797440.000000
  100.000000   15.687116  -924.555054  -11941550.000000  -11798229.000000
  102.000000   16.529095  -856.213318  -11942387.000000  -11799960.000000
  104.000000   15.729398  -928.718628  -11941470.000000  -11798528.000000
  106.000000    9.920400  -945.160400  -11942891.000000  -11800404.000000
  108.000000   19.151047  -952.132080  -11941011.000000  -11798264.000000
  110.000000   19.793833  -973.153442  -11942628.000000  -11800393.000000
  112.000000   12.839452  -984.487061  -11941636.000000  -11799793.000000
  114.000000   13.107545  -957.433105  -11939917.000000  -11797591.000000
  116.000000    8.185085  -931.139893  -11940903.000000  -11799127.000000
  118.000000   11.128859  -940.160156  -11942384.000000  -11800167.000000
  120.000000   14.526110  -942.727783  -11940876.000000  -11798612.000000
  122.000000   15.182493  -910.938477  -11941287.000000  -11798972.000000
  124.000000   12.739452  -937.691650  -11941920.000000  -11799445.000000
  126.000000   15.614518  -932.622742  -11940935.000000  -11798762.000000
  128.000000   16.586176  -926.408325  -11941305.000000  -11798433.000000
  130.000000   15.224110  -911.241577  -11941566.000000  -11798402.000000
  132.000000   12.617374  -925.744629  -11942364.000000  -11800584.000000
  134.000000    6.001254  -898.227722  -11941955.000000  -11800022.000000
  136.000000   19.892982  -922.962097  -11942892.000000  -11799417.000000
  138.000000   17.382549  -903.953857  -11942552.000000  -11799252.000000
  140.000000   28.222971  -893.639648  -11940999.000000  -11798122.000000
  142.000000    8.535343  -966.373413  -11941461.000000  -11797888.000000
  144.000000   12.137978  -943.322815  -11940725.000000  -11797674.000000
  146.000000   25.524025  -893.851868  -11941445.000000  -11798368.000000
  148.000000   14.067079  -918.015320  -11941861.000000  -11799266.000000
  150.000000   12.941268  -917.534241  -11942184.000000  -11799914.000000
  152.000000   14.289310  -922.974243  -11940056.000000  -11796599.000000
  154.000000   10.736725  -941.519165  -11940665.000000  -11798422.000000
  156.000000   14.434840  -870.712769  -11941293.000000  -11798940.000000
  158.000000   15.438478  -935.203674  -11940878.000000  -11798820.000000
  160.000000   14.162134  -957.574280  -11940919.000000  -11798557.000000
  162.000000   13.017417  -940.176147  -11943169.000000  -11801009.000000
  164.000000   14.548037  -945.605957  -11943378.000000  -11800859.000000
  166.000000   21.944742  -895.460388  -11942764.000000  -11800667.000000
  168.000000    4.680582  -910.095703  -11941896.000000  -11799280.000000
  170.000000   21.405643  -949.672607  -11942222.000000  -11799362.000000
  172.000000   17.267752  -899.735535  -11941646.000000  -11799259.000000
  174.000000   12.813630  -950.860229  -11942355.000000  -11798554.000000
  176.000000    7.632607  -985.719971  -11941492.000000  -11799009.000000
  178.000000   15.609247  -929.461670  -11943367.000000  -11800840.000000
  180.000000   15.798943  -965.090515  -11942540.000000  -11799353.000000
  182.000000   17.197538  -927.124512  -11941439.000000  -11799073.000000
  184.000000    9.489082  -884.717896  -11942424.000000  -11799289.000000
  186.000000   11.905856  -920.724426  -11942662.000000  -11800257.000000
  188.000000    9.810233  -928.767334  -11941663.000000  -11797982.000000
  190.000000   13.693754  -906.483032  -11941544.000000  -11797999.000000
  192.000000   19.504370  -963.537048  -11942199.000000  -11798571.000000
  194.000000   11.851624  -981.527893  -11941641.000000  -11798084.000000
  196.000000    8.685989  -917.823730  -11942231.000000  -11798103.000000
  198.000000   17.246386  -917.018921  -11943035.000000  -11799108.000000
  200.000000   17.625986  -869.732910  -11942566.000000  -11799970.000000
  202.000000   11.901490  -927.978638  -11941773.000000  -11799386.000000
  204.000000   15.614743  -921.061035  -11942231.000000  -11798852.000000
  206.000000   15.514421  -934.255981  -11943142.000000  -11800580.000000
  208.000000   13.847771  -939.525269  -11941686.000000  -11798976.000000
  210.000000   12.828750  -894.405396  -11942776.000000  -11799880.000000
  212.000000   14.677095  -913.267822  -11943269.000000  -11800377.000000
  214.000000   17.980242  -909.355347  -11940590.000000  -11798541.000000
  216.000000   16.664104  -922.739014  -11941417.000000  -11798077.000000
  218.000000   12.409745  -932.745972  -11942751.000000  -11799649.000000
  220.000000   13.503898  -946.601685  -11943523.000000  -11800351.000000
  222.000000   26.547279  -972.953674  -11941889.000000  -11800228.000000
  224.000000   18.236933  -919.853271  -11942260.000000  -11798949.000000
  226.000000   19.333344  -932.580322  -11943244.000000  -11801212.000000
  228.000000   17.886517  -945.106628  -11942452.000000  -11799322.000000
  230.000000   13.582989  -951.830444  -11940948.000000  -11797794.000000
  232.000000   20.303616  -941.290894  -11940148.000000  -11798165.000000
  234.000000   14.961039  -990.212891  -11941735.000000  -11798345.000000
  236.000000   13.311532  -889.911560  -11942393.000000  -11800422.000000
  238.000000   17.284260  -917.075317  -11942725.000000  -11799830.000000
  240.000000   14.528966  -931.407837  -11942275.000000  -11799829.000000
  242.000000   14.064704  -914.002075  -11941945.000000  -11798410.000000
  244.000000   16.852432  -925.791565  -11941381.000000  -11799033.000000
  246.000000   10.728847  -911.143616  -11944291.000000  -11801483.000000
  248.000000   11.913334  -958.765076  -11941478.000000  -11799310.000000
  250.000000    7.100625  -867.994995  -11942811.000000  -11800583.000000
