# Supplementary material for: KRSR and RGD Adsorption on TiO2 and Influence of Ion Concentration: A Molecular Dynamics Study
Source: Biomolecules. 2026 Feb 23;16(2):336. doi: 10.3390/biom16020336 (PMC12938479; doi:10.3390/biom16020336)
Supplement: Supplementary file 1 [file biomolecules-16-00336-s001.zip › Supplementary data/energy/rgd/18Na18Cl_1_nvt_energy.xvg]

# This file was created Wed Feb  4 13:55:21 2026
# Created by:
#          :-) GROMACS - gmx energy, 2023.3-Ubuntu_2023.3_1ubuntu3 (-:
# 
# Executable:   /usr/bin/gmx
# Data prefix:  /usr
# Working dir:  /mnt/e/titan/RGD
# Command line:
#   gmx energy -f 18Na18Cl_1/nvt/nvt.edr -o 18Na18Cl_1_nvt_energy.xvg
# gmx energy is part of G R O M A C S:
#
# Gravel Rubs Often Many Awfully Cauterized Sores
#
@    title "GROMACS Energies"
@    xaxis  label "Time (ps)"
@    yaxis  label "(kJ/mol)"
@TYPE xy
@ view 0.15, 0.15, 0.75, 0.85
@ legend on
@ legend box on
@ legend loctype view
@ legend 0.78, 0.8
@ legend length 2
@ s0 legend "LJ-14"
@ s1 legend "Coulomb-14"
@ s2 legend "Potential"
@ s3 legend "Total Energy"
    0.000000    8.879559  -902.767700  -11952598.000000  -11810503.000000
    2.000000    7.906334  -957.255432  -11913966.000000  -11769097.000000
    4.000000   12.396979  -879.279541  -11929359.000000  -11785604.000000
    6.000000   18.206142  -959.251953  -11933262.000000  -11790797.000000
    8.000000    6.993072  -929.165649  -11933256.000000  -11789719.000000
   10.000000   11.990466  -970.291504  -11933914.000000  -11790091.000000
   12.000000   20.775295  -925.079468  -11934849.000000  -11791938.000000
   14.000000   14.833392  -914.392456  -11936069.000000  -11792935.000000
   16.000000   14.253504  -905.220642  -11936276.000000  -11793251.000000
   18.000000   17.013054  -927.374878  -11936428.000000  -11793748.000000
   20.000000   12.641082  -920.024292  -11935906.000000  -11793391.000000
   22.000000   13.479286  -909.886963  -11937196.000000  -11794137.000000
   24.000000   12.385214  -916.629028  -11936472.000000  -11793421.000000
   26.000000   25.225254  -951.071045  -11937518.000000  -11795372.000000
   28.000000   17.653818  -915.986206  -11937658.000000  -11795151.000000
   30.000000   12.059332  -929.616333  -11936842.000000  -11794957.000000
   32.000000    9.449169  -909.549561  -11937612.000000  -11796037.000000
   34.000000   13.033727  -892.873169  -11937878.000000  -11796385.000000
   36.000000   12.477103  -879.264404  -11937292.000000  -11795207.000000
   38.000000   19.333523  -899.068115  -11937728.000000  -11796323.000000
   40.000000    9.142720  -890.644165  -11936069.000000  -11793614.000000
   42.000000   11.516243  -913.129822  -11938431.000000  -11795843.000000
   44.000000   10.602864  -908.410889  -11938489.000000  -11796880.000000
   46.000000   15.070673  -927.159668  -11938605.000000  -11795026.000000
   48.000000   12.735818  -969.939697  -11938464.000000  -11795778.000000
   50.000000   11.248741  -925.941895  -11938027.000000  -11795953.000000
   52.000000   15.059276  -917.810669  -11937826.000000  -11794119.000000
   54.000000    7.623702  -970.663330  -11939912.000000  -11797197.000000
   56.000000    9.337581  -938.876465  -11936868.000000  -11794118.000000
   58.000000   18.003580  -912.722656  -11938648.000000  -11796277.000000
   60.000000    6.517435  -943.400513  -11938846.000000  -11797044.000000
   62.000000    6.255315  -912.710815  -11939401.000000  -11796515.000000
   64.000000   10.346539  -949.347595  -11938331.000000  -11795629.000000
   66.000000   11.823572  -953.447571  -11938573.000000  -11795979.000000
   68.000000   21.517479  -894.644531  -11938268.000000  -11795618.000000
   70.000000   12.276878  -897.046326  -11940110.000000  -11797543.000000
   72.000000    9.814571  -919.310669  -11939288.000000  -11796317.000000
   74.000000   12.689605  -909.771362  -11939465.000000  -11798211.000000
   76.000000   18.860905  -922.896362  -11939964.000000  -11797335.000000
   78.000000   12.361113  -933.692139  -11940600.000000  -11797098.000000
   80.000000   14.914160  -931.818176  -11940306.000000  -11798312.000000
   82.000000   14.283205  -913.813904  -11940467.000000  -11796420.000000
   84.000000    8.770983  -905.745239  -11940682.000000  -11797570.000000
   86.000000    9.217389  -939.796875  -11941268.000000  -11798582.000000
   88.000000   11.035674  -939.858765  -11940794.000000  -11796771.000000
   90.000000   16.734488  -899.803711  -11942598.000000  -11798874.000000
   92.000000   11.186166  -944.425049  -11942636.000000  -11799641.000000
   94.000000    8.938558  -917.893799  -11941081.000000  -11798452.000000
   96.000000   10.390785  -923.635132  -11941405.000000  -11797755.000000
   98.000000   16.088018  -918.416626  -11941114.000000  -11798465.000000
  100.000000   18.750973  -940.299561  -11941274.000000  -11797655.000000
  102.000000   15.624959  -943.110657  -11941701.000000  -11799077.000000
  104.000000   14.051512  -991.428589  -11940789.000000  -11796972.000000
  106.000000    9.915087  -902.186646  -11941598.000000  -11798640.000000
  108.000000   14.836839  -926.682678  -11942011.000000  -11800349.000000
  110.000000   13.576084  -921.675293  -11942198.000000  -11799368.000000
  112.000000   23.273670  -926.295654  -11943437.000000  -11801136.000000
  114.000000   11.035529  -941.362183  -11941756.000000  -11798883.000000
  116.000000   16.624121  -919.717957  -11941583.000000  -11799255.000000
  118.000000   16.429491  -954.097778  -11942194.000000  -11800102.000000
  120.000000   11.329964  -909.572144  -11941992.000000  -11798780.000000
  122.000000   17.433271  -955.416321  -11942426.000000  -11799186.000000
  124.000000   15.818913  -886.611084  -11942517.000000  -11800252.000000
  126.000000   11.551927  -911.311768  -11942839.000000  -11800365.000000
  128.000000   19.539738  -910.234375  -11941887.000000  -11799950.000000
  130.000000   14.574603  -919.373474  -11943483.000000  -11800177.000000
  132.000000   17.906338  -916.202637  -11941021.000000  -11798590.000000
  134.000000   14.890711  -938.786865  -11941876.000000  -11798518.000000
  136.000000   18.848299  -971.887207  -11942612.000000  -11799477.000000
  138.000000   17.475285  -955.683716  -11942898.000000  -11801553.000000
  140.000000   15.804081  -940.438416  -11941352.000000  -11799162.000000
  142.000000   10.101686  -899.855408  -11942454.000000  -11798965.000000
  144.000000   17.977001  -895.841858  -11942724.000000  -11799426.000000
  146.000000    8.474328  -925.642273  -11941862.000000  -11799223.000000
  148.000000   16.246471  -928.361206  -11943175.000000  -11800025.000000
  150.000000   17.633242  -890.588745  -11942089.000000  -11799636.000000
  152.000000   11.103662  -952.115479  -11941749.000000  -11798960.000000
  154.000000   17.667845  -937.289307  -11942394.000000  -11799706.000000
  156.000000   11.737022  -982.483276  -11943837.000000  -11800235.000000
  158.000000   10.711489  -855.221558  -11942517.000000  -11800451.000000
  160.000000   15.728636  -956.476807  -11940601.000000  -11797304.000000
  162.000000   15.142984  -927.985718  -11942357.000000  -11799007.000000
  164.000000    9.279730  -961.858704  -11943297.000000  -11800669.000000
  166.000000   13.817467  -904.960388  -11942478.000000  -11799126.000000
  168.000000   12.001754  -923.732666  -11942461.000000  -11800462.000000
  170.000000   12.865038  -915.136902  -11942536.000000  -11801613.000000
  172.000000   16.179405  -919.803955  -11942682.000000  -11799780.000000
  174.000000   13.119940  -913.821838  -11942384.000000  -11799755.000000
  176.000000    9.587613  -923.074890  -11944766.000000  -11801394.000000
  178.000000   15.258669  -914.560852  -11944834.000000  -11802105.000000
  180.000000   11.475836  -954.255005  -11943063.000000  -11800353.000000
  182.000000    8.594121  -947.819824  -11942976.000000  -11800922.000000
  184.000000   17.064507  -927.003174  -11941988.000000  -11799553.000000
  186.000000   11.083735  -926.385742  -11940967.000000  -11798342.000000
  188.000000   15.887285  -932.155151  -11941600.000000  -11797643.000000
  190.000000    8.888813  -912.912476  -11941997.000000  -11799110.000000
  192.000000   12.154673  -928.468262  -11941652.000000  -11799629.000000
  194.000000   25.896631  -879.296509  -11942635.000000  -11800042.000000
  196.000000    8.812122  -892.059692  -11943441.000000  -11799273.000000
  198.000000   11.924047  -931.712219  -11943593.000000  -11800413.000000
  200.000000   12.912896  -924.581543  -11942052.000000  -11799226.000000
