# Supplementary material for: KRSR and RGD Adsorption on TiO2 and Influence of Ion Concentration: A Molecular Dynamics Study
Source: Biomolecules. 2026 Feb 23;16(2):336. doi: 10.3390/biom16020336 (PMC12938479; doi:10.3390/biom16020336)
Supplement: Supplementary file 1 [file biomolecules-16-00336-s001.zip › Supplementary data/energy/rgd/1Na1Cl_1_npt_energy.xvg]

# This file was created Wed Feb  4 13:55:22 2026
# Created by:
#          :-) GROMACS - gmx energy, 2023.3-Ubuntu_2023.3_1ubuntu3 (-:
# 
# Executable:   /usr/bin/gmx
# Data prefix:  /usr
# Working dir:  /mnt/e/titan/RGD
# Command line:
#   gmx energy -f 1Na1Cl_1/npt/npt.edr -o 1Na1Cl_1_npt_energy.xvg
# gmx energy is part of G R O M A C S:
#
# Gromacs Runs One Microsecond At Cannonball Speeds
#
@    title "GROMACS Energies"
@    xaxis  label "Time (ps)"
@    yaxis  label "(kJ/mol)"
@TYPE xy
@ view 0.15, 0.15, 0.75, 0.85
@ legend on
@ legend box on
@ legend loctype view
@ legend 0.78, 0.8
@ legend length 2
@ s0 legend "LJ-14"
@ s1 legend "Coulomb-14"
@ s2 legend "Potential"
@ s3 legend "Total Energy"
    0.000000   15.339171  -953.037903  -11928142.000000  -11785196.000000
    2.000000   19.838068  -902.833862  -11925247.000000  -11783071.000000
    4.000000    7.336570  -955.391174  -11925799.000000  -11783413.000000
    6.000000   14.179010  -932.836853  -11926718.000000  -11784685.000000
    8.000000   10.044441  -921.418213  -11925515.000000  -11783011.000000
   10.000000   17.823517  -870.491089  -11925758.000000  -11782848.000000
   12.000000   19.486069  -925.219421  -11925761.000000  -11783406.000000
   14.000000    9.173166  -903.178589  -11925283.000000  -11783439.000000
   16.000000   14.901848  -951.917969  -11924876.000000  -11780984.000000
   18.000000   14.342606  -990.619934  -11924714.000000  -11781477.000000
   20.000000   18.634945  -995.496460  -11924804.000000  -11781551.000000
   22.000000   18.598364  -935.298706  -11925554.000000  -11782439.000000
   24.000000    6.272316  -937.796692  -11925712.000000  -11783789.000000
   26.000000   13.327610  -935.607971  -11924530.000000  -11782373.000000
   28.000000   12.304367  -946.079102  -11925754.000000  -11783217.000000
   30.000000   16.168470  -946.157471  -11925313.000000  -11782507.000000
   32.000000    7.770138  -916.646851  -11927329.000000  -11784635.000000
   34.000000    9.346418  -937.992676  -11926841.000000  -11784312.000000
   36.000000   13.851739  -989.352600  -11925739.000000  -11782300.000000
   38.000000   14.208055  -895.977539  -11927977.000000  -11785312.000000
   40.000000   17.549135  -893.890747  -11925428.000000  -11781626.000000
   42.000000   20.217913  -927.371338  -11927079.000000  -11784670.000000
   44.000000   18.154190  -890.361816  -11926006.000000  -11783495.000000
   46.000000   19.011723  -917.372803  -11925477.000000  -11782377.000000
   48.000000    7.937533  -910.312012  -11924230.000000  -11781311.000000
   50.000000   10.649890  -931.951233  -11926059.000000  -11782906.000000
   52.000000   19.043531  -932.855042  -11925124.000000  -11782457.000000
   54.000000   12.120625  -926.635193  -11927279.000000  -11784043.000000
   56.000000   13.071867  -892.819580  -11926395.000000  -11784174.000000
   58.000000   15.363815  -918.004578  -11926249.000000  -11782877.000000
   60.000000   15.990230  -912.146790  -11926328.000000  -11783708.000000
   62.000000    6.613338  -989.009888  -11924763.000000  -11782067.000000
   64.000000   16.241373  -925.628845  -11926076.000000  -11783836.000000
   66.000000   15.214130  -905.909058  -11925618.000000  -11782183.000000
   68.000000   12.475860  -949.493225  -11927126.000000  -11784647.000000
   70.000000   16.139332  -920.525208  -11926667.000000  -11784510.000000
   72.000000    9.498015  -943.102112  -11925362.000000  -11783494.000000
   74.000000   22.941240  -902.035034  -11927190.000000  -11785369.000000
   76.000000   11.542207  -997.291687  -11926689.000000  -11783062.000000
   78.000000   21.293102  -935.437317  -11927700.000000  -11784210.000000
   80.000000   13.281588  -909.458862  -11927446.000000  -11784360.000000
   82.000000   17.819330  -928.479614  -11926366.000000  -11782572.000000
   84.000000   19.768692  -961.957886  -11926086.000000  -11784151.000000
   86.000000   24.895134  -948.368774  -11927001.000000  -11783515.000000
   88.000000    6.170288  -905.719238  -11927328.000000  -11784215.000000
   90.000000   11.099727  -945.036743  -11926109.000000  -11784321.000000
   92.000000   15.657237  -912.905884  -11927221.000000  -11784428.000000
   94.000000   19.264931  -920.085938  -11927311.000000  -11784262.000000
   96.000000   15.252590  -953.643250  -11924835.000000  -11781869.000000
   98.000000   20.357121  -906.322021  -11926022.000000  -11782347.000000
  100.000000   20.077747  -918.942505  -11926513.000000  -11783216.000000
  102.000000   11.178703  -893.886902  -11926628.000000  -11784002.000000
  104.000000   15.959134  -902.946045  -11926814.000000  -11784314.000000
  106.000000   14.773241  -945.978455  -11925862.000000  -11783590.000000
  108.000000   22.796795  -919.593140  -11928192.000000  -11786167.000000
  110.000000   12.816771  -889.336426  -11927954.000000  -11785252.000000
  112.000000   13.555164  -939.915344  -11926916.000000  -11784752.000000
  114.000000   15.766408  -922.745789  -11926356.000000  -11783946.000000
  116.000000   12.539644  -920.979248  -11925513.000000  -11782731.000000
  118.000000   10.458522  -932.962036  -11927537.000000  -11783413.000000
  120.000000   11.706976  -921.960754  -11927768.000000  -11785391.000000
  122.000000   12.129427  -918.496338  -11927289.000000  -11783729.000000
  124.000000   15.183252  -964.388794  -11927387.000000  -11784416.000000
  126.000000   23.858046  -877.604126  -11926296.000000  -11784509.000000
  128.000000   13.200890  -876.209229  -11926241.000000  -11783837.000000
  130.000000   13.685534  -919.243896  -11925579.000000  -11781678.000000
  132.000000   10.935527  -945.476318  -11928145.000000  -11786024.000000
  134.000000   16.713808  -906.285645  -11927670.000000  -11784589.000000
  136.000000   12.418631  -969.492249  -11927187.000000  -11784404.000000
  138.000000   10.076119  -909.283142  -11928019.000000  -11785875.000000
  140.000000   20.028555  -963.671082  -11924951.000000  -11781522.000000
  142.000000   12.873127  -911.994019  -11927192.000000  -11784956.000000
  144.000000    8.607011  -955.526245  -11926599.000000  -11783528.000000
  146.000000    9.082562  -964.267944  -11925772.000000  -11782090.000000
  148.000000   12.094728  -902.433350  -11927782.000000  -11785490.000000
  150.000000    9.726853  -897.744995  -11927541.000000  -11785077.000000
  152.000000    9.644754  -946.561523  -11928518.000000  -11785543.000000
  154.000000   14.794559  -924.753784  -11927841.000000  -11785909.000000
  156.000000   16.040127  -917.025146  -11928177.000000  -11785227.000000
  158.000000   12.563435  -956.577393  -11926962.000000  -11784789.000000
  160.000000   22.878784  -940.546387  -11926952.000000  -11784532.000000
  162.000000   11.664824  -924.707520  -11927521.000000  -11785811.000000
  164.000000   15.645838  -959.756042  -11927615.000000  -11786194.000000
  166.000000   19.886276  -923.542053  -11926718.000000  -11785226.000000
  168.000000   18.141933  -908.067383  -11928361.000000  -11785665.000000
  170.000000   20.579702  -910.804626  -11927853.000000  -11783910.000000
  172.000000   21.343763  -883.383545  -11926422.000000  -11784361.000000
  174.000000   15.311488  -922.012451  -11926930.000000  -11784820.000000
  176.000000   14.854165  -975.573059  -11925963.000000  -11783159.000000
  178.000000    7.453895  -947.698914  -11926724.000000  -11784606.000000
  180.000000   14.875350  -960.244751  -11927306.000000  -11784592.000000
  182.000000   12.994484  -941.924072  -11928713.000000  -11785134.000000
  184.000000   10.848476  -927.542542  -11926856.000000  -11784957.000000
  186.000000   14.625946  -931.901245  -11927320.000000  -11784482.000000
  188.000000   20.425497  -941.792114  -11926415.000000  -11783834.000000
  190.000000   13.032910  -945.480103  -11927543.000000  -11784218.000000
  192.000000   13.855954  -914.992554  -11926556.000000  -11785185.000000
  194.000000   13.122321  -950.342957  -11927676.000000  -11785936.000000
  196.000000    9.761989  -930.300659  -11928206.000000  -11785346.000000
  198.000000   18.024633  -873.017334  -11926487.000000  -11784089.000000
  200.000000   19.690428  -917.223022  -11927434.000000  -11785233.000000
  202.000000   15.118569  -953.686584  -11927118.000000  -11784830.000000
  204.000000    8.459426  -919.946899  -11926781.000000  -11783609.000000
  206.000000   18.953402  -925.616394  -11927760.000000  -11785582.000000
  208.000000   13.561150  -894.283081  -11928586.000000  -11786253.000000
  210.000000   17.521610  -898.632080  -11928282.000000  -11784587.000000
  212.000000   17.930475  -923.017700  -11926440.000000  -11783876.000000
  214.000000    5.709510  -895.564575  -11928637.000000  -11784597.000000
  216.000000   13.202012  -904.217041  -11926514.000000  -11784529.000000
  218.000000   14.401322  -922.490845  -11929090.000000  -11787030.000000
  220.000000   18.793633  -909.814575  -11926458.000000  -11783920.000000
  222.000000    9.857072  -983.172241  -11925570.000000  -11783292.000000
  224.000000   10.354469  -956.495850  -11925198.000000  -11783502.000000
  226.000000   15.743297  -910.760071  -11927100.000000  -11785402.000000
  228.000000   13.048905  -903.091614  -11925138.000000  -11782422.000000
  230.000000   18.117195  -953.712646  -11928249.000000  -11785883.000000
  232.000000    8.794484  -981.093689  -11926326.000000  -11783890.000000
  234.000000   13.188204  -938.470825  -11930166.000000  -11787624.000000
  236.000000   10.591172  -930.989502  -11928592.000000  -11785478.000000
  238.000000   15.318380  -893.921143  -11926046.000000  -11782374.000000
  240.000000   16.473881  -889.394043  -11926618.000000  -11784358.000000
  242.000000   17.588552  -950.971069  -11926031.000000  -11783181.000000
  244.000000   22.820494  -888.870605  -11926455.000000  -11784179.000000
  246.000000   14.573757  -905.967712  -11928499.000000  -11785301.000000
  248.000000   17.481813  -957.587891  -11927355.000000  -11784765.000000
  250.000000   12.199884  -908.642395  -11926553.000000  -11783216.000000
