# Supplementary material for: KRSR and RGD Adsorption on TiO2 and Influence of Ion Concentration: A Molecular Dynamics Study
Source: Biomolecules. 2026 Feb 23;16(2):336. doi: 10.3390/biom16020336 (PMC12938479; doi:10.3390/biom16020336)
Supplement: Supplementary file 1 [file biomolecules-16-00336-s001.zip › Supplementary data/energy/rgd/1Na1Cl_1_nvt_energy.xvg]

# This file was created Wed Feb  4 13:55:22 2026
# Created by:
#          :-) GROMACS - gmx energy, 2023.3-Ubuntu_2023.3_1ubuntu3 (-:
# 
# Executable:   /usr/bin/gmx
# Data prefix:  /usr
# Working dir:  /mnt/e/titan/RGD
# Command line:
#   gmx energy -f 1Na1Cl_1/nvt/nvt.edr -o 1Na1Cl_1_nvt_energy.xvg
# gmx energy is part of G R O M A C S:
#
# Gromacs Runs One Microsecond At Cannonball Speeds
#
@    title "GROMACS Energies"
@    xaxis  label "Time (ps)"
@    yaxis  label "(kJ/mol)"
@TYPE xy
@ view 0.15, 0.15, 0.75, 0.85
@ legend on
@ legend box on
@ legend loctype view
@ legend 0.78, 0.8
@ legend length 2
@ s0 legend "LJ-14"
@ s1 legend "Coulomb-14"
@ s2 legend "Potential"
@ s3 legend "Total Energy"
    0.000000   14.889261  -918.781982  -11952207.000000  -11809044.000000
    2.000000   12.089612  -911.371399  -11901750.000000  -11757254.000000
    4.000000   12.601076  -946.623230  -11917060.000000  -11775459.000000
    6.000000    7.708779  -960.976685  -11922531.000000  -11779866.000000
    8.000000   12.212891  -909.675903  -11923032.000000  -11779703.000000
   10.000000   19.705166  -941.904053  -11924036.000000  -11780799.000000
   12.000000   18.223362  -945.646484  -11927015.000000  -11784432.000000
   14.000000   10.334656  -925.812134  -11924424.000000  -11782651.000000
   16.000000   19.133064  -918.075562  -11924452.000000  -11781666.000000
   18.000000   19.463028  -919.233093  -11924757.000000  -11781877.000000
   20.000000   19.788855  -903.156555  -11924770.000000  -11782855.000000
   22.000000   10.610382  -924.594971  -11924610.000000  -11782854.000000
   24.000000   16.281694  -940.566467  -11925285.000000  -11782378.000000
   26.000000   12.357544  -926.541443  -11924146.000000  -11781796.000000
   28.000000    9.120298  -940.439209  -11923179.000000  -11780952.000000
   30.000000   14.151430  -921.286621  -11922731.000000  -11779287.000000
   32.000000   18.604889  -908.116516  -11924701.000000  -11781906.000000
   34.000000   13.721855  -913.183472  -11924942.000000  -11782573.000000
   36.000000   10.642390  -941.605347  -11924330.000000  -11782494.000000
   38.000000   18.358500  -962.158203  -11923920.000000  -11780734.000000
   40.000000   13.685232  -942.419739  -11924794.000000  -11781153.000000
   42.000000   16.360727  -930.663696  -11923165.000000  -11781398.000000
   44.000000   12.885548  -958.697205  -11924133.000000  -11781546.000000
   46.000000   22.738419  -908.895203  -11924464.000000  -11782469.000000
   48.000000   15.405410  -954.995483  -11925346.000000  -11782855.000000
   50.000000   19.156704  -929.725037  -11923673.000000  -11780623.000000
   52.000000   15.244459  -904.285522  -11924151.000000  -11782086.000000
   54.000000   16.324253  -945.792969  -11924062.000000  -11781708.000000
   56.000000    7.818733  -942.737183  -11924668.000000  -11782575.000000
   58.000000   11.388225  -954.960571  -11926845.000000  -11783636.000000
   60.000000    8.615985  -916.847595  -11925599.000000  -11782713.000000
   62.000000   13.978341  -927.275024  -11926096.000000  -11783721.000000
   64.000000   15.172043  -889.347778  -11926548.000000  -11784531.000000
   66.000000   14.663059  -932.158142  -11925609.000000  -11783318.000000
   68.000000   13.513217  -926.391113  -11924827.000000  -11781718.000000
   70.000000   10.580326  -936.612549  -11924886.000000  -11781888.000000
   72.000000   16.601542  -969.601624  -11926106.000000  -11783747.000000
   74.000000   16.223839  -926.796021  -11925384.000000  -11782757.000000
   76.000000   13.794773  -910.473572  -11924534.000000  -11780866.000000
   78.000000   18.967178  -895.018860  -11926545.000000  -11783625.000000
   80.000000   11.668021  -900.112671  -11927643.000000  -11785578.000000
   82.000000   16.456308  -907.852600  -11926485.000000  -11783167.000000
   84.000000    9.881737  -936.712585  -11927978.000000  -11785651.000000
   86.000000    7.618292  -893.161377  -11927417.000000  -11784891.000000
   88.000000   15.110733  -874.355103  -11926379.000000  -11784195.000000
   90.000000   11.843260  -906.382935  -11925724.000000  -11783615.000000
   92.000000   11.039821  -933.701965  -11927253.000000  -11783634.000000
   94.000000    9.855222  -947.344116  -11926097.000000  -11783552.000000
   96.000000   19.456875  -920.768127  -11927047.000000  -11784136.000000
   98.000000   23.800200  -858.965332  -11928234.000000  -11786094.000000
  100.000000   10.977586  -906.515991  -11928312.000000  -11785426.000000
  102.000000   12.034948  -905.870728  -11929098.000000  -11786349.000000
  104.000000   11.828617  -950.293701  -11928045.000000  -11785648.000000
  106.000000   16.934717  -926.448181  -11926639.000000  -11784741.000000
  108.000000   18.329699  -963.366516  -11926299.000000  -11784347.000000
  110.000000   16.126781  -938.295837  -11928721.000000  -11786834.000000
  112.000000   17.029167  -900.393677  -11928230.000000  -11785233.000000
  114.000000   24.717697  -941.589722  -11927429.000000  -11784983.000000
  116.000000    7.922303  -952.101013  -11927358.000000  -11784853.000000
  118.000000    9.683294  -949.653015  -11927597.000000  -11783903.000000
  120.000000   15.650398  -921.620667  -11927493.000000  -11785702.000000
  122.000000    7.184007  -930.456543  -11927313.000000  -11784201.000000
  124.000000   13.711061  -893.521790  -11927255.000000  -11783878.000000
  126.000000   15.749655  -926.896118  -11927747.000000  -11784748.000000
  128.000000   20.100582  -917.368774  -11927206.000000  -11784900.000000
  130.000000   13.212359  -936.600281  -11927430.000000  -11785634.000000
  132.000000   17.400377  -925.760010  -11927047.000000  -11784785.000000
  134.000000    7.277894  -916.237183  -11927604.000000  -11784823.000000
  136.000000   15.674831  -958.918701  -11928659.000000  -11786449.000000
  138.000000   16.990208  -892.391235  -11926855.000000  -11784985.000000
  140.000000   11.109554  -912.507874  -11928928.000000  -11786123.000000
  142.000000   12.322109  -900.350525  -11925332.000000  -11782175.000000
  144.000000   20.817806  -952.751953  -11927798.000000  -11785095.000000
  146.000000   17.081404  -918.210388  -11927537.000000  -11784153.000000
  148.000000   13.559758  -925.433472  -11927896.000000  -11784538.000000
  150.000000   15.259064  -874.395935  -11926311.000000  -11782762.000000
  152.000000    7.108876  -914.950012  -11927411.000000  -11784705.000000
  154.000000    9.888616  -916.919556  -11928952.000000  -11786188.000000
  156.000000   12.262308  -970.856018  -11927106.000000  -11784792.000000
  158.000000    8.652934  -924.542114  -11928475.000000  -11785449.000000
  160.000000   18.680202  -927.990295  -11927330.000000  -11784461.000000
  162.000000   12.953599  -984.977112  -11927601.000000  -11784419.000000
  164.000000   17.682230  -986.719238  -11927202.000000  -11785718.000000
  166.000000   14.928572  -1016.154419  -11927457.000000  -11784213.000000
  168.000000   15.501021  -956.761475  -11929290.000000  -11785647.000000
  170.000000   12.587935  -936.985229  -11927360.000000  -11783489.000000
  172.000000   19.224815  -936.262451  -11926982.000000  -11783958.000000
  174.000000   11.226612  -969.052612  -11929210.000000  -11786668.000000
  176.000000   14.314838  -949.921448  -11927927.000000  -11784614.000000
  178.000000   17.255548  -928.195557  -11928403.000000  -11785558.000000
  180.000000   14.037277  -929.008728  -11928294.000000  -11785773.000000
  182.000000   13.221736  -900.128235  -11928470.000000  -11786723.000000
  184.000000   11.437099  -882.041382  -11928708.000000  -11786708.000000
  186.000000   10.188800  -953.605225  -11927350.000000  -11784699.000000
  188.000000   18.517904  -896.885864  -11928537.000000  -11785381.000000
  190.000000   18.481550  -947.229553  -11929193.000000  -11786230.000000
  192.000000   16.793200  -890.340393  -11928566.000000  -11786339.000000
  194.000000   11.188990  -903.880676  -11927887.000000  -11784558.000000
  196.000000   13.954737  -990.684265  -11929021.000000  -11786988.000000
  198.000000   13.156275  -959.428589  -11929346.000000  -11786003.000000
  200.000000   15.516676  -949.734924  -11928451.000000  -11785924.000000
