# Supplementary material for: KRSR and RGD Adsorption on TiO2 and Influence of Ion Concentration: A Molecular Dynamics Study
Source: Biomolecules. 2026 Feb 23;16(2):336. doi: 10.3390/biom16020336 (PMC12938479; doi:10.3390/biom16020336)
Supplement: Supplementary file 1 [file biomolecules-16-00336-s001.zip › Supplementary data/energy/rgd/24Na24Cl_1_npt_energy.xvg]

# This file was created Wed Feb  4 13:55:22 2026
# Created by:
#          :-) GROMACS - gmx energy, 2023.3-Ubuntu_2023.3_1ubuntu3 (-:
# 
# Executable:   /usr/bin/gmx
# Data prefix:  /usr
# Working dir:  /mnt/e/titan/RGD
# Command line:
#   gmx energy -f 24Na24Cl_1/npt/npt.edr -o 24Na24Cl_1_npt_energy.xvg
# gmx energy is part of G R O M A C S:
#
# Gromacs Runs One Microsecond At Cannonball Speeds
#
@    title "GROMACS Energies"
@    xaxis  label "Time (ps)"
@    yaxis  label "(kJ/mol)"
@TYPE xy
@ view 0.15, 0.15, 0.75, 0.85
@ legend on
@ legend box on
@ legend loctype view
@ legend 0.78, 0.8
@ legend length 2
@ s0 legend "LJ-14"
@ s1 legend "Coulomb-14"
@ s2 legend "Potential"
@ s3 legend "Total Energy"
    0.000000   11.309181  -910.945496  -11941679.000000  -11798298.000000
    2.000000    7.467633  -979.985596  -11939234.000000  -11796526.000000
    4.000000    9.919106  -927.879883  -11938741.000000  -11796799.000000
    6.000000    8.798962  -928.714111  -11940591.000000  -11797848.000000
    8.000000   12.093617  -939.171204  -11939851.000000  -11797733.000000
   10.000000   12.795817  -887.770752  -11939409.000000  -11796969.000000
   12.000000    7.564385  -916.709595  -11941736.000000  -11799770.000000
   14.000000   24.036354  -850.559814  -11939789.000000  -11796721.000000
   16.000000   20.803814  -915.371338  -11939691.000000  -11796358.000000
   18.000000   14.238599  -953.247986  -11939993.000000  -11796987.000000
   20.000000   10.706783  -937.678711  -11938662.000000  -11796932.000000
   22.000000   11.918114  -899.707825  -11939041.000000  -11795737.000000
   24.000000    8.608578  -888.528625  -11937852.000000  -11794886.000000
   26.000000   17.958809  -939.490234  -11939006.000000  -11796956.000000
   28.000000   16.125359  -956.940063  -11938584.000000  -11795966.000000
   30.000000   15.703035  -926.825195  -11938990.000000  -11797030.000000
   32.000000    9.592281  -941.400391  -11938447.000000  -11796607.000000
   34.000000   17.092821  -933.629517  -11939534.000000  -11798643.000000
   36.000000   11.677577  -994.168762  -11938690.000000  -11796833.000000
   38.000000   17.459494  -882.599854  -11941137.000000  -11798487.000000
   40.000000   17.844185  -971.529297  -11938127.000000  -11794458.000000
   42.000000   15.087140  -957.459290  -11939334.000000  -11797082.000000
   44.000000   15.288513  -925.619263  -11938180.000000  -11795789.000000
   46.000000   11.751350  -967.077454  -11939661.000000  -11798040.000000
   48.000000   18.955269  -918.596130  -11938509.000000  -11796032.000000
   50.000000   16.028275  -918.624512  -11938709.000000  -11797172.000000
   52.000000    9.670282  -941.438721  -11938870.000000  -11796432.000000
   54.000000    7.157417  -957.888123  -11940754.000000  -11798656.000000
   56.000000   25.807537  -962.265869  -11940740.000000  -11799180.000000
   58.000000    9.731953  -923.252747  -11939331.000000  -11797432.000000
   60.000000   13.228994  -961.374512  -11939943.000000  -11797124.000000
   62.000000   13.251053  -942.931641  -11942012.000000  -11799783.000000
   64.000000   17.261383  -933.104553  -11940767.000000  -11798592.000000
   66.000000   11.688730  -885.208008  -11941488.000000  -11799086.000000
   68.000000   16.802996  -921.881104  -11940333.000000  -11797982.000000
   70.000000   14.168364  -873.499756  -11941229.000000  -11798580.000000
   72.000000   14.793166  -951.478577  -11942354.000000  -11800646.000000
   74.000000   15.641818  -986.121094  -11940556.000000  -11797288.000000
   76.000000   12.163301  -934.926514  -11940080.000000  -11797872.000000
   78.000000   12.970276  -934.876038  -11941410.000000  -11798304.000000
   80.000000   20.246017  -927.671631  -11938697.000000  -11796046.000000
   82.000000   13.679173  -950.800659  -11940301.000000  -11797643.000000
   84.000000   17.161083  -923.685791  -11940352.000000  -11798167.000000
   86.000000   12.610493  -942.468384  -11939309.000000  -11796193.000000
   88.000000   21.042044  -915.659729  -11940322.000000  -11797734.000000
   90.000000   17.517044  -937.744751  -11940531.000000  -11798316.000000
   92.000000   11.906751  -925.045532  -11939446.000000  -11797233.000000
   94.000000   24.870087  -934.320251  -11941194.000000  -11798285.000000
   96.000000   20.533974  -949.753174  -11940202.000000  -11797682.000000
   98.000000   14.050053  -929.530762  -11941122.000000  -11798593.000000
  100.000000   12.002151  -910.246399  -11941663.000000  -11800190.000000
  102.000000   20.137074  -854.830017  -11939442.000000  -11797489.000000
  104.000000    9.659518  -986.316101  -11941769.000000  -11798567.000000
  106.000000   14.595835  -923.132507  -11939244.000000  -11797260.000000
  108.000000   12.502625  -934.599854  -11940345.000000  -11797643.000000
  110.000000   11.706187  -976.098083  -11941205.000000  -11798278.000000
  112.000000   13.218407  -903.354736  -11941750.000000  -11798660.000000
  114.000000    8.903160  -913.865906  -11941290.000000  -11799024.000000
  116.000000   12.095592  -950.391968  -11941260.000000  -11798580.000000
  118.000000   15.893663  -936.556885  -11940126.000000  -11798067.000000
  120.000000   15.167216  -963.223755  -11938072.000000  -11794568.000000
  122.000000   18.799553  -899.969482  -11938788.000000  -11795244.000000
  124.000000   12.301443  -921.961731  -11938534.000000  -11795710.000000
  126.000000   17.517204  -883.510010  -11941501.000000  -11798501.000000
  128.000000   12.063361  -915.711670  -11940640.000000  -11797587.000000
  130.000000   22.599186  -942.895203  -11939439.000000  -11797088.000000
  132.000000   14.093707  -936.329468  -11940313.000000  -11796985.000000
  134.000000   10.661819  -937.837524  -11938258.000000  -11795487.000000
  136.000000   26.085720  -926.431519  -11940376.000000  -11796584.000000
  138.000000   12.709137  -889.048584  -11940649.000000  -11797536.000000
  140.000000    9.821905  -874.653259  -11941839.000000  -11799504.000000
  142.000000   19.534746  -896.656555  -11940692.000000  -11798300.000000
  144.000000   17.545708  -903.415588  -11940718.000000  -11798054.000000
  146.000000   12.389102  -986.546021  -11940833.000000  -11796894.000000
  148.000000   10.766249  -939.103638  -11940694.000000  -11798067.000000
  150.000000    8.838783  -906.975708  -11941206.000000  -11798838.000000
  152.000000   18.066542  -895.958496  -11941030.000000  -11797577.000000
  154.000000   22.341282  -931.124146  -11939764.000000  -11797063.000000
  156.000000   17.590891  -947.511719  -11941530.000000  -11798080.000000
  158.000000   14.058902  -869.517517  -11941242.000000  -11797764.000000
  160.000000    9.507455  -948.102173  -11938476.000000  -11795626.000000
  162.000000   21.564104  -917.206909  -11939545.000000  -11797135.000000
  164.000000   17.137571  -917.512573  -11940434.000000  -11799036.000000
  166.000000    9.771332  -896.311951  -11941137.000000  -11799291.000000
  168.000000   13.196025  -947.771790  -11940117.000000  -11798051.000000
  170.000000   19.234558  -914.505981  -11940237.000000  -11798250.000000
  172.000000    9.600145  -963.671997  -11941935.000000  -11799272.000000
  174.000000   12.208478  -902.123718  -11940318.000000  -11797995.000000
  176.000000   10.959986  -952.626587  -11940960.000000  -11798983.000000
  178.000000   23.415163  -938.756592  -11940631.000000  -11799299.000000
  180.000000   21.479179  -885.598633  -11941200.000000  -11798049.000000
  182.000000    8.871922  -964.732056  -11940264.000000  -11797013.000000
  184.000000   21.363758  -904.643066  -11941185.000000  -11798492.000000
  186.000000    8.055507  -951.048401  -11940633.000000  -11797643.000000
  188.000000   15.895102  -914.691528  -11940341.000000  -11798278.000000
  190.000000   15.391683  -957.264526  -11940694.000000  -11797736.000000
  192.000000   14.765769  -915.629517  -11941053.000000  -11798723.000000
  194.000000   13.872803  -888.934631  -11939875.000000  -11797683.000000
  196.000000   13.231228  -962.254761  -11941227.000000  -11798472.000000
  198.000000   15.119592  -937.596802  -11941882.000000  -11799982.000000
  200.000000   11.743980  -931.890259  -11940716.000000  -11796993.000000
  202.000000   22.290874  -949.549683  -11940574.000000  -11798186.000000
  204.000000   13.081224  -948.400635  -11941387.000000  -11798376.000000
  206.000000    9.307062  -940.993896  -11939792.000000  -11797661.000000
  208.000000   13.915481  -911.453979  -11941315.000000  -11799249.000000
  210.000000   18.297709  -927.943481  -11941169.000000  -11798394.000000
  212.000000   13.770391  -907.899414  -11941788.000000  -11798153.000000
  214.000000   17.916580  -933.950256  -11939689.000000  -11797669.000000
  216.000000   13.408060  -908.730347  -11940342.000000  -11798631.000000
  218.000000   15.072701  -897.484985  -11941363.000000  -11798588.000000
  220.000000   26.733717  -863.410889  -11941583.000000  -11799603.000000
  222.000000    8.116983  -925.305847  -11939980.000000  -11796218.000000
  224.000000   17.448748  -907.389404  -11939624.000000  -11796616.000000
  226.000000   11.773005  -946.255676  -11942087.000000  -11799241.000000
  228.000000   18.766314  -901.065430  -11938308.000000  -11796203.000000
  230.000000   10.492060  -986.205017  -11939688.000000  -11797285.000000
  232.000000   13.320905  -940.908875  -11940254.000000  -11797224.000000
  234.000000   13.551378  -900.635498  -11941064.000000  -11799237.000000
  236.000000   13.165277  -933.017212  -11940656.000000  -11797463.000000
  238.000000   14.495975  -921.885376  -11940634.000000  -11797787.000000
  240.000000    9.613642  -954.171265  -11942460.000000  -11800762.000000
  242.000000   13.116848  -901.742859  -11941428.000000  -11798546.000000
  244.000000   18.739862  -898.623657  -11939893.000000  -11797107.000000
  246.000000   10.427979  -937.328735  -11940942.000000  -11798462.000000
  248.000000   11.187586  -930.800537  -11940703.000000  -11798222.000000
  250.000000   12.443335  -909.800171  -11941955.000000  -11799620.000000
