# Supplementary material for: KRSR and RGD Adsorption on TiO2 and Influence of Ion Concentration: A Molecular Dynamics Study
Source: Biomolecules. 2026 Feb 23;16(2):336. doi: 10.3390/biom16020336 (PMC12938479; doi:10.3390/biom16020336)
Supplement: Supplementary file 1 [file biomolecules-16-00336-s001.zip › Supplementary data/energy/rgd/24Na24Cl_1_nvt_energy.xvg]

# This file was created Wed Feb  4 13:55:22 2026
# Created by:
#          :-) GROMACS - gmx energy, 2023.3-Ubuntu_2023.3_1ubuntu3 (-:
# 
# Executable:   /usr/bin/gmx
# Data prefix:  /usr
# Working dir:  /mnt/e/titan/RGD
# Command line:
#   gmx energy -f 24Na24Cl_1/nvt/nvt.edr -o 24Na24Cl_1_nvt_energy.xvg
# gmx energy is part of G R O M A C S:
#
# Gromacs Runs One Microsecond At Cannonball Speeds
#
@    title "GROMACS Energies"
@    xaxis  label "Time (ps)"
@    yaxis  label "(kJ/mol)"
@TYPE xy
@ view 0.15, 0.15, 0.75, 0.85
@ legend on
@ legend box on
@ legend loctype view
@ legend 0.78, 0.8
@ legend length 2
@ s0 legend "LJ-14"
@ s1 legend "Coulomb-14"
@ s2 legend "Potential"
@ s3 legend "Total Energy"
    0.000000   14.878232  -919.575989  -11960867.000000  -11818021.000000
    2.000000   16.780436  -934.213501  -11919402.000000  -11775147.000000
    4.000000   15.385455  -921.625305  -11931951.000000  -11789455.000000
    6.000000   14.844893  -990.733643  -11937976.000000  -11794779.000000
    8.000000   13.629332  -923.762817  -11938253.000000  -11796649.000000
   10.000000    9.638193  -919.833496  -11938875.000000  -11795940.000000
   12.000000   12.078204  -978.055664  -11939068.000000  -11796435.000000
   14.000000   19.243723  -899.054810  -11938813.000000  -11795644.000000
   16.000000   11.481818  -1001.054321  -11937389.000000  -11794915.000000
   18.000000   19.832909  -999.113892  -11939038.000000  -11796847.000000
   20.000000   14.155186  -932.113708  -11940149.000000  -11797847.000000
   22.000000   17.253368  -912.347046  -11938300.000000  -11795762.000000
   24.000000   16.969706  -919.247803  -11938633.000000  -11796665.000000
   26.000000   27.296543  -964.746765  -11938027.000000  -11794955.000000
   28.000000   19.246243  -953.343750  -11939604.000000  -11797046.000000
   30.000000   18.935694  -974.676270  -11937926.000000  -11794563.000000
   32.000000    7.123335  -937.014893  -11938587.000000  -11795552.000000
   34.000000   18.255039  -908.774475  -11938188.000000  -11796303.000000
   36.000000   13.045654  -943.789062  -11938274.000000  -11795429.000000
   38.000000   13.722283  -943.441040  -11939731.000000  -11798049.000000
   40.000000   16.171028  -935.482056  -11939150.000000  -11797199.000000
   42.000000   13.961299  -930.519165  -11938851.000000  -11795812.000000
   44.000000    9.127569  -965.425293  -11937512.000000  -11795095.000000
   46.000000   29.683798  -933.312500  -11938689.000000  -11796977.000000
   48.000000   20.393009  -925.694458  -11940147.000000  -11797762.000000
   50.000000   11.901944  -920.219604  -11940086.000000  -11797672.000000
   52.000000    4.184016  -942.347656  -11938078.000000  -11795631.000000
   54.000000   18.829889  -946.264893  -11938754.000000  -11796062.000000
   56.000000   21.593172  -886.417847  -11938732.000000  -11795998.000000
   58.000000   18.392582  -923.459167  -11939556.000000  -11797173.000000
   60.000000   16.808962  -926.118408  -11938602.000000  -11795730.000000
   62.000000   24.565777  -941.902771  -11940130.000000  -11798046.000000
   64.000000   11.709767  -904.970337  -11940235.000000  -11798446.000000
   66.000000    7.985060  -949.702637  -11939844.000000  -11797672.000000
   68.000000   24.581699  -957.552246  -11938506.000000  -11795681.000000
   70.000000   18.757902  -963.246460  -11940246.000000  -11797766.000000
   72.000000   15.337520  -867.243896  -11940531.000000  -11798573.000000
   74.000000   12.084410  -934.807739  -11938561.000000  -11795735.000000
   76.000000   13.483459  -933.930664  -11939673.000000  -11796329.000000
   78.000000   14.368370  -913.979919  -11939172.000000  -11796066.000000
   80.000000   16.812254  -865.273071  -11942743.000000  -11799436.000000
   82.000000   12.181901  -865.200317  -11940326.000000  -11798167.000000
   84.000000   19.972483  -924.012756  -11940333.000000  -11797945.000000
   86.000000   17.386316  -938.989624  -11939626.000000  -11798249.000000
   88.000000   11.147841  -954.455383  -11941024.000000  -11799061.000000
   90.000000   15.626753  -946.232910  -11940498.000000  -11798240.000000
   92.000000   16.248692  -931.460327  -11939135.000000  -11796503.000000
   94.000000   17.556786  -920.424255  -11940832.000000  -11798720.000000
   96.000000   18.738422  -964.481445  -11941582.000000  -11798249.000000
   98.000000   13.374635  -958.463745  -11941527.000000  -11799318.000000
  100.000000   15.294903  -921.401001  -11941623.000000  -11799083.000000
  102.000000   20.833736  -925.994019  -11941329.000000  -11798816.000000
  104.000000   22.134796  -929.445618  -11940694.000000  -11799499.000000
  106.000000   15.414538  -963.622131  -11940682.000000  -11798785.000000
  108.000000   14.061918  -917.582764  -11941176.000000  -11799182.000000
  110.000000   18.045132  -953.332458  -11941011.000000  -11798479.000000
  112.000000   18.438938  -926.444824  -11942037.000000  -11799095.000000
  114.000000   16.186310  -935.118103  -11942520.000000  -11799166.000000
  116.000000   12.560907  -955.232788  -11942329.000000  -11799591.000000
  118.000000   15.686224  -945.966980  -11941886.000000  -11800032.000000
  120.000000   16.553434  -965.830872  -11940980.000000  -11799573.000000
  122.000000   24.119225  -941.135620  -11943022.000000  -11799589.000000
  124.000000    5.917622  -881.992004  -11941022.000000  -11797719.000000
  126.000000   20.359568  -934.408691  -11941312.000000  -11799142.000000
  128.000000   16.668499  -914.303162  -11941582.000000  -11799080.000000
  130.000000   10.758135  -902.853760  -11942533.000000  -11800409.000000
  132.000000   15.505477  -942.336304  -11941874.000000  -11799438.000000
  134.000000   21.117842  -871.421448  -11941977.000000  -11798316.000000
  136.000000   16.788054  -898.271118  -11942266.000000  -11799500.000000
  138.000000   22.684072  -915.180908  -11941839.000000  -11799138.000000
  140.000000   24.904463  -883.417358  -11941032.000000  -11798468.000000
  142.000000   19.235811  -939.827454  -11941501.000000  -11798847.000000
  144.000000   17.383104  -929.612183  -11942771.000000  -11801319.000000
  146.000000   11.302287  -891.315430  -11942799.000000  -11800578.000000
  148.000000   15.414725  -914.162354  -11942727.000000  -11801534.000000
  150.000000   10.333811  -963.389160  -11941768.000000  -11799053.000000
  152.000000   10.318354  -953.314941  -11940069.000000  -11796602.000000
  154.000000   18.151289  -896.404602  -11941138.000000  -11797716.000000
  156.000000   11.233604  -932.184631  -11940951.000000  -11798920.000000
  158.000000   13.792401  -963.967407  -11942046.000000  -11799088.000000
  160.000000   19.459883  -936.372314  -11943647.000000  -11801717.000000
  162.000000   20.041729  -909.880737  -11941095.000000  -11798695.000000
  164.000000   11.963665  -952.215393  -11942661.000000  -11800588.000000
  166.000000   22.622204  -871.912964  -11942956.000000  -11799565.000000
  168.000000   12.051661  -926.556580  -11941088.000000  -11798609.000000
  170.000000   19.923811  -892.040833  -11941815.000000  -11799754.000000
  172.000000   36.459377  -906.487427  -11942943.000000  -11800233.000000
  174.000000   21.124973  -914.500122  -11942173.000000  -11799723.000000
  176.000000   23.411188  -930.317200  -11940946.000000  -11797278.000000
  178.000000   12.603052  -906.414429  -11941187.000000  -11799166.000000
  180.000000   24.938700  -920.134399  -11942402.000000  -11798682.000000
  182.000000   14.434138  -993.747803  -11941125.000000  -11799709.000000
  184.000000   12.921814  -939.467285  -11942145.000000  -11799516.000000
  186.000000   23.247469  -915.880371  -11942149.000000  -11799240.000000
  188.000000   10.322773  -966.018555  -11941765.000000  -11799501.000000
  190.000000   15.010117  -919.803223  -11940992.000000  -11799446.000000
  192.000000   10.536423  -900.368896  -11940751.000000  -11797910.000000
  194.000000   19.057980  -919.297729  -11942769.000000  -11800324.000000
  196.000000   23.679949  -968.949341  -11943073.000000  -11800986.000000
  198.000000   11.937671  -1005.473572  -11940699.000000  -11798478.000000
  200.000000   11.385064  -912.059387  -11941948.000000  -11798977.000000
