# Supplementary material for: KRSR and RGD Adsorption on TiO2 and Influence of Ion Concentration: A Molecular Dynamics Study
Source: Biomolecules. 2026 Feb 23;16(2):336. doi: 10.3390/biom16020336 (PMC12938479; doi:10.3390/biom16020336)
Supplement: Supplementary file 1 [file biomolecules-16-00336-s001.zip › Supplementary data/energy/rgd/30Na30Cl_1_npt_energy.xvg]

# This file was created Wed Feb  4 13:55:22 2026
# Created by:
#          :-) GROMACS - gmx energy, 2023.3-Ubuntu_2023.3_1ubuntu3 (-:
# 
# Executable:   /usr/bin/gmx
# Data prefix:  /usr
# Working dir:  /mnt/e/titan/RGD
# Command line:
#   gmx energy -f 30Na30Cl_1/npt/npt.edr -o 30Na30Cl_1_npt_energy.xvg
# gmx energy is part of G R O M A C S:
#
# Gromacs Runs One Microsecond At Cannonball Speeds
#
@    title "GROMACS Energies"
@    xaxis  label "Time (ps)"
@    yaxis  label "(kJ/mol)"
@TYPE xy
@ view 0.15, 0.15, 0.75, 0.85
@ legend on
@ legend box on
@ legend loctype view
@ legend 0.78, 0.8
@ legend length 2
@ s0 legend "LJ-14"
@ s1 legend "Coulomb-14"
@ s2 legend "Potential"
@ s3 legend "Total Energy"
    0.000000   21.281704  -955.511292  -11946813.000000  -11803213.000000
    2.000000   14.813929  -959.623657  -11943745.000000  -11801689.000000
    4.000000    9.943513  -939.253906  -11945166.000000  -11804336.000000
    6.000000   15.367476  -873.271301  -11945930.000000  -11803286.000000
    8.000000   13.265279  -943.513184  -11943223.000000  -11801306.000000
   10.000000    5.358452  -932.234009  -11943820.000000  -11801278.000000
   12.000000   14.843969  -925.150085  -11943950.000000  -11802626.000000
   14.000000   13.317457  -893.823853  -11944659.000000  -11802026.000000
   16.000000   11.154529  -966.864868  -11943825.000000  -11802046.000000
   18.000000   15.493074  -935.318481  -11942976.000000  -11801024.000000
   20.000000   13.110947  -937.371216  -11944626.000000  -11802257.000000
   22.000000   15.037141  -966.130737  -11944136.000000  -11802372.000000
   24.000000   11.175179  -917.099792  -11943935.000000  -11801829.000000
   26.000000   13.609092  -932.988159  -11944238.000000  -11802250.000000
   28.000000   13.056212  -967.063904  -11943558.000000  -11800710.000000
   30.000000   15.725924  -909.094177  -11944349.000000  -11802179.000000
   32.000000   28.307352  -939.453247  -11944616.000000  -11801834.000000
   34.000000   13.301789  -932.320068  -11944999.000000  -11802719.000000
   36.000000   14.112435  -922.202881  -11944742.000000  -11802182.000000
   38.000000   14.743791  -985.725708  -11944768.000000  -11803188.000000
   40.000000   15.282720  -935.862671  -11945418.000000  -11803309.000000
   42.000000    9.402347  -928.725708  -11945977.000000  -11804371.000000
   44.000000   15.429874  -934.511719  -11944433.000000  -11801249.000000
   46.000000   11.647704  -924.799805  -11945862.000000  -11803419.000000
   48.000000   14.203510  -951.653015  -11943805.000000  -11801444.000000
   50.000000   13.947355  -913.357605  -11944617.000000  -11803156.000000
   52.000000   13.228889  -948.167358  -11943665.000000  -11801609.000000
   54.000000   18.156723  -943.086060  -11943672.000000  -11800540.000000
   56.000000   20.119331  -953.241699  -11945030.000000  -11802973.000000
   58.000000   14.370685  -960.053101  -11945091.000000  -11802045.000000
   60.000000   17.521191  -919.408386  -11945753.000000  -11803698.000000
   62.000000   11.297756  -943.372314  -11944148.000000  -11801936.000000
   64.000000   12.080752  -971.588562  -11943796.000000  -11802594.000000
   66.000000   21.733343  -912.125610  -11944090.000000  -11802175.000000
   68.000000    7.618357  -942.527588  -11945504.000000  -11803786.000000
   70.000000   16.645466  -922.814331  -11944691.000000  -11802948.000000
   72.000000   14.004428  -990.778564  -11945027.000000  -11801843.000000
   74.000000   10.924087  -935.007202  -11943587.000000  -11801289.000000
   76.000000   16.140388  -920.163879  -11945213.000000  -11802451.000000
   78.000000   13.728975  -910.696106  -11946018.000000  -11804269.000000
   80.000000   15.910578  -910.685120  -11945726.000000  -11802289.000000
   82.000000   11.469973  -929.994141  -11945901.000000  -11803243.000000
   84.000000    6.629044  -870.251221  -11946370.000000  -11804373.000000
   86.000000   17.422176  -908.940674  -11944149.000000  -11802321.000000
   88.000000    8.272890  -953.439026  -11945255.000000  -11803078.000000
   90.000000   16.731493  -925.394043  -11944129.000000  -11800246.000000
   92.000000    8.622885  -953.602295  -11944552.000000  -11801421.000000
   94.000000   13.747294  -980.304932  -11944857.000000  -11802717.000000
   96.000000   14.113789  -910.896057  -11945884.000000  -11802896.000000
   98.000000   14.717459  -991.028076  -11945435.000000  -11803205.000000
  100.000000   25.221245  -967.453247  -11944231.000000  -11802007.000000
  102.000000   17.034761  -986.129395  -11945235.000000  -11802348.000000
  104.000000   16.146240  -926.108337  -11946138.000000  -11802968.000000
  106.000000   17.451309  -958.234192  -11944301.000000  -11800689.000000
  108.000000   15.760031  -920.439026  -11944079.000000  -11801698.000000
  110.000000    8.783445  -979.971558  -11945416.000000  -11803497.000000
  112.000000   17.172443  -960.772400  -11944236.000000  -11800882.000000
  114.000000   27.830080  -925.603027  -11945596.000000  -11803593.000000
  116.000000   19.279068  -932.159241  -11944906.000000  -11802536.000000
  118.000000   14.366801  -919.612061  -11945546.000000  -11802842.000000
  120.000000   18.691509  -958.161743  -11943781.000000  -11801502.000000
  122.000000   11.009914  -901.167480  -11945061.000000  -11803554.000000
  124.000000   12.046000  -907.472595  -11945521.000000  -11802273.000000
  126.000000   19.016685  -935.835632  -11945854.000000  -11803335.000000
  128.000000    9.326582  -943.980713  -11946358.000000  -11804294.000000
  130.000000    7.577613  -945.494995  -11944622.000000  -11801262.000000
  132.000000   13.499923  -936.239990  -11945390.000000  -11802107.000000
  134.000000   16.599560  -930.528198  -11944772.000000  -11802187.000000
  136.000000    8.476346  -976.350159  -11944931.000000  -11802534.000000
  138.000000   14.003638  -924.634460  -11946534.000000  -11804601.000000
  140.000000   10.982399  -933.547302  -11944697.000000  -11802027.000000
  142.000000   13.639734  -887.798401  -11945425.000000  -11803341.000000
  144.000000   20.102571  -922.484497  -11944133.000000  -11801303.000000
  146.000000    7.495230  -950.759155  -11946271.000000  -11803673.000000
  148.000000   16.137463  -954.494995  -11947275.000000  -11804141.000000
  150.000000   15.292838  -921.996460  -11946662.000000  -11803867.000000
  152.000000   16.982903  -946.253418  -11946556.000000  -11803729.000000
  154.000000   13.794020  -948.302307  -11947341.000000  -11803951.000000
  156.000000   16.096592  -913.543762  -11947319.000000  -11804150.000000
  158.000000    9.945533  -920.409424  -11945035.000000  -11802069.000000
  160.000000    9.381906  -957.961853  -11944956.000000  -11801555.000000
  162.000000   13.722133  -948.466614  -11946122.000000  -11803837.000000
  164.000000   13.652564  -898.188599  -11946480.000000  -11803704.000000
  166.000000    7.498450  -942.541382  -11946846.000000  -11804961.000000
  168.000000   12.544246  -961.794067  -11945867.000000  -11803148.000000
  170.000000   13.052958  -948.891357  -11946709.000000  -11804825.000000
  172.000000   11.171009  -905.709106  -11945477.000000  -11803474.000000
  174.000000   10.738676  -954.078064  -11943107.000000  -11801664.000000
  176.000000   16.866322  -906.683350  -11948110.000000  -11805509.000000
  178.000000   20.225040  -911.093750  -11947045.000000  -11804037.000000
  180.000000   12.128156  -884.064575  -11948129.000000  -11806236.000000
  182.000000   10.057673  -976.905518  -11946419.000000  -11804269.000000
  184.000000   15.739302  -937.605225  -11945676.000000  -11803883.000000
  186.000000   14.707867  -908.590271  -11945100.000000  -11801788.000000
  188.000000   18.156265  -926.987122  -11945001.000000  -11803067.000000
  190.000000   11.521814  -914.204773  -11946694.000000  -11804594.000000
  192.000000   11.288101  -964.997375  -11945689.000000  -11803114.000000
  194.000000   17.024942  -938.903870  -11945435.000000  -11803928.000000
  196.000000   16.093622  -919.169556  -11944970.000000  -11802603.000000
  198.000000   12.702201  -899.878418  -11945748.000000  -11803528.000000
  200.000000   11.314171  -913.191650  -11946619.000000  -11803760.000000
  202.000000   14.241045  -953.807251  -11946462.000000  -11804341.000000
  204.000000   17.676540  -953.003174  -11945217.000000  -11803710.000000
  206.000000   14.539876  -934.866089  -11946446.000000  -11804913.000000
  208.000000   15.615927  -899.873169  -11945812.000000  -11803625.000000
  210.000000    6.279854  -924.492798  -11948388.000000  -11806503.000000
  212.000000   11.310091  -961.369812  -11947772.000000  -11805070.000000
  214.000000   17.628973  -956.958496  -11948753.000000  -11806348.000000
  216.000000   16.700630  -901.325317  -11946658.000000  -11805760.000000
  218.000000   22.571138  -920.995544  -11947636.000000  -11805744.000000
  220.000000   15.168246  -947.330444  -11945954.000000  -11803327.000000
  222.000000   14.847316  -951.278564  -11948152.000000  -11806062.000000
  224.000000   16.226351  -973.720825  -11947792.000000  -11804754.000000
  226.000000    6.333448  -931.546692  -11947666.000000  -11805646.000000
  228.000000   12.153594  -910.769775  -11947567.000000  -11804933.000000
  230.000000   12.848825  -944.479675  -11946894.000000  -11804732.000000
  232.000000    9.018048  -941.697632  -11945458.000000  -11803118.000000
  234.000000   10.452059  -937.254150  -11945687.000000  -11802150.000000
  236.000000    6.974686  -932.443604  -11946908.000000  -11804447.000000
  238.000000   11.399211  -901.098999  -11947398.000000  -11804442.000000
  240.000000   22.268847  -902.108887  -11948283.000000  -11805244.000000
  242.000000   14.777593  -894.615112  -11946780.000000  -11804909.000000
  244.000000   13.877931  -913.906677  -11945349.000000  -11803442.000000
  246.000000   14.917209  -904.735657  -11947421.000000  -11805098.000000
  248.000000   13.748596  -915.155884  -11946977.000000  -11804406.000000
  250.000000    8.903634  -923.367737  -11946723.000000  -11804276.000000
