# Supplementary material for: KRSR and RGD Adsorption on TiO2 and Influence of Ion Concentration: A Molecular Dynamics Study
Source: Biomolecules. 2026 Feb 23;16(2):336. doi: 10.3390/biom16020336 (PMC12938479; doi:10.3390/biom16020336)
Supplement: Supplementary file 1 [file biomolecules-16-00336-s001.zip › Supplementary data/energy/rgd/30Na30Cl_1_nvt_energy.xvg]

# This file was created Wed Feb  4 13:55:22 2026
# Created by:
#          :-) GROMACS - gmx energy, 2023.3-Ubuntu_2023.3_1ubuntu3 (-:
# 
# Executable:   /usr/bin/gmx
# Data prefix:  /usr
# Working dir:  /mnt/e/titan/RGD
# Command line:
#   gmx energy -f 30Na30Cl_1/nvt/nvt.edr -o 30Na30Cl_1_nvt_energy.xvg
# gmx energy is part of G R O M A C S:
#
# Gromacs Runs One Microsecond At Cannonball Speeds
#
@    title "GROMACS Energies"
@    xaxis  label "Time (ps)"
@    yaxis  label "(kJ/mol)"
@TYPE xy
@ view 0.15, 0.15, 0.75, 0.85
@ legend on
@ legend box on
@ legend loctype view
@ legend 0.78, 0.8
@ legend length 2
@ s0 legend "LJ-14"
@ s1 legend "Coulomb-14"
@ s2 legend "Potential"
@ s3 legend "Total Energy"
    0.000000    9.930235  -914.893066  -11974845.000000  -11832216.000000
    2.000000   15.256983  -881.481506  -11923871.000000  -11780233.000000
    4.000000   14.349516  -958.062866  -11937064.000000  -11794813.000000
    6.000000   14.926820  -949.218201  -11939611.000000  -11797012.000000
    8.000000    5.798056  -939.712097  -11943388.000000  -11800844.000000
   10.000000   16.101891  -963.438965  -11943568.000000  -11801539.000000
   12.000000   10.861903  -966.222900  -11940777.000000  -11798592.000000
   14.000000   11.793313  -917.864380  -11941712.000000  -11800050.000000
   16.000000   15.176623  -933.677612  -11941244.000000  -11798461.000000
   18.000000   18.941429  -970.408447  -11942244.000000  -11799117.000000
   20.000000   16.178240  -929.437988  -11942939.000000  -11800382.000000
   22.000000   17.448450  -901.780884  -11943611.000000  -11801530.000000
   24.000000   12.894478  -944.286133  -11942618.000000  -11798964.000000
   26.000000   10.446106  -961.601562  -11942316.000000  -11800071.000000
   28.000000   10.371987  -944.195007  -11943493.000000  -11801251.000000
   30.000000   11.590371  -869.409790  -11943356.000000  -11800715.000000
   32.000000   17.936382  -942.571228  -11943955.000000  -11801128.000000
   34.000000   17.616102  -953.925964  -11943976.000000  -11801397.000000
   36.000000   15.145814  -924.474915  -11943425.000000  -11800990.000000
   38.000000   14.654764  -907.984070  -11944869.000000  -11802055.000000
   40.000000   15.004943  -903.782227  -11943194.000000  -11799992.000000
   42.000000   19.257782  -940.961487  -11945016.000000  -11802695.000000
   44.000000   21.790798  -930.000244  -11943339.000000  -11800706.000000
   46.000000   11.559345  -966.387024  -11943885.000000  -11801111.000000
   48.000000   11.772936  -947.485718  -11942787.000000  -11800150.000000
   50.000000   20.355038  -903.162537  -11943692.000000  -11800611.000000
   52.000000    7.080227  -914.499390  -11943470.000000  -11800640.000000
   54.000000    8.109227  -945.289246  -11943777.000000  -11801686.000000
   56.000000   12.761630  -931.499146  -11945873.000000  -11804001.000000
   58.000000   13.107684  -943.282715  -11945644.000000  -11802964.000000
   60.000000   21.084402  -923.636292  -11943851.000000  -11800591.000000
   62.000000    9.738918  -894.504028  -11944790.000000  -11802127.000000
   64.000000   17.572044  -922.750610  -11945381.000000  -11803210.000000
   66.000000   18.223713  -908.975769  -11944953.000000  -11802255.000000
   68.000000   14.170687  -913.829956  -11944237.000000  -11802440.000000
   70.000000   10.431869  -964.381653  -11944255.000000  -11800397.000000
   72.000000    9.178919  -944.072021  -11944239.000000  -11802088.000000
   74.000000    7.865296  -908.251709  -11943934.000000  -11801380.000000
   76.000000    7.958334  -956.195068  -11945484.000000  -11801884.000000
   78.000000   10.757313  -965.027161  -11945066.000000  -11803553.000000
   80.000000   13.840277  -930.765991  -11946860.000000  -11805281.000000
   82.000000   13.439035  -933.375793  -11945018.000000  -11801494.000000
   84.000000   19.567274  -926.277527  -11945366.000000  -11801953.000000
   86.000000   14.733216  -906.195129  -11947179.000000  -11805466.000000
   88.000000   29.170750  -949.957397  -11945330.000000  -11801097.000000
   90.000000   13.044477  -897.330933  -11944911.000000  -11802058.000000
   92.000000   11.990784  -920.875854  -11945310.000000  -11803350.000000
   94.000000   13.996325  -927.293030  -11946126.000000  -11804637.000000
   96.000000   11.453692  -916.602539  -11947771.000000  -11806629.000000
   98.000000   21.677671  -955.410645  -11946999.000000  -11803883.000000
  100.000000   16.622635  -925.625000  -11946885.000000  -11804300.000000
  102.000000   13.888648  -899.992676  -11946081.000000  -11803535.000000
  104.000000    6.625317  -913.915771  -11947175.000000  -11804608.000000
  106.000000   12.839566  -917.017822  -11946888.000000  -11804015.000000
  108.000000   14.267962  -931.489929  -11946671.000000  -11804263.000000
  110.000000   15.806785  -917.043091  -11946847.000000  -11803664.000000
  112.000000   10.618609  -915.738098  -11945567.000000  -11802975.000000
  114.000000   12.495400  -920.573120  -11946224.000000  -11803200.000000
  116.000000   17.667250  -875.971008  -11947603.000000  -11805278.000000
  118.000000   14.936517  -948.392517  -11947952.000000  -11805415.000000
  120.000000   11.412151  -964.776855  -11947393.000000  -11804626.000000
  122.000000    8.065060  -939.703003  -11946767.000000  -11804241.000000
  124.000000   10.203256  -965.208313  -11947115.000000  -11803696.000000
  126.000000    9.539028  -943.466919  -11947254.000000  -11805921.000000
  128.000000   10.227028  -974.601074  -11947023.000000  -11804710.000000
  130.000000    8.953008  -874.965210  -11946938.000000  -11804769.000000
  132.000000   24.701294  -902.597961  -11947458.000000  -11805319.000000
  134.000000    8.805405  -942.204224  -11946763.000000  -11803304.000000
  136.000000   14.150346  -973.917847  -11947381.000000  -11804979.000000
  138.000000   11.033142  -961.342163  -11946862.000000  -11804156.000000
  140.000000   17.583624  -945.415710  -11945278.000000  -11802134.000000
  142.000000   16.359922  -915.841553  -11947712.000000  -11805491.000000
  144.000000    7.987185  -939.200928  -11946920.000000  -11804439.000000
  146.000000   14.976641  -933.731934  -11946850.000000  -11804544.000000
  148.000000   11.191596  -932.858826  -11946304.000000  -11804560.000000
  150.000000   12.480630  -930.406982  -11946673.000000  -11803886.000000
  152.000000   13.245707  -918.986572  -11946061.000000  -11804373.000000
  154.000000   11.504386  -942.743896  -11947009.000000  -11804216.000000
  156.000000    9.814920  -943.237671  -11947214.000000  -11805067.000000
  158.000000   14.426344  -931.634583  -11948043.000000  -11805914.000000
  160.000000   11.893196  -934.899414  -11946449.000000  -11804786.000000
  162.000000   15.821265  -947.993896  -11947196.000000  -11805406.000000
  164.000000   13.986010  -886.512268  -11945034.000000  -11801575.000000
  166.000000   10.996726  -950.732849  -11946589.000000  -11803008.000000
  168.000000   23.877401  -911.036377  -11947771.000000  -11804326.000000
  170.000000   18.799223  -891.220642  -11946889.000000  -11804619.000000
  172.000000   18.935308  -876.419739  -11946585.000000  -11804208.000000
  174.000000   23.010447  -876.790283  -11947251.000000  -11805550.000000
  176.000000    8.053758  -958.981079  -11947001.000000  -11805214.000000
  178.000000    8.941748  -971.291870  -11947208.000000  -11803639.000000
  180.000000    6.547767  -937.843811  -11946762.000000  -11804167.000000
  182.000000   13.239327  -940.441467  -11945870.000000  -11803673.000000
  184.000000   16.208324  -949.046692  -11945652.000000  -11803120.000000
  186.000000   16.785398  -904.023315  -11947751.000000  -11805326.000000
  188.000000   15.969746  -873.970093  -11946773.000000  -11803492.000000
  190.000000   14.803655  -916.580627  -11947211.000000  -11805393.000000
  192.000000   11.196181  -941.116699  -11946604.000000  -11803863.000000
  194.000000   15.988019  -894.517334  -11947239.000000  -11804607.000000
  196.000000   12.851547  -929.279297  -11947486.000000  -11805123.000000
  198.000000   10.139334  -936.926392  -11946581.000000  -11804166.000000
  200.000000   21.430193  -955.425537  -11947052.000000  -11803872.000000
