# Supplementary material for: KRSR and RGD Adsorption on TiO2 and Influence of Ion Concentration: A Molecular Dynamics Study
Source: Biomolecules. 2026 Feb 23;16(2):336. doi: 10.3390/biom16020336 (PMC12938479; doi:10.3390/biom16020336)
Supplement: Supplementary file 1 [file biomolecules-16-00336-s001.zip › Supplementary data/energy/rgd/37Na37Cl_1_npt_energy.xvg]

# This file was created Wed Feb  4 13:55:22 2026
# Created by:
#          :-) GROMACS - gmx energy, 2023.3-Ubuntu_2023.3_1ubuntu3 (-:
# 
# Executable:   /usr/bin/gmx
# Data prefix:  /usr
# Working dir:  /mnt/e/titan/RGD
# Command line:
#   gmx energy -f 37Na37Cl_1/npt/npt.edr -o 37Na37Cl_1_npt_energy.xvg
# gmx energy is part of G R O M A C S:
#
# Gromacs Runs One Microsecond At Cannonball Speeds
#
@    title "GROMACS Energies"
@    xaxis  label "Time (ps)"
@    yaxis  label "(kJ/mol)"
@TYPE xy
@ view 0.15, 0.15, 0.75, 0.85
@ legend on
@ legend box on
@ legend loctype view
@ legend 0.78, 0.8
@ legend length 2
@ s0 legend "LJ-14"
@ s1 legend "Coulomb-14"
@ s2 legend "Potential"
@ s3 legend "Total Energy"
    0.000000   24.566570  -940.305420  -11949239.000000  -11807073.000000
    2.000000   13.350508  -967.525146  -11944985.000000  -11803090.000000
    4.000000   10.331585  -976.171387  -11948333.000000  -11806780.000000
    6.000000   15.625953  -932.627869  -11947310.000000  -11805007.000000
    8.000000   17.728495  -1012.859497  -11945895.000000  -11803780.000000
   10.000000   12.547503  -945.925903  -11946718.000000  -11805697.000000
   12.000000   13.176970  -910.579407  -11945188.000000  -11802513.000000
   14.000000   29.473539  -950.639526  -11946498.000000  -11803204.000000
   16.000000   14.865530  -930.345642  -11946724.000000  -11804504.000000
   18.000000   17.120281  -936.377686  -11945587.000000  -11803407.000000
   20.000000   18.205814  -964.365295  -11946498.000000  -11804280.000000
   22.000000   11.427955  -916.434082  -11947090.000000  -11803951.000000
   24.000000   18.647728  -917.713257  -11946615.000000  -11803931.000000
   26.000000    8.420049  -953.947693  -11946377.000000  -11803122.000000
   28.000000   16.590801  -923.663757  -11947557.000000  -11805192.000000
   30.000000   12.241249  -946.561768  -11947249.000000  -11804419.000000
   32.000000    7.618944  -945.933411  -11947156.000000  -11805211.000000
   34.000000   15.628958  -932.523193  -11946515.000000  -11804525.000000
   36.000000   12.583814  -911.160461  -11946908.000000  -11803886.000000
   38.000000   10.303445  -922.135498  -11946878.000000  -11805077.000000
   40.000000   18.820000  -966.317505  -11946181.000000  -11804061.000000
   42.000000   14.832336  -907.228455  -11947089.000000  -11805058.000000
   44.000000   12.227102  -941.954590  -11946183.000000  -11804231.000000
   46.000000   16.208782  -903.007935  -11947099.000000  -11804375.000000
   48.000000   12.043427  -908.573242  -11945865.000000  -11803655.000000
   50.000000   25.578949  -958.169128  -11946740.000000  -11804437.000000
   52.000000   13.488086  -905.651917  -11947608.000000  -11805370.000000
   54.000000   14.012695  -920.395874  -11947219.000000  -11804904.000000
   56.000000   18.883902  -924.185425  -11945874.000000  -11803244.000000
   58.000000    9.764873  -896.896118  -11947702.000000  -11805368.000000
   60.000000    9.576615  -936.926392  -11946635.000000  -11804633.000000
   62.000000   15.816621  -960.269531  -11946756.000000  -11803082.000000
   64.000000   19.406153  -881.941345  -11947032.000000  -11804041.000000
   66.000000   13.322947  -945.429504  -11947215.000000  -11804585.000000
   68.000000    7.796607  -904.711304  -11945224.000000  -11803430.000000
   70.000000   10.534003  -964.495056  -11947402.000000  -11805551.000000
   72.000000   12.253588  -965.981201  -11946901.000000  -11803994.000000
   74.000000   14.040848  -956.174927  -11946923.000000  -11804228.000000
   76.000000   11.676439  -950.997192  -11948037.000000  -11805451.000000
   78.000000    8.228511  -938.847107  -11947031.000000  -11804012.000000
   80.000000   21.701332  -930.996948  -11947350.000000  -11804033.000000
   82.000000   12.904385  -919.739624  -11948769.000000  -11807447.000000
   84.000000   20.148067  -905.198181  -11948212.000000  -11806869.000000
   86.000000   17.761309  -941.725952  -11946619.000000  -11805532.000000
   88.000000    9.491554  -938.950928  -11946992.000000  -11803548.000000
   90.000000   19.072710  -926.678589  -11947156.000000  -11805881.000000
   92.000000   11.953547  -921.509094  -11947438.000000  -11805613.000000
   94.000000   10.434074  -895.329956  -11948870.000000  -11806221.000000
   96.000000   12.578653  -968.557678  -11948295.000000  -11805313.000000
   98.000000   21.192158  -928.919922  -11947914.000000  -11805871.000000
  100.000000   15.122606  -964.161987  -11948298.000000  -11806049.000000
  102.000000   15.803328  -984.314392  -11946682.000000  -11803488.000000
  104.000000   12.369974  -986.801147  -11946557.000000  -11804408.000000
  106.000000   11.916998  -890.671753  -11945405.000000  -11802826.000000
  108.000000    7.817979  -926.015625  -11945894.000000  -11803337.000000
  110.000000   12.870770  -952.678833  -11948252.000000  -11806002.000000
  112.000000   14.741287  -889.037964  -11948977.000000  -11805883.000000
  114.000000    6.712685  -980.734253  -11947558.000000  -11805035.000000
  116.000000   16.959478  -894.384094  -11945903.000000  -11804268.000000
  118.000000   11.598150  -924.224915  -11948276.000000  -11805411.000000
  120.000000   10.059944  -936.878784  -11946889.000000  -11804485.000000
  122.000000   18.907331  -971.354187  -11947411.000000  -11805656.000000
  124.000000   12.838753  -879.517761  -11948587.000000  -11806700.000000
  126.000000   14.663051  -931.366028  -11947395.000000  -11804368.000000
  128.000000   18.213793  -879.648071  -11948556.000000  -11806582.000000
  130.000000   22.547754  -931.851562  -11947301.000000  -11804704.000000
  132.000000   13.940734  -944.004395  -11946384.000000  -11803665.000000
  134.000000   10.497790  -938.336853  -11946604.000000  -11803841.000000
  136.000000   11.189944  -925.151062  -11946033.000000  -11803487.000000
  138.000000   17.955734  -934.323730  -11947270.000000  -11804922.000000
  140.000000   11.367618  -917.751221  -11947332.000000  -11804432.000000
  142.000000    8.793498  -961.952637  -11948084.000000  -11805596.000000
  144.000000   16.149769  -984.469238  -11948651.000000  -11806306.000000
  146.000000   10.775288  -969.431519  -11946522.000000  -11804175.000000
  148.000000   16.530230  -955.797913  -11947185.000000  -11805512.000000
  150.000000   13.605471  -953.157288  -11948014.000000  -11804636.000000
  152.000000   11.467463  -936.872742  -11948376.000000  -11806634.000000
  154.000000   13.516409  -928.807861  -11948898.000000  -11807303.000000
  156.000000   17.576498  -922.068481  -11947033.000000  -11804919.000000
  158.000000   15.371986  -948.009766  -11947587.000000  -11804460.000000
  160.000000   20.860689  -902.022461  -11947174.000000  -11805360.000000
  162.000000   12.938880  -932.591492  -11949561.000000  -11807669.000000
  164.000000   15.278400  -938.599060  -11949370.000000  -11806734.000000
  166.000000   16.565189  -922.944336  -11948745.000000  -11806287.000000
  168.000000   23.053539  -932.566040  -11946225.000000  -11803442.000000
  170.000000   14.727815  -1004.156799  -11948214.000000  -11806261.000000
  172.000000   12.185148  -954.366333  -11947838.000000  -11804767.000000
  174.000000   11.241501  -934.152100  -11947033.000000  -11804143.000000
  176.000000   12.239721  -924.241943  -11946690.000000  -11803897.000000
  178.000000   21.516901  -899.366455  -11948047.000000  -11805651.000000
  180.000000   15.961702  -954.640442  -11948293.000000  -11806890.000000
  182.000000   14.417414  -918.502991  -11947470.000000  -11805219.000000
  184.000000   10.131222  -952.025024  -11946124.000000  -11803881.000000
  186.000000   13.050424  -924.896179  -11948009.000000  -11806006.000000
  188.000000   10.212521  -955.001831  -11946343.000000  -11803653.000000
  190.000000    9.274012  -940.997009  -11948414.000000  -11804250.000000
  192.000000   17.658377  -918.070435  -11947928.000000  -11805399.000000
  194.000000   10.525602  -912.022888  -11947823.000000  -11806191.000000
  196.000000   19.172440  -889.530579  -11947521.000000  -11804998.000000
  198.000000   22.220932  -945.190430  -11946925.000000  -11804288.000000
  200.000000   21.026695  -899.061035  -11948190.000000  -11805825.000000
  202.000000    7.694839  -957.294678  -11948019.000000  -11806047.000000
  204.000000    6.368203  -968.182495  -11947983.000000  -11805912.000000
  206.000000   12.315101  -969.425537  -11947753.000000  -11804939.000000
  208.000000   21.953682  -944.864014  -11947275.000000  -11804931.000000
  210.000000   14.552916  -954.495728  -11946917.000000  -11805003.000000
  212.000000   12.367628  -914.414185  -11947772.000000  -11805390.000000
  214.000000    9.990977  -905.416870  -11948341.000000  -11805490.000000
  216.000000   14.787962  -1008.529907  -11949978.000000  -11807787.000000
  218.000000    8.568798  -969.101929  -11947416.000000  -11804577.000000
  220.000000   18.737068  -963.831848  -11949336.000000  -11807074.000000
  222.000000    9.868452  -900.595947  -11948256.000000  -11805619.000000
  224.000000   11.750557  -904.351746  -11947982.000000  -11806057.000000
  226.000000   23.253962  -923.300659  -11948361.000000  -11806143.000000
  228.000000   11.890081  -923.692261  -11947842.000000  -11804633.000000
  230.000000   18.892696  -972.854248  -11948513.000000  -11805065.000000
  232.000000   14.082973  -968.010254  -11947773.000000  -11805113.000000
  234.000000   14.011707  -950.454224  -11948038.000000  -11804642.000000
  236.000000   18.132298  -938.908386  -11948359.000000  -11806703.000000
  238.000000   10.744070  -941.486755  -11947867.000000  -11806107.000000
  240.000000   13.166691  -911.338806  -11948432.000000  -11805534.000000
  242.000000   12.504049  -928.809937  -11948035.000000  -11805525.000000
  244.000000   22.000698  -941.424072  -11945375.000000  -11802971.000000
  246.000000   18.756687  -931.434448  -11947917.000000  -11805133.000000
  248.000000   22.182692  -932.824036  -11947483.000000  -11805405.000000
  250.000000   11.773457  -886.099792  -11947798.000000  -11804957.000000
