# Supplementary material for: KRSR and RGD Adsorption on TiO2 and Influence of Ion Concentration: A Molecular Dynamics Study
Source: Biomolecules. 2026 Feb 23;16(2):336. doi: 10.3390/biom16020336 (PMC12938479; doi:10.3390/biom16020336)
Supplement: Supplementary file 1 [file biomolecules-16-00336-s001.zip › Supplementary data/energy/rgd/37Na37Cl_1_nvt_energy.xvg]

# This file was created Wed Feb  4 13:55:22 2026
# Created by:
#          :-) GROMACS - gmx energy, 2023.3-Ubuntu_2023.3_1ubuntu3 (-:
# 
# Executable:   /usr/bin/gmx
# Data prefix:  /usr
# Working dir:  /mnt/e/titan/RGD
# Command line:
#   gmx energy -f 37Na37Cl_1/nvt/nvt.edr -o 37Na37Cl_1_nvt_energy.xvg
# gmx energy is part of G R O M A C S:
#
# Gromacs Runs One Microsecond At Cannonball Speeds
#
@    title "GROMACS Energies"
@    xaxis  label "Time (ps)"
@    yaxis  label "(kJ/mol)"
@TYPE xy
@ view 0.15, 0.15, 0.75, 0.85
@ legend on
@ legend box on
@ legend loctype view
@ legend 0.78, 0.8
@ legend length 2
@ s0 legend "LJ-14"
@ s1 legend "Coulomb-14"
@ s2 legend "Potential"
@ s3 legend "Total Energy"
    0.000000    9.215894  -920.416870  -11960394.000000  -11817381.000000
    2.000000   11.823642  -899.545288  -11924171.000000  -11779656.000000
    4.000000   14.485967  -953.203247  -11940011.000000  -11796566.000000
    6.000000   23.819201  -925.972778  -11943465.000000  -11801592.000000
    8.000000   19.978649  -893.800964  -11944705.000000  -11801556.000000
   10.000000   22.130323  -899.153076  -11946280.000000  -11803936.000000
   12.000000   10.710812  -937.753174  -11945856.000000  -11803741.000000
   14.000000   18.843569  -934.519775  -11946993.000000  -11804649.000000
   16.000000   14.975633  -946.009766  -11946726.000000  -11803802.000000
   18.000000   15.887711  -923.544556  -11945441.000000  -11804038.000000
   20.000000   13.874126  -948.400818  -11945753.000000  -11804212.000000
   22.000000   14.593463  -910.041199  -11944533.000000  -11801711.000000
   24.000000   22.454887  -947.532349  -11944047.000000  -11802220.000000
   26.000000   14.669752  -909.363892  -11945542.000000  -11803556.000000
   28.000000   10.027159  -920.184814  -11946520.000000  -11804422.000000
   30.000000   18.979422  -946.171753  -11944696.000000  -11801959.000000
   32.000000   16.885670  -902.091431  -11944903.000000  -11802204.000000
   34.000000   17.032825  -916.467163  -11946092.000000  -11802922.000000
   36.000000   11.926129  -962.845032  -11946165.000000  -11804028.000000
   38.000000   28.017292  -882.555664  -11945653.000000  -11803787.000000
   40.000000   19.666597  -948.390869  -11945126.000000  -11803097.000000
   42.000000   19.128498  -889.680664  -11945828.000000  -11802590.000000
   44.000000   19.367565  -904.233521  -11944724.000000  -11802063.000000
   46.000000    9.913709  -958.475037  -11947492.000000  -11804485.000000
   48.000000    8.186991  -900.833008  -11945583.000000  -11803403.000000
   50.000000   16.986275  -921.623657  -11946634.000000  -11804579.000000
   52.000000   13.190568  -949.367310  -11945831.000000  -11803959.000000
   54.000000   11.601433  -894.203491  -11947813.000000  -11804744.000000
   56.000000    8.015608  -961.619751  -11946035.000000  -11804381.000000
   58.000000   12.532948  -946.092529  -11946239.000000  -11804313.000000
   60.000000    4.852427  -929.887573  -11946928.000000  -11804358.000000
   62.000000   18.969858  -938.739746  -11946758.000000  -11804590.000000
   64.000000   15.543283  -943.340454  -11946634.000000  -11804682.000000
   66.000000   12.979323  -908.380737  -11947170.000000  -11805248.000000
   68.000000    9.224039  -935.907410  -11947199.000000  -11804825.000000
   70.000000   19.672337  -942.532532  -11947010.000000  -11803808.000000
   72.000000   11.436330  -969.111023  -11946861.000000  -11803889.000000
   74.000000   20.472099  -948.561768  -11946879.000000  -11804960.000000
   76.000000   10.925267  -957.819092  -11946816.000000  -11803719.000000
   78.000000   13.929323  -923.968750  -11946601.000000  -11805202.000000
   80.000000   29.030975  -892.517151  -11948331.000000  -11805292.000000
   82.000000   10.384262  -952.871704  -11949738.000000  -11806824.000000
   84.000000   18.422800  -883.327026  -11947966.000000  -11805660.000000
   86.000000    6.849496  -942.846069  -11946626.000000  -11804227.000000
   88.000000   20.374878  -887.550781  -11947802.000000  -11805852.000000
   90.000000    8.575297  -911.517944  -11948761.000000  -11806076.000000
   92.000000    4.993033  -973.748901  -11946879.000000  -11804985.000000
   94.000000    9.500152  -946.336548  -11947790.000000  -11804779.000000
   96.000000    8.356723  -927.835327  -11946909.000000  -11804846.000000
   98.000000   13.954399  -913.696838  -11946508.000000  -11805185.000000
  100.000000    8.857503  -919.074951  -11946258.000000  -11804624.000000
  102.000000   18.362181  -916.523193  -11946787.000000  -11804114.000000
  104.000000   15.335934  -911.129822  -11947211.000000  -11805033.000000
  106.000000   14.364289  -909.206543  -11949543.000000  -11806692.000000
  108.000000   14.103497  -942.002563  -11948279.000000  -11806042.000000
  110.000000   14.881071  -906.323120  -11946420.000000  -11805125.000000
  112.000000   23.386250  -914.212280  -11947936.000000  -11804938.000000
  114.000000   20.024519  -900.959534  -11948592.000000  -11806927.000000
  116.000000   22.286263  -858.487366  -11947748.000000  -11805338.000000
  118.000000   20.335526  -939.470215  -11948524.000000  -11807063.000000
  120.000000   14.128048  -890.470581  -11948015.000000  -11805466.000000
  122.000000   13.045145  -962.369934  -11948642.000000  -11806374.000000
  124.000000    6.017585  -937.439941  -11948524.000000  -11806544.000000
  126.000000   12.940542  -945.911621  -11947181.000000  -11803409.000000
  128.000000   10.298024  -956.254456  -11948373.000000  -11805157.000000
  130.000000   13.849409  -989.437195  -11948408.000000  -11806010.000000
  132.000000   10.159333  -900.489502  -11947848.000000  -11805440.000000
  134.000000   17.678234  -909.299805  -11946891.000000  -11803834.000000
  136.000000   16.365839  -951.493469  -11949084.000000  -11807393.000000
  138.000000   15.345567  -914.909241  -11948090.000000  -11805967.000000
  140.000000   11.469801  -898.902954  -11948152.000000  -11806012.000000
  142.000000   13.337107  -922.810608  -11948587.000000  -11805969.000000
  144.000000   22.088627  -926.660156  -11947556.000000  -11805306.000000
  146.000000   22.062416  -940.471558  -11947924.000000  -11805994.000000
  148.000000   16.102829  -942.332520  -11947350.000000  -11806030.000000
  150.000000   11.828604  -943.271851  -11948488.000000  -11806211.000000
  152.000000   24.489618  -958.301758  -11947436.000000  -11805662.000000
  154.000000   14.599148  -903.203491  -11947754.000000  -11804990.000000
  156.000000   14.453064  -933.349976  -11948308.000000  -11806220.000000
  158.000000   18.003155  -900.571594  -11948487.000000  -11806464.000000
  160.000000    7.124362  -975.307617  -11948314.000000  -11805346.000000
  162.000000    9.495325  -906.243042  -11947976.000000  -11805762.000000
  164.000000   17.104094  -899.782837  -11949401.000000  -11807792.000000
  166.000000   21.717340  -877.675781  -11949282.000000  -11807213.000000
  168.000000   13.092678  -923.453979  -11947908.000000  -11805362.000000
  170.000000   20.694382  -963.142334  -11948419.000000  -11806608.000000
  172.000000   12.890448  -933.624756  -11947810.000000  -11805397.000000
  174.000000   19.219181  -954.837280  -11947953.000000  -11805257.000000
  176.000000   18.362007  -945.178284  -11947752.000000  -11804828.000000
  178.000000   14.665755  -974.375305  -11948163.000000  -11805161.000000
  180.000000   22.239861  -904.602051  -11947915.000000  -11805370.000000
  182.000000   18.682674  -911.315125  -11948711.000000  -11806463.000000
  184.000000   22.064480  -934.211548  -11948265.000000  -11804472.000000
  186.000000   10.980593  -954.966187  -11948324.000000  -11805324.000000
  188.000000   13.240193  -941.145325  -11948136.000000  -11806019.000000
  190.000000   13.012950  -958.036377  -11947735.000000  -11805791.000000
  192.000000   10.110232  -903.137573  -11948096.000000  -11806313.000000
  194.000000   15.903837  -865.613159  -11949358.000000  -11807763.000000
  196.000000    9.406416  -997.617432  -11948667.000000  -11806991.000000
  198.000000   16.837307  -1024.563477  -11948594.000000  -11806395.000000
  200.000000   24.211006  -939.962830  -11949333.000000  -11807583.000000
