# Supplementary material for: KRSR and RGD Adsorption on TiO2 and Influence of Ion Concentration: A Molecular Dynamics Study
Source: Biomolecules. 2026 Feb 23;16(2):336. doi: 10.3390/biom16020336 (PMC12938479; doi:10.3390/biom16020336)
Supplement: Supplementary file 1 [file biomolecules-16-00336-s001.zip › Supplementary data/energy/rgd/41Na41Cl_1_npt_energy.xvg]

# This file was created Wed Feb  4 13:55:22 2026
# Created by:
#          :-) GROMACS - gmx energy, 2023.3-Ubuntu_2023.3_1ubuntu3 (-:
# 
# Executable:   /usr/bin/gmx
# Data prefix:  /usr
# Working dir:  /mnt/e/titan/RGD
# Command line:
#   gmx energy -f 41Na41Cl_1/npt/npt.edr -o 41Na41Cl_1_npt_energy.xvg
# gmx energy is part of G R O M A C S:
#
# Gromacs Runs One Microsecond At Cannonball Speeds
#
@    title "GROMACS Energies"
@    xaxis  label "Time (ps)"
@    yaxis  label "(kJ/mol)"
@TYPE xy
@ view 0.15, 0.15, 0.75, 0.85
@ legend on
@ legend box on
@ legend loctype view
@ legend 0.78, 0.8
@ legend length 2
@ s0 legend "LJ-14"
@ s1 legend "Coulomb-14"
@ s2 legend "Potential"
@ s3 legend "Total Energy"
    0.000000   18.786575  -897.433105  -11954376.000000  -11811435.000000
    2.000000   14.957283  -942.008789  -11950918.000000  -11808308.000000
    4.000000   25.032673  -872.935303  -11952048.000000  -11808939.000000
    6.000000   11.217218  -938.256592  -11952184.000000  -11810317.000000
    8.000000   15.632442  -891.814026  -11951876.000000  -11809452.000000
   10.000000    9.481446  -922.718994  -11951064.000000  -11809081.000000
   12.000000   21.044958  -924.984619  -11950169.000000  -11807763.000000
   14.000000   13.195118  -892.182983  -11952160.000000  -11809253.000000
   16.000000   13.572317  -943.449036  -11950938.000000  -11809691.000000
   18.000000   15.038608  -890.025635  -11952005.000000  -11809662.000000
   20.000000   20.760962  -925.164062  -11950494.000000  -11808869.000000
   22.000000   12.547127  -912.593140  -11950936.000000  -11808369.000000
   24.000000   14.954958  -923.380615  -11951728.000000  -11809451.000000
   26.000000    8.759783  -891.092285  -11951567.000000  -11810822.000000
   28.000000   12.703541  -958.700745  -11952239.000000  -11809728.000000
   30.000000   17.195103  -895.202026  -11950649.000000  -11806766.000000
   32.000000    8.420806  -940.485962  -11952617.000000  -11810206.000000
   34.000000    6.717395  -905.485352  -11951873.000000  -11809150.000000
   36.000000   19.150972  -856.246643  -11951176.000000  -11808753.000000
   38.000000   12.972682  -889.179321  -11952784.000000  -11810672.000000
   40.000000   16.252846  -894.914612  -11952203.000000  -11809161.000000
   42.000000   15.561001  -940.576538  -11951641.000000  -11809141.000000
   44.000000   14.661270  -958.465942  -11953088.000000  -11811984.000000
   46.000000   15.478696  -929.158325  -11952482.000000  -11810689.000000
   48.000000   14.219304  -910.820007  -11953524.000000  -11810878.000000
   50.000000    9.330219  -947.778442  -11952983.000000  -11810275.000000
   52.000000    8.987904  -921.801697  -11952722.000000  -11810831.000000
   54.000000   18.381376  -935.490112  -11951725.000000  -11809746.000000
   56.000000   11.205518  -936.931335  -11952299.000000  -11810016.000000
   58.000000   14.204144  -941.620728  -11953282.000000  -11810367.000000
   60.000000   12.728487  -957.625916  -11951772.000000  -11809990.000000
   62.000000    5.795161  -944.623901  -11951945.000000  -11809268.000000
   64.000000   10.138322  -981.336304  -11953076.000000  -11809314.000000
   66.000000    9.913011  -936.019348  -11952053.000000  -11809688.000000
   68.000000   10.993498  -909.846008  -11953584.000000  -11811052.000000
   70.000000    5.658364  -926.256104  -11950849.000000  -11807884.000000
   72.000000   10.199276  -890.476379  -11953787.000000  -11811296.000000
   74.000000   14.266888  -958.807922  -11952301.000000  -11810464.000000
   76.000000   12.896448  -943.906433  -11952566.000000  -11809684.000000
   78.000000   15.316072  -922.991211  -11952012.000000  -11808191.000000
   80.000000    8.516614  -931.377991  -11952705.000000  -11809318.000000
   82.000000   10.306112  -927.118042  -11953050.000000  -11809228.000000
   84.000000   14.670225  -930.753662  -11952659.000000  -11810454.000000
   86.000000   10.635679  -934.903076  -11953232.000000  -11811319.000000
   88.000000   11.370296  -966.197021  -11952088.000000  -11810490.000000
   90.000000    7.605419  -955.457886  -11953865.000000  -11810864.000000
   92.000000   17.281389  -938.050781  -11952712.000000  -11810228.000000
   94.000000   14.619534  -870.132996  -11952897.000000  -11809819.000000
   96.000000   10.833511  -916.704895  -11954244.000000  -11810093.000000
   98.000000   11.608398  -909.074341  -11952429.000000  -11809952.000000
  100.000000   13.366750  -954.281860  -11952708.000000  -11810989.000000
  102.000000   15.700609  -874.145752  -11953865.000000  -11811681.000000
  104.000000   13.053898  -928.502747  -11954134.000000  -11811717.000000
  106.000000   21.583824  -902.193237  -11954225.000000  -11812103.000000
  108.000000   16.384821  -936.439148  -11952728.000000  -11810441.000000
  110.000000   11.104235  -918.954346  -11956140.000000  -11814314.000000
  112.000000   10.342272  -945.157715  -11953800.000000  -11810999.000000
  114.000000   11.490680  -942.366211  -11953343.000000  -11810147.000000
  116.000000   17.442955  -894.217712  -11953993.000000  -11811721.000000
  118.000000   15.439156  -950.579468  -11953353.000000  -11812047.000000
  120.000000    8.756775  -894.895630  -11952770.000000  -11810510.000000
  122.000000   21.722309  -916.408569  -11954899.000000  -11812551.000000
  124.000000   19.360775  -910.505920  -11953006.000000  -11809832.000000
  126.000000   18.281900  -880.292358  -11952574.000000  -11810637.000000
  128.000000   19.210545  -924.232727  -11952523.000000  -11810743.000000
  130.000000    1.680840  -935.981445  -11952995.000000  -11809747.000000
  132.000000   20.698656  -900.875549  -11953185.000000  -11811256.000000
  134.000000   15.230453  -913.273560  -11953148.000000  -11811559.000000
  136.000000   10.843227  -968.994019  -11953296.000000  -11810532.000000
  138.000000   11.621727  -916.639771  -11953341.000000  -11811509.000000
  140.000000   19.639740  -898.638672  -11951233.000000  -11808954.000000
  142.000000   14.076288  -906.357544  -11952081.000000  -11809928.000000
  144.000000   16.941319  -935.677795  -11953929.000000  -11811738.000000
  146.000000   10.274588  -930.221436  -11952848.000000  -11810495.000000
  148.000000   16.527267  -935.283875  -11953509.000000  -11810686.000000
  150.000000   13.880467  -959.647888  -11955503.000000  -11812547.000000
  152.000000   17.092842  -893.454590  -11953207.000000  -11810821.000000
  154.000000   11.463249  -888.711487  -11953653.000000  -11809865.000000
  156.000000   19.112154  -926.729919  -11951351.000000  -11809018.000000
  158.000000   16.463619  -944.058960  -11953791.000000  -11810880.000000
  160.000000   23.734451  -894.006714  -11953178.000000  -11811312.000000
  162.000000    8.240022  -893.357605  -11954622.000000  -11813078.000000
  164.000000   19.366663  -925.862793  -11953361.000000  -11811927.000000
  166.000000   15.609938  -918.449829  -11953234.000000  -11811331.000000
  168.000000   15.483753  -915.061096  -11953843.000000  -11811161.000000
  170.000000   26.871855  -931.148254  -11952759.000000  -11810427.000000
  172.000000   11.671157  -935.044250  -11954154.000000  -11811954.000000
  174.000000   12.341356  -940.632446  -11954510.000000  -11812755.000000
  176.000000   11.885811  -960.358154  -11954576.000000  -11811538.000000
  178.000000   21.734695  -940.332214  -11954247.000000  -11812003.000000
  180.000000   17.238472  -884.677612  -11953924.000000  -11812697.000000
  182.000000   14.209139  -872.728394  -11954104.000000  -11812703.000000
  184.000000   10.117064  -913.011597  -11954094.000000  -11812056.000000
  186.000000   12.211313  -899.920044  -11953860.000000  -11811649.000000
  188.000000    7.784246  -907.138000  -11952681.000000  -11809818.000000
  190.000000   10.582572  -883.504028  -11954161.000000  -11811920.000000
  192.000000   14.162540  -961.559692  -11953913.000000  -11812158.000000
  194.000000   21.392982  -915.009583  -11953444.000000  -11811109.000000
  196.000000    6.479136  -934.689209  -11952563.000000  -11810115.000000
  198.000000    8.985458  -901.294312  -11953007.000000  -11810392.000000
  200.000000   16.621971  -911.276428  -11952871.000000  -11810971.000000
  202.000000   19.375202  -899.219421  -11952019.000000  -11809509.000000
  204.000000   11.346226  -885.081421  -11952693.000000  -11810733.000000
  206.000000   18.366302  -944.465942  -11952506.000000  -11810103.000000
  208.000000   14.486610  -928.735352  -11953263.000000  -11810207.000000
  210.000000   17.139851  -935.842407  -11952684.000000  -11811395.000000
  212.000000   25.442314  -888.283936  -11954213.000000  -11812706.000000
  214.000000   13.328754  -933.054077  -11953984.000000  -11813668.000000
  216.000000   18.088949  -843.883179  -11951665.000000  -11808432.000000
  218.000000    6.201057  -923.487305  -11953079.000000  -11811662.000000
  220.000000    8.061708  -971.254395  -11954699.000000  -11812550.000000
  222.000000    8.832951  -970.611145  -11953059.000000  -11810719.000000
  224.000000   13.460140  -932.345276  -11954432.000000  -11812176.000000
  226.000000   14.226488  -927.348145  -11953165.000000  -11810206.000000
  228.000000   14.885674  -931.690796  -11954677.000000  -11812783.000000
  230.000000   25.347980  -883.609558  -11953479.000000  -11810343.000000
  232.000000    5.772240  -951.914062  -11952946.000000  -11810099.000000
  234.000000   20.024132  -918.193726  -11954080.000000  -11811865.000000
  236.000000   24.878351  -923.084717  -11951141.000000  -11808854.000000
  238.000000   12.377755  -894.401001  -11952901.000000  -11810045.000000
  240.000000   10.294436  -852.758301  -11952355.000000  -11810009.000000
  242.000000   15.552642  -915.696350  -11952725.000000  -11810259.000000
  244.000000   12.404099  -915.428162  -11954599.000000  -11811871.000000
  246.000000   21.116207  -947.354858  -11954286.000000  -11811885.000000
  248.000000   17.708046  -951.102661  -11955497.000000  -11813755.000000
  250.000000   12.011750  -914.283203  -11954661.000000  -11812629.000000
