# Supplementary material for: KRSR and RGD Adsorption on TiO2 and Influence of Ion Concentration: A Molecular Dynamics Study
Source: Biomolecules. 2026 Feb 23;16(2):336. doi: 10.3390/biom16020336 (PMC12938479; doi:10.3390/biom16020336)
Supplement: Supplementary file 1 [file biomolecules-16-00336-s001.zip › Supplementary data/energy/rgd/41Na41Cl_1_nvt_energy.xvg]

# This file was created Wed Feb  4 13:55:22 2026
# Created by:
#          :-) GROMACS - gmx energy, 2023.3-Ubuntu_2023.3_1ubuntu3 (-:
# 
# Executable:   /usr/bin/gmx
# Data prefix:  /usr
# Working dir:  /mnt/e/titan/RGD
# Command line:
#   gmx energy -f 41Na41Cl_1/nvt/nvt.edr -o 41Na41Cl_1_nvt_energy.xvg
# gmx energy is part of G R O M A C S:
#
# Gromacs Runs One Microsecond At Cannonball Speeds
#
@    title "GROMACS Energies"
@    xaxis  label "Time (ps)"
@    yaxis  label "(kJ/mol)"
@TYPE xy
@ view 0.15, 0.15, 0.75, 0.85
@ legend on
@ legend box on
@ legend loctype view
@ legend 0.78, 0.8
@ legend length 2
@ s0 legend "LJ-14"
@ s1 legend "Coulomb-14"
@ s2 legend "Potential"
@ s3 legend "Total Energy"
    0.000000   11.768722  -909.729309  -11984866.000000  -11842419.000000
    2.000000   19.539772  -880.968384  -11930786.000000  -11786798.000000
    4.000000   15.985388  -922.286987  -11943821.000000  -11801171.000000
    6.000000    9.834262  -987.433838  -11949039.000000  -11806344.000000
    8.000000   24.108063  -915.656433  -11947974.000000  -11805197.000000
   10.000000   15.145643  -955.539368  -11949697.000000  -11806792.000000
   12.000000   16.997204  -888.034180  -11949703.000000  -11806886.000000
   14.000000   15.011656  -921.796143  -11949542.000000  -11807362.000000
   16.000000   19.458342  -932.897156  -11947994.000000  -11806409.000000
   18.000000   17.971666  -966.447876  -11948688.000000  -11805677.000000
   20.000000   13.108886  -899.516235  -11946847.000000  -11804113.000000
   22.000000    7.964073  -896.724487  -11947384.000000  -11805247.000000
   24.000000    9.819527  -935.356628  -11948524.000000  -11807011.000000
   26.000000   10.206154  -947.699768  -11948643.000000  -11805437.000000
   28.000000   18.637596  -941.812012  -11948475.000000  -11805847.000000
   30.000000   18.474321  -903.559814  -11948345.000000  -11805970.000000
   32.000000   20.103264  -927.306763  -11948175.000000  -11805582.000000
   34.000000   11.665152  -961.612061  -11948698.000000  -11806922.000000
   36.000000   10.220792  -923.158020  -11948971.000000  -11806653.000000
   38.000000   18.737627  -925.854370  -11948551.000000  -11806524.000000
   40.000000   20.861542  -819.559448  -11949153.000000  -11808035.000000
   42.000000    8.113403  -977.322266  -11949706.000000  -11807683.000000
   44.000000    8.894104  -972.416260  -11950186.000000  -11808476.000000
   46.000000   15.244311  -923.937683  -11950964.000000  -11808073.000000
   48.000000   18.153912  -843.204163  -11949203.000000  -11806414.000000
   50.000000   15.840790  -931.479187  -11950127.000000  -11807582.000000
   52.000000   14.985229  -931.579712  -11949341.000000  -11805999.000000
   54.000000   11.523507  -957.284790  -11949814.000000  -11807970.000000
   56.000000   18.050091  -944.620483  -11950586.000000  -11808783.000000
   58.000000   14.708620  -954.180603  -11950619.000000  -11809648.000000
   60.000000   18.029640  -885.052368  -11950642.000000  -11808762.000000
   62.000000   13.485355  -970.051636  -11951309.000000  -11808838.000000
   64.000000   11.873807  -936.358032  -11950780.000000  -11808361.000000
   66.000000   21.089584  -915.647949  -11950004.000000  -11807287.000000
   68.000000   16.975128  -927.030762  -11949930.000000  -11807841.000000
   70.000000   11.377054  -949.285645  -11950865.000000  -11808574.000000
   72.000000   17.994762  -934.839722  -11950355.000000  -11809001.000000
   74.000000   28.883749  -923.745178  -11950592.000000  -11807599.000000
   76.000000   23.219669  -885.028015  -11951226.000000  -11810692.000000
   78.000000    8.274533  -959.475281  -11950688.000000  -11808551.000000
   80.000000   18.213015  -922.469604  -11951455.000000  -11809220.000000
   82.000000   14.221836  -920.397217  -11950841.000000  -11807658.000000
   84.000000    9.866589  -946.841309  -11951295.000000  -11808043.000000
   86.000000   16.765936  -948.818604  -11950958.000000  -11809466.000000
   88.000000   14.794913  -899.604126  -11952384.000000  -11810310.000000
   90.000000   14.106427  -932.928345  -11950764.000000  -11809564.000000
   92.000000   16.130762  -934.328735  -11952317.000000  -11810111.000000
   94.000000   17.072533  -932.086670  -11953004.000000  -11811049.000000
   96.000000   16.543789  -925.425964  -11951683.000000  -11809142.000000
   98.000000   14.148932  -952.405457  -11951372.000000  -11808976.000000
  100.000000   20.562180  -894.000549  -11950983.000000  -11808094.000000
  102.000000   12.968961  -920.220032  -11952641.000000  -11810491.000000
  104.000000   10.165535  -942.221313  -11951898.000000  -11809330.000000
  106.000000   11.527958  -947.589111  -11952374.000000  -11810190.000000
  108.000000    8.102379  -942.709839  -11953977.000000  -11811897.000000
  110.000000   11.194460  -900.751343  -11951196.000000  -11809294.000000
  112.000000   33.770054  -888.028748  -11951146.000000  -11807687.000000
  114.000000   15.563116  -905.372681  -11952160.000000  -11810040.000000
  116.000000   17.739729  -931.707520  -11951487.000000  -11808886.000000
  118.000000   22.999825  -931.653015  -11951217.000000  -11809260.000000
  120.000000    8.723309  -907.040405  -11951617.000000  -11810679.000000
  122.000000   17.287859  -903.085693  -11953040.000000  -11811640.000000
  124.000000   17.175142  -919.445496  -11952055.000000  -11809744.000000
  126.000000   13.480110  -898.446655  -11953535.000000  -11809344.000000
  128.000000   14.554528  -935.156372  -11951649.000000  -11810036.000000
  130.000000    8.014291  -938.647522  -11953635.000000  -11810939.000000
  132.000000   16.692364  -892.634644  -11951637.000000  -11810368.000000
  134.000000   12.289181  -919.138062  -11954733.000000  -11812697.000000
  136.000000   15.393505  -903.439453  -11952626.000000  -11810296.000000
  138.000000   14.888460  -914.830505  -11952914.000000  -11810260.000000
  140.000000   21.196556  -916.046265  -11953794.000000  -11812377.000000
  142.000000    9.251070  -924.378540  -11954267.000000  -11811772.000000
  144.000000   13.356853  -927.493347  -11953167.000000  -11810601.000000
  146.000000   12.574971  -933.441162  -11954311.000000  -11811925.000000
  148.000000   18.393795  -942.339539  -11953267.000000  -11810121.000000
  150.000000   21.220530  -896.343201  -11954466.000000  -11812171.000000
  152.000000   16.733604  -912.580200  -11953949.000000  -11811991.000000
  154.000000   19.348358  -887.612915  -11953867.000000  -11811749.000000
  156.000000   14.916988  -945.385681  -11952280.000000  -11810131.000000
  158.000000   11.754627  -942.107422  -11953131.000000  -11810396.000000
  160.000000   13.213634  -899.462280  -11954097.000000  -11811493.000000
  162.000000   16.327168  -902.640991  -11954593.000000  -11811160.000000
  164.000000    9.975860  -955.455688  -11953405.000000  -11810280.000000
  166.000000   17.019321  -915.624146  -11954230.000000  -11812592.000000
  168.000000   10.657728  -900.367310  -11954446.000000  -11812110.000000
  170.000000   16.009205  -918.236694  -11953587.000000  -11812006.000000
  172.000000    9.367708  -947.277954  -11952906.000000  -11809531.000000
  174.000000   20.558598  -917.905090  -11953397.000000  -11811031.000000
  176.000000   21.665216  -955.164856  -11954558.000000  -11811801.000000
  178.000000   16.895832  -895.826721  -11952789.000000  -11810929.000000
  180.000000   12.988719  -914.297302  -11954274.000000  -11811094.000000
  182.000000   16.863663  -965.338379  -11954278.000000  -11812597.000000
  184.000000   25.166389  -879.369995  -11953727.000000  -11811573.000000
  186.000000    8.461669  -954.978882  -11954063.000000  -11811417.000000
  188.000000   18.319973  -890.132019  -11952810.000000  -11810835.000000
  190.000000   10.111161  -926.715881  -11954282.000000  -11811971.000000
  192.000000    9.985539  -977.732300  -11953361.000000  -11811804.000000
  194.000000   16.605343  -919.363037  -11953285.000000  -11810788.000000
  196.000000   21.342167  -948.379150  -11954307.000000  -11811858.000000
  198.000000   10.554831  -936.033508  -11952678.000000  -11810892.000000
  200.000000   18.366367  -895.369019  -11954640.000000  -11812104.000000
