# Supplementary material for: KRSR and RGD Adsorption on TiO2 and Influence of Ion Concentration: A Molecular Dynamics Study
Source: Biomolecules. 2026 Feb 23;16(2):336. doi: 10.3390/biom16020336 (PMC12938479; doi:10.3390/biom16020336)
Supplement: Supplementary file 1 [file biomolecules-16-00336-s001.zip › Supplementary data/energy/rgd/47Na47Cl_1_npt_energy.xvg]

# This file was created Wed Feb  4 13:55:22 2026
# Created by:
#          :-) GROMACS - gmx energy, 2023.3-Ubuntu_2023.3_1ubuntu3 (-:
# 
# Executable:   /usr/bin/gmx
# Data prefix:  /usr
# Working dir:  /mnt/e/titan/RGD
# Command line:
#   gmx energy -f 47Na47Cl_1/npt/npt.edr -o 47Na47Cl_1_npt_energy.xvg
# gmx energy is part of G R O M A C S:
#
# Gromacs Runs One Microsecond At Cannonball Speeds
#
@    title "GROMACS Energies"
@    xaxis  label "Time (ps)"
@    yaxis  label "(kJ/mol)"
@TYPE xy
@ view 0.15, 0.15, 0.75, 0.85
@ legend on
@ legend box on
@ legend loctype view
@ legend 0.78, 0.8
@ legend length 2
@ s0 legend "LJ-14"
@ s1 legend "Coulomb-14"
@ s2 legend "Potential"
@ s3 legend "Total Energy"
    0.000000   13.172509  -993.624023  -11956900.000000  -11815549.000000
    2.000000   17.834620  -965.571533  -11955058.000000  -11812435.000000
    4.000000    9.856249  -956.524353  -11954477.000000  -11811288.000000
    6.000000    6.021047  -950.388062  -11955042.000000  -11812281.000000
    8.000000   11.401743  -911.445923  -11955133.000000  -11812340.000000
   10.000000    4.466346  -1002.091553  -11955412.000000  -11812608.000000
   12.000000   18.731396  -897.611877  -11953375.000000  -11810980.000000
   14.000000   21.919390  -946.692261  -11955007.000000  -11812083.000000
   16.000000   19.050449  -968.084473  -11953641.000000  -11811699.000000
   18.000000   17.817276  -959.911377  -11954534.000000  -11811365.000000
   20.000000   21.208500  -897.471619  -11954077.000000  -11812121.000000
   22.000000   27.804596  -960.293335  -11954998.000000  -11813030.000000
   24.000000   14.435592  -919.137573  -11951858.000000  -11809634.000000
   26.000000   14.740863  -942.469727  -11953900.000000  -11810912.000000
   28.000000   13.037108  -948.996094  -11953123.000000  -11810789.000000
   30.000000   25.113676  -915.989075  -11953857.000000  -11810931.000000
   32.000000    8.556819  -948.926514  -11954530.000000  -11811813.000000
   34.000000   14.065049  -922.736206  -11953607.000000  -11811865.000000
   36.000000   11.643263  -948.236938  -11954102.000000  -11812619.000000
   38.000000    6.780326  -954.128479  -11953037.000000  -11811272.000000
   40.000000   14.508402  -915.001099  -11953786.000000  -11811659.000000
   42.000000   13.152617  -902.334045  -11954676.000000  -11813359.000000
   44.000000   10.242443  -960.299744  -11955448.000000  -11812248.000000
   46.000000   12.504809  -939.843994  -11954270.000000  -11811636.000000
   48.000000   15.460863  -983.001038  -11952039.000000  -11810300.000000
   50.000000   16.139380  -932.858826  -11955240.000000  -11813425.000000
   52.000000   17.610613  -918.119019  -11955154.000000  -11812991.000000
   54.000000   10.732001  -951.228149  -11955008.000000  -11811851.000000
   56.000000   23.977331  -910.793396  -11952467.000000  -11808664.000000
   58.000000   13.015492  -970.890442  -11954266.000000  -11812214.000000
   60.000000   15.702446  -946.769897  -11954190.000000  -11811761.000000
   62.000000    6.826465  -943.092773  -11952688.000000  -11811111.000000
   64.000000   19.408369  -924.911621  -11953366.000000  -11811362.000000
   66.000000   20.853315  -888.397461  -11955515.000000  -11813078.000000
   68.000000   16.281704  -958.912964  -11954431.000000  -11813080.000000
   70.000000    7.213731  -984.947144  -11953970.000000  -11811713.000000
   72.000000   11.942744  -934.932007  -11953385.000000  -11811699.000000
   74.000000   14.021668  -931.391907  -11953395.000000  -11810417.000000
   76.000000   14.331979  -935.295654  -11953352.000000  -11810118.000000
   78.000000   12.290890  -931.065063  -11953813.000000  -11812120.000000
   80.000000   10.288764  -985.286804  -11954501.000000  -11812736.000000
   82.000000   10.344360  -931.535767  -11954161.000000  -11812212.000000
   84.000000   12.226578  -919.482056  -11954364.000000  -11812242.000000
   86.000000    9.748425  -955.116089  -11953347.000000  -11811554.000000
   88.000000   10.994465  -918.916504  -11952729.000000  -11810314.000000
   90.000000   16.386974  -967.545593  -11954186.000000  -11812020.000000
   92.000000   18.539606  -971.572998  -11953833.000000  -11811971.000000
   94.000000    5.755113  -916.515076  -11954966.000000  -11813326.000000
   96.000000   14.354809  -1004.738647  -11955415.000000  -11812465.000000
   98.000000   15.815527  -942.467896  -11954932.000000  -11812950.000000
  100.000000   20.504623  -917.933716  -11955833.000000  -11813784.000000
  102.000000   17.261993  -946.505310  -11954666.000000  -11811805.000000
  104.000000   18.873137  -964.880554  -11954961.000000  -11813754.000000
  106.000000   15.826221  -961.522339  -11954344.000000  -11810705.000000
  108.000000   16.220245  -966.516541  -11954686.000000  -11811109.000000
  110.000000   15.672544  -945.486023  -11955200.000000  -11812930.000000
  112.000000    9.920024  -940.109558  -11954352.000000  -11811514.000000
  114.000000   16.491081  -934.886414  -11955287.000000  -11813387.000000
  116.000000   22.360081  -954.945007  -11954473.000000  -11812151.000000
  118.000000   14.577392  -935.985413  -11953809.000000  -11812093.000000
  120.000000    9.025102  -938.215088  -11953267.000000  -11811714.000000
  122.000000   12.395845  -930.317261  -11954653.000000  -11812726.000000
  124.000000   14.757340  -913.257019  -11954823.000000  -11813106.000000
  126.000000   14.617466  -934.442505  -11953230.000000  -11810737.000000
  128.000000   10.988537  -940.139709  -11954528.000000  -11812484.000000
  130.000000   13.489044  -951.869141  -11955509.000000  -11813869.000000
  132.000000   12.795897  -912.481323  -11954456.000000  -11812052.000000
  134.000000   26.845396  -898.556152  -11953182.000000  -11811278.000000
  136.000000   20.440050  -942.374451  -11953630.000000  -11810923.000000
  138.000000   14.362519  -971.016479  -11954813.000000  -11812544.000000
  140.000000   19.178343  -942.549805  -11954840.000000  -11812565.000000
  142.000000   14.029122  -976.941711  -11956101.000000  -11813789.000000
  144.000000   17.998898  -952.196655  -11954180.000000  -11812231.000000
  146.000000   12.029452  -944.666748  -11956425.000000  -11813990.000000
  148.000000   11.811577  -915.934937  -11955954.000000  -11814348.000000
  150.000000   21.198732  -912.164429  -11954947.000000  -11812500.000000
  152.000000   14.549789  -923.431335  -11955638.000000  -11813331.000000
  154.000000    8.555877  -953.128418  -11954679.000000  -11813707.000000
  156.000000   19.169365  -938.739807  -11954878.000000  -11812568.000000
  158.000000   19.517355  -934.309814  -11953620.000000  -11809851.000000
  160.000000   20.687569  -891.726562  -11954304.000000  -11811469.000000
  162.000000   18.003996  -949.046936  -11955778.000000  -11813041.000000
  164.000000   22.512306  -975.722412  -11954886.000000  -11811536.000000
  166.000000   19.843155  -920.951416  -11955656.000000  -11812251.000000
  168.000000   17.374413  -969.807617  -11955063.000000  -11813366.000000
  170.000000   15.665826  -950.702393  -11955926.000000  -11813550.000000
  172.000000   24.817835  -950.373169  -11954786.000000  -11811830.000000
  174.000000   11.767553  -952.409424  -11957129.000000  -11814784.000000
  176.000000   15.692893  -971.285950  -11954054.000000  -11810497.000000
  178.000000   21.754002  -946.521606  -11953282.000000  -11811394.000000
  180.000000   22.608965  -908.481323  -11954892.000000  -11813387.000000
  182.000000   19.089228  -924.624756  -11954417.000000  -11812047.000000
  184.000000   13.862888  -941.895508  -11954713.000000  -11811769.000000
  186.000000   14.355245  -930.447083  -11956148.000000  -11814105.000000
  188.000000   28.930655  -911.492432  -11954897.000000  -11811353.000000
  190.000000   13.842728  -913.000854  -11955384.000000  -11812356.000000
  192.000000   16.198299  -893.676514  -11954884.000000  -11812853.000000
  194.000000    8.981421  -925.918762  -11953211.000000  -11810517.000000
  196.000000   20.733065  -930.870300  -11953633.000000  -11811503.000000
  198.000000   21.782896  -973.327576  -11954651.000000  -11811847.000000
  200.000000   15.419251  -930.455139  -11956140.000000  -11813382.000000
  202.000000   24.343809  -946.756226  -11954987.000000  -11812115.000000
  204.000000   13.557575  -906.281982  -11955377.000000  -11813512.000000
  206.000000   16.328835  -935.036987  -11954539.000000  -11811415.000000
  208.000000   17.735281  -922.422913  -11955555.000000  -11813244.000000
  210.000000   21.838650  -963.654846  -11957582.000000  -11814865.000000
  212.000000   16.354977  -948.128601  -11955953.000000  -11814529.000000
  214.000000   21.213366  -929.970703  -11956831.000000  -11814386.000000
  216.000000   17.483742  -934.587891  -11954620.000000  -11811862.000000
  218.000000   20.116173  -868.528931  -11956520.000000  -11813511.000000
  220.000000   12.363760  -925.046082  -11953680.000000  -11811025.000000
  222.000000   14.215975  -960.106934  -11953844.000000  -11811910.000000
  224.000000   17.823492  -915.309937  -11954111.000000  -11811932.000000
  226.000000    7.719406  -971.529175  -11955255.000000  -11813355.000000
  228.000000   11.663346  -964.081787  -11956088.000000  -11813777.000000
  230.000000   10.896587  -938.603638  -11954634.000000  -11812508.000000
  232.000000   12.542961  -954.508301  -11956394.000000  -11813665.000000
  234.000000   17.639221  -939.465637  -11955740.000000  -11812788.000000
  236.000000   16.161539  -971.619873  -11954348.000000  -11811294.000000
  238.000000   12.916763  -958.318420  -11955233.000000  -11812857.000000
  240.000000   19.648191  -983.528809  -11955140.000000  -11812529.000000
  242.000000    6.146022  -923.295532  -11955681.000000  -11813552.000000
  244.000000   13.675320  -936.930115  -11953752.000000  -11812407.000000
  246.000000   15.596588  -916.506592  -11955745.000000  -11813299.000000
  248.000000   11.057558  -956.314209  -11955584.000000  -11813264.000000
  250.000000   14.981572  -944.038696  -11955751.000000  -11813694.000000
