# Supplementary material for: KRSR and RGD Adsorption on TiO2 and Influence of Ion Concentration: A Molecular Dynamics Study
Source: Biomolecules. 2026 Feb 23;16(2):336. doi: 10.3390/biom16020336 (PMC12938479; doi:10.3390/biom16020336)
Supplement: Supplementary file 1 [file biomolecules-16-00336-s001.zip › Supplementary data/energy/rgd/47Na47Cl_1_nvt_energy.xvg]

# This file was created Wed Feb  4 13:55:22 2026
# Created by:
#          :-) GROMACS - gmx energy, 2023.3-Ubuntu_2023.3_1ubuntu3 (-:
# 
# Executable:   /usr/bin/gmx
# Data prefix:  /usr
# Working dir:  /mnt/e/titan/RGD
# Command line:
#   gmx energy -f 47Na47Cl_1/nvt/nvt.edr -o 47Na47Cl_1_nvt_energy.xvg
# gmx energy is part of G R O M A C S:
#
# Gromacs Runs One Microsecond At Cannonball Speeds
#
@    title "GROMACS Energies"
@    xaxis  label "Time (ps)"
@    yaxis  label "(kJ/mol)"
@TYPE xy
@ view 0.15, 0.15, 0.75, 0.85
@ legend on
@ legend box on
@ legend loctype view
@ legend 0.78, 0.8
@ legend length 2
@ s0 legend "LJ-14"
@ s1 legend "Coulomb-14"
@ s2 legend "Potential"
@ s3 legend "Total Energy"
    0.000000    6.031900  -912.915466  -11981061.000000  -11838947.000000
    2.000000   13.233714  -928.785217  -11933700.000000  -11790272.000000
    4.000000    9.745113  -958.097046  -11946837.000000  -11804881.000000
    6.000000   13.343058  -953.562866  -11951643.000000  -11809851.000000
    8.000000   23.239664  -915.057129  -11951584.000000  -11807711.000000
   10.000000   17.265760  -952.552124  -11951804.000000  -11810261.000000
   12.000000   12.882179  -912.368164  -11952064.000000  -11809702.000000
   14.000000    8.657936  -941.714294  -11951914.000000  -11809725.000000
   16.000000   23.349342  -966.045288  -11951843.000000  -11810615.000000
   18.000000   18.028681  -910.080566  -11953288.000000  -11811006.000000
   20.000000   11.043832  -942.268372  -11952267.000000  -11810037.000000
   22.000000   14.868848  -945.986816  -11951924.000000  -11809359.000000
   24.000000   13.982446  -980.520874  -11952545.000000  -11810023.000000
   26.000000   12.228307  -963.933655  -11952754.000000  -11809570.000000
   28.000000   21.793488  -888.544861  -11953201.000000  -11810648.000000
   30.000000   15.166790  -933.306152  -11952232.000000  -11810401.000000
   32.000000   23.272615  -940.306946  -11951583.000000  -11809689.000000
   34.000000   18.504240  -942.226685  -11953152.000000  -11810496.000000
   36.000000   21.063744  -904.074890  -11953672.000000  -11811860.000000
   38.000000   10.998047  -935.981934  -11952264.000000  -11810319.000000
   40.000000   13.915341  -982.809570  -11952173.000000  -11810230.000000
   42.000000   12.673612  -911.748413  -11952307.000000  -11810424.000000
   44.000000    9.634472  -909.500122  -11953503.000000  -11811217.000000
   46.000000   10.580877  -963.814453  -11952731.000000  -11809898.000000
   48.000000   12.029068  -983.146729  -11951913.000000  -11810106.000000
   50.000000   17.198744  -919.596252  -11953392.000000  -11810641.000000
   52.000000   14.716128  -949.430542  -11952886.000000  -11810030.000000
   54.000000    9.225060  -874.954590  -11952749.000000  -11810816.000000
   56.000000   11.137541  -951.487427  -11953105.000000  -11811694.000000
   58.000000   27.171856  -959.190491  -11953366.000000  -11811051.000000
   60.000000   11.932886  -954.004333  -11953052.000000  -11810817.000000
   62.000000   15.341954  -998.187988  -11953043.000000  -11811296.000000
   64.000000   12.181390  -891.529968  -11951471.000000  -11809363.000000
   66.000000   10.979254  -925.031372  -11952989.000000  -11811421.000000
   68.000000   18.478043  -929.940674  -11954691.000000  -11811524.000000
   70.000000   11.481791  -910.590454  -11954230.000000  -11811449.000000
   72.000000   11.256301  -963.373657  -11952927.000000  -11810032.000000
   74.000000    9.920742  -919.365356  -11955730.000000  -11812389.000000
   76.000000   11.868369  -926.244507  -11953863.000000  -11812427.000000
   78.000000   15.388135  -884.137695  -11953419.000000  -11811554.000000
   80.000000   20.006165  -876.047852  -11954007.000000  -11810804.000000
   82.000000   21.709787  -937.093811  -11954985.000000  -11812745.000000
   84.000000   16.623777  -947.859558  -11954210.000000  -11811190.000000
   86.000000   12.721977  -964.760864  -11954465.000000  -11813604.000000
   88.000000   16.152292  -949.642761  -11953536.000000  -11811919.000000
   90.000000   17.866087  -906.739807  -11954280.000000  -11812420.000000
   92.000000   21.368979  -872.805969  -11954373.000000  -11811253.000000
   94.000000   11.514975  -930.300781  -11955114.000000  -11811616.000000
   96.000000    8.886999  -965.336304  -11954988.000000  -11813127.000000
   98.000000   13.937435  -947.725830  -11955356.000000  -11813535.000000
  100.000000    8.998228  -953.310425  -11955136.000000  -11812035.000000
  102.000000   12.466267  -957.992188  -11954929.000000  -11812712.000000
  104.000000   27.118984  -947.830505  -11955164.000000  -11812679.000000
  106.000000   13.739903  -927.600830  -11955791.000000  -11813472.000000
  108.000000   12.629269  -937.455505  -11955748.000000  -11813380.000000
  110.000000   21.366373  -942.550903  -11955663.000000  -11812468.000000
  112.000000   25.243092  -901.534180  -11954451.000000  -11812020.000000
  114.000000   14.991268  -943.231567  -11955500.000000  -11812659.000000
  116.000000   11.196456  -924.175049  -11955057.000000  -11812379.000000
  118.000000   17.562860  -967.281006  -11955237.000000  -11813633.000000
  120.000000    7.601230  -973.684570  -11956116.000000  -11813500.000000
  122.000000   10.163134  -947.352051  -11956459.000000  -11813836.000000
  124.000000   19.235680  -909.837280  -11955038.000000  -11812538.000000
  126.000000    8.063083  -965.799622  -11955501.000000  -11812980.000000
  128.000000   14.246288  -944.701904  -11955471.000000  -11813545.000000
  130.000000    7.817485  -985.928467  -11955585.000000  -11813620.000000
  132.000000   14.414850  -874.211670  -11956793.000000  -11813978.000000
  134.000000   14.467098  -907.623535  -11954450.000000  -11811814.000000
  136.000000   11.322596  -900.613342  -11954767.000000  -11812237.000000
  138.000000   10.827567  -896.053650  -11956881.000000  -11815059.000000
  140.000000   17.894199  -930.938477  -11956013.000000  -11814093.000000
  142.000000   10.706253  -942.377563  -11956516.000000  -11814286.000000
  144.000000   14.946548  -944.204468  -11955965.000000  -11813278.000000
  146.000000   19.194639  -1000.993286  -11954744.000000  -11812615.000000
  148.000000   14.753392  -960.963745  -11955727.000000  -11813022.000000
  150.000000   10.846439  -990.880249  -11955662.000000  -11813239.000000
  152.000000    7.259140  -927.488403  -11957015.000000  -11814510.000000
  154.000000   14.250813  -964.601868  -11956351.000000  -11814119.000000
  156.000000   12.661433  -937.599731  -11955906.000000  -11813691.000000
  158.000000   13.785271  -931.840454  -11955658.000000  -11813774.000000
  160.000000   11.547027  -949.429260  -11955967.000000  -11812825.000000
  162.000000   14.867524  -941.106201  -11956734.000000  -11814721.000000
  164.000000   12.020632  -940.042603  -11956281.000000  -11814659.000000
  166.000000    9.797789  -928.028015  -11956452.000000  -11815431.000000
  168.000000   20.272827  -964.966980  -11955616.000000  -11813394.000000
  170.000000   20.479458  -948.463623  -11955337.000000  -11812784.000000
  172.000000    7.438522  -916.477722  -11956113.000000  -11813379.000000
  174.000000   15.186884  -935.716919  -11956217.000000  -11813471.000000
  176.000000   10.596781  -949.336060  -11956190.000000  -11813409.000000
  178.000000   23.605341  -900.602234  -11955896.000000  -11814133.000000
  180.000000   13.174947  -985.906555  -11955312.000000  -11812163.000000
  182.000000    7.943378  -930.332947  -11956507.000000  -11814399.000000
  184.000000   15.611736  -898.721680  -11953373.000000  -11811326.000000
  186.000000   11.704926  -906.046631  -11955879.000000  -11814071.000000
  188.000000   23.623074  -867.507629  -11956221.000000  -11813658.000000
  190.000000   11.331868  -925.597534  -11955062.000000  -11813004.000000
  192.000000   17.053719  -981.057373  -11955638.000000  -11813570.000000
  194.000000   13.885052  -944.486328  -11956167.000000  -11813466.000000
  196.000000    8.811402  -923.483154  -11957244.000000  -11815084.000000
  198.000000   13.289337  -911.005127  -11955742.000000  -11814349.000000
  200.000000   13.184965  -993.643066  -11957213.000000  -11816273.000000
