# Supplementary material for: KRSR and RGD Adsorption on TiO2 and Influence of Ion Concentration: A Molecular Dynamics Study
Source: Biomolecules. 2026 Feb 23;16(2):336. doi: 10.3390/biom16020336 (PMC12938479; doi:10.3390/biom16020336)
Supplement: Supplementary file 1 [file biomolecules-16-00336-s001.zip › Supplementary data/energy/rgd/6Na6Cl_1_npt_energy.xvg]

# This file was created Wed Feb  4 13:55:22 2026
# Created by:
#          :-) GROMACS - gmx energy, 2023.3-Ubuntu_2023.3_1ubuntu3 (-:
# 
# Executable:   /usr/bin/gmx
# Data prefix:  /usr
# Working dir:  /mnt/e/titan/RGD
# Command line:
#   gmx energy -f 6Na6Cl_1/npt/npt.edr -o 6Na6Cl_1_npt_energy.xvg
# gmx energy is part of G R O M A C S:
#
# Gromacs Runs One Microsecond At Cannonball Speeds
#
@    title "GROMACS Energies"
@    xaxis  label "Time (ps)"
@    yaxis  label "(kJ/mol)"
@TYPE xy
@ view 0.15, 0.15, 0.75, 0.85
@ legend on
@ legend box on
@ legend loctype view
@ legend 0.78, 0.8
@ legend length 2
@ s0 legend "LJ-14"
@ s1 legend "Coulomb-14"
@ s2 legend "Potential"
@ s3 legend "Total Energy"
    0.000000   10.913408  -968.620972  -11929885.000000  -11786371.000000
    2.000000   12.635382  -928.155579  -11927526.000000  -11784920.000000
    4.000000   14.291338  -945.446228  -11928106.000000  -11784865.000000
    6.000000   13.441638  -965.130371  -11928237.000000  -11785805.000000
    8.000000   11.602725  -933.921265  -11926877.000000  -11783115.000000
   10.000000   16.043367  -923.438538  -11928416.000000  -11785455.000000
   12.000000   16.990192  -959.718933  -11928401.000000  -11786489.000000
   14.000000   15.608995  -923.087402  -11928897.000000  -11786270.000000
   16.000000   20.015209  -982.413147  -11927985.000000  -11785410.000000
   18.000000    7.433740  -990.326050  -11927098.000000  -11783780.000000
   20.000000   10.103170  -935.095459  -11927753.000000  -11785941.000000
   22.000000   15.675499  -942.054810  -11926230.000000  -11783663.000000
   24.000000   16.132204  -920.424622  -11926543.000000  -11784694.000000
   26.000000   14.137181  -991.269287  -11926924.000000  -11783876.000000
   28.000000   15.376534  -972.626953  -11927851.000000  -11784704.000000
   30.000000   19.039028  -866.959961  -11925968.000000  -11783235.000000
   32.000000   22.497618  -924.464661  -11926226.000000  -11781909.000000
   34.000000    7.108100  -934.736328  -11926270.000000  -11783844.000000
   36.000000   19.534935  -894.175720  -11926691.000000  -11784773.000000
   38.000000   14.879705  -930.560425  -11927086.000000  -11783818.000000
   40.000000   17.786173  -936.169739  -11925764.000000  -11783655.000000
   42.000000   10.560505  -946.819763  -11926749.000000  -11785102.000000
   44.000000   14.668541  -962.007202  -11926612.000000  -11784050.000000
   46.000000   16.666355  -902.558899  -11927862.000000  -11785208.000000
   48.000000   18.883743  -954.338135  -11928217.000000  -11785655.000000
   50.000000   22.684181  -899.485413  -11927734.000000  -11786045.000000
   52.000000   20.053871  -900.670227  -11927763.000000  -11784263.000000
   54.000000   15.071441  -925.185547  -11926357.000000  -11782756.000000
   56.000000   11.112074  -947.860352  -11925038.000000  -11782603.000000
   58.000000   16.058054  -906.821228  -11928588.000000  -11786421.000000
   60.000000   13.879746  -945.102905  -11927034.000000  -11785024.000000
   62.000000   15.777638  -878.167664  -11926709.000000  -11783757.000000
   64.000000   16.030294  -867.971375  -11927206.000000  -11784571.000000
   66.000000   13.775346  -918.450745  -11926382.000000  -11784474.000000
   68.000000    9.653957  -967.936279  -11927477.000000  -11785453.000000
   70.000000   20.162670  -906.804565  -11926834.000000  -11784808.000000
   72.000000   19.704599  -929.106812  -11926868.000000  -11782951.000000
   74.000000   11.443718  -956.285889  -11926910.000000  -11784954.000000
   76.000000   17.423542  -912.301392  -11926079.000000  -11783353.000000
   78.000000   21.525867  -911.802063  -11927926.000000  -11784956.000000
   80.000000   21.026722  -950.289001  -11925869.000000  -11783105.000000
   82.000000   23.607935  -919.207397  -11927306.000000  -11784029.000000
   84.000000    8.838962  -917.840515  -11927650.000000  -11785748.000000
   86.000000   14.922986  -933.691284  -11927232.000000  -11784554.000000
   88.000000    8.400931  -916.784790  -11928004.000000  -11785138.000000
   90.000000   19.864552  -911.544250  -11927687.000000  -11784927.000000
   92.000000   13.122697  -934.471069  -11928292.000000  -11785578.000000
   94.000000   18.430580  -962.295837  -11927600.000000  -11784798.000000
   96.000000    9.513415  -962.564209  -11927796.000000  -11784431.000000
   98.000000   14.277678  -931.996277  -11926566.000000  -11783113.000000
  100.000000   15.219819  -937.174316  -11927581.000000  -11784983.000000
  102.000000   14.047859  -926.342529  -11926503.000000  -11784383.000000
  104.000000   15.017312  -934.707581  -11928598.000000  -11785539.000000
  106.000000   13.308568  -994.233643  -11927876.000000  -11784819.000000
  108.000000   22.983717  -965.858459  -11928061.000000  -11785560.000000
  110.000000   11.995930  -914.436279  -11927820.000000  -11785123.000000
  112.000000   13.766876  -933.959473  -11930259.000000  -11786490.000000
  114.000000   20.600103  -940.863342  -11930061.000000  -11787206.000000
  116.000000   16.820253  -881.338318  -11929396.000000  -11785840.000000
  118.000000   19.073435  -935.634766  -11928707.000000  -11786073.000000
  120.000000    9.938323  -907.306641  -11926867.000000  -11783176.000000
  122.000000   19.226423  -902.923828  -11927389.000000  -11784397.000000
  124.000000    8.993652  -909.237793  -11926849.000000  -11784171.000000
  126.000000   12.597326  -941.056030  -11928484.000000  -11786915.000000
  128.000000    9.911081  -976.123657  -11927624.000000  -11785145.000000
  130.000000   17.024803  -908.689819  -11929167.000000  -11785939.000000
  132.000000   12.545481  -929.354004  -11928668.000000  -11786075.000000
  134.000000   15.736463  -890.560059  -11927390.000000  -11785094.000000
  136.000000   12.452144  -922.882385  -11927534.000000  -11785091.000000
  138.000000   10.183126  -936.487122  -11928430.000000  -11786902.000000
  140.000000   17.856335  -956.272949  -11929489.000000  -11786180.000000
  142.000000    9.672379  -927.705200  -11927937.000000  -11785214.000000
  144.000000   21.047224  -927.235779  -11928776.000000  -11786250.000000
  146.000000   21.698416  -936.398987  -11927294.000000  -11784441.000000
  148.000000   10.348174  -966.754150  -11928590.000000  -11786243.000000
  150.000000   16.150152  -930.592285  -11928444.000000  -11784947.000000
  152.000000   19.391685  -884.202271  -11928785.000000  -11786371.000000
  154.000000   10.454389  -920.246216  -11927944.000000  -11785386.000000
  156.000000   19.229942  -901.010376  -11927776.000000  -11784567.000000
  158.000000   13.215158  -911.472290  -11927311.000000  -11784912.000000
  160.000000   18.086866  -999.323486  -11926882.000000  -11783274.000000
  162.000000   13.628702  -898.311096  -11925193.000000  -11782796.000000
  164.000000   11.195651  -938.389771  -11928398.000000  -11786272.000000
  166.000000   22.303167  -967.959229  -11928549.000000  -11785275.000000
  168.000000   13.901794  -919.093140  -11928207.000000  -11784962.000000
  170.000000   21.482664  -979.371521  -11928439.000000  -11785899.000000
  172.000000   13.896857  -929.867920  -11929215.000000  -11786545.000000
  174.000000   14.017128  -1007.018921  -11927590.000000  -11785004.000000
  176.000000   13.488541  -895.339478  -11928582.000000  -11785721.000000
  178.000000   17.767498  -952.160217  -11928616.000000  -11786070.000000
  180.000000   12.568108  -920.861938  -11927722.000000  -11785529.000000
  182.000000   11.890944  -909.549805  -11928031.000000  -11786066.000000
  184.000000   23.772373  -996.006653  -11927823.000000  -11785001.000000
  186.000000   14.184533  -875.034912  -11928079.000000  -11785398.000000
  188.000000   21.131771  -941.803284  -11927103.000000  -11784102.000000
  190.000000   16.717077  -984.738220  -11929310.000000  -11787014.000000
  192.000000   19.298531  -945.404175  -11929398.000000  -11786247.000000
  194.000000    8.544755  -920.482910  -11928275.000000  -11784986.000000
  196.000000   17.194668  -965.979675  -11928379.000000  -11784448.000000
  198.000000   10.976945  -909.393555  -11928789.000000  -11785946.000000
  200.000000   17.421444  -945.947083  -11926839.000000  -11783886.000000
  202.000000   17.115395  -932.651978  -11927567.000000  -11783736.000000
  204.000000   10.682001  -934.240051  -11927676.000000  -11784128.000000
  206.000000   15.333131  -951.748657  -11927400.000000  -11785380.000000
  208.000000   16.296087  -903.533569  -11927556.000000  -11784925.000000
  210.000000   19.977320  -933.821960  -11929303.000000  -11786905.000000
  212.000000    8.247889  -925.883423  -11928988.000000  -11785339.000000
  214.000000   17.010742  -969.078125  -11927658.000000  -11785112.000000
  216.000000   16.757227  -926.181274  -11927928.000000  -11785303.000000
  218.000000   15.609073  -921.355103  -11926806.000000  -11784253.000000
  220.000000   12.079356  -946.148560  -11928478.000000  -11785156.000000
  222.000000   17.965054  -929.279419  -11928253.000000  -11786347.000000
  224.000000   13.676903  -916.067993  -11927420.000000  -11783964.000000
  226.000000   11.304570  -878.441284  -11928057.000000  -11784974.000000
  228.000000   12.473912  -930.813538  -11928199.000000  -11784070.000000
  230.000000   19.529860  -902.737305  -11928168.000000  -11785095.000000
  232.000000   19.560255  -927.605835  -11928660.000000  -11785494.000000
  234.000000   12.267297  -918.216248  -11928524.000000  -11785663.000000
  236.000000    9.933064  -922.550415  -11928376.000000  -11784657.000000
  238.000000   14.118449  -931.676392  -11928115.000000  -11784047.000000
  240.000000   17.249556  -903.142700  -11928243.000000  -11784077.000000
  242.000000   16.136322  -914.022217  -11927242.000000  -11784700.000000
  244.000000   10.190869  -942.276062  -11927618.000000  -11784606.000000
  246.000000   12.439353  -908.175049  -11927249.000000  -11783404.000000
  248.000000   14.642310  -928.783325  -11927644.000000  -11784280.000000
  250.000000   14.997562  -963.203125  -11931021.000000  -11788912.000000
