# Supplementary material for: KRSR and RGD Adsorption on TiO2 and Influence of Ion Concentration: A Molecular Dynamics Study
Source: Biomolecules. 2026 Feb 23;16(2):336. doi: 10.3390/biom16020336 (PMC12938479; doi:10.3390/biom16020336)
Supplement: Supplementary file 1 [file biomolecules-16-00336-s001.zip › Supplementary data/energy/rgd/6Na6Cl_1_nvt_energy.xvg]

# This file was created Wed Feb  4 13:55:22 2026
# Created by:
#          :-) GROMACS - gmx energy, 2023.3-Ubuntu_2023.3_1ubuntu3 (-:
# 
# Executable:   /usr/bin/gmx
# Data prefix:  /usr
# Working dir:  /mnt/e/titan/RGD
# Command line:
#   gmx energy -f 6Na6Cl_1/nvt/nvt.edr -o 6Na6Cl_1_nvt_energy.xvg
# gmx energy is part of G R O M A C S:
#
# Gromacs Runs One Microsecond At Cannonball Speeds
#
@    title "GROMACS Energies"
@    xaxis  label "Time (ps)"
@    yaxis  label "(kJ/mol)"
@TYPE xy
@ view 0.15, 0.15, 0.75, 0.85
@ legend on
@ legend box on
@ legend loctype view
@ legend 0.78, 0.8
@ legend length 2
@ s0 legend "LJ-14"
@ s1 legend "Coulomb-14"
@ s2 legend "Potential"
@ s3 legend "Total Energy"
    0.000000   15.537977  -893.047241  -11948515.000000  -11805799.000000
    2.000000   15.721694  -934.980957  -11906128.000000  -11761533.000000
    4.000000   13.424212  -966.126282  -11921280.000000  -11778427.000000
    6.000000   14.672569  -968.513489  -11922905.000000  -11779490.000000
    8.000000   10.913241  -948.212524  -11925004.000000  -11782675.000000
   10.000000   10.086973  -938.812012  -11925504.000000  -11782570.000000
   12.000000   10.886498  -926.606628  -11926316.000000  -11784066.000000
   14.000000   19.995682  -923.367554  -11924847.000000  -11782275.000000
   16.000000   13.098366  -911.845337  -11926055.000000  -11783828.000000
   18.000000   15.188049  -961.909912  -11925147.000000  -11782431.000000
   20.000000   11.107998  -966.319763  -11925491.000000  -11782670.000000
   22.000000   16.331270  -913.976440  -11926564.000000  -11783170.000000
   24.000000   17.262974  -912.815674  -11924353.000000  -11781132.000000
   26.000000   17.469419  -881.962097  -11925506.000000  -11783186.000000
   28.000000   13.341030  -924.961975  -11927647.000000  -11786479.000000
   30.000000   10.479154  -893.843262  -11925561.000000  -11783430.000000
   32.000000    9.811229  -914.552856  -11924534.000000  -11782162.000000
   34.000000   21.981239  -942.682068  -11925238.000000  -11781870.000000
   36.000000    8.043552  -902.545776  -11925251.000000  -11781686.000000
   38.000000    9.774086  -956.444946  -11925946.000000  -11783917.000000
   40.000000   10.648577  -951.596191  -11924196.000000  -11780402.000000
   42.000000   10.385268  -956.944031  -11926115.000000  -11783354.000000
   44.000000   10.934842  -915.011353  -11924613.000000  -11783285.000000
   46.000000   16.418037  -872.338257  -11926441.000000  -11782838.000000
   48.000000   12.706188  -954.408447  -11925434.000000  -11783135.000000
   50.000000   13.182559  -937.209839  -11923608.000000  -11780496.000000
   52.000000   19.355520  -885.357117  -11924004.000000  -11781228.000000
   54.000000   19.894220  -953.378296  -11924930.000000  -11782380.000000
   56.000000   14.086551  -921.588623  -11925462.000000  -11782474.000000
   58.000000   13.428738  -885.214233  -11925583.000000  -11782711.000000
   60.000000    8.896741  -948.485718  -11926417.000000  -11784020.000000
   62.000000   12.891991  -927.895874  -11928234.000000  -11785040.000000
   64.000000   14.102373  -926.603088  -11928258.000000  -11786330.000000
   66.000000   18.994967  -913.057800  -11926712.000000  -11783856.000000
   68.000000   19.498260  -935.425659  -11926245.000000  -11783342.000000
   70.000000   20.988548  -888.788574  -11925877.000000  -11782590.000000
   72.000000   22.686487  -908.841736  -11928134.000000  -11784442.000000
   74.000000    9.265710  -899.246460  -11928903.000000  -11786674.000000
   76.000000   10.245066  -897.860046  -11927807.000000  -11785900.000000
   78.000000   13.709135  -909.945618  -11927825.000000  -11784820.000000
   80.000000   11.608431  -911.872192  -11929285.000000  -11786744.000000
   82.000000   17.130302  -888.286011  -11928276.000000  -11786405.000000
   84.000000   10.792136  -926.820740  -11928639.000000  -11786934.000000
   86.000000   16.179945  -935.300781  -11927551.000000  -11785749.000000
   88.000000   21.547951  -924.830933  -11928604.000000  -11785435.000000
   90.000000   12.524096  -956.611206  -11928128.000000  -11785901.000000
   92.000000   11.940216  -912.960999  -11926679.000000  -11785563.000000
   94.000000   30.656555  -923.919800  -11926773.000000  -11784458.000000
   96.000000   13.581428  -895.508057  -11927679.000000  -11784976.000000
   98.000000   15.196211  -901.781128  -11927585.000000  -11785014.000000
  100.000000   14.099623  -947.253601  -11928211.000000  -11785888.000000
  102.000000   11.417197  -965.057434  -11927526.000000  -11784910.000000
  104.000000   15.824334  -907.903931  -11928742.000000  -11786309.000000
  106.000000   14.627945  -863.563477  -11927951.000000  -11786170.000000
  108.000000    5.631938  -930.243713  -11926021.000000  -11783789.000000
  110.000000   15.543788  -907.202698  -11929553.000000  -11786098.000000
  112.000000   21.110964  -891.536072  -11928657.000000  -11786246.000000
  114.000000    6.876635  -986.798035  -11929607.000000  -11787270.000000
  116.000000   12.850496  -902.662659  -11928434.000000  -11786596.000000
  118.000000   18.191689  -918.540039  -11929561.000000  -11787056.000000
  120.000000   15.900709  -877.556274  -11929145.000000  -11786823.000000
  122.000000   14.006423  -892.812012  -11928996.000000  -11786349.000000
  124.000000   10.923238  -933.393250  -11929629.000000  -11786414.000000
  126.000000    9.474820  -923.694092  -11927935.000000  -11785158.000000
  128.000000   18.226662  -894.266357  -11929587.000000  -11786864.000000
  130.000000    8.362963  -962.741089  -11929249.000000  -11785985.000000
  132.000000   10.000072  -927.129333  -11928376.000000  -11785027.000000
  134.000000   10.196438  -935.520874  -11929516.000000  -11786278.000000
  136.000000   11.159703  -903.633423  -11928742.000000  -11786989.000000
  138.000000   11.322002  -915.180054  -11928007.000000  -11785386.000000
  140.000000   17.918974  -956.283203  -11930394.000000  -11787740.000000
  142.000000   10.144669  -922.268555  -11929805.000000  -11787661.000000
  144.000000   10.187198  -948.347900  -11929939.000000  -11787839.000000
  146.000000    9.534801  -933.444580  -11930474.000000  -11787322.000000
  148.000000   14.861994  -894.697754  -11928789.000000  -11786408.000000
  150.000000   11.394800  -918.110291  -11928550.000000  -11786088.000000
  152.000000   15.713786  -911.857361  -11929729.000000  -11786866.000000
  154.000000   12.301396  -960.056213  -11928468.000000  -11785226.000000
  156.000000    8.955493  -881.892822  -11929769.000000  -11786767.000000
  158.000000    9.893667  -918.175781  -11930797.000000  -11788575.000000
  160.000000   20.064306  -921.138672  -11928540.000000  -11785711.000000
  162.000000   12.931856  -940.947876  -11929759.000000  -11786404.000000
  164.000000   24.722372  -962.122314  -11929737.000000  -11787039.000000
  166.000000   22.656263  -940.029297  -11930696.000000  -11787228.000000
  168.000000   17.554525  -930.485535  -11929770.000000  -11788276.000000
  170.000000   18.583715  -876.457520  -11929480.000000  -11787129.000000
  172.000000   14.039005  -953.685486  -11928847.000000  -11785693.000000
  174.000000   15.865558  -865.862061  -11929792.000000  -11787935.000000
  176.000000   15.080176  -868.128479  -11929968.000000  -11787968.000000
  178.000000   15.608649  -892.673401  -11930579.000000  -11789125.000000
  180.000000   14.228550  -922.948486  -11929663.000000  -11786071.000000
  182.000000   10.093057  -956.690369  -11929097.000000  -11786302.000000
  184.000000   15.302262  -989.169189  -11929586.000000  -11786945.000000
  186.000000   15.870629  -954.137939  -11931315.000000  -11789032.000000
  188.000000   13.767038  -941.904785  -11931551.000000  -11789495.000000
  190.000000   15.395150  -930.635437  -11930084.000000  -11787904.000000
  192.000000   13.065399  -929.062500  -11930786.000000  -11787737.000000
  194.000000   10.067007  -949.552063  -11931505.000000  -11788374.000000
  196.000000   16.786797  -989.185181  -11929177.000000  -11786142.000000
  198.000000   15.772210  -919.706421  -11930551.000000  -11789073.000000
  200.000000   10.856374  -968.404846  -11930007.000000  -11786904.000000
