# Supplementary material for: KRSR and RGD Adsorption on TiO2 and Influence of Ion Concentration: A Molecular Dynamics Study
Source: Biomolecules. 2026 Feb 23;16(2):336. doi: 10.3390/biom16020336 (PMC12938479; doi:10.3390/biom16020336)
Supplement: Supplementary file 1 [file biomolecules-16-00336-s001.zip › Supplementary data/energy/save_energy.sh]

#!/bin/bash

# Create the energy directory if it does not already exist
mkdir -p energy

# Loop through all directories in the current folder that end with "_1"
for dir in *_1; do
    
    # Remove the trailing slash from the directory name (if present)
    # This ensures the output filename looks like "Name_1_nvt..." instead of "Name_1/_nvt..."
    dirname="${dir%/}"

    echo "Processing directory: $dirname"

    # --------------------------------------
    # 1. PROCESS NVT
    # --------------------------------------
    input_file="${dirname}/nvt/nvt.edr"
    # Files will now be saved inside the 'energy' folder
    output_file="energy/${dirname}_nvt_energy.xvg"

    if [ -f "$input_file" ]; then
        echo "  - Running NVT analysis..."
        # We pipe 'echo' into the gmx command to simulate typing the numbers
        echo "6 7 13 15 0" | gmx energy -f "$input_file" -o "$output_file"
    else
        echo "  ! Warning: File $input_file not found."
    fi

    # --------------------------------------
    # 2. PROCESS NPT
    # --------------------------------------
    input_file="${dirname}/npt/npt.edr"
    # Files will now be saved inside the 'energy' folder
    output_file="energy/${dirname}_npt_energy.xvg"

    if [ -f "$input_file" ]; then
        echo "  - Running NPT analysis..."
        echo "6 7 13 15 0" | gmx energy -f "$input_file" -o "$output_file"
    else
        echo "  ! Warning: File $input_file not found."
    fi

done

echo "Batch processing complete."
